# Supplementary material for: Derivation of intermediate to silicic magma from the basalt analyzed at the Vega 2 landing site, Venus
Source: PLoS One. 2018 Mar 27;13(3):e0194155. doi: 10.1371/journal.pone.0194155 (PMC5870967; doi:10.1371/journal.pone.0194155)
Supplement: S1 Table — The results were compiled from the GEOROC database (http://georoc.mpch-mainz.gwdg.de/georoc/). Only results with < 2.5 wt% loss on ignition were used. The andesites samples are defined by SiO2 >52 wt% by <64 wt% whereas the rhyolites have SiO2 >69 wt%. All results were recalculated to 100%. (XLS) [file pone.0194155.s001.xls]

## Sheet: Andesite
Sample	SiO2 (wt%)	TiO2	Al2O3	Fe2O3	FeO	FeOt	CaO	MgO	MnO	K2O	Na2O	P2O5	Total	Si	Ti	Al	FeT	Ca	Mg	Mn	K	Na	P	total	Fe*	ACNK	Na+K/Al
s B-15-327 [3042]	60.25	0.72	15.6	1.67	6.29	7.79267	7.21	2.67	0.15	1.37	3.29	0.13	99.1827	60.7465	0.725933	15.7286	7.85688	7.26942	2.692	0.151236	1.38129	3.31711	0.131071	100	0.744807	0.786786	0.438106
s MV1506 [2595]	59.6	0.98	14.9	1.99	6.54	8.75	6.38	2.63	0.18	1.33	3.27	0.17	98.19	60.6986	0.998065	15.1747	8.91129	6.49761	2.67848	0.183318	1.35452	3.33028	0.173134	100	0.768893	0.81616	0.453619
s ANT60 [4739]	57.9	1.08	17.9	7.4		6.65852	5.81	2.45	0.11	2.39	4.42	0.34	99.0585	58.4503	1.09026	18.0701	6.7218	5.86522	2.47329	0.111045	2.41272	4.46201	0.343231	100	0.731021	0.884323	0.545885
s AK1302 [4697]	58.5	0.67	18.8	3.34	3.63	6.63533	7.37	2.73	0.14	1.06	3.11	0.11	99.1253	59.0162	0.675912	18.9659	6.69388	7.43503	2.75409	0.141235	1.06935	3.13744	0.110971	100	0.708499	0.964611	0.330231
s AK1002 [4697]	57.1	0.79	19.2	2.7	4.39	6.81946	7.67	2.73	0.13	0.95	3.1	0.18	98.6695	57.87	0.800653	19.4589	6.91142	7.77343	2.76681	0.131753	0.962811	3.1418	0.182427	100	0.71412	0.965017	0.316355
s AK1004 [4697]	57.9	0.65	19.9	2.56	3.52	5.82349	8.24	2.12	0.12	0.81	3.24	0.19	98.9935	58.4887	0.656609	20.1023	5.8827	8.32378	2.14156	0.12122	0.818236	3.27294	0.191932	100	0.733115	0.947561	0.30915
s AK1011 [4697]	58.2	0.64	19.9	2.25	3.55	5.57455	7.95	1.94	0.11	0.86	3.24	0.2	98.6146	59.0177	0.648991	20.1796	5.65287	8.06169	1.96726	0.111545	0.872082	3.28552	0.20281	100	0.741834	0.969203	0.311846
s 12-5 [4702]	56.6	1.65	16.6			7.29	5.94	3.05	0.11	2.3	4.01	0.32	97.87	57.8318	1.68591	16.9613	7.44866	6.06928	3.11638	0.112394	2.35006	4.09727	0.326964	100	0.705029	0.842184	0.542546
s 12-7 [4702]	58.9	1.37	16.2			6.29	5.22	2.67	0.09	2.55	3.98	0.26	97.53	60.3917	1.4047	16.6103	6.4493	5.3522	2.73762	0.0922793	2.61458	4.0808	0.266585	100	0.702009	0.869451	0.569479
s 12-1 [4702]	59.6	1.38	16			6.33	5.05	2.61	0.1	2.6	4.07	0.27	98.01	60.8101	1.40802	16.3249	6.45852	5.15254	2.66299	0.10203	2.65279	4.15264	0.275482	100	0.708054	0.863628	0.589123
s 79.9G [4703]	57.66	1.44	16.45			7.64	6.1	2.75	0.14	1.34	4.8	0.34	98.66	58.4431	1.45956	16.6734	7.74377	6.18285	2.78735	0.141901	1.3582	4.86519	0.344618	100	0.735322	0.812059	0.563187
s NT64-T8 [10608] / s NT064-T8 [14365]	60.62	0.57	12.9			10.8	8.11	2.85	0.19	0.56	2.18	0.1	98.88	61.3066	0.576456	13.0461	10.9223	8.20186	2.88228	0.192152	0.566343	2.20469	0.101133	100	0.791209	0.687253	0.322129
s NT64 [2770]	60.62	0.57	12.9	4.49	6.83	10.8701	8.11	2.85	0.19	0.56	2.18	0.1	98.9501	61.2632	0.576048	13.0369	10.9854	8.19605	2.88024	0.192016	0.565942	2.20313	0.101061	100	0.792276	0.687253	0.322129
s NTT25/4 [2495]	58.84	0.51	14.74			10.92	8.47	3.31	0.19	0.61	1.61	0.11	99.31	59.2488	0.513543	14.8424	10.9959	8.52885	3.333	0.19132	0.614238	1.62119	0.110764	100	0.767393	0.794894	0.222502
s NTT29/3 [2495]	60.13	0.53	14.13			10.82	8.04	2.9	0.18	0.62	1.92	0.12	99.39	60.499	0.533253	14.2167	10.8864	8.08935	2.9178	0.181105	0.623805	1.93178	0.120736	100	0.78863	0.772779	0.268641
s T053 [3384] / s NT053 [3371]	61.19	0.5	13.3			10.74	7.39	2.29	0.19	0.77	1.84	0.11	98.32	62.2356	0.508544	13.5273	10.9235	7.51627	2.32913	0.193247	0.783157	1.87144	0.11188	100	0.824252	0.775791	0.287698
s 26833 [2495]	54.56	0.57	17.88			9.01	10.92	3.7	0.16	0.47	1.84	0.1	99.21	54.9945	0.574539	18.0224	9.08175	11.007	3.72946	0.161274	0.473743	1.85465	0.100796	100	0.708891	0.771245	0.196002
s 26877 [2495]	55.63	0.69	15.12			10.93	9.54	4.56	0.19	0.56	1.95	0.12	99.29	56.0278	0.694934	15.2281	11.0082	9.60822	4.59261	0.191359	0.564004	1.96394	0.120858	100	0.705617	0.72095	0.250029
s 46358 [13460]	56.5	0.97	15.81	1.81	9.07	10.6986	8.41	3.55	0.22	0.47	2.5	0.14	99.2686	56.9163	0.977146	15.9265	10.7775	8.47196	3.57615	0.221621	0.473463	2.51842	0.141031	100	0.750853	0.801065	0.289733
s 46362 [13460]	55.53	0.71	18.2	1.47	7.34	8.66271	10.23	3.24	0.18	0.26	2.07	0.08	99.1627	55.9989	0.715995	18.3537	8.73585	10.3164	3.26736	0.18152	0.262195	2.08748	0.0806755	100	0.727793	0.823918	0.200782
s 46368 [13460]	56.77	0.7	17.53	1.46	7.31	8.62371	9.59	3.29	0.18	0.26	2.04	0.08	99.0637	57.3066	0.706616	17.6957	8.70521	9.68064	3.3211	0.181701	0.262457	2.05928	0.0807561	100	0.723848	0.839265	0.205665
s 7053 [13460]	54.83	1.04	14.79	2.09	10.43	12.3106	8.57	3.72	0.24	0.41	2.5	0.11	98.5206	55.6533	1.05562	15.0121	12.4954	8.69869	3.77586	0.243604	0.416157	2.53754	0.111652	100	0.767944	0.740975	0.305362
s 7096 [13460]	55.36	0.72	18.1	1.47	7.35	8.67271	10.18	3.11	0.17	0.27	2.08	0.08	98.7427	56.0649	0.729168	18.3305	8.78314	10.3096	3.1496	0.172165	0.273438	2.10648	0.0810186	100	0.736054	0.821737	0.203385
s 14826/1 [2770]	53.64	1.02	16.63	6.17	6.49	12.0418	8.65	4.51	0.24	0.39	1.98	0.08	99.1818	54.0825	1.02841	16.7672	12.1411	8.72136	4.54721	0.24198	0.393217	1.99633	0.08066	100	0.727522	0.86457	0.2193
s 15 [2745]	52.81	1.21	16.92	3.45	10.07	13.1743	8.8	2.01		1.13	3.6		99.6543	52.9932	1.2142	16.9787	13.22	8.83053	2.01697	0	1.13392	3.61249	0	100	0.867627	0.737551	0.418583
s 22 [2745]	53.23	1.4	15.75	3.73	9.12	12.4763	9.36	2.75		0.75	3.55	0.36	99.6263	53.4297	1.40525	15.8091	12.5231	9.39511	2.76032	0	0.752814	3.56332	0.361351	100	0.819391	0.671335	0.418616
s 23 [2745]	57.81	1.11	17.83	2.81	4.54	7.06844	6.71	2.69	0.11	2.06	3.91	0.42	99.7184	57.9732	1.11313	17.8803	7.0884	6.72895	2.6976	0.110311	2.06582	3.92104	0.421186	100	0.724341	0.862282	0.481531
s MONT128 [4229]	59.72	0.58	18.26			6.61	7.43	2.8	0.13	0.92	3.33	0.14	99.92	59.7678	0.580464	18.2746	6.61529	7.43595	2.80224	0.130104	0.920737	3.33267	0.140112	100	0.702444	0.921926	0.351416
s MONT140 [4229]	59.46	0.66	17.9			6.89	7.53	2.77	0.23	0.81	3.64	0.15	100.04	59.4362	0.659736	17.8928	6.88725	7.52699	2.76889	0.229908	0.809676	3.63854	0.14994	100	0.713251	0.878569	0.38013
s MONT153 [4229]	60.11	0.67	17.53			7.1	7.44	2.89	0.18	0.78	3.49	0.11	100.3	59.9302	0.667996	17.4776	7.07876	7.41775	2.88136	0.179462	0.777667	3.47956	0.109671	100	0.710711	0.879355	0.372364
s B-1 [4231]	56.8	0.99	18	2.96	5.06	7.72341	7.6	2.04	0.18	1.81	4.08	0.22	99.4434	57.1179	0.995541	18.1007	7.76664	7.64254	2.05142	0.181007	1.82013	4.10284	0.221231	100	0.791057	0.807518	0.477482
s B-3 [4231]	60.7	0.93	15.5	0.34	8.29	8.59593	4.49	1.55	0.21	2.71	4.17	0.22	99.0759	61.2661	0.938674	15.6446	8.67611	4.53188	1.56446	0.211959	2.73528	4.20889	0.222052	100	0.847229	0.870865	0.62626
s B-7 [4231]	55.5	0.92	17.7	4.38	4.26	8.20112	7.83	2.48	0.18	1.65	3.65	0.25	98.3611	56.4247	0.935329	17.9949	8.33777	7.96046	2.52132	0.182999	1.67749	3.71082	0.254165	100	0.767815	0.810729	0.436264
s B-8 [4231]	55.7	0.98	18.2	3.12	5.47	8.27738	7.82	2.41	0.18	1.69	3.64	0.25	99.1474	56.179	0.988428	18.3565	8.34856	7.88725	2.43072	0.181548	1.70453	3.6713	0.25215	100	0.7745	0.833303	0.42574
s B-12 [4231]	57.7	1.14	15.6	0.38	9.04	9.38192	6.3	2.47	0.2	2.07	3.94	0.19	98.9919	58.2876	1.15161	15.7589	9.47746	6.36416	2.49515	0.202037	2.09108	3.98012	0.191935	100	0.791595	0.780059	0.554189
s B-13 [4231]	58.7	1.16	15.6	2.06	7.33	9.18359	6.12	2.38	0.2	2.06	3.99	0.22	99.6136	58.9277	1.1645	15.6605	9.21921	6.14374	2.38923	0.200776	2.06799	4.00548	0.220853	100	0.794182	0.790077	0.558727
s B-14 [4231]	58.6	1.19	15.5	2.12	7.47	9.37758	6.21	2.49	0.2	2.08	4.02	0.19	99.8576	58.6836	1.1917	15.5221	9.39095	6.21886	2.49355	0.200285	2.08297	4.02573	0.190271	100	0.790185	0.775874	0.566872
s B-15 [4231]	58	1.13	15.4	1.44	7.91	9.20571	6.11	2.47	0.2	2.07	3.99	0.24	98.8157	58.6951	1.14354	15.5846	9.31604	6.18323	2.4996	0.202397	2.09481	4.03782	0.242876	100	0.78845	0.780236	0.56668
s B-16 [4231]	58	0.97	15.4	0.69	8.65	9.27086	6.27	2.64	0.2	2.07	3.97	0.2	98.9909	58.5913	0.979888	15.557	9.36537	6.33392	2.66691	0.202039	2.0911	4.01047	0.202039	100	0.778354	0.770256	0.564563
s B-17 [4231]	55.6	1.07	16.4	3.38	6.55	9.59132	7.68	3.01	0.2	1.8	3.74	0.22	99.3113	55.9856	1.07742	16.5137	9.65784	7.73326	3.03087	0.201387	1.81248	3.76594	0.221526	100	0.761136	0.7499	0.489607
s B-18 [4231]	54.9	2.3	16.8	2.98	6.86	9.5414	8.05	2.92	0.21	1.52	3.74	0.21	100.191	54.7951	2.29561	16.7679	9.52318	8.03462	2.91442	0.209599	1.5171	3.73286	0.209599	100	0.765676	0.755534	0.460068
s B-19 [4231]	59	1.9	15.1	2	7.57	9.3696	5.4	2.03	0.23	2.35	3.86	0.22	99.4596	59.3206	1.91032	15.182	9.42051	5.42934	2.04103	0.23125	2.36277	3.88097	0.221195	100	0.821924	0.814166	0.583796
s B-20 [4231]	58.9	1.2	14.7	6.74	3.25	9.31465	5.44	2	0.22	2.23	4.4	0.23	98.6347	59.7153	1.21661	14.9035	9.44359	5.5153	2.02768	0.223045	2.26087	4.46091	0.233184	100	0.823238	0.758889	0.650821
s B-22 [4231]	56.7	1.15	16.6	3.32	6.19	9.17734	7.18	2.47	0.21	1.78	3.98	0.25	99.4973	56.9865	1.15581	16.6839	9.2237	7.21627	2.48248	0.211061	1.78899	4.00011	0.251263	100	0.787934	0.77794	0.50599
s B-24 [4231]	56.7	1.22	15.3	1.31	9.21	10.3887	6.81	2.87	0.23	1.92	3.97	0.23	99.6387	56.9056	1.22442	15.3555	10.4264	6.83469	2.88041	0.230834	1.92696	3.98439	0.230834	100	0.783539	0.735381	0.557734
s KUNO1 [4748]	56.62	0.96	15.49	4.58	7.09	11.2111	7.33	3	0.22	0.55	2.95	0.08	98.4111	57.5342	0.9755	15.7401	11.3921	7.44835	3.04844	0.223552	0.55888	2.99763	0.0812917	100	0.788897	0.832368	0.34863
s KUNO2 [4748]	56.7	1.24	15.9	2.94	7.74	10.3854	7.77	3.34	0.18	0.74	3.13	0.16	99.5454	56.9589	1.24566	15.9726	10.4328	7.80548	3.35525	0.180822	0.743379	3.14429	0.160731	100	0.756656	0.799001	0.37092
s KL162 [4096]	56.2	0.73	20.1			4.46	6	1.72	0.13	3.75	4.6	0.52	98.21	57.2243	0.743305	20.4663	4.54129	6.10936	1.75135	0.132369	3.81835	4.68384	0.529478	100	0.721683	0.899872	0.573333
s K-6 [3252]	55.08	1.19	15.92	3.83	8.16	11.6062	9.02	3.19	0.22	0.44	2.48	0.21	99.3562	55.4369	1.19771	16.0232	11.6814	9.07844	3.21067	0.221425	0.442851	2.49607	0.211361	100	0.784405	0.766464	0.283661
s K-7 [3252]	52.78	0.77	19.01	2.48	7.15	9.3815	11.08	3.78	0.18	0.3	2.21	0.25	99.7415	52.9168	0.771996	19.0593	9.40582	11.1087	3.7898	0.180466	0.300777	2.21573	0.250648	100	0.712799	0.795646	0.206493
s K-10 [3252]	52.43	1.01	17.67	3.08	7.28	10.0514	10.34	3.86	0.19	0.51	2.22	0.11	98.3914	53.2872	1.02651	17.9589	10.2157	10.5091	3.92311	0.193106	0.518338	2.2563	0.111798	100	0.722529	0.774979	0.235826
s K-14 [3252]	61.26	0.63	17.51	2.76	3.6	6.08345	5.92	2.5	0.07	1.39	3.64	0.1	99.1034	61.8142	0.635699	17.6684	6.13848	5.97356	2.52262	0.0706333	1.40257	3.67293	0.100905	100	0.708742	0.967673	0.424135
s H-11 [5072]	57.84	0.82	17.48	2.72	5.74	8.19	7.77	3.14	0.12	0.99	3.13	0.2	99.68	58.0257	0.822632	17.5361	8.21629	7.79494	3.15008	0.120385	0.993178	3.14005	0.200642	100	0.72286	0.866717	0.352738
s H-12 [5072]	57.89	0.89	18.33	2.36	5.11	7.23	7.97	2.65	0.1	1.07	3.3	0.17	99.6	58.1225	0.893574	18.4036	7.25904	8.00201	2.66064	0.100402	1.0743	3.31325	0.170683	100	0.731781	0.87739	0.356186
s H-14 [5072]	63.45	0.67	15.97	2.58	4.28	6.6	5.08	1.95	0.1	1.34	3.75	0.18	99.09	64.0327	0.676153	16.1167	6.66061	5.12665	1.96791	0.100918	1.35231	3.78444	0.181653	100	0.77193	0.955891	0.472907
s H-21 [3252]	61.72	0.37	17.71	1.12	4.33	5.33778	5.19	1.83	0.1	3.28	3.21	0.2	98.9478	62.3763	0.373935	17.8983	5.39454	5.24519	1.84946	0.101063	3.31488	3.24414	0.202127	100	0.744691	0.978125	0.494254
s BQ14 [3472]	56.1	0.753	19.31			7.72	7.78	2.52	0.137	0.625	3.67	0.171	98.786	56.7894	0.762254	19.5473	7.81487	7.87561	2.55097	0.138684	0.632681	3.7151	0.173101	100	0.753906	0.933979	0.344627
s F9 [2056]	59.59	0.72	16.68	4.17	1.68	5.43217	6.99	1.79	0.11	2.21	4.16	0.3	97.9822	60.8172	0.734828	17.0235	5.54404	7.13395	1.82686	0.112265	2.25551	4.24567	0.306178	100	0.752152	0.766866	0.548818
s KC-3A [2174]	53.72	1.83	14.08		0	11.85	7.21	3.53	0.16	0.66	5.29	0.21	98.54	54.5159	1.85711	14.2886	12.0256	7.31683	3.5823	0.162371	0.669779	5.36838	0.213111	100	0.770481	0.63063	0.662914
s H-13 [5072]	58.23	1.01	15.98	3.6	5.76	9	7.65	3.32	0.14	1.01	2.89	0.17	99.4	58.5815	1.0161	16.0765	9.05433	7.69618	3.34004	0.140845	1.0161	2.90744	0.171026	100	0.730519	0.816058	0.362702
s S-1 [4869]	58.45	1	17.08			7.05	6.77	2.7	0.16	1.54	3.35	0.23	98.33	59.4427	1.01698	17.3701	7.16973	6.88498	2.74586	0.162717	1.56615	3.4069	0.233906	100	0.723077	0.884296	0.41655
s MX1038 [4495]	56.57	1.819	16.73			8.52	6.574	2.9	0.151	1.964	3.62	0.2	99.048	57.1137	1.83648	16.8908	8.60189	6.63719	2.92787	0.152451	1.98288	3.65479	0.201922	100	0.74606	0.842534	0.478771
s MX1039 [4495]	60.7	1.31	16.65			6.73	4.631	2.16	0.138	2.609	4.12	0.2	99.248	61.1599	1.31993	16.7762	6.78099	4.66609	2.17637	0.139046	2.62877	4.15122	0.201515	100	0.75703	0.932115	0.5716
s M8214 [15578]	61.1	0.48	17.66			6.46	6.4	2.59	0.21	0.95	3.87	0.17	99.89	61.1673	0.480529	17.6794	6.46711	6.40705	2.59285	0.210231	0.951046	3.87426	0.170187	100	0.713812	0.936229	0.415037
s M8215 [15578]	60.69	0.47	17.57			6.37	6.35	2.52	0.21	0.92	3.76	0.18	99.04	61.2783	0.474556	17.7403	6.43174	6.41155	2.54443	0.212036	0.928918	3.79645	0.181745	100	0.716535	0.946595	0.405123
s M8217 [15578]	58.94	0.51	17.56			6.6	6.7	2.77	0.2	0.95	3.55	0.17	97.95	60.1736	0.520674	17.9275	6.73813	6.84022	2.82797	0.204186	0.969883	3.6243	0.173558	100	0.704376	0.929998	0.387687
s M8220 [15578]	57.85	0.53	18.33			6.94	7.31	2.93	0.21	0.84	3.5	0.16	98.6	58.6714	0.537525	18.5903	7.03854	7.41379	2.9716	0.212982	0.851927	3.5497	0.162272	100	0.703141	0.926624	0.360514
s M8221 [15578]	58.1	0.55	18.44			7.12	7.4	2.98	0.21	0.83	3.58	0.16	99.37	58.4684	0.553487	18.5569	7.16514	7.44692	2.99889	0.211331	0.835262	3.6027	0.161014	100	0.70495	0.919087	0.364856
s M8225 [15578]	60.26	0.47	17.68			6.33	6.34	2.46	0.2	0.99	4.27	0.17	99.17	60.7643	0.473934	17.828	6.38298	6.39306	2.48059	0.201674	0.998286	4.30574	0.171423	100	0.720137	0.909001	0.453886
s M8226 [15578]	62.08	0.42	17.1			5.57	5.87	2.19	0.19	1.09	3.77	0.15	98.43	63.0702	0.426699	17.3728	5.65884	5.96363	2.22493	0.193031	1.10739	3.83013	0.152393	100	0.717784	0.955577	0.427878
s M8228 [15578]	62.1	0.43	17.36			5.78	5.92	2.15	0.19	1.07	3.85	0.16	99.01	62.7209	0.4343	17.5336	5.83779	5.97919	2.1715	0.1919	1.0807	3.8885	0.1616	100	0.728878	0.959432	0.427747
s M8277 [15578]	60.47	0.45	17.48			6.13	6.24	2.39	0.2	1.02	4.11	0.18	98.67	61.2851	0.456066	17.7156	6.21263	6.32411	2.42222	0.202696	1.03375	4.1654	0.182426	100	0.719484	0.918018	0.445995
s 2B1 [4736]	57.04	0.71	18.16	3.3	3.71	6.67934	7.61	2.85	0.1	1.98	3.31	0.3	98.7393	57.7683	0.719065	18.3919	6.76462	7.70716	2.88639	0.101277	2.00528	3.35226	0.30383	100	0.700924	0.855176	0.414181
s 24B [4736]	56.78	0.77	18.2	3.47	3.73	6.85231	7.71	2.93	0.1	1.89	3.16	0.26	98.6523	57.5557	0.780519	18.4486	6.94592	7.81533	2.97003	0.101366	1.91582	3.20317	0.263552	100	0.70048	0.863604	0.394527
s LH2 [4773]	60.8	1.03	16.8			5.82	4.31	1.99	0.11	2.98	5.18	0.26	99.28	61.2409	1.03747	16.9218	5.86221	4.34126	2.00443	0.110798	3.00161	5.21757	0.261886	100	0.745198	0.865507	0.693071
s LH60 [4773]	59	1.42	16.7			6.72	5.66	2.63	0.1	2.15	4.43	0.36	99.17	59.4938	1.43188	16.8398	6.77624	5.70737	2.65201	0.100837	2.16799	4.46708	0.363013	100	0.718717	0.846428	0.570668
s LH55 [4773]	57.3	1.49	16.6			7.31	6.4	3.11	0.12	2.1	4.28	0.37	99.08	57.8321	1.50384	16.7541	7.37788	6.45943	3.13888	0.121114	2.1195	4.31974	0.373436	100	0.701536	0.799411	0.55614
s LH67 [4773]	57.9	1.52	16.6			7.2	5.31	2.69	0.14	2.42	4.94	0.43	99.15	58.3964	1.53303	16.7423	7.26172	5.35552	2.71306	0.1412	2.44075	4.98235	0.433686	100	0.728008	0.820949	0.641653
s LH72 [4773]	62.6	1.12	16.2			5.41	4.22	1.79	0.09	2.81	4.71	0.29	99.24	63.0794	1.12858	16.3241	5.45143	4.25232	1.80371	0.0906892	2.83152	4.74607	0.292221	100	0.751389	0.885263	0.660175
s LH70 [4773]	57.8	1.48	17.3			6.72	6.53	2.79	0.1	1.98	4.09	0.37	99.16	58.2896	1.49254	17.4466	6.77693	6.58532	2.81363	0.100847	1.99677	4.12465	0.373134	100	0.706625	0.841399	0.508287
s LH80 [4773]	60.6	1.29	16.5			6.1	5.29	2.42	0.09	2.28	4.34	0.3	99.21	61.0826	1.30027	16.6314	6.14857	5.33212	2.43927	0.0907167	2.29816	4.37456	0.302389	100	0.715962	0.865873	0.577145
s LH84 [4773]	60.3	1.35	16.3			6.39	5.17	2.33	0.1	2.38	4.49	0.34	99.15	60.8169	1.36157	16.4397	6.44478	5.21432	2.34997	0.100857	2.4004	4.52849	0.342915	100	0.732798	0.849332	0.605814
s LH89 [4773]	59	1.35	16.7			6.77	5.75	2.59	0.1	2.1	4.39	0.34	99.09	59.5418	1.3624	16.8534	6.83217	5.80281	2.61379	0.100918	2.11929	4.43032	0.343122	100	0.723291	0.844574	0.56355
s BAK10 [4788]	62.39	0.49	17.36	2.28	2.55	4.60154	5.09	1.9	0.13	1.59	4.18	0.23	97.9615	63.6883	0.500196	17.7212	4.6973	5.19592	1.93954	0.132705	1.62309	4.26698	0.234786	100	0.707762	0.981106	0.490881
s BAK35 [4788]	60.19	0.84	17.43	1.93	3.46	5.19661	5.41	2.15	0.11	1.71	4.39	0.27	97.6966	61.6091	0.859805	17.8409	5.31913	5.53755	2.20069	0.112593	1.75032	4.4935	0.276366	100	0.707348	0.92999	0.515941
s BAK25 [4788]	60.34	0.83	17.4	2	3.49	5.2896	5.33	2.11	0.11	1.77	4.48	0.34	97.9996	61.5717	0.846942	17.7552	5.39757	5.4388	2.15307	0.112245	1.80613	4.57145	0.34694	100	0.714849	0.925084	0.528965
s BAK03 [4788]	62.11	0.6	17.57	1.67	2.94	4.44267	5	1.62	0.11	1.87	4.44	0.26	98.0227	63.3629	0.612103	17.9244	4.53228	5.10086	1.65268	0.112219	1.90772	4.52956	0.265245	100	0.732791	0.962398	0.526241
s BAK09 [4788]	62.64	0.57	17.49	1.63	2.86	4.32667	4.87	1.54	0.11	1.9	4.42	0.26	98.1267	63.8359	0.580882	17.8239	4.40927	4.96297	1.5694	0.1121	1.93627	4.50438	0.264964	100	0.7375	0.970492	0.528624
s BAK08 [4788]	62.71	0.57	17.56	1.67	2.76	4.26267	4.86	1.48	0.11	1.9	4.38	0.26	98.0927	63.9293	0.581083	17.9014	4.34555	4.9545	1.50878	0.112139	1.93694	4.46517	0.265055	100	0.74228	0.978898	0.522802
s BAK07 [4788]	62.82	0.56	17.53	1.46	2.9	4.21371	4.87	1.48	0.1	1.9	4.53	0.26	98.2637	63.93	0.569895	17.8398	4.28816	4.95605	1.50615	0.101767	1.93357	4.61004	0.264594	100	0.740064	0.963126	0.537649
s 7421 [4590]	53.5	0.9	18.7			8.3	8.94	3	0.21	2.05	3.56	0.3	99.46	53.7905	0.904886	18.8015	8.34506	8.98854	3.01629	0.21114	2.06113	3.57933	0.301629	100	0.734513	0.775453	0.428036
s 7422 [4590]	57.2	0.77	19.41			7.11	7.57	2.44	0.18	1.32	3.73	0.19	99.92	57.2458	0.770616	19.4255	7.11569	7.57606	2.44195	0.180144	1.32106	3.73299	0.190152	100	0.744503	0.918163	0.386309
s 13672 [4590]	54.42	1.05	18.83			8.47	8.58	2.96	0.19	1.26	3.78	0.25	99.79	54.5345	1.05221	18.8696	8.48782	8.59806	2.96623	0.1904	1.26265	3.78795	0.250526	100	0.741032	0.819504	0.399119
s 1-10 [3340]	57.76	1.65	13.88	3.59	8.91	12.1403	7.23	2.8	0.26	0.52	3.13	0.31	99.6803	57.9453	1.65529	13.9245	12.1792	7.25319	2.80898	0.260834	0.521668	3.14004	0.310994	100	0.812587	0.742616	0.407895
s 1-7 [3340]	56.83	1.38	14.54	2.34	9.24	11.3455	7.64	3.73	0.22	0.52	3.37	0.17	99.7455	56.975	1.38352	14.5771	11.3745	7.65949	3.73952	0.220561	0.521327	3.3786	0.170434	100	0.752579	0.73357	0.416295
s D1-5 [3322]	56.79	1.39	14.58			11.52	7.66	3.74	0.22	0.52	3.37	0.16	99.95	56.8184	1.3907	14.5873	11.5258	7.66383	3.74187	0.22011	0.52026	3.37169	0.16008	100	0.754915	0.734253	0.415153
s D2-2 [3322] / s 2-2 [3340]	55.39	1.58	14.48	2.76	9.64	12.16	8.18	4.23	0.21	0.41	3.14	0.21	99.99	55.3955	1.58016	14.4814	12.1612	8.18082	4.23042	0.210021	0.410041	3.14031	0.210021	100	0.741916	0.713267	0.383969
s 2-20 [3340]	55.94	1.8	13.83			13.22	7.83	3.45	0.24	0.42	3.13	0.24	100.1	55.8841	1.7982	13.8162	13.2068	7.82218	3.44655	0.23976	0.41958	3.12687	0.23976	100	0.793041	0.703293	0.401612
s 2-3 [3340]	55.29	1.79	13.86	4.07	9.7	13.3622	7.85	3.57	0.23	0.44	2.92	0.28	99.5922	55.5164	1.79733	13.9168	13.4169	7.88214	3.58462	0.230942	0.441802	2.93196	0.281147	100	0.789159	0.715181	0.377586
s D2-4 [3322] / s 2-4 [3340]	55.63	1.51	14.44	2.45	9.91	12.15	8.16	4.23	0.21	0.41	3.13	0.16	100.03	55.6133	1.50955	14.4357	12.1464	8.15755	4.22873	0.209937	0.409877	3.12906	0.159952	100	0.741758	0.713136	0.383904
s D2-5 [3322]	55.44	1.56	14.5			12.17	8.19	4.24	0.21	0.41	3.14	0.16	100.02	55.4289	1.55969	14.4971	12.1676	8.18836	4.23915	0.209958	0.409918	3.13937	0.159968	100	0.741621	0.713619	0.38344
s TS-238-86 [2635]	60.09	0.81	18.19			5.48	4.69	1.57	0.14	2.03	4.91	0.37	98.28	61.1416	0.824176	18.5083	5.57591	4.77208	1.59748	0.14245	2.06553	4.99593	0.376475	100	0.777305	0.976075	0.559873
s SS-9 [4842]	63.66	1.03	16.58			6.28	4.26	1.85	0.11	1.91	5		100.68	63.23	1.02304	16.468	6.23758	4.23123	1.8375	0.109257	1.8971	4.96623	0	100	0.772448	0.927346	0.615325
s SS-13 [4842]	62.57	1.05	16.47			6.41	4.47	1.99	0.12	1.84	4.97		99.89	62.6389	1.05116	16.4881	6.41706	4.47492	1.99219	0.120132	1.84203	4.97547	0	100	0.763095	0.908269	0.611904
s SS-17 [4842]	63.15	1.07	16.2			6.1	4.09	1.66	0.11	2.03	4.94		99.35	63.5632	1.077	16.306	6.13991	4.11676	1.67086	0.11072	2.04328	4.97232	0	100	0.786082	0.92027	0.631667
s SS-19 [4842]	63.5	0.83	15.6			5.32	3.86	1.77	0.09	2.2	4.49		97.66	65.0215	0.849887	15.9738	5.44747	3.95249	1.81241	0.0921565	2.25271	4.59758	0	100	0.750353	0.93763	0.620618
s SS-48 [4842]	62.5	0.99	16			5.93	4.24	1.8	0.11	1.95	4.53		98.05	63.743	1.00969	16.3182	6.04793	4.32432	1.8358	0.112188	1.98878	4.62009	0	100	0.767141	0.934608	0.592415
s 205-C-1 [4705]	55.57	1.53	17.94	3.66	5.32	8.61327	6.79	3.41	0.16	1.14	4.36	0.21	99.7233	55.7242	1.53425	17.9898	8.63717	6.80884	3.41946	0.160444	1.14316	4.3721	0.210583	100	0.716383	0.872205	0.464459
s ML-74-34A [4705]	55.92	1.61	17.63	2.98	5.3	7.9814	6.08	2.64	0.15	1.22	4.7	0.31	98.2414	56.921	1.63882	17.9456	8.12428	6.18884	2.68726	0.152685	1.24184	4.78413	0.315549	100	0.751445	0.884627	0.50894
s SM-75-211 [4705]	57.05	1.19	17.32	2	6.26	8.0596	6.41	2.98	0.15	1.47	4.2	0.23	99.0596	57.5916	1.2013	17.4844	8.13611	6.47085	3.00829	0.151424	1.48396	4.23987	0.232183	100	0.730063	0.867	0.486464
s 26-16M [4705]	57.43	1.4	16.79	2.2	5.99	7.96956	7.08	2.74	0.15	1.33	4.3	0.22	99.4096	57.7711	1.40832	16.8897	8.01689	7.12205	2.75627	0.150891	1.3379	4.32554	0.221307	100	0.744154	0.792087	0.502585
s SM-75-248 [4705]	58.52	1.66	17.9	2	5.13	6.9296	4.79	1.99	0.16	1.59	5.22	0.35	99.1096	59.0457	1.67491	18.0608	6.99186	4.83303	2.00788	0.161437	1.60428	5.2669	0.353144	100	0.776896	0.949629	0.570809
s 22-2B [4705]	58.86	1.54	15.76	2.06	5.63	7.48359	5.02	1.93	0.17	1.75	4.73	0.35	97.5936	60.3113	1.57797	16.1486	7.66811	5.14378	1.97759	0.174192	1.79315	4.84663	0.35863	100	0.794977	0.845646	0.608513
s 15-15-A2 [4705]	59.26	1.43	16.67	1.93	5.25	6.98661	4.94	1.57	0.16	1.7	5.11	0.41	98.2366	60.3237	1.45567	16.9692	7.11203	5.02867	1.59818	0.162872	1.73052	5.20173	0.41736	100	0.816516	0.874678	0.609247
s 15-4-3 [4705]	59.6	1.61	16.43	4.01	3.53	7.1382	5.13	2.27	0.15	1.54	5.51	0.48	99.8582	59.6846	1.61229	16.4533	7.14833	5.13728	2.27322	0.150213	1.54219	5.51782	0.480682	100	0.758721	0.8264	0.647395
s SM-75-31 [4705]	59.91	1.55	17.75	2.85	4.28	6.84443	4.69	2.08	0.17	1.58	4.96	0.36	99.8944	59.9733	1.55164	17.7688	6.85166	4.69496	2.0822	0.17018	1.58167	4.96524	0.36038	100	0.766932	0.973425	0.551144
s 22-7E [4705]	59.93	1.53	16.39	1.95	5.32	7.07461	4.87	1.92	0.16	1.57	4.93	0.36	98.7346	60.6981	1.54961	16.6001	7.16528	4.93241	1.94461	0.162051	1.59012	4.99318	0.364614	100	0.786539	0.885979	0.593237
s ML-15 [4705]	60.19	1.5	16.38	0.61	6.31	6.85888	4.77	2.34	0.15	1.63	5.3	0.29	99.4089	60.5479	1.50892	16.4774	6.89966	4.79836	2.35391	0.150892	1.63969	5.33152	0.291724	100	0.745621	0.862705	0.634362
s 22-7D [4705]	60.53	1.53	16.63	1.93	5.26	6.99661	4.87	2.09	0.16	1.58	5.49	0.32	100.197	60.4112	1.527	16.5974	6.98288	4.86044	2.0859	0.159686	1.5769	5.47923	0.319372	100	0.769991	0.856194	0.640229
s 8-9-B-1 [4705]	60.78	1.46	16.61	1.89	5.61	7.31062	4.5	2.07	0.16	1.75	5.67	0.39	100.701	60.3571	1.44984	16.4944	7.25976	4.46869	2.0556	0.158887	1.73782	5.63055	0.387287	100	0.779332	0.863652	0.669651
s 22-12F [4705]	60.88	1.53	16.61	1.95	5.32	7.07461	4.93	2.17	0.16	1.63	5.38	0.35	100.715	60.448	1.51914	16.4921	7.02441	4.89502	2.1546	0.158865	1.61843	5.34183	0.347517	100	0.765269	0.85594	0.633431
s 22-7C [4705]	60.9	1.5	16.33	1.92	5.21	6.93762	4.8	2	0.16	1.68	4.72	0.42	99.4476	61.2383	1.50833	16.4207	6.97615	4.82666	2.01111	0.160889	1.68933	4.74622	0.422333	100	0.776227	0.899785	0.581675
s 143-C-1 [4705]	62.21	1.15	17.07	1.43	4.25	5.53671	3.65	1.38	0.15	1.81	5.7	0.24	98.8967	62.904	1.16283	17.2604	5.59848	3.69072	1.3954	0.151673	1.83019	5.76359	0.242677	100	0.800483	0.958245	0.658242
s SNT71 [4826]	61.11	0.82	16.5			7.34	6.13	2.1	0.14	1.64	4.1	0.11	99.99	61.1161	0.820082	16.5017	7.34073	6.13061	2.10021	0.140014	1.64016	4.10041	0.110011	100	0.777542	0.846515	0.511812
s 3 [4828]	62.04	1.12	16.65	1.06	5.29	6.24379	3.88	2.4	0.14	2.61	4.43	0.4	99.9138	62.0935	1.12097	16.6644	6.24918	3.88335	2.40207	0.140121	2.61225	4.43382	0.400345	100	0.722344	0.978503	0.602024
s 7 [4828]	61.13	1	16.54	1.05	5.25	6.19479	6.01	2.56	0.13	2.11	3.85	0.37	99.8948	61.1944	1.00105	16.5574	6.20131	6.01633	2.5627	0.130137	2.11222	3.85405	0.37039	100	0.707589	0.853807	0.516416
s B87-49 [2565]	58.3	1.14	15.9	1.72	8.81	10.3577	7.33	3.29	0.17	0.84	3.59	0.18	101.098	57.667	1.12762	15.7274	10.2452	7.25042	3.25428	0.168154	0.83088	3.55102	0.178046	100	0.758933	0.796423	0.424841
s B87-50 [2565]	62.7	0.92	15.8	1.49	4.84	6.1807	5.49	2.39	0.14	1.42	4.07	0.22	99.3307	63.1225	0.926199	15.9065	6.22235	5.52699	2.4061	0.140943	1.42957	4.09742	0.221482	100	0.721143	0.875182	0.516452
s J87-35 [2565]	58.8	0.91	18	4.74	2.14	6.40505	7.24	2.69	0.15	0.84	3.64	0.16	98.8351	59.4931	0.920726	18.2122	6.48055	7.32534	2.72171	0.151768	0.849901	3.6829	0.161886	100	0.704235	0.905268	0.379806
s V1S [3763]	54.35	0.97	18.54	2.76	5.87	8.35345	9	3.23	0.06	0.62	3.54	0.18	98.8434	54.9859	0.98135	18.7569	8.45119	9.10531	3.26779	0.0607021	0.627255	3.58142	0.182106	100	0.721154	0.818319	0.347217
s V2E [3763]	55.36	1.01	18.23	2.2	6.17	8.14956	8.66	3.23	0.03	0.6	3.52	0.16	98.9496	55.9477	1.02072	18.4235	8.23608	8.75193	3.26429	0.0303185	0.60637	3.55737	0.161699	100	0.716158	0.829035	0.350156
s 111547-13 [2766]	57.57	0.8	14.14	3.6	8.62	11.8593	8.42	3.29	0.22	0.7	2.42	0.12	99.5393	57.8365	0.803703	14.2054	11.9142	8.45897	3.30523	0.221018	0.70324	2.4312	0.120555	100	0.782828	0.711605	0.332179
s SH-118 [4867]	53.71	1.45	15.91			10.65	7.62	3.4	0.22	1.06	3.98	0.27	98.27	54.6555	1.47553	16.1901	10.8375	7.75415	3.45986	0.223873	1.07866	4.05007	0.274753	100	0.758007	0.744891	0.47938
s SH-119B [4867]	58.49	1.18	15.72			8.32	5.74	2.51	0.22	1.52	4.45	0.28	98.43	59.4229	1.19882	15.9707	8.45271	5.83156	2.55004	0.223509	1.54424	4.52098	0.284466	100	0.768236	0.817438	0.565321
s M-0001 [4723]	61.17	0.52	17.09			6.26	7	2.27	0.16	1.24	3.49	0.1	99.3	61.6012	0.523666	17.2105	6.30413	7.04935	2.286	0.161128	1.24874	3.5146	0.100705	100	0.73388	0.870354	0.41083
s M-0002 [4723]	58.48	0.63	18.3			7.26	7.16	2.62	0.2	0.99	3.41	0.15	99.2	58.9516	0.635081	18.4476	7.31855	7.21774	2.64113	0.201613	0.997984	3.4375	0.15121	100	0.734818	0.937243	0.36188
s M-0003 [4723]	57.3	0.66	18.15			7.51	8.06	2.89	0.2	0.9	3.36	0.13	99.16	57.7854	0.665591	18.3038	7.57362	8.12828	2.91448	0.201694	0.907624	3.38846	0.131101	100	0.722115	0.865558	0.355059
s M-2003 [4723]	57.3	0.66	18.15			7.51	8.06	2.89	0.2	0.9	3.36	0.13	99.16	57.7854	0.665591	18.3038	7.57362	8.12828	2.91448	0.201694	0.907624	3.38846	0.131101	100	0.722115	0.865558	0.355059
s M-0009 [4723]	59.23	0.55	18.07			6.83	7.1	2.4	0.18	0.96	3.73	0.19	99.24	59.6836	0.554212	18.2084	6.88231	7.15437	2.41838	0.181378	0.967352	3.75857	0.191455	100	0.739978	0.907729	0.393581
s M-0010 [4723]	58.56	0.58	18.17			6.97	7.4	2.57	0.17	1.04	3.6	0.14	99.2	59.0323	0.584677	18.3165	7.02621	7.45968	2.59073	0.171371	1.04839	3.62903	0.141129	100	0.730608	0.894136	0.384472
s M-0011 [4723]	60.03	0.53	17.68			6.6	7.14	2.14	0.16	1.02	3.82	0.15	99.27	60.4714	0.533897	17.81	6.64853	7.19251	2.15574	0.161177	1.0275	3.84809	0.151103	100	0.755149	0.87568	0.414204
s M-0012 [4723]	58.94	0.53	18.13			6.82	7.42	2.72	0.18	0.8	3.57	0.13	99.24	59.3914	0.534059	18.2688	6.87223	7.47682	2.74083	0.181378	0.806127	3.59734	0.130996	100	0.714885	0.904197	0.36842
s M-0013 [4723]	59.61	0.5	17.96			6.43	7.21	2.48	0.17	0.9	3.86	0.14	99.26	60.0544	0.503728	18.0939	6.47794	7.26375	2.49849	0.171267	0.90671	3.88878	0.141044	100	0.721661	0.886798	0.40421
s M-0014 [4723]	61.89	0.45	17.59			5.68	6.74	1.8	0.2	0.94	3.91	0.18	99.38	62.2761	0.452807	17.6997	5.71544	6.78205	1.81123	0.201248	0.945864	3.93439	0.181123	100	0.759358	0.90066	0.419787
s M-0015 [4723]	63.1	0.42	16.97			5.43	6.06	1.48	0.15	1.27	4.36	0.15	99.39	63.4873	0.422578	17.0742	5.46333	6.09719	1.48908	0.150921	1.27779	4.38676	0.150921	100	0.785818	0.87508	0.499226
s M-0016 [4723]	58.96	0.57	18.16			6.87	7.74	2.23	0.18	0.75	3.6	0.17	99.23	59.4175	0.574423	18.3009	6.92331	7.80006	2.2473	0.181397	0.75582	3.62794	0.171319	100	0.754945	0.880576	0.367551
s M-0019 [4723]	61.2	0.46	17.35			6.46	6.76	1.95	0.2	1.04	3.71	0.16	99.29	61.6376	0.463289	17.4741	6.50619	6.80834	1.96394	0.20143	1.04744	3.73653	0.161144	100	0.768133	0.896765	0.412981
s M-0020 [4723]	60.04	0.43	16.91			6.54	7.49	1.83	0.21	1.19	4.48	0.15	99.27	60.4815	0.433162	17.0344	6.58809	7.54508	1.84346	0.211544	1.19875	4.51294	0.151103	100	0.781362	0.765875	0.507493
s M-0021 [4723]	61.92	0.44	17.47			5.96	6.45	1.94	0.19	1.06	3.75	0.16	99.34	62.3314	0.442923	17.5861	5.9996	6.49285	1.95289	0.191262	1.06704	3.77491	0.161063	100	0.75443	0.925545	0.415106
s M-0022 [4723]	62.02	0.43	17.03			6.24	6.42	1.92	0.19	1.11	3.79	0.16	99.31	62.4509	0.432988	17.1483	6.28336	6.46461	1.93334	0.19132	1.11771	3.81633	0.161112	100	0.764706	0.899147	0.432811
s M-0023 [4723]	60.78	0.47	17.31			6.71	6.68	2.08	0.21	1	3.85	0.17	99.26	61.2331	0.473504	17.439	6.76002	6.7298	2.09551	0.211566	1.00746	3.8787	0.171267	100	0.763367	0.892796	0.424644
s M-0033 [4723]	61.43	0.45	17.11			6.28	6.76	1.98	0.19	1.09	3.86	0.15	99.3	61.863	0.453172	17.2306	6.32427	6.80765	1.99396	0.191339	1.09768	3.88721	0.151057	100	0.760291	0.870935	0.436204
s M-0034 [4723]	61.71	0.46	17.47			6.21	6.44	2.1	0.18	0.98	3.62	0.15	99.32	62.1325	0.463149	17.5896	6.25252	6.48409	2.11438	0.181232	0.98671	3.64478	0.151027	100	0.747292	0.941295	0.39806
s M-0035 [4723]	61.23	0.46	16.76			6.5	6.91	1.9	0.19	1.17	4.02	0.15	99.29	61.6678	0.463289	16.8798	6.54648	6.95941	1.91359	0.191359	1.17837	4.04875	0.151073	100	0.77381	0.82714	0.466001
s M-0037 [4723]	61.1	0.48	17.3			6.55	6.71	2.14	0.19	1	3.65	0.15	99.27	61.5493	0.48353	17.4272	6.59817	6.75934	2.15574	0.191397	1.00735	3.67684	0.151103	100	0.75374	0.904978	0.406039
s M-0038 [4723]	59.71	0.56	17.64			6.79	7.29	2.48	0.19	0.97	3.48	0.13	99.24	60.1673	0.564289	17.7751	6.842	7.34583	2.49899	0.191455	0.977428	3.50665	0.130996	100	0.73247	0.888562	0.380674
s M-0031 [4723]	61.83	0.46	17.35			6.34	6.35	2.13	0.16	1.31	3.25	0.11	99.29	62.2721	0.463289	17.4741	6.38534	6.39541	2.14523	0.161144	1.31937	3.27324	0.110787	100	0.748524	0.956023	0.386447
s M-0032 [4723]	62.38	0.44	17.11			5.76	6.33	2.05	0.16	1.47	3.54	0.12	99.36	62.7818	0.442834	17.2202	5.7971	6.37077	2.0632	0.161031	1.47947	3.5628	0.120773	100	0.737516	0.912213	0.429537
s M-0043 [4723]	62.95	0.44	17.13			5.51	6.35	1.68	0.12	1.54	3.55	0.11	99.38	63.3427	0.442745	17.2369	5.54438	6.38962	1.69048	0.120749	1.54961	3.57215	0.110686	100	0.766342	0.907115	0.434372
s M-0047 [4723]	61.87	0.48	17.97			5.52	6.81	2.03	0.14	1.31	3.14	0.12	99.39	62.2497	0.482946	18.0803	5.55388	6.8518	2.04246	0.140859	1.31804	3.15927	0.120736	100	0.731126	0.955968	0.363132
s MP0002 [4723]	62.36	0.43	17.41			5.75	6.36	1.94	0.187	1.055	3.7	0.17	99.362	62.7604	0.432761	17.5218	5.78692	6.40084	1.95246	0.188201	1.06177	3.72376	0.171092	100	0.747724	0.934701	0.411546
s MP0016 [4723]	61.84	0.466	17.31			5.96	6.48	2.09	0.177	1.167	3.7	0.15	99.34	62.2509	0.469096	17.425	5.9996	6.52305	2.10389	0.178176	1.17475	3.72458	0.150997	100	0.740373	0.912845	0.420865
s MP0022 [4723]	60.08	0.548	18.13			6.35	7.07	2.45	0.205	1.053	3.22	0.18	99.286	60.5121	0.551941	18.2604	6.39567	7.12084	2.46762	0.206474	1.06057	3.24316	0.181294	100	0.721591	0.948175	0.351914
s MP0030 [4723]	61.83	0.461	17.05			6.24	6.66	1.81	0.188	1.161	3.75	0.16	99.31	62.2596	0.464203	17.1685	6.28336	6.70627	1.82258	0.189306	1.16907	3.77605	0.161112	100	0.775155	0.880583	0.431687
s MP0031 [4723]	61.1	0.457	17.88			6.29	6.63	2.08	0.187	0.981	3.53	0.16	99.295	61.5338	0.460245	18.0069	6.33466	6.67707	2.09477	0.188328	0.987965	3.55506	0.161136	100	0.751493	0.953282	0.380784
s MP0032 [4723]	60.79	0.46	18.09			6.41	6.59	2.19	0.189	0.929	3.46	0.17	99.278	61.2321	0.463345	18.2216	6.45662	6.63793	2.20593	0.190375	0.935756	3.48516	0.171236	100	0.745349	0.977086	0.36697
s MP0033 [4723]	61.48	0.45	17.68			6.18	6.57	2.06	0.191	0.996	3.54	0.16	99.307	61.909	0.45314	17.8034	6.22313	6.61585	2.07438	0.192333	1.00295	3.5647	0.161117	100	0.75	0.94644	0.386924
s MP0034 [4723]	61.75	0.457	17.55			6.24	6.51	2.03	0.187	0.996	3.42	0.17	99.31	62.179	0.460175	17.6719	6.28336	6.55523	2.0441	0.188299	1.00292	3.44376	0.171181	100	0.754534	0.955012	0.378641
s MP0049 [4723]	61.29	0.461	17.44			6.33	6.8	1.92	0.202	0.965	3.71	0.18	99.298	61.7233	0.464259	17.5633	6.37475	6.84807	1.93357	0.203428	0.971822	3.73623	0.181273	100	0.767273	0.901807	0.406236
s MP0059 [4723]	59.68	0.523	18.3			6.42	7.06	2.58	0.172	0.948	3.45	0.15	99.283	60.111	0.526777	18.4322	6.46636	7.11099	2.59863	0.173242	0.954846	3.47492	0.151083	100	0.713333	0.944989	0.362982
s MP0075 [4723]	61.5	0.449	17.84			6.19	6.35	2.06	0.183	0.994	3.58	0.16	99.306	61.9298	0.452138	17.9647	6.23326	6.39438	2.0744	0.184279	1.00095	3.60502	0.161118	100	0.750303	0.972358	0.38699
s MP0107 [4723]	60.14	0.561	17.93			6.54	6.81	2.36	0.19	1.104	3.48	0.15	99.265	60.5853	0.565154	18.0628	6.58842	6.86042	2.37747	0.191407	1.11217	3.50577	0.151111	100	0.734831	0.937219	0.382536
s MQ0053 [4723]	61.1	0.457	18			6.15	6.44	2.16	0.184	1.013	3.64	0.17	99.314	61.522	0.460157	18.1243	6.19248	6.48448	2.17492	0.185271	1.02	3.66514	0.171174	100	0.740072	0.96631	0.390118
s MP2053 [4723]	61.54	0.445	17.62			5.97	6.47	2.16	0.184	1.016	3.76	0.16	99.325	61.9582	0.448024	17.7397	6.01057	6.51397	2.17468	0.18525	1.0229	3.78555	0.161087	100	0.734317	0.933238	0.409819
s 36 [3237]	56.84	0.89	18.25	3.24	4.85	7.76535	8.03	3	0.07	0.62	2.59	0.15	98.2054	57.8787	0.906264	18.5835	7.90726	8.17674	3.05482	0.0712792	0.63133	2.63733	0.152741	100	0.721328	0.942708	0.267856
s MV4 [4760]	55.7	1.44	13.7			14.3	8.35	3.79	0.19	0.95	2.7	0.2	101.32	54.9743	1.42124	13.5215	14.1137	8.24122	3.74062	0.187525	0.937623	2.66482	0.197394	100	0.790492	0.669298	0.395751
s MV6A [4760]	62.2	1.34	12.9			10.6	4.94	2.47	0.15	3.22	2.68	0.25	100.75	61.737	1.33002	12.804	10.5211	4.90323	2.45161	0.148883	3.19603	2.66005	0.248139	100	0.811018	0.771209	0.606564
s MV6B [4760]	57.9	1.67	13.2			13.2	6.09	3.15	0.17	2.66	3.03	0.29	101.36	57.1231	1.64759	13.0229	13.0229	6.00829	3.10773	0.167719	2.62431	2.98934	0.286109	100	0.807339	0.703278	0.590496
s 3 [4485]	56.25	0.88	17.52	3.48	6.29	9.4213	7.28	3.57	0.11	1	2.62	0.1	98.7513	56.9613	0.891127	17.7415	9.54044	7.37205	3.61514	0.111391	1.01264	2.65313	0.101264	100	0.725201	0.948864	0.305079
s 4 [4485]	59.86	0.47	17.34	2.24	6.41	8.42555	6.9	2.69	0.14	0.75	3.37	0.13	100.076	59.8148	0.469645	17.3269	8.41919	6.89479	2.68797	0.139894	0.749434	3.36746	0.129902	100	0.757997	0.925585	0.363304
s 6 [4485]	52.11	0.95	17.64	3.07	7.69	10.4524	9.88	4.26	0.12	0.28	2.51	0.1	98.3024	53.0099	0.966406	17.9446	10.6329	10.0506	4.33357	0.122072	0.284835	2.55335	0.101727	100	0.710448	0.794675	0.249044
s 9 [4485]	53.65	0.95	18.23	3.28	6.57	9.52134	8.87	4.04	0.15	0.35	2.4	0.1	98.2613	54.5993	0.966809	18.5526	9.68982	9.02695	4.11148	0.152654	0.356193	2.44247	0.101769	100	0.702094	0.899208	0.235265
s 54 [3237]	60.64	0.56	17.2	2.72	4.5	6.94746	7.37	1.46	0.17	1.38	2.87	0.23	98.8275	61.3595	0.566644	17.4041	7.02988	7.45744	1.47732	0.172017	1.39637	2.90405	0.232729	100	0.826345	0.884696	0.358159
s 65 [3237]	55.75	1.1	17.85	4.4	4.54	8.49912	7.09	3.41	0.14	1.05	3.11	0.17	98.1691	56.7898	1.12052	18.1829	8.65763	7.22223	3.4736	0.142611	1.06958	3.168	0.173171	100	0.713665	0.940741	0.347205
s V2D [3763]	54.51	0.97	17.92	2.6	6.1	8.43948	8.94	3.44	0.2	0.62	3.54	0.22	98.7995	55.1724	0.981787	18.1377	8.54203	9.04863	3.4818	0.20243	0.627534	3.58301	0.222673	100	0.710425	0.794747	0.359231
s V2G [3763]	54.95	0.97	17.64	2.66	5.9	8.29347	8.42	3.34	0.24	0.63	3.61	0.3	98.3935	55.8472	0.985838	17.928	8.42888	8.55748	3.39453	0.243919	0.640286	3.66894	0.304898	100	0.712897	0.811563	0.372011
s V1Z [3763]	56.19	0.9	18.03	2.35	5.95	8.06453	7.59	2.93	0.24	0.72	4.07	0.28	99.0145	56.7492	0.908958	18.2094	8.14479	7.66554	2.95916	0.242389	0.727166	4.11051	0.282787	100	0.733504	0.85504	0.410921
s AR-02 [3409]	59.93	0.71	17.22			7.25	7.61	2.87	0.17	0.3	2.65	0.1	98.81	60.6518	0.718551	17.4274	7.33731	7.70165	2.90456	0.172047	0.303613	2.68191	0.101204	100	0.716403	0.938074	0.269621
s AR-06 [3409]	60.99	0.69	16.78			6.92	7.11	2.8	0.13	0.35	2.68	0.11	98.56	61.8811	0.700081	17.0252	7.0211	7.21388	2.84091	0.131899	0.355114	2.71916	0.111607	100	0.711934	0.955675	0.282803
s AM-15 [3409]	61.73	0.66	16.3	3.15	4.31	7.14437	6.55	2.81	0.13	0.93	2.91	0.07	99.2344	62.2063	0.665092	16.4258	7.19949	6.60054	2.83168	0.131003	0.937175	2.93245	0.0705401	100	0.717712	0.928964	0.352316
s AM-24 [3409]	60.52	0.68	16.87	4.83	3	7.34603	6.45	2.95	0.14	0.54	2.96	0.07	98.526	61.4254	0.690173	17.1224	7.45593	6.54649	2.99413	0.142094	0.548078	3.00428	0.0710472	100	0.713482	0.990645	0.320442
s KU-04 [3409]	55.64	0.8	20.2	3.13	4.47	7.28637	8.58	2.29	0.14	0.61	2.85	0.18	98.5764	56.4435	0.811553	20.4917	7.3916	8.70391	2.32307	0.142022	0.61881	2.89116	0.1826	100	0.76087	0.972861	0.262455
s KU-05 [3409]	55.48	0.87	19.3	3.32	5.46	8.44734	8.22	2.9	0.14	0.68	2.67	0.17	98.8773	56.1099	0.879878	19.5191	8.54325	8.31333	2.93293	0.14159	0.687721	2.70032	0.17193	100	0.744433	0.970028	0.263378
s KU-06 [3409]	56.2	0.8	19.28	2.97	5.25	7.92241	8.26	2.62	0.14	0.57	2.94	0.17	98.9024	56.8237	0.808878	19.494	8.01033	8.35167	2.64908	0.141554	0.576326	2.97263	0.171887	100	0.75148	0.950191	0.280364
s KU-08 [3409]	56.26	0.8	18.22	3.91	5.02	8.53822	8.65	3.19	0.16	0.66	2.84	0.14	99.4582	56.5665	0.804358	18.3193	8.58473	8.69712	3.20738	0.160872	0.663595	2.85547	0.140763	100	0.728006	0.870647	0.293026
s KU-09 [3409]	55.6	0.82	19.83	2.86	5.17	7.74343	8.6	2.69	0.14	0.67	2.83	0.17	99.0934	56.1087	0.827502	20.0114	7.81427	8.67868	2.71461	0.141281	0.67613	2.85589	0.171555	100	0.742175	0.951933	0.268954
s KU-10 [3409]	54.85	0.89	18.54	3.83	5.7	9.14623	9.02	3.47	0.15	0.57	2.54	0.16	99.3362	55.2165	0.895947	18.6639	9.20735	9.08027	3.49319	0.151002	0.573809	2.55697	0.161069	100	0.724958	0.88252	0.256375
s KU-11 [3409]	57.37	0.79	18.97	2.89	5.33	7.93042	8.12	2.52	0.15	0.63	3.05	0.18	99.7104	57.5366	0.792294	19.0251	7.95345	8.14358	2.52732	0.150436	0.63183	3.05886	0.180523	100	0.758861	0.935307	0.297795
s KU-12 [3409]	55.88	0.81	18.66	2.87	6.02	8.60243	8.71	3.07	0.16	0.64	2.92	0.17	99.6224	56.0918	0.81307	18.7307	8.63503	8.74301	3.08164	0.160606	0.642426	2.93107	0.170644	100	0.736987	0.882516	0.291957
s ON-06 [3409]	56.09	1.06	17.35	3.11	6.77	9.56838	8.63	2.66	0.17	0.59	2.24	0.15	98.5084	56.9393	1.07605	17.6127	9.71326	8.76068	2.70028	0.172574	0.598934	2.27392	0.152271	100	0.782473	0.874607	0.247002
s ON-07 [3409]	57.34	0.92	16.74	3.03	6.28	9.00639	8.03	2.77	0.15	0.87	2.34	0.12	98.2864	58.3397	0.93604	17.0319	9.16342	8.17	2.81829	0.152615	0.885168	2.3808	0.122092	100	0.764784	0.870981	0.283689
s ON-08 [3409]	56.97	0.98	17.43	2.68	7.13	9.54146	8.67	2.29	0.18	0.61	2.43	0.18	99.2815	57.3823	0.987093	17.5561	9.61052	8.73275	2.30657	0.181303	0.614415	2.44759	0.181303	100	0.806448	0.86113	0.264874
s ON-09 [3409]	57.63	1	17.05	2.25	7.61	9.63455	8.47	2.34	0.18	0.57	2.43	0.18	99.4846	57.9286	1.00518	17.1383	9.68447	8.51388	2.35212	0.180933	0.572953	2.44259	0.180933	100	0.804586	0.859483	0.26826
s ON-10 [3409]	57.22	0.96	16.92			10.63	8.15	2.26	0.18	0.78	2.35	0.18	99.63	57.4325	0.963565	16.9828	10.6695	8.18027	2.26839	0.180668	0.782897	2.35873	0.180668	100	0.82467	0.874161	0.275928
s AJ-04 [3409]	59.98	1.13	15.1			8.03	6.6	2.62	0.18	0.76	3.85	0.21	98.46	60.9181	1.14767	15.3362	8.1556	6.70323	2.66098	0.182815	0.771887	3.91022	0.213285	100	0.753991	0.795287	0.469741
s AJ-07 [3409]	60.16	1.11	15.27			8.67	6.56	2.51	0.17	0.81	3.95	0.16	99.37	60.5414	1.11704	15.3668	8.72497	6.60159	2.52591	0.171078	0.815135	3.97504	0.161014	100	0.775492	0.798161	0.478703
s AJ-10 [3409]	60.85	1.09	15.12			7.49	6.15	2.48	0.18	0.98	4.02	0.22	98.58	61.7265	1.1057	15.3378	7.59789	6.23859	2.51572	0.182593	0.994116	4.07791	0.223169	100	0.751254	0.809025	0.503064
s V1-1 [3831]	56.69	1.29	15.79	10.03		9.02499	7.2	3.56	0.18	1.03	3.51	0.27	98.545	57.527	1.30905	16.0231	9.15825	7.30631	3.61256	0.182658	1.04521	3.56182	0.273987	100	0.717123	0.797338	0.43245
s V2-5 [3831]	55.38	1.32	16.04	10.68		9.60986	7.65	3.67	0.17	0.91	3.75	0.26	98.7599	56.0754	1.33658	16.2414	9.73054	7.74606	3.71608	0.172135	0.921427	3.79709	0.263265	100	0.723642	0.768312	0.442081
s V-2 [3831]	55.84	1.13	16.28	10.24		9.21395	7.74	3.58	0.17	0.91	3.86	0.25	98.974	56.4189	1.14171	16.4488	9.30947	7.82024	3.61711	0.171762	0.919434	3.90002	0.252592	100	0.72018	0.767256	0.446581
s Q1-1 [3831]	56.41	1.41	16.07	10.36		9.32193	6.61	3.07	0.17	1.52	4	0.41	98.9919	56.9844	1.42436	16.2336	9.41686	6.67731	3.10126	0.171731	1.53548	4.04073	0.414175	100	0.752258	0.800902	0.507348
s Q1-2 [3831]	56.44	1.45	16.7	9.4		8.45812	6.77	3.17	0.16	1.47	4.33	0.4	99.3481	56.8103	1.45951	16.8096	8.51362	6.81442	3.1908	0.16105	1.47965	4.35841	0.402625	100	0.727385	0.801434	0.517217
s Q1-3 [3831]	56.69	1.4	16.62	9.38		8.44012	7	3.08	0.15	1.37	4.12	0.4	99.2701	57.1068	1.41029	16.7422	8.50218	7.05147	3.10265	0.151103	1.38007	4.15029	0.402941	100	0.732642	0.798945	0.492649
s Q2-1 [3831]	62.22	1.3	15.16	6.78		6.10064	4	1.65	0.14	2.89	5.02	0.46	98.9406	62.8862	1.31392	15.3223	6.16596	4.04283	1.66767	0.141499	2.92094	5.07375	0.464925	100	0.787114	0.819704	0.744468
s L3-1 [3831]	60.56	1.27	15.3	8.73		7.85525	3.96	1.68	0.23	2.41	5.2	0.57	99.0353	61.1499	1.28237	15.449	7.93178	3.99858	1.69637	0.232241	2.43348	5.25066	0.575553	100	0.823812	0.840617	0.72318
s L3-2 [3831]	62.74	1.14	15.2	7.76		6.98245	3.2	1.2	0.22	2.73	5.2	0.43	99.0424	63.3466	1.15102	15.347	7.04995	3.23094	1.2116	0.222127	2.75639	5.25027	0.434157	100	0.853345	0.885025	0.750525
s L3-3 [3831]	61.9	0.92	15.84	7.42		6.67652	3.57	1.33	0.21	2.68	4.99	0.37	98.4865	62.8512	0.934138	16.0834	6.77912	3.62486	1.35044	0.213227	2.72118	5.06668	0.375686	100	0.833885	0.907978	0.695197
s L3-4 [3831]	62.93	0.92	16.01	6.25		5.62375	3.5	1.25	0.18	2.77	5.63	0.39	99.2037	63.4351	0.927384	16.1385	5.66889	3.52809	1.26003	0.181445	2.79223	5.67519	0.39313	100	0.818149	0.867311	0.759028
s #884-1 [5034]	52.87	1.34	18.71			7.71	9.22	3.2	0.14	1.17	3.5	0.36	98.22	53.8281	1.36428	19.0491	7.84973	9.38709	3.25799	0.142537	1.1912	3.56343	0.366524	100	0.706691	0.793552	0.372116
s OTARU2 [3408]	59.76	0.76	14.36	5.03	4.26	8.78599	5.02	2.57	0.12	2.54	4.18		98.096	60.9199	0.774751	14.6387	8.95653	5.11744	2.61988	0.122329	2.5893	4.26113	0	100	0.773688	0.772565	0.664411
s NI57072504 [3408]	59.25	0.69	17.4	2.75	4.59	7.06445	7.77	2.89	0.21	0.53	3.32	0.02	99.1444	59.7613	0.695954	17.5502	7.12541	7.83705	2.91494	0.211812	0.534574	3.34865	0.0201726	100	0.709678	0.870682	0.3438
s 6030609 [3408]	54.97	0.88	20.21	1	5.91	6.8098	8.89	2.52	0.14	0.76	2.72	0.22	98.1198	56.0234	0.896863	20.5973	6.94029	9.06035	2.56829	0.142683	0.774563	2.77212	0.224216	100	0.729898	0.950115	0.2598
s 6040701 [3408]	57.88	1.13	15.91	1.98	7.07	8.8516	5.96	3.04	0.21	1.07	3.79	0.32	98.1616	58.964	1.15116	16.208	9.01738	6.07162	3.09693	0.213933	1.09004	3.86098	0.325993	100	0.744357	0.880548	0.460582
s 11 [3408]	60.66	0.83	16.53	1.96	4.79	6.55361	4.31	2.07	0.13	3.12	4.02	0.33	98.5536	61.5503	0.842181	16.7726	6.64979	4.37325	2.10038	0.131908	3.16579	4.079	0.334843	100	0.759961	0.935519	0.599053
s 9 [3408]	58.01	1.15	18.12	2.82	3.51	6.04744	6.1	1.9	0.07	1.97	3.93	0.35	97.6474	59.4076	1.17771	18.5566	6.19313	6.24696	1.94578	0.0716865	2.01746	4.02468	0.358432	100	0.760929	0.928541	0.470295
s 7 [3408]	63.64	0.6	16.62	2.4	2.46	4.61952	3.55	1.14	0.08	3.61	4.1	0.2	98.1595	64.8332	0.61125	16.9316	4.70614	3.61656	1.16137	0.0815	3.67769	4.17687	0.20375	100	0.802067	0.980189	0.635289
s 7 [4995]	53.72	1.25	18.36	3.55	5.51	8.70429	8.49	3.45	0.16	1.4	3.12	0.5	99.1543	54.1782	1.26066	18.5166	8.77853	8.56241	3.47943	0.161365	1.41194	3.14661	0.504265	100	0.71615	0.838772	0.358902
s 9 [4995]	56.05	0.99	18.19	2.93	4.5	7.13641	6.83	2.69	0.16	2.06	3.48	0.69	98.2764	57.033	1.00736	18.509	7.26157	6.94979	2.73718	0.162806	2.09613	3.54103	0.702101	100	0.726248	0.900816	0.433456
s 4 [3427]	54.56	2.21	14.14	4.56	8.45	12.5531	6.7	2.95	0.228	1.99	3.45	0.55	99.3311	54.9274	2.22488	14.2352	12.6376	6.74512	2.96987	0.229535	2.0034	3.47323	0.553704	100	0.809715	0.712899	0.548836
s 5 [3427]	56.13	2.19	13.89	2.14	9.17	11.0956	6.23	2.52	0.223	2.5	3.21	0.62	98.6086	56.922	2.2209	14.086	11.2521	6.31791	2.55556	0.226147	2.53528	3.2553	0.628749	100	0.814918	0.725577	0.569934
s 6 [3427]	59.14	1.76	14.16	3.74	6.99	10.3553	5.65	1.63	0.211	2.82	3.24	0.57	99.5363	59.4155	1.7682	14.226	10.4035	5.67632	1.63759	0.211983	2.83314	3.2551	0.572656	100	0.864	0.765802	0.586767
s Y-24 [5092]	60.52	0.68	16.87	4.83	3	7.34603	6.45	2.95	0.14	0.54	2.96	0.07	98.526	61.4254	0.690173	17.1224	7.45593	6.54649	2.99413	0.142094	0.548078	3.00428	0.0710472	100	0.713482	0.990645	0.320442
s IZ102 [14081]	60.2	0.46	18.3	0.3	5.72	5.98994	6.17	1.9	0.18	1.41	4.5	0.23	99.3399	60.6	0.463056	18.4216	6.02974	6.211	1.91262	0.181196	1.41937	4.5299	0.231528	100	0.759187	0.91641	0.483626
s IZ107 [14081]	61	0.48	18.6	3.99	2.05	5.6402	6.35	1.76	0.16	1.42	4.49	0.31	100.21	60.872	0.478993	18.561	5.62837	6.33668	1.75631	0.159664	1.41702	4.48058	0.30935	100	0.762169	0.916797	0.475525
s IZ109 [14081]	54.1	0.77	19.8	1.79	5.72	7.33064	9.18	3.09	0.17	1.01	3.71	0.21	99.3706	54.4426	0.774877	19.9254	7.37707	9.23814	3.10957	0.171077	1.0164	3.7335	0.21133	100	0.703473	0.836283	0.360255
s IZ121 [14081]	55.1	0.74	19.9	2.69	4.66	7.08046	9.36	2.9	0.14	1.02	3.79	0.29	100.32	54.924	0.737636	19.8364	7.05784	9.3301	2.89074	0.139553	1.01674	3.77789	0.289074	100	0.709432	0.824298	0.365538
s COS9A [14081] / s NICOS9A [4092]	58.9	0.71	18.5			7.13	7.6	2.2	0.16	1.27	3.88	0.22	100.57	58.5662	0.705976	18.3951	7.08959	7.55693	2.18753	0.159093	1.2628	3.85801	0.218753	100	0.764202	0.86509	0.415632
s 8-09 [5094]	59.98	1.13	15.1	8.92	0	8.02622	6.6	2.62	0.18	0.76	3.85	0.21	98.4562	60.9205	1.14772	15.3368	8.15207	6.70349	2.66108	0.182822	0.771917	3.91037	0.213293	100	0.753903	0.795287	0.469741
s 6-05 [5094]	60.86	1.09	15.12	8.32	0	7.48634	6.15	2.48	0.18	0.98	4.02	0.22	98.5863	61.7327	1.10563	15.3368	7.59369	6.23819	2.51556	0.182581	0.994053	4.07764	0.223155	100	0.751162	0.809025	0.503064
s 5-05 [5094]	60.99	0.82	15.41	7.94	0	7.14441	6.4	3.05	0.14	1.18	3.57	0.13	98.8344	61.7093	0.829671	15.5917	7.22867	6.47548	3.08597	0.141651	1.19392	3.6121	0.131533	100	0.700816	0.827582	0.459906
s BS3 [5109]	59.82	0.92	16.85			8.04	6.39	2.4	0.17	0.73	3.35	0.22	98.89	60.4915	0.930327	17.0391	8.13025	6.46173	2.42694	0.171908	0.738194	3.3876	0.222469	100	0.770115	0.94871	0.37066
s HDT1 [5109]	60.14	0.98	17.19			7.58	6.57	1.96	0.16	0.78	3.5	0.25	99.11	60.6801	0.9888	17.3444	7.64807	6.629	1.9776	0.161437	0.787004	3.53143	0.252245	100	0.794549	0.935075	0.380678
s HDT2 [5109]	59.8	0.96	17.27			7.43	7.11	2	0.17	0.75	3.56	0.24	99.29	60.2276	0.966865	17.3935	7.48313	7.16084	2.0143	0.171216	0.755363	3.58546	0.241716	100	0.787911	0.889183	0.382716
s NK2 [5109]	59.94	0.89	16.78			7.44	6.92	2.26	0.17	0.73	3.48	0.22	98.83	60.6496	0.900536	16.9787	7.52808	7.00192	2.28676	0.172013	0.738642	3.5212	0.222604	100	0.76701	0.886516	0.384839
s NK3 [5109]	57.76	0.93	17.06			8.51	7.72	2.82	0.19	0.52	3.12	0.18	98.81	58.4556	0.9412	17.2655	8.61249	7.81297	2.85396	0.192288	0.526263	3.15758	0.182168	100	0.751103	0.872305	0.330908
s IS1 [5109]	58.87	0.88	16.17			8.1	7.18	3.06	0.17	0.77	3.24	0.19	98.63	59.6877	0.892223	16.3946	8.21251	7.27973	3.1025	0.172361	0.780696	3.285	0.192639	100	0.725806	0.848901	0.377809
s IS3 [5109]	58.57	0.9	15.84			8.29	7.3	3.26	0.18	0.76	3.19	0.19	98.48	59.474	0.913891	16.0845	8.41795	7.41267	3.31032	0.182778	0.77173	3.23924	0.192933	100	0.717749	0.826198	0.379856
s ND1 [5109]	63.17	0.81	16.56			6.5	5.86	1.59	0.17	0.78	3.69	0.23	99.36	63.5769	0.815217	16.6667	6.54187	5.89775	1.60024	0.171095	0.785024	3.71377	0.231481	100	0.803461	0.950965	0.413868
s TK4 [5109]	62.72	0.9	16.14			6.82	5.85	1.66	0.14	0.9	3.8	0.25	99.18	63.2386	0.907441	16.2734	6.87639	5.89837	1.67372	0.141157	0.907441	3.83142	0.252067	100	0.804245	0.91166	0.443728
s GE6 [5109]	57.34	0.93	17.04			8.66	7.8	3.18	0.18	0.53	3.1	0.17	98.93	57.9602	0.940059	17.2243	8.75366	7.88436	3.21439	0.181947	0.535732	3.13353	0.171839	100	0.731419	0.865868	0.330012
s UD4 [5109]	56.78	0.91	18.12			8.58	7.77	3.14	0.19	0.52	2.89	0.17	99.07	57.313	0.918542	18.2901	8.66054	7.84294	3.16948	0.191784	0.524881	2.91713	0.171596	100	0.732082	0.940202	0.290853
s OG1 [5109]	58.95	0.9	16.25			8.39	6.95	2.79	0.18	0.66	3.26	0.18	98.51	59.8416	0.913613	16.4958	8.5169	7.05512	2.8322	0.182723	0.669983	3.30931	0.182723	100	0.750447	0.876093	0.370693
s IW1 [5109]	62.24	0.85	16.12			7.07	6.27	1.8	0.16	0.76	3.65	0.21	99.13	62.7862	0.85746	16.2615	7.13205	6.32503	1.8158	0.161404	0.76667	3.68203	0.211843	100	0.797069	0.892281	0.419788
s OT1 [5109]	57.67	1	16.93			8.95	6.87	3.29	0.19	0.62	3.07	0.19	98.78	58.3823	1.01235	17.1391	9.06054	6.95485	3.33063	0.192347	0.627657	3.10792	0.192347	100	0.731209	0.937879	0.33497
s OT3 [5109]	57.46	0.97	16.78			8.87	7.13	3.44	0.2	0.59	3.15	0.18	98.77	58.1756	0.98208	16.989	8.98046	7.21879	3.48284	0.202491	0.597347	3.18923	0.182242	100	0.720552	0.90127	0.34382
s MI1 [5109]	59.14	0.92	16.02			8.39	6.67	3.55	0.17	1.04	2.83	0.15	98.88	59.8099	0.930421	16.2015	8.48503	6.74555	3.59021	0.171926	1.05178	2.86206	0.151699	100	0.70268	0.902523	0.357698
s UM3 [5109]	57.71	0.98	17.71			7.95	7.52	2.54	0.19	0.67	3.39	0.24	98.9	58.3519	0.9909	17.907	8.03842	7.60364	2.56825	0.192113	0.677452	3.4277	0.242669	100	0.757865	0.894528	0.352709
s KN2 [5109]	62.85	0.8	16.74			6.21	6.27	1.69	0.16	0.66	3.74	0.23	99.35	63.2612	0.805234	16.8495	6.25063	6.31102	1.70106	0.161047	0.664318	3.76447	0.231505	100	0.786076	0.92458	0.406597
s OD1 [5109]	57.84	0.94	16.81			8.39	7.32	3.24	0.19	0.62	3.3	0.19	98.84	58.5188	0.951032	17.0073	8.48847	7.40591	3.27803	0.19223	0.627276	3.33873	0.19223	100	0.72141	0.873821	0.359671
s ON1 [5109]	59.35	0.95	17.13			7.91	6.06	2.72	0.2	0.86	3.34	0.26	98.78	60.083	0.961733	17.3416	8.00769	6.13485	2.75359	0.20247	0.870622	3.38125	0.263211	100	0.74412	0.990778	0.371792
s IT1 [5109]	62.34	0.84	15.96			6.34	6.64	1.88	0.18	0.86	3.93	0.23	99.2	62.8427	0.846774	16.0887	6.39113	6.69355	1.89516	0.181452	0.866935	3.96169	0.231855	100	0.77129	0.827085	0.459325
s IT2 [5109]	63.5	0.88	16.09			6.33	5.46	1.82	0.16	0.9	3.85	0.25	99.24	63.9863	0.886739	16.2132	6.37848	5.50181	1.83394	0.161225	0.906892	3.87948	0.251915	100	0.776687	0.941889	0.450174
s MR1 [4942]	61.56	0.88	16.78	7.7		6.92846	6.16	2.22	0.16	1.06	3.28	0.23	99.2585	62.0199	0.886574	16.9054	6.98022	6.20602	2.23659	0.161195	1.06792	3.3045	0.231718	100	0.757336	0.954147	0.386504
s MR2 [4942]	60.71	0.88	16.38	8.05		7.24339	6.26	2.5	0.19	1.13	3.26	0.22	98.7734	61.4639	0.890928	16.5834	7.33334	6.33774	2.53105	0.19236	1.14403	3.30048	0.222732	100	0.743416	0.919755	0.398537
s BD3 [4942]	59.75	0.94	16.12	9		8.0982	6.39	2.84	0.17	1.02	3.25	0.2	98.7782	60.4891	0.951627	16.3194	8.19837	6.46904	2.87513	0.172103	1.03262	3.2902	0.202474	100	0.740359	0.900104	0.396632
s BD6 [4942]	60.39	0.89	14.58	9.24		8.31415	6.46	3.13	0.16	1.13	2.96	0.12	98.1342	61.5382	0.906922	14.8572	8.47223	6.58283	3.18951	0.163042	1.15148	3.01628	0.122282	100	0.726498	0.824645	0.414188
s BD42 [4942]	63.88	0.92	15.57	7.4		6.65852	5.16	1.66	0.14	1.64	3.34	0.19	99.1585	64.4221	0.927807	15.7021	6.71503	5.20379	1.67409	0.141188	1.65392	3.36834	0.191612	100	0.800445	0.943383	0.462791
s BD46 [4942]	62.75	1.07	15.25	8.45		7.60331	5.3	2.02	0.15	1.56	3.35	0.19	99.2433	63.2284	1.07816	15.3663	7.66128	5.34041	2.0354	0.151144	1.57189	3.37554	0.191449	100	0.790093	0.913875	0.467943
s 421 [5095]	52.99	0.94	20.32	1.6	7.21	8.64968	10.04	2.75	0.15	0.7	3.16	0.18	99.8797	53.0538	0.941132	20.3445	8.6601	10.0521	2.75331	0.150181	0.700843	3.16381	0.180217	100	0.758765	0.846788	0.290533
s B-21 [4231]	59	1.23	14.8	2.59	7.09	9.42048	5.54	2.05	0.22	2.23	4.42	0.25	99.1605	59.4995	1.24041	14.9253	9.50024	5.5869	2.06736	0.221863	2.24888	4.45742	0.252117	100	0.82128	0.755748	0.648627
s H-3 [2335]	61.52	0.89	15.29	3.21	5.69	8.57836	6.28	2.08	0.22	0.88	3.77	0.08	99.5884	61.7743	0.893679	15.3532	8.61382	6.30596	2.0886	0.220909	0.883637	3.78558	0.0803307	100	0.804848	0.830595	0.463793
s MA-16 [5097]	59.34	0.69	17.86	3.35	3.16	6.17433	6.98	2.45	0.12	0.85	3.28	0.28	98.0243	60.536	0.703907	18.22	6.29877	7.12068	2.49938	0.122419	0.867132	3.34611	0.285643	100	0.71592	0.948044	0.350517
s ME-07 [5097]	53.26	0.82	19.38	3.88	5.43	8.92122	10.66	2.67	0.17	0.34	1.76	0.12	98.1012	54.2909	0.835871	19.7551	9.0939	10.8663	2.72168	0.17329	0.346581	1.79407	0.122323	100	0.769653	0.863451	0.166903
s ME-08 [5097]	52.66	0.66	19.87	4.56	5.11	9.21309	10.81	2.56	0.16	0.3	1.68	0.1	98.0131	53.7275	0.673379	20.2728	9.39985	11.0291	2.6119	0.163244	0.306082	1.71406	0.102027	100	0.782555	0.881474	0.154063
s ME-10 [5097]	52.17	0.66	20.2	3.71	5.1	8.43826	11.43	2.99	0.13	0.32	1.72	0.1	98.1583	53.1489	0.672384	20.579	8.59658	11.6445	3.0461	0.132439	0.326004	1.75227	0.101876	100	0.738368	0.850678	0.155837
s C-92-2 [5812]	59.9	0.97	16.7			7.58	5.8	2.45	0.21	2.08	4.28	0.46	100.43	59.6435	0.965847	16.6285	7.54755	5.77517	2.43951	0.209101	2.07109	4.26167	0.45803	100	0.755733	0.849329	0.551525
s 2102-B [4947]	60.22	0.97	16.97	2.2	4.33	6.30956	5.65	2.27	0.17	1.43	4.55	0.27	98.8096	60.9455	0.981686	17.1745	6.38558	5.71807	2.29735	0.172048	1.44723	4.60482	0.273253	100	0.735418	0.886851	0.527598
s 2001 [4947]	62.4	0.96	15.79	2.03	4.01	5.83659	4.61	1.73	0.14	1.91	4.46	0.23	98.0666	63.6302	0.978927	16.1013	5.95166	4.70089	1.76411	0.14276	1.94766	4.54793	0.234535	100	0.771363	0.895673	0.590347
s E [3778]	60.03	0.92	16.96	2.63	5.07	7.43647	6.59	2.31	0.19	1.19	3.49		99.1165	60.5651	0.928201	17.1112	7.50276	6.64874	2.33059	0.191694	1.20061	3.52111	0	100	0.762991	0.90006	0.410816
s F [3778]	60.15	0.74	17.21	2.56	4.53	6.83349	7.18	2.81	0.13	0.93	3.24		99.2235	60.6207	0.745791	17.3447	6.88697	7.23619	2.83199	0.131017	0.937278	3.26536	0	100	0.708612	0.89543	0.364953
s H [3778]	58.51	0.85	16.82	3.72	4.31	7.65726	7.06	3.11	0.23	0.76	3.46		98.4573	59.4268	0.863319	17.0836	7.77724	7.17062	3.15873	0.233604	0.771909	3.51422	0	100	0.711161	0.87696	0.383899
s J [3778]	59.6	1.01	17.02	3.73	3.6	6.95625	7.01	2.93	0.19	0.65	3.64		99.0063	60.1982	1.02014	17.1908	7.02608	7.08036	2.95941	0.191907	0.656524	3.67654	0	100	0.703629	0.883455	0.389698
s L [3778]	57.6	0.86	17.52	3.82	4.99	8.42724	7.67	3.15	0.19	0.77	3.09		99.2772	58.0193	0.866261	17.6476	8.48859	7.72584	3.17293	0.191383	0.775606	3.1125	0	100	0.727914	0.889946	0.334737
s R [3778]	53.4	1.08	16	4.72	7.31	11.5571	9.24	3.58	0.19	0.77	2.99		98.8071	54.0447	1.09304	16.1932	11.6966	9.35156	3.62322	0.192294	0.779297	3.0261	0	100	0.763494	0.715794	0.356346
s TT1 [5021]	57.24	0.92	15.98			9.02	6.62	2.76	0.22	2.04	3.92	0.28	99	57.8182	0.929293	16.1414	9.11111	6.68687	2.78788	0.222222	2.06061	3.9596	0.282828	100	0.765705	0.779118	0.536956
s TT2 [5021]	61	0.83	15.77			7.41	5.28	2.05	0.22	2.23	4.24	0.14	99.17	61.5105	0.836947	15.902	7.47202	5.32419	2.06716	0.221841	2.24866	4.27549	0.141172	100	0.783298	0.837885	0.590119
s TT3 [5021]	55.96	0.83	17.15			8.46	8.04	3.4	0.22	1.51	3.29	0.19	99.05	56.4967	0.837961	17.3145	8.54114	8.11711	3.43261	0.22211	1.52448	3.32155	0.191822	100	0.713322	0.798662	0.407268
s TT8.2 [5021]	59.77	0.99	15.82			7.71	5.71	2.27	0.22	2.08	4.23	0.33	99.13	60.2946	0.998689	15.9588	7.77767	5.76011	2.28992	0.221931	2.09825	4.26712	0.332896	100	0.772545	0.814672	0.577051
s NP2 [5021]	56.7	0.92	16.01			9.17	7.12	3.12	0.22	1.84	3.64	0.24	98.98	57.2843	0.929481	16.175	9.2645	7.19337	3.15215	0.222267	1.85896	3.67751	0.242473	100	0.746135	0.771928	0.494029
s NP5 [5021]	54.59	0.88	17.49			8.93	8.8	3.23	0.19	1.5	3.16	0.24	99.01	55.1358	0.888799	17.6649	9.01929	8.88799	3.2623	0.1919	1.515	3.1916	0.2424	100	0.734375	0.773199	0.386618
s NP6 [5021]	52.88	0.92	16.81			10.07	9.37	4.06	0.22	1.01	3.32	0.22	98.88	53.479	0.930421	17.0004	10.1841	9.47613	4.10599	0.222492	1.02144	3.35761	0.222492	100	0.712668	0.718909	0.386503
s T3.2 [5021]	54.67	1.09	15.27			11	7.5	3.37	0.24	1.8	3.54	0.3	98.78	55.3452	1.10346	15.4586	11.1359	7.59263	3.41162	0.242964	1.82223	3.58372	0.303705	100	0.765484	0.719635	0.504482
s T5.3 [5021]	58.8	1.05	15.17			9.21	5.68	2.26	0.22	2.41	3.82	0.36	98.98	59.4059	1.06082	15.3263	9.30491	5.73853	2.28329	0.222267	2.43484	3.85937	0.36371	100	0.802964	0.796312	0.581046
s T5.4 [5021]	58.28	1.05	15.04			9.47	5.79	2.32	0.23	2.4	4.01	0.37	98.96	58.8925	1.06103	15.1981	9.56952	5.85085	2.34438	0.232417	2.42522	4.05214	0.373888	100	0.803223	0.769403	0.605954
s T5.6 [5021]	57.98	1.06	15.21			9.3	5.98	2.41	0.23	2.36	4.08	0.36	98.97	58.5834	1.07103	15.3683	9.39679	6.04224	2.43508	0.232394	2.38456	4.12246	0.363747	100	0.794193	0.761976	0.603864
s T5.7 [5021]	58.9	1.04	15.37			9.02	5.65	2.31	0.22	2.28	3.84	0.36	98.99	59.501	1.05061	15.5268	9.11203	5.70765	2.33357	0.222245	2.30326	3.87918	0.363673	100	0.796117	0.813684	0.566532
s BM5 [5021]	62.37	0.69	15.78			6.17	4.81	1.72	0.16	3.05	4.27	0.28	99.3	62.8097	0.694864	15.8912	6.21349	4.84391	1.73212	0.161128	3.0715	4.3001	0.281974	100	0.782003	0.834792	0.648598
s BC2 [5021]	57.04	0.89	17.02			7.86	7.1	2.96	0.21	1.96	3.79	0.29	99.12	57.5464	0.897902	17.1711	7.92978	7.16303	2.98628	0.211864	1.9774	3.82365	0.292575	100	0.726433	0.807494	0.486648
s BC3 [5021]	56.54	0.88	17.24			8.04	7.09	3.1	0.21	1.94	3.83	0.24	99.11	57.0477	0.887902	17.3948	8.1122	7.15367	3.12784	0.211886	1.95742	3.86439	0.242155	100	0.721724	0.816934	0.482976
s DK4 [5021]	56.82	1.15	14.85			10.32	6.51	2.65	0.24	2.36	3.56	0.38	98.84	57.4868	1.1635	15.0243	10.4411	6.5864	2.6811	0.242817	2.3877	3.60178	0.38446	100	0.795682	0.739967	0.561406
s DK5 [5021]	56.94	1.14	14.92			10.21	6.41	2.6	0.24	2.42	3.59	0.38	98.85	57.6024	1.15326	15.0936	10.3288	6.48457	2.63025	0.242792	2.44815	3.63177	0.384421	100	0.797034	0.745943	0.566365
s CW1 [5021]	53.99	1.1	15.35			11.72	7.59	3.23	0.25	1.82	3.34	0.3	98.69	54.7067	1.1146	15.5538	11.8756	7.69075	3.27287	0.253318	1.84416	3.38433	0.303982	100	0.783946	0.728295	0.482005
s B1 [5021]	58.14	1.07	15.27			9.23	5.94	2.43	0.22	2.37	3.93	0.36	98.96	58.751	1.08124	15.4305	9.327	6.00243	2.45554	0.222312	2.39491	3.9713	0.363783	100	0.791595	0.776889	0.586176
s B2 [5021]	58.03	1.08	15.17			9.36	6.03	2.41	0.22	2.37	3.92	0.36	98.95	58.6458	1.09146	15.331	9.45932	6.09399	2.43557	0.222335	2.39515	3.9616	0.36382	100	0.795242	0.766116	0.588966
s DK1 [5021]	56	1.04	17.08			8.78	7.47	2.19	0.22	2.44	3.42	0.38	99.02	56.5542	1.05029	17.249	8.8669	7.54393	2.21167	0.222177	2.46415	3.45385	0.383761	100	0.800365	0.788696	0.479767
s DK2 [5021]	56.77	1.02	16.7			8.79	7.1	2.22	0.21	2.46	3.42	0.33	99.02	57.3319	1.03009	16.8653	8.87699	7.17027	2.24197	0.212078	2.48435	3.45385	0.333266	100	0.798365	0.794833	0.491969
s 237 [4457]	61.9	1.02	16.46			5.9	5.11	2.32	0.1	2.29	4.19	0.3	99.59	62.1548	1.0242	16.5278	5.92429	5.13104	2.32955	0.100412	2.29943	4.20725	0.301235	100	0.717762	0.889841	0.56434
s 642 [4457]	63	1.01	16.1			5.68	4.95	2.3	0.1	2.22	4.04	0.2	99.6	63.253	1.01406	16.1647	5.70281	4.96988	2.30924	0.100402	2.22892	4.05622	0.200803	100	0.711779	0.899961	0.557102
s 51 [4457]	60.6	1.1	16.67			6.19	5.44	2.65	0.1	2.31	4.21	0.29	99.56	60.8678	1.10486	16.7437	6.21736	5.46404	2.66171	0.100442	2.32021	4.22861	0.291282	100	0.700226	0.870658	0.560474
s 10 [4457]	59.6	1.27	16.73			6.61	5.13	2.62	0.11	2.63	4.55	0.37	99.62	59.8273	1.27484	16.7938	6.63521	5.14957	2.62999	0.11042	2.64003	4.56736	0.371411	100	0.716143	0.858586	0.612123
s 14 [4457]	59.5	1.27	16.76			6.61	5.17	2.63	0.11	2.63	4.52	0.36	99.56	59.763	1.27561	16.8341	6.63921	5.19285	2.64162	0.110486	2.64162	4.53998	0.361591	100	0.715368	0.859104	0.608109
s 66 [4457]	61.1	1.09	16.52			6.07	5.27	2.51	0.1	2.41	4.28	0.29	99.64	61.3208	1.09394	16.5797	6.09193	5.28904	2.51907	0.100361	2.41871	4.29546	0.291048	100	0.707459	0.866667	0.578967
s ATARE [5009]	62.57	0.62	16.48			6.63	5.64	2.69	0.09	1.06	4.1	0.13	100.01	62.5637	0.619938	16.4784	6.62934	5.63944	2.68973	0.089991	1.05989	4.09959	0.129987	100	0.711373	0.916249	0.474673
s ATN2 [5009]	62.66	0.627	16.64			6.06	5.78	2.41	0.085	1.09	4.52	0.14	100.012	62.6525	0.626925	16.638	6.05927	5.77931	2.40971	0.0849898	1.08987	4.51946	0.139983	100	0.715466	0.877837	0.513199
s 8112 [3660]	52.44	1.86	18.25			9.03	8.96	3.77	0.17	0.87	2.82	0.28	98.45	53.2656	1.88928	18.5373	9.17217	9.10107	3.82936	0.172676	0.883697	2.8644	0.284408	100	0.705469	0.841855	0.303103
s 8113 [3660]	52.84	0.99	20.07			8.1	9.15	2.86	0.14	0.84	2.91	0.18	98.08	53.8744	1.00938	20.4629	8.25856	9.32912	2.91599	0.142741	0.856444	2.96697	0.183524	100	0.739051	0.906697	0.281325
s AT-89 [5183]	52.7	1.02	19.1	4.08	5.6	9.27	8.82	3.94	0.18	0.8	3.54	0.29	99.66	52.8798	1.02348	19.1652	9.30163	8.85009	3.95344	0.180614	0.802729	3.55208	0.290989	100	0.701741	0.847949	0.347148
s AT-92 [5183]	53.2	1.01	18.6			9.09	8.55	3.83	0.14	1.18	3.79	0.27	99.66	53.3815	1.01345	18.6635	9.12101	8.57917	3.84307	0.140478	1.18403	3.80293	0.270921	100	0.70356	0.813872	0.400316
s AT-93 [5183]	53.5	1.04	18.6	3.69	6.22	9.54	7.44	3.35	0.21	1.28	3.89	0.28	99.13	53.9695	1.04913	18.7632	9.62373	7.5053	3.3794	0.211843	1.29123	3.92414	0.282457	100	0.740109	0.880526	0.414851
s AT-91 [5183]	53.6	1.04	18.4	4.3	5.31	9.18	8.88	3.47	0.18	1.2	3.09	0.3	99.34	53.9561	1.04691	18.5222	9.24099	8.939	3.49305	0.181196	1.20797	3.11053	0.301993	100	0.725692	0.82406	0.343801
s AT-57 [5183]	55.3	1.04	18.7	3.78	4.86	8.26	8.11	3.07	0.16	1.54	3.79	0.49	100.46	55.0468	1.03524	18.6144	8.22218	8.07286	3.05594	0.159267	1.53295	3.77265	0.487756	100	0.729038	0.833072	0.41883
s MRS9D1 [5163]	57.99	1.02	17.45			6.78	5.82	2.39	0.14	2.38	4.43	0.33	98.73	58.7359	1.03312	17.6745	6.86721	5.89486	2.42074	0.141801	2.41061	4.48698	0.334245	100	0.739368	0.861088	0.560282
s MRS9E [5163]	58.02	1.02	17.05			6.65	5.83	2.31	0.14	2.38	4.43	0.32	98.15	59.1136	1.03923	17.3714	6.77534	5.93989	2.35354	0.142639	2.42486	4.5135	0.326032	100	0.742188	0.840602	0.573427
s MRS9F [5163]	58.02	1.02	17.5			6.73	5.86	2.32	0.14	2.38	4.42	0.32	98.71	58.7782	1.03333	17.7287	6.81795	5.93658	2.35032	0.14183	2.4111	4.47776	0.324182	100	0.743646	0.861185	0.55775
s MRS10D5 [5163]	60.42	1	17.13			5.68	4.39	1.96	0.13	3.05	4.84	0.31	98.91	61.0858	1.01102	17.3188	5.74259	4.43838	1.9816	0.131433	3.08361	4.89334	0.313416	100	0.743455	0.898012	0.65174
s MRS10E [5163]	60.41	0.99	17.07			5.62	4.34	1.91	0.13	3.07	4.82	0.33	98.69	61.2119	1.00314	17.2966	5.6946	4.39761	1.93535	0.131726	3.11075	4.88398	0.33438	100	0.746348	0.899642	0.653377
s MRS10E [5163]	60.21	0.99	17.03			5.64	4.33	1.94	0.13	3.05	4.81	0.33	98.46	61.1517	1.00548	17.2964	5.72821	4.39772	1.97034	0.132033	3.0977	4.88523	0.335161	100	0.744063	0.900181	0.652695
s MRS10G [5163]	60.23	0.99	17.03			5.68	4.35	1.95	0.12	3.05	4.8	0.31	98.51	61.141	1.00497	17.2876	5.76591	4.4158	1.97949	0.121815	3.09613	4.8726	0.314689	100	0.74443	0.899243	0.651737
s 36-MD-1 [5065]	58.61	1.83	16.47	3.2	5.04	7.91936	4.38	1.45		2.94	5.89	0.19	99.6794	58.7985	1.83589	16.523	7.94483	4.39409	1.45466	0	2.94946	5.90895	0.190611	100	0.84524	0.79752	0.774644
s 39-MD-1 [5065]	56.05	0.2	16.98	4.1	6.46	10.1492	6.83	1.97		2.07	5.13	0.21	99.5892	56.2812	0.200825	17.05	10.191	6.85817	1.97813	0	2.07854	5.15116	0.210866	100	0.837448	0.74168	0.623423
s 55-MD-1 [5065]	58.76	1.66	16.32	3.69	5.81	9.13026	4.73	1.77		2.28	4.81	0.17	99.6303	58.9781	1.66616	16.3806	9.16415	4.74755	1.77657	0	2.28846	4.82785	0.170631	100	0.837619	0.86748	0.630469
s 1-5 [4448]	54.4	2.12	17.1	1.97	7.09	8.86261	6.72	3.69	0.14	1.85	4.39	0.47	99.7426	54.5404	2.12547	17.1441	8.88548	6.73734	3.69952	0.140361	1.85477	4.40133	0.471213	100	0.706037	0.804589	0.534682
s 1-3 [4448]	54.8	2.13	17.3	1.96	7.05	8.81361	6.49	3.38	0.13	1.86	4.31	0.56	99.7736	54.9243	2.13483	17.3393	8.83361	6.50473	3.38767	0.130295	1.86422	4.31978	0.561271	100	0.722806	0.834987	0.521581
s 1-1 [4448]	56.5	1.92	16.9	1.82	6.55	8.18764	6.24	3.18	0.12	2.2	4.12	0.41	99.7776	56.6259	1.92428	16.9377	8.20588	6.25391	3.18709	0.120267	2.2049	4.12918	0.410914	100	0.720258	0.831556	0.537179
s 1-2 [4448]	59	1.68	16.1	1.6	5.75	7.18968	5.77	2.99	0.12	2.3	4.22	0.43	99.7997	59.1184	1.68337	16.1323	7.20411	5.78158	2.996	0.120241	2.30462	4.22847	0.430863	100	0.706278	0.815326	0.580663
s 1-6 [4448]	61	1.51	15.9	1.47	5.28	6.60271	4.98	2.62	0.1	2.55	4.3	0.37	99.9327	61.0411	1.51102	15.9107	6.60715	4.98335	2.62176	0.100067	2.55172	4.3029	0.370249	100	0.715919	0.84928	0.613041
s 226 [4448]	59.3	1.14	17.6	2.22	4.66	6.65756	6.29	2.65	0.1	1.25	4.54	0.17	99.6976	59.4799	1.14346	17.6534	6.67775	6.30908	2.65804	0.100303	1.25379	4.55377	0.170516	100	0.715285	0.876536	0.496813
s 224 [4448]	61	1.24	17.3	1.96	4.11	5.87361	5.29	2.25	0.1	1.52	4.89	0.28	99.7436	61.1568	1.24319	17.3445	5.88871	5.3036	2.25578	0.100257	1.52391	4.90257	0.28072	100	0.723029	0.903992	0.555161
s MI-38 [4261]	56.65	0.81	16.25	4.58	6.4	10.5211	7.9	3.77	0.19	0.32	2.35	0.06	98.8211	57.3258	0.819663	16.4439	10.6466	7.99425	3.81498	0.192267	0.323818	2.37804	0.0607158	100	0.736199	0.882594	0.256933
s MI-76 [4261]	56.09	0.84	17.53	3.9	6.75	10.2592	9.06	3.25	0.18	0.34	2.31	0.05	99.9092	56.141	0.840763	17.5459	10.2685	9.06823	3.25295	0.180164	0.340309	2.3121	0.0500454	100	0.759424	0.856865	0.235676
s MI-72 [4261]	53.85	0.78	18.69	4.96	5.62	10.083	10.16	4.04	0.15	0.2	1.83	0.04	99.823	53.9455	0.781383	18.7231	10.1009	10.178	4.04716	0.150266	0.200355	1.83324	0.0400709	100	0.713942	0.86899	0.171135
s MI-36 [4261]	56.19	0.69	17.71	3.76	6.5	9.88325	9.2	3.21	0.15	0.21	1.86	0.04	99.1432	56.6756	0.695963	17.863	9.96865	9.2795	3.23774	0.151296	0.211815	1.87607	0.0403457	100	0.754835	0.89276	0.183973
s MI-37 [4261]	63.18	0.72	14.42	3.33	6	8.99633	6.26	2.1	0.17	0.49	2.59	0.06	98.9863	63.827	0.727373	14.5677	9.08846	6.32411	2.1215	0.171741	0.495018	2.61652	0.0606144	100	0.810748	0.899566	0.329327
s 57 [4261]	59.4	0.87	15.56	4.78	4.87	9.17104	7.1	3.08	0.17	0.54	2.54	0.1	98.531	60.2856	0.88297	15.792	9.30777	7.20585	3.12592	0.172534	0.548051	2.57787	0.101491	100	0.748593	0.88834	0.303407
s TO-2 [4261]	62.29	0.82	15.14	2.59	5.87	8.20048	6.69	2.28	0.16	0.38	2.57	0.1	98.6305	63.1549	0.831386	15.3502	8.31435	6.78289	2.31166	0.162222	0.385276	2.60569	0.101389	100	0.782453	0.909079	0.303716
s MA-5 [4261]	52.51	0.85	20.84			8.45	11.05	3.51	0.16	0.46	2.22	0.18	100.23	52.3895	0.848049	20.7922	8.43061	11.0246	3.50195	0.159633	0.458944	2.21491	0.179587	100	0.706522	0.867377	0.19738
s MA-6 [4261]	61.5	0.9	16.73			7.08	5.95	2.28	0.15	0.94	3.74	0.37	99.64	61.7222	0.903252	16.7904	7.10558	5.9715	2.28824	0.150542	0.943396	3.75351	0.371337	100	0.75641	0.938345	0.424797
s MA-7 [4261]	53.18	0.78	21.36			7.56	10.72	3.04	0.13	0.4	2.55	0.19	99.91	53.2279	0.780703	21.3792	7.56681	10.7297	3.04274	0.130117	0.40036	2.5523	0.190171	100	0.713208	0.893519	0.214752
s MA-8 [4261]	59.77	0.96	16.67			7.49	6.47	2.48	0.16	0.78	3.56	0.37	98.71	60.5511	0.972546	16.8879	7.58788	6.55455	2.51241	0.162091	0.790193	3.60652	0.374835	100	0.751254	0.91087	0.398422
s A-1 [4261]	60.87	1	15.83			7.71	5.94	2.07	0.13	1.42	3.81	0.26	99.04	61.46	1.00969	15.9834	7.78473	5.99758	2.09006	0.13126	1.43376	3.84693	0.26252	100	0.788344	0.858442	0.488692
s HI-5 [4261]	58.84	0.97	17.1			7.86	6.75	2.18	0.11	1.42	3.79	0.24	99.26	59.2787	0.977232	17.2275	7.9186	6.80032	2.19625	0.11082	1.43059	3.81826	0.241789	100	0.782869	0.860704	0.45049
s HI-9 [4261]	57.63	1.02	16.95			7.91	6.87	3.03	0.15	1.39	3.71	0.23	98.89	58.2769	1.03145	17.1403	7.99879	6.94711	3.06401	0.151684	1.4056	3.75164	0.232582	100	0.723035	0.850858	0.444882
s HI-10 [4261]	58.1	1.03	17.29			7.77	7.03	2.76	0.15	1.38	3.88	0.24	99.63	58.3158	1.03383	17.3542	7.79886	7.05611	2.77025	0.150557	1.38512	3.89441	0.240891	100	0.737892	0.844408	0.451545
s HI-11B [4261]	57.87	1.02	17.05			7.87	6.96	3.19	0.15	1.35	3.83	0.23	99.52	58.1491	1.02492	17.1322	7.90796	6.99357	3.20539	0.150723	1.35651	3.84847	0.231109	100	0.711573	0.842557	0.451231
s FU-1 [4261]	62.98	0.61	16.72			4.85	5.14	2.06	0.12	2.17	4.03	0.22	98.9	63.6805	0.616785	16.906	4.90394	5.19717	2.08291	0.121335	2.19414	4.07482	0.222447	100	0.701881	0.920598	0.53226
s FU-3 [4261]	63.27	0.61	16.87			4.87	5.18	2.03	0.12	2.16	4.05	0.21	99.37	63.6711	0.613867	16.977	4.90088	5.21284	2.04287	0.120761	2.17369	4.07568	0.211331	100	0.705797	0.924076	0.528825
s FU-4 [4261]	61.57	0.6	16.5			5.66	5.09	2.12	0.13	2.12	3.92	0.21	97.92	62.8779	0.612745	16.8505	5.78023	5.19812	2.16503	0.132761	2.16503	4.00327	0.214461	100	0.727506	0.92494	0.525235
s FU-9 [4261]	63.15	0.59	16.66			4.3	4.6	1.81	0.11	2.24	4.43	0.1	97.99	64.4454	0.602102	17.0017	4.3882	4.69436	1.84713	0.112256	2.28595	4.52087	0.102051	100	0.703764	0.929879	0.577834
s LC84-634 [3210]	61.39	0.9	17.77	1.15	4.17	5.21	4.5	1.9	0.12	2.65	4.93	0.47	99.84	61.4884	0.901442	17.7985	5.21835	4.50721	1.90304	0.120192	2.65425	4.9379	0.470753	100	0.732771	0.935692	0.612374
s TR1.2.1 [5178]	55.66	0.82	17.99			7.94	8.28	3.37	0.2	1.15	3.43	0.28	99.12	56.1542	0.82728	18.1497	8.01049	8.35351	3.39992	0.201776	1.16021	3.46045	0.282486	100	0.702034	0.827204	0.379471
s PK.2.1 [5178]	59.63	0.55	17.01			6.05	6.43	2.56	0.16	3.09	3.58	0.26	99.32	60.0383	0.553766	17.1265	6.09142	6.47402	2.57753	0.161095	3.11116	3.60451	0.26178	100	0.702671	0.82015	0.538078
s ME99AL6 [5178]	60.61	0.56	17.38			5.52	6.11	2.27	0.13	3.04	3.53	0.23	99.38	60.9881	0.563494	17.4884	5.55444	6.14812	2.28416	0.130811	3.05897	3.55202	0.231435	100	0.708601	0.867773	0.518845
s BUA1.2.3 [5178]	58.03	0.61	17.81			5.98	6.41	2.06	0.18	4.28	3.68	0.28	99.32	58.4273	0.614176	17.9319	6.02094	6.45389	2.0741	0.181232	4.3093	3.7052	0.281917	100	0.743781	0.804285	0.594751
s BU1.2.1 [5178]	58.25	0.61	17.92			5.72	6.32	2.1	0.15	4.33	3.62	0.34	99.36	58.6252	0.613929	18.0354	5.75684	6.36071	2.11353	0.150966	4.35789	3.64332	0.34219	100	0.731458	0.816866	0.588634
s BU1.2.3.2 [5178]	58.2	0.62	17.88			5.78	6.34	2.11	0.16	4.32	3.61	0.34	99.36	58.5749	0.623994	17.9952	5.81723	6.38084	2.12359	0.161031	4.34783	3.63325	0.34219	100	0.732573	0.814708	0.588439
s WX60 [5179]	54.98	1.69	15.16			10.78	7.67	3.58	0.22	0.21	3.49	0.28	98.06	56.0677	1.72343	15.4599	10.9933	7.82174	3.65083	0.224352	0.214155	3.55905	0.285539	100	0.750696	0.768062	0.390237
s JL-03 [4431]	58.94	1.39	16.59			6.76	5.52	2.61	0.09	3.54	3.38	0.45	99.27	59.3734	1.40022	16.712	6.80971	5.56059	2.62919	0.0906618	3.56603	3.40486	0.453309	100	0.721451	0.861509	0.561145
s GUA4 [4347]	63.34	0.85	16.46			4.98	4.08	1.77	0.12	2.77	4.73	0.29	99.39	63.7287	0.855217	16.561	5.01056	4.10504	1.78086	0.120736	2.787	4.75903	0.29178	100	0.737778	0.912567	0.649121
s MA1 [5029]	55.2	1.03	16.4	2.6	6.5	8.83948	7.8	3.2	0.16	2.09	3.7		98.4195	56.0865	1.04654	16.6634	8.98143	7.92526	3.25139	0.162569	2.12356	3.75942	0	100	0.734208	0.734381	0.504602
s MA2 [5029]	55	0.9	19	1.4	6.7	7.95972	8.9	3.2	0.15	1.58	3.62		100.31	54.8302	0.897221	18.9413	7.93514	8.87252	3.19012	0.149537	1.57512	3.60882	0	100	0.713254	0.803845	0.399887
s CV3 [5029]	60.3	0.99	16.3	1.2	5.1	6.17976	5.6	2.3	0.14	2.7	4.24		98.7498	61.0634	1.00253	16.5064	6.258	5.6709	2.32912	0.141772	2.73418	4.29368	0	100	0.728766	0.819008	0.601868
s CJ3 [5029]	54.6	1.07	17.8	2.3	5.7	7.76954	7.5	2.7	0.14	1.87	4.08		97.5295	55.983	1.0971	18.2509	7.96635	7.68998	2.76839	0.143546	1.91737	4.18335	0	100	0.742109	0.802717	0.486463
s SA3 [5029]	54.5	0.88	17.5	2.3	6.5	8.56954	8.4	3.5	0.16	1.35	3.8		98.6595	55.2405	0.891956	17.7378	8.68597	8.51413	3.54755	0.162174	1.36834	3.85163	0	100	0.710014	0.768147	0.436833
s SA5 [5029]	61.4	0.89	15.9	0.4	6	6.35992	4.9	1.7	0.15	2.95	4.15		98.3999	62.3984	0.904472	16.1585	6.46334	4.97968	1.72764	0.152439	2.99797	4.21748	0	100	0.78908	0.847451	0.624649
s SA10 [5029]	60.1	0.97	16.4	1.2	5	6.07976	5.4	2.2	0.14	2.72	4.39		98.3998	61.0774	0.985775	16.6667	6.17863	5.48782	2.23578	0.142277	2.76423	4.46139	0	100	0.734292	0.827958	0.61442
s SA11 [5029]	58.6	1	16.4	2.1	5.1	6.98958	5.8	2.4	0.15	2.54	4.33		98.2096	59.6683	1.01823	16.699	7.117	5.90574	2.44375	0.152735	2.58631	4.40894	0	100	0.744398	0.810371	0.596679
s SA15 [5029]	58.3	1.04	16.7	3.6	4.4	7.63928	6	2.6	0.16	2.36	4.16		98.9593	58.9131	1.05094	16.8756	7.71962	6.0631	2.62734	0.161683	2.38482	4.20375	0	100	0.746076	0.829701	0.557797
s SA24 [5029]	53.7	0.96	18.4	2.6	7	9.33948	8.3	3.8	0.14	1.46	3.45		99.5495	53.943	0.964345	18.4833	9.38175	8.33756	3.8172	0.140634	1.46661	3.46561	0	100	0.710795	0.830729	0.390864
s SA201 [5029]	58.5	1.02	17.8	1.5	6	7.3497	6.6	2.5	0.17	2.17	4.26		100.37	58.2845	1.01624	17.7344	7.32263	6.57569	2.49079	0.169374	2.16201	4.24431	0	100	0.746185	0.840884	0.521035
s SA202 [5029]	52.2	1.17	18	5.4	4.2	9.05892	8.3	3.8	0.16	1.53	3.75		97.9689	53.2822	1.19426	18.3732	9.24673	8.47207	3.87878	0.163317	1.56172	3.82774	0	100	0.704485	0.792481	0.430898
s SA205 [5029]	52.7	1.12	18.1	3.7	6.2	9.52926	9	4	0.18	1.38	3.22		99.2293	53.1093	1.1287	18.2406	9.60328	9.06991	4.03107	0.181398	1.39072	3.24501	0	100	0.704345	0.788677	0.37188
s SA207 [5029]	56.2	1.05	18.3	1.1	6.8	7.78978	7.8	2.9	0.15	1.7	3.96		99.8498	56.2846	1.05158	18.3275	7.8015	7.81173	2.90436	0.150226	1.70256	3.96596	0	100	0.728713	0.819259	0.452513
s SA208 [5029]	57.8	1.05	17	3.8	3.6	7.01924	5.8	2.6	0.17	2.33	4.22		97.9892	58.9861	1.07155	17.3488	7.16328	5.91902	2.65335	0.173488	2.37781	4.3066	0	100	0.729708	0.857159	0.551815
s SA209 [5029]	58.7	1.07	16.5	3.5	5.3	8.4493	5.7	2.5	0.17	2.35	4.26		99.6993	58.877	1.07323	16.5498	8.47478	5.71719	2.50754	0.170513	2.35709	4.27285	0	100	0.771675	0.83589	0.57379
s B328 [3607]	62.84	0.58	13.79	0.16	10.87	11.42	3.83	1.33	0.1	2.12	3.94	0.36	100.31	62.6458	0.578208	13.7474	11.3847	3.81816	1.32589	0.099691	2.11345	3.92782	0.358887	100	0.895686	0.883919	0.630819
s B332 [3607]	61.56	0.84	15.84	1.01	4.52	9.42	5.96	3.47	0.12	1.69	3.74	0.27	102.91	59.8193	0.816247	15.3921	9.15363	5.79147	3.37188	0.116607	1.64221	3.63424	0.262365	100	0.730799	0.84924	0.499465
s 79 [5027]	58.71	0.7	18.19	2.63	4.4	6.77	6.21	2.82	0.16	1.16	4.24	0.29	99.25	59.1537	0.70529	18.3275	6.82116	6.25693	2.84131	0.161209	1.16877	4.27204	0.292191	100	0.705944	0.940094	0.448498
s 163 [5027]	54.99	1.01	18.62	3.62	5.57	8.83	7.05	2.83	0.18	0.89	3.98	0.3	98.68	55.7256	1.02351	18.8691	8.94812	7.1443	2.86786	0.182408	0.901905	4.03324	0.304013	100	0.75729	0.924104	0.399814
s LIP177 [4468]	59.3	0.81	17.1			7.35	6.76	2.94	0.13	2.58	2.07	0.17	99.21	59.7722	0.81645	17.2362	7.40853	6.81383	2.96341	0.131035	2.60054	2.08648	0.171354	100	0.714286	0.933128	0.359261
s LIP11 [4468]	59.1	0.79	17.3			7.22	6.64	2.98	0.13	2.55	2.32	0.18	99.21	59.5706	0.796291	17.4378	7.27749	6.69287	3.00373	0.131035	2.57031	2.33847	0.181433	100	0.707843	0.93591	0.37681
s LIP49 [4468]	62.7	0.6	18.6			3.99	5.48	1.01	0.09	3.66	3.28	0.2	99.61	62.9455	0.602349	18.6728	4.00562	5.50146	1.01395	0.0903524	3.67433	3.29284	0.200783	100	0.798	0.971253	0.498661
s LIP60 [4468]	57.6	0.78	18.4			7.08	7.63	2.21	0.14	2.57	2.66	0.19	99.26	58.0294	0.785815	18.5372	7.13278	7.68688	2.22648	0.141044	2.58916	2.67983	0.191416	100	0.76211	0.882723	0.38558
s LIP193 [4468]	59.3	0.69	16.7			6.11	6.37	2.55	0.1	3.28	3.95	0.23	99.28	59.7301	0.695004	16.8211	6.15431	6.4162	2.56849	0.100725	3.30379	3.97865	0.231668	100	0.705543	0.778949	0.596399
s LIP195 [4468]	54.7	0.77	18			8.27	8.37	3.07	0.14	2.22	3.27	0.2	99.01	55.2469	0.777699	18.18	8.35269	8.45369	3.1007	0.1414	2.2422	3.3027	0.202	100	0.729277	0.789568	0.428545
s LIP76 [4468]	60.5	0.72	17.3			5.94	6.29	2.09	0.12	3.38	2.73	0.23	99.3	60.9265	0.725076	17.422	5.98187	6.33434	2.10473	0.120846	3.40383	2.74924	0.231621	100	0.739726	0.891156	0.466928
s LIP46 [4468]	60.3	0.47	17.5			5.19	5.46	2	0.12	4.4	3.73	0.31	99.48	60.6152	0.472457	17.5915	5.21713	5.48854	2.01045	0.120627	4.423	3.7495	0.31162	100	0.721836	0.847779	0.617302
s SA181 [4994]	54.2	0.56	19.3	2.7	5.5	7.92946	9.2	3.1	0.17	1.6	2.7	0.22	98.9795	54.7588	0.565774	19.499	8.01122	9.29486	3.13196	0.171753	1.6165	2.72784	0.222268	100	0.718935	0.850281	0.317056
s SA76 [4994]	61.4	0.45	17.1	3	3.1	5.7994	5.6	2	0.15	2.4	3.7	0.21	98.8094	62.1398	0.455422	17.306	5.86928	5.66748	2.0241	0.151807	2.42892	3.74458	0.21253	100	0.74357	0.914451	0.503396
s 74400078 [5429]	55	0.85	17.8	4.25	4.25	8.07415	8.2	3.45	0.17	1.5	3.7	0.34	99.0842	55.5084	0.857857	17.9645	8.14878	8.27579	3.48189	0.171571	1.51386	3.7342	0.343143	100	0.700629	0.793949	0.429352
s 74400066 [5429]	55.2	0.81	17.9	3.45	4.85	7.95431	8.1	3.35	0.18	1.57	3.75	0.36	99.1743	55.6596	0.816744	18.049	8.02053	8.16744	3.37789	0.181499	1.58307	3.78122	0.362997	100	0.703653	0.79925	0.435703
s 74400071 [5429]	55.4	0.85	17.9	4.15	4.3	8.03417	8.1	3.35	0.17	1.51	3.75	0.35	99.4142	55.7265	0.855009	18.0055	8.08151	8.14773	3.36974	0.171002	1.5189	3.7721	0.352062	100	0.705732	0.801554	0.432107
s 74400063 [5429]	55.5	0.8	18	3.95	4.3	7.85421	7.9	3.25	0.17	1.61	3.7	0.37	99.1542	55.9734	0.806824	18.1535	7.92121	7.96739	3.27772	0.17145	1.62373	3.73156	0.373156	100	0.707318	0.818295	0.431138
s 74400073 [5429]	55.5	0.81	17.9	3.95	4.25	7.80421	8.1	3.3	0.17	1.51	3.75	0.35	99.1942	55.9508	0.81658	18.0454	7.86761	8.1658	3.32681	0.171381	1.52227	3.78046	0.352843	100	0.702815	0.801554	0.432107
s TAT137 [3627]	58.3	1.1	18.14			6.69	6.74	2.58	0.14	1.56	4.29	0.36	99.9	58.3584	1.1011	18.1582	6.6967	6.74675	2.58258	0.14014	1.56156	4.29429	0.36036	100	0.721683	0.87149	0.477887
s 74400058 [5429]	56.7	0.74	18	4.35	3.15	7.06413	7.4	2.7	0.16	1.66	3.85	0.35	98.6241	57.491	0.750323	18.2511	7.16268	7.50323	2.73767	0.162232	1.68316	3.90371	0.354883	100	0.723478	0.841352	0.447706
s 74400070 [5429]	56.9	0.73	18.1	3.65	3.5	6.78427	7.45	2.7	0.16	1.66	4	0.32	98.8043	57.5886	0.738834	18.319	6.86637	7.54016	2.73268	0.161936	1.68009	4.04841	0.323873	100	0.715318	0.832994	0.458745
s 74400077 [5429]	56.9	0.67	17.9	5.65	1.9	6.98387	7.55	2.75	0.16	1.61	3.95	0.35	98.8239	57.5772	0.677974	18.113	7.06699	7.63985	2.78273	0.161904	1.62916	3.99701	0.354165	100	0.717481	0.822086	0.456319
s 74400065 [5429]	57.2	0.67	18.1	3.3	3.8	6.76934	7.3	2.65	0.16	1.7	4.05	0.34	98.9393	57.8132	0.677183	18.294	6.84191	7.37826	2.67841	0.161715	1.71822	4.09342	0.343645	100	0.718664	0.838624	0.465621
s 74400060 [5429]	57.6	0.68	18.1	3.95	2.9	6.45421	7.3	2.55	0.16	1.7	3.95	0.34	98.8342	58.2794	0.688021	18.3135	6.53034	7.38611	2.58008	0.161887	1.72005	3.99659	0.34401	100	0.716799	0.845008	0.456612
s MANGATEPOPO [4552]	62.57	0.76	16.66			5.93	5.29	2.32	0.11	2.14	3.52	0.16	99.46	62.9097	0.764126	16.7505	5.9622	5.31872	2.3326	0.110597	2.15162	3.53911	0.160869	100	0.718788	0.94828	0.48233
s 13 [5432]	58.5	1.01	17.1	3.55	2.9	6.09429	6.4	2.25	0.16	2.7	3.65	0.5	98.3643	59.4728	1.0268	17.3844	6.19563	6.50643	2.28742	0.162661	2.7449	3.7107	0.508315	100	0.730355	0.838985	0.517451
s 20 [5432]	60.2	0.68	17.3	2.95	2.7	5.35441	6	2.1	0.12	2.5	4.05	0.34	98.6444	61.0273	0.689345	17.5377	5.42799	6.08245	2.12886	0.121649	2.53436	4.10566	0.344672	100	0.718288	0.860757	0.536766
s OU410822-5 [4336]	60.01	0.84	17.8	1.88	3.26	4.95162	5.2	1.95	0.08	2.47	4.09	0.23	97.6216	61.472	0.860465	18.2337	5.07226	5.32669	1.99751	0.0819491	2.53018	4.18965	0.235604	100	0.717458	0.952384	0.523545
s OU410326-21 [4336]	61.21	0.6	16.87	1.83	4.53	6.17663	5.04	1.98	0.12	2.52	4.21	0.29	99.0166	61.8179	0.605959	17.0375	6.23798	5.09005	1.99966	0.121192	2.54503	4.25181	0.29288	100	0.757253	0.904513	0.567185
s OU410326-21 [4336]	61.24	0.66	18.07	0.97	4.54	5.41281	4.79	1.94	0.12	2.42	4.2	0.32	99.1728	61.7508	0.665505	18.2207	5.45795	4.82995	1.95618	0.121001	2.44019	4.23503	0.322669	100	0.736155	0.999624	0.522679
s BV-5 [4463]	61.01	0.75	18.74	1.29	4.34	5.50074	5.84	2.21	0.1	0.95	4.65	0.13	99.8807	61.0828	0.750896	18.7624	5.50731	5.84697	2.21264	0.100119	0.951134	4.65555	0.130155	100	0.713387	0.979839	0.458986
s 6 [4080]	55.08	1.22	18.48	3.91	5.29	8.80822	8.88	3.11	0.12	0.44	2.65	0.14	98.9282	55.6767	1.23322	18.6802	8.90365	8.97621	3.14369	0.1213	0.444767	2.67871	0.141517	100	0.739055	0.888649	0.259366
s R78-6 [4460]	53.81	1.13	18.38	1.12	6.37	7.37778	8	3.12	0.46	1.1	4.12	0.31	97.8078	55.0161	1.15533	18.792	7.54314	8.17931	3.18993	0.47031	1.12465	4.21234	0.316948	100	0.702794	0.823668	0.429714
s HI-73 [4186]	53.8	0.78	17.81	4.3	4.99	8.85914	8.69	3.67	0.19	2.04	3.18	0.42	99.4391	54.1034	0.784399	17.9105	8.90911	8.73901	3.6907	0.191072	2.05151	3.19794	0.422369	100	0.707083	0.773203	0.414033
s NE-11 [4186]	57.35	0.53	17.45	2.9	3.48	6.08942	6.99	2.58	0.05	2.99	3.88	0.42	98.3294	58.3244	0.539005	17.7465	6.19288	7.10876	2.62383	0.0508495	3.0408	3.94592	0.427136	100	0.702402	0.788481	0.546395
s NI54072007 [3584] / s NI54072007_UNLEACHED [2303]	55.84	1.28	14.94	2.42	9.45	11.6275	8.05	3.55	0.22	0.47	2.68	0.12	98.7775	56.5311	1.29584	15.1249	11.7714	8.14963	3.59394	0.222723	0.475817	2.71317	0.121485	100	0.766101	0.770859	0.326251
s NI52101709 [3584] / s NI52101709_UNLEACHED [2303]	59.75	0.91	13.87	2.82	7.53	10.0674	7.82	3.27	0.21	0.58	2.43	0.13	99.0374	60.3307	0.918844	14.0048	10.1653	7.896	3.30178	0.212041	0.585637	2.45362	0.131263	100	0.754825	0.742629	0.330538
s NI52101202 [3584] / s NI52101202_UNLEACHED [2303]	57.26	1.32	15.27	2.04	8.66	10.4956	8.05	3.42	0.27	0.49	2.89	0.21	99.6756	57.4464	1.3243	15.3197	10.5298	8.0762	3.43113	0.270879	0.491595	2.89941	0.210683	100	0.754233	0.773366	0.34303
s PK120 [4469]	54.25	0.95	19.83			6.76	8.65	2.36	0.15	1.37	3.44	0.39	98.15	55.2725	0.967906	20.2038	6.88742	8.81304	2.40448	0.152827	1.39582	3.50484	0.397351	100	0.741228	0.874837	0.356986
s PK252 [4469]	58.72	0.75	17.17			6.21	6.46	2.53	0.13	2.11	3.11	0.33	97.52	60.2133	0.769073	17.6066	6.36792	6.62428	2.59434	0.133306	2.16366	3.18909	0.338392	100	0.710526	0.90481	0.427192
s NI54073103 [3584] / s NI54073103_UNLEACHED [2303]	63.39	0.44	14.53	2.79	4.92	7.43044	6.15	2.51	0.18	0.89	3.67	0.18	99.3704	63.7916	0.442788	14.6221	7.47752	6.18896	2.5259	0.18114	0.895639	3.69325	0.18114	100	0.747496	0.806241	0.477568
s MT36Z [5655]	60.75	0.43	17.48	2.11	4.04	5.93858	6.16	2.17	0.17	0.97	3.45		97.5186	62.2958	0.440942	17.9248	6.08969	6.31675	2.22522	0.174326	0.994682	3.53779	0	100	0.732382	0.983845	0.38136
s MT33T [5655]	59.83	0.5	17.78	2.43	4.47	6.65651	6.46	2.64	0.19	0.9	3.4		98.3565	60.8297	0.508355	18.0771	6.76774	6.56794	2.68411	0.193175	0.915039	3.45681	0	100	0.716023	0.979559	0.366116
s MT33S [5655]	60.97	0.45	17.47	1.97	4.19	5.96261	6.15	2.2	0.18	1.03	3.53		97.9426	62.2507	0.459453	17.837	6.08786	6.27919	2.24621	0.183781	1.05164	3.60415	0	100	0.730478	0.973594	0.39273
s 3-36 [3382] / s VI3-36 [3381]	60.17	0.42	15.21			8.9	7.68	3.35	0.15	1.01	2.96	0.14	99.99	60.176	0.420042	15.2115	8.90089	7.68077	3.35034	0.150015	1.0101	2.9603	0.140014	100	0.726531	0.770121	0.388568
s TS/90/01 [5636]	62.32	0.91	16.47			5.2	4.58	2.14	0.09	3.05	4.39	0.39	99.54	62.608	0.914205	16.5461	5.22403	4.60117	2.14989	0.0904159	3.06409	4.41029	0.391802	100	0.708447	0.881498	0.633306
s 7 [3393]	59.7	0.91	16.1			6.19	6.56	2.46	0.04	1.84	4.48	0.21	98.49	60.6153	0.923952	16.3468	6.2849	6.66057	2.49772	0.0406133	1.86821	4.54869	0.21322	100	0.715607	0.763005	0.576341
s 20 [3393]	54.1	1.14	15			12.9	7.94	3.96	0.23	0.95	3.07	0.37	99.66	54.2846	1.14389	15.0512	12.944	7.96709	3.97351	0.230785	0.953241	3.08047	0.371262	100	0.765125	0.737693	0.401674
s 804-5 [4840]	59.05	1.1	16.69			7.05	6.63	2.99	0.14	2.09	3.2	0.28	99.22	59.5142	1.10865	16.8212	7.10542	6.68212	3.01351	0.141101	2.10643	3.22516	0.282201	100	0.702191	0.859954	0.446985
s STB14 [4353]	57.94	0.77	16.96	6.68	3.27	9.28066	6.69	2.98	0.15	2.94	3.45	0.29	101.451	57.1115	0.75899	16.7175	9.14796	6.59434	2.93739	0.147855	2.89796	3.40067	0.285853	100	0.756946	0.813985	0.517677
s STD7 [4353]	57.38	0.7	17.05	6.17	2.6	8.15177	6.62	3.24	0.16	3.01	3.43	0.32	100.062	57.3446	0.699568	17.0395	8.14673	6.61591	3.238	0.159901	3.00814	3.42788	0.319802	100	0.715584	0.821604	0.517436
s STR52 [4923]	54.09	1.02	18.78	2.84	4.68	7.23543	8.25	2.81	0.14	2.98	3.11	0.63	99.0454	54.6113	1.02983	18.961	7.30516	8.32951	2.83708	0.141349	3.00872	3.13997	0.636072	100	0.720271	0.811738	0.440273
s STR53 [4673]	54.01	0.99	19.08	1.45	5.8	7.10471	8.08	2.81	0.14	2.92	3.14	0.66	98.9347	54.5916	1.00066	19.2854	7.18121	8.167	2.84026	0.141507	2.95144	3.17381	0.667107	100	0.716583	0.836339	0.43254
s STR54 [4673]	54.24	1.09	18.36	3.45	4.53	7.63431	7.52	2.64	0.16	2.93	3.18	0.69	98.4443	55.0971	1.10722	18.6501	7.75495	7.63884	2.68172	0.162528	2.9763	3.23025	0.700904	100	0.743048	0.839103	0.453639
s 48/86 [5738]	58.66	0.77	17.57			6.87	5.89	2.66	0.17	2.85	3.52	0.27	99.23	59.1152	0.775975	17.7063	6.92331	5.9357	2.68064	0.171319	2.87212	3.54731	0.272095	100	0.720881	0.905126	0.500704
s AG66 [5380]	56.41	1.11	19.05			7.65	7.41	2.88	0.13	1.15	4.05	0.17	100.01	56.4044	1.10989	19.0481	7.64924	7.40926	2.87971	0.129987	1.14989	4.0496	0.169983	100	0.726496	0.898962	0.411425
s AG5 [5377]	54.59	0.91	19.03	4.95	4.74	9.19401	7.29	2.52	0.19	0.91	3.3	0.17	98.104	55.645	0.927587	19.3978	9.3717	7.43089	2.5687	0.193672	0.927587	3.36378	0.173285	100	0.784873	0.976176	0.334063
s AG6 [5377]	55.01	1.04	17.84	4.37	5.47	9.40213	7.73	3.15	0.18	0.94	3.24	0.14	98.6721	55.7503	1.054	18.0801	9.52865	7.83403	3.19239	0.182422	0.95265	3.2836	0.141884	100	0.749046	0.882221	0.352666
s AG8 [5377]	54.45	1.04	19.21	3.87	5.7	9.18223	7.8	2.76	0.19	0.85	3.26	0.15	98.8922	55.0599	1.05165	19.4252	9.28508	7.88737	2.79092	0.192128	0.859522	3.29652	0.15168	100	0.768887	0.947057	0.324186
s AG9 [5377]	53.62	1.14	18.1	5.38	4.75	9.59092	8.31	3.17	0.16	0.81	3.18	0.14	98.2209	54.5912	1.16065	18.4278	9.76464	8.46052	3.22742	0.162898	0.824672	3.2376	0.142536	100	0.751585	0.860692	0.334489
s AG11 [5377]	55.81	1.02	18.12	5.28	3.86	8.61094	7.16	2.5	0.15	1.01	3.36	0.14	97.8809	57.0182	1.04208	18.5123	8.79737	7.31501	2.55412	0.153247	1.03187	3.43274	0.143031	100	0.774997	0.930888	0.36216
s AG12 [5377]	53.95	1.13	18.06	5.22	4.95	9.64696	8.03	3.03	0.17	0.94	3.54	0.12	98.617	54.7066	1.14585	18.3133	9.78225	8.14262	3.07249	0.172384	0.953183	3.58965	0.121683	100	0.760984	0.849823	0.375456
s AG13 [5377]	55.62	1.02	17.3	5.15	4.78	9.41397	7.41	3.12	0.18	0.98	3.36	0.14	98.544	56.4418	1.03507	17.5556	9.55307	7.51949	3.1661	0.18266	0.99448	3.40965	0.142069	100	0.751076	0.870063	0.377466
s FJ2 [5760]	55.4	1.27	17.66			7.78	8.95	1.3	0.11	3.41	2.96	0.33	99.17	55.8637	1.28063	17.8078	7.84511	9.02491	1.31088	0.110921	3.43854	2.98477	0.332762	100	0.856828	0.717485	0.480469
s MIN44 [5802]	60.55	0.58	17.86			5.87	6.62	2.47	0.19	1.9	3.52	0.35	99.91	60.6045	0.580522	17.8761	5.87529	6.62596	2.47223	0.190171	1.90171	3.52317	0.350315	100	0.703837	0.906234	0.435505
s SPC31 [5758]	54	1.74	17.5	3.55	5.66	8.85429	6.98	3.32	0.16	1.32	4.41	0.46	98.7443	54.6867	1.76213	17.7225	8.96689	7.06876	3.36222	0.162035	1.33679	4.46608	0.46585	100	0.727294	0.826033	0.491831
s SPC32 [5758]	54.4	1.7	17.8	2.6	6.26	8.59948	6.97	3.28	0.16	1.35	4.28	0.48	99.0195	54.9387	1.71683	17.9763	8.68463	7.03902	3.31248	0.161584	1.36337	4.32238	0.484753	100	0.723894	0.848112	0.473441
s P79A [3637]	58.87	1.56	15.63			7.94	6.37	2.8	0.15	1.3	3.75	0.74	99.11	59.3986	1.57401	15.7704	8.0113	6.4272	2.82514	0.151347	1.31167	3.78367	0.746645	100	0.739292	0.823121	0.480448
s ID-20350 [2612]	59.95	0.99	16.49	3.66	3.68	6.97327	4.93	2.1	0.18	2.38	4.26	0.55	98.8033	60.6761	1.00199	16.6897	7.05773	4.98971	2.12544	0.18218	2.40883	4.3116	0.556662	100	0.768551	0.896975	0.57609
s 1 [2617]	62.64	0.88	16.22	2.29	4.33	6.39054	4.62	1.72	0.18	1.86	4.86	0.34	99.7105	62.8218	0.882555	16.2671	6.40909	4.63341	1.72499	0.180523	1.8654	4.87411	0.340987	100	0.78793	0.888972	0.611601
s HK31072704 [5897]	53.18	0.78	14.13	5.02	9.52	14.037	9.69	4.15	0.2	0.62	2.26	0.01	99.057	53.6863	0.787425	14.2645	14.1706	9.78225	4.18951	0.201904	0.625902	2.28151	0.0100952	100	0.771815	0.647794	0.307876
s G6G [5008]	54.86	0.93	18.67	4.95	3.18	7.63401	8.99	3.02	0.17	1.12	3.72	0.3	99.414	55.1834	0.935482	18.78	7.67901	9.04299	3.0378	0.171002	1.1266	3.74193	0.301768	100	0.716539	0.795547	0.389254
s G6GA2 [5008]	55.34	0.95	18.95	5.42	2.29	7.16692	8.21	2.75	0.16	1.39	3.23	0.26	98.4069	56.2359	0.965379	19.2568	7.28294	8.34291	2.79452	0.16259	1.4125	3.28229	0.264209	100	0.722696	0.87922	0.356626
s FN32 [3056]	56.91	0.77	14.77	3.25	8.01	10.9344	8.85	3.81	0.19	0.58	2.22	0.11	99.1443	57.4012	0.776645	14.8975	11.0287	8.92638	3.84288	0.19164	0.585006	2.23916	0.110949	100	0.741596	0.731528	0.287214
s IV [5976]	54.55	1.19	16.26	4.07	8.02	11.6822	8.91	3.66		0.32	2.44		99.0122	55.0942	1.20187	16.4222	11.7987	8.99889	3.69651	0	0.323193	2.46434	0	100	0.761442	0.7979	0.2658
s 5 [4265]	60.93	0.42	16.46	3.35	5.94	8.95433	7.84	2.88	0.55	0.79	1.44	0.13	100.394	60.6907	0.41835	16.3953	8.91916	7.80921	2.86869	0.54784	0.786897	1.43434	0.129489	100	0.75664	0.950129	0.194144
s 149 [2626]	56.3	0.71	17.2	6.45	1.36	7.16371	8.45	2.95		1.54	3.9		98.2137	57.324	0.722913	17.5128	7.294	8.60369	3.00365	0	1.56801	3.97093	0	100	0.708317	0.740131	0.465784
s 4 [5384]	55.85	0.73	17.67			8.47	8.99	3.63	0.15	0.89	2.68	0.11	99.17	56.3174	0.73611	17.8179	8.54089	9.06524	3.66038	0.151255	0.897449	2.70243	0.110921	100	0.7	0.820884	0.301347
s 8 [5384]	58	0.96	16.15			8.49	7.52	2.87	0.14	1.3	3.24	0.39	99.06	58.5504	0.96911	16.3033	8.57056	7.59136	2.89723	0.141328	1.31234	3.27075	0.393701	100	0.747359	0.798339	0.413487
s 17A [5946]	63.5	0.89	14.8			5.97	4.53	1.68	0.15	1.37	4.5	0.23	97.62	65.0481	0.911698	15.1608	6.11555	4.64044	1.72096	0.153657	1.4034	4.60971	0.235607	100	0.780392	0.872082	0.595097
s 30C [5946]	54.1	1.5	13.6			13	8.04	3.89	0.23	0.22	3.25	0.17	98	55.2041	1.53061	13.8776	13.2653	8.20408	3.96939	0.234694	0.22449	3.31633	0.173469	100	0.769686	0.67918	0.407014
s 35C [5946]	61.6	0.9	15.5			5.96	5.13	2.1	0.12	1.29	4.51	0.4	97.51	63.173	0.922982	15.8958	6.11219	5.261	2.15363	0.123064	1.32294	4.62517	0.410214	100	0.739454	0.861944	0.563736
s R1 [3890]	57.07	1.23	16.37			8.82	6.42	2.57	0.17	1.37	3.64	0.25	97.91	58.2882	1.25626	16.7194	9.00827	6.55704	2.62486	0.173629	1.39924	3.7177	0.255337	100	0.774363	0.862735	0.452361
s YA2 [3890]	56.97	1.18	17.06			7.7	6.47	2.59	0.13	1.29	4.1	0.34	97.83	58.2337	1.20617	17.4384	7.8708	6.61351	2.64745	0.132884	1.31861	4.19094	0.347542	100	0.748299	0.864722	0.473
s MA3 [3890]	63.19	0.96	16.39			5.41	4.68	1.37	0.13	2.37	4.01	0.3	98.81	63.951	0.971562	16.5874	5.47515	4.73636	1.3865	0.131566	2.39854	4.05829	0.303613	100	0.797935	0.935763	0.554079
s AB955 [3890]	58.01	0.44	18.91			6.41	7.14	2.6	0.1	1.43	3.43	0.2	98.67	58.7919	0.445931	19.1649	6.4964	7.23624	2.63505	0.101348	1.44928	3.47623	0.202696	100	0.711432	0.945784	0.376896
s 41622 [3500]	55.09	0.95	18.78	1.39	7.07	8.33	7.43	3.23	0.18	1.59	3.69	0.27	99.54	55.3446	0.95439	18.8668	8.3685	7.46434	3.24493	0.180832	1.59735	3.70705	0.271248	100	0.720588	0.889532	0.41122
s 41634 [3500]	52.9	1.06	18.5			9.74	8.68	3.44	0.18	1.37	3.75	0.21	99.83	52.9901	1.06181	18.5315	9.75659	8.69478	3.44586	0.180307	1.37233	3.75639	0.210358	100	0.738998	0.7965	0.409973
s SILLUSI [2830]	56.35	2.71	14.56			11.08	6.35	1.74	0.23	2.99	2.96	1.04	100.01	56.3444	2.70973	14.5585	11.0789	6.34937	1.73983	0.229977	2.9897	2.9597	1.0399	100	0.864275	0.747521	0.551817
s BEARCREEK1 [2830]	54.08	2.94	13.58			13.2	6.45	3.13	0.21	2.41	3.2	0.8	100	54.08	2.94	13.58	13.2	6.45	3.13	0.21	2.41	3.2	0.8	100	0.808328	0.699028	0.574633
s BEARCREEK2 [2830]	53.93	2.81	13.36			14.13	6.5	2.59	0.2	2.71	2.92	0.85	100	53.93	2.81	13.36	14.13	6.5	2.59	0.2	2.71	2.92	0.85	100	0.845096	0.689286	0.574014
s 54-B-11 [2499]	56.2	0.98	18.1	2.6	4.8	7.13948	7	2.8	0.17	1.2	4.2	0.26	98.0495	57.318	0.999495	18.4601	7.28151	7.13925	2.8557	0.173382	1.22387	4.28355	0.265172	100	0.718295	0.872269	0.449496
s 54-D-84 [2499]	63	1	15.4	1.7	5.4	6.92966	4.7	1.9	0.19	2.1	4.9	0.35	100.47	62.7055	0.995325	15.328	6.89727	4.67803	1.89112	0.189112	2.09018	4.87709	0.348364	100	0.784816	0.822971	0.665122
s 53-F-39 [2499]	63.4	0.74	16.7	2.5	2.4	4.6495	1.8	1.2	0.1	1.9	7.4	0.33	98.2195	64.5493	0.753415	17.0027	4.73379	1.83263	1.22175	0.101813	1.93444	7.53415	0.335982	100	0.794854	0.962621	0.844594
s KYM5B [3511]	52.01	1.27	17.78			10.36	9.34	3.86	0.24	1.31	3.01	0.34	99.52	52.2609	1.27613	17.8658	10.41	9.38505	3.87862	0.241158	1.31632	3.02452	0.34164	100	0.728551	0.7682	0.355091
s KYM5C [3511]	54.65	0.97	18.36			8.37	7.45	3.22	0.16	0.97	3.69	0.63	98.47	55.4991	0.985072	18.6453	8.50005	7.56576	3.27003	0.162486	0.985072	3.74733	0.639789	100	0.722174	0.896351	0.384396
s KZS1C [3511]	54.24	1.41	18.4			8.38	7.75	3.04	0.18	1.43	3.63	0.38	98.84	54.8766	1.42655	18.6159	8.47835	7.84096	3.07568	0.182113	1.44678	3.6726	0.38446	100	0.7338	0.859035	0.405066
s KZS1D [3511]	54.17	1.38	18.09			8.67	7.88	3.02	0.17	1.45	3.67	0.37	98.87	54.7891	1.39577	18.2968	8.76909	7.97006	3.05452	0.171943	1.46657	3.71194	0.374229	100	0.74166	0.832094	0.416799
s 650101 [5383]	60.24	0.7	17.74	2.48	2.66	4.8915	6.11	1.88	0.09	2.41	3.69	0.17	97.9215	61.5187	0.714858	18.1166	4.99533	6.23969	1.91991	0.0919104	2.46116	3.76832	0.173608	100	0.722366	0.904491	0.484921
s 680302 [5383]	58.86	1.17	16.35	4.32	4.38	8.26714	5.04	2.13	0.17	2.49	3.21	0.15	97.8371	60.1612	1.19586	16.7114	8.4499	5.15142	2.17709	0.173758	2.54505	3.28096	0.153316	100	0.795136	0.962435	0.483526
s 7 [5386]	61.46	0.91	16.81			5.84	4.7	2.05	0.15	2.88	4.3	0.26	99.36	61.8559	0.915862	16.9183	5.87762	4.73027	2.0632	0.150966	2.89855	4.3277	0.261675	100	0.740177	0.905165	0.600916
s 2649 [2703]	54.8	0.61	18.9	2.25	6.9	8.92455	9.7	3	0.16	0.28	2.65	0.05	99.0746	55.3119	0.615698	19.0765	9.00791	9.79061	3.02802	0.161495	0.282615	2.67475	0.050467	100	0.748418	0.85514	0.24452
s DR12653 [4583]	61.45	1.02	17.03			5.84	5.86	2.2	0.15	1.47	4.49	0.33	99.84	61.5485	1.02163	17.0573	5.84936	5.86939	2.20353	0.15024	1.47236	4.4972	0.330529	100	0.726368	0.875189	0.522514
s 17A [4232]	58.28	1.26	17.61			7.59	6.6	2.65	0.18	1.3	4.71	0.25	100.43	58.0305	1.25461	17.5346	7.5575	6.57174	2.63865	0.179229	1.29443	4.68983	0.24893	100	0.741211	0.83983	0.515318
s ED-80 [4059]	57	1.36	16.8	1.4	7.13	8.38972	6.47	3.2	0.18	0.93	4.17	0.4	98.8997	57.6341	1.37513	16.9869	8.48306	6.54198	3.2356	0.182003	0.940346	4.21639	0.40445	100	0.723893	0.863453	0.464123
s ED-76A [4059]	58.4	1.08	17.39			6.95	6.41	2.16	0.13	1.18	3.96	0.31	97.97	59.6101	1.10238	17.7503	7.09401	6.54282	2.20476	0.132694	1.20445	4.04205	0.316423	100	0.762898	0.902231	0.44411
s ED-78 [4059]	59.2	1.2	17.7	1.56	5.56	6.96369	6.84	2.47	0.14	1.08	4.49	0.31	100.394	58.9679	1.19529	17.6306	6.93638	6.81318	2.46031	0.139451	1.07576	4.47239	0.308784	100	0.738172	0.850706	0.479095
s 134-831B-70R-1,125-129 [5866]	62.49	0.93	17.32	0.81	4.85	5.57884	6.82	2	0.06	0.32	4.25	0.14	99.9088	62.547	0.930849	17.3358	5.58393	6.82622	2.00182	0.0600547	0.320292	4.25388	0.140128	100	0.736107	0.885323	0.419933
s M96-071 [6097]	56.6	0.73	18.75			6.76	8.01	2.26	0.16	1.72	4	0.24	99.23	57.0392	0.735665	18.8955	6.81246	8.07216	2.27754	0.161242	1.73335	4.03104	0.241862	100	0.749446	0.822283	0.446276
s M96-075 [6097]	53.87	0.71	18.87			7.32	8.55	3.03	0.19	2.04	3.43	0.29	98.3	54.8016	0.722279	19.1963	7.44659	8.69786	3.0824	0.193286	2.07528	3.48932	0.295015	100	0.707246	0.813734	0.412378
s M96-167 [6097]	54.41	0.75	18.72			7.48	8.39	2.94	0.18	2.3	3.57	0.27	99.01	54.954	0.757499	18.9072	7.55479	8.47389	2.9694	0.1818	2.323	3.6057	0.2727	100	0.71785	0.799716	0.442778
s M97-053 [6097]	54.12	0.74	18.92			7.37	8.49	2.91	0.19	2.15	3.47	0.3	98.66	54.8551	0.750051	19.177	7.4701	8.60531	2.94952	0.192581	2.1792	3.51713	0.304075	100	0.716926	0.813255	0.420973
s M97-077 [6097]	52.45	0.78	18.96			8	9.18	3.27	0.2	1.91	3.32	0.31	98.38	53.3137	0.792844	19.2722	8.13173	9.33116	3.32385	0.203293	1.94145	3.37467	0.315105	100	0.709849	0.789806	0.393604
s M97-0781 [6097]	53.24	0.75	19.35			7.48	8.88	2.82	0.2	2.03	3.43	0.32	98.5	54.0508	0.761421	19.6447	7.59391	9.01523	2.86294	0.203046	2.06091	3.48223	0.324873	100	0.726214	0.813936	0.401594
s M98-066 [6097]	53.06	0.81	18.97			8.05	9.23	3.23	0.2	2.05	3.41	0.3	99.31	53.4287	0.815628	19.1018	8.10593	9.29413	3.25244	0.20139	2.06424	3.43369	0.302084	100	0.713652	0.777684	0.409051
s DOS-2-29 [5061]	62.2	1.02	16.46			4.98	5.03	2.09	0.12	2.95	3.56	0.29	98.7	63.0193	1.03343	16.6768	5.04559	5.09625	2.11753	0.121581	2.98886	3.60689	0.29382	100	0.704385	0.912701	0.544951
s COLO-2-5 [5061]	57.1	1.02	17.67			6.75	6.7	2.67	0.13	1.99	3.65	0.31	97.99	58.2713	1.04092	18.0325	6.88846	6.83743	2.72477	0.132667	2.03082	3.72487	0.316359	100	0.716561	0.876461	0.457649
s COLO-1-33 [5061]	62.3	0.76	16.69			5.52	5.52	1.58	0.15	2.59	3.51	0.3	98.92	62.9802	0.768298	16.8722	5.58027	5.58027	1.59725	0.151638	2.61828	3.54832	0.303275	100	0.777465	0.904625	0.509414
s 1 [1770]	57.03	1.51	12.84	9.37	3	11.4311	6.65	2.69	0.21	1.7	4.48	0.18	98.7211	57.7688	1.52956	13.0063	11.5792	6.73615	2.72485	0.21272	1.72202	4.53804	0.182332	100	0.809505	0.608163	0.710972
s 2 [1770]	54.64	1.69	13.79	6.34	5.92	11.6247	5.25	4.25	0.05	1.6	4.33	0.31	97.5347	56.0211	1.73272	14.1386	11.9186	5.3827	4.35742	0.0512638	1.64044	4.43944	0.317835	100	0.732279	0.756115	0.636476
s 3 [1770]	54.71	1.4	14.01			12.68	5.67	4.83	0.15	1.63	3.86	0.15	99.09	55.2124	1.41286	14.1387	12.7964	5.72207	4.87436	0.151378	1.64497	3.89545	0.151378	100	0.724158	0.767223	0.574077
s 4 [1770]	53.58	1.16	14.54	4.12	8.81	12.5172	8.54	4.7	0.27	1.4	2.5	0.25	99.4572	53.8724	1.16633	14.6194	12.5855	8.58661	4.72565	0.271474	1.40764	2.51364	0.251364	100	0.727017	0.693428	0.383665
s 5 [1770]	52.91	1.63	14.96			11.24	7.51	4.08	0.23	2	4.5	0.36	99.42	53.2187	1.63951	15.0473	11.3056	7.55381	4.1038	0.231342	2.01167	4.52625	0.3621	100	0.733681	0.649953	0.633915
s 6 [1770]	55.57	0.57	14.18	3.68	8.39	11.7013	5.61	4.85	0.21	1.4	3.99	0.07	98.1513	56.6167	0.580736	14.4471	11.9217	5.71567	4.94135	0.213955	1.42637	4.06515	0.0713185	100	0.706971	0.782658	0.564741
s 7 [1770]	55.24	2.33	13.89	6.19	6.36	11.9298	5.18	4.33	0.21	1.67	3.6	0.09	98.4698	56.0984	2.36621	14.1059	12.1152	5.2605	4.39729	0.213263	1.69595	3.65594	0.0913986	100	0.733698	0.817222	0.551605
s 8 [1770]	53.97	1.72	14.66	6.34	5.88	11.5847	6.76	4.78	0.15	1.42	3.62	0.53	99.1947	54.4081	1.73396	14.779	11.6788	6.81488	4.8188	0.151218	1.43153	3.64939	0.534303	100	0.707908	0.747643	0.506561
s 112 [1773]	54.43	0.25	13.69	1.31	7.9	9.07874	14.9	3.48	0.13	0.7	1.12	0.51	98.2887	55.3777	0.254353	13.9284	9.2368	15.1594	3.54059	0.132263	0.712187	1.1395	0.518879	100	0.722902	0.465198	0.188259
s 22. [4406]	62.08	0.64	16.88	2.56	3.36	5.66349	5.73	1.61	0.16	1.02	4.52	0.32	98.6235	62.9465	0.648933	17.1156	5.74253	5.80998	1.63247	0.162233	1.03424	4.58309	0.324466	100	0.778648	0.898327	0.501453
s 144-841B-51R-3,24-28 [3669]	54.32	0.81	20.5			6.67	8.64	2.78	0.08	0.61	4.86	1.43	100.7	53.9424	0.804369	20.3575	6.62363	8.57994	2.76068	0.0794439	0.60576	4.82622	1.42006	100	0.70582	0.848894	0.418489
s 144-841B-51R-3,24-28 [3669]	53.68	1.11	18.98			7.95	9.9	2.31	0.1	1.23	3.85		99.11	54.162	1.11997	19.1504	8.02139	9.9889	2.33074	0.100898	1.24105	3.88457	0	100	0.774854	0.746127	0.400282
s 18E [4232]	56.17	1.42	15.41			9.76	7.1	3.13	0.18	1.03	4.01	0.27	98.48	57.037	1.44192	15.6478	9.91064	7.20959	3.17831	0.182778	1.0459	4.07189	0.274167	100	0.757176	0.75397	0.49602
s B.571.1 [3991]	54.9	2.07	16.1	2.98	6.95	9.63	7.25	3.67	0.17	0.73	5.02	0.29	99.83	54.9935	2.07352	16.1274	9.6464	7.26235	3.67625	0.170289	0.731243	5.02855	0.290494	100	0.72406	0.730696	0.55706
s B.701.2 [3991]	59.3	1.61	15.8	2.24	5.4	7.41555	5.06	2.34	0.18	1.08	5.92	0.41	99.1156	59.8292	1.62437	15.941	7.48172	5.10515	2.36088	0.181606	1.08964	5.97283	0.413659	100	0.760137	0.792765	0.684285
s B.702.1 [3991]	59.5	1.62	16	2.31	5.33	7.40854	5.02	2.42	0.17	1.09	6.17	0.4	99.7985	59.6201	1.62327	16.0323	7.42349	5.03013	2.42489	0.170343	1.0922	6.18246	0.400807	100	0.753778	0.789089	0.701879
s B.704.1 [3991]	59.5	1.65	16.1	2.59	5.09	7.42048	5.17	2.39	0.17	1.08	5.91	0.42	99.8105	59.613	1.65313	16.1306	7.43457	5.17982	2.39454	0.170323	1.08205	5.92122	0.420797	100	0.756383	0.80051	0.670521
s B.710.1 [3991]	58.7	1.6	15.8	2.45	5.18	7.38451	5	2.29	0.17	1.09	5.89	0.42	98.3445	59.6881	1.62693	16.066	7.50882	5.08417	2.32855	0.172862	1.10835	5.98915	0.42707	100	0.763296	0.798627	0.681868
s B.707.1 [3991]	58	1.91	15.9	2.38	6	8.14152	5.73	2.72	0.18	0.98	5.46	0.37	99.3915	58.3551	1.92169	15.9973	8.19137	5.76508	2.73665	0.181102	0.986	5.49343	0.372265	100	0.749575	0.784012	0.62606
s B.556.1 [3991]	56.2	1.97	15.9			8.79	6.47	3.12	0.17	0.85	5.36	0.34	99.17	56.6704	1.98649	16.0331	8.86357	6.52415	3.14611	0.171423	0.857114	5.40486	0.342846	100	0.738035	0.746083	0.607032
s B.276.1 [3991]	61	1.26	15.7	1.19	5.5	6.57076	4.11	1.71	0.17	1.23	6.23	0.42	98.4008	61.9914	1.28048	15.9552	6.67755	4.1768	1.73779	0.172763	1.24999	6.33125	0.426826	100	0.793497	0.831361	0.73109
s B.428.1 [3991]	57.2	1.89	15.8	2.82	5.67	8.20744	5.76	2.73	0.18	0.96	5.58	0.36	98.6674	57.9725	1.91553	16.0134	8.31828	5.83779	2.76687	0.182431	0.972965	5.65536	0.364862	100	0.750399	0.770409	0.641048
s B.311.1 [2594]	54.6	2.46	14.27	4.2	6.39	10.63	6.92	3.89	0.21	0.6	5.08	0.3	98.96	55.1738	2.48585	14.42	10.7417	6.99272	3.93088	0.212207	0.606306	5.13339	0.303153	100	0.732094	0.666901	0.62558
s SK07 [4334]	60.18	0.91	16.14		6.84	6.84	5.22	2.74	0.1	1.59	3.62	0.2	97.54	61.6978	0.932951	16.5471	7.01251	5.35165	2.8091	0.102522	1.6301	3.7113	0.205044	100	0.713987	0.948549	0.471411
s SK08 [4334]	60.55	0.92	16.21		6.24	6.24	5.81	2.55	0.07	1.46	3.99	0.19	97.99	61.792	0.938871	16.5425	6.368	5.92918	2.60231	0.0714359	1.48995	4.07184	0.193897	100	0.709898	0.874207	0.497989
s SK10 [4334]	62.5	1.03	15.48		6.36	6.36	4.61	1.43	0.15	2.34	3.87	0.31	98.08	63.7235	1.05016	15.783	6.4845	4.70024	1.45799	0.152936	2.38581	3.94576	0.316069	100	0.816431	0.903756	0.569825
s SK11 [4334]	62.28	1.06	15.65		6.65	6.65	4.3	1.64	0.09	1.6	4.44	0.28	97.99	63.5575	1.08174	15.971	6.78641	4.3882	1.67364	0.0918461	1.63282	4.53107	0.285743	100	0.802171	0.936826	0.572292
s SK12 [4334]	62.29	1.04	15.19		7	7	4.01	1.34	0.22	1.67	4.7	0.3	97.76	63.7173	1.06383	15.5381	7.16039	4.10188	1.3707	0.225041	1.70827	4.80769	0.306874	100	0.839329	0.910574	0.622477
s SK15 [4334]	63.25	1.1	15.39		6.82	6.82	4.26	1.67	0.16	1.67	4.68	0.32	99.32	63.683	1.10753	15.4954	6.86669	4.28917	1.68143	0.161095	1.68143	4.71204	0.322191	100	0.803298	0.900016	0.612268
s SK18 [4334]	63.64	1.07	15.75		6.44	6.44	4.24	1.54	0.16	1.64	4.68	0.31	99.47	63.9791	1.0757	15.8339	6.47431	4.26259	1.54821	0.160853	1.64874	4.70494	0.311652	100	0.807018	0.924759	0.59623
s SSB.12.1 [2193] / s SSB12.1 [2813]	54.72	0.81	16.03	1.96	8.59	10.41	9.47	3.89	0.19	0.45	2.97	0.11	99.05	55.2448	0.817769	16.1837	10.5098	9.56083	3.92731	0.191822	0.454316	2.99849	0.111055	100	0.727972	0.715901	0.332227
s SSF.2.1 [2193] / s SSF 2.1 [14922] / s SSF2.1 [9837]	56.82	0.7	18.74			6.97	8.24	2.53	0.15	0.82	3.38	0.13	98.48	57.697	0.710804	19.0292	7.07758	8.36718	2.56905	0.152315	0.832656	3.43217	0.132006	100	0.733684	0.882285	0.341041
s SSB.11.1 [2193] / s SSB11.1 [2813] / s SSB 11.1 [14922]	56.27	0.93	15.18	2.5	8.34	10.71	8.36	3.31	0.19	0.53	3.18	0.13	98.79	56.9592	0.941391	15.3659	10.8412	8.46239	3.35054	0.192327	0.536492	3.21895	0.131592	100	0.763909	0.729132	0.379041
s SSB.17.2 [2193] / s SSB17.2 [2813]	56.85	0.93	15.94	4.24	6.95	10.25	8.41	2.87	0.2	0.52	3.21	0.13	99.31	57.245	0.936462	16.0508	10.3212	8.46843	2.88994	0.20139	0.523613	3.2323	0.130903	100	0.78125	0.760947	0.363365
s SST.5.1 [2193] / s SST5.1 [2813]	55.67	1.1	14.68	3.43	7.96	11.46	8.05	3.57	0.25	0.73	3.25	0.15	98.91	56.2835	1.11212	14.8418	11.5863	8.13871	3.60934	0.252755	0.738045	3.28582	0.151653	100	0.762475	0.71299	0.414344
s SSK.1.1 [2193] / s SSK1.1 [2813] / s SSK 1.1 [14922]	60.08	1.17	13.94	1.95	9.01	10.73	5.92	1.98	0.19	1.13	3.87	0.22	99.23	60.5462	1.17908	14.0482	10.8133	5.96594	1.99536	0.191474	1.13877	3.90003	0.221707	100	0.844217	0.766312	0.539647
s 2601 [4338] / s RY-2601 [6694]	57.13	1.41	17.48	3.94	4.54	8.08521	6.98	3.15	0.15	0.9	3.4	0.03	98.7152	57.8736	1.42835	17.7075	8.19044	7.07085	3.191	0.151952	0.911714	3.44425	0.0303905	100	0.719631	0.915753	0.3724
s SPC110 [5870]	56.68	1.33	17.66	2.4	5.44	7.59952	6.09	3.03	0.15	1.62	4.5	0.42	99.0795	57.2066	1.34236	17.8241	7.67012	6.14658	3.05815	0.151394	1.63505	4.54181	0.423902	100	0.714945	0.880782	0.513911
s SSW.6.3 [2193] / s SSW6.3 [2189]	53.64	1.35	14.54	2.93	10.18	12.56	8.86	4.19	0.21	0.56	2.72	0.13	98.76	54.3135	1.36695	14.7226	12.7177	8.97124	4.24261	0.212637	0.567031	2.75415	0.131632	100	0.749851	0.6923	0.346353
s S123 [5724]	59.37	0.61	18.15	3.19	3.23	6.10036	7.5	2.57	0.18	0.99	3.61	0.16	99.2404	59.8244	0.614669	18.2889	6.14706	7.55741	2.58967	0.181378	0.997578	3.63763	0.161225	100	0.703588	0.886916	0.382839
s S118 [5724]	60.45	0.54	17.75	3.84	2.08	5.53523	6.88	2.3	0.18	1.11	3.82	0.18	98.7452	61.2181	0.546862	17.9756	5.60557	6.96743	2.32923	0.182287	1.1241	3.86854	0.182287	100	0.706454	0.895648	0.418011
s 13M-4 [4356]	54.05	0.68	17.03	3.4	7.81	10.8693	9.25	4.09	0.22	0.2	2.3	0.21	98.8993	54.6515	0.687568	17.2195	10.9903	9.35295	4.13552	0.222448	0.202226	2.3256	0.212337	100	0.726592	0.825329	0.232818
s 14M-5 [4356]	54.76	0.67	16.89	3.36	7.93	10.9533	9.34	3.58	0.21	0.19	2.31	0.24	99.1433	55.2332	0.675789	17.0359	11.048	9.4207	3.61093	0.211815	0.191642	2.32996	0.242074	100	0.75367	0.811943	0.235078
s 18M-48 [4356]	55.89	0.67	18.1	3.91	5.66	9.17822	8.97	3.02	0.18	0.2	2.57	0.13	98.9082	56.5069	0.677396	18.2998	9.27953	9.06901	3.05334	0.181987	0.202208	2.59837	0.131435	100	0.752423	0.879928	0.243378
s 19M-49 [4356]	60.81	0.55	14.7	2.81	7.48	10.0084	6.35	2.69	0.16	0.36	3.41	0.24	99.2784	61.252	0.553997	14.8068	10.0812	6.39615	2.70955	0.161163	0.362617	3.43478	0.241744	100	0.788163	0.845326	0.404523
s 20M-50 [4356]	59.73	0.58	18.03	2.13	6.02	7.93657	7.24	2.47	0.14	0.26	3.23	0.19	99.8066	59.8458	0.581124	18.0649	7.95196	7.25403	2.47479	0.140271	0.260504	3.23626	0.190368	100	0.76265	0.96973	0.307581
s 21M-51 [4356]	60.18	0.57	17.18	2.17	5.3	7.25257	7.37	2.49	0.13	0.27	3.3	0.23	98.9726	60.8047	0.575917	17.3583	7.32785	7.44651	2.51585	0.13135	0.272803	3.33426	0.232388	100	0.744421	0.906504	0.330067
s 22M-52 [4356]	59.89	0.56	17.69	1.64	5.81	7.28567	7.42	2.16	0.16	0.25	3.47	0.25	99.1357	60.4122	0.564882	17.8442	7.34919	7.48469	2.17883	0.161395	0.25218	3.50025	0.25218	100	0.771324	0.916686	0.335008
s 23M-53 [4356]	59.43	0.63	17.52	3.44	4.6	7.69531	7.55	2.25	0.15	0.26	3.29	0.22	98.9953	60.0331	0.636394	17.6978	7.77341	7.62662	2.27283	0.151522	0.262639	3.32339	0.222233	100	0.773763	0.910164	0.322119
s 24M-54 [4356]	61.2	0.54	17.8	2.34	5.01	7.11553	7.56	2.14	0.19	0.24	3.28	0.25	100.316	61.0075	0.538301	17.744	7.09315	7.53622	2.13327	0.189402	0.239245	3.26968	0.249214	100	0.768787	0.925659	0.31493
s 25M-55 [4356]	59.41	0.66	16.88	3.14	6.04	8.86537	7.59	1.92	0.11	0.23	3.38	0.27	99.3154	59.8195	0.66455	16.9964	8.92649	7.64232	1.93324	0.110758	0.231585	3.4033	0.271861	100	0.821981	0.868495	0.341119
s 26KI-013 [4356]	55.32	0.45	18.18	3.53	7.4	10.5763	9.01	3.52	0.22	0.3	2.81	0.11	100.496	55.0468	0.447778	18.0902	10.5241	8.9655	3.50262	0.218914	0.298518	2.79612	0.109457	100	0.750289	0.859958	0.269734
s 27KI-7 [4356]	56.01	1	18.57	2.86	6.14	8.71343	9.34	2.7	0.24	0.23	2.56	0.13	99.4934	56.2952	1.00509	18.6645	8.75779	9.38755	2.71375	0.241222	0.231171	2.57303	0.130662	100	0.763437	0.873779	0.238073
s 28KI-5 [4356]	59.7	0.49	17.21	3.14	5.72	8.54537	7.64	2.26	0.25	0.28	3	0.16	99.5354	59.9787	0.492287	17.2903	8.58526	7.67566	2.27055	0.251167	0.281307	3.014	0.160747	100	0.790845	0.907698	0.301692
s 115263 [5803]	59.05	0.91	15.48			9.39	6.42	2.1	0.22	1.65	4.01	0.23	99.46	59.3706	0.914941	15.564	9.44098	6.45486	2.1114	0.221194	1.65896	4.03177	0.231249	100	0.817232	0.77874	0.536749
s EF1 [6303]	60.03	0.77	18.52			6.01	5.8	1.67	0.14	2.08	4	0.24	99.26	60.4775	0.77574	18.6581	6.05481	5.84324	1.68245	0.141044	2.09551	4.02982	0.241789	100	0.782552	0.964281	0.472673
s EF11 [6303]	59.66	0.73	19.07			5.16	6.61	1.74	0.11	1.83	4.21	0.22	99.34	60.0564	0.73485	19.1967	5.19428	6.65392	1.75156	0.110731	1.84216	4.23797	0.221462	100	0.747826	0.919484	0.462932
s SM1 [6303]	54.94	0.92	18.6			7.91	7.85	3.2	0.16	1.13	4.09	0.27	99.07	55.4557	0.928636	18.7746	7.98425	7.92369	3.23004	0.161502	1.14061	4.12839	0.272535	100	0.711971	0.844388	0.423731
s FA5 [6303]	60.07	0.71	19.17			4.95	6.41	1.8	0.11	1.83	4.11	0.22	99.38	60.4448	0.714429	19.2896	4.98088	6.44999	1.81123	0.110686	1.84142	4.13564	0.221373	100	0.733333	0.948239	0.452011
s FA6 [6303]	60.22	0.73	18.93			5.17	6.17	1.6	0.12	1.92	4.27	0.22	99.35	60.614	0.734776	19.0539	5.20382	6.21037	1.61047	0.120785	1.93256	4.29794	0.221439	100	0.763663	0.939856	0.476624
s ICR9 [6331]	55.45	1.35	17.38	1.96	7.06	8.82361	8.27	3.28	0.15	1.26	3.39	0.2	99.5536	55.6986	1.35605	17.4579	8.86317	8.30708	3.29471	0.150673	1.26565	3.4052	0.200897	100	0.729006	0.797879	0.395828
s TOFUA32 [3603] / s TOF32 [3371] / s TOFUA-32 [4591]	57.13	0.74	14.59	2.58	8.43	10.7515	9.17	4.22	0.18	0.53	2.23	0.15	99.6915	57.3068	0.74229	14.6352	10.7848	9.19838	4.23306	0.180557	0.53164	2.2369	0.150464	100	0.718131	0.703813	0.288198
s 27305 [6431]	60.16	0.56	19.13	1.3	4.65	5.81974	7.24	2.11	0.13	1.18	3.37	0.16	99.8597	60.2445	0.560787	19.1569	5.82791	7.25017	2.11296	0.130183	1.18166	3.37473	0.160225	100	0.733913	0.965764	0.353426
s P19B [6307]	60.4	0.91	16.3	4.21	3.6	7.38816	5.29	2.53	0.12	2.67	3.23	0.21	99.0482	60.9804	0.918745	16.4566	7.45916	5.34084	2.55431	0.121153	2.69566	3.26104	0.212018	100	0.744912	0.922759	0.498858
s P80B [6307]	55.4	0.94	16.9	5.26	3.49	8.22295	7.17	3.21	0.16	2.11	3.38	0.26	97.7529	56.6735	0.961608	17.2885	8.41197	7.33482	3.28379	0.163678	2.1585	3.4577	0.265977	100	0.719233	0.816579	0.460068
s P22 [6307]	59.9	0.91	16.5	4.45	3.52	7.52411	4.94	2.4	0.11	2.6	3.17	0.21	98.2641	60.9582	0.926076	16.7915	7.65703	5.02727	2.4424	0.111943	2.64593	3.226	0.21371	100	0.758165	0.978604	0.48233
s P40 [6307]	57	0.96	16.9	5.01	3.86	8.368	8.94	3.58	0.14	1.62	2.43	0.23	100.168	56.9044	0.95839	16.8717	8.35396	8.92501	3.574	0.139765	1.61728	2.42592	0.229614	100	0.700368	0.774837	0.337301
s P26 [6307]	56.2	0.91	17.6	5.1	3.92	8.50898	7.96	3.4	0.13	1.88	3.01	0.2	99.799	56.3132	0.911833	17.6355	8.52612	7.97603	3.40685	0.130262	1.88379	3.01606	0.200403	100	0.714501	0.827469	0.39347
s 5 [6420]	57.27	0.7	17.88			6.08	10.7	2.46	0.21	1.41	2.46	0.15	99.32	57.6621	0.704793	18.0024	6.12163	10.7733	2.47684	0.211438	1.41965	2.47684	0.151027	100	0.711944	0.720784	0.308948
s M87 [1834]	52.43	2.55	12.84			14	8.3	4.24	0.2	0.45	3.06	0.37	98.44	53.2609	2.59041	13.0435	14.2219	8.43153	4.30719	0.203169	0.457131	3.10849	0.375863	100	0.767544	0.628498	0.426195
s M54 [1834]	52.84	2.47	13.27			13.28	8.21	4.23	0.2	0.52	3.07	0.43	98.52	53.6338	2.50711	13.4693	13.4795	8.33333	4.29354	0.203004	0.527812	3.11612	0.43646	100	0.758424	0.651804	0.419273
s 14401 [3962]	56.6	0.69	20.4	3.92	3.14	6.66722	7.79	2.08	0.16	0.65	4.05	0.12	99.2072	57.0523	0.695514	20.563	6.7205	7.85225	2.09662	0.161279	0.655194	4.08236	0.120959	100	0.76221	0.955976	0.357901
s 14364 [3325]	58.11	0.68	18.3	7.79	3.56	10.5694	7.5	3.04	0.18	0.6	3.4	0.12	102.499	56.693	0.663418	17.8538	10.3117	7.31711	2.96587	0.175611	0.585369	3.31709	0.117074	100	0.776626	0.928777	0.338124
s 14697 [3962]	58.57	0.64	19.87	3.2	2.73	5.60936	7.51	1.74	0.15	0.74	4.25	0.1	99.1794	59.0546	0.645296	20.0344	5.65577	7.57214	1.7544	0.151241	0.746123	4.28517	0.100827	100	0.763245	0.934728	0.38872
s 14416 [3962]	59.1	0.68	17.5	2.98	4.56	7.2414	8	2.83	0.2	0.57	3.7	0.08	99.9014	59.1583	0.680671	17.5173	7.24855	8.0079	2.83279	0.200197	0.570563	3.70365	0.080079	100	0.719006	0.830906	0.379695
s 14789 [3961]	61.9	0.61	16.7	2.6	4.33	6.12	7.4	2.4	0.17	0.6	3.3	0.09	99.29	62.3426	0.614362	16.8194	6.16376	7.45292	2.41716	0.171216	0.60429	3.3236	0.0906436	100	0.71831	0.862601	0.360756
s TA6 [6441]	62.82	0.81	15.85			5.7	5.41	2.14	0.13	1.71	3.59	0.18	98.34	63.8804	0.823673	16.1176	5.79622	5.50132	2.17612	0.132194	1.73887	3.6506	0.183038	100	0.727041	0.908951	0.485073
s M13 [4583]	56.14	0.81	18.5			7.23	7.97	2.5	0.18	2.07	3.63	0.32	99.35	56.5073	0.815299	18.621	7.2773	8.02214	2.51636	0.181178	2.08354	3.65375	0.322094	100	0.743063	0.822131	0.439993
s M15 [4583]	52.03	1.18	18.01			9.51	8.99	3.85	0.19	1.71	3.33	0.45	99.25	52.4232	1.18892	18.1461	9.58186	9.05793	3.87909	0.191436	1.72292	3.35516	0.453401	100	0.711826	0.767519	0.403357
s M17 [4583]	53.61	1.01	18.32			8.24	8.49	3.25	0.18	2	3.47	0.29	98.86	54.2282	1.02165	18.5313	8.33502	8.5879	3.28748	0.182076	2.02306	3.51001	0.293344	100	0.717145	0.79295	0.425976
s M18 [4583]	54.23	0.96	18.44			7.64	8.37	2.62	0.19	1.53	3.79	0.33	98.1	55.2803	0.978593	18.7971	7.78797	8.53211	2.67074	0.19368	1.55963	3.8634	0.336391	100	0.744639	0.805069	0.424154
s 12 [4046]	53.7	1.54	15.1	3.95	7.95	11.5042	7.9	4.15	0.24	0.45	3.6	0.19	98.3742	54.5875	1.56545	15.3496	11.6943	8.03056	4.21859	0.243966	0.457437	3.6595	0.19314	100	0.734896	0.733389	0.420719
s 13 [4046]	54.9	1.75	15	4.9	6.7	11.109	7.35	3.8	0.23	0.51	3.8	0.25	98.699	55.6237	1.77307	15.1977	11.2555	7.44688	3.85009	0.233032	0.516722	3.85009	0.253295	100	0.745121	0.750425	0.449556
s 14 [4046]	55.2	1.55	15.6	2.95	8.1	10.7544	7.3	3.45	0.21	0.88	4.1	0.22	99.2644	55.6091	1.56149	15.7156	10.8341	7.3541	3.47557	0.211556	0.886521	4.13038	0.22163	100	0.757118	0.750552	0.48907
s N-92-2 [5812]	56	1.01	15.8			10.46	7.51	3.39	0.21	1.14	3.57	0.24	99.33	56.3777	1.01681	15.9066	10.5306	7.56066	3.41287	0.211416	1.14769	3.59408	0.241619	100	0.755235	0.767814	0.445838
s SA.14 [6306]	63.3	0.68	18.2	2.2	2.7	4.67956	5.3	1.4	0.1	2.87	4.4	0.17	101.1	62.6115	0.672604	18.0021	4.62867	5.24236	1.38477	0.0989124	2.83879	4.35215	0.168151	100	0.76972	0.91897	0.563392
s SU8491303 [5382]	63.71	0.78	15.89	2.27	2.98	5.02255	4.5	1.51	0.13	1.77	4.73	0.02	98.0625	64.9687	0.795411	16.2039	5.12178	4.58891	1.53983	0.132568	1.80497	4.82345	0.0203951	100	0.76885	0.896676	0.604885
s NN1 [5513]	54.46	0.81	19.7			8.26	9.2	2.48	0.19	0.65	2.95	0.26	98.96	55.0323	0.818513	19.907	8.34681	9.29669	2.50606	0.191997	0.656831	2.981	0.262732	100	0.769088	0.891937	0.279572
s KNA-123 [5513]	55.57	0.91	17.81			9.52	7.7	3.91	0.17	0.68	2.72	0.18	99.17	56.0351	0.917616	17.9591	9.59968	7.76444	3.94272	0.171423	0.685691	2.74276	0.181507	100	0.708861	0.935361	0.28999
s HMG-3 [5513]	55.97	0.8	18			8.74	8.1	3.26	0.14	0.69	2.76	0.11	98.57	56.782	0.811606	18.2611	8.8668	8.21751	3.30729	0.142031	0.70001	2.80004	0.111596	100	0.728333	0.907369	0.291148
s 599 [2626]	60.8	0.77	16.8	2.2	3.15	5.12956	5.6	2.15		3.25	4.1		98.5996	61.6636	0.780937	17.0386	5.20242	5.67954	2.18054	0	3.29616	4.15823	0	100	0.704652	0.829059	0.605492
s 1050 [6312]	60	1.68	16			7.7	5.3	2.3	0.17	1.04	6.1	0.41	100.7	59.5829	1.66832	15.8888	7.64647	5.26316	2.28401	0.168818	1.03277	6.0576	0.40715	100	0.77	0.776196	0.691393
s 1060 [6312]	57.8	1.86	15.6			8.6	6	2.6	0.17	0.96	5.9	0.37	99.86	57.881	1.86261	15.6219	8.61206	6.00841	2.60365	0.170238	0.961346	5.90827	0.370519	100	0.767857	0.726837	0.682714
s 1063 [6312]	52.8	2.31	15.4			10.8	8.6	4.3	0.19	0.53	4.9	0.53	100.36	52.6106	2.30171	15.3448	10.7613	8.56915	4.28458	0.189318	0.528099	4.88242	0.528099	100	0.715232	0.640163	0.555742
s 1065 [6312]	52.3	2.31	15.2			10.6	8.6	4.4	0.19	0.54	4.6	0.34	99.08	52.7856	2.33145	15.3411	10.6984	8.67985	4.44086	0.191764	0.545014	4.64271	0.343157	100	0.706667	0.644671	0.531578
s 1066 [6312]	59.9	1.6	15.8			7.3	5.1	2.1	0.17	1.08	6.2	0.44	99.69	60.0863	1.60498	15.8491	7.3227	5.11586	2.10653	0.170529	1.08336	6.21928	0.441368	100	0.776596	0.77228	0.713181
s 1067 [6312]	61.7	1.29	15.8			6.7	4.3	1.6	0.17	1.22	6.6	0.45	99.83	61.8051	1.2922	15.8269	6.71141	4.30732	1.60272	0.170289	1.22208	6.61124	0.450766	100	0.807229	0.797188	0.763968
s 1084 [6312]	56.7	1.85	15.1			8.9	6.6	3.1	0.17	0.87	5.4	0.31	99	57.2727	1.86869	15.2525	8.9899	6.66667	3.13131	0.171717	0.878788	5.45455	0.313131	100	0.741667	0.698031	0.644933
s 1085 [6312]	56.4	1.82	15.6			8.6	6.6	3.1	0.17	0.91	5.1	0.32	98.62	57.1892	1.84547	15.8183	8.72034	6.69235	3.14338	0.172379	0.922734	5.17136	0.324478	100	0.735043	0.736335	0.595656
s WA15 [3324]	53	0.92	17.31			11.6	8.16	4.53	0.21	0.12	2.96	0.08	98.89	53.5949	0.930327	17.5043	11.7302	8.25159	4.58085	0.212357	0.121347	2.99322	0.080898	100	0.719157	0.880457	0.286264
s 851 [3324] / s 69-851 [997]	55	0.73	18.37			9.38	7.88	3.43	0.17	0.39	3.78	0.06	99.19	55.4491	0.735961	18.52	9.4566	7.94435	3.45801	0.171388	0.393185	3.81087	0.06049	100	0.73224	0.88392	0.358301
s DR2-1C [3924]	53.5	1.47	14.78			12.01	9.15	4.58	0.2	0.4	2.38	0.17	98.64	54.2376	1.49027	14.9838	12.1756	9.27616	4.64315	0.202758	0.405515	2.41281	0.172344	100	0.72393	0.710611	0.291604
s R97/35A [6330]	60.68	0.79	17.54	1.12	4.52	5.52778	6.19	2.29	0.11	1.85	3.86	0.17	99.0078	61.2881	0.797917	17.7158	5.58317	6.25203	2.31295	0.111102	1.86854	3.89868	0.171704	100	0.707078	0.902552	0.471999
s R97/27 [6330]	60.77	0.78	17.65	1.18	4.61	5.67176	6.17	2.32	0.12	1.86	3.92	0.18	99.4418	61.1111	0.784379	17.7491	5.7036	6.20464	2.33302	0.120674	1.87044	3.94201	0.18101	100	0.709701	0.904836	0.475208
s 8 [2714]	52.8	0.86	21.39	2.1	6.22	8.10958	10.5	2.4	0.14	0.62	2.76	0.15	99.7296	52.9432	0.862332	21.448	8.13157	10.5285	2.40651	0.14038	0.621681	2.76748	0.150407	100	0.771637	0.888013	0.241495
s 4 [2714]	63.58	0.71	14.57	1.52	5.92	7.2877	4.58	1.6		2.02	4.86	0.34	99.5477	63.8689	0.713226	14.6362	7.32081	4.60081	1.60727	0	2.02918	4.88208	0.341545	100	0.819976	0.794205	0.692644
s VOLCANICROCK [5014]	61.13	0.57	17.34			6.1	7.1	2.29	0.13	0.96	3.54	0.15	99.31	61.5547	0.57396	17.4605	6.14238	7.14933	2.30591	0.130903	0.96667	3.5646	0.151042	100	0.727056	0.884829	0.392284
s HIK15-1 [5251]	52.058	1.02	17.408			10.939	11.475	4.65	0.168	0.379	1.81	0.092	99.999	52.0585	1.02001	17.4082	10.9391	11.4751	4.65005	0.168002	0.379004	1.81002	0.0920009	100	0.701713	0.72422	0.192897
s HIK28-1 [5251]	53.392	1.157	15.146			12.843	10.124	4.713	0.203	0.393	1.946	0.084	100.001	53.3915	1.15699	15.1458	12.8429	10.1239	4.71295	0.202998	0.392996	1.94598	0.0839992	100	0.731545	0.693528	0.237339
s HIK28-3 [5251]	53.233	1.149	15.246			12.8	10.141	4.814	0.2	0.383	1.949	0.084	99.999	53.2335	1.14901	15.2462	12.8001	10.1411	4.81405	0.200002	0.383004	1.94902	0.0840008	100	0.726695	0.697315	0.235399
s HIK28-2 [5251]	53.101	1.152	15.21			12.648	10.039	4.686	0.2	0.379	1.958	0.084	99.457	53.3909	1.15829	15.293	12.7171	10.0938	4.71158	0.201092	0.381069	1.96869	0.0844586	100	0.729664	0.701231	0.236639
s HIK28-4 [5251]	53.168	1.146	15.123			12.728	9.977	4.794	0.196	0.395	1.966	0.084	99.577	53.3939	1.15087	15.1872	12.7821	10.0194	4.81436	0.196833	0.396678	1.97435	0.0843568	100	0.726401	0.69985	0.239998
s ALC64 [3226]	56.3	0.82	17.05	5.59	1.84	6.86988	8.3	2.44	0.13	2.07	3.84	0.36	98.1799	57.3437	0.835202	17.3661	6.99724	8.45387	2.48523	0.13241	2.10837	3.91119	0.366674	100	0.737913	0.727401	0.497495
s WN-02 [6531]	52.2	3	13.4			14.13	8.5	4.8	0.2	0.86	2.8	0.31	100.2	52.0958	2.99401	13.3733	14.1018	8.48303	4.79042	0.199601	0.858283	2.79441	0.309381	100	0.746434	0.644044	0.409574
s ZG-31 [6531]	52.3	3.3	13.4			13.68	8.6	4.6	0.21	0.72	3.1	0.33	100.24	52.1748	3.2921	13.3679	13.6472	8.57941	4.58899	0.209497	0.718276	3.09258	0.32921	100	0.748359	0.628365	0.43487
s WN-03 [6531]	52.1	3.1	13			13.95	8.4	4.6	0.2	0.85	2.9	0.34	99.44	52.3934	3.11746	13.0732	14.0286	8.4473	4.62591	0.201126	0.854787	2.91633	0.341915	100	0.752022	0.625658	0.433894
s ZG-28 [6531]	52.1	2.9	13.1			13.59	7.9	4	0.29	1	3	0.54	98.42	52.9364	2.94656	13.3103	13.8082	8.02682	4.06421	0.294656	1.01605	3.04816	0.548669	100	0.772598	0.64848	0.455314
s ZG-29 [6531]	52.7	2.9	13.5			13.14	7.6	4	0.22	1.05	3.5	0.55	99.16	53.1464	2.92457	13.6144	13.2513	7.66438	4.03388	0.221864	1.05889	3.52965	0.554659	100	0.766628	0.657594	0.506188
s ZG-69 [6531]	53.3	2.9	13.7			13.14	7.9	3.9	0.26	0.83	3.8	0.54	100.27	53.1565	2.89219	13.6631	13.1046	7.87873	3.8895	0.2593	0.827765	3.78977	0.538546	100	0.771127	0.642494	0.517275
s ZG-03 [6531]	52.4	2.9	13.7			13.14	7.7	3.8	0.24	1.02	3.5	0.56	98.96	52.9507	2.93048	13.844	13.2781	7.78092	3.83994	0.242522	1.03072	3.53678	0.565885	100	0.775679	0.662559	0.496449
s ZG-07 [6531]	52.7	2.9	13.4			13.14	7.6	3.7	0.25	0.97	3.6	0.57	98.83	53.3239	2.93433	13.5586	13.2956	7.68997	3.7438	0.25296	0.981483	3.64262	0.576748	100	0.780285	0.650277	0.515729
s ZG-34 [6531]	53.3	2.7	13.7			12.6	7	3.5	0.2	1.13	3.5	0.54	98.17	54.2936	2.75033	13.9554	12.8349	7.13049	3.56524	0.203728	1.15106	3.56524	0.550066	100	0.782609	0.701342	0.505063
s JK-06 [6531]	54	2.35	13.6			12.33	6.9	3.3	0.22	1.15	3.2	0.46	97.51	55.3789	2.41001	13.9473	12.6449	7.0762	3.38427	0.225618	1.17937	3.28171	0.471746	100	0.788868	0.720108	0.474387
s JK-02 [6531]	55.8	2.5	14.4			11.52	6.7	3.3	0.14	1.34	3.7	0.49	99.89	55.8614	2.50275	14.4159	11.5327	6.70738	3.30363	0.140154	1.34148	3.70407	0.49054	100	0.777328	0.73677	0.518805
s ZG-39 [6531]	55.7	2.42	13.6			11.7	6.2	3.2	0.18	1.48	3.9	0.5	98.88	56.3309	2.44741	13.754	11.8325	6.27023	3.23625	0.182039	1.49676	3.94417	0.505663	100	0.785235	0.711295	0.584347
s ZG-14 [6531]	55.4	2.29	13.9			11.79	6.3	3	0.2	1.38	4	0.61	98.87	56.0332	2.31617	14.0589	11.9247	6.372	3.03429	0.202286	1.39577	4.04572	0.616972	100	0.79716	0.718123	0.575747
s ZG-01 [6531]	56.8	2.25	14.4			11.43	6.2	2.8	0.2	1.45	4.1	0.59	100.22	56.6753	2.24506	14.3684	11.4049	6.18639	2.79385	0.199561	1.44682	4.091	0.588705	100	0.803233	0.741734	0.572294
s ZG-19 [6531]	54.9	2.33	14.2			11.79	6.3	2.8	0.25	1.4	4.1	0.62	98.69	55.6287	2.36093	14.3885	11.9465	6.38363	2.83717	0.253318	1.41858	4.15442	0.62823	100	0.808088	0.726694	0.576577
s F-88-72 [1241]	52.2	2.04	15.4			12.8	5.47	2.79	0.14	1.6	4.2	0.86	97.5	53.5385	2.09231	15.7949	13.1282	5.61026	2.86154	0.14359	1.64103	4.30769	0.882051	100	0.821039	0.835937	0.556171
s MVO1227-1 [6555]	60.27	0.61	17.49			6.08	7.2	2.55	0.17	0.9	3.91	0.14	99.32	60.6826	0.614176	17.6097	6.12163	7.2493	2.56746	0.171164	0.906162	3.93677	0.140959	100	0.704519	0.860891	0.419733
s MVO1227-2 [6555]	59.78	0.64	17.62			6.28	7.29	2.56	0.17	0.9	3.92	0.14	99.3	60.2014	0.644512	17.7442	6.32427	7.34139	2.57805	0.171198	0.906344	3.94763	0.140987	100	0.710407	0.859737	0.417562
s MVO1227-3 [6555]	59.9	0.63	17.52			6.3	7.3	2.57	0.17	0.89	3.89	0.14	99.31	60.3162	0.634377	17.6417	6.34377	7.35072	2.58786	0.171181	0.896184	3.91703	0.140973	100	0.710259	0.856597	0.416541
s MVO1227-4 [6555]	59.88	0.65	17.36			6.42	7.35	2.73	0.17	0.8	3.79	0.14	99.29	60.3082	0.654648	17.4841	6.46591	7.40256	2.74952	0.171216	0.805721	3.8171	0.141001	100	0.701639	0.855868	0.405425
s MVO1227-5 [6555]	59.98	0.63	17.51			6.31	7.26	2.54	0.17	0.89	3.88	0.14	99.31	60.3967	0.634377	17.6317	6.35384	7.31044	2.55765	0.171181	0.896184	3.90696	0.140973	100	0.712994	0.859824	0.415847
s MVO1227-6 [6555]	59.74	0.65	17.1			6.67	7.31	2.83	0.18	0.86	3.77	0.15	99.26	60.1854	0.654846	17.2275	6.71973	7.3645	2.8511	0.181342	0.866411	3.79811	0.151118	100	0.702105	0.844729	0.413447
s MVO1227-7 [6555]	60.2	0.62	17.54			6.15	7.2	2.45	0.17	0.9	3.93	0.14	99.3	60.6244	0.624371	17.6636	6.19335	7.25076	2.46727	0.171198	0.906344	3.9577	0.140987	100	0.715116	0.861969	0.420396
s MVO1227-8 [6555]	59.69	0.65	17.46			6.44	7.37	2.65	0.17	0.86	3.86	0.14	99.29	60.1168	0.654648	17.5849	6.48605	7.4227	2.66895	0.171216	0.86615	3.8876	0.141001	100	0.708471	0.851788	0.413327
s MVO1227-9 [6555]	59.73	0.64	17.55			6.34	7.41	2.61	0.17	0.87	3.84	0.14	99.3	60.1511	0.644512	17.6737	6.38469	7.46224	2.6284	0.171198	0.876133	3.86707	0.140987	100	0.70838	0.854087	0.409961
s MVO1227-10 [6555]	59.57	0.66	17.46			6.5	7.38	2.66	0.17	0.85	3.87	0.14	99.26	60.0141	0.66492	17.5902	6.54846	7.43502	2.67983	0.171267	0.856337	3.89885	0.141044	100	0.709607	0.850808	0.413646
s MVO1227-11 [6555]	59.59	0.66	17.53			6.49	7.31	2.62	0.17	0.89	3.87	0.14	99.27	60.0282	0.664853	17.6589	6.53773	7.36376	2.63927	0.17125	0.896545	3.89846	0.14103	100	0.712404	0.857698	0.414443
s MVO1227-12 [6555]	59.15	0.67	17.33			6.74	7.56	2.82	0.18	0.86	3.8	0.14	99.25	59.597	0.675063	17.461	6.79093	7.61713	2.84131	0.18136	0.866499	3.82872	0.141058	100	0.705021	0.835478	0.410782
s 0110 [6564]	53.2	1.35	15	3.13	9.92	12.7364	8.96	3.95	0.24	0.56	2.81	0.15	98.9564	53.7611	1.36424	15.1582	12.8707	9.0545	3.99166	0.242531	0.565906	2.83964	0.151582	100	0.76328	0.703254	0.345515
s 0150 [6564]	53.6	1.34	15	4.49	8.47	12.5101	8.83	3.86	0.23	0.58	2.85	0.15	98.9501	54.1687	1.35422	15.1592	12.6428	8.92369	3.90096	0.23244	0.586154	2.88024	0.151592	100	0.764204	0.708154	0.351294
s 0240 [6564]	55.4	1.32	14.5	3.06	9.37	12.1234	7.96	3.55	0.24	0.66	3.05	0.17	98.9734	55.9746	1.33369	14.6504	12.2491	8.04257	3.58682	0.242489	0.666846	3.08164	0.171763	100	0.773501	0.72406	0.391817
s 2702 [6564]	56.5	1.23	14.8	3.15	8.38	11.2144	7.76	3.38	0.23	0.71	3.18	0.18	99.1844	56.9646	1.24011	14.9217	11.3066	7.82381	3.40779	0.231891	0.715839	3.20615	0.18148	100	0.768404	0.742556	0.401822
s 2709 [6564]	54	1.26	15.6	4.01	8.26	11.8682	8.99	3.88	0.23	0.56	2.82	0.16	99.3682	54.3433	1.26801	15.6992	11.9437	9.04716	3.90467	0.231462	0.563561	2.83793	0.161017	100	0.753623	0.728979	0.333271
s 2822 [6564]	53.8	1.33	14.9	4.97	7.96	12.432	8.66	3.85	0.23	0.58	2.87	0.16	98.812	54.4468	1.34599	15.0791	12.5815	8.76412	3.89629	0.232765	0.586973	2.90451	0.161924	100	0.763543	0.712643	0.35584
s 2821 [6564]	54.2	1.32	14.6	5.26	7.71	12.4429	8.42	3.91	0.24	0.58	2.85	0.16	98.7229	54.9011	1.33708	14.7889	12.6039	8.52892	3.96058	0.243105	0.587503	2.88687	0.16207	100	0.760899	0.714182	0.360918
s 2809 [6564]	52.5	1.36	14.6	2.84	10.78	13.3354	9.28	4.56	0.24	0.5	2.65	0.14	99.1654	52.9418	1.37145	14.7229	13.4477	9.3581	4.59838	0.24202	0.504208	2.6723	0.141178	100	0.745186	0.676527	0.332703
s 0301 [6564]	52.3	1.18	15.3	2.91	9.54	12.1584	9.79	4.91	0.23	0.49	2.49	0.13	98.9784	52.8398	1.19218	15.4579	12.2839	9.89105	4.96068	0.232374	0.495057	2.5157	0.131342	100	0.712334	0.688313	0.299728
s 0309 [6564]	52.6	1.18	14.9	2.74	9.75	12.2155	9.44	4.97	0.23	0.51	2.6	0.14	98.7855	53.2467	1.19451	15.0832	12.3656	9.55606	5.03111	0.232828	0.51627	2.63197	0.141721	100	0.710802	0.683538	0.321252
s 0116 [6564]	52.2	1.35	14.5	5.03	8.8	13.326	9.27	4.42	0.25	0.51	2.54	0.14	98.506	52.9917	1.37047	14.7199	13.5281	9.41059	4.48704	0.253792	0.517735	2.57852	0.142123	100	0.75093	0.677755	0.323367
s 2805 [6564]	52.2	1.29	14.9	5.66	7.95	13.0429	9.56	4.69	0.25	0.4	2.36	0.13	98.8229	52.8218	1.30537	15.0775	13.1982	9.67387	4.74587	0.252978	0.404765	2.38811	0.131548	100	0.735519	0.692854	0.287067
s 2801 [6564]	52.1	1.27	15	3.09	10.26	13.0404	9.75	4.8	0.24	0.43	2.54	0.13	99.3004	52.4671	1.27895	15.1057	13.1323	9.81869	4.83382	0.241691	0.43303	2.5579	0.130916	100	0.730947	0.676488	0.306866
s 0113 [6564]	55.2	1.25	14.8	3.86	8.4	11.8732	8.13	3.73	0.24	0.55	2.97	0.15	98.8932	55.8178	1.26399	14.9656	12.0061	8.22099	3.77174	0.242686	0.556155	3.00324	0.151679	100	0.760947	0.736911	0.367087
s 0114 [6564]	58.9	1.14	14.4	4.39	6.23	10.1801	6.73	2.53	0.22	0.76	3.52	0.16	98.5401	59.7726	1.15689	14.6133	10.3309	6.82971	2.56748	0.223259	0.771259	3.57215	0.16237	100	0.800946	0.770752	0.455209
s 2818 [6564]	59.1	1.15	14.5	1.93	8.52	10.2566	6.84	2.58	0.22	0.76	3.53	0.18	99.1166	59.6267	1.16025	14.6292	10.348	6.90096	2.60299	0.221961	0.766774	3.56146	0.181604	100	0.799012	0.767294	0.453194
s 0228 [6564]	61.4	0.81	15.2	3.53	4.89	8.06629	6.5	2.41	0.19	0.7	3.57	0.13	98.9763	62.0351	0.818378	15.3572	8.14972	6.56723	2.43493	0.191965	0.70724	3.60692	0.131345	100	0.769957	0.83125	0.432379
s 0241 [6564]	62.1	0.8	15	3.04	5.04	7.77539	6.14	2.24	0.19	0.72	3.65	0.13	98.7454	62.889	0.810164	15.1906	7.87418	6.21801	2.26846	0.192414	0.729148	3.69638	0.131652	100	0.776344	0.843224	0.448271
s MVO34 [4255]	59.13	0.63	18.29	7.5	6.89	13.6385	7.57	2.91	0.19	0.77	3.58	0.15	106.858	55.3349	0.589565	17.1161	12.7631	7.08413	2.72323	0.177805	0.720579	3.35022	0.140373	100	0.824153	0.900747	0.364329
s OLA9022 [3213]	61.2	0.92	17.2		4.9	4.9	5.1	2.1	0.06	2.9	4.3	0.26	98.94	61.8557	0.929856	17.3843	4.9525	5.15464	2.1225	0.0606428	2.93107	4.34607	0.262786	100	0.7	0.890569	0.588538
s OT-1 [6577]	60.79	1.22	16.94			5.39	5.76	1.44	0.12	2.96	3.05	0.26	97.93	62.075	1.24579	17.2981	5.50393	5.88175	1.47044	0.122537	3.02257	3.11447	0.265496	100	0.789165	0.91424	0.481052
s OT-8 [6577]	61.24	1.23	17.21			5.18	5.76	1.46	0.1	2.98	3.12	0.26	98.54	62.1474	1.24822	17.465	5.25675	5.84534	1.48163	0.101482	3.02415	3.16623	0.263852	100	0.78012	0.922064	0.481384
s OT-9 [6577]	59.45	1.15	16.93			5.91	6.2	2.32	0.11	2.26	2.97	0.22	97.52	60.9619	1.17925	17.3605	6.0603	6.35767	2.379	0.112797	2.31747	3.04553	0.225595	100	0.718104	0.918089	0.42927
s TO-2.2 [6577]	54.97	1.1	18.5			7.68	8.23	3.15	0.15	1.33	3.25	0.27	98.63	55.7335	1.11528	18.757	7.78668	8.34432	3.19375	0.152084	1.34847	3.29514	0.27375	100	0.709141	0.858171	0.363584
s 38/2B [6338]	52.01	1.44	14.23			12.9	9.28	4.73	0.22	0.28	2.33	0.1	97.52	53.3326	1.47662	14.5919	13.2281	9.516	4.85029	0.225595	0.287121	2.38925	0.102543	100	0.731707	0.683379	0.288098
s 42/1 [6338]	53.2	1.37	14.57			12.59	9.44	4.91	0.27	0.28	2.23	0.12	98.98	53.7482	1.38412	14.7201	12.7197	9.53728	4.9606	0.272782	0.282885	2.25298	0.121237	100	0.719429	0.695523	0.270184
s 43/2A [6338]	52.71	1.7	14.12			13.24	8.75	4.2	0.21	0.22	2.62	0.1	97.87	53.8572	1.737	14.4273	13.5281	8.94043	4.29141	0.21457	0.224788	2.67702	0.102176	100	0.759174	0.696377	0.319273
s 43/2B [6338]	53.29	1.59	14.14			12.61	9	4.86	0.21	0.4	2.92	0.11	99.13	53.7577	1.60395	14.2641	12.7207	9.07899	4.90265	0.211843	0.403511	2.94563	0.110965	100	0.721809	0.660464	0.367074
s 71/1 [6338]	55.96	1.43	14.75			10.61	7.46	3.32	0.2	0.46	3.3	0.24	97.73	57.2598	1.46321	15.0926	10.8564	7.63328	3.39711	0.204645	0.470685	3.37665	0.245575	100	0.761665	0.763538	0.398265
s 73/1B [6338]	57.48	1.51	14.82			10.24	6.85	2.49	0.39	0.51	3.37	0.3	97.96	58.677	1.54145	15.1286	10.4532	6.99265	2.54185	0.398122	0.520621	3.44018	0.306247	100	0.804399	0.806027	0.407706
s 77/2B [6338]	57.63	1.56	14.72			10.06	6.92	2.49	0.21	0.54	3.48	0.26	97.87	58.8842	1.59395	15.0404	10.2789	7.0706	2.54419	0.21457	0.551752	3.55574	0.265659	100	0.801594	0.786149	0.424847
s 79/1 [6338]	58.44	1.43	15			9.32	6.61	2.54	0.2	0.56	4.41	0.28	98.79	59.1558	1.44751	15.1837	9.43415	6.69096	2.57111	0.20245	0.566859	4.46401	0.283429	100	0.785835	0.761289	0.519442
s 81/1 [6338]	58.79	1.4	14.7			9.75	6.54	2.38	0.26	0.61	3.86	0.32	98.61	59.6187	1.41973	14.9072	9.88744	6.63219	2.41355	0.263665	0.618599	3.91441	0.324511	100	0.803792	0.784665	0.472685
s 83/1A [6338]	56.89	1.48	15.13			10.6	7.84	3.32	0.2	0.46	3.68	0.22	99.82	56.9926	1.48267	15.1573	10.6191	7.85414	3.32599	0.200361	0.460829	3.68664	0.220397	100	0.761494	0.733669	0.429215
s 90 [6338]	55.54	1.63	14.33			11.23	7.65	3.18	0.21	0.48	3.46	0.21	97.92	56.7198	1.66462	14.6344	11.4685	7.8125	3.24755	0.214461	0.490196	3.5335	0.214461	100	0.77932	0.718558	0.429641
s 92/1 [6338]	54.93	1.45	15.01			11.44	7.91	3.61	0.2	0.38	2.91	0.2	98.04	56.0282	1.47899	15.3101	11.6687	8.06814	3.68217	0.203998	0.387597	2.96818	0.203998	100	0.760133	0.773426	0.343282
s 94 [6338]	56.87	1.91	15.08			9.53	6.83	2.6	0.21	0.62	3.91	0.34	97.9	58.0899	1.95097	15.4035	9.73442	6.97651	2.65577	0.214505	0.633299	3.99387	0.347293	100	0.785655	0.77937	0.466891
s 97 [6338]	54	1.51	14.59			12.04	8.34	3.99	0.22	0.42	2.69	0.18	97.98	55.1133	1.54113	14.8908	12.2882	8.51194	4.07226	0.224536	0.428659	2.74546	0.183711	100	0.751092	0.734411	0.331518
s 79/2 [6338]	60.19	1.45	13.77			10.9	5.74	2.28	0.24	0.65	2.41	0.49	98.12	61.3433	1.47778	14.0338	11.1088	5.84998	2.32369	0.244598	0.662454	2.45618	0.499389	100	0.827011	0.919776	0.336024
s 8704 [5847]	58.6	1.61	12.83			11.53	6.52	4.87	0.2	0.16	2.51	0.16	98.99	59.1979	1.62643	12.9609	11.6476	6.58652	4.91969	0.202041	0.161632	2.53561	0.161632	100	0.703049	0.801174	0.332377
s 8699 [5847]	57.3	1.82	12.33			12.73	5.68	4.1	0.2	0.2	3.73	0.19	98.28	58.3028	1.85185	12.5458	12.9528	5.77941	4.17175	0.2035	0.2035	3.79528	0.193325	100	0.756387	0.745806	0.510673
s 8683 [5847]	57.5	1.64	12.89			11.84	7.87	3.41	0.22	0.49	1.89	0.17	97.92	58.7214	1.67484	13.1638	12.0915	8.03717	3.48243	0.224673	0.500408	1.93015	0.173611	100	0.776393	0.724568	0.279868
s 8684 [5847]	55.5	1.7	13.15			14.58	6.17	3.57	0.26	0.51	2.37	0.2	98.01	56.6269	1.73452	13.417	14.876	6.29528	3.64249	0.265279	0.520355	2.41812	0.204061	100	0.803306	0.846721	0.335485
s 8707 [5847]	59.2	2.06	13.9			8.9	8.53	2.41	0.18	0.59	3.54	0.33	99.64	59.4139	2.06744	13.9502	8.93216	8.56082	2.41871	0.18065	0.592132	3.55279	0.331192	100	0.786914	0.638287	0.460808
s 811 [3208]	61.1	1.3	16.9	2.01	4.23	6.0386	5.3	2.33	0.1	1.39	5.13	0.26	99.8486	61.1926	1.30197	16.9256	6.04775	5.30804	2.33353	0.100152	1.39211	5.13778	0.260394	100	0.721578	0.87081	0.583204
s HJ-22/GSJR49598 [5253]	54.41	1.77	13.87			13.54	8.24	3.16	0.24	0.54	2.51	0.21	98.49	55.2442	1.79714	14.0826	13.7476	8.36633	3.20845	0.24368	0.548279	2.54848	0.21322	100	0.810778	0.710506	0.336849
s SH63 [6509]	54.88	1.11	17.39	3.02	6.91	9.6274	8.6	3.62	0.2	0.84	3.78	0.16	100.207	54.7664	1.1077	17.354	9.60747	8.5822	3.61251	0.199586	0.838261	3.77218	0.159669	100	0.726739	0.77074	0.406256
s SI130 [6509]	55.02	0.91	20.45			7.47	9.32	2.68	0.15	1.09	3.53	0.15	100.77	54.5996	0.903047	20.2937	7.41292	9.24878	2.65952	0.148854	1.08167	3.50303	0.148854	100	0.735961	0.862112	0.338649
s SI144 [6509]	58.88	1.35	16.22	3.2	6.1	8.97936	5.94	2.44	0.19	2.03	4.19	0.28	100.499	58.5874	1.34329	16.1394	8.93474	5.91049	2.42788	0.189056	2.01991	4.16918	0.278609	100	0.786328	0.822746	0.555492
s SI125 [6509]	60.07	1.08	16.82	1.85	5.23	6.89463	4.85	1.97	0.17	2.55	4.82	0.28	99.5046	60.3691	1.08538	16.9037	6.92895	4.87415	1.97981	0.170846	2.56269	4.844	0.281394	100	0.777769	0.869909	0.629919
s SI168 [6509]	61.91	0.74	16.21	2.95	3.22	5.87441	4.81	2.03	0.15	2.14	4.52	0.18	98.5644	62.8117	0.750778	16.4461	5.95997	4.88006	2.05957	0.152185	2.17117	4.58583	0.182622	100	0.743181	0.884139	0.59631
s 2 [5019]	54.69	0.55	17.82	3.24	6.72	9.63535	8.64	3.92	0.18	0.21	2.33	0.13	98.1054	55.7462	0.560622	18.1641	9.82143	8.80686	3.9957	0.183476	0.214056	2.375	0.132511	100	0.710815	0.909436	0.225844
s 3 [5019]	55.28	0.83	18.82	3.82	5.4	8.83724	8.75	3.11	0.19	0.2	2.09	0.12	98.2272	56.2777	0.844979	19.1597	8.99673	8.90792	3.16613	0.193429	0.20361	2.12772	0.122166	100	0.739689	0.970567	0.19248
s 4 [5019]	56.2	0.59	18.16	2.33	6.51	8.60653	8.39	3.48	0.12	0.24	2.73	0.11	98.6265	56.9826	0.598216	18.4129	8.72639	8.50684	3.52846	0.121671	0.243342	2.76802	0.111532	100	0.712076	0.915856	0.259303
s 5 [5019]	56.36	0.62	16.99	4.5	5.21	9.2591	7.73	3.64	0.12	0.37	2.5	0.16	97.7491	57.6578	0.634277	17.3812	9.47231	7.908	3.72382	0.122763	0.37852	2.55757	0.163684	100	0.71781	0.923193	0.263296
s 6 [5019]	56.4	0.77	17.41	3.18	6.41	9.27136	8.46	3.55	0.17	0.26	1.98	0.11	98.3814	57.3279	0.782669	17.6964	9.4239	8.59919	3.60841	0.172797	0.264278	2.01258	0.11181	100	0.723118	0.928378	0.201464
s 18 [5019]	61.49	0.53	16.29	2.75	4.7	7.17445	6.85	2.22	0.18	0.58	2.48	0.06	97.8545	62.8382	0.541621	16.6472	7.33176	7.00019	2.26868	0.183947	0.592717	2.53438	0.0613156	100	0.76369	0.95765	0.286439
s HJ-18R64076 [5250]	54.72	1.04	15.96			11.46	9.19	3.43	0.22	0.22	2.4	0.06	98.7	55.4407	1.0537	16.1702	11.6109	9.31104	3.47518	0.222898	0.222898	2.43161	0.0607903	100	0.769644	0.770621	0.259988
s NI52101709R46508 [5250]	59.36	0.96	14.77			9.74	7.48	2.9	0.2	0.48	2.93	0.1	98.92	60.0081	0.970481	14.9313	9.84634	7.56167	2.93166	0.202184	0.485241	2.96199	0.101092	100	0.77057	0.786803	0.358332
s NI77120803R46625 [5250]	52.75	1.02	16.33			11.87	9.97	4.15	0.21	0.23	2.09	0.06	98.68	53.4556	1.03364	16.5484	12.0288	10.1034	4.20551	0.212809	0.233077	2.11796	0.0608026	100	0.740949	0.755268	0.2238
s NI56072302R46665 [5250]	52.78	1.03	16.32			11.9	9.87	4.22	0.21	0.21	2.07	0.06	98.67	53.4914	1.04388	16.54	12.0604	10.003	4.27688	0.212831	0.212831	2.0979	0.0608088	100	0.738213	0.763074	0.220624
s NI54071707R46131 [5250]	54.65	1.14	15.23			11.72	8.94	3.99	0.22	0.28	2.41	0.11	98.69	55.3754	1.15513	15.4322	11.8756	9.05867	4.04296	0.22292	0.283717	2.44199	0.11146	100	0.746022	0.748744	0.277747
s NI54072209R46190 [5250]	57.16	1.1	14.96			10.74	8.16	3.35	0.21	0.39	2.6	0.13	98.8	57.8543	1.11336	15.1417	10.8704	8.25911	3.39069	0.212551	0.394737	2.63158	0.131579	100	0.762243	0.77261	0.311358
s NI54072208R46189 [5250]	57.32	1.08	14.88			10.66	8.12	3.34	0.21	0.44	2.63	0.13	98.81	58.0103	1.09301	15.0592	10.7884	8.21779	3.38022	0.212529	0.445299	2.66167	0.131566	100	0.761429	0.767271	0.319924
s NI54072207R46188 [5250]	57.15	1.09	14.98			10.7	8.2	3.34	0.21	0.42	2.59	0.13	98.81	57.8383	1.10313	15.1604	10.8289	8.29876	3.38022	0.212529	0.425058	2.62119	0.131566	100	0.762108	0.770144	0.312002
s NI54080706R46307 [5250]	53.34	1.05	18.07			10.24	10.3	2.95	0.18	0.29	2.33	0.11	98.86	53.9551	1.06211	18.2784	10.3581	10.4188	2.98402	0.182076	0.293344	2.35687	0.111268	100	0.776346	0.797023	0.227469
s NI54080704R46305 [5250]	54.92	1.16	15.02			11.74	8.84	3.92	0.22	0.34	2.41	0.12	98.69	55.649	1.1754	15.2194	11.8958	8.95734	3.97203	0.22292	0.344513	2.44199	0.121593	100	0.749681	0.742649	0.285916
s NI69031503R46561 [5250]	53.18	1.06	18.14			10.33	10.31	2.97	0.19	0.28	2.28	0.11	98.85	53.7987	1.07233	18.351	10.4502	10.4299	3.00455	0.19221	0.283257	2.30653	0.11128	100	0.776692	0.802739	0.221505
s 7 [5246]	54.08	1.06	18.23		10.32	10.32	10.38	2.98	0.17	0.31	2.36	0.11	100	54.08	1.06	18.23	10.32	10.38	2.98	0.17	0.31	2.36	0.11	100	0.77594	0.796543	0.229333
s 14 [5246]	55.78	0.79	16.05		10.77	10.77	9.34	4.43	0.19	0.33	2.25	0.07	100	55.78	0.79	16.05	10.77	9.34	4.43	0.19	0.33	2.25	0.07	100	0.708553	0.769625	0.250644
s 15 [5246]	55.79	0.79	15.86		10.8	10.8	9.3	4.48	0.18	0.41	2.31	0.08	100	55.79	0.79	15.86	10.8	9.3	4.48	0.18	0.41	2.31	0.08	100	0.706806	0.756466	0.265227
s 17 [5246]	55.31	0.8	16.2		10.91	10.91	9.48	4.53	0.19	0.38	2.13	0.07	100	55.31	0.8	16.2	10.91	9.48	4.53	0.19	0.38	2.13	0.07	100	0.706606	0.772731	0.239556
s 16 [5246]	55.97	0.79	15.86		10.75	10.75	9.29	4.4	0.18	0.41	2.27	0.07	99.99	55.9756	0.790079	15.8616	10.7511	9.29093	4.40044	0.180018	0.410041	2.27023	0.070007	100	0.709571	0.759482	0.261115
s 2 [5255]	62.27	0.87	15.35			8.43	6.48	2.13	0.21	0.44	3.56	0.14	99.88	62.3448	0.871045	15.3684	8.44013	6.48779	2.13256	0.210252	0.440529	3.56428	0.140168	100	0.798295	0.854943	0.408919
s 8 [5255]	57.31	1.31	14.54			11.96	7.84	3.06	0.22	0.39	3.08	0.17	99.88	57.3789	1.31157	14.5575	11.9744	7.84942	3.06368	0.220264	0.390469	3.0837	0.170204	100	0.796272	0.743014	0.37418
s 11 [5255]	62.34	1.01	13.56			9.92	5.51	1.37	0.23	0.49	3.87	0.28	98.58	63.238	1.02455	13.7553	10.0629	5.58937	1.38973	0.233313	0.497058	3.92575	0.284033	100	0.878654	0.808803	0.504131
s 12 [5255]	60.82	1.17	14.81			9.62	6.47	2.28	0.23	0.51	3.64	0.23	99.78	60.9541	1.17258	14.8427	9.64121	6.48427	2.28503	0.230507	0.511124	3.64803	0.230507	100	0.808403	0.81634	0.437708
s 8732 [5848]	55.4	1.96	12.84			13.41	7.9	3.6	0.21	0.51	2.7	0.18	98.71	56.124	1.98561	13.0078	13.5852	8.00324	3.64705	0.212744	0.516665	2.73529	0.182352	100	0.78836	0.669231	0.385492
s 8735 [5848]	55.7	1.8	13.28			13.68	7.1	3.81	0.23	0.39	2.3	0.19	98.48	56.5597	1.82778	13.485	13.8911	7.20959	3.86881	0.23355	0.396019	2.3355	0.192933	100	0.782161	0.782855	0.313911
s 2301 [5723]	58.42	1.08	16.59	2.68	5.63	8.04146	6.95	3.17	0.17	0.46	3.63	0.22	98.7315	59.1706	1.09388	16.8032	8.14478	7.0393	3.21073	0.172184	0.46591	3.67664	0.222827	100	0.717254	0.876063	0.386528
s 2306 [5723]	59.01	1.08	16.14	1.69	6.53	8.05066	6.91	2.96	0.17	0.48	3.68	0.17	98.6507	59.8171	1.09477	16.3608	8.16078	7.00451	3.00049	0.172325	0.486565	3.73033	0.172325	100	0.73117	0.850911	0.403686
s SA7009-2002R [5727]	59.12	0.96	16.46	3.4	5.78	8.83932	7.3	2.84	0.19	0.5	3.5	0.11	99.8193	59.227	0.961738	16.4898	8.85532	7.31321	2.84514	0.190344	0.500905	3.50634	0.110199	100	0.756835	0.848512	0.37931
s SA7010-1304R [5727]	58.56	0.99	16.66	2.98	6.19	8.8714	7.34	2.86	0.19	0.47	3.55	0.12	99.6114	58.7884	0.993862	16.725	8.90601	7.36863	2.87116	0.190741	0.471834	3.56385	0.120468	100	0.75621	0.853479	0.377718
s 007011-04-2A [5727]	58.63	1.02	16.3	2.88	6.44	9.03142	7.37	2.96	0.2	0.47	3.39	0.12	99.4914	58.9297	1.02521	16.3833	9.07759	7.40767	2.97513	0.201022	0.472403	3.40733	0.120613	100	0.753157	0.843979	0.370055
s 007011-04-1A [5727]	58.55	0.94	16.43	2.61	6.68	9.02848	7.44	3.07	0.2	0.48	3.51	0.11	99.7585	58.6918	0.942276	16.4698	9.05034	7.45801	3.07743	0.200484	0.481162	3.5185	0.110266	100	0.746249	0.836311	0.379689
s AS049 [11716]	52.02	1.02	17.44	11.36		10.2217	8.18	4.27	0.17	1.86	3.04	0.23	98.4517	52.8381	1.03604	17.7143	10.3825	8.30864	4.33715	0.172673	1.88925	3.08781	0.233617	100	0.705349	0.803924	0.398654
s 300-2 [6644]	54.1	1.96	14.1			11.84	7.81	3.92	0.21	0.64	3.63		98.21	55.086	1.99572	14.357	12.0558	7.95235	3.99145	0.213828	0.651665	3.69616	0	100	0.751269	0.681821	0.468484
s 300-19 [6644]	55	2.07	13.6			12.04	7.5	3.53	0.15	0.62	3.08		97.59	56.3582	2.12112	13.9359	12.3373	7.68521	3.61717	0.153704	0.635311	3.15606	0	100	0.773282	0.708223	0.418188
s 309-1 [6644]	55.6	2.01	14.1			11.13	6.74	3.39	0.21	0.85	3.54		97.57	56.9847	2.06006	14.4512	11.4072	6.90786	3.47443	0.21523	0.871169	3.62816	0	100	0.766529	0.748796	0.474055
s FJ56A [5515]	53.27	1.33	13.9			13.06	8.38	4.12	0.23	1.02	3	0.24	98.55	54.0538	1.34957	14.1045	13.2522	8.5033	4.18062	0.233384	1.03501	3.04414	0.243531	100	0.760186	0.659157	0.430652
s 18141 [6649]	60.4	0.4	17.5	1.3	4.9	6.06974	8	2.1	0.1	1.2	2.2	0.2	98.1697	61.5261	0.407458	17.8263	6.1829	8.14915	2.13915	0.101864	1.22237	2.24102	0.203729	100	0.742954	0.907139	0.278556
s 18142 [6649]	56.1	0.6	19.5	3.7	3.7	7.02926	8.2	2.6	0.1	0.8	2.8	0.3	98.0293	57.2278	0.612062	19.892	7.17057	8.36485	2.65227	0.10201	0.816083	2.85629	0.306031	100	0.72999	0.965298	0.278149
s 216 [5515]	54.45	0.79	18.96			7.57	8.58	2.69	0.18	1.94	3.71	0.29	99.16	54.9113	0.796692	19.1206	7.63413	8.65268	2.71279	0.181525	1.95643	3.74143	0.292457	100	0.737817	0.803637	0.428842
s CIA-353 [6639]	55.3	0.84	19			7.56	7.63	2.61	0.1	1.15	3.27	0.26	97.72	56.5903	0.859599	19.4433	7.73639	7.80802	2.6709	0.102333	1.17683	3.3463	0.266066	100	0.743363	0.935237	0.345568
s CIA-73 [6639]	56.1	0.63	20.2			5.89	7.95	2.07	0.1	0.83	3.88	0.06	97.71	57.4148	0.644765	20.6734	6.02804	8.13632	2.11851	0.102344	0.849452	3.97093	0.0614062	100	0.73995	0.937629	0.357283
s TV115 [4242]	58.08	0.93	18.69	5	2.6	7.099	7.61	2.02	0.15	0.9	3.77	0.24	99.489	58.3783	0.934777	18.786	7.13546	7.64909	2.03038	0.15077	0.904623	3.78936	0.241233	100	0.778484	0.897404	0.38057
s OA148 [4242]	59.64	1.01	18.13	5.5	1.74	6.6889	5.14	1.23	0.1	2.82	4.13	0.55	99.4389	59.9765	1.0157	18.2323	6.72664	5.169	1.23694	0.100564	2.83591	4.1533	0.553103	100	0.844675	0.953079	0.538325
s 1 [3802]	55.5	1.1	19.5	3.5	2.7	5.8493	7.4	2.5	0.12	2.3	3.7	0.35	98.3193	56.4487	1.1188	19.8333	5.94929	7.5265	2.54274	0.122051	2.33932	3.76325	0.355983	100	0.700574	0.893012	0.435937
s 6 [3802]	56.9	1.24	17.2	5	2.1	6.599	6.4	2.6	0.08	2.3	4.2	0.33	97.849	58.1508	1.26726	17.5781	6.74406	6.54069	2.65716	0.0817586	2.35056	4.29233	0.337254	100	0.717361	0.824963	0.541632
s A4 [3802]	54.5	1.27	17.5	5.8	2.7	7.91884	6.2	3	0.07	2.5	5.1	0.6	98.6588	55.2409	1.28726	17.7379	8.02649	6.28428	3.04078	0.0709516	2.53398	5.16933	0.608156	100	0.725246	0.789316	0.628466
s 881225-D [5780]	56.76	0.92	16.95			8.04	7.38	3.38	0.13	1.88	2.75	0.16	98.35	57.7123	0.935435	17.2344	8.17489	7.50381	3.43671	0.132181	1.91154	2.79614	0.162684	100	0.704028	0.856038	0.383547
s 50402 [5161]	60.53	0.89	17.51	2.53	4.42	6.69649	7.15	1.68	0.13	1.14	3.11	0.12	98.9565	61.1683	0.899385	17.6946	6.76711	7.2254	1.69772	0.131371	1.15202	3.1428	0.121265	100	0.799439	0.912973	0.359462
s 48 [4952]	56.82	0.92	17.9	5.09	2.43	7.00998	6.19	2.72	0.1	2.12	4.28	0.37	98.43	57.7263	0.934675	18.1855	7.1218	6.28873	2.76339	0.101595	2.15382	4.34827	0.375902	100	0.720452	0.877094	0.516949
s 47 [4952]	60.75	0.65	17.14	4.42	1.37	5.34712	5.12	1.77	0.12	2.28	4.29	0.3	97.7671	62.1375	0.664845	17.5315	5.46924	5.23693	1.81042	0.122741	2.33207	4.38798	0.306852	100	0.751304	0.918147	0.550838
s 4 [3946]	55.11	0.87	17.52	2.91	5.27	7.88842	7.61	3.06	0.15	2.43	3.67	0.35	98.6584	55.8594	0.88183	17.7582	7.99569	7.71348	3.10161	0.15204	2.46304	3.71991	0.354759	100	0.720508	0.785466	0.490373
s 5 [3946]	57.93	0.89	16.97	1.83	5.57	7.21663	5.96	2.48	0.15	3.06	4.2	0.36	99.2166	58.3874	0.897027	17.104	7.27361	6.00706	2.49958	0.151184	3.08416	4.23316	0.362842	100	0.744241	0.813055	0.597022
s TA156 [3946]	55.41	0.74	17.75	2.44	5.6	7.79551	7.66	2.86	0.15	2.53	3.7	0.38	98.9755	55.9835	0.74766	17.9337	7.8762	7.73929	2.8896	0.151553	2.55619	3.7383	0.383933	100	0.731594	0.787086	0.49282
s 720A [3946]	56.8	0.77	17.73	1.29	6.45	7.61074	6.9	2.77	0.15	2.86	3.93	0.35	99.8707	56.8735	0.770997	17.7529	7.62059	6.90893	2.77359	0.150194	2.8637	3.93509	0.350453	100	0.73316	0.809181	0.534497
s 22 [3946]	59.88	1.2	15.36	1.25	6.73	7.85475	4.82	2.27	0.13	3.57	4.21	0.12	99.4147	60.2325	1.20706	15.4504	7.90099	4.84838	2.28336	0.130765	3.59102	4.23478	0.120706	100	0.775797	0.792528	0.696286
s 23 [3946]	62.82	1.22	13.88	3.11	4.28	7.07838	3.08	1.37	0.1	4.49	4.48	0.45	98.9684	63.4748	1.23272	14.0247	7.15216	3.11211	1.38428	0.101042	4.5368	4.5267	0.454691	100	0.837839	0.785392	0.873363
s MQ-53 [6046]	61.1	0.46	18			6.15	6.44	2.16	0.18	1.01	3.64	0.17	99.31	61.5245	0.463196	18.1251	6.19273	6.48474	2.17501	0.181251	1.01702	3.66529	0.171181	100	0.740072	0.966477	0.389939
s M-37 [6046]	61.1	0.48	17.3			6.55	6.71	2.14	0.19	1	3.65	0.15	99.27	61.5493	0.48353	17.4272	6.59817	6.75934	2.15574	0.191397	1.00735	3.67684	0.151103	100	0.75374	0.904978	0.406039
s M-35 [6046]	61.23	0.46	16.76			6.5	6.91	1.9	0.19	1.17	4.02	0.15	99.29	61.6678	0.463289	16.8798	6.54648	6.95941	1.91359	0.191359	1.17837	4.04875	0.151073	100	0.77381	0.82714	0.466001
s M-33 [6046]	61.43	0.45	17.11			6.28	6.76	1.98	0.19	1.09	3.86	0.15	99.3	61.863	0.453172	17.2306	6.32427	6.80765	1.99396	0.191339	1.09768	3.88721	0.151057	100	0.760291	0.870935	0.436204
s MP-40 [6046]	61.69	0.45	17.56			6.07	6.32	2.33	0.18	1	3.56	0.16	99.32	62.1124	0.453081	17.6802	6.11156	6.36327	2.34595	0.181232	1.00685	3.58437	0.161095	100	0.722619	0.961301	0.39167
s MP-34 [6046]	61.71	0.46	17.47			6.21	6.44	2.1	0.18	0.98	3.62	0.15	99.32	62.1325	0.463149	17.5896	6.25252	6.48409	2.11438	0.181232	0.98671	3.64478	0.151027	100	0.747292	0.941295	0.39806
s M-21 [6046]	61.92	0.44	17.47			5.96	6.45	1.94	0.19	1.06	3.75	0.16	99.34	62.3314	0.442923	17.5861	5.9996	6.49285	1.95289	0.191262	1.06704	3.77491	0.161063	100	0.75443	0.925545	0.415106
s M-22 [6046]	62.02	0.43	17.03			6.24	6.42	1.92	0.19	1.11	3.79	0.16	99.31	62.4509	0.432988	17.1483	6.28336	6.46461	1.93334	0.19132	1.11771	3.81633	0.161112	100	0.764706	0.899147	0.432811
s MQ-54 [6046]	62.24	0.44	17.48			5.83	6.12	2.22	0.17	1.03	3.66	0.16	99.35	62.6472	0.442879	17.5944	5.86814	6.16004	2.23452	0.171112	1.03674	3.68395	0.161047	100	0.724224	0.965653	0.404632
s MP-39 [6046]	59.41	0.55	17.85			7.05	6.97	2.93	0.19	0.87	3.24	0.15	99.21	59.8831	0.55438	17.9921	7.10614	7.0255	2.95333	0.191513	0.876928	3.2658	0.151194	100	0.706413	0.950631	0.348261
s MP-59 [6046]	59.68	0.52	18.3			6.42	7.06	2.58	0.17	0.95	3.45	0.15	99.28	60.1128	0.523771	18.4327	6.46656	7.1112	2.59871	0.171233	0.95689	3.47502	0.151088	100	0.713333	0.944884	0.363099
s MP-442 [6046]	60.43	0.52	18.6			6.37	6.76	1.78	0.19	0.78	3.66	0.18	99.27	60.8744	0.523824	18.7368	6.41684	6.80971	1.79309	0.191397	0.785736	3.68691	0.181324	100	0.781595	0.979625	0.365846
s MP-580 [6046]	60.54	0.48	17.95			6.31	6.78	2.65	0.17	0.94	3.32	0.15	99.29	60.9729	0.483432	18.0784	6.35512	6.82848	2.66895	0.171216	0.946722	3.34374	0.151073	100	0.704241	0.962975	0.357772
s MP-265 [6046]	60.55	0.47	17.89			6.54	6.69	2.47	0.19	0.84	3.52	0.18	99.34	60.9523	0.473123	18.0089	6.58345	6.73445	2.48641	0.191262	0.845581	3.54339	0.181196	100	0.72586	0.956848	0.371204
s MP-47 [6046]	60.63	0.47	17.88			6.56	6.59	2.41	0.18	0.92	3.45	0.15	99.24	61.0943	0.473599	18.0169	6.61024	6.64047	2.42846	0.181378	0.927046	3.47642	0.151149	100	0.731327	0.967099	0.369828
s MP-153A [6046]	60.77	0.47	17.35			6.25	6.68	2.41	0.19	0.85	3.62	0.18	98.77	61.5268	0.475853	17.5661	6.32783	6.76319	2.44001	0.192366	0.860585	3.66508	0.182242	100	0.721709	0.920299	0.392774
s MP-263 [6046]	60.84	0.49	18.59			5.75	6.92	1.91	0.17	0.87	3.64	0.17	99.35	61.238	0.493206	18.7116	5.78762	6.96527	1.9225	0.171112	0.875692	3.66381	0.171112	100	0.750653	0.961263	0.369483
s MP-441 [6046]	61.01	0.48	17.45			6.49	6.34	2.42	0.18	0.95	3.77	0.2	99.29	61.4463	0.483432	17.5748	6.53641	6.38534	2.4373	0.181287	0.956793	3.79696	0.20143	100	0.728395	0.938589	0.410688
s MP-20 [6046]	61.04	0.43	16.91			6.54	7.49	1.83	0.21	1.19	4.48	0.15	100.27	60.8756	0.428842	16.8645	6.52239	7.46983	1.82507	0.209435	1.1868	4.46794	0.149596	100	0.781362	0.765875	0.507493
s MP-31 [6046]	61.04	0.46	17.83			6.38	6.53	2.35	0.17	0.93	3.44	0.16	99.29	61.4765	0.463289	17.9575	6.42562	6.57669	2.3668	0.171216	0.93665	3.4646	0.161144	100	0.730813	0.970362	0.370553
s MP-32 [6046]	61.11	0.46	17.77			6.31	6.55	2.34	0.18	0.92	3.49	0.16	99.29	61.547	0.463289	17.8971	6.35512	6.59684	2.35673	0.181287	0.926579	3.51496	0.161144	100	0.72948	0.961506	0.375788
s MP-19 [6046]	61.2	0.46	17.35			6.46	6.76	1.95	0.2	1.04	3.71	0.16	99.29	61.6376	0.463289	17.4741	6.50619	6.80834	1.96394	0.20143	1.04744	3.73653	0.161144	100	0.768133	0.896765	0.412981
s MP-30 [6046]	61.29	0.46	17.8			6.31	6.44	2.33	0.17	0.96	3.37	0.16	99.29	61.7283	0.463289	17.9273	6.35512	6.48605	2.34666	0.171216	0.966865	3.3941	0.161144	100	0.730324	0.981774	0.366573
s MP-406 [6046]	61.33	0.48	17.19			6.36	6.4	2.64	0.18	1.07	3.46	0.17	99.28	61.7748	0.483481	17.3147	6.40612	6.44641	2.65915	0.181305	1.07776	3.48509	0.171233	100	0.706667	0.938159	0.394984
s MP-408 [6046]	61.35	0.47	17.67			6.1	6.55	2.45	0.17	0.98	3.42	0.15	99.31	61.7763	0.473266	17.7928	6.14238	6.59551	2.46702	0.171181	0.986809	3.44376	0.151042	100	0.71345	0.958677	0.375098
s MP-75 [6046]	61.5	0.45	17.84			6.19	6.35	2.06	0.18	0.99	3.58	0.16	99.3	61.9335	0.453172	17.9658	6.23364	6.39476	2.07452	0.181269	0.996979	3.60524	0.161128	100	0.750303	0.972586	0.386749
s MP-34 [6046]	61.61	0.46	17.79			6.2	6.43	2.28	0.17	0.96	3.25	0.16	99.31	62.0381	0.463196	17.9136	6.24308	6.47468	2.29584	0.171181	0.96667	3.27258	0.161112	100	0.731132	0.992926	0.35578
s MP-33 [6046]	61.64	0.45	17.71			6.11	6.4	2.26	0.18	0.96	3.43	0.16	99.3	62.0745	0.453172	17.8348	6.15307	6.44512	2.27593	0.181269	0.966767	3.45418	0.161128	100	0.729988	0.975425	0.37396
s MP-382 [6046]	61.78	0.45	17.45			6.1	6.28	2.33	0.17	1	3.59	0.16	99.31	62.2092	0.453127	17.5712	6.14238	6.32363	2.34619	0.171181	1.00695	3.61494	0.161112	100	0.723606	0.956492	0.396942
s MP-264 [6046]	62.15	0.48	18.42			5.32	6.53	1.56	0.14	0.96	3.69	0.16	99.41	62.5189	0.482849	18.5293	5.35157	6.56876	1.56926	0.140831	0.965698	3.7119	0.16095	100	0.773256	0.979037	0.382562
s MP-2 [6046]	62.36	0.43	17.41			5.75	6.36	1.94	0.19	1.06	3.7	0.17	99.37	62.7554	0.432726	17.5204	5.78645	6.40032	1.9523	0.191205	1.06672	3.72346	0.171078	100	0.747724	0.934432	0.411854
s MP-210 [6046]	63.54	0.4	17.81			4.96	6.28	1.31	0.17	0.96	3.84	0.18	99.45	63.8914	0.402212	17.9085	4.98743	6.31473	1.31724	0.17094	0.965309	3.86124	0.180995	100	0.791069	0.957091	0.409397
s MP-254 [6046]	58.36	0.6	18.7			6.61	7.9	2.73	0.16	0.91	3.15	0.13	99.25	58.801	0.604534	18.8413	6.65995	7.9597	2.75063	0.161209	0.916877	3.1738	0.130982	100	0.707709	0.918959	0.326879
s MP-250 [6046]	58.46	0.62	18.18			7.04	7.59	2.73	0.18	0.94	3.34	0.14	99.22	58.9196	0.624874	18.3229	7.09534	7.64967	2.75146	0.181415	0.94739	3.36626	0.141101	100	0.720573	0.903019	0.35504
s M-2 [6046]	58.48	0.63	18.3			7.26	7.16	2.62	0.2	0.99	3.41	0.15	99.2	58.9516	0.635081	18.4476	7.31855	7.21774	2.64113	0.201613	0.997984	3.4375	0.15121	100	0.734818	0.937243	0.36188
s MP-270 [6046]	59.98	0.52	18.36			6.42	7.05	2.41	0.16	0.88	3.34	0.15	99.27	60.4211	0.523824	18.495	6.46721	7.10184	2.42772	0.161177	0.886471	3.36456	0.151103	100	0.727067	0.96151	0.348053
s MP-107 [6046]	60.37	0.56	17.79			6.47	6.7	2.47	0.17	1.12	3.49	0.14	99.28	60.8078	0.564061	17.919	6.51692	6.74859	2.48791	0.171233	1.12812	3.51531	0.141015	100	0.723714	0.937979	0.387427
s MP-49 [6046]	60.47	0.47	17.88			6.53	6.67	2.5	0.2	0.85	3.51	0.18	99.26	60.9208	0.473504	18.0133	6.57868	6.71973	2.51864	0.201491	0.856337	3.53617	0.181342	100	0.723145	0.958447	0.3711
s MP-581 [6046]	60.71	0.49	17.75			6.59	6.46	2.42	0.18	0.87	3.62	0.18	99.27	61.1564	0.493603	17.8805	6.63846	6.5075	2.4378	0.181324	0.876398	3.64662	0.181324	100	0.73141	0.960625	0.385131
s MP-243 [6046]	60.95	0.48	18.65			4.73	7.27	1.47	0.16	0.87	3.71	0.18	98.47	61.897	0.487458	18.9398	4.80349	7.38296	1.49284	0.162486	0.883518	3.76764	0.182797	100	0.762903	0.9286	0.374415
s MP-407 [6046]	60.95	0.48	17.62			6.53	6.43	2.38	0.17	0.87	3.65	0.18	99.26	61.4044	0.483578	17.7514	6.57868	6.47794	2.39774	0.171267	0.876486	3.67721	0.181342	100	0.732884	0.953855	0.390749
s MP-154 [6046]	61.51	0.45	17.63			6.17	6.34	2.27	0.17	0.93	3.67	0.17	99.31	61.9374	0.453127	17.7525	6.21287	6.38405	2.28577	0.171181	0.936462	3.6955	0.171181	100	0.731043	0.957777	0.396029
s M-1 [6046]	61.71	0.52	17.09			6.26	7	2.27	0.16	1.24	3.49	0.1	99.84	61.8089	0.520833	17.1174	6.27003	7.01122	2.27364	0.160256	1.24199	3.49559	0.10016	100	0.73388	0.870354	0.41083
s MP-16 [6046]	61.84	0.47	17.31			5.96	6.48	2.09	0.18	1.17	3.7	0.15	99.35	62.2446	0.473075	17.4233	5.99899	6.5224	2.10367	0.181178	1.17765	3.72421	0.150981	100	0.740373	0.91269	0.421051
s MP-271 [6046]	62.13	0.46	17.44			5.8	6.18	2.19	0.17	1.1	3.72	0.15	99.34	62.5428	0.463056	17.5559	5.83853	6.22106	2.20455	0.171129	1.10731	3.74472	0.150997	100	0.725907	0.948713	0.415476
s MP-552 [6046]	62.79	0.4	18.29			5.17	6.34	1.23	0.17	0.93	3.9	0.2	99.42	63.1563	0.402334	18.3967	5.20016	6.37699	1.23718	0.170992	0.935425	3.92275	0.201167	100	0.807813	0.973792	0.402243
s MP-559 [6046]	63.15	0.4	17.57			5.36	6.42	1.36	0.19	0.89	3.86	0.2	99.4	63.5312	0.402414	17.6761	5.39235	6.45875	1.36821	0.191147	0.895372	3.8833	0.201207	100	0.797619	0.933667	0.412571
s MP-379 [6046]	63.32	0.43	17.47			5.33	6.4	1.37	0.17	1.1	3.63	0.17	99.39	63.7086	0.432639	17.5772	5.36271	6.43928	1.37841	0.171043	1.10675	3.65228	0.171043	100	0.795522	0.937609	0.406363
s MP-558 [6046]	63.53	0.44	17.31			5.34	6.4	1.24	0.17	0.99	3.79	0.18	99.39	63.9199	0.4427	17.4162	5.37277	6.43928	1.24761	0.171043	0.996076	3.81326	0.181105	100	0.81155	0.921952	0.418373
s MP-333 [6046]	63.57	0.37	18.55			4.36	6.43	1.14	0.14	1.06	3.72	0.17	99.51	63.883	0.371822	18.6413	4.38147	6.46166	1.14561	0.140689	1.06522	3.73832	0.170837	100	0.792727	0.987206	0.388301
s MP-38 [6046]	59.71	0.56	17.64			6.79	7.29	2.48	0.19	0.97	3.48	0.13	99.24	60.1673	0.564289	17.7751	6.842	7.34583	2.49899	0.191455	0.977428	3.50665	0.130996	100	0.73247	0.888562	0.380674
s MP-22 [6046]	60.08	0.55	18.13			6.35	7.07	2.45	0.21	1.05	3.22	0.18	99.29	60.5096	0.553933	18.2596	6.39541	7.12056	2.46752	0.211502	1.05751	3.24303	0.181287	100	0.721591	0.948334	0.351736
s M-10 [6046]	58.56	0.58	18.17			6.97	7.4	2.57	0.17	1.04	3.6	0.14	99.2	59.0323	0.584677	18.3165	7.02621	7.45968	2.59073	0.171371	1.04839	3.62903	0.141129	100	0.730608	0.894136	0.384472
s M-12 [6046]	58.94	0.53	18.13			6.82	7.42	2.72	0.18	0.8	3.57	0.13	99.24	59.3914	0.534059	18.2688	6.87223	7.47682	2.74083	0.181378	0.806127	3.59734	0.130996	100	0.714885	0.904197	0.36842
s M-16 [6046]	58.96	0.57	18.16			6.87	7.74	2.23	0.18	0.75	3.6	0.17	99.23	59.4175	0.574423	18.3009	6.92331	7.80006	2.2473	0.181397	0.75582	3.62794	0.171319	100	0.754945	0.880576	0.367551
s M-9 [6046]	59.23	0.55	18.07			6.83	7.1	2.4	0.18	0.96	3.73	0.19	99.24	59.6836	0.554212	18.2084	6.88231	7.15437	2.41838	0.181378	0.967352	3.75857	0.191455	100	0.739978	0.907729	0.393581
s M-13 [6046]	59.61	0.5	17.96			6.43	7.21	2.48	0.17	0.91	3.86	0.14	99.27	60.0484	0.503677	18.0921	6.47728	7.26302	2.49824	0.17125	0.916692	3.88839	0.14103	100	0.721661	0.886328	0.404807
s M-11 [6046]	60.03	0.53	17.68			6.6	7.14	2.14	0.17	1.02	3.82	0.15	99.28	60.4654	0.533844	17.8082	6.64786	7.19178	2.15552	0.171233	1.0274	3.8477	0.151088	100	0.755149	0.87568	0.414204
s M-14 [6046]	61.89	0.45	17.59			5.68	6.74	1.8	0.2	0.94	3.91	0.18	99.38	62.2761	0.452807	17.6997	5.71544	6.78205	1.81123	0.201248	0.945864	3.93439	0.181123	100	0.759358	0.90066	0.419787
s M-15 [6046]	63.1	0.42	16.97			5.43	6.06	1.48	0.15	1.27	4.36	0.15	99.39	63.4873	0.422578	17.0742	5.46333	6.09719	1.48908	0.150921	1.27779	4.38676	0.150921	100	0.785818	0.87508	0.499226
s 72062003 [6033]	56.37	0.97	16.44	4.74	4.37	8.63505	7.18	3.33	0.15	1.22	3.06	0.19	97.5451	57.7887	0.994412	16.8538	8.85237	7.3607	3.41381	0.153775	1.2507	3.13701	0.194782	100	0.721689	0.854583	0.383119
s 72062101 [6033]	53.86	1.1	18.68	2.78	4.31	6.81144	10.77	2.68	0.14	0.5	2.74	0.22	97.5014	55.2402	1.12819	19.1587	6.98599	11.046	2.74868	0.143588	0.512813	2.81021	0.225638	100	0.71764	0.765176	0.267891
s 80904 [6206]	57.66	0.99	20.09			5.9	7.31	1.51	0.11	1.77	3.76	0.22	99.32	58.0548	0.996778	20.2275	5.94039	7.36005	1.52034	0.110753	1.78212	3.78574	0.221506	100	0.796221	0.947497	0.3997
s 4(HL) [6206]	57.97	1.23	19.67			6.21	5.5	2.41	0.33	1.84	4.95	0.23	100.34	57.7736	1.22583	19.6033	6.18896	5.48136	2.40183	0.328882	1.83377	4.93323	0.229221	100	0.720418	0.985623	0.510699
s 5(MD) [6206]	56.91	1.38	17.2			8.52	7.54	2.51	0.17	0.74	4.17	0.29	99.43	57.2362	1.38791	17.2986	8.56884	7.58322	2.52439	0.170975	0.744242	4.19391	0.291662	100	0.772439	0.812043	0.441478
s 91705 [6206]	61.88	0.89	17.17			5.98	5.91	2.55	0.17	0.8	3.74	0.25	99.34	62.2911	0.895913	17.2841	6.01973	5.94927	2.56694	0.171129	0.805315	3.76485	0.251661	100	0.701055	0.975182	0.405163
s CH1 [4880]	59.34	1.4	16.72	1.85	4.59	6.25463	5.38	2.63	0.12	2.27	5	0.35	99.4646	59.6594	1.40754	16.81	6.2883	5.40896	2.64416	0.120646	2.28222	5.02691	0.351884	100	0.703983	0.824313	0.633273
s 1178 [4880]	57.7	1.51	16.85			7.39	6.11	2.97	0.13	1.95	4.74	0.33	99.68	57.8852	1.51485	16.9041	7.41372	6.12961	2.97953	0.130417	1.95626	4.75522	0.331059	100	0.71332	0.808859	0.582852
s 89/85 [6624]	55.51	0.78	18.37	3.52	3.87	7.0373	8.28	3.01	0.18	1.99	3.65	0.35	99.1573	55.9818	0.786629	18.5261	7.0971	8.35037	3.03558	0.18153	2.00691	3.68102	0.352975	100	0.700417	0.798421	0.44021
s KR-74 [7760]	60.03	0.91	17.61	2.48	3.56	5.75	5.1	2.11	0.15	1.36	5.47	0.47	98.96	60.6609	0.919563	17.7951	5.81043	5.1536	2.13217	0.151576	1.37429	5.52749	0.474939	100	0.731552	0.899893	0.589345
s KR-72 [7760]	62.57	0.72	17.46	1.63	3.39	5.04	4.47	1.68	0.14	1.55	5.7	0.39	99.72	62.7457	0.722022	17.509	5.05415	4.48255	1.68472	0.140393	1.55435	5.716	0.391095	100	0.75	0.91834	0.627562
s P.476.1 [6678]	56	1.44	15.4	2.74	6.86	9.32545	8.79	3.4	0.22	1.21	3.34	0.26	99.3855	56.3463	1.4489	15.4952	9.38312	8.84435	3.42102	0.22136	1.21748	3.36065	0.261608	100	0.732819	0.681879	0.437942
s P.901.3 [6678]	55.6	1.6	14.55	3.19	7.98	10.8504	7.44	3.6	0.21	0.87	3.45	0.24	98.4104	56.4981	1.62585	14.785	11.0256	7.56018	3.65815	0.213392	0.884053	3.50573	0.243877	100	0.750871	0.728724	0.450783
s P.1236.1 [6678]	55.7	1.31	18.1	2.63	6.57	8.93647	7.99	3.8	0.17	1.36	3.85	0.29	101.506	54.8733	1.29056	17.8314	8.80385	7.87142	3.7436	0.167477	1.33982	3.79286	0.285696	100	0.701644	0.817691	0.42745
s GD/J1/R35(47N 4341 3522) [4674]	59.59	0.68	17.54	2.27	3.8	5.84255	7.65	2.4	0.16	1.93	3.03	0.15	98.9725	60.2086	0.687059	17.7221	5.9032	7.72942	2.42491	0.161661	1.95004	3.06146	0.151557	100	0.708828	0.843379	0.399733
s TA/C3/R2730(47N 5593 0796) [4674]	61.79	0.56	17.12	1.91	3.8	5.51862	6.31	2.34	0.13	1.99	3	0.13	98.8886	62.4844	0.566294	17.3124	5.58064	6.38092	2.3663	0.131461	2.01237	3.03372	0.131461	100	0.702238	0.930539	0.410443
s II [6077]	52.8	0.86	21.39	2.1	6.22	8.10958	10.5	2.4	0.14	0.62	2.76	0.15	99.7296	52.9432	0.862332	21.448	8.13157	10.5285	2.40651	0.14038	0.621681	2.76748	0.150407	100	0.771637	0.888013	0.241495
s D602-5 [4913]	57.5	0.82	16.07	2.79	7.62	10.1304	8.33	2.62	0.22	0.23	2.93	0.08	98.9304	58.1216	0.828865	16.2437	10.24	8.42006	2.64833	0.222378	0.232487	2.96168	0.0808649	100	0.794517	0.802068	0.312653
s NKV081 [1688]	63.19	1.11	13.61	2.63	4.07	6.43647	6.67	1.26	0.11	2.76	4	0.59	99.7365	63.357	1.11293	13.646	6.45348	6.68762	1.26333	0.110291	2.76729	4.01057	0.591559	100	0.836289	0.632923	0.696803
s NKV118 [1688]	62.5	1.2	14.11	2.49	5.17	7.4105	5.96	3.11	0.24	2.13	2.61	0.47	99.7405	62.6626	1.20312	14.1467	7.42978	5.97551	3.11809	0.240624	2.13554	2.61679	0.471223	100	0.704387	0.81648	0.463577
s NKV141 [1688]	58.38	1.14	14.35	2.67	8.15	10.5525	6.16	4.25	0.19	1.88	2.68	0.13	99.7125	58.5483	1.14329	14.3914	10.5829	6.17776	4.26226	0.190548	1.88542	2.68773	0.130375	100	0.712886	0.820571	0.445086
s D829-1 [4913]	56.14	1.08	14.47	2.4	9.27	11.4295	7.12	3.09	0.22	0.96	3.34	0.19	98.0395	57.2626	1.1016	14.7594	11.6581	7.26238	3.15179	0.224399	0.979197	3.40679	0.193799	100	0.787183	0.749471	0.447553
s D827-1 [4913]	53.79	1.26	14.51	2.9	10.32	12.9294	8.15	3.58	0.24	0.76	3.08	0.16	98.4594	54.6316	1.27972	14.737	13.1317	8.27752	3.63602	0.243755	0.771892	3.12819	0.162503	100	0.783154	0.706958	0.402313
s D827-2 [4913]	53.38	1.01	16.89	2.81	8.34	10.8684	9.26	3.46	0.2	0.59	2.94	0.11	98.7084	54.0785	1.02322	17.111	11.0106	9.38116	3.50527	0.202617	0.59772	2.97847	0.111439	100	0.758522	0.763763	0.321308
s JUNE27-1 [6679]	53.7	1.4	14.8			13	8.8	4	0.2	0.6	2.8	0.2	99.5	53.9698	1.40704	14.8744	13.0653	8.84422	4.0201	0.201005	0.603015	2.81407	0.201005	100	0.764706	0.702497	0.351982
s JUNE27-2 [6679]	53.6	1.4	14.7			13	8.8	4	0.2	0.6	2.8	0.2	99.3	53.9778	1.40987	14.8036	13.0916	8.86203	4.0282	0.20141	0.60423	2.81974	0.20141	100	0.764706	0.697751	0.354376
s JUNE27-3 [6679]	53.6	1.4	14.8			13	8.9	4	0.2	0.6	2.8	0.2	99.5	53.8693	1.40704	14.8744	13.0653	8.94472	4.0201	0.201005	0.603015	2.81407	0.201005	100	0.764706	0.696539	0.351982
s JUNE27-4 [6679]	53.7	1.4	14.7			13	8.8	4	0.2	0.6	2.8	0.2	99.4	54.0241	1.40845	14.7887	13.0785	8.85312	4.02414	0.201207	0.603622	2.8169	0.201207	100	0.764706	0.697751	0.354376
s JULY14-A1 [6679]	53.3	1.3	14.7			12.9	8.7	4.2	0.2	0.5	2.7	0.2	98.7	54.002	1.31712	14.8936	13.0699	8.81459	4.25532	0.202634	0.506586	2.73556	0.202634	100	0.754386	0.712999	0.335985
s JULY14-A2 [6679]	53.2	1.3	14.8			12.8	8.8	4.2	0.2	0.5	2.7	0.2	98.7	53.9007	1.31712	14.9949	12.9686	8.91591	4.25532	0.202634	0.506586	2.73556	0.202634	100	0.752941	0.711629	0.333715
s JULY15-A1 [6679]	53.2	1.3	14.8			12.9	8.9	4.2	0.2	0.5	2.7	0.2	98.9	53.7917	1.31446	14.9646	13.0435	8.99899	4.24671	0.202224	0.505561	2.73003	0.202224	100	0.754386	0.705516	0.333715
s KLS546 [6857]	56.95	1.64	14.28			11.03	6.87	3.9	0.14	2.05	2.91	0.23	100	56.95	1.64	14.28	11.03	6.87	3.9	0.14	2.05	2.91	0.23	100	0.738781	0.738949	0.486303
s KLS671 [6857]	54.94	3.48	12.78			11.19	7.86	3.99	0.14	2.04	3.04	0.56	100.02	54.929	3.4793	12.7774	11.1878	7.85843	3.9892	0.139972	2.03959	3.03939	0.559888	100	0.737154	0.599717	0.559128
s A202 [6844]	58	0.85	16.8			7.06	6.79	2.87	0.16	1.78	3.47	0.58	98.36	58.9671	0.864172	17.0801	7.17771	6.90321	2.91785	0.162668	1.80968	3.52786	0.589671	100	0.710977	0.848313	0.450467
s T89/22 [6685]	55.07	0.91	18.53	3.4	4	7.05932	8.45	2.97	0.17	2.07	4.15	0.33	99.7093	55.2305	0.912653	18.584	7.0799	8.47463	2.97866	0.170496	2.07603	4.1621	0.330962	100	0.703868	0.765216	0.485039
s T89/21 [6685]	55.51	0.78	18.37	3.52	3.87	7.0373	8.28	3.01	0.18	1.99	3.65	0.35	99.1573	55.9818	0.786629	18.5261	7.0971	8.35037	3.03558	0.18153	2.00691	3.68102	0.352975	100	0.700417	0.798421	0.44021
s T90/32C [6685]	56.48	0.79	18.16	3.53	3.25	6.42629	7.81	2.64	0.16	2.03	4	0.32	98.8163	57.1566	0.799463	18.3775	6.50327	7.90355	2.67162	0.161917	2.05432	4.04792	0.323833	100	0.708812	0.797381	0.47909
s T89/3 [6685]	59.25	0.57	17.98	3.8	1.9	5.31924	6.51	1.76	0.29	1.8	4.32	0.31	98.1092	60.3919	0.580985	18.3265	5.42175	6.63546	1.79392	0.295589	1.83469	4.40325	0.315974	100	0.751386	0.868311	0.499181
s ROKUGO-13 [6210]	58.74	0.79	17.24	3.63	4.13	7.39627	6.57	2.37	0.2	0.98	3.8	0.22	98.3063	59.752	0.803611	17.537	7.5237	6.6832	2.41083	0.203446	0.996884	3.86547	0.22379	100	0.757328	0.903218	0.420395
s RYUBASAN [6210]	58.86	1.3	16.56	2.03	5.44	7.26659	6.21	2.14	0.21	1.26	3.49	0.36	97.6566	60.2724	1.3312	16.9574	7.44097	6.35902	2.19135	0.215039	1.29024	3.57375	0.368639	100	0.7725	0.908219	0.425274
s HB96-29 [5582]	57.1	1.09	14.1			13.23	6.1	2.5	0.2	0.3	3.7	0.17	98.49	57.9754	1.10671	14.3162	13.4328	6.19352	2.53833	0.203066	0.304599	3.75673	0.172606	100	0.841068	0.812788	0.450707
s MN5 [5582]	55.1	1.84	12.3			12.96	5.4	4.9	0.25	0.9	3.5	0.88	98.03	56.2073	1.87698	12.5472	13.2204	5.50852	4.99847	0.255024	0.918086	3.57034	0.897684	100	0.725644	0.749823	0.542488
s 87RPS-0065 [5823]	61.61	1.43	13.38			7.66	7.22	2.57	0.15	0.06	4.94	0.13	99.15	62.1382	1.44226	13.4947	7.72567	7.2819	2.59203	0.151286	0.0605144	4.98235	0.131114	100	0.748778	0.63321	0.60683
s SL26A1 [5566]	55.82	0.46	16.58			4.86	18.99	1.86	0.09	0.54	0.15	0.1	99.45	56.1287	0.462544	16.6717	4.88688	19.095	1.87029	0.0904977	0.542986	0.15083	0.100553	100	0.723214	0.473098	0.0496956
s 84GRS-1244 [5564]	58.77	1.15	11.95			15.04	5.74	1.8	0.26	0.43	2.91	0.28	98.33	59.7681	1.16953	12.153	15.2954	5.83749	1.83057	0.264416	0.437303	2.95942	0.284755	100	0.893112	0.768475	0.435674
s KNM-15 [6992]	62.5	0.71	16.86			5.7	5.53	2.32	0.12	1.86	3.84	0.16	99.6	62.751	0.712851	16.9277	5.72289	5.55221	2.32932	0.120482	1.86747	3.85542	0.160643	100	0.710723	0.925229	0.489738
s 94146 [6954]	56.4	1.51	15			10.62	6.76	4.51	0.17	0.369	3.23	0.246	98.815	57.0764	1.52811	15.1799	10.7474	6.84107	4.56408	0.172039	0.373425	3.26873	0.24895	100	0.701917	0.840584	0.377509
s 1184-30 [6905]	54.19	0.93	18.22	9.53		8.57509	8.08	3.52	0.19	1.24	3.46	0.23	98.6351	54.9399	0.942869	18.4721	8.69376	8.19181	3.56871	0.192629	1.25716	3.50788	0.233183	100	0.708973	0.846142	0.382666
s 287-2A [6864]	58.56	1.29	16.1	9.72		8.74606	7.05	3.41	0.19	1.1	3.91	0.38	100.736	58.1321	1.28057	15.9824	8.68215	6.99849	3.38508	0.188612	1.09196	3.88143	0.377223	100	0.719481	0.794653	0.469299
s 287-2B [6864]	58.16	1.29	16.03	9.79		8.80904	7.1	3.48	0.19	1.08	3.89	0.38	100.409	57.9231	1.28474	15.9647	8.77316	7.07108	3.46582	0.189226	1.0756	3.87415	0.378452	100	0.716821	0.789793	0.467975
s 287-2C [6864]	56.9	1.3	16.09	9.99		8.989	6.91	3.35	0.19	1.02	3.85	0.37	98.969	57.4927	1.31354	16.2576	9.08264	6.98198	3.3849	0.191979	1.03063	3.89011	0.373854	100	0.728503	0.811623	0.458176
s 4-8 [2405]	53.3	0.88	16.3	5.59	5.94	10.9699	8.82	4.47	0.22	1.2	3.04	0.25	99.4499	53.5948	0.884868	16.3902	11.0306	8.86879	4.49473	0.221217	1.20664	3.05682	0.251383	100	0.71049	0.736264	0.383093
s 831 [6941]	56.1	0.94	14.73	3.19	7.52	10.3904	8.35	4.25		1.36	3.34	0.13	99.5904	56.3308	0.943866	14.7906	10.4331	8.38435	4.26748	0	1.36559	3.35374	0.130535	100	0.709707	0.670989	0.468788
s 1095 [6941]	55.65	1.03	15.39	0.5	12.9	13.3499	7.74	4		0.03	2.64	0.12	99.9499	55.6779	1.03052	15.3977	13.3566	7.74388	4.00201	0	0.030015	2.64132	0.12006	100	0.769451	0.841672	0.281799
s 3130 [6941]	55.53	1.25	14.37	3.44	7.56	10.6553	7.97	4.36		1.44	3.84	0.24	99.6553	55.7221	1.25432	14.4197	10.6922	7.99757	4.37508	0	1.44498	3.85328	0.24083	100	0.70963	0.648203	0.54324
s 3263 [6941]	58.83	1.13	14.62	2.38	7.51	9.65152	6.66	2.91		1.56	4.27	0.13	99.7615	58.9706	1.1327	14.6549	9.6746	6.67592	2.91696	0	1.56373	4.28021	0.130311	100	0.76834	0.708397	0.590715
s 3342 [6941]	58.47	1.22	14.08	3.43	6.91	9.99631	5.93	3.35		1.62	5.82	0.17	100.656	58.0888	1.21205	13.9882	9.93113	5.89133	3.32816	0	1.60944	5.78205	0.168892	100	0.748994	0.6425	0.797444
s 3234 [6941]	55.04	0.94	15.14	3.17	8.64	11.4924	6.75	4.68		1.37	4.2	0.07	99.6824	55.2154	0.942995	15.1882	11.529	6.77151	4.69491	0	1.37437	4.21338	0.0702231	100	0.710617	0.739173	0.549423
s 3407 [6941]	55.01	1.5	15.19	3.57	8.34	11.5523	7.06	4.9		0.38	3.83	0.22	99.6423	55.2075	1.50538	15.2445	11.5938	7.08535	4.91759	0	0.381364	3.84375	0.22079	100	0.702169	0.783979	0.437971
s 3423 [6941]	53.79	1.42	15.09	2.65	9.42	11.8045	10.5	4.38	0.25	1.77	0.17	0.11	99.2845	54.1777	1.43023	15.1988	11.8895	10.5757	4.41157	0.251802	1.78276	0.171225	0.110793	100	0.72937	0.715229	0.144217
s 88 [6941]	54.57	1.35	15.69	3.49	10.79	13.9303	5.35	3.88		0.89	3.61	0.29	99.5603	54.811	1.35596	15.7593	13.9918	5.37363	3.89714	0	0.893931	3.62594	0.291281	100	0.782149	0.951925	0.436025
s 1095 [6941]	55.05	0.89	14.56	2.18	9.08	11.0416	7.99	4.57		1.1	4.46	0.12	99.7816	55.1705	0.891948	14.5919	11.0657	8.00749	4.58	0	1.10241	4.46976	0.120263	100	0.707268	0.637166	0.580531
s MK-489-26 [4472] / s MK489-26 [3978]	53.11	0.88	20.79	8.07		7.26139	9.4	3.01	0.16	1.41	2.8		98.8214	53.7434	0.890496	21.038	7.34799	9.51211	3.0459	0.161908	1.42682	2.83339	0	100	0.706953	0.903206	0.292371
s 903 [6941]	55.85	1.07	15.43	2.37	9.33	11.4625	5.54	4.86		1.42	4.04	0.09	99.7625	55.9829	1.07255	15.4667	11.4898	5.55319	4.87157	0	1.42338	4.04962	0.0902142	100	0.702252	0.852742	0.525665
s 8864 [2475]	61	0.53	18.7			4.54	5.15	1.01	0.08	2.39	4.33	0.27	98	62.2449	0.540816	19.0816	4.63265	5.2551	1.03061	0.0816327	2.43878	4.41837	0.27551	100	0.818018	0.989138	0.514684
s M4 [7022]	57.32	0.98	16.84			6.93	6.6	2.96	0.18	2.47	3.16	0.23	97.67	58.6874	1.00338	17.2417	7.09532	6.75745	3.03061	0.184294	2.52892	3.23538	0.235487	100	0.700708	0.854977	0.463341
s M154 [7022]	57.79	1.03	17.06			6.95	6.87	2.89	0.12	2.53	3.23	0.23	98.7	58.5512	1.04357	17.2847	7.04154	6.96049	2.92806	0.121581	2.56332	3.27254	0.233029	100	0.706301	0.837855	0.46783
s M1 [7022]	61.29	0.97	17.26			4.87	5.31	1.54	0.15	2.98	3.73	0.32	98.42	62.2739	0.985572	17.5371	4.94818	5.39524	1.56472	0.152408	3.02784	3.78988	0.325137	100	0.75975	0.91573	0.537617
s M95 [7022]	61.78	0.85	17.58			4.33	5	0.9	0.14	2.8	4.05	0.3	97.73	63.215	0.869743	17.9883	4.43057	5.11614	0.920905	0.143252	2.86504	4.14407	0.306968	100	0.827916	0.944229	0.546526
s 159 [7024]	58.14	1.12	17.56			6.52	5.54	2.59	0.12	2.08	4.17	0.3	98.14	59.2419	1.14123	17.8928	6.64357	5.645	2.63909	0.122274	2.11942	4.24903	0.305686	100	0.715697	0.923498	0.5143
s NB4/99 [7067]	61.11	0.79	16.49			5.25	5.53	1.57	0.08	3.69	3.01	0.32	97.84	62.4591	0.807441	16.854	5.3659	5.65209	1.60466	0.0817661	3.77146	3.07645	0.327065	100	0.769795	0.875611	0.537721
s NB16/99 [7067]	61.49	0.8	16.78			5.42	5.11	2.08	0.08	3.45	3.02	0.32	98.55	62.3947	0.811771	17.0269	5.49975	5.18519	2.1106	0.0811771	3.50076	3.06443	0.324708	100	0.722667	0.940873	0.514054
s NB14/99 [7067]	61.77	0.8	16.66			5.29	5.5	1.83	0.11	3.46	2.99	0.32	98.73	62.5646	0.810291	16.8743	5.35805	5.57075	1.85354	0.111415	3.50451	3.02846	0.324116	100	0.742978	0.900583	0.515465
s DU21-9 [7067]	61.99	0.87	17.08			5.89	6.06	1.34	0.09	2.82	2.77	0.37	99.28	62.4396	0.876309	17.2039	5.93272	6.10395	1.34972	0.0906527	2.84045	2.79009	0.372683	100	0.814661	0.925098	0.441584
s NB32/00 [7067]	59.69	0.7	17.24			5.2	6.37	2.11	0.15	3.47	2.99	0.34	98.26	60.747	0.712396	17.5453	5.29208	6.4828	2.14736	0.152656	3.53145	3.04295	0.346021	100	0.711354	0.858666	0.498745
s NB43/00 [7067]	58.91	1.01	17.46			5.97	5.51	1.87	0.16	3.31	3.29	0.39	97.88	60.1859	1.03188	17.8382	6.09931	5.62934	1.9105	0.163465	3.38169	3.36126	0.398447	100	0.76148	0.926487	0.510646
s SH25 [3754] / s SH-25 [3576]	62.59	0.68	17.9	5.1		9.45	5.45	2.35	0.08	1.26	4.82	0.17	104.75	59.7518	0.649165	17.0883	9.02148	5.20286	2.24344	0.0763723	1.20286	4.60143	0.162291	100	0.800847	0.940493	0.514592
s 912A06 [6933]	55.7	1.07	18.94			7.96	7.71	2.98	0.05	1.11	4.28		99.8	55.8116	1.07214	18.978	7.97595	7.72545	2.98597	0.0501002	1.11222	4.28858	0	100	0.727605	0.858418	0.431349
s CNV8 [7004]	58.86	0.69	17.78			5.62	6.6	2.29	0.1	2.62	3.43	0.22	98.21	59.9328	0.702576	18.1041	5.72243	6.72029	2.33174	0.101823	2.66775	3.49252	0.22401	100	0.710493	0.875965	0.472658
s 4 [5437]	55.78	0.88	17.41	3.56	6.26	9.46329	8.96	2.59	0.18	0.31	1.95	0.05	97.5733	57.1673	0.901886	17.843	9.69865	9.18284	2.65442	0.184477	0.31771	1.9985	0.0512435	100	0.785121	0.885604	0.201735
s N1 [5442]	57.43	0.9	17.76	2.61	5.58	7.92848	7.92	3.17	0.15	1.29	3.06	0.11	99.7185	57.5921	0.902541	17.8101	7.95086	7.94236	3.17895	0.150423	1.29364	3.06864	0.110311	100	0.714375	0.860211	0.358873
s YAT-886 [2319]	54.29	1.16	20.2			6.68	8.51	2.86	0.11	1.05	3.69	0.28	98.83	54.9327	1.17373	20.4391	6.75908	8.61075	2.89386	0.111302	1.06243	3.73368	0.283315	100	0.70021	0.898612	0.353631
s RM46040701 [7087]	61.26	0.74	16.14	2.88	4.71	7.30142	6.8	2.77	0.14	1.46	2.65	0.18	99.4414	61.6041	0.744157	16.2307	7.34244	6.8382	2.78556	0.140786	1.4682	2.66489	0.181011	100	0.724964	0.889666	0.364774
s RM46041001 [7087]	61.24	0.72	16.76	2.42	4.84	7.01752	6.62	2.69	0.13	1.49	2.81	0.2	99.6775	61.4381	0.722329	16.8142	7.04022	6.64142	2.6987	0.130421	1.49482	2.81909	0.200647	100	0.722895	0.925438	0.368766
s NT47 [4554]	54.4	2.16	15.9	6.56	3.19	9.09269	6.15	3.15	0.13	2.94	4.05	1.02	98.9927	54.9536	2.18198	16.0618	9.18521	6.21258	3.18205	0.131323	2.96992	4.09121	1.03038	100	0.742704	0.76292	0.613719
s GSWA94780D [5851]	57.4	0.89	14	2.31	7.54	9.61854	7.07	3.94	0.17	0.49	3.8	0.13	97.5085	58.8666	0.912741	14.3577	9.8643	7.25065	4.04067	0.174344	0.50252	3.89709	0.133322	100	0.709408	0.719327	0.480134
s KT60121006 [5230]	56.8	1.4	17.66	3.39	3.49	6.54032	5.45	2.64	0.18	3.02	3.76	0.48	97.9303	58.0004	1.42959	18.0332	6.67855	5.56518	2.69579	0.183804	3.08383	3.83946	0.490144	100	0.712428	0.920152	0.53064
s DPP-ME-1 [7069]	58.61	1.8	13.1			9.89	6.2	3.26	0.16	1.6	3.53	0.24	98.39	59.5691	1.82945	13.3144	10.0518	6.30145	3.31334	0.162618	1.62618	3.58776	0.243927	100	0.752091	0.702583	0.570424
s DPP-ME-2 [7069]	57.48	1.81	13.29			9.92	6.27	3.33	0.17	1.51	3.49	0.26	97.53	58.9357	1.85584	13.6266	10.1712	6.42879	3.41433	0.174305	1.54824	3.57839	0.266585	100	0.748679	0.714138	0.550095
s DPP-BR-1 [7069]	62.46	1.47	13.25			8.67	5.02	2.42	0.15	2.12	3.75	0.21	99.52	62.7613	1.47709	13.3139	8.71182	5.04421	2.43167	0.150723	2.13023	3.76809	0.211013	100	0.781785	0.759937	0.633146
s DPP-BR-2 [7069]	62.66	1.45	13.15			8.58	5.08	2.45	0.14	2.14	3.8	0.2	99.65	62.8801	1.45509	13.1962	8.61014	5.09784	2.45861	0.140492	2.14752	3.81335	0.200702	100	0.777879	0.745179	0.645793
s DPP-BR-4 [7069]	61.75	1.43	12.85			8.26	4.95	2.57	0.15	2.12	4.22	0.21	98.51	62.684	1.45163	13.0444	8.38494	5.02487	2.60887	0.152269	2.15207	4.28383	0.213176	100	0.762696	0.710892	0.712494
s 3-11 [4783]	60.75	0.83	15.97	4.37	3.27	7.20213	6.34	2.82	0.09	1.71	2.8	0.15	98.6621	61.5738	0.841255	16.1866	7.29979	6.42597	2.85824	0.0912204	1.73319	2.83797	0.152034	100	0.718623	0.895908	0.400767
s B457 [2654]	59.17	1.88	12.82			11.87	5.46	1.53	0.21	2.95	3.24	0.88	100.01	59.1641	1.87981	12.8187	11.8688	5.45945	1.52985	0.209979	2.94971	3.23968	0.879912	100	0.885821	0.701025	0.658979
s B851 [2654]	57.98	1.07	14.5			10.12	7.75	3.63	0.18	2.08	2.52	0.16	99.99	57.9858	1.07011	14.5015	10.121	7.75078	3.63036	0.180018	2.08021	2.52025	0.160016	100	0.736	0.714045	0.437288
s B337 [2654]	57.33	1.4	14.86			9.61	6.65	3.56	0.14	2.61	3.55	0.29	100	57.33	1.4	14.86	9.61	6.65	3.56	0.14	2.61	3.55	0.29	100	0.729689	0.722318	0.577981
s 72081307 [5073]	54.11	0.8	19.03	4.14	4.21	7.93517	9.37	2.39	0.05	2.01	3	0.12	98.8152	54.7588	0.809592	19.2582	8.03032	9.48235	2.41866	0.0505995	2.0341	3.03597	0.121439	100	0.768527	0.79511	0.370375
s 72071307 [5073]	55.02	0.9	18.34	4.3	3.36	7.22914	9.14	2.42	0.15	2.07	2.61	0.14	98.0191	56.1319	0.918188	18.7106	7.37523	9.32471	2.46891	0.153031	2.11183	2.66275	0.142829	100	0.7492	0.799207	0.353146
s 72072210 [5073]	57.14	0.83	18.18	3.59	3.2	6.43028	8.62	2.74	0.12	1.88	2.49	0.11	98.5403	57.9864	0.842295	18.4493	6.52554	8.74769	2.78059	0.121778	1.90785	2.52689	0.111629	100	0.701209	0.841232	0.334278
s 72071312 [5073]	52.86	0.83	19.53	3.93	4.35	7.88621	10.75	2.75	0.14	1.77	2.4	0.13	99.0462	53.369	0.837993	19.7181	7.96216	10.8535	2.77648	0.141348	1.78704	2.42311	0.131252	100	0.741449	0.775467	0.297614
s 72081206 [5073]	53.24	1.62	19.07	3.76	4.2	7.58325	8.99	3.17	0.21	1.6	2.14	0.09	97.7132	54.486	1.65791	19.5163	7.76072	9.20039	3.24419	0.214915	1.63744	2.19008	0.0921062	100	0.705205	0.890838	0.272997
s 72081207 [5073]	53.66	1.06	20.44	4.21	3.2	6.98816	8	2.93	0.11	1.84	2.97	0.26	98.2582	54.6112	1.07879	20.8023	7.11204	8.14182	2.98194	0.11195	1.87262	3.02265	0.264609	100	0.704582	0.962624	0.333509
s 72081806 [5073]	56.34	0.72	18.7	3.3	3.44	6.40934	8.35	2.11	0.15	2.04	3.54	0.12	98.4793	57.21	0.731118	18.9888	6.50831	8.47894	2.14258	0.152316	2.0715	3.59466	0.121853	100	0.752328	0.812748	0.425718
s 44 [5073]	54.01	0.73	18.74	8.22	0.34	7.73636	8.82	3.17	0.19	1.58	2.4	0.37	97.7464	55.2553	0.746831	19.1721	7.91473	9.02335	3.24309	0.194381	1.61643	2.45533	0.378531	100	0.709344	0.871508	0.299282
s KB/77A [2625]	59.7	0.55	17.4	2.6	4.33	6.66948	6.29	2.68	0.18	0.66	3.99	0.1	98.2195	60.7822	0.55997	17.7154	6.79038	6.40402	2.72858	0.183263	0.671964	4.06233	0.101813	100	0.713353	0.938046	0.414603
s 159A [2314]	58.6	0.98	16.69			9.43	7.37	2.22	0.15	0.5	3.05		98.99	59.1979	0.989999	16.8603	9.52621	7.4452	2.24265	0.15153	0.505102	3.08112	0	100	0.809442	0.888188	0.330119
s 294B [2314]	52.28	1.13	16.5			14.1	9.07	4.73	0.17	0.38	1.78		100.14	52.2069	1.12842	16.4769	14.0803	9.05732	4.72339	0.169762	0.379469	1.77751	0	100	0.748805	0.839479	0.200613
s 294A [2314]	53.04	1.08	15.86			13.7	9.76	4.57	0.15	0.4	2.02		100.58	52.7341	1.07377	15.7685	13.621	9.70372	4.54365	0.149135	0.397693	2.00835	0	100	0.749863	0.744207	0.234736
s 167 [2314]	53.62	1.15	16.99			12.78	9.42	3.42	0.16	0.41	2.47		100.42	53.3957	1.14519	16.9189	12.7265	9.3806	3.4057	0.159331	0.408285	2.45967	0	100	0.788889	0.792331	0.262943
s 170 [2314]	53.21	1.21	17.57			13.22	8.68	3.48	0.16	0.3	2.29		100.12	53.1462	1.20855	17.5489	13.2042	8.6696	3.47583	0.159808	0.29964	2.28726	0	100	0.791617	0.89197	0.230841
s 171 [2314]	52.98	1.21	17.37			13.43	8.63	3.3	0.17	0.3	2.18		99.57	53.2088	1.21523	17.445	13.488	8.66727	3.31425	0.170734	0.301296	2.18941	0	100	0.80275	0.894047	0.223173
s 173 [2314]	52.63	1.09	18.5			12.17	9.49	3.11	0.14	0.36	2.18		99.67	52.8043	1.09361	18.5613	12.2103	9.52142	3.1203	0.140464	0.361192	2.18722	0	100	0.796466	0.879165	0.213021
s 174B [2314]	53.17	1.37	15.43			14.64	7.67	3.48	0.17	0.24	2.12		98.29	54.095	1.39383	15.6984	14.8947	7.80344	3.54054	0.172958	0.244175	2.15688	0	100	0.807947	0.879889	0.240719
s 194III [2314]	53.91	1	18.43			10.95	10.12	2.66	0.14	0.38	2.27		99.86	53.9856	1.0014	18.4558	10.9654	10.1342	2.66373	0.140196	0.380533	2.27318	0	100	0.804555	0.824748	0.222957
s 198 [2314]	52.37	1	19.23			11.05	10.5	2.51	0.15	0.31	2.1		99.22	52.7817	1.00786	19.3812	11.1369	10.5825	2.52973	0.151179	0.312437	2.11651	0	100	0.814897	0.847932	0.195361
s B700 [2654]	59.21	1.69	13.33			11.84	5.7	2.5	0.18	2.8	2.5	0.26	100.01	59.2041	1.68983	13.3287	11.8388	5.69943	2.49975	0.179982	2.79972	2.49975	0.259974	100	0.825662	0.768192	0.531174
s BBM2EA [2654]	59.49	1.76	12.66			12.21	6.21	2.12	0.17	2.5	2.63	0.24	99.99	59.4959	1.76018	12.6613	12.2112	6.21062	2.12021	0.170017	2.50025	2.63026	0.240024	100	0.852059	0.697075	0.550604
s 1 [7054]	56.11	3.34	13.12			13.54	8.08	3.49	0.22	1.24	0.86		100	56.11	3.34	13.12	13.54	8.08	3.49	0.22	1.24	0.86	0	100	0.795068	0.758665	0.208284
s 2 [7054]	60.26	2.84	12.35			11.97	4.98	1.52	0.23	1.67	4.18		100	60.26	2.84	12.35	11.97	4.98	1.52	0.23	1.67	4.18	0	100	0.887324	0.702426	0.696965
s SL87-12 [7218]	61.78	0.6	16.42			5.94	4.96	2.23	0.11	1.62	5.49	0.21	99.36	62.1779	0.603865	16.5258	5.97826	4.99195	2.24436	0.110709	1.63043	5.52536	0.211353	100	0.72705	0.836548	0.651031
s 94146 [7252]	56.34	1.51	15.03			10.64	6.76	4.51	0.17	0.37	3.23	0.25	98.81	57.0185	1.52819	15.211	10.7681	6.84141	4.56432	0.172047	0.374456	3.2689	0.253011	100	0.70231	0.842214	0.376827
s CAM18 [7050]	61.38	1	16.92			5.18	4.73	1.95	0.093	2.53	3.97	0.293	98.046	62.6033	1.01993	17.2572	5.28323	4.82427	1.98886	0.0948534	2.58042	4.04912	0.298839	100	0.726508	0.955302	0.543014
s 448 [7098]	55.6	1.41	13.9	4.64	8.4	12.6	9.86	3.02	0.2	0.35	2.48	0.19	99.61	55.8177	1.41552	13.9544	12.6493	9.8986	3.03182	0.200783	0.35137	2.48971	0.190744	100	0.806658	0.626468	0.317937
s 438 [7098]	55.3	1.57	14.3	4.33	10	14	6.39	4.74	0.24	0.05	2.96	0.18	99.73	55.4497	1.57425	14.3387	14.0379	6.4073	4.75283	0.24065	0.0501354	2.96801	0.180487	100	0.747065	0.872193	0.341268
s 437 [7098]	56.2	1.67	13.9	3.73	10.6	13.9	6.29	5.04	0.19	0.08	2.12	0.21	99.6	56.4257	1.67671	13.9558	13.9558	6.31526	5.06024	0.190763	0.0803213	2.12851	0.210843	100	0.733897	0.93428	0.254866
s 447 [7098]	53.6	1.67	14.8	4.3	11.1	15	7.93	3.76	0.23	1.12	1.3	0.23	99.64	53.7937	1.67603	14.8535	15.0542	7.95865	3.77358	0.230831	1.12405	1.3047	0.230831	100	0.799574	0.840339	0.224418
s 428 [7098]	61.9	0.81	15	1.52	5.05	6.42	9.28	2.09	0.12	1.65	2.5	0.1	99.87	61.9806	0.811054	15.0195	6.42836	9.29208	2.09272	0.120156	1.65215	2.50325	0.10013	100	0.754407	0.664597	0.389781
s B71 [7181]	55.5	0.6	20			7	8.4	2.8	0.2	1	3.3	0.2	99	56.0606	0.606061	20.202	7.07071	8.48485	2.82828	0.20202	1.0101	3.33333	0.20202	100	0.714286	0.926299	0.322689
s B70 [7181]	58.1	0.5	20			6	7.5	1.7	0.2	1.2	3.8	0.3	99.3	58.5096	0.503525	20.141	6.0423	7.55287	1.71198	0.20141	1.20846	3.82679	0.302115	100	0.779221	0.952413	0.374182
s B45 [7181]	62.1	0.7	17.3			5.9	4.9	1.6	0.2	1.8	4.4	0.3	99.2	62.6008	0.705645	17.4395	5.94758	4.93952	1.6129	0.201613	1.81452	4.43548	0.302419	100	0.786667	0.964543	0.526343
s 1963 [7181]	53.4	1.1	18.7			8.6	8.9	3	0.2	1.2	3.8	0.2	99.1	53.885	1.10999	18.8698	8.6781	8.98083	3.02725	0.201816	1.2109	3.83451	0.201816	100	0.741379	0.794993	0.400195
s B7 [7181]	58.2	1	16.6			7.8	5.8	2.4	0.2	1.7	4.7	0.5	98.9	58.8473	1.01112	16.7846	7.88675	5.86451	2.42669	0.202224	1.71891	4.75228	0.505561	100	0.764706	0.83251	0.571543
s X7528 [7035]	62.39	0.99	16.14	2.51	3.94	6.1985	5.39	2.29	0.13	1.29	4.67	0.26	99.7485	62.5473	0.992496	16.1807	6.21413	5.40359	2.29577	0.130328	1.29325	4.68177	0.260656	100	0.730223	0.862546	0.557546
s 92.39 [5149]	56.72	0.84	15.73			10.44	6.16	2.11	0.14	0.27	5.47	0.24	98.12	57.8068	0.856095	16.0314	10.64	6.27803	2.15043	0.142682	0.275173	5.57481	0.244598	100	0.831873	0.774505	0.585435
s 94-PCT-004 [5149]	57.1	1.32	14.48	2.99	8.38	11.0704	5.68	3.02	0.13	0.52	4.33	0.24	97.8904	58.3305	1.34845	14.7921	11.309	5.80241	3.08508	0.132802	0.531206	4.42331	0.245172	100	0.78567	0.811017	0.526124
s 94-PCT-002 [5149]	56.4	1.3	14.88	2.82	8.98	11.5174	6.1	3.98	0.11	0.33	3.45	0.22	98.2874	57.3827	1.32265	15.1393	11.7181	6.20629	4.04935	0.111917	0.33575	3.51011	0.223833	100	0.743183	0.876725	0.401849
s 94-PCT-023 [5149]	57	1.04	14.2	2.92	8.62	11.2474	4.28	4.03	0.15	0.4	5.15	0.18	97.6774	58.3554	1.06473	14.5376	11.5149	4.38177	4.12583	0.153567	0.409511	5.27246	0.18428	100	0.736212	0.85855	0.621591
s 94-PCT-022 [5149]	56.02	1.42	14.41	3.44	9.05	12.1453	6	2.62	0.12	0.51	4.01	0.26	97.5153	57.4474	1.45618	14.7772	12.4548	6.15288	2.68676	0.123058	0.522995	4.11217	0.266625	100	0.822557	0.805105	0.491725
s 94-PCT-014 [5149]	60.42	0.64	14.27	2.02	7.54	9.3576	4.51	3.33	0.11	0.23	5.17	0.17	98.2076	61.5227	0.651681	14.5304	9.52838	4.59231	3.39078	0.112008	0.234198	5.26436	0.173103	100	0.737539	0.849192	0.608045
s Y505 [7354]	56.2	1.36	12			12.2	7.74	5	0.21	0.78	2.4	0.15	98.04	57.3235	1.38719	12.2399	12.4439	7.89474	5.09996	0.214198	0.795594	2.44798	0.152999	100	0.709302	0.641767	0.395852
s YL5 [7354]	56.4	1.36	12			12.1	7.7	4.8	0.2	0.78	2.5	0.16	98	57.551	1.38776	12.2449	12.3469	7.85714	4.89796	0.204082	0.795918	2.55102	0.163265	100	0.715976	0.63866	0.40944
s ML-57 [4705]	59.85	1.47	16.25	1.44	5.41	6.70571	4.27	2.64	0.16	1.63	5.21	0.42	98.6057	60.6963	1.49079	16.4798	6.80053	4.33038	2.67733	0.162262	1.65305	5.28367	0.425939	100	0.717518	0.905848	0.630406
s PBA91-185 [5306]	55.95	0.57	18.68			7.62	8.42	2.98	0.11	1.23	3.43	0.14	99.13	56.441	0.575003	18.8439	7.68688	8.4939	3.00615	0.110965	1.24079	3.4601	0.141229	100	0.718868	0.845781	0.370049
s SNB93-014 [5306]	55.7	0.56	16.54			9.7	8.96	3.8	0.15	0.97	2.58	0.13	99.09	56.2115	0.565143	16.6919	9.78908	9.04228	3.8349	0.151378	0.978908	2.60369	0.131194	100	0.718519	0.773104	0.317266
s PBA91-188 [5306]	56.2	1.29	13.9			11.88	6.04	3.28	0.15	2.29	3.4	0.25	98.68	56.9518	1.30726	14.0859	12.0389	6.12079	3.32388	0.152006	2.32063	3.44548	0.253344	100	0.783641	0.736015	0.575603
s PBA91-187 [5306]	53.25	1.61	14.76			13.56	6.66	3.27	0.18	1.17	3.67	0.36	98.49	54.0664	1.63468	14.9863	13.7679	6.76211	3.32013	0.18276	1.18794	3.72627	0.365519	100	0.805704	0.767097	0.49048
s 00704 [7166]	55.28	2.12	15.97		8.61	8.61	7.44	3.47	0.14	1.79	3.05	0.45	98.32	56.2246	2.15622	16.2429	8.75712	7.56713	3.52929	0.142392	1.82059	3.10212	0.457689	100	0.712748	0.786651	0.431667
s 10402 [7166]	57.47	0.81	17.9		7.02	7.02	6.71	2.9	0.2	0.95	3.39	0.24	97.59	58.8892	0.830003	18.342	7.19336	6.8757	2.97162	0.204939	0.97346	3.47372	0.245927	100	0.707661	0.960358	0.365748
s 40504 [7166]	58.33	0.84	17.95		7.33	7.33	7.09	3.09	0.13	1.03	3.34	0.22	99.35	58.7116	0.845496	18.0674	7.37796	7.13639	3.11022	0.130851	1.03674	3.36185	0.221439	100	0.703455	0.928705	0.364969
s 41001 [7166]	57.79	0.83	18.03		7.05	7.05	6.87	2.86	0.16	0.94	3.29	0.24	98.06	58.9333	0.846421	18.3867	7.18948	7.00591	2.91658	0.163165	0.958597	3.35509	0.244748	100	0.711403	0.961424	0.353472
s 80901 [7166]	58.45	0.81	18.33		6.76	6.76	7.1	2.3	0.09	0.95	3.38	0.25	98.42	59.3883	0.823003	18.6243	6.86852	7.21398	2.33692	0.0914448	0.965251	3.43426	0.254013	100	0.746137	0.948493	0.356278
s 00501 [7166]	54.49	0.85	20.24		6.05	6.05	9.59	2.37	0.28	0.97	2.72	0.16	97.72	55.7614	0.869832	20.7122	6.19116	9.81375	2.4253	0.286533	0.992632	2.78346	0.163733	100	0.718527	0.889363	0.270547
s 00703 [7166]	60.61	1.09	19.35		3.63	3.63	8.15	0.99	0.05	1.24	3.47	0.22	98.8	61.3462	1.10324	19.585	3.67409	8.24899	1.00202	0.0506073	1.25506	3.51215	0.222672	100	0.785714	0.892714	0.361161
s 01104 [7166]	54.46	1.18	19.82		7.34	7.34	8.72	2.92	0.19	0.93	3.19	0.24	98.99	55.0157	1.19204	20.0222	7.41489	8.80897	2.94979	0.191939	0.939489	3.22255	0.242449	100	0.7154	0.904465	0.312781
s 01902 [7166]	55.32	1.07	18.81		7.91	7.91	7.88	2.94	0.17	0.83	3.46	0.2	98.59	56.1112	1.0853	19.079	8.02313	7.9927	2.98205	0.172431	0.84187	3.50948	0.20286	100	0.729032	0.907262	0.347277
s 91201 [7166]	58.6	0.81	20.75		4.59	4.59	7.8	1.09	0.07	1.24	4.12	0.23	99.3	59.0131	0.81571	20.8963	4.62236	7.85498	1.09768	0.0704935	1.24874	4.14904	0.231621	100	0.808099	0.938718	0.387872
s 02302 [7166]	58.77	0.91	20.68		4.41	4.41	6.85	1.19	0.06	1.32	4.31	0.25	98.75	59.5139	0.921519	20.9418	4.46582	6.93671	1.20506	0.0607595	1.33671	4.36456	0.253165	100	0.7875	0.994792	0.408316
s 03102 [7166]	56.56	1.2	18.95		6.87	6.87	8	2.75	0.09	1.06	3.06	0.22	98.76	57.2701	1.21507	19.1879	6.95626	8.10045	2.78453	0.09113	1.07331	3.09842	0.222762	100	0.714137	0.922433	0.323315
s 10701 [7166]	58.85	0.78	19.09		5.3	5.3	6.7	2.22	0.09	1.28	4.2	0.21	98.72	59.613	0.790113	19.3375	5.36872	6.78687	2.24878	0.0911669	1.2966	4.25446	0.212723	100	0.704787	0.940594	0.430681
s 40203 [7166]	59.16	0.75	18.23		6.48	6.48	6.62	2.11	0.14	1.01	3.78	0.21	98.49	60.067	0.761499	18.5095	6.57935	6.72149	2.14235	0.142146	1.02548	3.83795	0.21322	100	0.754366	0.950618	0.397541
s 51001 [7166]	57.41	0.8	20.34		6.05	6.05	7.74	1.8	0.1	1.08	3.3	0.24	98.86	58.072	0.809225	20.5745	6.11977	7.82925	1.82076	0.101153	1.09245	3.33805	0.242768	100	0.770701	0.992788	0.321515
s 51701 [7166]	56.95	0.88	20.61		5.85	5.85	7.94	1.71	0.09	1.23	3.6	0.24	99.1	57.4672	0.887992	20.7972	5.90313	8.01211	1.72553	0.0908174	1.24117	3.63269	0.24218	100	0.77381	0.958681	0.348846
s 53001 [7166]	55.21	0.99	21.06		6.36	6.36	8.75	1.95	0.11	0.85	3.18	0.22	98.68	55.9485	1.00324	21.3417	6.44507	8.86704	1.97608	0.111471	0.86137	3.22254	0.222943	100	0.765343	0.963164	0.289514
s 02102 [7166]	53.95	1	19.7		7.74	7.74	8.74	2.96	0.12	1	2.93	0.17	98.31	54.8774	1.01719	20.0387	7.87305	8.89025	3.01088	0.122063	1.01719	2.98037	0.172922	100	0.723364	0.912007	0.296978
s A834 [6349]	54.42	1.38	17.26			11	9.11	3.71	0.17	1.91	1.06		100.02	54.4091	1.37972	17.2565	10.9978	9.10818	3.70926	0.169966	1.90962	1.05979	0	100	0.747791	0.854682	0.218867
s CS92-1 [6214]	60.45	0.92	17.79	1.93	3.8	5.53661	6.18	2.07	0.14	1.13	4.24	0.23	98.6866	61.2545	0.932244	18.0268	5.6103	6.26225	2.09755	0.141863	1.14504	4.29643	0.233061	100	0.727868	0.923538	0.456773
s CS91-3 [6214]	54.7	2.72	14.85	3.16	6.65	9.49337	6.69	3.79	0.23	1.04	4.3	0.44	98.2534	55.6724	2.76835	15.114	9.66213	6.80893	3.85737	0.234089	1.05849	4.37644	0.447822	100	0.714681	0.73576	0.54729
s 133 [6220]	62.15	0.82	15.93	2.24	4.88	6.89555	5.05	1.96	0.15	1.17	3.93	0.16	98.2156	63.2792	0.834898	16.2194	7.02084	5.14175	1.99561	0.152725	1.19126	4.0014	0.162907	100	0.77867	0.950252	0.481069
s 67 [6220]	56.41	1.09	15.23	2.13	7.84	9.75657	7.97	3.77	0.2	0.51	3.21	0.15	98.2966	57.3876	1.10889	15.4939	9.92565	8.10812	3.83533	0.203466	0.518838	3.26563	0.152599	100	0.721289	0.756059	0.3796
s C156A [6219]	60.6	1.68	15.4		7.29	7.29	5.26	2.34	0.13	1.96	4.69	0.64	99.99	60.6061	1.68017	15.4015	7.29073	5.26053	2.34023	0.130013	1.9602	4.69047	0.640064	100	0.757009	0.800864	0.633133
s C70 [6219]	56.4	1.2	19.3		6.82	6.82	8	2.65	0.11	1.13	4.02	0.29	99.92	56.4452	1.20096	19.3155	6.82546	8.00641	2.65212	0.110088	1.1309	4.02322	0.290232	100	0.720169	0.869998	0.402449
s C158K [6219]	61.5	1.11	17.5		6.1	6.1	4.56	2.11	0.13	1.84	4.77	0.38	100	61.5	1.11	17.5	6.1	4.56	2.11	0.13	1.84	4.77	0.38	100	0.742996	0.973874	0.557254
s LDM238 [6221]	62.3	0.87	16.95			5.23	4.28	1.83	0.15	2.44	5.16	0.4	99.61	62.5439	0.873406	17.0164	5.25048	4.29676	1.83716	0.150587	2.44955	5.1802	0.401566	100	0.740793	0.904263	0.650833
s LDM244 [6221]	59.4	0.85	18.15			6.38	5.3	2.05	0.11	2.42	4.63	0.31	99.6	59.6386	0.853414	18.2229	6.40562	5.32129	2.05823	0.110442	2.42972	4.64859	0.311245	100	0.756821	0.921459	0.559006
s LDM255 [6221]	57.7	1.04	17.2			7.81	6.7	2.93	0.19	1.82	3.92	0.27	99.58	57.9434	1.04439	17.2725	7.84294	6.72826	2.94236	0.190801	1.82768	3.93653	0.271139	100	0.727188	0.842374	0.485146
s LDM256 [6221]	55	1.11	17.65			8.21	8.46	3.32	0.16	1.57	3.73	0.3	99.51	55.2708	1.11547	17.7369	8.25043	8.50166	3.33635	0.160788	1.57773	3.74837	0.301477	100	0.712056	0.766987	0.440027
s LCM242 [6221]	53.1	1.2	19.05			8.57	8.66	3.65	0.15	1.18	3.78	0.26	99.6	53.3133	1.20482	19.1265	8.60442	8.69478	3.66466	0.150602	1.18474	3.79518	0.261044	100	0.701309	0.826979	0.390004
s 339 [2715]	53.83	1.01	15.42	5	6.74	11.239	8.83	4.36	0.2	0.92	2.99	0.21	99.009	54.3688	1.02011	15.5743	11.3515	8.91838	4.40364	0.202002	0.929208	3.01993	0.212102	100	0.720495	0.708155	0.380186
s 114 [2715]	58.6	0.89	15.38	2.22	6.71	8.70756	7.02	3.22	0.18	1.46	3.84	0.25	99.5476	58.8663	0.894045	15.4499	8.74713	7.05191	3.23463	0.180818	1.46664	3.85745	0.251136	100	0.730037	0.751033	0.508961
s 114G [4022]	61.23	1.06	13.92	2.46	6.76	8.97351	5.6	2.24	0.19	1.77	4.12	0.32	99.4235	61.585	1.06615	14.0007	9.02554	5.63247	2.25299	0.191102	1.78026	4.14389	0.321855	100	0.800241	0.74404	0.619036
s 341 [2715]	58.93	0.62	16.87	2.71	4.51	6.94846	6.87	2.92	0.16	1.63	3.68	0.2	98.8285	59.6286	0.62735	17.07	7.03083	6.95144	2.95461	0.161897	1.64932	3.72362	0.202371	100	0.704108	0.838067	0.459355
s 1235M [4916]	59	1.34	16	0.74	6.63	7.29585	5.61	2.58	0.14	1.79	4.47	0.35	98.5759	59.8524	1.35936	16.2312	7.40126	5.69105	2.61727	0.142023	1.81586	4.53458	0.355057	100	0.738757	0.828207	0.575571
s 554MA [3972]	60.7	1.08	17.2			5.32	4.79	2.15	0.1	1.83	4.63	0.22	98.02	61.9261	1.10182	17.5474	5.42746	4.88676	2.19343	0.10202	1.86697	4.72353	0.224444	100	0.712182	0.947923	0.553078
s 107M [3972]	62.2	1.26	16.1			6.13	4.13	1.74	0.15	1.84	5.22	0.46	99.23	62.6827	1.26978	16.2249	6.17757	4.16205	1.7535	0.151164	1.85428	5.26051	0.463569	100	0.778907	0.89802	0.651286
s SI168 [5013]	62.81	0.75	16.45			5.96	4.88	2.06	0.15	2.17	4.59	0.18	100	62.81	0.75	16.45	5.96	4.88	2.06	0.15	2.17	4.59	0.18	100	0.743142	0.884091	0.596505
s SI171 [5013]	63.37	0.83	16.32			5.92	4.78	1.76	0.14	2.1	4.55	0.22	99.99	63.3763	0.830083	16.3216	5.92059	4.78048	1.76018	0.140014	2.10021	4.55046	0.220022	100	0.770833	0.892479	0.592658
s SI172 [5013]	57.81	0.99	18.59			7.04	7.66	2.31	0.14	1.47	3.82	0.17	100	57.81	0.99	18.59	7.04	7.66	2.31	0.14	1.47	3.82	0.17	100	0.752941	0.860253	0.4199
s SI129 [5013]	54.56	0.9	20.36			7.46	9.22	2.68	0.15	1.11	3.41	0.14	99.99	54.5655	0.90009	20.362	7.46075	9.22092	2.68027	0.150015	1.11011	3.41034	0.140014	100	0.7357	0.871337	0.331589
s SI142 [5013]	60.41	1.22	16.09			8.05	5.01	1.8	0.16	2.38	4.6	0.27	99.99	60.416	1.22012	16.0916	8.05081	5.0105	1.80018	0.160016	2.38024	4.60046	0.270027	100	0.817259	0.843178	0.624868
s SI144 [5013]	58.59	1.34	16.14			8.94	5.91	2.43	0.19	2.02	4.17	0.28	100.01	58.5841	1.33987	16.1384	8.93911	5.90941	2.42976	0.189981	2.0198	4.16958	0.279972	100	0.78628	0.822753	0.55556
s SI145 [5013]	58.32	1.34	16.19			8.95	6.02	2.52	0.2	2.09	4.09	0.27	99.99	58.3258	1.34013	16.1916	8.9509	6.0206	2.52025	0.20002	2.09021	4.09041	0.270027	100	0.780296	0.819334	0.550426
s SI125 [5013]	60.37	1.09	16.9			6.93	4.87	1.98	0.17	2.56	4.84	0.28	99.99	60.376	1.09011	16.9017	6.93069	4.87049	1.9802	0.170017	2.56026	4.84048	0.280028	100	0.777778	0.870473	0.629502
s S2807.1 [7448]	59.56	1.5	15.67			7.59	5.93	2.63	0.16	1.46	3.92	0.73	99.15	60.0706	1.51286	15.8043	7.65507	5.98084	2.65255	0.161372	1.47252	3.95361	0.736258	100	0.742661	0.840456	0.507866
s ST17 [4671]	58.02	0.71	17.9	4.11	2.16	7.41	5.54	2.67	0.15	3.66	3.61	0.38	100.05	57.991	0.709645	17.8911	7.4063	5.53723	2.66867	0.149925	3.65817	3.6082	0.37981	100	0.735119	0.90419	0.548222
s TEQ32 [7529]	55.7	1.74	16.2			8.13	6.34	3.25	0.16	2.14	4.13	0.65	98.44	56.5827	1.76757	16.4567	8.25884	6.44047	3.3015	0.162536	2.17391	4.19545	0.660301	100	0.714411	0.791964	0.557423
s TEQ33 [7529]	56	1.61	16.6			7.92	6.56	3.28	0.13	1.94	4.1	0.55	98.69	56.7433	1.63137	16.8203	8.02513	6.64708	3.32354	0.131726	1.96575	4.15442	0.557301	100	0.707143	0.806277	0.528118
s ETZ10A [7529]	58.8	1.46	16.1			7.24	5.81	2.78	0.12	2.2	4.28	0.38	99.17	59.2921	1.47222	16.2347	7.30059	5.85863	2.80327	0.121004	2.21841	4.31582	0.38318	100	0.722555	0.812748	0.580076
s TAL11 [7529]	59.4	1.42	16.4			6.4	5.38	2.54	0.12	2.57	4.16	0.49	98.88	60.0728	1.43608	16.5858	6.47249	5.44094	2.56877	0.121359	2.59911	4.20712	0.49555	100	0.715884	0.852579	0.581739
s TAL25 [7529]	59.7	1.44	16.3			6.32	5.19	2.4	0.12	2.79	4.13	0.52	98.91	60.3579	1.45587	16.4796	6.38965	5.24719	2.42645	0.121322	2.82075	4.17551	0.52573	100	0.724771	0.854276	0.596788
s TAL7 [7529]	59.8	1.42	16.2			6.51	5.32	2.44	0.12	2.31	4.49	0.52	99.13	60.3248	1.43246	16.3422	6.56713	5.36669	2.46141	0.121053	2.33027	4.52941	0.524564	100	0.727374	0.835622	0.604917
s TAL13 [7529]	60.7	1.27	16.2			6.16	5.39	2.51	0.11	2.35	4.37	0.41	99.47	61.0234	1.27677	16.2863	6.19282	5.41872	2.52337	0.110586	2.36252	4.39328	0.412185	100	0.710496	0.83677	0.595488
s KH-27-2/96 [7342]	62.7	0.86	13.51			9.07	4.6	3.4	0.15	0.09	4.45	0.15	98.98	63.3461	0.868862	13.6492	9.16347	4.6474	3.43504	0.151546	0.0909275	4.49586	0.151546	100	0.727346	0.86369	0.544233
s KH-42/96 [7342]	56.94	0.83	14.6			10.22	5.08	4.19	0.17	1.68	4.93	0.2	98.84	57.6083	0.839741	14.7713	10.3399	5.13962	4.23917	0.171995	1.69972	4.98786	0.202347	100	0.70923	0.768592	0.674053
s KH-77/97 [7342]	59.16	0.81	14.26			10.01	5.36	3.84	0.17	0.72	4.4	0.16	98.89	59.824	0.819092	14.4201	10.1224	5.42016	3.8831	0.171908	0.728082	4.44939	0.161796	100	0.722744	0.809943	0.557292
s KH-1/96 [7342]	55.87	1.57	14.97			11.77	6.26	3.16	0.17	0.26	4.36	0.29	98.68	56.6173	1.591	15.1702	11.9274	6.34374	3.20227	0.172274	0.263478	4.41832	0.293879	100	0.788346	0.801851	0.493536
s K-78/97 [7342]	57.27	1.62	14.05			11.85	5.39	3.18	0.18	0.21	4.69	0.23	98.67	58.042	1.64184	14.2394	12.0097	5.46265	3.22286	0.182426	0.212831	4.75322	0.2331	100	0.788423	0.798935	0.560333
s NIS10A [7712]	58.1	1.12	17.1			6.54	6.59	2.77	0.13	1.81	4.06	0.25	98.47	59.0027	1.1374	17.3657	6.64162	6.69239	2.81304	0.13202	1.83812	4.12308	0.253884	100	0.70247	0.836685	0.500705
s II.5.2(3).4 [1437]	52.27	2.13	17.05	3.51	7.2	10.3583	5.82	3.13	0.16	2.22	5.4	0.62	99.1583	52.7137	2.14808	17.1947	10.4462	5.8694	3.15657	0.161358	2.23884	5.44584	0.625263	100	0.767947	0.786619	0.656124
s MSH-18 [7862]	63.08	0.69	17.63	0.71	4.03	4.66886	5.3	1.98	0.07	1.42	4.91	0.15	99.8989	63.1439	0.690699	17.6478	4.67358	5.30537	1.982	0.0700709	1.42144	4.91497	0.150152	100	0.702204	0.923972	0.540534
s M5-448 [7985]	59.86	0.48	17.64			6.6	6.45	2.55	0.15	1.24	3.62	0.2	98.79	60.5932	0.485879	17.8561	6.68084	6.529	2.58123	0.151837	1.25519	3.66434	0.20245	100	0.721311	0.935486	0.410037
s M5-456D [7985]	62.5	0.83	14.92			7.3	4.45	1.78	0.14	0.68	6.22	0.38	99.2	63.004	0.836694	15.0403	7.35887	4.48589	1.79435	0.141129	0.685484	6.27016	0.383065	100	0.803965	0.789794	0.728667
s M5-873 [7985]	57.9	2.19	11.11			13.61	7.07	1.56	0.2	0.04	4.59	0.3	98.57	58.74	2.22177	11.2712	13.8074	7.17257	1.58263	0.202901	0.0405803	4.65659	0.304352	100	0.897165	0.548155	0.677518
s C10A [7985]	54.62	0.96	15.32			11.17	8.35	4.08	0.21	1.67	2.81	0.31	99.5	54.8945	0.964824	15.397	11.2261	8.39196	4.1005	0.211055	1.67839	2.82412	0.311558	100	0.732459	0.715184	0.416034
s 55 [7576]	55.19	0.88	16.09			10.35	8.44	3.73	0.23	1.32	3.46	0.3	99.99	55.1955	0.880088	16.0916	10.351	8.44084	3.73037	0.230023	1.32013	3.46035	0.30003	100	0.735085	0.722574	0.438657
s 59 [7576]	55.46	0.9	16.15			10.06	8.34	3.57	0.23	1.56	3.41	0.3	99.98	55.4711	0.90018	16.1532	10.062	8.34167	3.57071	0.230046	1.56031	3.41068	0.30006	100	0.738078	0.725407	0.447924
s 57C [7576]	58.35	0.72	15.44			9.51	7.04	3.02	0.23	1.83	3.64	0.21	99.99	58.3558	0.720072	15.4415	9.51095	7.0407	3.0203	0.230023	1.83018	3.64036	0.210021	100	0.758978	0.750047	0.511573
s 60A [7576]	60.81	0.62	15.48			8.09	6.26	2.49	0.21	2.07	3.78	0.19	100	60.81	0.62	15.48	8.09	6.26	2.49	0.21	2.07	3.78	0.19	100	0.76465	0.787165	0.541632
s 39-2 [7576]	54.35	1.09	15.39			11.14	8.7	4.65	0.28	1	3.4		100	54.35	1.09	15.39	11.14	8.7	4.65	0.28	1	3.4	0	100	0.70551	0.69029	0.429944
s 50-2 [7576]	54.5	1.25	14.11			11.9	9.32	4.65	0.26	1.07	2.95		100.01	54.4946	1.24988	14.1086	11.8988	9.31907	4.64954	0.259974	1.06989	2.94971	0	100	0.719033	0.620121	0.422267
s 60I2 [7576]	54.57	0.8	16.56			10.54	8.65	3.93	0.22	1.29	3.18	0.25	99.99	54.5755	0.80008	16.5617	10.5411	8.65087	3.93039	0.220022	1.29013	3.18032	0.250025	100	0.728404	0.747384	0.396694
s 60H [7576]	54.89	0.87	16.17			10.4	8.63	3.91	0.22	1.31	3.24	0.36	100	54.89	0.87	16.17	10.4	8.63	3.91	0.22	1.31	3.24	0.36	100	0.726765	0.72705	0.413639
s 39-3 [7576]	54.98	0.93	16.8			9.92	8.15	3.65	0.21	2.51	2.84		99.99	54.9855	0.930093	16.8017	9.92099	8.15082	3.65037	0.210021	2.51025	2.84028	0	100	0.731024	0.763262	0.43594
s 39A [7576]	56.07	0.78	16.13			9.02	7.54	3.67	0.19	2.96	3.35	0.29	100	56.07	0.78	16.13	9.02	7.54	3.67	0.19	2.96	3.35	0.29	100	0.710796	0.725729	0.535536
s 61A [7576]	54.89	0.87	16.42			10.39	8.48	3.81	0.23	1.29	3.32	0.3	100	54.89	0.87	16.42	10.39	8.48	3.81	0.23	1.29	3.32	0.3	100	0.73169	0.743686	0.413979
s 12B [7576]	59.47	0.82	16.3			7.66	5.26	2.11	0.21	3.58	4.09	0.5	100	59.47	0.82	16.3	7.66	5.26	2.11	0.21	3.58	4.09	0.5	100	0.784033	0.815449	0.644786
s 14 [7576]	61.53	0.74	16.22			6.73	4.29	1.58	0.21	3.97	4.29	0.43	99.99	61.5362	0.740074	16.2216	6.73067	4.29043	1.58016	0.210021	3.9704	4.29043	0.430043	100	0.809868	0.854336	0.693869
s M-8 [7944]	60.49	1.26	16.39	2.73	4.44	6.89645	5.34	2.32	0.19	1.99	4.45	0.39	99.7165	60.662	1.26358	16.4366	6.91606	5.35518	2.3266	0.19054	1.99566	4.46265	0.391109	100	0.748276	0.861985	0.572978
s M-19 [7944]	53.77	1.73	15.13	4.08	8.58	12.2512	7.91	3.38	0.25	1.11	3.59	0.47	99.5912	53.9907	1.7371	15.1921	12.3015	7.94247	3.39387	0.251026	1.11456	3.60474	0.471929	100	0.783766	0.710356	0.465609
s M-25 [7944]	58.82	1.38	15.51	4.78	4.73	9.03104	5.5	2.17	0.22	2.44	4.02	0.44	99.531	59.0971	1.3865	15.5831	9.0736	5.52591	2.18022	0.221037	2.4515	4.03894	0.442073	100	0.806268	0.812712	0.59141
s F-71 [7944]	54.21	1.33	17.43	3.9	6.09	9.59922	7.6	3.28	0.21	1.86	3.7	0.38	99.5992	54.4281	1.33535	17.5001	9.63785	7.63058	3.2932	0.210845	1.86748	3.71489	0.381529	100	0.745326	0.802318	0.460625
s M-41 [7944]	54.88	1.14	17.4	3.14	6.83	9.65537	6.93	4.06	0.19	1.12	4.15	0.17	99.6954	55.0477	1.14348	17.4532	9.68487	6.95118	4.07241	0.190581	1.12342	4.16268	0.170519	100	0.703982	0.850566	0.45796
s F-107 [7944]	55.68	1.38	16.71	3.19	6.5	9.37036	7.65	3.24	0.22	1.16	3.97	0.3	99.6804	55.8585	1.38443	16.7636	9.40041	7.67453	3.25039	0.220705	1.16372	3.98273	0.300962	100	0.743068	0.777069	0.461875
s F-24 [7944]	56.09	1.12	17.77	6.97	2.55	8.82161	6.64	2.56	0.18	1.84	3.99	0.3	99.3116	56.4788	1.12776	17.8932	8.88275	6.68603	2.57775	0.181248	1.85275	4.01766	0.302079	100	0.775076	0.86912	0.477215
s IXT-6 [7960]	56.4	1.37	17.9			7.79	6.33	2.99	0.15	1.52	4.55	0.5	99.5	56.6834	1.37688	17.9899	7.82915	6.36181	3.00503	0.150754	1.52764	4.57286	0.502513	100	0.722635	0.875002	0.505581
s COMP-9 [7960]	56.8	1.49	17.7			7.65	6.21	3.22	0.15	1.47	4.74	0.53	99.96	56.8227	1.4906	17.7071	7.65306	6.21248	3.22129	0.15006	1.47059	4.7419	0.530212	100	0.703772	0.86354	0.525766
s IXT-38 [7960]	59.6	0.91	17.4			6.07	5.68	2.6	0.13	1.55	4.59	0.41	98.94	60.2385	0.919749	17.5864	6.13503	5.74085	2.62786	0.131393	1.56661	4.63918	0.414393	100	0.700115	0.897687	0.525707
s HP25 [7719]	58.66	1.61	16.7			7.14	6.18	2.4	0.124	1.66	4.16	0.378	99.012	59.2453	1.62607	16.8666	7.21125	6.24167	2.42395	0.125237	1.67656	4.20151	0.381772	100	0.748428	0.847669	0.512825
s HP19 [7719]	56.1	1.74	17.01			7.45	6.98	3.18	0.136	1.21	4.16	0.404	98.37	57.0296	1.76883	17.2919	7.57345	7.09566	3.23269	0.138254	1.23005	4.22893	0.410694	100	0.700847	0.823333	0.475096
s HP18 [7719]	60.64	1.39	16.57			6.44	5.23	2.2	0.107	1.91	4.13	0.336	98.953	61.2816	1.40471	16.7453	6.50814	5.28534	2.22328	0.108132	1.93021	4.1737	0.339555	100	0.74537	0.910019	0.530084
s 16 [5972]	54.67	0.78	13.77	7.84	8.6	15.6544	3.6	5.82	0.62	3.36	3.03	0.07	101.374	53.9288	0.769425	13.5833	15.4422	3.55119	5.74109	0.611594	3.31445	2.98892	0.0690509	100	0.72898	0.91598	0.620594
s 055 [5994]	55.78	0.83	14.27			10.87	6.57	4.65	0.42	1.88	3.4	0.11	98.78	56.4689	0.840251	14.4462	11.0043	6.65114	4.70743	0.425187	1.90322	3.44199	0.111359	100	0.700387	0.735541	0.529852
s 14 [7481]	55.78	1.11	20.92		6.37	6.37	9.11	2.42	0.11	1.3	2.91	0.3	100.33	55.5965	1.10635	20.8512	6.34905	9.08004	2.41204	0.109638	1.29572	2.90043	0.299013	100	0.724687	0.927439	0.293486
s 1570 [7825]	57.16	0.89	15.23	1.33	9.15	10.35	8.84	3.98	0.18	0.97	2.3	0.1	100	57.16	0.89	15.23	10.35	8.84	3.98	0.18	0.97	2.3	0.1	100	0.722261	0.734987	0.314578
s FS28 [7825]	57.27	0.78	16.05	1.64	8.07	9.55	8.88	3.45	0.16	1.34	2.38	0.14	100	57.27	0.78	16.05	9.55	8.88	3.45	0.16	1.34	2.38	0.14	100	0.734615	0.75278	0.331367
s LZ57D [7825]	57.97	0.93	14.79	3.06	7.53	10.28	8.09	3.61	0.16	1.61	2.39	0.17	100	57.97	0.93	14.79	10.28	8.09	3.61	0.16	1.61	2.39	0.17	100	0.740101	0.732058	0.380286
s FS11 [7825]	58.05	0.81	15.79	1.91	7.92	9.64	8.15	3.28	0.16	1.39	2.57	0.16	100	58.05	0.81	15.79	9.64	8.15	3.28	0.16	1.39	2.57	0.16	100	0.74613	0.775201	0.359841
s LZ56B [7825]	58.53	0.91	15.73	1.73	8.19	9.75	7.55	2.63	0.15	1.7	2.83	0.22	100	58.53	0.91	15.73	9.75	7.55	2.63	0.15	1.7	2.83	0.22	100	0.787561	0.784766	0.40931
s 1690 [7825]	59.14	1.01	14.84	1.27	9.44	10.58	7.95	2.68	0.17	1.1	2.4	0.13	100	59.14	1.01	14.84	10.58	7.95	2.68	0.17	1.1	2.4	0.13	100	0.797888	0.764155	0.343232
s LZ21 [7825]	59.05	0.92	14.49	3.8	7.51	10.93	7.45	2.74	0.16	1.55	2.52	0.19	100	59.05	0.92	14.49	10.93	7.45	2.74	0.16	1.55	2.52	0.19	100	0.799561	0.754783	0.398346
s LZ5 [7825]	58.62	1	14.92	3.82	7.31	10.75	8.07	2.5	0.15	1.5	2.33	0.16	100	58.62	1	14.92	10.75	8.07	2.5	0.15	1.5	2.33	0.16	100	0.811321	0.747817	0.362505
s FS55 [7825]	58.94	1.02	15.31	2.48	8.51	10.74	6.87	2.32	0.16	1.53	2.94	0.17	100	58.94	1.02	15.31	10.74	6.87	2.32	0.16	1.53	2.94	0.17	100	0.822358	0.81368	0.42034
s LZ62A [7825]	59.16	1.01	15.16	2.06	8.69	10.54	7.24	2.11	0.16	1.64	2.77	0.21	100	59.16	1.01	15.16	10.54	7.24	2.11	0.16	1.64	2.77	0.21	100	0.833202	0.784543	0.414
s LZ61A [7825]	60.84	1.37	14.39	3.79	7.35	10.76	6.07	1.63	0.14	1.86	2.68	0.26	100	60.84	1.37	14.39	10.76	6.07	1.63	0.14	1.86	2.68	0.26	100	0.868442	0.831591	0.442357
s 2110 [7825]	57.8	1.9	13.64	2.02	11.94	13.76	6.35	1.81	0.17	1.62	2.71	0.24	100	57.8	1.9	13.64	13.76	6.35	1.81	0.17	1.62	2.71	0.24	100	0.883751	0.774992	0.451389
s 2120 [7825]	58.2	1.94	13.24	1.17	13.05	14.1	6.07	1.69	0.18	1.58	2.73	0.27	100	58.2	1.94	13.24	14.1	6.07	1.69	0.18	1.58	2.73	0.27	100	0.89297	0.774935	0.464248
s 2150 [7825]	58.1	2.05	12.69	2.94	11.81	14.46	6.09	1.82	0.18	1.67	2.67	0.27	100	58.1	2.05	12.69	14.46	6.09	1.82	0.18	1.67	2.67	0.27	100	0.888206	0.741235	0.484268
s 2180 [7825]	59.12	1.78	13.02	5.18	9.21	13.87	5.79	1.47	0.16	1.83	2.72	0.24	100	59.12	1.78	13.02	13.87	5.79	1.47	0.16	1.83	2.72	0.24	100	0.904172	0.773497	0.491441
s 1207-1 [7874]	62.16	0.71	16.64			5.43	4.98	2	0.1	2.51	3.99	0.21	98.73	62.9596	0.719133	16.854	5.49985	5.04406	2.02573	0.101286	2.54229	4.04132	0.212701	100	0.730821	0.915627	0.552822
s ANAT5 [8033]	59.77	0.879	16.37			8.45	6.04	2.17	0.208	1.28	3.82	0.281	99.268	60.2107	0.885482	16.4907	8.51231	6.08454	2.186	0.209534	1.28944	3.84817	0.283072	100	0.795669	0.885502	0.464391
s ANAT6-P [8033]	61	0.861	15.58			8.24	5.63	2.03	0.209	1.26	3.95	0.32	99.08	61.5664	0.868995	15.7247	8.31651	5.68228	2.04885	0.210941	1.2717	3.98668	0.322971	100	0.802337	0.86853	0.500167
s ANAT6-S [8033]	60.37	0.891	16.07			8.35	6.02	2.19	0.213	1.37	3.95	0.283	99.707	60.5474	0.893618	16.1172	8.37454	6.03769	2.19644	0.213626	1.37403	3.96161	0.283832	100	0.79222	0.856647	0.49226
s ANAT7-S [8033]	59.74	0.895	15.81			8.41	5.96	2.12	0.215	1.3	3.82	0.286	98.556	60.6153	0.908113	16.0416	8.53322	6.04732	2.15106	0.21815	1.31905	3.87597	0.29019	100	0.79867	0.860925	0.482198
s ANAT8-P [8033]	61	0.863	15.59			8.26	5.61	2.05	0.209	1.28	3.93	0.297	99.089	61.5608	0.870934	15.7333	8.33594	5.66158	2.06885	0.210921	1.29177	3.96613	0.299731	100	0.801164	0.87138	0.499131
s ANAT8-S [8033]	59.9	0.893	15.72			8.56	5.9	2.16	0.213	1.26	4.07	0.321	98.997	60.5069	0.902048	15.8793	8.64673	5.95978	2.18188	0.215158	1.27277	4.11124	0.324252	100	0.798507	0.844227	0.50816
s ANAT10-S [8033]	59.75	0.904	15.62			8.45	5.97	2.15	0.218	1.36	3.96	0.303	98.685	60.5462	0.916046	15.8281	8.5626	6.04955	2.17865	0.220905	1.37812	4.01277	0.307038	100	0.79717	0.836428	0.506799
s ANAT11 [8033]	58.85	0.859	16.33			8.3	6.08	2.16	0.201	1.27	3.75	0.266	98.066	60.0106	0.875941	16.6521	8.46369	6.19991	2.2026	0.204964	1.29505	3.82396	0.271246	100	0.793499	0.885868	0.457882
s ANAT12-P [8033]	59.89	0.859	16.32			7.75	5.78	2.05	0.22	1.43	4.13	0.279	98.708	60.6739	0.870244	16.5336	7.85144	5.85566	2.07683	0.22288	1.44872	4.18406	0.282652	100	0.790816	0.873449	0.506648
s ANAT12-S [8033]	60.97	0.881	15.98			7.89	5.97	2.07	0.22	1.41	4.06	0.272	99.723	61.1394	0.883447	16.0244	7.91192	5.98658	2.07575	0.220611	1.41392	4.07128	0.272756	100	0.792169	0.84589	0.508942
s EC-5 [8033]	59.83	0.927	15.35			8.4	5.89	2.12	0.224	1.42	4.02	0.28	98.461	60.7652	0.94149	15.5899	8.5313	5.98206	2.15314	0.227501	1.4422	4.08283	0.284377	100	0.798479	0.821176	0.526281
s ANAT1 [8033]	61.85	0.884	15.55			8.09	5.5	1.97	0.224	1.46	4.12	0.314	99.962	61.8735	0.884336	15.5559	8.09308	5.50209	1.97075	0.224085	1.46056	4.12157	0.314119	100	0.804175	0.85459	0.532758
s ANAT4-S [8033]	61.26	0.804	15.67			7.52	5.44	1.82	0.208	1.52	3.99	0.322	98.554	62.1588	0.815796	15.8999	7.63033	5.51982	1.8467	0.211052	1.5423	4.04854	0.326724	100	0.805139	0.873461	0.519258
s 04-ANAT-01 [8033]	59.51	0.874	17.14			7.34	5.56	1.94	0.21	1.49	4.02	0.314	98.398	60.4789	0.888229	17.4191	7.4595	5.65052	1.97158	0.213419	1.51426	4.08545	0.319112	100	0.790948	0.943152	0.475701
s 04-ANAT-02 [8033]	59.39	0.977	15.84			8.47	6.15	2.36	0.226	1.39	3.93	0.267	99	59.9899	0.986869	16	8.55556	6.21212	2.38384	0.228283	1.40404	3.9697	0.269697	100	0.782087	0.834462	0.498704
s 04-ANAT-03 [8033]	56.35	0.755	18.89			7.11	8.17	2.12	0.17	1.26	3.6	0.22	98.645	57.124	0.765371	19.1495	7.20766	8.28222	2.14912	0.172335	1.27731	3.64945	0.223022	100	0.770314	0.86079	0.382314
s 04-ANAT-04 [8033]	54.03	0.778	19.41			7.82	9.08	2.56	0.179	1	3.44	0.187	98.484	54.8617	0.789976	19.7088	7.94038	9.21977	2.59941	0.181755	1.01539	3.49295	0.189879	100	0.753372	0.842265	0.344259
s ANAT-26-01 [8033]	60.29	0.843	16.1			7.71	6.04	2.33	0.203	1.37	3.73	0.317	98.933	60.9402	0.852092	16.2736	7.79315	6.10514	2.35513	0.205189	1.38478	3.77023	0.320419	100	0.767928	0.873268	0.469062
s ANAT-26-02 [8033]	58.36	0.878	16.13			8.13	6.22	2.39	0.224	1.36	4.41	0.254	98.356	59.3355	0.892676	16.3996	8.26589	6.32397	2.42995	0.227744	1.38273	4.48371	0.258246	100	0.772814	0.812229	0.536265
s LAN90-6 [8033]	57.9	0.79	16.8			8	7.39	3.01	0.2	1.25	3.55	0.26	99.15	58.3964	0.796773	16.944	8.06858	7.45335	3.0358	0.201715	1.26072	3.58043	0.262229	100	0.726612	0.821634	0.424384
s LAN90-18 [8033]	60.4	0.91	15.7			8.03	5.97	2.36	0.22	1.42	3.95	0.32	99.28	60.838	0.9166	15.8139	8.08824	6.0133	2.37712	0.221595	1.4303	3.97865	0.322321	100	0.772859	0.838553	0.507278
s LAN90-3 [8033]	62.2	0.81	14.6			7.05	4.54	1.52	0.21	1.65	4.66	0.36	97.6	63.7295	0.829918	14.959	7.22336	4.65164	1.55738	0.215164	1.69057	4.77459	0.368852	100	0.822637	0.831899	0.641694
s LAN90-12 [8033]	62.4	0.79	15.4			6.58	4.9	1.75	0.2	1.52	4.4	0.29	98.23	63.5244	0.804235	15.6775	6.69856	4.98829	1.78153	0.203604	1.54739	4.47928	0.295225	100	0.789916	0.873237	0.571774
s LAN90-15 [8033]	62.9	0.85	14.9			7.32	4.79	1.57	0.21	1.61	4.38	0.35	98.88	63.6125	0.859628	15.0688	7.40291	4.84426	1.58778	0.212379	1.62824	4.42961	0.353964	100	0.823397	0.851367	0.595253
s AN-7 [8033]	53.49	0.79	18.63			9.33	9.33	3.29	0.2	0.68	3.06	0.16	98.96	54.0521	0.798302	18.8258	9.42805	9.42805	3.32458	0.202102	0.687146	3.09216	0.161681	100	0.739303	0.826803	0.306984
s AN-12D [8033]	62.82	0.83	15.12			7.44	4.82	1.6	0.21	1.67	4.33	0.32	99.16	63.3522	0.837031	15.2481	7.50303	4.86083	1.61355	0.211779	1.68415	4.36668	0.322711	100	0.823009	0.86212	0.585457
s AN-12F [8033]	62.96	0.84	15.13			7.48	4.83	1.59	0.21	1.66	4.13	0.32	99.15	63.4997	0.847201	15.2597	7.54413	4.87141	1.60363	0.2118	1.67423	4.16541	0.322743	100	0.824697	0.878663	0.562807
s 57051910 [6285]	60.21	0.55	16.82	3.56	3.71	6.91329	6.1	2.95	0.12	1.87	2.98	0.18	98.6933	61.0072	0.557282	17.0427	7.00482	6.18076	2.98906	0.121589	1.89476	3.01946	0.182383	100	0.700911	0.941867	0.40817
s 1M.59 [6379]	55.08	1.19	15.92	3.83	8.16	11.6062	9.02	3.19	0.22	0.44	2.48	0.21	99.3562	55.4369	1.19771	16.0232	11.6814	9.07844	3.21067	0.221425	0.442851	2.49607	0.211361	100	0.784405	0.766464	0.283661
s 2M.55 [6379]	52.78	0.71	19.01	2.48	7.15	9.3815	11.08	3.78	0.18	0.3	2.21	0.25	99.6815	52.9486	0.712269	19.0707	9.41148	11.1154	3.79208	0.180575	0.300959	2.21706	0.250799	100	0.712799	0.795646	0.206493
s 3M.15 [6379]	60.05	0.51	17.07	2.25	6.18	8.20455	7.9	2.33	0.14	0.5	2.66	0.25	99.6145	60.2824	0.511973	17.1361	8.2363	7.93057	2.33902	0.140542	0.501935	2.67029	0.250967	100	0.778823	0.893238	0.285516
s 104 [8036]	61.23	0.93	15.6			8.33	5.7	2.1	0.22	1.42	4.18	0.28	99.99	61.2361	0.930093	15.6016	8.33083	5.70057	2.10021	0.220022	1.42014	4.18042	0.280028	100	0.798658	0.838205	0.53457
s 5 [8036]	61.13	0.93	15.47			8.51	5.72	2.14	0.23	1.43	4.16	0.29	100.01	61.1239	0.929907	15.4685	8.50915	5.71943	2.13979	0.229977	1.42986	4.15958	0.289971	100	0.799061	0.830588	0.537648
s 18 [8036]	60.71	0.94	15.61			8.61	5.89	2.21	0.23	1.39	4.15	0.28	100.02	60.6979	0.939812	15.6069	8.60828	5.88882	2.20956	0.229954	1.38972	4.14917	0.279944	100	0.795749	0.82713	0.529032
s 106 [8036]	60.83	0.94	15.49			8.61	5.86	2.21	0.22	1.4	4.16	0.28	100	60.83	0.94	15.49	8.61	5.86	2.21	0.22	1.4	4.16	0.28	100	0.795749	0.821949	0.534876
s 17 [8036]	60.61	0.89	16.4			8.35	5.99	2.26	0.2	1.29	3.75	0.25	99.99	60.6161	0.890089	16.4016	8.35084	5.9906	2.26023	0.20002	1.29013	3.75038	0.250025	100	0.786993	0.896509	0.457236
s 17 [8036]	60.41	0.86	16.96			8.75	5.71	2.16	0.18	1.22	3.5	0.26	100.01	60.404	0.859914	16.9583	8.74913	5.70943	2.15978	0.179982	1.21988	3.49965	0.259974	100	0.802016	0.980016	0.413675
s 11A [8032]	60.02	0.89	15.93			8.17	5.78	2.12	0.2	1.31	3.91	0.27	98.6	60.8722	0.902637	16.1562	8.286	5.86207	2.1501	0.20284	1.3286	3.96552	0.273834	100	0.793975	0.875415	0.488451
s 11B [8032]	60.31	0.91	15.47			8.22	5.69	2.09	0.21	1.41	4.08	0.27	98.66	61.1291	0.92236	15.6801	8.33164	5.76728	2.11839	0.212852	1.42915	4.13541	0.273667	100	0.797284	0.839876	0.527829
s 11CD [8032]	60.65	0.91	15.55			8.2	5.69	2.09	0.21	1.41	4.11	0.27	99.09	61.207	0.918357	15.6928	8.27531	5.74225	2.10919	0.211929	1.42295	4.14774	0.27248	100	0.79689	0.841983	0.528259
s 11E [8032]	60.7	0.92	15.31			8.29	5.72	2.14	0.21	1.44	4.12	0.26	99.11	61.2451	0.928262	15.4475	8.36444	5.77137	2.15922	0.211886	1.45293	4.157	0.262335	100	0.794823	0.82441	0.539707
s 12T [8032]	60.7	0.92	15.31			8.29	5.72	2.14	0.21	1.44	4.12	0.26	99.11	61.2451	0.928262	15.4475	8.36444	5.77137	2.15922	0.211886	1.45293	4.157	0.262335	100	0.794823	0.82441	0.539707
s I2910 [6610]	62.75	0.65	16.27			5.84	5.59	2.46	0.11	2.23	3.13	0.11	99.14	63.2943	0.655638	16.4111	5.89066	5.63849	2.48134	0.110954	2.24934	3.15715	0.110954	100	0.703614	0.926015	0.460741
s 6985 [2716]	54.71	1.07	16.7	2.99	6.77	9.4604	8.2	3.79	0.35	1.21	3.37	0.2	99.0604	55.2289	1.08015	16.8584	9.55013	8.27778	3.82595	0.35332	1.22148	3.40196	0.201897	100	0.713971	0.774211	0.40678
s 8015 [2716]	60.27	0.9	16.1	2.15	4.36	6.29457	5.45	2.3	0.28	2.22	4.37	0.28	98.4646	61.2098	0.914034	16.3511	6.39273	5.53499	2.33587	0.284366	2.25462	4.43814	0.284366	100	0.732389	0.832954	0.590523
s 8087 [2716]	61.56	0.96	15.4	1.7	4.8	6.32966	5.26	2.42	0.16	2.44	4.39	0.37	99.2897	62.0004	0.966868	15.5102	6.37494	5.29763	2.43731	0.161145	2.45746	4.42141	0.372647	100	0.723418	0.79979	0.63481
s 8016 [2716]	62.26	0.88	15.43	1.76	4.26	5.84365	4.89	2.04	0.16	2.57	4.59	0.34	99.0036	62.8866	0.888856	15.5853	5.90246	4.93921	2.06053	0.16161	2.59586	4.63619	0.343422	100	0.741237	0.809809	0.66375
s 990114003 [7505]	53.71	0.7	18.91			9.58	7.78	3.72	0.14	0.84	3.74	0.23	99.35	54.0614	0.70458	19.0337	9.64268	7.8309	3.74434	0.140916	0.845496	3.76447	0.231505	100	0.720301	0.899628	0.370151
s 6-10-D-7 [4705] / s 6/10/D-7 [4767]	60.84	1.31	16.43	2.01	4.48	6.2886	4.49	1.91	0.12	1.78	5.96	0.35	99.4786	61.1589	1.31687	16.5161	6.32156	4.51353	1.92001	0.120629	1.78933	5.99124	0.351834	100	0.767033	0.833193	0.707727
s 990112003 [7505]	55.39	0.7	19.19			8.81	7.34	2.9	0.16	0.92	4.06	0.22	99.69	55.5622	0.702177	19.2497	8.8374	7.36282	2.90902	0.160498	0.922861	4.07263	0.220684	100	0.752348	0.921069	0.396414
s ML-74-16 [4705]	60.19	1.41	16.2	4.95	2.14	6.59401	4.52	1.96	0.15	1.7	5.22	0.37	98.314	61.2222	1.43418	16.4778	6.70709	4.59751	1.99361	0.152572	1.72915	5.30952	0.376345	100	0.770868	0.876579	0.637994
s 98012301 [7505]	57.96	1.31	15.07			9.46	6.42	2.36	0.19	0.66	3.72	0.39	97.54	59.4218	1.34304	15.4501	9.69859	6.58192	2.41952	0.194792	0.676645	3.81382	0.399836	100	0.800338	0.821557	0.449491
s 98012501 [7505]	53.88	1.02	19.63			8.34	8.8	2.79	0.13	0.96	3.97	0.13	99.65	54.0692	1.02358	19.6989	8.36929	8.83091	2.7998	0.130457	0.963372	3.98394	0.130457	100	0.749326	0.840264	0.382239
s 80032009 [6830]	62.69	0.62	17.75		4.74	4.74	5.09	1.15	0.05	2.61	3.91		98.61	63.5737	0.628739	18.0002	4.80681	5.16175	1.16621	0.0507048	2.64679	3.96512	0	100	0.804754	0.967386	0.516946
s HK31041419 [4899]	56.62	0.96	15.49	4.58	7.09	11.2111	7.33	3	0.22	0.55	2.95	0.08	98.4111	57.5342	0.9755	15.7401	11.3921	7.44835	3.04844	0.223552	0.55888	2.99763	0.0812917	100	0.788897	0.832368	0.34863
s COL206 [8279]	53.15	0.91	16.22			10.91	8.1	4.13	0.17	1.65	3.45	0.27	98.96	53.7086	0.919563	16.3905	11.0247	8.18513	4.1734	0.171787	1.66734	3.48626	0.272838	100	0.725399	0.737519	0.455965
s SB169 [8282]	53.96	1.25	16.42			11.38	6.32	1.99	0.18	0.23	6.83	0.17	98.73	54.6541	1.26608	16.6312	11.5264	6.4013	2.0156	0.182315	0.232959	6.91786	0.172187	100	0.851159	0.721038	0.693273
s SB247C [8282]	52.15	1.66	17.4			10.54	6.08	4.13	0.14	0.15	6.08	0.5	98.83	52.7674	1.67965	17.606	10.6648	6.15198	4.17889	0.141657	0.151776	6.15198	0.505919	100	0.718473	0.827331	0.579011
s 2399 [7547]	61.9	0.74	16.72			6.04	5.49	2.5	0.13	1.9	3.91	0.22	99.55	62.1798	0.743345	16.7956	6.0673	5.51482	2.5113	0.130588	1.90859	3.92767	0.220994	100	0.70726	0.913287	0.503232
s 2191 [7547]	63	0.69	16.53			5.52	5.19	2.3	0.12	2.04	3.97	0.23	99.59	63.2594	0.692841	16.5981	5.54273	5.21137	2.30947	0.120494	2.0484	3.98634	0.230947	100	0.705882	0.917573	0.524022
s 2248 [7547]	59.3	0.81	17.55			7.04	6.1	2.85	0.15	1.45	4.1	0.25	99.6	59.5382	0.813253	17.6205	7.06827	6.1245	2.86145	0.150602	1.45582	4.11647	0.251004	100	0.71183	0.912458	0.469575
s 2251 [7547]	60.1	0.82	17.44			6.5	5.81	2.68	0.14	1.61	4.22	0.26	99.58	60.3535	0.823459	17.5136	6.52742	5.8345	2.6913	0.14059	1.61679	4.2378	0.261097	100	0.708061	0.914118	0.493599
s 2286 [7547]	59.8	0.8	17.41			6.78	5.92	2.89	0.14	1.55	4.06	0.27	99.62	60.0281	0.803052	17.4764	6.80586	5.94258	2.90102	0.140534	1.55591	4.07549	0.27103	100	0.701138	0.918663	0.475767
s 2315 [7547]	59.1	0.81	17.51			7.12	6.07	2.94	0.15	1.46	4.15	0.29	99.6	59.3373	0.813253	17.5803	7.14859	6.09438	2.95181	0.150602	1.46586	4.16667	0.291165	100	0.707753	0.908574	0.475916
s 2316 [7547]	59.3	0.81	17.54			7.02	6.1	2.86	0.15	1.45	4.07	0.25	99.55	59.5681	0.813661	17.6193	7.05173	6.12757	2.87293	0.150678	1.45655	4.0884	0.25113	100	0.710526	0.914263	0.467054
s KNM-15 [7547]	62.5	0.71	16.86			5.7	5.53	2.32	0.12	1.86	3.84	0.16	99.6	62.751	0.712851	16.9277	5.72289	5.55221	2.32932	0.120482	1.86747	3.85542	0.160643	100	0.710723	0.925229	0.489738
s 2185 [7547]	61.9	0.63	17.14			5.72	5.51	2.45	0.14	1.71	4.12	0.25	99.57	62.1673	0.632721	17.214	5.7447	5.5338	2.46058	0.140605	1.71738	4.13779	0.25108	100	0.700122	0.927384	0.498985
s 2 [6541]	52.78	0.91	20.11			8.37	9.49	3.16	0.07	0.67	2.72		98.28	53.7037	0.925926	20.4619	8.51648	9.65608	3.2153	0.0712251	0.681726	2.7676	0	100	0.725932	0.903585	0.25629
s MMU31380 [8163]	55.58	0.85	17.62	1.81	4.48	6.10864	6.38	2.19	0.13	6.64	1.87	0.42	97.7886	56.8369	0.869222	18.0185	6.24678	6.52428	2.23952	0.13294	6.79015	1.91229	0.429498	100	0.736101	0.813085	0.577369
s 7119 [2770]	53.49	0.94	14.59	4.35	9.04	12.9541	9.7	4.7	0.22	0.27	2.35	0.07	99.2841	53.8757	0.946778	14.6952	13.0475	9.76994	4.73389	0.221586	0.271947	2.36694	0.0705047	100	0.733773	0.675408	0.282489
s 7092 [2770]	55.54	0.76	17.52	2.33	6.55	8.64653	10.51	3.1	0.18	0.23	2.42	0.07	98.9765	56.1143	0.767859	17.7012	8.73594	10.6187	3.13206	0.181861	0.232378	2.44502	0.0707238	100	0.736092	0.75737	0.239312
s 14789/1 [2770]	53.24	0.8	19.2	1.8	7.34	8.95964	9.97	3.46	0.16	0.21	2.61	0.04	98.6496	53.9688	0.810951	19.4628	9.08228	10.1065	3.50736	0.16219	0.212875	2.64573	0.0405475	100	0.721409	0.855314	0.23339
s I(II)5.2.4. [1322]	61.3	1.6	17.43	1.87	3.32	5.00263	3.4	1.26	0.19	3.59	5.26	0.26	99.2926	61.7367	1.6114	17.5542	5.03827	3.42422	1.26898	0.191354	3.61558	5.29747	0.261852	100	0.798806	0.939339	0.713053
s HK31042408 [1404]	55.1	1.99	14.77	5.42	6.87	11.7469	8.08	3.73	0.63	0.53	2.74	0.09	99.4069	55.4287	2.00187	14.8581	11.817	8.12821	3.75225	0.633759	0.533162	2.75635	0.090537	100	0.758996	0.753677	0.340988
s N4L [4232]	61.55	0.77	17.66			4.96	5.74	2.11	0.11	1.99	3.93		98.82	62.285	0.779194	17.8709	5.01923	5.80854	2.1352	0.111313	2.01376	3.97693	0	100	0.701556	0.935025	0.48376
s MW71 [6528]	61.8	1.26	15.3	8.67		7.80127	4.57	1.81	0.11	0.65	5.64	0.21	99.1513	62.329	1.27079	15.431	7.86804	4.60912	1.82549	0.110942	0.655564	5.68828	0.211798	100	0.811679	0.843936	0.646653
s JK90RED1-2 [7172]	57.13	0.61	18.44			6.34	7.37	2.56	0.15	1.29	3.98	0.22	98.09	58.2424	0.621878	18.7991	6.46345	7.51351	2.60985	0.152921	1.31512	4.0575	0.224284	100	0.71236	0.871658	0.426991
s RDSS-2D [7172]	58.37	0.6	18.64			6.2	7.29	2.52	0.15	1.32	3.95	0.23	99.27	58.7992	0.604412	18.7771	6.24559	7.34361	2.53853	0.151103	1.32971	3.97905	0.231691	100	0.711009	0.887865	0.421512
s RDSS2-A [7172]	61.92	0.47	17.97			4.95	6.11	1.91	0.13	1.56	4.19	0.2	99.41	62.2875	0.472789	18.0767	4.97938	6.14626	1.92134	0.130772	1.56926	4.21487	0.201187	100	0.721574	0.920757	0.473334
s JK90RED3B [7172]	58.92	0.56	18.2			5.89	6.89	2.37	0.14	1.44	4.03	0.21	98.65	59.7263	0.567663	18.4491	5.9706	6.98429	2.40243	0.141916	1.45971	4.08515	0.212874	100	0.713075	0.886398	0.445943
s GD82 [8111]	52.77	1.81	16.63			10.05	7.51	3.69	0.19	1.73	3.66	0.39	98.43	53.6117	1.83887	16.8953	10.2103	7.62979	3.74886	0.193031	1.75759	3.71838	0.396221	100	0.731441	0.778643	0.470475
s GD83B [8111]	52.8	1.85	17.3			10.23	7.37	3.78	0.17	1.63	3.77	0.29	99.19	53.2312	1.86511	17.4413	10.3135	7.43018	3.81087	0.171388	1.64331	3.80079	0.292368	100	0.730193	0.816907	0.45642
s GD83F [8111]	52.82	1.72	17.08			10.17	7.49	3.77	0.16	1.54	3.63	0.25	98.63	53.5537	1.74389	17.3172	10.3113	7.59404	3.82237	0.162222	1.56139	3.68042	0.253473	100	0.729555	0.810675	0.443281
s GD83H [8111]	52.44	1.83	17.14			10.54	7.59	3.78	0.17	1.63	3.78	0.27	99.17	52.8789	1.84532	17.2835	10.6282	7.65352	3.81164	0.171423	1.64364	3.81164	0.27226	100	0.736034	0.793878	0.461632
s GD83I [8111]	52.32	1.84	17.66			10.22	7.84	3.81	0.17	1.59	3.68	0.27	99.4	52.6358	1.85111	17.7666	10.2817	7.88732	3.833	0.171026	1.5996	3.70221	0.27163	100	0.728439	0.808802	0.436376
s GD83L [8111]	52.29	2	16.39			10.85	7.83	4.32	0.17	1.56	3.85	0.33	99.59	52.5053	2.00823	16.4575	10.8947	7.86224	4.33778	0.1707	1.56642	3.86585	0.331359	100	0.715227	0.742915	0.485138
s V1J [3763]	55.72	0.99	17.65	2	6.3	8.0996	8.56	3.39	0.06	0.65	3.71	0.16	98.9896	56.2887	1.00011	17.8302	8.18227	8.64737	3.4246	0.0606124	0.656635	3.74787	0.161633	100	0.704951	0.796026	0.382255
s FD-50 [7408]	61.62	0.59	18.28	5.35		4.81393	5.96	1.55	0.1	1.63	3.72	0.15	98.4139	62.6131	0.599509	18.5746	4.89151	6.05605	1.57498	0.101612	1.65627	3.77995	0.152417	100	0.75644	0.98518	0.427492
s K-29 [7408]	60.55	0.65	18.11	6.08		5.47078	6.01	2.24	0.1	1.55	3.61	0.15	98.4408	61.5091	0.660295	18.3968	5.55744	6.10519	2.27548	0.101584	1.57455	3.66718	0.152376	100	0.709498	0.985316	0.416861
s SIO-34 [7408]	63.46	0.54	17.53	4.42		3.97712	5.04	1.63	0.06	1.94	3.95	0.14	98.2671	64.5791	0.549523	17.8391	4.04725	5.12888	1.65874	0.0610581	1.97421	4.01966	0.142469	100	0.709298	0.995757	0.486148
s FD-2 [7408]	60.98	0.61	18.41	5.65		5.08387	6.11	2.05	0.12	1.48	3.72	0.15	98.7139	61.7745	0.617948	18.6499	5.15011	6.18961	2.07671	0.121563	1.49928	3.76847	0.151954	100	0.712638	0.986372	0.415731
s B4206 [2609]	62.6	0.85	17			5.4	5.18	2.3	0	2.61	3.95		99.89	62.6689	0.850936	17.0187	5.40595	5.1857	2.30253	0	2.61287	3.95435	0	100	0.701299	0.915168	0.543589
s 72-1093 [2609]	56.4	0.93	17.5			9.33	8.3	2.99	0	1.77	2.6	0.14	99.96	56.4226	0.930372	17.507	9.33373	8.30332	2.9912	0	1.77071	2.60104	0.140056	100	0.757305	0.829548	0.350772
s 5251 [2609]	55	0.64	21			6.63	9.68	2.71	0	1.61	2.71	0.11	100.09	54.9505	0.639425	20.9811	6.62404	9.6713	2.70756	0	1.60855	2.70756	0.109901	100	0.70985	0.890192	0.292677
s MP33 [8466]	56.5	0.8	18.4			6.93	8.1	2.9	0.2	2.1	3.5		99.43	56.8239	0.804586	18.5055	6.96973	8.14643	2.91662	0.201147	2.11204	3.52006	0	100	0.704985	0.815712	0.432613
s MP32 [8466]	56.2	0.8	17.5			6.93	7.6	2.9	0.2	2.1	3.5		97.73	57.5054	0.818582	17.9065	7.09096	7.77653	2.96736	0.204645	2.14878	3.5813	0	100	0.704985	0.808092	0.454862
s 84-1A [8466]	56.5	0.8	18.2			7.2	8.4	2.6	0.2	2.6	3.6		100.1	56.4436	0.799201	18.1818	7.19281	8.39161	2.5974	0.1998	2.5974	3.5964	0	100	0.734694	0.764798	0.475802
s MP285 [8466]	56.3	0.7	18.7			7.11	8.5	2.6	0.2	1.7	3.7		99.51	56.5772	0.703447	18.7921	7.14501	8.54186	2.6128	0.200985	1.70837	3.71822	0	100	0.732235	0.806912	0.420162
s MP266 [8466]	57.6	0.7	19.3			6.3	7.9	2.1	0.2	2	3.7		99.8	57.7154	0.701403	19.3387	6.31263	7.91583	2.10421	0.200401	2.00401	3.70741	0	100	0.75	0.861016	0.423778
s MP41 [8466]	55.5	1.1	18.3			8.01	7.3	2.8	0.2	2.1	3.7		99.01	56.0549	1.111	18.483	8.09009	7.37299	2.828	0.202	2.121	3.737	0	100	0.740981	0.853488	0.452798
s MP283 [8466]	54.1	0.8	19.3			7.65	9.1	2.8	0.2	1.9	3.5		99.35	54.454	0.805234	19.4263	7.70005	9.15954	2.81832	0.201309	1.91243	3.5229	0	100	0.732057	0.799354	0.401321
s MP226 [8466]	60.6	0.6	17.8			5.13	6.6	1.7	0.2	2	3.5		98.13	61.7548	0.611434	18.1392	5.22776	6.72577	1.7324	0.203811	2.03811	3.5667	0	100	0.751098	0.901423	0.441168
s MP235 [8466]	55.9	0.8	18.6			7.38	8.5	2.7	0.2	1.8	3.7		99.58	56.1358	0.803374	18.6784	7.41113	8.53585	2.71139	0.200844	1.80759	3.71561	0	100	0.732143	0.798898	0.42819
s MP312 [8466]	55.3	0.8	19.1			7.29	8.8	2.6	0.2	1.5	3.4		98.99	55.8642	0.808162	19.2949	7.36438	8.88979	2.62653	0.202041	1.5153	3.43469	0	100	0.737108	0.830014	0.374518
s TA-5 [8454]	59.24	1.04	17.61	2.97	3.63	6.30241	5.45	2.36	0.15	1.27	5.4	0.48	99.3024	59.6562	1.04731	17.7337	6.34668	5.48829	2.37658	0.151054	1.27892	5.43793	0.483372	100	0.727558	0.880983	0.57738
s TA-14 [8454]	59.35	1.02	17.62	2.5	3.96	6.2095	5.44	2.31	0.15	1.28	5.43	0.48	99.2895	59.7747	1.0273	17.7461	6.25393	5.47893	2.32653	0.151073	1.28916	5.46886	0.483435	100	0.728857	0.879652	0.580437
s TA-32 [8454]	58.43	1.05	17.42	6.82	0.16	6.29664	5.42	2.39	0.15	1.28	5.41	0.49	98.3366	59.4183	1.06776	17.7147	6.40314	5.51168	2.43043	0.152537	1.30165	5.50151	0.498288	100	0.724865	0.872658	0.585229
s TA-33 [8454]	58.65	1.05	17.41	6.74	0.23	6.29465	5.42	2.37	0.15	1.28	5.33	0.48	98.4347	59.5827	1.0667	17.6869	6.39475	5.50619	2.40769	0.152385	1.30036	5.41476	0.487633	100	0.726475	0.877894	0.578073
s E12 [3258]	55.21	1.17	13.97	6.25	6.61	12.2338	7.13	4.28	0.22	0.13	3.23	0.11	97.6838	56.5191	1.19774	14.3013	12.5238	7.29906	4.38149	0.225217	0.133083	3.30659	0.112608	100	0.740822	0.765266	0.386987
s R8607 [8464]	60.64	1.16	15.71	5.64	2.01	7.08487	2.95	0.84	0.17	5.22	4.29	0.49	98.5549	61.5292	1.17701	15.9404	7.18876	2.99326	0.852317	0.172493	5.29654	4.35291	0.497185	100	0.894005	0.877073	0.801763
s SB280 [8464]	53.43	1.32	17.61	3.91	4.41	7.92822	6.41	3.05	0.21	3.48	4.19	0.68	98.3082	54.3495	1.34272	17.913	8.06465	6.52031	3.10249	0.213614	3.53989	4.26211	0.691702	100	0.722177	0.796214	0.599988
s KU-01 [3409] / s KU01 [4087]	53.38	1	18.71	3.92	6.44	9.96722	9.4	3.7	0.09	0.39	2.48	0.15	99.2672	53.774	1.00738	18.8481	10.0408	9.46939	3.72731	0.0906644	0.392879	2.49831	0.151107	100	0.729279	0.874223	0.238495
s KU-07 [3409] / s KU07 [4087]	52.84	0.92	18.46	3.61	6.69	9.93828	9.57	3.95	0.19	0.45	2.32	0.12	98.7583	53.5044	0.931567	18.6921	10.0632	9.69033	3.99966	0.192389	0.455658	2.34917	0.121509	100	0.715587	0.858138	0.231079
s D-JL-76 [8431]	61.8	0.54	16.87			5.97	6.14	2.53	0.15	1.43	3.28	0.12	98.83	62.5316	0.546393	17.0697	6.04068	6.21269	2.55995	0.151776	1.44693	3.31883	0.121421	100	0.702353	0.939973	0.407974
s D-JL-16 [8431]	62.09	0.51	16.59			5.42	5.96	2.26	0.14	1.48	3.28	0.12	97.85	63.4543	0.521206	16.9545	5.53909	6.09096	2.30966	0.143076	1.51252	3.35207	0.122637	100	0.705729	0.938529	0.418093
s D-JL-67 [8431]	61.97	0.52	17.29			5.83	6.18	2.48	0.15	1.29	3.27	0.12	99.1	62.5328	0.524723	17.447	5.88295	6.23613	2.50252	0.151362	1.30172	3.2997	0.12109	100	0.701564	0.96847	0.388433
s D-JL-68 [8431]	61.44	0.55	17.05			6.07	6.18	2.58	0.16	1.39	3.31	0.13	98.86	62.1485	0.556342	17.2466	6.14	6.25126	2.60975	0.161845	1.40603	3.34817	0.131499	100	0.701734	0.945887	0.404019
s D-JL-26 [8431]	62.54	0.53	16.86			5.65	6.16	2.39	0.14	1.45	3.31	0.12	99.15	63.0761	0.534544	17.0045	5.69844	6.21281	2.41049	0.1412	1.46243	3.33838	0.121029	100	0.702736	0.933878	0.41239
s D-JL-55 [8431]	61.87	0.53	16.81			5.92	6.03	2.44	0.15	1.49	3.24	0.12	98.6	62.7485	0.537525	17.0487	6.00406	6.11562	2.47465	0.15213	1.51116	3.286	0.121704	100	0.708134	0.947136	0.409379
s D-JL-5 [8431]	62.18	0.55	16.78	6.7		6.02866	6.17	2.54	0.15	1.39	3.28	0.12	99.1887	62.6886	0.554499	16.9173	6.07797	6.22047	2.56078	0.151227	1.40137	3.30683	0.120982	100	0.703571	0.934378	0.407604
s D-JL-3 [8431]	61.94	0.56	16.96	6.65		5.98367	6.3	2.56	0.15	1.37	3.28	0.12	99.2237	62.4246	0.564381	17.0927	6.03049	6.34929	2.58003	0.151174	1.38072	3.30566	0.120939	100	0.700363	0.933341	0.402013
s D-JL-59 [8431]	62.21	0.53	16.81	6.54		5.88469	6.07	2.48	0.15	1.39	3.38	0.12	99.0247	62.8227	0.53522	16.9756	5.94265	6.12978	2.50443	0.151477	1.40369	3.41329	0.121182	100	0.703516	0.936943	0.416577
s D136 [8431]	61.64	0.55	16.8	6.78		6.10064	5.73	2.27	0.15	1.44	3.4	0.12	98.2006	62.7694	0.560078	17.1078	6.21243	5.83499	2.31159	0.152748	1.46639	3.4623	0.122199	100	0.728814	0.964693	0.421959
s D-JL-61 [8431]	62.71	0.52	16.8	6.37		5.73173	5.94	2.39	0.15	1.43	3.34	0.12	99.1317	63.2593	0.524555	16.9471	5.78193	5.99203	2.41093	0.151314	1.44253	3.36925	0.121051	100	0.705728	0.949971	0.415497
s DOM 686 [8431]	60.64	0.55	17.39	6.78		6.10064	6.75	2.4	0.14	1.38	3.55	0.12	99.0206	61.2398	0.55544	17.562	6.16098	6.81676	2.42374	0.141385	1.39365	3.58511	0.121187	100	0.717668	0.89486	0.418006
s DOM 687 [8431]	61.55	0.57	16.86	7.01		6.3076	6.14	2.38	0.16	1.56	3.6	0.11	99.2376	62.0229	0.574379	16.9895	6.35606	6.18717	2.39828	0.161229	1.57198	3.62766	0.110845	100	0.726046	0.906033	0.447436
s DOM 675 [8431]	62.26	0.5	16.95	6.49		5.8397	6.19	2.16	0.15	1.76	3.36	0.11	99.2797	62.7117	0.503628	17.073	5.88207	6.23491	2.17567	0.151088	1.77277	3.38438	0.110798	100	0.72999	0.915131	0.434632
s D-JL-14 [8431]	62.09	0.52	16.42	6.28		5.65074	6.05	2.37	0.14	1.5	3.29	0.12	98.1507	63.2598	0.529797	16.7294	5.75721	6.16399	2.41465	0.142638	1.52826	3.35199	0.122261	100	0.704516	0.918522	0.424721
s D-JL-15 [8431]	62.2	0.51	16.47	6.09		5.47978	5.93	2.29	0.14	1.53	3.25	0.12	97.9198	63.5214	0.520834	16.8199	5.5962	6.05598	2.33865	0.142974	1.5625	3.31904	0.122549	100	0.705268	0.934348	0.421426
s D077 [8431]	61.92	0.5	16.71	6.21		5.58776	5.94	2.32	0.14	1.46	3.23	0.12	97.9278	63.2303	0.51058	17.0636	5.706	6.0657	2.36909	0.142963	1.49089	3.29835	0.122539	100	0.706617	0.952812	0.408927
s D061 [8431]	62.7	0.53	16.64	6.45		5.80371	5.88	2.46	0.15	1.47	3.32	0.12	99.0737	63.2862	0.534955	16.7956	5.85797	5.93498	2.483	0.151402	1.48374	3.35104	0.121122	100	0.702313	0.946158	0.420111
s D-JL-72 [8431]	62.36	0.52	16.98	6.42		5.77672	5.63	2.41	0.15	1.44	3.34	0.11	98.7167	63.1707	0.52676	17.2007	5.85181	5.70319	2.44133	0.15195	1.45872	3.38342	0.11143	100	0.705621	0.990849	0.411724
s D-JL-54 [8431]	62.48	0.54	16.89	6.39		5.74972	6.14	2.36	0.15	1.43	3.33	0.12	99.1897	62.9904	0.544411	17.028	5.79669	6.19016	2.37928	0.151225	1.44168	3.3572	0.12098	100	0.708991	0.936832	0.412318
s D-JL-28 [8431]	62.57	0.52	16.33	6.31		5.67774	5.8	2.3	0.15	1.41	3.27	0.12	98.1477	63.7508	0.529814	16.6382	5.78489	5.90946	2.34341	0.152831	1.43661	3.33171	0.122265	100	0.711698	0.944102	0.419152
s D-JL-30 [8431]	62.27	0.52	16.49	6.24		5.61475	5.94	2.33	0.15	1.41	3.25	0.12	98.0948	63.4794	0.5301	16.8103	5.7238	6.05537	2.37525	0.152913	1.43739	3.31312	0.122331	100	0.706725	0.941396	0.413107
s 3 [4081]	54.49	1.03	16.49	5.43	4.72	9.60591	7.25	3.25	0.25	1.45	3.78	0.27	97.8659	55.6782	1.05246	16.8496	9.81538	7.4081	3.32087	0.255452	1.48162	3.86243	0.275888	100	0.747198	0.793384	0.468118
s 7 [4498]	57.03	1.02	17.62	5.46	3.01	7.92291	6.56	2.84	0.16	1.85	3.99	0.28	99.2729	57.4477	1.02747	17.7491	7.98094	6.60805	2.8608	0.161172	1.86355	4.01922	0.282051	100	0.736131	0.867445	0.481886
s 5 [4498]	55.44	1.01	18.29	3.82	4.25	7.68724	6.45	2.92	0.17	1.69	4.18	0.32	98.1572	56.4808	1.02896	18.6334	7.83155	6.57109	2.97482	0.173192	1.72173	4.25847	0.326008	100	0.724716	0.903101	0.471787
s 6 [4498]	56.8	1.01	18.5	3.62	4.28	7.53728	6.27	2.79	0.17	1.78	3.89	0.29	99.0373	57.3521	1.01982	18.6798	7.61054	6.33095	2.81712	0.171653	1.7973	3.92781	0.292819	100	0.729842	0.946206	0.446091
s M2 [8511]	58.34	1.41	17.13			7	5.24	2.53	0.1	2.17	3.36	0.26	97.54	59.8114	1.44556	17.562	7.17654	5.37216	2.59381	0.102522	2.22473	3.44474	0.266557	100	0.734523	0.993053	0.455745
s P2 [8511]	60.37	1.27	16.43			6.51	4.5	2.01	0.1	2.46	3.55	0.35	97.55	61.8862	1.3019	16.8426	6.6735	4.61302	2.06048	0.102512	2.52178	3.63916	0.35879	100	0.764085	0.993515	0.512955
s P4 [8511]	60.68	1.3	16.45			6.34	4.55	2.05	0.104	2.54	3.9	0.39	98.304	61.7269	1.32243	16.7338	6.44938	4.6285	2.08537	0.105794	2.58382	3.96729	0.396729	100	0.755662	0.951754	0.552243
s F2 [8511]	61.46	1.14	16.49			5.85	4.27	1.65	0.11	2.67	4.17	0.36	98.17	62.6057	1.16125	16.7974	5.95905	4.3496	1.68076	0.112051	2.71977	4.24773	0.366711	100	0.78	0.949938	0.586059
s I2 [8511]	61.74	1.09	16.37			5.65	4.2	1.6	0.1	2.9	4.02	0.35	98.02	62.9871	1.11202	16.7007	5.76413	4.28484	1.63232	0.10202	2.95858	4.1012	0.35707	100	0.77931	0.949808	0.590489
s B-216 [8505]	60.9	0.56	17.6			4.96	4.96	1.61	0.13	2.76	4.57	0.36	98.41	61.884	0.569048	17.8844	5.04014	5.04014	1.63601	0.1321	2.80459	4.64384	0.365816	100	0.754947	0.909502	0.591643
s T-R1 [8485]	57.37	1.01	16.49			9.17	7.57	3.42	0.19	0.37	3.29	0.15	99.03	57.9319	1.01989	16.6515	9.25982	7.64415	3.4535	0.191861	0.373624	3.32223	0.151469	100	0.728356	0.849854	0.349396
s T-R2 [8485]	54.77	1.08	16.72			10.28	8.24	4.07	0.2	0.39	2.81	0.13	98.69	55.497	1.09434	16.9419	10.4165	8.34938	4.12402	0.202655	0.395177	2.8473	0.131726	100	0.716376	0.842338	0.299063
s T-R3 [8485]	55	1.02	17.15			10.07	8.17	4.16	0.2	0.32	2.98	0.12	99.19	55.4491	1.02833	17.29	10.1522	8.23672	4.19397	0.201633	0.322613	3.00434	0.12098	100	0.70766	0.860708	0.303348
s T-R4 [8485]	54.78	1.06	16.88			10.26	8.41	4.2	0.2	0.32	2.9	0.13	99.14	55.2552	1.0692	17.0264	10.349	8.48295	4.23643	0.201735	0.322776	2.92516	0.131128	100	0.709544	0.834507	0.300473
s T-G1 [8485]	59.09	0.87	16.59			8.1	7.12	2.87	0.17	0.58	3.38	0.13	98.9	59.7472	0.879676	16.7745	8.19009	7.19919	2.90192	0.171891	0.586451	3.41759	0.131446	100	0.738377	0.874794	0.369717
s T-G2 [8485]	59.29	0.81	16.48			7.88	6.9	3.24	0.16	0.69	3.47	0.11	99.03	59.8707	0.817934	16.6414	7.95718	6.96759	3.27174	0.161567	0.696759	3.50399	0.111077	100	0.708633	0.87507	0.388251
s T-G3 [8485]	56.74	0.91	16.98			8.96	7.51	3.82	0.18	0.5	3.15	0.12	98.87	57.3885	0.920401	17.1741	9.06241	7.59583	3.86366	0.182057	0.505715	3.186	0.121371	100	0.701095	0.88408	0.334084
s T-G4 [8485]	58.36	0.83	16.9			8.05	7.52	3.34	0.17	0.52	3.28	0.13	99.1	58.89	0.837538	17.0535	8.12311	7.58829	3.37033	0.171544	0.524723	3.30979	0.131181	100	0.70676	0.868543	0.349478
s OK-R1 [8485]	56.42	0.99	16.56			9.84	7.88	3.93	0.19	0.42	2.82	0.09	99.14	56.9094	0.998588	16.7037	9.92536	7.94836	3.96409	0.191648	0.423643	2.84446	0.0907807	100	0.714597	0.860293	0.304881
s OK-R2 [8485]	56.06	0.98	16.53			9.87	8.22	3.88	0.18	0.4	2.92	0.11	99.15	56.5406	0.988401	16.6717	9.95461	8.29047	3.91326	0.181543	0.403429	2.94503	0.110943	100	0.717818	0.826352	0.314
s AKRABAN [8512]	59.97	1.22	13.02			11.94	4.64	0.91	0.2	2.62	3.63	0.51	98.66	60.7845	1.23657	13.1968	12.1022	4.70302	0.92236	0.202716	2.65558	3.6793	0.516927	100	0.929183	0.761776	0.670504
s OS-1 [3408]	58.74	0.94	14.15	3.02	7.96	10.6774	7.82	2.91	0.24	0.29	2.53	0.1	98.3974	59.6967	0.95531	14.3805	10.8513	7.94736	2.9574	0.243909	0.294723	2.57121	0.101629	100	0.785831	0.763676	0.313532
s OS-4 [3408]	57.2	1.16	14.32	2.92	9.28	11.9074	8.29	3.3	0.22	0.45	2.35	0.14	99.3374	57.5815	1.16774	14.4155	11.9868	8.34529	3.32201	0.221467	0.453002	2.36567	0.140934	100	0.783001	0.743744	0.301302
s B-5A [8458]	59.29	1.17	16.82	2.97	4.83	7.50241	6.17	2.56	0.19	0.78	4.8	0.18	99.4624	59.6105	1.17632	16.9109	7.54296	6.20335	2.57384	0.191027	0.784216	4.82594	0.180973	100	0.745588	0.850248	0.515077
s B-5B [8458]	59.77	1.18	16.79	1.42	6.25	7.52772	6.09	2.63	0.18	0.82	4.78	0.18	99.9477	59.8013	1.18062	16.7988	7.53165	6.09319	2.63138	0.180094	0.820429	4.7825	0.180094	100	0.741084	0.854514	0.516611
s 79 BL/R [8458]	52.74	0.94	21.69	2.78	4.45	6.95144	10.51	2.9	0.14	0.52	3.31	0.13	99.8314	52.829	0.941587	21.7266	6.96318	10.5277	2.9049	0.140236	0.520878	3.31559	0.130219	100	0.705627	0.871259	0.274555
s 9/16/5/91 [8458]	56.05	1.18	17.42	5.46	3.61	8.52291	7.6	3.44	0.19	0.7	4.19	0.18	99.4729	56.347	1.18625	17.5123	8.56807	7.64027	3.45823	0.191007	0.703709	4.2122	0.180954	100	0.712444	0.818649	0.435311
s 1/F/91 [8458]	55.98	1.18	17.45	5.81	3.3	8.52784	7.62	3.43	0.19	0.73	4.28	0.18	99.5678	56.223	1.18512	17.5257	8.56485	7.65307	3.44489	0.190825	0.733168	4.29858	0.180781	100	0.713159	0.811856	0.444817
s 3/21/5/92 [8458]	54.89	1.18	17.88	6.16	3.2	8.74277	8.19	3.7	0.19	0.61	3.79	0.16	99.3328	55.2587	1.18793	18.0001	8.80149	8.24501	3.72485	0.191276	0.614097	3.81546	0.161075	100	0.702639	0.82803	0.382233
s B-3 [8458]	54.53	1.31	17.18	2.98	6.94	9.6214	8.49	3.98	0.19	0.59	3.88	0.14	99.9114	54.5784	1.31116	17.1952	9.62994	8.49753	3.98353	0.190168	0.590523	3.88344	0.140124	100	0.707383	0.771811	0.4051
s SCORIA(1)/91 [8458]	52.6	0.95	21.46	6.33	1.16	6.85573	10.45	2.8	0.14	0.43	3.21	0.12	99.0157	53.1229	0.959443	21.6733	6.92388	10.5539	2.82783	0.141392	0.434274	3.24191	0.121193	100	0.710017	0.874944	0.265399
s B-2 [8458]	55.49	1.21	17.46	1.99	7.08	8.8706	8.04	3.74	0.18	0.69	4.03	0.16	99.8706	55.5619	1.21157	17.4826	8.8821	8.05042	3.74485	0.180233	0.690894	4.03522	0.160207	100	0.703424	0.800908	0.418757
s CAY 46DL [8494]	62.5	0.66	17.2			5.17	5	2.15	0.09	1.78	4.2	0.2	98.95	63.1632	0.667004	17.3825	5.22486	5.05306	2.17281	0.090955	1.79889	4.24457	0.202122	100	0.706284	0.968001	0.509195
s CAY 46DE [8494]	59.6	0.76	17.9			6.24	5.8	2.54	0.11	1.46	4.2	0.22	98.83	60.3056	0.768997	18.1119	6.31387	5.86866	2.57007	0.111302	1.47728	4.24972	0.222604	100	0.710706	0.94875	0.470102
s CAY 139H [8494]	60	0.77	17.9			6.3	6.05	2.64	0.11	1.17	4.48	0.21	99.63	60.2228	0.77286	17.9665	6.3234	6.07247	2.6498	0.110409	1.17435	4.49664	0.21078	100	0.704698	0.9197	0.478226
s CAY 139C [8494]	62.8	0.65	16.7			5.17	5.2	2.14	0.09	1.78	4.25	0.2	98.98	63.4472	0.656698	16.8721	5.22328	5.25359	2.16205	0.0909275	1.79834	4.2938	0.202061	100	0.70725	0.917052	0.529322
s CAY 100D [8494]	62.6	0.92	16.8			5.24	4.4	1.5	0.09	2.3	4.5	0.35	98.7	63.4245	0.932118	17.0213	5.30902	4.45795	1.51976	0.0911854	2.33029	4.55927	0.35461	100	0.777448	0.947311	0.583645
s CAY 106A [8494]	61	0.86	18.3			5.04	5.32	1.68	0.06	2.1	4.4	0.25	99.01	61.6099	0.868599	18.483	5.09039	5.37319	1.6968	0.0605999	2.121	4.444	0.2525	100	0.75	0.962413	0.515169
s CAY 106B [8494]	61	0.85	18.3			4.89	5.17	1.69	0.06	2.13	4.36	0.25	98.7	61.8034	0.861196	18.541	4.95441	5.2381	1.71226	0.0607903	2.15805	4.41743	0.253293	100	0.743161	0.978016	0.513364
s CAY 106D [8494]	60.5	0.87	18.25			5.07	5.2	1.68	0.07	2.08	4.25	0.26	98.23	61.5901	0.885676	18.5788	5.16136	5.2937	1.71027	0.0712613	2.11748	4.32658	0.264685	100	0.751111	0.984762	0.502003
s CAY 99B [8494]	60	0.85	18.35			5.2	5.8	1.5	0.07	1.74	4.2	0.25	97.96	61.2495	0.867701	18.7321	5.30829	5.92078	1.53124	0.0714577	1.77624	4.28746	0.255206	100	0.776119	0.957358	0.474945
s BS1 [5109]	58.94	0.88	16.77			8.19	7.04	2.82	0.19	0.62	3.26	0.17	98.88	59.6076	0.889968	16.96	8.28277	7.11974	2.85194	0.192152	0.627023	3.29693	0.171926	100	0.743869	0.898351	0.35664
s SR4 [5109]	57.61	0.92	17.32			8.45	7.88	2.96	0.19	0.54	3.22	0.18	99.27	58.0336	0.926765	17.4474	8.51214	7.93795	2.98177	0.191397	0.543971	3.24368	0.181324	100	0.740578	0.864693	0.336593
s UD2 [5109]	57.43	0.92	17.49			8.6	7.52	3.13	0.19	0.52	3.03	0.17	99	58.0101	0.929293	17.6667	8.68687	7.59596	3.16162	0.191919	0.525253	3.06061	0.171717	100	0.733163	0.9181	0.314381
s SM2 [5109]	61.05	1.08	16.22			7.86	5.74	2.1	0.18	0.85	3.57	0.32	98.97	61.6854	1.09124	16.3888	7.9418	5.79974	2.12186	0.181873	0.858846	3.60715	0.32333	100	0.789157	0.949812	0.415111
s SM4 [5109]	58.26	1.02	17.89			7.95	7.38	2.37	0.18	0.56	3.45	0.24	99.3	58.6707	1.02719	18.0161	8.00604	7.43202	2.38671	0.181269	0.563948	3.47432	0.241692	100	0.770349	0.916229	0.348032
s NE4 [5109]	61.48	0.88	16.01			7.61	5.92	3.03	0.14	1.15	2.6	0.16	98.98	62.1136	0.889068	16.175	7.68842	5.98101	3.06122	0.141443	1.16185	2.62679	0.161649	100	0.715226	0.991843	0.341869
s DV-14.H [8292]	60.45	2.32	14.43			9.6	4.52	2.09	0.16	1.13	3.9	0.33	98.93	61.1038	2.34509	14.5861	9.70383	4.56889	2.1126	0.161731	1.14222	3.94218	0.333569	100	0.821215	0.918113	0.524712
s 5G [7700]	56.82	0.838	19.37			6.96	7.66	2.95	0.143	1.477	2.75	0.189	99.157	57.3031	0.845124	19.5347	7.01917	7.72512	2.97508	0.144216	1.48956	2.77338	0.190607	100	0.702321	0.974703	0.313306
s M-3 [6781]	55.21	0.69	18.44	11.73		10.5547	8.61	2.7	0.15	0.43	1.83	0.03	98.6447	55.9686	0.69948	18.6934	10.6997	8.7283	2.7371	0.152061	0.435908	1.85514	0.0304122	100	0.796298	0.97251	0.186838
s M-4 [6781]	56.49	0.89	17.63	10.65		9.58287	9.07	2.62	0.18	0.31	1.97	0.05	98.7929	57.1802	0.900875	17.8454	9.69996	9.18082	2.65201	0.182199	0.313788	1.99407	0.0506109	100	0.785296	0.886387	0.201067
s M-5 [6781]	56.5	0.95	18.11	10.94		9.84381	8.76	2.31	0.18	0.33	2.02	0.04	99.0438	57.0455	0.959171	18.2848	9.93885	8.84457	2.3323	0.181738	0.333186	2.0395	0.0403862	100	0.809936	0.931868	0.201425
s 14 [6914]	61.42	1.19	15.33	2.48	3.86	6.0915	4.96	2.32	0.13	2.36	4.18	0.8	98.7815	62.1776	1.20468	15.5191	6.16664	5.02118	2.34862	0.131604	2.38911	4.23156	0.809868	100	0.724187	0.838338	0.609773
s KG 33 [7197]	58.66	0.68	17.21			7.23	6.54	2.9	0.17	2.16	3.64	0.23	99.42	59.0022	0.683967	17.3104	7.27218	6.57815	2.91692	0.170992	2.1726	3.66124	0.231342	100	0.713722	0.858852	0.479532
s J-4491 [7201]	62.89	0.88	16.33			5.47	5.06	1.74	0.14	1.67	4.78	0.26	99.22	63.3844	0.886918	16.4584	5.513	5.09978	1.75368	0.141101	1.68313	4.81758	0.262044	100	0.758669	0.873056	0.587009
s BV170296 [7201]	61.46	0.91	16.41			5.73	5.43	1.88	0.15	1.56	4.63	0.26	98.42	62.4467	0.924609	16.6734	5.82199	5.51717	1.91018	0.152408	1.58504	4.70433	0.264174	100	0.752957	0.863294	0.562051
s BV040496 [7201]	62.88	0.88	16.35			5.26	4.94	1.64	0.14	1.69	4.84	0.26	98.88	63.5922	0.889968	16.5352	5.31958	4.99595	1.65858	0.141586	1.70914	4.89482	0.262945	100	0.762319	0.87868	0.593588
s 98IPE27 [7201]	61.87	0.91	16.29			5.76	5.31	1.91	0.15	1.6	4.68	0.26	98.74	62.6595	0.921612	16.4979	5.8335	5.37776	1.93437	0.151914	1.62042	4.73972	0.263318	100	0.750978	0.86114	0.573831
s 98IPE28 [7201]	61.97	0.9	16.33			5.91	5.33	1.85	0.15	1.59	4.73	0.26	99.02	62.5833	0.908907	16.4916	5.96849	5.38275	1.86831	0.151485	1.60574	4.77681	0.262573	100	0.761598	0.858406	0.576761
s 98IPE29 [7201]	62.03	0.92	16.43			5.61	5.37	1.94	0.15	1.59	4.69	0.26	98.99	62.6629	0.929387	16.5976	5.66724	5.42479	1.95979	0.15153	1.60622	4.73785	0.262653	100	0.743046	0.863352	0.569281
s 97IPE5 [7201]	61.72	0.9	16.09			5.92	5.31	1.92	0.15	1.57	4.52	0.26	98.36	62.7491	0.915006	16.3583	6.01871	5.39854	1.95201	0.152501	1.59618	4.59536	0.264335	100	0.755102	0.863953	0.562749
s 98IPE25 [7201]	61.75	0.9	16.34			5.9	5.34	1.91	0.14	1.59	4.7	0.26	98.83	62.481	0.910655	16.5334	5.96985	5.40322	1.93261	0.141657	1.60882	4.75564	0.263078	100	0.755442	0.860329	0.573414
s 98IPE24 [7201]	61.47	0.91	16.27			5.92	5.37	1.92	0.15	1.58	4.65	0.26	98.5	62.4061	0.923858	16.5178	6.01015	5.45178	1.94924	0.152284	1.60406	4.72081	0.263959	100	0.755102	0.85837	0.570211
s 98IPE26 [7201]	61.77	0.91	16.3			5.77	5.34	1.9	0.15	1.6	4.67	0.26	98.67	62.6026	0.922266	16.5197	5.84778	5.41198	1.92561	0.152022	1.62157	4.73295	0.263505	100	0.752282	0.859952	0.572478
s 98IPE33 [7201]	61.99	0.91	16.41			5.77	5.41	1.9	0.15	1.58	4.7	0.26	99.08	62.5656	0.91845	16.5624	5.82358	5.46023	1.91764	0.151393	1.59467	4.74364	0.262414	100	0.752282	0.858796	0.570314
s 99IPE9 [7201]	61.8	0.9	16.81			5.63	5.7	2.03	0.15	1.52	4.61	0.25	99.4	62.173	0.905433	16.9115	5.66398	5.73441	2.04225	0.150905	1.52918	4.63783	0.251509	100	0.734987	0.865619	0.544184
s 99IPE8 [7201]	61.8	0.91	16.51			5.93	5.51	2.02	0.15	1.55	4.57	0.25	99.2	62.2984	0.917339	16.6431	5.97782	5.55444	2.03629	0.15121	1.5625	4.60685	0.252016	100	0.745912	0.866931	0.552071
s I118 [4863] / s I-118 [5906]	63.54	0.77	17.33	4.47	0.21	4.43	4.8	1.88	0.07	2.6	4.38	0.17	99.97	63.5591	0.770231	17.3352	4.43133	4.80144	1.88056	0.070021	2.60078	4.38131	0.170051	100	0.70206	0.932651	0.573078
s K1109-04 [8706]	56.42	1.05	17.17			8.26	7.56	3.54	0.17	1.73	2.71	0.36	98.97	57.0072	1.06093	17.3487	8.34596	7.63868	3.57684	0.171769	1.748	2.7382	0.363747	100	0.7	0.862869	0.365461
s K1109-03 [8706]	56.09	1.02	17.4			7.89	7.75	2.99	0.15	1.61	2.82	0.26	97.98	57.2464	1.04103	17.7587	8.05266	7.90978	3.05164	0.153092	1.64319	2.87814	0.26536	100	0.725184	0.857492	0.363539
s K1108-05 [8706]	56.95	1.11	16.75			8.69	6.97	3.44	0.13	1.86	2.79	0.34	99.03	57.5078	1.12087	16.9141	8.77512	7.03827	3.47369	0.131273	1.87822	2.81733	0.34333	100	0.716406	0.876714	0.390739
s K1117-04 [8706]	57.24	0.98	16.89			7.44	6.73	3.1	0.16	2.02	2.92	0.35	97.83	58.5097	1.00174	17.2646	7.60503	6.87928	3.16876	0.163549	2.06481	2.98477	0.357763	100	0.705882	0.886309	0.410215
s K0816-03 [8706]	58.88	0.97	16.62			6.89	5.99	2.71	0.16	1.86	3.14	0.28	97.5	60.3897	0.994872	17.0462	7.06667	6.14359	2.77949	0.164103	1.90769	3.22051	0.287179	100	0.717708	0.927969	0.428134
s K0824-01 [8706]	57.86	0.98	16.8			7.18	6.84	2.98	0.15	1.7	2.85	0.28	97.62	59.2706	1.00389	17.2096	7.35505	7.00676	3.05265	0.153657	1.74145	2.91948	0.286826	100	0.706693	0.893744	0.385182

## Sheet: Rhyolite
Sample	SiO2 (wt%)	TiO2	Al2O3	Fe2O3	FeO	FeOt	CaO	MgO	MnO	K2O	Na2O	P2O5	Total	Si	Ti	Al	FeT	Ca	Mg	Mn	K	Na	P	Total	Fe*	ACNK	Na+K/Al	TA
s 126-790B-10H-1,0-35 [2294]	70.44	0.6	13.59			4.09	3.84	1.02		0.73	5.11	0.13	99.55	70.7584	0.602712	13.6514	4.10849	3.85736	1.02461	0	0.7333	5.1331	0.130588	100	80.0391	0.840018	0.676718	5.8664
s OR50 [4594]	72.95	0.18	13.48	0.66	2.01	2.60387	0.88	0.13	0.07	3.93	4.79	0.02	99.0339	73.6617	0.181756	13.6115	2.62927	0.888585	0.131268	0.0706829	3.96834	4.83673	0.0201951	100	95.2448	0.981509	0.900148	8.80507
s 79.23A [4703]	74.18	0.27	13.65			1.68	1.24	0.05	0.02	4.42	4.07	0.04	99.62	74.463	0.27103	13.7021	1.68641	1.24473	0.0501907	0.0200763	4.43686	4.08552	0.0401526	100	97.1098	0.993854	0.84102	8.52239
s AV-F27-BTO [4744]	69.71	0.6	13.8			3.1	0.27	0.14	0.17	4.54	6.72	0.05	99.1	70.3431	0.605449	13.9253	3.12815	0.272452	0.141271	0.171544	4.58123	6.78103	0.0504541	100	95.679	0.838386	1.1572	11.3623
s AIII-F28-BTO [4744]	69.44	0.57	13.73			3.02	0.28	0.15	0.18	4.69	6.45	0.05	98.56	70.4545	0.578328	13.9306	3.06412	0.284091	0.152192	0.18263	4.75852	6.54424	0.0507305	100	95.2681	0.84771	1.14257	11.3028
s AIII-F12-BTO [4744]	69.39	0.58	14.3			2.92	0.3	0.29	0.19	4.65	6.49	0.05	99.16	69.9778	0.584913	14.4211	2.94474	0.302541	0.292457	0.19161	4.68939	6.54498	0.0504236	100	90.9657	0.879705	1.0986	11.2344
s AII-F9-MCA [4744]	69.96	0.62	13.8			3.27	0.21	0.13	0.17	4.71	6.34	0.04	99.25	70.4887	0.624685	13.9043	3.29471	0.211587	0.130982	0.171285	4.74559	6.38791	0.0403023	100	96.1765	0.867379	1.12523	11.1335
s AIV-F2-BTTS [4744]	70.51	0.56	13.27			3.25	0.24	0.09	0.16	4.81	6.26	0.04	99.19	71.0858	0.564573	13.3784	3.27654	0.24196	0.090735	0.161307	4.84928	6.31112	0.0403266	100	97.3054	0.832435	1.16841	11.1604
s AIII-F11-BTO [4744]	70.63	0.56	13.25			3.27	0.25	0.19	0.16	4.83	6.29	0.04	99.47	71.0063	0.562984	13.3206	3.28742	0.251332	0.191012	0.160853	4.85574	6.32351	0.0402131	100	94.5087	0.826557	1.17553	11.1793
s A-F40-BTO [4744]	70.7	0.56	13.27			3.23	0.25	0.19	0.16	4.83	6.26	0.04	99.49	71.0624	0.562871	13.338	3.24656	0.251282	0.190974	0.16082	4.85476	6.29209	0.040205	100	94.4444	0.830361	1.17004	11.1468
s A-F20-BTAU [4744]	70.67	0.56	13.27			3.25	0.24	0.18	0.16	4.83	6.27	0.04	99.47	71.0465	0.562984	13.3407	3.26732	0.241279	0.180959	0.160853	4.85574	6.30341	0.0402131	100	94.7522	0.830451	1.17128	11.1591
s K-20 [3252]	71.57	0.29	13.11	2.62	0.78	3.13748	2.19	0.64	0.07	3.39	3.89	0.06	98.3475	72.7726	0.294873	13.3303	3.19019	2.2268	0.650754	0.0711762	3.44696	3.95536	0.0610082	100	83.0575	0.933056	0.768031	7.40233
s ML-32 [2175]	77.2	0.29	10.5	0.61	2.19	2.73888	0.48	0.3	0.01	4.8	2.74	0.03	99.0889	77.9099	0.292667	10.5965	2.76406	0.484414	0.302758	0.0100919	4.84414	2.76519	0.0302758	100	90.1279	0.992815	0.924122	7.60933
s MX1238 [4495]	78.31	0.184	11.39			1.15	0.19	0.17	0.046	4.476	3.862	0.1	99.878	78.4057	0.184225	11.4039	1.1514	0.190232	0.170208	0.0460562	4.48147	3.86672	0.100122	100	87.1212	0.986676	0.983175	8.34818
s LH29 [4773]	75.5	0.14	13.1			1.25	0.52	0.13	0.02	4.89	4.22	0.05	99.82	75.6361	0.140252	13.1236	1.25225	0.520938	0.130234	0.0200361	4.89882	4.22761	0.0500902	100	90.5797	0.993865	0.934003	9.12643
s LH30 [4773]	75.8	0.12	12.9			1.24	0.49	0.13	0.02	4.94	4.05	0.05	99.74	75.9976	0.120313	12.9336	1.24323	0.491277	0.130339	0.0200521	4.95288	4.06056	0.0501303	100	90.5109	0.999939	0.931	9.01343
s VH253 [4825]	70.12	0.21	14.36			3.06	1.03	0.03	0.12	3.93	5.95	0.02	98.83	70.9501	0.212486	14.53	3.09623	1.04219	0.0303552	0.121421	3.97653	6.02044	0.0202368	100	99.0291	0.902295	0.977876	9.99696
s 108/1 [4553]	71.76	0.3	15.08			1.53	2.02	0.28	0.06	1.48	6.36	0.05	98.92	72.5435	0.303275	15.2446	1.5467	2.04205	0.283057	0.0606551	1.49616	6.42944	0.0505459	100	84.5304	0.958226	0.800052	7.9256
s 84/11 [4553]	74.42	0.37	12.76			2.92	2.8	0.33	0.09	0.95	4.22	0.08	98.94	75.2173	0.373964	12.8967	2.95128	2.83	0.333535	0.0909642	0.960178	4.26521	0.0808571	100	89.8462	0.976926	0.624655	5.22539
s 86/9 [4553]	69.84	0.72	12.25			6.31	3.18	0.7	0.18	0.98	4.6	0.22	98.98	70.5597	0.72742	12.3762	6.37503	3.21277	0.707214	0.181855	0.990099	4.6474	0.222267	100	90.0143	0.850111	0.704344	5.6375
s 1 [5041]	74.72	0.29	12.35			2.59	1.62	0.25	0.09	2.54	4.35	0.06	98.86	75.5816	0.293344	12.4924	2.61987	1.63868	0.252883	0.0910378	2.56929	4.40016	0.0606919	100	91.1972	0.96102	0.802069	6.96945
s 2 [5041]	74.66	0.3	11.7			2.6	1.56	0.22	0.08	2.55	4.34	0.06	98.07	76.1293	0.305904	11.9303	2.65117	1.5907	0.22433	0.0815744	2.60018	4.42541	0.0611808	100	92.1986	0.91864	0.846147	7.02559
s 3 [5041]	74.72	0.29	12.35			2.59	1.62	0.25	0.09	2.54	4.35	0.06	98.86	75.5816	0.293344	12.4924	2.61987	1.63868	0.252883	0.0910378	2.56929	4.40016	0.0606919	100	91.1972	0.96102	0.802069	6.96945
s 4 [5041]	74.31	0.37	12.25			2.85	1.79	0.21	0.08	2.48	4.29	0.08	98.71	75.2811	0.374835	12.4101	2.88725	1.81339	0.212744	0.0810455	2.51241	4.34606	0.0810455	100	93.1373	0.942572	0.795257	6.85847
s 7 [5041]	75.2	0.3	12.3			2.53	1.67	0.24	0.07	2.51	4.61	0.03	99.46	75.6083	0.301629	12.3668	2.54374	1.67907	0.241303	0.0703801	2.52363	4.63503	0.0301629	100	91.3357	0.92224	0.837464	7.15866
s 11 [5041]	71.05	0.88	12.87			4.57	3.25	1.04	0.11	2.19	3.65	0.23	99.84	71.1639	0.88141	12.8906	4.57732	3.25521	1.04167	0.110176	2.19351	3.65585	0.230369	100	81.4617	0.901004	0.650749	5.84936
s V-4 [3831]	70.47	0.38	14.02	4.22		3.79716	1.92	0.45	0.1	2.85	5.11	0.09	99.1872	71.0475	0.383114	14.1349	3.82827	1.93573	0.453688	0.10082	2.87336	5.15188	0.0907376	100	89.4047	0.935777	0.819642	8.02523
s T203 [3408]	69.08	0.34	14.91	1.22	2.26	3.35776	3.16	0.71	0.04	3.3	3.48	0.1	98.4778	70.1478	0.345256	15.1405	3.40966	3.20885	0.720975	0.0406183	3.35101	3.53379	0.101546	100	82.5457	0.991206	0.62354	6.8848
s ARG9 [3410]	69.74	0.8	12.73			5.07	1.74	0.49	0.11	4.25	3.69	0.16	98.78	70.6013	0.809881	12.8872	5.13262	1.76149	0.496052	0.111359	4.30249	3.73557	0.161976	100	91.1871	0.920175	0.838238	8.03806
s HOFFMAN [4550]	72.1	0.37	14.4			2.2	1.87	0.46		3.83	4.23		99.46	72.4915	0.372009	14.4782	2.21194	1.88015	0.462497	0	3.85079	4.25297	0	100	82.7068	0.992802	0.771146	8.10376
s 1 [4088]	74.54	0.28	12.96	0.68	0.82	1.43186	1.11	0.12	0.01	3.82	4.31	0.07	98.6519	75.5586	0.283826	13.1371	1.45143	1.12517	0.12164	0.0101367	3.8722	4.3689	0.0709566	100	92.2674	0.9786	0.866148	8.2411
s 23/3 [4766]	75.5	0.04	12.2	0.38	0.45	0.791924	0.37	0.01	0.017	4.53	4.12	0	97.5789	77.3733	0.0409925	12.5027	0.811573	0.37918	0.0102481	0.0174218	4.6424	4.22222	0	100	98.753	0.987538	0.957479	8.86462
s 20/5 [4766]	76.4	0.09	12.56	0.35	0.6	0.91493	0.44	0.02	0.016	4.58	4.32	0	99.3409	76.9069	0.0905971	12.6433	0.921	0.442919	0.0201327	0.0161062	4.61039	4.34866	0	100	97.8608	0.97634	0.960541	8.95905
s 35/5 [4766]	75.2	0.07	11.88	0.73	0.28	0.936854	0.65	0.09	0.021	4.67	4	0.03	97.5479	77.0904	0.0717597	12.1786	0.960405	0.66634	0.0922624	0.0215279	4.78739	4.10055	0.0307541	100	91.2354	0.926882	0.979409	8.88795
s 21/7 [4766]	75.8	0.05	12.16	0.34	0.46	0.765932	0.5	0.06	0.019	4.3	4.12	0	97.7749	77.525	0.0511379	12.4367	0.783362	0.511379	0.0613654	0.0194324	4.39786	4.21376	0	100	92.7355	0.985305	0.940155	8.61161
s 183-1137A-33R-5,20-26 [5171]	75.74	0.24	12.41			1.83	0.46	0.16	0.02	6.17	3.21	0.02	100.26	75.5436	0.239378	12.3778	1.82525	0.458807	0.159585	0.0199481	6.154	3.20168	0.0199481	100	91.9598	0.969852	0.963693	9.35568
s 183-1139A-51R1,13-19 [5172]	72.4	0.32	12.6			3.88	0.07	0.03	0.04	5.36	4.43	0.02	99.15	73.0207	0.322743	12.708	3.91326	0.0706001	0.0302572	0.0403429	5.40595	4.46798	0.0201715	100	99.2327	0.953323	1.03886	9.87393
s 183-1139A-52R1,2-7 [5172]	76.1	0.34	10.9			3.14	0.05	0.03	0.01	5.21	3.72	0.02	99.52	76.467	0.34164	10.9526	3.15514	0.0502412	0.0301447	0.0100482	5.23513	3.73794	0.0200965	100	99.0536	0.919817	1.07883	8.97307
s 183-1139A-52R1,45-50 [5172]	76.1	0.33	10.7			3.17	0.09	0.06	0.02	5.13	3.63	0.06	99.29	76.6442	0.33236	10.7765	3.19267	0.0906436	0.060429	0.020143	5.16668	3.65596	0.060429	100	98.1424	0.915449	1.07707	8.82264
s 183-1139A-52R1,130-139 [5172]	72.5	0.32	10.9			4.38	0.1	0.25	0.04	8.94	1.74	0.03	99.2	73.0847	0.322581	10.9879	4.41532	0.100806	0.252016	0.0403226	9.0121	1.75403	0.0302419	100	94.6004	0.856828	1.15041	10.7661
s 183-1139A-54R1,1-9 [5172]	75.5	0.32	10.5			4.23	0.04	0.07	0.02	5.23	3.08	0.02	99.01	76.2549	0.3232	10.605	4.2723	0.0404	0.0706999	0.0202	5.28229	3.1108	0.0202	100	98.3721	0.972151	1.02172	8.39309
s AD17 [4940]	74.4	0.86	7.7			6.03	0.1	0.39	0.27	4.3	4.1	0.05	98.2	75.7637	0.875764	7.84114	6.14053	0.101833	0.397149	0.274949	4.37882	4.17515	0.0509165	100	93.9252	0.664871	1.48044	8.55397
s AD50 [4940]	71.1	0.61	14			2.16	0.27	0.27	0.11	4.3	5.8	0.05	98.67	72.0584	0.618222	14.1887	2.18912	0.273639	0.273639	0.111483	4.35796	5.87818	0.050674	100	88.8889	0.953228	1.014	10.2361
s AD51 [4940]	74.9	0.51	11			2.61	0.16	0.41	0.13	4.7	4.3	0.02	98.74	75.8558	0.516508	11.1404	2.64331	0.162042	0.415232	0.131659	4.75998	4.35487	0.0202552	100	86.4238	0.883372	1.10558	9.11485
s 98-8 [4940]	71.5	0.45	11.3			4.68	0.32	0.07	0.05	4.6	4.5	0.08	97.55	73.2957	0.461302	11.5838	4.79754	0.328037	0.0717581	0.0512558	4.71553	4.61302	0.0820092	100	98.5263	0.871647	1.09577	9.32855
s AD79 [4940]	74	0.27	11.9			2.79	0.17	0.05	0.05	4.7	4.7	0.02	98.65	75.0127	0.273695	12.0628	2.82818	0.172326	0.0506842	0.0506842	4.76432	4.76432	0.0202737	100	98.2394	0.906425	1.07726	9.52864
s 98-62 [4940]	75.3	0.31	12.3			1.62	0.15	0.03	0.03	4.9	4.8	0.09	99.53	75.6556	0.311464	12.3581	1.62765	0.150708	0.0301417	0.0301417	4.92314	4.82267	0.090425	100	98.1818	0.912928	1.0732	9.74581
s AD13 [4940]	71.9	0.81	11.5			3.6	0.55	0.12	0.21	4.9	4.5	0.15	98.24	73.1881	0.824511	11.706	3.6645	0.559853	0.12215	0.213762	4.98779	4.58062	0.152687	100	96.7742	0.838996	1.10495	9.5684
s AD42 [4940]	73.8	0.57	10.4			3.6	0.27	0.81	0.13	5.2	4.1	0.1	98.98	74.5605	0.575874	10.5072	3.6371	0.272782	0.818347	0.13134	5.25359	4.14225	0.101031	100	81.6327	0.808427	1.18977	9.39584
s 98-5 [4940]	70.9	0.54	11.3			4.86	0.42	0.3	0.14	4.7	4.9	0.18	98.24	72.1702	0.549674	11.5024	4.94707	0.427524	0.305375	0.142508	4.7842	4.98779	0.183225	100	94.186	0.812245	1.16358	9.77199
s AD37 [4940]	72.7	0.29	11			4.05	0.27	0.91	0.12	4.4	4	0.03	97.77	74.3582	0.296615	11.2509	4.14237	0.276158	0.930756	0.122737	4.50036	4.09123	0.0306843	100	81.6532	0.929524	1.03119	8.59159
s BP9220D [3304]	75.81	0.07	13.33			0.88	0.56	0.02	0.11	4.65	4.45	0.02	99.9	75.8859	0.0700701	13.3433	0.880881	0.560561	0.02002	0.11011	4.65465	4.45445	0.02002	100	97.7778	0.996846	0.926783	9.10911
s 679 [4991]	70.16	0.34	14.7	1.5	0.53	1.8797	1.52	0.44	0.06	3.66	4.9	0.09	97.7497	71.7752	0.347827	15.0384	1.92297	1.55499	0.450129	0.0613813	3.74426	5.0128	0.0920719	100	81.032	0.994167	0.81787	8.75706
s 680 [4991]	72.3	0.26	14.2	0.38	0.95	1.29192	0.72	0.22	0.06	4.45	5.19	0.04	98.7319	73.2286	0.263339	14.3824	1.30852	0.729247	0.222826	0.0607706	4.50715	5.25666	0.0405137	100	85.449	0.968361	0.940486	9.76381
s 682 [4991]	72.77	0.26	14.19	0.42	0.94	1.31792	0.71	0.22	0.05	4.44	5.05	0.04	99.0479	73.4695	0.262499	14.3264	1.33058	0.716825	0.222115	0.0504806	4.48268	5.09854	0.0403845	100	85.6949	0.985099	0.924155	9.58122
s 683 [4991]	73.66	0.24	14.05	0.39	0.9	1.25092	0.63	0.18	0.04	4.51	5.01	0.03	99.6009	73.9551	0.240962	14.1063	1.25593	0.632524	0.180721	0.0401603	4.52807	5.03007	0.0301202	100	87.4207	0.984641	0.934073	9.55814
s 685 [4991]	75.56	0.16	12.93	0.23	0.64	0.846954	0.63	0.08	0.03	4.57	4.17	0.08	99.057	76.2793	0.161523	13.0531	0.855017	0.635998	0.0807616	0.0302856	4.61351	4.2097	0.0807616	100	91.3696	0.998284	0.913132	8.82321
s DG5 [627]	70.92	0.42	13.04			5.3	1.73	0.14	0.15	2.69	4.83	0.06	99.28	71.4343	0.423046	13.1346	5.33844	1.74255	0.141015	0.151088	2.70951	4.86503	0.0604351	100	97.4265	0.931233	0.832635	7.57454
s SR10 [627]	70.83	0.43	13.43			4.63	1.62	0.21	0.12	2.79	4.91	0.07	99.04	71.5166	0.434168	13.5602	4.67488	1.6357	0.212036	0.121163	2.81704	4.95759	0.0706785	100	95.6612	0.956363	0.826315	7.77464
s H34 [627]	70.6	0.33	13.09			3.81	1.24	0.3	0.11	3.1	5.26	0.07	97.91	72.107	0.337044	13.3694	3.89133	1.26647	0.306404	0.112348	3.16617	5.37228	0.0714942	100	92.7007	0.917744	0.917399	8.53845
s LIP44 [4468]	76.1	0.08	12.7			1.44	0.62	0.12	0.06	4.79	3.95	0.01	99.87	76.1991	0.0801041	12.7165	1.44187	0.620807	0.120156	0.0600781	4.79624	3.95514	0.010013	100	92.3077	0.991393	0.919923	8.75138
s 5 [5239]	73.63	0.32	13.3	0.67	2.52	3.12287	2.72	0.53	0.15	0.9	5.18	0.08	99.9329	73.6795	0.320215	13.3089	3.12496	2.72183	0.530356	0.150101	0.900605	5.18348	0.0800537	100	85.4908	0.920983	0.713967	6.08408
s 6 [5239]	71.92	0.39	13.94	1.13	2.56	3.57677	3.35	0.83	0.14	0.76	4.86	0.1	99.8668	72.0159	0.39052	13.9586	3.58155	3.35447	0.831107	0.140187	0.761014	4.86648	0.100133	100	81.1654	0.935034	0.632553	5.6275
s 17X/4 [2311] / s KK84D17-X [6583]	71.8	0.48	14.7			2.87	2.34	0.62	0.18	1.03	5.98	0.12	100.12	71.7139	0.479425	14.6824	2.86656	2.3372	0.619257	0.179784	1.02877	5.97283	0.119856	100	82.235	0.966661	0.745072	7.0016
s 99LV-751 [5598]	75.9	0.125	11.9			1.03	0.65	0.08	0.02	5.02	3.26	0.02	98.005	77.445	0.127545	12.1422	1.05097	0.663231	0.0816285	0.0204071	5.12219	3.32636	0.0204071	100	92.7928	0.993433	0.9073	8.44855
s 99LV-751A [5598]	75.8	0.125	11.9			1.03	0.65	0.08	0.02	5.04	3.24	0.02	97.905	77.422	0.127675	12.1546	1.05204	0.663909	0.0817119	0.020428	5.14785	3.30933	0.020428	100	92.7928	0.994368	0.906354	8.45718
s 00LV-27 [5598]	77.9	0.074	12			0.92	0.56	0.01	0.03	4.53	3.86	0.02	99.904	77.9749	0.0740711	12.0115	0.920884	0.560538	0.0100096	0.0300288	4.53435	3.86371	0.0200192	100	98.9247	0.977861	0.937794	8.39806
s 13529 [5608]	75.62	0.25	13			1.6	1.53	0.25	0.04	3.17	4.34	0.04	99.84	75.7412	0.250401	13.0208	1.60256	1.53245	0.250401	0.0400641	3.17508	4.34696	0.0400641	100	86.4865	0.973579	0.813157	7.52204
s 13530 [5608]	75.87	0.26	12.71			1.75	1.52	0.27	0.04	3.17	4.18	0.03	99.8	76.022	0.260521	12.7355	1.75351	1.52305	0.270541	0.0400802	3.17635	4.18838	0.0300601	100	86.6337	0.972352	0.811001	7.36473
s 10A [5622]	69.55	0.45	14.18	0.82	2.66	3.39784	1.88	0.46	0.1	3.22	5.39	0.07	98.6978	70.4676	0.455937	14.3671	3.44267	1.9048	0.466069	0.101319	3.26248	5.46111	0.0709235	100	88.0762	0.899141	0.871122	8.7236
s 11 [5622]	69.47	0.45	13.9	0.9	2.62	3.42982	1.89	0.49	0.1	3.21	5.38	0.13	98.4498	70.5639	0.457086	14.1189	3.48383	1.91976	0.497715	0.101575	3.26054	5.46471	0.132047	100	87.4994	0.881895	0.886707	8.72526
s 16 [5622]	69.41	0.44	13.74	0.95	2.76	3.61481	1.93	0.76	0.1	3.19	5.32	0.06	98.5648	70.4207	0.446407	13.9401	3.66744	1.9581	0.771066	0.101456	3.23645	5.39746	0.0608737	100	82.6278	0.874386	0.888274	8.63391
s 31 [5622]	70.4	0.36	14.2	0.76	2.2	2.88385	1.48	0.45	0.07	4	5.2	0.05	99.0938	71.0438	0.363292	14.3299	2.91022	1.49353	0.454115	0.0706401	4.03658	5.24755	0.0504572	100	86.5021	0.911712	0.907341	9.28413
s 33 [5622]	70.57	0.36	14.35	1.15	1.88	2.91477	1.48	0.5	0.09	3.66	5.24	0.05	99.2148	71.1285	0.362849	14.4636	2.93784	1.49171	0.503957	0.0907123	3.68897	5.28147	0.0503957	100	85.3577	0.939575	0.876796	8.97044
s 02 [5622]	71.39	0.31	13.95	0.58	1.88	2.40188	1.29	0.55	0.07	3.93	5.06	0.04	98.9919	72.117	0.313157	14.0921	2.42634	1.30314	0.555601	0.0707129	3.97002	5.11153	0.0404074	100	81.3678	0.934764	0.901661	9.08155
s 24 [5622]	73.28	0.26	13.54	0.54	1.4	1.88589	0.98	0.35	0.07	4.07	4.85	0.03	99.3159	73.7848	0.261791	13.6333	1.89888	0.98675	0.352411	0.0704822	4.09803	4.88341	0.0302066	100	84.3463	0.955809	0.914641	8.98144
s 25 [5622]	73.55	0.26	13.58	0.48	1.44	1.8719	1.01	0.38	0.07	4.11	4.84	0.03	99.7019	73.7699	0.260777	13.6206	1.8775	1.01302	0.381136	0.0702093	4.12229	4.85447	0.0300897	100	83.1254	0.953156	0.913924	8.97676
s 05 [5622]	71.8	0.29	13.9	0.27	1.81	2.05295	1.26	0.45	0.06	4.45	4.95	0.04	99.2529	72.3404	0.292183	14.0046	2.0684	1.26948	0.453387	0.0604516	4.48349	4.98726	0.0403011	100	82.0212	0.91142	0.93238	9.47075
s 23 [5622]	70.96	0.3	13.82	0.68	2.43	3.04186	1.27	0.37	0.1	3.57	5.43	0.04	98.9019	71.7479	0.303331	13.9734	3.07564	1.2841	0.374108	0.10111	3.60964	5.49029	0.0404441	100	89.1555	0.914856	0.925989	9.09993
s 19 [5622]	70.6	0.44	13.99	0.83	2.57	3.31683	1.55	0.38	0.1	3.29	5.36	0.07	99.0968	71.2434	0.44401	14.1175	3.34706	1.56413	0.383463	0.100911	3.31998	5.40885	0.070638	100	89.7209	0.920574	0.884841	8.72884
s 56 [5622]	73.7	0.3	13.4	0.52	1.47	1.9379	0.85	0.23	0.06	4.4	4.65	0.02	99.5479	74.0347	0.301362	13.4609	1.9467	0.85386	0.231045	0.0602725	4.41998	4.67112	0.0200908	100	89.3906	0.960034	0.926301	9.0911
s 57A [5622]	73.49	0.22	13.16	0.47	1.43	1.85291	0.87	0.1	0.06	4.22	4.77	0.01	98.7529	74.4181	0.222778	13.3262	1.87631	0.880987	0.101263	0.0607577	4.27329	4.83024	0.0101263	100	94.8794	0.940217	0.943389	9.10353
s 59 [5622]	73.63	0.22	13.32	0.52	1.39	1.8579	0.85	0.29	0.06	4.22	4.74	0.02	99.2079	74.2179	0.221757	13.4264	1.87273	0.856787	0.292315	0.0604791	4.25369	4.77785	0.0201597	100	86.4984	0.957511	0.928352	9.03154
s GS91-59A [4541]	74.31	0.11	13.09		2.26	2	0.83	0.24	0.07	4.89	4.22	0.03	99.79	74.4664	0.110231	13.1175	2.00421	0.831747	0.240505	0.0701473	4.90029	4.22888	0.0300631	100	89.2857	0.952382	0.934716	9.12917
s 2 [4265]	70.75	0.53	12.44	2.66	0.79	3.18347	0.39	0.08	0.09	11.51	0.39	0.1	99.4635	71.1316	0.532859	12.5071	3.20064	0.392104	0.0804315	0.0904855	11.5721	0.392104	0.100539	100	97.5486	0.900822	1.0531	11.9642
s 9 [5384]	71.07	0.69	14.1			3.49	2.72	0.8	0.11	2.62	3.88	0.14	99.62	71.3411	0.692632	14.1538	3.50331	2.73038	0.803052	0.11042	2.62999	3.8948	0.140534	100	81.352	0.995462	0.653827	6.52479
s R494 [5980]	71.69	0.292	14.2			3.53	2.19	0.25	0.067	3.12	4.22	0.06	99.619	71.9642	0.293117	14.2543	3.5435	2.19838	0.250956	0.0672562	3.13193	4.23614	0.0602295	100	93.3862	0.992922	0.726726	7.36807
s R444 [5980]	74.8	0.241	13.33			1.82	1.82	0.39	0.057	3	4.21	0.05	99.718	75.0115	0.241682	13.3677	1.82515	1.82515	0.391103	0.0571612	3.00848	4.22191	0.0501414	100	82.3529	0.988713	0.763178	7.23039
s R509 [5980]	73.47	0.302	13.74			2.36	2.28	0.57	0.068	2.71	4.17	0.07	99.74	73.6615	0.302787	13.7758	2.36615	2.28594	0.571486	0.0681773	2.71706	4.18087	0.0701825	100	80.5461	0.985738	0.712769	6.89793
s P1328C [5980]	77.15	0.172	12.26			1.32	0.96	0.15	0.048	3.95	3.83	0.023	99.863	77.2558	0.172236	12.2768	1.32181	0.961317	0.150206	0.0480659	3.95542	3.83525	0.0230316	100	89.7959	0.994987	0.862672	7.79067
s AI-95 [829]	69.32	0.29	14.89			3.64	0.73	0.07	0.17	4.13	6.33	0.03	99.6	69.5984	0.291165	14.9498	3.65462	0.732932	0.0702811	0.170683	4.14659	6.35542	0.0301205	100	98.1132	0.918503	0.999592	10.502
s AI-131 [829]	72.78	0.17	12.94			2.99	0.42	0.04	0.12	4.62	5.58	0.01	99.67	73.021	0.170563	12.9828	2.9999	0.421391	0.0401324	0.120397	4.6353	5.59847	0.0100331	100	98.6799	0.865893	1.09587	10.2338
s 18H [4232]	69.16	0.46	14.08			3.92	2.16	0.54	0.11	2.76	4.88	0.11	98.18	70.442	0.468527	14.341	3.99267	2.20004	0.55001	0.112039	2.81116	4.97046	0.112039	100	87.8924	0.942262	0.782357	7.78163
s 86/8-5 [6024]	70.3	0.42	14.4			3.2	0.4	0.25	0.08	5.9	4.8	0.09	99.84	70.4127	0.420673	14.4231	3.20513	0.400641	0.250401	0.0801282	5.90946	4.80769	0.0901442	100	92.7536	0.959353	0.991865	10.7171
s 86/6-31 [6024]	70.2	0.56	14			2.1	0.57	0.47	0.1	5.6	4.4	0.1	98.1	71.5596	0.570846	14.2712	2.14067	0.58104	0.479103	0.101937	5.70846	4.48522	0.101937	100	81.7121	0.976533	0.950007	10.1937
s 88/1-10 [6024]	70.2	0.66	14.9			2.9	0.94	0.51	0.09	4	6.5	0.13	100.83	69.6221	0.654567	14.7773	2.87613	0.932262	0.505802	0.0892591	3.96707	6.44649	0.12893	100	85.044	0.890514	1.00825	10.4136
s LIP9 [6128]	74.81	0.08	12.61	1.79	0	1.61064	0.61	0.19	0.1	4.6	4.34	0.01	98.9606	75.5957	0.0808402	12.7424	1.62756	0.616407	0.191996	0.10105	4.64831	4.38558	0.010105	100	89.4482	0.953281	0.961058	9.03389
s LIP2 [6128]	74.68	0.09	12.4	1.9	0	1.70962	0.67	0.15	0.1	4.55	3.94	0.01	98.2996	75.9718	0.0915568	12.6145	1.73919	0.68159	0.152595	0.10173	4.62871	4.00815	0.010173	100	91.9338	0.982184	0.919902	8.63686
s LIP66B [6128]	72.45	0.11	12.86	2.29	0	2.06054	1.01	0.4	0.11	4.69	3.88	0.03	97.6005	74.2311	0.112704	13.1762	2.1112	1.03483	0.409834	0.112704	4.8053	3.97539	0.0307375	100	83.7434	0.967213	0.891106	8.78069
s LIP20 [6128]	73.35	0.1	12.7	2.17	0	1.95257	0.92	0.34	0.11	4.6	4.02	0.02	98.1126	74.7611	0.101924	12.9443	1.99013	0.937698	0.346541	0.112116	4.68849	4.09733	0.0203847	100	85.1695	0.957393	0.912796	8.78583
s DL-1A [615]	69.77	0.38	13.19	2.14	3.14	5.06557	1.6	0.05	0.16	2.98	5.8	0.04	99.0356	70.4494	0.383701	13.3184	5.1149	1.61558	0.0504869	0.161558	3.00902	5.85648	0.0403895	100	99.0226	0.841402	0.967946	8.8655
s 1 [1770]	69.27	0.04	13.39	1.81	2.88	4.50864	0.98	1.02	0.14	3.4	5.42		98.1686	70.5623	0.0407462	13.6398	4.59275	0.998282	1.03903	0.142612	3.46343	5.52111	0	100	81.5506	0.931253	0.940754	8.98454
s 2 [1770]	70.74	0.05	14.02	0.14	2.13	2.25597	0.87	0.56	0.43	3.98	5.81		98.716	71.6601	0.0506504	14.2024	2.28532	0.881316	0.567284	0.435593	4.03177	5.88557	0	100	80.1134	0.907568	0.989023	9.91734
s 4 [1770]	69.58	0.06	14.09	0.16	2.52	2.66397	0.98	0.57	0.43	5.5	5		98.874	70.3724	0.0606833	14.2505	2.69431	0.991161	0.576491	0.434897	5.56264	5.05694	0	100	82.3746	0.882795	1.00631	10.6196
s MKP159 [6129]	73.57	0.27	13.62			2.06	1.32	0.11	0.04	3.19	4.8	0.03	99.01	74.3056	0.2727	13.7562	2.0806	1.3332	0.1111	0.0404	3.2219	4.848	0.0303	100	94.9309	0.990591	0.833292	8.06989
s MKP161 [6129]	73.97	0.28	13.84			1.7	1.38	0.17	0.04	3.18	4.96	0.02	99.54	74.3118	0.281294	13.904	1.70786	1.38638	0.170786	0.0401849	3.1947	4.98292	0.0200924	100	90.9091	0.980806	0.838282	8.17762
s 144-841B-62R-CC,11-15 [3669]	75.94	0.23	10.83			3.91	4.97	0.74	0.06	1.39	3.18	0.06	101.31	74.958	0.227026	10.69	3.85944	4.90573	0.730431	0.0592242	1.37203	3.13888	0.0592242	100	84.086	0.686655	0.621975	4.51091
s WK01 [4334]	72.52	0.2	13.31		2.63	2.63	1.27	0.23	0.04	2.73	5.11	0.02	98.06	73.9547	0.203957	13.5733	2.68203	1.29513	0.23455	0.0407914	2.78401	5.2111	0.0203957	100	91.958	0.973628	0.853605	7.99511
s WK03 [4334]	74.75	0.19	13.19		1.36	1.36	0.73	0.16	0.04	3.08	5.27	0.01	98.78	75.6732	0.192347	13.3529	1.3768	0.739016	0.161976	0.040494	3.11804	5.33509	0.0101235	100	89.4737	0.989438	0.91005	8.45313
s WK04 [4334]	74.93	0.18	13.37		1.1	1.1	0.73	0.15	0.02	2.93	5.44	0.01	98.86	75.7941	0.182076	13.5242	1.11268	0.738418	0.15173	0.0202306	2.96379	5.50273	0.0101153	100	88	0.994193	0.906571	8.46652
s R11/667866 [6258]	77.31	0.21	12.23			1.01	1.06	0.14	0.06	4.1	3.68		99.8	77.4649	0.210421	12.2545	1.01202	1.06212	0.140281	0.0601202	4.10822	3.68737	0	100	87.8261	0.984767	0.857887	7.79559
s V15/201644 [6259]	71.47	0.6	14.32			2.9	2.85	0.57	0.1	2.41	4.62		99.84	71.5845	0.600962	14.3429	2.90465	2.85457	0.570913	0.10016	2.41386	4.6274	0	100	83.5735	0.930432	0.71292	7.04127
s V15/201644 [6259]	75.27	0.34	13.03			1.82	1.69	0.26	0.09	2.89	4.45		99.84	75.3906	0.340545	13.0509	1.82292	1.69271	0.260417	0.0901442	2.89463	4.45713	0	100	87.5	0.963646	0.801912	7.35176
s V15/201644 [6259]	74.72	0.46	13.21			2.04	1.87	0.29	0.13	2.76	4.36		99.84	74.8397	0.460737	13.2312	2.04327	1.873	0.290465	0.130208	2.76442	4.36699	0	100	87.5536	0.974185	0.769125	7.13141
s V15/201644 [6259]	74.78	0.4	13.3			2.04	1.87	0.26	0.1	2.79	4.33		99.87	74.8773	0.400521	13.3173	2.04266	1.87243	0.260338	0.10013	2.79363	4.33564	0	100	88.6957	0.982045	0.762651	7.12927
s V15/303432 [6259]	75.08	0.42	13.35			1.74	1.69	0.25	0.11	2.67	4.54		99.85	75.1928	0.420631	13.3701	1.74261	1.69254	0.250376	0.110165	2.67401	4.54682	0	100	87.4372	0.993933	0.775943	7.22083
s V15/394558 [6259]	73.41	0.47	13.8			2.36	2.09	0.43	0.13	2.43	4.71		99.83	73.535	0.4708	13.8235	2.36402	2.09356	0.430732	0.130221	2.43414	4.71802	0	100	84.5878	0.973297	0.752081	7.15216
s V15/394558 [6259]	73.25	0.47	13.76			2.29	2.07	0.52	0.09	2.43	4.93		99.81	73.3894	0.470895	13.7862	2.29436	2.07394	0.52099	0.0901713	2.43463	4.93938	0	100	81.4947	0.948692	0.780569	7.37401
s V15/394558 [6259]	73.42	0.53	13.68			2.29	2.16	0.44	0.08	2.43	4.77		99.8	73.5671	0.531062	13.7074	2.29459	2.16433	0.440882	0.0801603	2.43487	4.77956	0	100	83.8828	0.949697	0.765893	7.21443
s V15/201644 [6259]	73.79	0.54	13.51			2.32	1.97	0.38	0.1	2.61	4.63		99.85	73.9009	0.540811	13.5303	2.32349	1.97296	0.380571	0.10015	2.61392	4.63696	0	100	85.9259	0.963371	0.772905	7.25088
s V16/419368 [6259]	70.86	0.81	13.91			3.69	2.96	0.75	0.17	2.39	4.3		99.84	70.9736	0.811298	13.9323	3.69591	2.96474	0.751202	0.170272	2.39383	4.30689	0	100	83.1081	0.924707	0.694531	6.70072
s V16/428295 [6259]	73.73	0.45	14			1.94	2.31	0.39	0.11	2.43	4.51		99.87	73.826	0.450586	14.0182	1.94253	2.31301	0.390508	0.110143	2.43316	4.51587	0	100	83.2618	0.982485	0.717836	6.94903
s V16/428295 [6259]	74.27	0.4	13.76			1.82	2.1	0.36	0.13	2.55	4.47		99.86	74.3741	0.400561	13.7793	1.82255	2.10294	0.360505	0.130182	2.55358	4.47627	0	100	83.4862	0.987664	0.735014	7.02984
s 0/1 [6309]	71.25	0.32	14.55			2.76	2.09	0.48	0.08	3.38	4.67	0.11	99.69	71.4716	0.320995	14.5952	2.76858	2.0965	0.481493	0.0802488	3.39051	4.68452	0.110342	100	85.1852	0.960958	0.779466	8.07503
s 0/8L [6309]	69.18	0.4	15.73			3.32	2.88	0.8	0.08	2.24	4.95	0.05	99.63	69.4369	0.401485	15.7884	3.33233	2.8907	0.802971	0.0802971	2.24832	4.96838	0.0501857	100	80.5825	0.995311	0.671829	7.2167
s H38L [6309]	71.44	0.33	15.04			2.5	2.53	0.53	0.06	2.22	4.97	0.1	99.72	71.6406	0.330927	15.0822	2.50702	2.5371	0.531488	0.0601685	2.22623	4.98396	0.100281	100	82.5083	0.990842	0.703399	7.21019
s SB1016 [6308]	73.04	0.3	14.21			2.21	2.49	0.47	0.06	2.82	4.09	0.07	99.76	73.2157	0.300722	14.2442	2.21532	2.49599	0.471131	0.0601443	2.82678	4.09984	0.0701684	100	82.4627	0.993146	0.688312	6.92662
s SB1022 [6308]	72.43	0.35	14.46			2.33	2.68	0.51	0.06	2.7	4.14	0.08	99.74	72.6188	0.350912	14.4977	2.33607	2.68699	0.511329	0.0601564	2.70704	4.15079	0.0802085	100	82.0423	0.990013	0.673117	6.85783
s SB9030 [6308]	72.77	0.32	14.44			2.18	2.66	0.51	0.06	2.6	4.14	0.07	99.75	72.9524	0.320802	14.4762	2.18546	2.66667	0.511278	0.0601504	2.60652	4.15038	0.0701754	100	81.0409	0.998529	0.666553	6.75689
s SB9039 [6308]	73.05	0.3	14.08			2.33	2.45	0.49	0.05	2.75	4.16	0.07	99.73	73.2478	0.300812	14.1181	2.33631	2.45663	0.491327	0.0501354	2.75745	4.17126	0.0701895	100	82.6241	0.986358	0.697464	6.92871
s 20 [4046]	70.3	0.66	13.4	0.9	3	3.80982	2.6	0.73	0.15	1.68	5.7	0.14	99.1698	70.8885	0.665525	13.5122	3.84171	2.62177	0.736111	0.151256	1.69406	5.74772	0.141172	100	83.9201	0.841567	0.835487	7.44178
s 11-2YK [5382]	69.39	0.31	14.55	0.75	3.13	3.80485	2.27	0.4	0.2	1.97	5.52	0.06	98.4749	70.4647	0.314801	14.7753	3.86378	2.30516	0.406195	0.203098	2.00051	5.60549	0.0609293	100	90.4872	0.948471	0.770674	7.606
s M45 [635]	70.6	0.2	16	0.9	0.4	1.20982	1	0.2	0.09	3.3	6.6	0.04	99.2398	71.1408	0.201532	16.1226	1.21909	1.00766	0.201532	0.0906894	3.32528	6.65056	0.0403064	100	85.8138	0.984749	0.901854	9.97583
s 27 [6492]	72.41	0.3	13.91	1.53	0.86	2.23669	1.73	0.19	0.08	3.23	4.51	0.08	98.6767	73.3811	0.304023	14.0965	2.26669	1.7532	0.192548	0.0810728	3.27332	4.57048	0.0810728	100	92.1704	0.989259	0.784734	7.8438
s 38 [6492]	74.53	0.22	13.06	0.5	1.25	1.6999	1.52	0.38	0.07	4.23	3.56	0.09	99.3599	75.0101	0.221417	13.1441	1.71085	1.52979	0.382448	0.070451	4.25725	3.58293	0.0905798	100	81.7299	0.989482	0.799025	7.84019
s 41 [6492]	74.74	0.2	13.1	1.31	0.35	1.52874	1.26	0.11	0.05	3.2	4.47	0.02	98.6787	75.7407	0.202678	13.2754	1.54921	1.27687	0.111473	0.0506695	3.24285	4.52985	0.0202678	100	93.2875	0.999372	0.825754	7.7727
s 42 [6492]	75.55	0.21	12.78	0.34	1.07	1.37593	1.45	0.22	0.05	3.64	3.98	0.02	99.2759	76.101	0.211532	12.8732	1.38597	1.46058	0.221605	0.0503647	3.66655	4.00903	0.0201459	100	86.215	0.973799	0.820623	7.67558
s 43 [6492]	75.76	0.19	12.87	0.29	0.89	1.15094	1.29	0.16	0.07	3.11	4.38	0.03	99.0109	76.5168	0.191898	12.9986	1.16244	1.30289	0.161598	0.0706993	3.14107	4.42375	0.0302997	100	87.795	0.996339	0.821437	7.56482
s 782006(EL) [6292]	69.55	0.43	14.92	1.31	1.68	2.85874	3.25	0.68	0.07	2.3	4.12	0.09	98.2687	70.7753	0.437576	15.1829	2.9091	3.30726	0.69198	0.0712332	2.34052	4.19258	0.0915856	100	80.7841	0.98311	0.621139	6.53311
s AU37616 [6480]	73.82	0.12	10.02			4.22	0.13	0.05	0.08	4.15	5.66	0.02	98.27	75.1196	0.122113	10.1964	4.29429	0.132289	0.0508802	0.0814084	4.22306	5.75964	0.0203521	100	98.829	0.71369	1.37758	9.9827
s R-LO-9 [6485]	73.15	0.44	11.44			3.46	0.83	0.25		7.34	1.5	0.15	98.56	74.2188	0.446429	11.6071	3.51055	0.842127	0.253653	0	7.44724	1.52192	0.152192	100	93.2615	0.959583	0.910209	8.96916
s R-LO-8 [6485]	74.31	0.45	11.17			2.9	1.11	0.41		5.72	2.08	0.15	98.3	75.5951	0.457782	11.3632	2.95015	1.1292	0.417091	0	5.81892	2.11597	0.152594	100	87.6133	0.960323	0.860643	7.93489
s 555-5 [5248]	72.94	0.32	13.09			2.62	2.77	0.64	0.11	0.79	4.81	0.07	98.16	74.3073	0.325998	13.3354	2.66911	2.82192	0.651997	0.112062	0.804808	4.90016	0.0713121	100	80.3681	0.948259	0.669825	5.70497
s 555-6 [5248]	72.92	0.32	12.99			2.65	2.77	0.61	0.11	0.8	4.75	0.06	97.98	74.4234	0.326597	13.2578	2.70463	2.82711	0.622576	0.112268	0.816493	4.84793	0.061237	100	81.2883	0.947044	0.668216	5.66442
s 555-8 [5248]	72.93	0.3	13.1			2.54	2.74	0.59	0.11	0.79	4.8	0.06	97.96	74.4488	0.306247	13.3728	2.5929	2.79706	0.602287	0.112291	0.806452	4.89996	0.0612495	100	81.1502	0.953889	0.668058	5.70641
s S-35 [5821]	76.57	0.21	11.16			2.34	2.03	0.39	0.04	0.46	4.59	0.03	97.82	78.2764	0.21468	11.4087	2.39215	2.07524	0.398691	0.0408914	0.470251	4.69229	0.0306686	100	85.7143	0.950621	0.721226	5.16254
s 17 [3802]	71.6	0.4	14.1	1.9	0.44	2.14962	1	0.5	0.08	4.7	4.6	0.1	99.2296	72.1559	0.403105	14.2095	2.16631	1.00776	0.503882	0.0806211	4.73649	4.63571	0.100776	100	81.1294	0.974225	0.897511	9.3722
s NA-2 [4417]	75.17	0.1	12.21	0.66	0.81	1.40387	1.03	0.08	0.03	5.1	3.08	0.03	98.2339	76.5215	0.101798	12.4295	1.42911	1.04852	0.0814383	0.0305394	5.19169	3.13537	0.0305394	100	94.6087	0.979934	0.867105	8.32707
s GLASS [6859]	72.49	0.23	13.76			2.6	0.9	0.14	0.08	4.92	4.83	0.03	99.98	72.5045	0.230046	13.7628	2.60052	0.90018	0.140028	0.080016	4.92098	4.83097	0.030006	100	94.8905	0.923011	0.964492	9.75195
s T-94 [6765]	73.05	0.17	13.62	0.87	1.63	2.41283	0.52	0.01	0.06	4.62	5.22	0	99.6828	73.2824	0.170541	13.6633	2.4205	0.521655	0.0100318	0.0601909	4.6347	5.23661	0	100	99.5873	0.937132	0.99767	9.87131
s T-25 [6765]	71.62	0.26	14.47	0.66	1.69	2.28387	0.88	0.15	0.07	4.52	5.37	0.02	99.6439	71.876	0.260929	14.5217	2.29203	0.883145	0.150536	0.0702502	4.53615	5.38919	0.0200715	100	93.837	0.944101	0.948638	9.92535
s T-38 [6765]	70.31	0.32	14.46	1.23	1.97	3.07675	1.1	0.29	0.08	4.23	5.56	0.04	99.4668	70.6869	0.321716	14.5375	3.09325	1.1059	0.291555	0.0804289	4.25268	5.58981	0.0402144	100	91.3864	0.919532	0.949201	9.84248
s SPRINGWELL3 [5748]	76.6	0.3	11.7			2.16	1.6	0.4	0.1	1.7	4.3	0.06	98.92	77.4363	0.303275	11.8277	2.18358	1.61747	0.404367	0.101092	1.71856	4.34695	0.0606551	100	84.375	0.989592	0.761884	6.06551
s 87RPS-0069 [5823]	77.23	0.15	12.46			1.26	1.13	0.19	0.02	2.51	4.88	0.01	99.84	77.3538	0.15024	12.48	1.26202	1.13181	0.190304	0.0200321	2.51402	4.88782	0.010016	100	86.8966	0.973478	0.862358	7.40184
s 88RPS-0056 [5823]	69.42	0.64	13.78			4.73	4.58	1.1	0.08	1.67	3.28	0.19	99.47	69.7899	0.64341	13.8534	4.7552	4.6044	1.10586	0.0804263	1.6789	3.29748	0.191012	100	81.1321	0.887279	0.522756	4.97637
s RL95-16 [5204]	69.33	0.84	11.66			7.42	3.75	0.95	0.16	0.44	4.38	0.24	99.17	69.9103	0.84703	11.7576	7.4821	3.78139	0.957951	0.161339	0.443683	4.41666	0.242009	100	88.6499	0.80415	0.658814	4.86034
s 88-DR8-1 [6864]	70.51	0.41	14.54	3.93		3.53621	2.39	0.58	0.11	2.76	4.6	0.1	99.5362	70.8385	0.41191	14.6077	3.55269	2.40114	0.582702	0.110513	2.77286	4.62143	0.100466	100	85.9094	0.975819	0.725926	7.39429
s 88-DR8-2 [6864]	71.01	0.36	14.32	3.74		3.36525	2.13	0.44	0.1	2.51	4.98	0.07	99.2853	71.5212	0.362592	14.4231	3.38948	2.14533	0.443168	0.10072	2.52807	5.01585	0.0705039	100	88.437	0.968738	0.761836	7.54392
s 88-DR8-3 [6864]	71.06	0.36	14.8	3.28		2.95134	2.11	0.42	0.07	2.38	5.19	0.07	99.4113	71.4808	0.362132	14.8876	2.96882	2.12249	0.422487	0.0704145	2.39409	5.22073	0.0704145	100	87.5421	0.989933	0.750962	7.61483
s 6YC-113 [7111]	76.44	0.14	12.09	0.46	1	1.41391	0.45	0.03	0.04	5.16	3.55	0.02	99.3339	76.9526	0.140939	12.1711	1.42339	0.453018	0.0302012	0.0402682	5.1946	3.5738	0.0201341	100	97.9223	0.987451	0.945036	8.76841
s 6YC-73 [7111]	76.51	0.13	12.05	0.47	1.11	1.53291	0.42	0.01	0.04	5.1	3.65	0.01	99.4529	76.9309	0.130715	12.1163	1.54134	0.42231	0.010055	0.04022	5.12806	3.67008	0.010055	100	99.3519	0.980578	0.956436	8.79813
s 6YC-64 [7111]	76.71	0.08	12.29	0.41	0.81	1.17892	0.42	0.01	0.03	4.91	3.87	0.01	99.5089	77.0886	0.0803948	12.3507	1.18474	0.422073	0.0100494	0.0301481	4.93423	3.8891	0.0100494	100	99.1589	0.987551	0.950472	8.82333
s SB95-24 [7218]	73.19	0.53	11.09			6.1	2.34	0.52	0.14	0.63	4.67	0.11	99.32	73.6911	0.533629	11.1659	6.14176	2.35602	0.52356	0.140959	0.634313	4.70197	0.110753	100	92.145	0.878837	0.754239	5.33629
s CAM06 [7050]	69.55	0.32	14.67			2.54	1.63	0.53	0.054	4.05	4.52	0.073	97.937	71.015	0.326741	14.979	2.5935	1.66434	0.541164	0.0551375	4.13531	4.61521	0.0745377	100	82.7362	0.992338	0.805706	8.75052
s CAM05 [7050]	70.12	0.33	14.71			2.7	1.74	0.62	0.054	3.85	4.54	0.078	98.742	71.0133	0.334204	14.8974	2.7344	1.76217	0.627899	0.054688	3.89905	4.59784	0.0789937	100	81.3253	0.993941	0.791035	8.49689
s S15 [7233]	70.15	0.56	13.56			4.82	1.85	1.13	0.08	1.46	5.54	0.11	99.26	70.673	0.564175	13.6611	4.85593	1.86379	1.13842	0.0805964	1.47088	5.5813	0.11082	100	81.0084	0.964595	0.788655	7.05219
s S57 [7233]	73.28	0.32	12.63			3.46	2.22	0.39	0.07	2.14	5.39	0.05	99.95	73.3167	0.32016	12.6363	3.46173	2.22111	0.390195	0.070035	2.14107	5.3927	0.050025	100	89.8701	0.829844	0.885468	7.53377
s HRT-1B [4278]	73.6	0.213	13.27			2.42	0.86	0.06	0.05	5.3	3.73	0.03	99.533	73.9453	0.213999	13.3323	2.43135	0.864035	0.0602815	0.0502346	5.32487	3.7475	0.0301408	100	97.5806	0.98759	0.894736	9.07237
s 180234 [7306]	75.49	0.29	10.88			3.19	2.24	0.72	0.05	2.01	2.96	0.06	97.89	77.1172	0.296251	11.1145	3.25876	2.28828	0.735519	0.0510777	2.05333	3.0238	0.0612933	100	81.5857	0.978611	0.647535	5.07713
s 446 [7098]	78.1	0.34	12.3	0.23	0.91	1.12	0.86	0.22	0.02	0.29	6.73	0.04	100.02	78.0844	0.339932	12.2975	1.11978	0.859828	0.219956	0.019996	0.289942	6.72865	0.039992	100	83.5821	0.949883	0.925639	7.0186
s 450 [7098]	74.5	0.62	11	1.1	3.72	4.7	2.4	1	0.1	0.51	5.08	0.04	99.95	74.5373	0.62031	11.0055	4.70235	2.4012	1.0005	0.10005	0.510255	5.08254	0.04002	100	82.4561	0.828773	0.809918	5.5928
s 452 [7098]	74	0.63	11	1.31	4.96	6.13	1.62	0.6	0.11	1.11	4.64	0.04	99.88	74.0889	0.630757	11.0132	6.13736	1.62195	0.600721	0.110132	1.11133	4.64557	0.0400481	100	91.0847	0.933777	0.803157	5.75691
s 454 [7098]	71	0.4	11.9	2.95	4.61	7.27	3.54	0.85	0.13	0.81	3.82	0.03	99.75	71.1779	0.401003	11.9298	7.28822	3.54887	0.85213	0.130326	0.81203	3.82957	0.0300752	100	89.532	0.875179	0.601767	4.6416
s 470 [7098]	72.7	0.82	11.6	1.47	4.56	5.89	3.02	0.48	0.18	1.39	3.64	0.15	99.87	72.7946	0.821067	11.6151	5.89767	3.02393	0.480625	0.180234	1.39181	3.64474	0.150195	100	92.4647	0.893442	0.645925	5.03655
s 424 [7098]	74.1	0.65	12	0.87	3.29	4.08	2.42	0.66	0.11	0.54	5.29	0.08	99.93	74.1519	0.650455	12.0084	4.08286	2.4217	0.660462	0.110077	0.540378	5.29371	0.080056	100	86.0759	0.876749	0.77392	5.83408
s 468 [7098]	75.9	0.39	11.2	1.66	3.14	4.64	2.82	0.09	0.11	0.53	4.18	0.01	99.87	75.9988	0.390508	11.2146	4.64604	2.82367	0.0901172	0.110143	0.53069	4.18544	0.010013	100	98.0973	0.890492	0.665194	4.71613
s M212 [7035]	77.25	0.2	11.35	1.78	0.31	1.91164	0.34	0.09	0.12	5.74	2.78	0.03	99.8116	77.3958	0.200377	11.3714	1.91525	0.340642	0.0901698	0.120226	5.75083	2.78525	0.0300566	100	95.5037	0.995199	0.95036	8.53608
s SNB93-012 [5306]	76.81	0.35	12.66			0.55	0.33	0.08	0.02	5.2	3.98	0.05	100.03	76.787	0.349895	12.6562	0.549835	0.329901	0.079976	0.019994	5.19844	3.97881	0.049985	100	87.3016	0.990908	0.961783	9.17725
s 16 [5968]	80.72	0.17	8.14			3.24	3.22	0.75	0.11	1.06	2.57	0.02	100	80.72	0.17	8.14	3.24	3.22	0.75	0.11	1.06	2.57	0.02	100	81.203	0.724866	0.660353	3.63
s 914-1 [6349]	73.26	0.29	11.95			4.83	3.6	0.77	0.12	0.94	4.15	0.07	99.98	73.2747	0.290058	11.9524	4.83097	3.60072	0.770154	0.120024	0.940188	4.15083	0.070014	100	86.25	0.830443	0.656454	5.09102
s 725-2 [6349]	75.02	0.27	11.19			3.99	3.19	0.59	0.15	1.03	4.51	0.07	100.01	75.0125	0.269973	11.1889	3.9896	3.18968	0.589941	0.149985	1.0299	4.50955	0.069993	100	87.1179	0.780655	0.76267	5.53945
s 725-3 [6349]	80.15	0.19	9.58			3.12	1.7	0.42	0.08	0.58	4.14	0.03	99.99	80.158	0.190019	9.58096	3.12031	1.70017	0.420042	0.080008	0.580058	4.14041	0.030003	100	88.1356	0.90984	0.77646	4.72047
s 914-3 [6349]	78	0.23	11.07			2.17	1.57	0.41	0.05	0.64	5.8	0.05	99.99	78.0078	0.230023	11.0711	2.17022	1.57016	0.410041	0.050005	0.640064	5.80058	0.050005	100	84.1085	0.845764	0.924506	6.44064
s 724-4 [6349]	76.62	0.22	10.77			4.06	1.6	0.46	0.14	0.72	5.39	0.03	100.01	76.6123	0.219978	10.7689	4.05959	1.59984	0.459954	0.139986	0.719928	5.38946	0.029997	100	89.823	0.857798	0.895673	6.10939
s 914-2 [6349]	74.1	0.37	11.67			3.8	2.41	0.85	0.06	0.66	6	0.08	100	74.1	0.37	11.67	3.8	2.41	0.85	0.06	0.66	6	0.08	100	81.7204	0.779733	0.907022	6.66
s RP-2 [6218]	74.4	0.21	13.6			1.07	0.82	0.2	0.06	5.18	4.03		99.57	74.7213	0.210907	13.6587	1.07462	0.823541	0.200864	0.0602591	5.20237	4.0474	0	100	84.252	0.990701	0.899763	9.24977
s RP-9 [6218]	70	0.5	15.24			2.21	1.28	0.47	0.06	4.61	5.15	0.1	99.62	70.267	0.501907	15.2981	2.21843	1.28488	0.471793	0.0602289	4.62758	5.16964	0.100381	100	82.4627	0.965198	0.883352	9.79723
s LDM-473 [6218]	69.9	0.54	15.45			2.28	1.14	0.36	0.07	4.67	5.13	0.09	99.63	70.1596	0.542005	15.5074	2.28847	1.14423	0.361337	0.07026	4.68734	5.14905	0.0903342	100	86.3636	0.992484	0.87342	9.83639
s 343 [2715]	75.33	0.27	12.58	1.58	0.88	2.30168	1.25	0.24	0.07	3.82	4.02	0.02	99.9017	75.4041	0.270266	12.5924	2.30395	1.25123	0.240236	0.0700689	3.82376	4.02396	0.0200197	100	90.5574	0.966141	0.854388	7.84772
s 6YC-169 [3421]	76.8	0.14	12	0.47	1.17	1.6	0.44	0.01	0.04	5.12	3.56	0	99.71	77.0234	0.140407	12.0349	1.60465	0.44128	0.0100291	0.0401163	5.13489	3.57035	0	100	99.3789	0.983718	0.949887	8.70525
s P1182 [7448]	75.07	0.252	13.16			2.08	1.46	0.22	0.087	2.86	4.55	0.03	99.769	75.2438	0.252583	13.1905	2.08482	1.46338	0.220509	0.0872014	2.86662	4.56053	0.0300695	100	90.4348	0.994301	0.804024	7.42716
s P1167 [7448]	73.73	0.34	13.57			2.45	1.85	0.4	0.096	2.76	4.48	0.07	99.746	73.9178	0.340866	13.6046	2.45624	1.85471	0.401019	0.0962445	2.76703	4.49141	0.0701783	100	85.9649	0.988988	0.763268	7.25844
s R530 [7448]	73.14	0.321	14.05			2.4	2.29	0.41	0.065	2.76	4.23	0.06	99.726	73.341	0.321882	14.0886	2.40659	2.29629	0.411126	0.0651786	2.76758	4.24162	0.0601649	100	85.4093	0.995761	0.70792	7.00921
s R522 [7448]	74.29	0.278	13.4			2.23	1.65	0.33	0.091	2.84	4.6	0.05	99.759	74.4695	0.278672	13.4324	2.23539	1.65399	0.330797	0.0912198	2.84686	4.61111	0.0501208	100	87.1094	0.982298	0.794146	7.45797
s TEQ21A [7529]	74.1	0.15	13.3			1.46	0.51	0.11	0.06	4.83	4.61	0.03	99.16	74.7277	0.151271	13.4127	1.47237	0.51432	0.110932	0.0605083	4.87092	4.64905	0.0302541	100	92.9936	0.968024	0.963314	9.51997
s TEQ22 [7529]	74.5	0.15	13.4			1.32	0.63	0.13	0.04	4.71	4.5	0.03	99.41	74.9422	0.15089	13.4795	1.32783	0.633739	0.130772	0.0402374	4.73795	4.52671	0.0301781	100	91.0345	0.981926	0.932927	9.26466
s TEQ45B [7529]	75	0.12	13.1			1.32	0.42	0.07	0.06	4.77	4.67	0.02	99.55	75.339	0.120542	13.1592	1.32597	0.421899	0.0703164	0.0602712	4.79156	4.69111	0.0200904	100	94.964	0.962566	0.980598	9.48267
s E.12 [7478]	74.63	0.05	13.9			1.23	1.71	0.14	0.06	3.63	4.48	0.05	99.88	74.7197	0.0500601	13.9167	1.23148	1.71205	0.140168	0.0600721	3.63436	4.48538	0.0500601	100	89.781	0.964722	0.812898	8.11974
s 13/88 [5974]	73.6	0.22	13			4.02	1.4	1	0.03	0.36	6.21	0.1	99.94	73.6442	0.220132	13.0078	4.02241	1.40084	1.0006	0.030018	0.360216	6.21373	0.10006	100	80.0797	0.988512	0.815822	6.57394
s AI-177 [829]	73.75	0.14	12.76			2.67	0.32	0.02	0.08	4.65	5.28	0.03	99.7	73.9719	0.140421	12.7984	2.67803	0.320963	0.0200602	0.0802407	4.66399	5.29589	0.0300903	100	99.2565	0.89223	1.07519	9.95988
s KR24 [9551]	74.25	0.3	12.09			3.53	1.9	0.09	0.09	2.84	4.7	0.05	99.84	74.369	0.300481	12.1094	3.53566	1.90304	0.0901442	0.0901442	2.84455	4.70753	0.0500801	100	97.5138	0.847795	0.893802	7.55208
s IXT-32 [7960]	74.9	0.09	13.5			1.31	0.49	0.05	0.06	4.24	4.99	0.02	99.65	75.1631	0.0903161	13.5474	1.3146	0.491721	0.0501756	0.0602107	4.25489	5.00753	0.0200702	100	96.3235	0.986161	0.948042	9.26242
s 862 [7889]	74.42	0.33	13.48			1.97	2	0.48	0.07	2.76	4.18	0.07	99.76	74.599	0.330794	13.5124	1.97474	2.00481	0.481155	0.0701684	2.76664	4.19006	0.0701684	100	80.4082	0.998497	0.731753	6.9567
s F3 [7609]	72.32	0.12	13.53			1.88	0.32	0.08	0.15	4.41	5.75	0.05	98.61	73.3394	0.121692	13.7207	1.9065	0.324511	0.0811277	0.152114	4.47216	5.83105	0.0507048	100	95.9184	0.913285	1.05195	10.3032
s 85KE107 [2094]	71.4	0.13	14	2.2	0.16	2.13956	0.67	0.08	0.06	7.4	3	0.04	98.9196	72.1799	0.13142	14.1529	2.16293	0.677318	0.0808738	0.0606553	7.48083	3.03277	0.0404369	100	96.3957	0.988455	0.924669	10.5136
s 85KE154 [2094]	72.6	0.09	12.2	1.5	0.16	1.5097	2.2	0.23	0.06	7.2	2.1	0.01	98.1997	73.931	0.09165	12.4237	1.53738	2.24033	0.234217	0.0611	7.332	2.1385	0.0101833	100	86.7793	0.800095	0.921992	9.4705
s CA223 [7834]	73.16	0.54	10.31	1.09	6.03	7.24	0.1	0.1	0.4	3.94	4.18	0.03	100	73.16	0.54	10.31	7.24	0.1	0.1	0.4	3.94	4.18	0.03	100	98.6376	0.910526	1.08063	8.12
s HFG120 [7621]	75.15	0.12	11.43			3.17	0.06	0.14	0.01	5.8	3.76		99.64	75.4215	0.120434	11.4713	3.18145	0.0602168	0.140506	0.0100361	5.82096	3.77358	0	100	95.7704	0.909105	1.09044	9.59454
s 2V [7606]	73.64	0.11	11.16			3.41	0.25	0.22	0.16	4.14	5.12	0.05	98.26	74.944	0.111948	11.3576	3.47038	0.254427	0.223896	0.162833	4.21331	5.21067	0.0508854	100	93.9394	0.835409	1.15629	9.42398
s N120 [8042]	75.25	0.1	12.1			1.77	0.12	0.05	0.02	4.98	4.5	0.02	98.91	76.0793	0.101102	12.2333	1.78951	0.121322	0.050551	0.0202204	5.03488	4.54959	0.0202204	100	97.2527	0.929935	1.05731	9.58447
s GD7 [7885]	69.33	0.51	12.43	3.99	1.9	5.4902	1.39	0.78	0.21	3.91	5.06	0.06	99.1702	69.9101	0.514267	12.534	5.53614	1.40163	0.786527	0.211757	3.94272	5.10234	0.060502	100	87.5602	0.824067	1.01018	9.04506
s GD9 [7885]	70.68	0.41	10.98	5.3	1.57	6.33894	0.68	0.08	0.3	4.34	4.98	0.01	98.7989	71.5392	0.414984	11.1135	6.416	0.688266	0.0809725	0.303647	4.39276	5.04054	0.0101216	100	98.7537	0.777252	1.17399	9.4333
s GD12 [7885]	72.18	0.19	8.27	4.56	3.29	7.39309	0.23	0.02	0.31	4.04	6.42	0.01	99.0631	72.8627	0.191797	8.34822	7.46301	0.232175	0.0201892	0.312932	4.07821	6.48072	0.0100946	100	99.7302	0.538667	1.80587	10.5589
s E-142 [609]	70.5	0.41	13.5	1.41	3.23	4.49872	1.83	0.26	0.13	2.89	5.48	0.08	99.5787	70.7983	0.411735	13.5571	4.51775	1.83774	0.2611	0.13055	2.90223	5.50318	0.0803385	100	94.5363	0.872626	0.899508	8.40541
s BR20 [7819]	74.3	0.3	12.8	3		2.6994	1	0.17	0.03	3	5.1		99.3994	74.7489	0.301813	12.8773	2.71571	1.00604	0.171027	0.0301813	3.01813	5.13082	0	100	94.0754	0.951289	0.909164	8.14894
s BR22 [7819]	74.1	0.21	13.7	2.86		2.57343	0.88	0.28	0.01	0.2	7.36		99.3134	74.6123	0.211452	13.7947	2.59122	0.886084	0.281936	0.0100691	0.201383	7.41088	0	100	90.1872	0.983891	0.899587	7.61226
s N425 [8148]	75.5	0.25	11.69	3.83		3.44623	1.56	0.37	0.12	3.12	3.51	0.04	99.6062	75.7985	0.250988	11.7362	3.45986	1.56617	0.371463	0.120474	3.13233	3.52388	0.0401581	100	90.3046	0.975159	0.782848	6.65621
s 96065 [7829]	74.17	0.27	12.34			3.87	3.11	0.43	0.05	0.35	4.06	0.06	98.71	75.1393	0.273529	12.5013	3.92058	3.15064	0.435619	0.0506534	0.354574	4.11306	0.0607841	100	90	0.970712	0.571955	4.46763
s AD17 [7895]	74.4	0.86	7.7			6.03	0.1	0.39	0.27	4.3	4.1	0	98.15	75.8023	0.87621	7.84513	6.14366	0.101885	0.397351	0.275089	4.38105	4.17728	0	100	93.9252	0.664871	1.48044	8.55833
s 308E [3070]	71.6	0.32	14.15			3.06	3.96	0.71	0.08	0.85	3.72	0.06	98.51	72.683	0.32484	14.364	3.10628	4.0199	0.720739	0.08121	0.862857	3.77627	0.0609075	100	81.1671	0.993706	0.497513	4.63912
s 22GZ [8117]	73.88	0.18	10.43			4.5	0.37	0.28	0.05	4.09	4.38		98.16	75.2649	0.183374	10.6255	4.58435	0.376936	0.285249	0.0509372	4.16667	4.4621	0	100	94.1423	0.847595	1.11531	8.62877
s GD81 [8111]	69.78	0.57	11.69			6.32	1.53	0.71	0.17	3.75	5.08	0.07	99.67	70.011	0.571887	11.7287	6.34093	1.53507	0.712351	0.170563	3.76242	5.09682	0.0702318	100	89.9004	0.769182	1.06212	8.85924
s K1A [8110]	75.8	0.17	11.7			2.7	0.56	0.07	0.07	3.72	4.8	0.03	99.62	76.0891	0.170648	11.7446	2.7103	0.562136	0.070267	0.070267	3.73419	4.81831	0.0301144	100	97.4729	0.904083	1.01907	8.5525
s K1B [8110]	74.25	0.17	11.56			2.77	0.58	0.06	0.08	3.67	4.73	0.03	97.9	75.8427	0.173647	11.808	2.82942	0.592441	0.061287	0.081716	3.74872	4.83146	0.0306435	100	97.8799	0.902535	1.01677	8.58018
s 300E [8110]	72.74	0.33	12.32			3.05	0.33	0.06	0.05	4.87	4.63	0.03	98.41	73.9153	0.335332	12.5191	3.09928	0.335332	0.0609694	0.0508078	4.94868	4.70481	0.0304847	100	98.0707	0.913387	1.04613	9.65349
s 304R1 [8110]	75.03	0.3	11.96			2.74	0.21	0.3	0.04	4.85	4.55	0.09	100.07	74.9775	0.29979	11.9516	2.73808	0.209853	0.29979	0.039972	4.84661	4.54682	0.089937	100	90.1316	0.911806	1.0648	9.39342
s 302F [8110]	74.05	0.34	10.46			3.86	0.33	0.14	0.11	5.23	3.72	0.04	98.28	75.346	0.34595	10.6431	3.92755	0.335775	0.14245	0.111925	5.32153	3.7851	0.0407	100	96.5	0.844849	1.12628	9.10663
s 307D [8110]	76.4	0.34	11.27			2.17	0.3	0.18	0.01	4.88	3.66	0.04	99.25	76.9773	0.342569	11.3552	2.1864	0.302267	0.18136	0.0100756	4.91688	3.68766	0.0403023	100	92.3404	0.951151	1.00296	8.60453
s GD11W [8109]	73.06	0.44	10.29			5.45	0.53	0.28	0.21	4.32	5.38	0.04	100	73.06	0.44	10.29	5.45	0.53	0.28	0.21	4.32	5.38	0.04	100	95.1134	0.710127	1.31455	9.7
s GD36 [8109]	73.19	0.42	9.46			6.7	0.47	0.2	0.28	4.62	4.63	0.03	100	73.19	0.42	9.46	6.7	0.47	0.2	0.28	4.62	4.63	0.03	100	97.1014	0.702187	1.33379	9.25
s GD31 [8109]	72.15	0.42	9.22			6.5	0.59	0.2	0.27	5.32	5.29	0.04	100	72.15	0.42	9.22	6.5	0.59	0.2	0.27	5.32	5.29	0.04	100	97.0149	0.593543	1.56845	10.61
s F56 [8314]	70.64	0.63	12.86			3.66	1.56	0.47	0.14	2.54	5.73	0.09	98.32	71.847	0.640765	13.0797	3.72254	1.58666	0.478031	0.142392	2.5834	5.82791	0.0915378	100	88.6199	0.856644	0.946794	8.41131
s 82100404 [8113]	70.19	0.58	11.91			8.28	0.67	0.02	0.28	4.3	3.79	0	100.02	70.176	0.579884	11.9076	8.27834	0.669866	0.019996	0.279944	4.29914	3.78924	0	100	99.759	0.983683	0.914308	8.08838
s E124 [7802]	76.13	0.22	11.41	4.22		3.79716	1.19	0.39	0.06	1.87	4.49	0.01	99.5672	76.461	0.220956	11.4596	3.81366	1.19517	0.391695	0.0602608	1.87813	4.50952	0.0100435	100	90.6858	0.985813	0.82477	6.38765
s E34 [7802]	76.88	0.17	11.26	3.08		2.77138	1.14	0.29	0.06	4.3	2.81	0.01	99.6914	77.118	0.170526	11.2949	2.77996	1.14353	0.290898	0.0601857	4.31331	2.8187	0.010031	100	90.5272	0.99208	0.823909	7.13201
s E68 [7802]	78.32	0.13	10.1	3.34		3.00533	0.84	0.31	0.05	4.91	2	0.01	99.6753	78.5751	0.130423	10.1329	3.01512	0.842736	0.31101	0.0501629	4.92599	2.00651	0.0100326	100	90.6495	0.99682	0.851979	6.93251
s 1 [7945]	71.42	0.39	13.26	3.57		3.21229	1.21	0.29	0.09	5.69	3.21	0.06	98.8323	72.2638	0.394608	13.4167	3.25024	1.2243	0.293426	0.0910634	5.75723	3.24793	0.0607089	100	91.7197	0.972155	0.862734	9.00515
s 5 [7945]	72.47	0.35	12.78	3.2		2.87936	0.96	0.32	0.08	5.73	3.17	0.05	98.7894	73.3581	0.354289	12.9366	2.91465	0.971765	0.323922	0.0809804	5.80022	3.20885	0.0506127	100	89.998	0.970921	0.893376	9.00907
s 6 [7945]	70.7	0.43	13.12	3.8		3.41924	0.95	0.54	0.11	5.56	3.36	0.09	98.2792	71.9379	0.437529	13.3497	3.47911	0.966633	0.549455	0.111926	5.65735	3.41883	0.0915758	100	86.361	0.988463	0.880023	9.07618
s 7 [7945]	70.69	0.45	13.07	3.94		3.54521	1.32	0.36	0.09	5.52	3.23	0.1	98.3752	71.8575	0.457432	13.2859	3.60377	1.3418	0.365946	0.0914865	5.61117	3.28335	0.101652	100	90.7816	0.954804	0.863714	8.89452
s 9 [7945]	71.15	0.38	13.22	3.7		3.32926	0.81	0.48	0.1	5.72	3.38	0.07	98.6393	72.1315	0.385242	13.4024	3.37519	0.821174	0.486622	0.10138	5.79891	3.42663	0.0709657	100	87.3991	0.999646	0.888956	9.22554
s 110228 [5680]	70.3	0.36	12.9	2.06	1.05	2.90359	4.26	0.59	0.11	4.44	2.89	0.08	98.8336	71.1297	0.364249	13.0522	2.93786	4.31028	0.596963	0.111298	4.4924	2.92411	0.0809441	100	83.1119	0.745422	0.741114	7.41651
s 110240 [5680]	73.8	0.29	10.5	0.84	2.74	3.49583	1.19	0.08	0.08	7.68	0.82		97.9358	75.3555	0.296112	10.7213	3.56951	1.21508	0.0816861	0.0816861	7.84187	0.837283	0	100	97.7628	0.887894	0.920206	8.67915
s YP-54-A1 [8323]	76.77	0.15	11.71	0.64	1.05	1.62587	0.49	0.33	0.05	5.1	4.01	0	100.236	76.5893	0.149647	11.6824	1.62205	0.488847	0.329223	0.0498823	5.088	4.00056	0	100	83.1277	0.900204	1.03478	9.08856
s P1209 [8502]	75.72	0.21	13.06			1.57	1.7	0.25	0.06	2.9	4.32	0.04	99.83	75.8489	0.210358	13.0822	1.57267	1.70289	0.250426	0.0601022	2.90494	4.32736	0.0400681	100	86.2637	0.979252	0.784524	7.23229
s P1039 [8502]	76.02	0.2	13.01			1.49	1.62	0.25	0.06	2.97	4.17	0.04	99.83	76.1495	0.200341	13.0322	1.49254	1.62276	0.250426	0.0601022	2.97506	4.1771	0.0400681	100	85.6322	0.999212	0.774396	7.15216
s P1039GLASS [8502]	77.02	0.16	12.59			1.26	1.32	0.16	0.05	3.14	4.14	0.03	99.87	77.1203	0.160208	12.6064	1.26164	1.32172	0.160208	0.0500651	3.14409	4.14539	0.0300391	100	88.7324	0.998454	0.810925	7.28948
s M487 [8490]	77.38	0.15	9.6			2	0.46	0.05	0.16	4.16	4.75	0.01	98.72	78.3833	0.151945	9.72447	2.02593	0.465964	0.0506483	0.162075	4.21394	4.81159	0.0101297	100	97.561	0.729844	1.28304	9.02553
s JK IG [8512]	71.94	0.73	12.92			3.35	1.2	0.67	0.12	4.46	4.03	0.2	99.62	72.2144	0.732785	12.9693	3.36278	1.20458	0.672556	0.120458	4.47701	4.04537	0.200763	100	83.3333	0.947271	0.886797	8.52239
s SAM-L [8512]	71.62	0.62	12.86			3.01	1.28	0.44	0.18	6.15	3.42	0.08	99.66	71.8643	0.622115	12.9039	3.02027	1.28437	0.441501	0.180614	6.17098	3.43167	0.0802729	100	87.2464	0.880191	0.955152	9.60265
s SAM-U [8512]	73.48	0.51	11.93			2.98	0.99	0.32	0.15	5.24	3.98	0.08	99.66	73.7307	0.51174	11.9707	2.99017	0.993377	0.321092	0.150512	5.25788	3.99358	0.0802729	100	90.303	0.850962	1.02426	9.25145
s BM IG [8512]	73.73	0.51	12.79			2.48	0.39	0.22	0.12	5.24	4.18	0.05	99.71	73.9444	0.511483	12.8272	2.48721	0.391134	0.22064	0.120349	5.25524	4.19216	0.0501454	100	91.8519	0.964732	0.981117	9.4474
s P.29115 [6490]	72.9	0.29	13.2	0.7	1.1	1.72986	1.7	0.41	0.09	3.2	4.1	0.06	97.6799	74.6316	0.296888	13.5135	1.77095	1.74038	0.419739	0.0921377	3.27601	4.19739	0.0614251	100	80.8399	0.992517	0.773386	7.47339
s P.27575 [6490]	74.7	0.27	13.4	0.55	1.05	1.54489	1.65	0.32	0.06	3	4.8	0.01	99.7549	74.8835	0.270663	13.4329	1.54869	1.65405	0.320786	0.0601474	3.00737	4.81179	0.0100246	100	82.8408	0.947419	0.831624	7.81917
s P.27576 [6490]	74.6	0.27	13.3	0.5	0.9	1.3499	1.45	0.28	0.07	3	5.05	0.03	99.3999	75.0504	0.27163	13.3803	1.35805	1.45875	0.28169	0.0704226	3.01811	5.08049	0.0301811	100	82.821	0.937192	0.8688	8.0986
s P.28360 [6490]	77	0.27	12.6	0.2	1	1.17996	1.3	0.2	0.06	3.2	4.2	0.08	100.09	76.9308	0.269757	12.5887	1.1789	1.29883	0.19982	0.0599461	3.19712	4.19623	0.0799281	100	85.5068	0.989261	0.82327	7.39335
s P.29170 [6490]	77.2	0.17	12.2	0.7	0.3	0.92986	1.1	0.1	0.02	3.6	4	0.02	99.3399	77.713	0.17113	12.2811	0.936039	1.10731	0.100665	0.0201329	3.62392	4.02658	0.0201329	100	90.2899	0.97779	0.858784	7.6505
s B-9 [8706]	79.03	0.14	11.16			0.51	1.1	0.01	0.01	2.59	3.9	0.02	98.47	80.2579	0.142175	11.3334	0.517924	1.11709	0.0101554	0.0101554	2.63024	3.9606	0.0203108	100	98.0769	0.994712	0.82611	6.59084
s 25 [8700]	82.24	0.19	6.2	0.38	3.12	3.46192	1.02	0.32	0.04	4.31	0.21	0.02	98.0119	83.9082	0.193854	6.32576	3.53215	1.04069	0.326491	0.0408114	4.39742	0.21426	0.0204057	100	91.5387	0.903091	0.808195	4.61168
s DR 16835 [8807]	69.46	0.22	16.21	0.41	1.45	1.81892	0.88	0.01	0.04	5.06	6.22	0.04	99.9589	69.4885	0.22009	16.2167	1.81967	0.880362	0.0100041	0.0400164	5.06208	6.22256	0.0400164	100	99.4532	0.936475	0.969132	11.2846
s GM97 B53 [8919]	76.92	0.1	13.09			1.61	0.65	0.01	0.04	0.86	6.71	0.02	100.01	76.9123	0.09999	13.0887	1.60984	0.649935	0.009999	0.039996	0.859914	6.70933	0.019998	100	99.3827	0.995343	0.914397	7.56924
s GM97 B61 [8919]	70	0.4	14.48			3.96	1.91	0.36	0.11	4.3	4.37	0.11	100	70	0.4	14.48	3.96	1.91	0.36	0.11	4.3	4.37	0.11	100	91.6667	0.945404	0.817925	8.67
s GM97 B69 [8919]	70.15	0.43	14.5			3.72	2.66	0.54	0.09	4.26	3.51	0.14	100	70.15	0.43	14.5	3.72	2.66	0.54	0.09	4.26	3.51	0.14	100	87.3239	0.952586	0.71624	7.77
s GM97 B63 [8919]	69.8	0.36	14.56			4.14	1.79	0.32	0.11	4.53	4.31	0.1	100.02	69.786	0.359928	14.5571	4.13917	1.78964	0.319936	0.109978	4.52909	4.30914	0.09998	100	92.8251	0.954862	0.823751	8.83823
s GS91-50C [4721]	73.54	0.13	13.1		2.24	2.21	1.02	0.34	0.07	4.95	4.35	0.04	99.75	73.7243	0.130326	13.1328	2.21554	1.02256	0.340852	0.0701754	4.96241	4.3609	0.0401003	100	86.6667	0.911701	0.955286	9.32331
s 354A1 [8900]	72.89	0.35	12.83			2.93	1.98	0.64	0.05	5.14	2.66	0.05	99.52	73.2416	0.351688	12.8919	2.94413	1.98955	0.643087	0.0502412	5.16479	2.67283	0.0502412	100	82.0728	0.94759	0.774724	7.83762
s SR1 [627]	71.67	0.36	13.52			4.18	1.52	0.32	0.13	3.01	5.16	0.07	99.94	71.713	0.360216	13.5281	4.18251	1.52091	0.320192	0.130078	3.01181	5.1631	0.070042	100	92.8889	0.931746	0.868848	8.1749
s DG48 [627]	71.45	0.36	13.11			3.98	1.27	0.19	0.12	3.4	5.27	0.07	99.22	72.0117	0.36283	13.2131	4.01129	1.27998	0.191494	0.120943	3.42673	5.31143	0.0705503	100	95.4436	0.894333	0.942024	8.73816
s HP31 [7719]	75.22	0.17	12.96			1.57	0.78	0.24	0.032	4.5	4.28	0.033	99.785	75.3821	0.170366	12.9879	1.57338	0.781681	0.240517	0.0320689	4.5097	4.28922	0.0330711	100	86.7403	0.972233	0.919135	8.79892
s 2C14 [8582]	74.01	0.18	12.93			1.13	0.76	0.14	0.04	4.95	4.19	0.08	98.41	75.2058	0.182908	13.1389	1.14826	0.772279	0.142262	0.0406463	5.02998	4.2577	0.0812926	100	88.9764	0.948447	0.947489	9.28767
s C29 [8582]	76.15	0.16	11.7			2.57	0.11	0.05	0.18	4.76	4.98	0.03	100.69	75.6282	0.158904	11.6198	2.55239	0.109246	0.0496574	0.178767	4.72738	4.94587	0.0297944	100	98.0916	0.863788	1.1406	9.67325
s C68A [8582]	73.5	0.16	7.83			6.87	0.1	0.01	0.32	4.01	6.93	0.01	99.74	73.6916	0.160417	7.85041	6.88791	0.100261	0.0100261	0.320834	4.02045	6.94806	0.0100261	100	99.8547	0.491745	2.01035	10.9685
s 83-7A [8582]	72.03	0.27	10.76			4.42	0.28	0.01	0.17	4.5	5.51	0.01	97.96	73.53	0.275623	10.9841	4.51205	0.285831	0.0102082	0.17354	4.59371	5.62474	0.0102082	100	99.7743	0.744919	1.29512	10.2185
s C64 [8582]	77.14	0.15	11.31			1.87	0.11	0.07	0.05	4.63	4.15	0.04	99.52	77.5121	0.150723	11.3645	1.87902	0.110531	0.0703376	0.0502412	4.65233	4.17002	0.0401929	100	96.3918	0.939459	1.04676	8.82235
s C43 [8582]	73.09	0.26	12.01			3.23	0.6	0.11	0.08	4.91	4.61	0.06	98.96	73.8581	0.262732	12.1362	3.26395	0.606306	0.111156	0.0808407	4.9616	4.65845	0.0606306	100	96.7066	0.858498	1.07399	9.62005
s C8 [8582]	70.29	0.39	14.12			3.52	0.63	0.23	0.22	4.28	6.42	0.03	100.13	70.1987	0.389494	14.1017	3.51543	0.629182	0.229701	0.219714	4.27444	6.41166	0.0299611	100	93.8667	0.864149	1.07609	10.6861
s C33 [8582]	70.46	0.41	11.82			5.42	0.6	0.05	0.21	4.32	5.32	0.01	98.62	71.446	0.415737	11.9854	5.49584	0.608396	0.0506997	0.212939	4.38045	5.39444	0.0101399	100	99.0859	0.81411	1.13604	9.77489
s 83-17 [8582]	71.55	0.27	12.14			4.24	0.35	0.07	0.13	4.28	5.67	0.05	98.75	72.4557	0.273418	12.2937	4.29367	0.35443	0.0708861	0.131646	4.33418	5.74177	0.0506329	100	98.3759	0.831685	1.14996	10.0759
s 83-23B [8582]	70.39	0.48	9.9			7.5	0.33	0.01	0.32	4	6.46	0.02	99.41	70.8078	0.482849	9.95876	7.54451	0.331959	0.0100594	0.321899	4.02374	6.49834	0.0201187	100	99.8668	0.636368	1.51081	10.5221
s 5 [8957]	74.28	0.17	13.5	0.14	1.63	1.75597	1.36	0.27	0.08	3.38	4.48		99.276	74.8217	0.17124	13.5985	1.76878	1.36992	0.271969	0.0805834	3.40465	4.51267	0	100	86.6731	0.999901	0.816938	7.91732
s PP706 [2852]	78.22	0.24	8.21	4.42	0.04	4.01712	0.56	0.11	0.1	4.43	2.08	0.03	97.9971	79.8187	0.244905	8.3778	4.09922	0.571445	0.112248	0.102044	4.52054	2.12251	0.0306131	100	97.3347	0.888992	1.00086	6.64305
s PP711 [2852]	75.48	0.37	8.83	6.52	0.31	6.1767	0.94	0.12	0.18	3.86	2.86	0.03	98.8467	76.3607	0.374317	8.93302	6.24876	0.950968	0.1214	0.1821	3.90504	2.89337	0.03035	100	98.0942	0.833629	1.00602	6.79841
s PP713 [2852]	74.66	0.31	8.58	6.18	0.21	5.77076	2.13	0.38	0.08	5.14	0.8	0.05	97.9008	76.2609	0.316647	8.76398	5.8945	2.17567	0.388148	0.0817154	5.25021	0.817154	0.0510721	100	93.8219	0.797956	0.801847	6.06737
s JV73 [2852]	71.23	0.29	13.39	3.99	0.17	3.7602	1.01	0.12	0.15	3.31	5.17	0.05	98.4802	72.3293	0.294475	13.5966	3.81823	1.02559	0.121852	0.152315	3.36108	5.24979	0.0507716	100	96.9074	0.961627	0.902764	8.61087
s 11038 [5613]	75.13	0.17	12.76	0.07	0.61	0.672986	1.02	0.14	0.1	4.24	4.4	0.13	98.763	76.071	0.172129	12.9198	0.681415	1.03278	0.141754	0.101253	4.29311	4.45511	0.131628	100	82.7795	0.932581	0.926956	8.74822
s 13 [6026]	70.31	0.44	14.01	1.08	2.41	3.38178	1.78	0.54	0.09	3.21	5.26	0.06	99.0818	70.9616	0.444078	14.1398	3.41312	1.7965	0.545004	0.0908341	3.23975	5.30875	0.060556	100	86.2308	0.911866	0.865655	8.54849
s 17A [6026]	69.57	0.45	13.91	0.89	2.73	3.53082	1.95	0.84	0.1	3.21	5.29	0.07	98.9208	70.329	0.454909	14.0618	3.56934	1.97127	0.849164	0.101091	3.24502	5.34771	0.0707637	100	80.7816	0.884717	0.875426	8.59273
s 03 [6026]	72.85	0.28	13.74	0.58	1.44	1.96188	1.11	0.34	0.07	4.01	4.94	0.04	99.3419	73.3326	0.281855	13.831	1.97488	1.11735	0.342252	0.0704637	4.03657	4.97273	0.040265	100	85.2295	0.948536	0.907376	9.00929
s 55 [6026]	73.4	0.26	13.32	0.48	1.53	1.9619	0.96	0.13	0.06	4.2	4.77	0.02	99.0819	74.0801	0.262409	13.4434	1.98008	0.968895	0.131205	0.060556	4.23892	4.8142	0.0201853	100	93.7856	0.942091	0.930432	9.05312
s P27574 [5608] / s P.27574 [6490]	75.23	0.24	13.3	0.7	0.8	1.42986	1.55	0.05	0.04	2.95	5.11	0.02	99.9199	75.2903	0.240192	13.3107	1.43101	1.55124	0.0500401	0.0400321	2.95237	5.1141	0.020016	100	96.6213	0.922475	0.872152	8.06646
s 83987 [9063]	73.5	0.49	12.77	0.37	1.39	1.72293	1.28	0.26	0.05	2.93	5.29	0.13	98.4229	74.6777	0.497851	12.9746	1.75053	1.30051	0.264166	0.0508012	2.97695	5.37476	0.132083	100	86.8881	0.899213	0.929843	8.35171
s 8 [9057]	76.7	0.2	10.8			3.18	1.92	0.65		2.12	3.8		99.37	77.1863	0.201268	10.8685	3.20016	1.93217	0.654121	0	2.13344	3.82409	0	100	83.0287	0.897238	0.791308	5.95753
s RE 79/651 [9354]	77.54	0.21	12.16			0.96	0.86	0.13	0.07	3.35	4.54		99.82	77.6798	0.210379	12.1819	0.961731	0.861551	0.130234	0.0701262	3.35604	4.54819	0	100	88.0734	0.96062	0.91241	7.90423
s MK 111/243 [9354]	73.13	0.47	13.77			2.33	2.08	0.51	0.12	2.41	5		99.82	73.2619	0.470848	13.7948	2.3342	2.08375	0.51092	0.120216	2.41435	5.00902	0	100	82.0423	0.942127	0.786793	7.42336
s HP 64/1021 [9354]	74.06	0.41	13.39			2.07	1.89	0.41	0.1	2.78	4.73		99.84	74.1787	0.410657	13.4115	2.07332	1.89303	0.410657	0.10016	2.78446	4.73758	0	100	83.4677	0.941185	0.805861	7.52204
s KKT 64/725 [9354]	76.89	0.21	12.39			1.2	1.08	0.13	0.07	3.3	4.53		99.8	77.0441	0.210421	12.4148	1.2024	1.08216	0.130261	0.0701403	3.30661	4.53908	0	100	90.2256	0.953964	0.889776	7.84569
s RM 64/089 [9354]	77.71	0.13	12.24			0.86	0.83	0.11	0.08	3.53	4.37		99.86	77.8189	0.130182	12.2572	0.861206	0.831164	0.110154	0.0801122	3.53495	4.37613	0	100	88.6598	0.977704	0.899516	7.91108
s X1 131/872 [9354]	77.5	0.2	12.05			1.23	1.28	0.09	0.1	3.79	3.57		99.81	77.6475	0.200381	12.0729	1.23234	1.28244	0.0901713	0.10019	3.79721	3.5768	0	100	93.1818	0.979464	0.827837	7.37401
s X2 111/1030 [9354]	77.51	0.26	12.08			1.19	1.33	0.16	0.06	3.5	3.75		99.84	77.6342	0.260417	12.0994	1.19191	1.33213	0.160256	0.0600962	3.50561	3.75601	0	100	88.1481	0.976101	0.824308	7.26162
s X3 111/533 [9354]	76.81	0.28	12.39			1.48	1.71	0.16	0.09	3.05	3.86		99.83	76.9408	0.280477	12.4111	1.48252	1.71291	0.160272	0.0901533	3.05519	3.86657	0	100	90.2439	0.970964	0.778975	6.92177
s X4 111/431 [9354]	75.9	0.29	12.73			1.88	2.11	0.26	0.06	2.55	4.04		99.82	76.0369	0.290523	12.753	1.88339	2.1138	0.260469	0.0601082	2.5546	4.04729	0	100	87.8505	0.961287	0.738916	6.60188
s X5 111/351 [9354]	77.44	0.18	12.12			1.14	0.95	0.08	0.06	3.85	4		99.82	77.5796	0.180325	12.1419	1.14206	0.951713	0.0801443	0.0601082	3.85694	4.00721	0	100	93.4426	0.971543	0.88678	7.86416
s M1 131/579 [9354]	74.62	0.23	10.19			4.23	0.22	0.05	0.16	4.45	5.61		99.76	74.7995	0.230553	10.2145	4.24018	0.220529	0.0501203	0.160385	4.46071	5.6235	0	100	98.8318	0.705394	1.37839	10.0842
s M2 75/522 [9354]	75.3	0.16	10.17			3.77	0.26	0.04	0.09	4.48	5.53		99.8	75.4509	0.160321	10.1904	3.77756	0.260521	0.0400802	0.0901804	4.48898	5.54108	0	100	98.9501	0.705299	1.37136	10.0301
s M3 75/469 [9354]	74.6	0.2	10.19			4.2	0.23	0.07	0.12	4.38	5.79		99.78	74.7645	0.200441	10.2125	4.20926	0.230507	0.0701543	0.120265	4.38966	5.80277	0	100	98.3607	0.693936	1.40002	10.1924
s M4 75/324 [9354]	74.36	0.19	10.36			4.26	0.25	0.05	0.07	4.44	5.81		99.79	74.5165	0.1904	10.3818	4.26896	0.250526	0.0501052	0.0701473	4.44934	5.82223	0	100	98.8399	0.699123	1.38649	10.2716
s M5 87/123 [9354]	74.73	0.21	9.64			4.68	0.19	0.07	0.07	4.47	5.7		99.76	74.9098	0.210505	9.66319	4.69126	0.190457	0.0701684	0.0701684	4.48075	5.71371	0	100	98.5263	0.662043	1.47464	10.1945
s M6 87/74 [9354]	74.46	0.19	9.43			4.99	0.22	0.07	0.1	4.44	5.9		99.8	74.6092	0.190381	9.4489	5	0.220441	0.0701403	0.1002	4.4489	5.91182	0	100	98.6166	0.632373	1.53893	10.3607
s M7 79/031 [9354]	73.75	0.21	9.34			5.5	0.27	0.04	0.16	4.36	6.14		99.77	73.92	0.210484	9.36153	5.51268	0.270622	0.0400922	0.160369	4.37005	6.15415	0	100	99.278	0.610011	1.58676	10.5242
s PIG-00-21 [9353]	73	0.267	13.8		2.11	2.11	1.27	0.39	0.094	4.82	4.21	0.054	100.015	72.9891	0.26696	13.7979	2.10968	1.26981	0.389942	0.0939859	4.81928	4.20937	0.0539919	100	84.4	0.954869	0.879943	9.02865
s PIG-02-68 [9353]	75.7	0.153	13		0.93	0.93	0.9	0.13	0.062	5.36	3.78	0.022	100.037	75.672	0.152943	12.9952	0.929656	0.899667	0.129952	0.0619771	5.35802	3.7786	0.0219919	100	87.7358	0.951916	0.924642	9.13662
s 66DR-1 [9157]	72.36	0.64	12.88			2.68	1.4	0.27	0.1	3.01	4.32	0.07	97.73	74.0407	0.654865	13.1792	2.74225	1.43252	0.276271	0.102323	3.07991	4.42034	0.0716259	100	90.8475	0.99765	0.804732	7.50026
s 95-23 [9387]	71.92	0.44	13.5	0.71	2.28	2.91886	1.81	0.48	0.05	2.31	5.48	0.07	98.9789	72.662	0.444539	13.6393	2.94897	1.82867	0.484952	0.0505158	2.33383	5.53654	0.0707222	100	85.8776	0.91177	0.853003	7.87037
s 95-30B [9387]	72.05	0.45	13.26	1.16	1.91	2.95377	1.96	0.6	0.06	2.4	5.46	0.07	99.2638	72.5844	0.453338	13.3583	2.97568	1.97454	0.60445	0.060445	2.4178	5.5005	0.0705192	100	83.1165	0.875617	0.873308	7.9183
s 94-30 [9387]	72.06	0.45	13.9	1.36	1.75	2.97373	1.8	0.42	0.06	2.12	5.11	0.05	98.9437	72.8293	0.454804	14.0484	3.00547	1.81922	0.424484	0.0606405	2.14263	5.16455	0.0505338	100	87.6242	0.994716	0.76987	7.30718
s 94-12 [9387]	72.13	0.43	13.77	0.99	1.99	2.8808	1.8	0.42	0.06	2.15	5.15	0.04	98.8308	72.9833	0.435087	13.9329	2.91488	1.82129	0.424969	0.0607098	2.17544	5.21093	0.0404732	100	87.2758	0.978531	0.784275	7.38636
s 94-13 [9387]	72.24	0.42	13.56	1.14	1.79	2.81577	1.82	0.44	0.06	2.17	5.1	0.04	98.6658	73.2169	0.42568	13.7434	2.85385	1.84461	0.44595	0.0608114	2.19934	5.16897	0.0405409	100	86.4855	0.965271	0.791952	7.36831
s 95-22 [9387]	72.54	0.42	13.45	0.68	2.33	2.94186	1.76	0.45	0.05	2.28	5.34	0.05	99.2819	73.0647	0.423038	13.5473	2.96314	1.77273	0.453255	0.0503617	2.29649	5.37863	0.0503617	100	86.733	0.930624	0.836636	7.67512
s 94-28 [9387]	72.65	0.47	13.82	1.01	2.11	3.0188	1.9	0.42	0.06	2.1	5.07	0.05	99.5588	72.972	0.472083	13.8812	3.03218	1.90842	0.421861	0.0602659	2.10931	5.09247	0.0502216	100	87.7864	0.982358	0.767999	7.20177
s 94-14 [9387]	72.92	0.45	13.98	0.96	2.12	2.98381	1.84	0.47	0.06	2.16	5.17	0.06	100.094	72.8517	0.449578	13.9669	2.98101	1.83828	0.46956	0.0599438	2.15798	5.16515	0.0599438	100	86.3918	0.985301	0.775622	7.32313
s 91-26 [9387]	75.62	0.39	12.35	0.58	2.21	2.73188	1.63	0.15	0.04	2.08	4.98	0.06	100.032	75.5959	0.389876	12.3461	2.73101	1.62948	0.149952	0.0399873	2.07934	4.97841	0.0599809	100	94.7951	0.92112	0.845671	7.05775
s 742 [9340]	72.62	0.25	10.67	1.91	2.61	4.32862	0.2	0.18	0.11	4.45	5.93	0.02	98.7586	73.5328	0.253142	10.8041	4.38303	0.202514	0.182263	0.111383	4.50594	6.00454	0.0202514	100	96.0076	0.714387	1.36572	10.5105
s 120R-148.5 [9482]	76.31	0.19	12.36	1.9		1.70962	2.36	0.35	0.07	2.45	3.98	0.03	99.8096	76.4556	0.190362	12.3836	1.71288	2.3645	0.350668	0.0701335	2.45467	3.98759	0.0300572	100	83.0066	0.916217	0.744292	6.44226
s 1888-10 [2310]	72.01	0.41	14.43			2.48	1.88	0.37		1.05	6.2	0.06	98.89	72.8183	0.414602	14.592	2.50784	1.9011	0.374153	0	1.06179	6.26959	0.0606735	100	87.0175	0.978026	0.785594	7.33138
s IP-13 [711]	72.9	0.16	12.8	0.62	2.08	2.63788	0.52	0.03	0.075	4	5.73	0.016	98.8689	73.734	0.161831	12.9464	2.66806	0.525949	0.0303432	0.075858	4.04576	5.79555	0.0161831	100	98.8755	0.870655	1.0747	9.84132
s JS202 [9566]	73.39	0.192	13.39	2.8		2.51944	0.91	0.08	0.078	3.8	5.33	0.018	99.7074	73.6053	0.192563	13.4293	2.52683	0.91267	0.0802347	0.0782289	3.81115	5.34564	0.0180528	100	96.9224	0.921153	0.962033	9.15679
s JS230 [9566]	73.72	0.214	13.53	2.43		2.18651	0.85	0.16	0.049	4.13	4.89	0.025	99.7545	73.9014	0.214527	13.5633	2.19189	0.852092	0.160394	0.0491206	4.14016	4.90203	0.0250615	100	93.1814	0.962277	0.924981	9.0422
s JS242 [9566]	72.31	0.297	14.1	2.83		2.54643	1.13	0.29	0.085	4.11	4.81	0.045	99.7234	72.5105	0.297824	14.1391	2.5535	1.13313	0.290804	0.0852357	4.1214	4.82334	0.0451248	100	89.7759	0.978065	0.876719	8.94474
s JS244 [9566]	72.75	0.305	13.77	2.77		2.49245	1.16	0.3	0.069	4.11	4.71	0.054	99.7204	72.9539	0.305855	13.8086	2.49943	1.16325	0.300841	0.0691934	4.12152	4.7232	0.0541514	100	89.2567	0.962516	0.885782	8.84473
s EC12 [9342]	74.83	0.26	13.22	1.42	0	1.27772	0.59	0.23	0.04	5.47	3.87	0.06	99.8477	74.9441	0.260397	13.2402	1.27966	0.5909	0.230351	0.040061	5.47834	3.8759	0.0600915	100	84.7451	0.989508	0.929461	9.35425
s EC24 [9342]	71.07	0.5	14.27	2.02	0.57	2.3876	1.49	0.39	0.07	5.09	4.36	0.15	99.7776	71.2284	0.501114	14.3018	2.39292	1.49332	0.390869	0.070156	5.10135	4.36972	0.150334	100	85.9591	0.92715	0.888734	9.47106
s EC42 [9342]	75.77	0.21	12.67	1.6	0	1.43968	0.57	0.17	0.03	5.27	3.66	0.06	99.8497	75.8841	0.210316	12.6891	1.44185	0.570858	0.170256	0.0300452	5.27793	3.66551	0.0600903	100	89.4389	0.992802	0.925455	8.94344
s T1 [9582]	77.75	0.19	12.25			0.86	0.86	0.12	0.04	3.42	4.32		99.81	77.898	0.190362	12.2733	0.861637	0.861637	0.120228	0.0400761	3.42651	4.32822	0	100	87.7551	0.990111	0.882347	7.75473
s T2 [9582]	77.51	0.17	12.28			0.9	0.82	0.11	0.07	4	3.94		99.8	77.6653	0.170341	12.3046	0.901804	0.821643	0.11022	0.0701403	4.00802	3.9479	0	100	89.1089	0.998187	0.88041	7.95591
s EFP [9582]	77.29	0.16	12.21			0.92	0.84	0.13	0.08	4.43	3.76		99.82	77.4294	0.160289	12.232	0.921659	0.841515	0.130234	0.0801443	4.43799	3.76678	0	100	87.619	0.976175	0.899326	8.20477
s UNIT A [9582]	74.45	0.4	13.72			1.81	2.07	0.35	0.11	2.55	4.38		99.84	74.5693	0.400641	13.742	1.8129	2.07332	0.350561	0.110176	2.55409	4.38702	0	100	83.7963	0.999325	0.726365	6.94111
s NGAMOTU [9582]	74.27	0.41	13.8			1.81	2.1	0.37	0.11	2.54	4.45		99.86	74.3741	0.410575	13.8193	1.81254	2.10294	0.370519	0.110154	2.54356	4.45624	0	100	83.0275	0.993653	0.729715	6.9998
s PUPUWHARAU [9582]	70.86	0.81	13.91			3.69	2.96	0.75	0.17	2.39	4.3		99.84	70.9736	0.811298	13.9323	3.69591	2.96474	0.751202	0.170272	2.39383	4.30689	0	100	83.1081	0.924707	0.694531	6.70072
s PONGAKAWA [9582]	73.79	0.54	13.51			2.32	1.97	0.38	0.1	2.61	4.63		99.85	73.9009	0.540811	13.5303	2.32349	1.97296	0.380571	0.10015	2.61392	4.63696	0	100	85.9259	0.963371	0.772905	7.25088
s MAKETU [9582]	73.49	0.49	13.74			2.31	2.11	0.41	0.1	2.47	4.72		99.84	73.6078	0.490785	13.762	2.3137	2.11338	0.410657	0.10016	2.47396	4.72756	0	100	84.9265	0.96254	0.759714	7.20152
s TE MAHOE [9582]	75.25	0.38	13.25			1.74	1.74	0.28	0.1	2.67	4.43		99.84	75.3706	0.380609	13.2712	1.74279	1.74279	0.280449	0.10016	2.67428	4.4371	0	100	86.1386	0.993147	0.768142	7.11138
s HAUPARU [9582]	74.37	0.42	13.42			2.09	1.96	0.3	0.09	2.75	4.45		99.85	74.4817	0.420631	13.4402	2.09314	1.96294	0.300451	0.0901352	2.75413	4.45669	0	100	87.4477	0.96819	0.767316	7.21082
s T2 [9582]	77.6	0.15	12.12			0.86	0.64	0.07	0.08	4.47	3.84		99.83	77.7321	0.150255	12.1406	0.861464	0.64109	0.0701192	0.0801362	4.47761	3.84654	0	100	92.4731	0.983823	0.920435	8.32415
s T3 [9582]	77.22	0.3	12.53			1	1.23	0.19	0.06	3.15	4.2		99.88	77.3128	0.30036	12.5451	1.0012	1.23148	0.190228	0.0600721	3.15378	4.20505	0	100	84.0336	0.997978	0.82355	7.35883
s T2 [9582]	77.52	0.12	12.32			0.9	0.82	0.09	0.05	4.21	3.87		99.9	77.5976	0.12012	12.3323	0.900901	0.820821	0.0900901	0.0500501	4.21421	3.87387	0	100	90.9091	0.992391	0.886655	8.08809
s T1 [9582]	77.84	0.16	12.23			0.86	0.8	0.11	0.09	3.57	4.28		99.94	77.8867	0.160096	12.2373	0.860516	0.80048	0.110066	0.090054	3.57214	4.28257	0	100	88.6598	0.989496	0.891686	7.85471
s T3 [9582]	77.73	0.18	12.24			0.94	0.93	0.13	0.06	3.36	4.29		99.86	77.839	0.180252	12.2572	0.941318	0.931304	0.130182	0.0600841	3.36471	4.29601	0	100	87.8505	0.988267	0.87373	7.66073
s T1 [9582]	77.84	0.16	12.24			0.85	0.77	0.09	0.07	3.67	4.22		99.91	77.9101	0.160144	12.251	0.850766	0.770694	0.0900811	0.0700631	3.67331	4.2238	0	100	90.4255	0.993925	0.891736	7.89711
s T2 [9582]	77.83	0.17	12.19			0.82	0.69	0.09	0.07	3.87	4.12		99.85	77.9469	0.170255	12.2083	0.821232	0.691037	0.0901352	0.0701052	3.87581	4.12619	0	100	90.1099	0.997435	0.899658	8.002
s T3 [9582]	77.83	0.19	12.19			0.88	0.85	0.12	0.07	3.52	4.17		99.82	77.9703	0.190343	12.212	0.881587	0.851533	0.120216	0.0701262	3.52635	4.17752	0	100	88	0.9979	0.875327	7.70387
s ORU5 [1508]	74.25	0.31	11.59	2.1	1.79	3.67958	0.33	0.01	0.1	4.12	4.48		98.8696	75.0989	0.313544	11.7225	3.72165	0.333773	0.0101143	0.101143	4.16711	4.53122	0	100	99.729	0.932447	1.02068	8.69833
s POIHIPI [9582]	77.39	0.15	12.26			0.91	0.81	0.06	0.08	4.16	3.97		99.79	77.5529	0.150316	12.2858	0.911915	0.811705	0.0601263	0.0801684	4.16875	3.97835	0	100	93.8144	0.980277	0.899998	8.14711
s ORUANUI [9582]	77.37	0.21	12.28			1.2	1.1	0.15	0.09	3.24	4.18		99.82	77.5095	0.210379	12.3021	1.20216	1.10198	0.15027	0.0901623	3.24584	4.18754	0	100	88.8889	0.991638	0.84557	7.43338
s PSI [9582]	73.89	0.49	13.96			2.84	2.24	0.46	0.07	2.73	4.22		100.9	73.2309	0.485629	13.8355	2.81467	2.22002	0.455897	0.0693756	2.70565	4.18236	0	100	86.0606	0.999286	0.70898	6.88801
s OMEGA [9582]	73.9	0.43	13.8			1.76	2.22	0.14	0.13	2.82	4.69		99.89	73.9814	0.430474	13.8152	1.76194	2.22244	0.140154	0.130143	2.82311	4.69516	0	100	92.6316	0.932166	0.780287	7.51827
s ORU6 [1508]	74.61	0.38	10.83	1.12	3.06	4.06778	0.09	0.01	0.09	4.18	4.04		98.2978	75.902	0.38658	11.0175	4.13822	0.0915585	0.0101732	0.0915585	4.25239	4.10996	0	100	99.7548	0.955497	1.03147	8.36235
s D [9582]	75.93	0.19	12.88			1.64	1.49	0.13	0.05	3.16	4.37		99.84	76.0517	0.190304	12.9006	1.64263	1.49239	0.130208	0.0500801	3.16506	4.377	0	100	92.6554	0.967069	0.823724	7.54207
s E [9582]	75.4	0.23	13.01			1.74	1.59	0.12	0.08	2.98	4.67		99.82	75.536	0.230415	13.0335	1.74314	1.59287	0.120216	0.0801443	2.98537	4.67842	0	100	93.5484	0.942816	0.838452	7.66379
s K [9582]	75.83	0.26	12.81			1.64	1.3	0.14	0.03	2.98	4.86		99.85	75.9439	0.260391	12.8292	1.64246	1.30195	0.14021	0.0300451	2.98448	4.8673	0	100	92.1348	0.942993	0.875943	7.85178
s M [9582]	75.64	0.22	12.81			1.77	1.31	0.13	0.05	3	4.84		99.77	75.8144	0.220507	12.8395	1.77408	1.31302	0.1303	0.0501153	3.00692	4.85116	0	100	93.1579	0.942513	0.875064	7.85807
s N [9582]	75.96	0.19	12.8			1.65	1.27	0.15	0.06	3	4.8		99.88	76.0513	0.190228	12.8154	1.65198	1.27153	0.15018	0.0600721	3.0036	4.80577	0	100	91.6667	0.951475	0.870607	7.80937
s V [9582]	76.89	0.22	12.43			1.54	1.07	0.11	0.07	3.15	4.37		99.85	77.0055	0.22033	12.4487	1.54231	1.07161	0.110165	0.0701052	3.15473	4.37656	0	100	93.3333	0.9909	0.852675	7.5313
s X [9582]	75.49	0.29	13.18			1.86	1.51	0.09	0.07	2.92	4.45		99.86	75.5958	0.290407	13.1985	1.86261	1.51212	0.0901262	0.0700981	2.92409	4.45624	0	100	95.3846	0.996464	0.79525	7.38033
s ORU7 [1508]	73.8	0.35	10.18	1.78	3.3	4.90164	0.3	0.01	0.15	4.22	5.3		99.2116	74.3864	0.352781	10.2609	4.94059	0.302384	0.0100795	0.151192	4.25353	5.34211	0	100	99.7964	0.735957	1.3052	9.59565
s ORU3 [1508]	75.23	0.4	11.08	0.65	3.87	4.45487	0.18	0.02	0.08	4.43	4.38	0.01	100.265	75.0313	0.398943	11.0507	4.4431	0.179524	0.0199472	0.0797887	4.4183	4.36843	0.00997358	100	99.5531	0.898768	1.0831	8.78673
s RFF3 [1508]	73.24	0.31	13.5	1	1.8	2.6998	0.67	0.08	0.11	4.05	6.07		100.73	72.7094	0.307754	13.4022	2.68024	0.665146	0.0794204	0.109203	4.02066	6.02602	0	100	97.1221	0.866065	1.06441	10.0467
s RFF4 [1508]	73.08	0.32	13.54	1.12	2.27	3.27778	0.73	0.06	0.15	3.73	5.8	0.01	100.698	72.5736	0.317783	13.4462	3.25506	0.724942	0.0595842	0.148961	3.70415	5.75981	0.00993071	100	98.2024	0.908342	1.00288	9.46396
s LFF8 [1508]	73.06	0.31	13.38	1.14	1.79	2.81577	0.7	0.08	0.13	4.04	5.89		100.406	72.7647	0.308747	13.3259	2.80439	0.697171	0.0796767	0.129475	4.02367	5.8662	0	100	97.2374	0.872494	1.05102	9.88987
s KJF3 [1508]	73.3	0.28	13.11	0.97	2.18	3.05281	0.61	0.06	0.1	4.08	5.78		100.373	73.0277	0.27896	13.0613	3.04147	0.607734	0.0597771	0.0996286	4.06485	5.75853	0	100	98.0725	0.87202	1.06217	9.82338
s 24-K1C1 [9365]	70.9	0.6	15.4			2.9	3.8	0.4	0.1	1.3	4.4	0.2	100	70.9	0.6	15.4	2.9	3.8	0.4	0.1	1.3	4.4	0.2	100	87.8788	0.990068	0.561401	5.7
s I-1 [9518]	70.82	0.71	13.95			3.66	3.04	0.89	0.1	2.47	4.21	0.14	99.99	70.8271	0.710071	13.9514	3.66037	3.0403	0.890089	0.10001	2.47025	4.21042	0.140014	100	80.4396	0.922217	0.688134	6.68067
s I-4 [9518]	73.05	0.6	13.53			2.71	2.4	0.67	0.1	2.49	4.34	0.11	100	73.05	0.6	13.53	2.71	2.4	0.67	0.1	2.49	4.34	0.11	100	80.1775	0.952917	0.726902	6.83
s I-7 [9518]	72.35	0.59	13.88			2.81	2.59	0.7	0.1	2.5	4.36	0.12	100	72.35	0.59	13.88	2.81	2.59	0.7	0.1	2.5	4.36	0.12	100	80.057	0.951488	0.711722	6.86
s I-8 [9518]	72.68	0.58	13.78			2.69	2.41	0.67	0.1	2.5	4.48	0.11	100	72.68	0.58	13.78	2.69	2.41	0.67	0.1	2.5	4.48	0.11	100	80.0595	0.953117	0.731213	6.98
s S-2 [9518]	73.42	0.56	13.37			2.62	2.29	0.65	0.09	2.56	4.33	0.1	99.99	73.4273	0.560056	13.3713	2.62026	2.29023	0.650065	0.090009	2.56026	4.33043	0.10001	100	80.1223	0.951072	0.740037	6.89069
s AA31 [8101]	70.47	0.28	14.03	1.15	2.76	3.79477	0.37	0.03	0.13	5.05	5.71	0.02	99.8848	70.5513	0.280323	14.0462	3.79915	0.370427	0.0300346	0.13015	5.05583	5.71659	0.0200231	100	99.2156	0.903266	1.05915	10.7724
s Y8 [8101]	71.13	0.27	12.29	3.12	1.16	3.96738	0.56	0.1	0.12	5.28	4.65	0.01	98.3774	72.3032	0.274453	12.4927	4.03281	0.569237	0.101649	0.121979	5.36709	4.7267	0.0101649	100	97.5414	0.854473	1.08747	10.0938
s AA23 [8101]	72.43	0.25	10.6	6.21	0.16	5.74776	0.17	0.04	0.18	4.21	5.5	0.02	99.1478	73.0526	0.252149	10.6911	5.79716	0.171461	0.0403438	0.181547	4.24619	5.54728	0.0201719	100	99.3089	0.761813	1.2835	9.79346
s AA28 [8101]	72.63	0.24	9.93	3.93	2.42	5.95621	0.21	0.05	0.15	4.1	5.56	0.01	98.8362	73.4852	0.242826	10.0469	6.02635	0.212473	0.0505887	0.151766	4.14828	5.62547	0.0101177	100	99.1675	0.710985	1.36805	9.77375
s AA57 [8101]	72.75	0.25	9.5	2.69	3.44	5.86046	0.24	0.02	0.19	4.07	6.12	0.01	99.0105	73.4771	0.252499	9.59495	5.91903	0.242399	0.0201999	0.191899	4.11068	6.18116	0.0100999	100	99.6599	0.637162	1.52353	10.2918
s AA55 [8101]	72.78	0.25	9.36	2.7	3.48	5.90946	0.25	0.03	0.19	4.04	6.2	0.01	99.0195	73.5007	0.252476	9.45269	5.96798	0.252476	0.0302971	0.191881	4.08001	6.2614	0.010099	100	99.4949	0.622872	1.55691	10.3414
s AA54 [8101]	72.87	0.25	9.3	2.66	3.56	5.95347	0.24	0.02	0.19	4.03	6.15	0.01	99.0135	73.596	0.252491	9.39266	6.01279	0.242391	0.0201993	0.191893	4.07015	6.21128	0.0100996	100	99.6652	0.623495	1.55694	10.2814
s Y13 [8101]	72.88	0.42	10.94	3.44	1.56	4.65531	0.4	0.23	0.22	4.48	4.62	0.04	98.8853	73.7015	0.424734	11.0633	4.70779	0.404509	0.232593	0.22248	4.5305	4.67208	0.0404509	100	95.292	0.830239	1.138	9.20258
s AA53 [8101]	73.49	0.21	10.91	1.79	2.03	3.64064	0.25	0.05	0.11	4.23	5.27	0.01	98.1706	74.8594	0.213913	11.1133	3.70848	0.254659	0.0509317	0.11205	4.30882	5.3682	0.0101863	100	98.6452	0.796182	1.21433	9.67703
s AA29 [8101]	73.77	0.22	11.71	2.71	1.56	3.99846	0.15	0.02	0.12	4.51	4.91	0.01	99.4185	74.2015	0.221287	11.7785	4.02185	0.150877	0.020117	0.120702	4.53638	4.93872	0.0100585	100	99.5023	0.88498	1.10668	9.4751
s AA40 [8101]	73.81	0.17	11.72	3.76	0	3.38325	0.45	0.01	0.11	4.6	4.96	0.01	99.2232	74.3878	0.171331	11.8117	3.40973	0.453523	0.0100783	0.110861	4.63601	4.99883	0.0100783	100	99.7053	0.839719	1.12107	9.63484
s Y7 [8101]	73.93	0.18	9.89	4.1	1.4	5.08918	0.37	0.05	0.15	4.14	4.84	0.01	98.6492	74.9423	0.182465	10.0254	5.15887	0.375066	0.0506847	0.152054	4.19669	4.90627	0.0101369	100	99.0271	0.754025	1.2582	9.10296
s AA30 [8101]	74.02	0.2	11.69	2.27	1.82	3.86255	0.19	0.06	0.1	4.47	4.79	0.01	99.3925	74.4724	0.201222	11.7614	3.88615	0.191161	0.0603667	0.100611	4.49732	4.81927	0.0100611	100	98.4704	0.894828	1.08798	9.31659
s AA41 [8101]	74.32	0.21	10.21	2.29	1.84	3.90054	0.21	0.03	0.12	4.61	4.67	0.01	98.2905	75.6126	0.213652	10.3876	3.96838	0.213652	0.0305218	0.122087	4.69018	4.75122	0.0101739	100	99.2367	0.782109	1.2412	9.4414
s AA33 [8101]	74.55	0.2	11.3	2.49	1.62	3.8605	0.1	0.04	0.1	4.37	4.72	0.01	99.2505	75.113	0.20151	11.3853	3.88965	0.100755	0.0403021	0.100755	4.403	4.75564	0.0100755	100	98.9745	0.891383	1.10576	9.15864
s AA52 [8101]	74.64	0.21	10.6	2.68	1.84	4.25146	0.17	0.05	0.11	4.3	4.51	0.01	98.8515	75.5072	0.21244	10.7232	4.30086	0.171975	0.0505809	0.111278	4.34996	4.5624	0.0101162	100	98.8376	0.856015	1.13904	8.91236
s AA22 [8101]	74.93	0.12	12.54	2.3	0.16	2.22954	0.18	0.02	0.06	4.5	4.69	0.01	99.2795	75.4738	0.120871	12.631	2.24572	0.181306	0.0201451	0.0604354	4.53266	4.72403	0.0100726	100	99.1109	0.971059	1.00371	9.25669
s AA6 [8101]	74.92	0.06	12.33	0.53	0.62	1.09689	0.48	0.1	0.06	4.45	4.21	0.01	97.7169	76.6705	0.0614019	12.6181	1.12252	0.491215	0.102336	0.0614019	4.55397	4.30836	0.0102336	100	91.645	0.977376	0.952369	8.86234
s KK3 [9551]	74.7	0.39	12.04			3.94	2.07	0.18	0.09	2.62	3.69	0.11	99.83	74.8272	0.390664	12.0605	3.94671	2.07352	0.180307	0.0901533	2.62446	3.69628	0.110187	100	95.6311	0.950282	0.739733	6.32075
s KR21 [9551]	74.08	0.32	12.18			3.61	1.93	0.11	0.1	2.8	4.63	0.08	99.84	74.1987	0.320513	12.1995	3.61579	1.93309	0.110176	0.10016	2.80449	4.63742	0.0801282	100	97.043	0.860375	0.874188	7.44191
s ACT 743P1 [9667]	78.13	0.14	11.88			1.17	0.75	0.11		3.09	4.39		99.66	78.3965	0.140478	11.9205	1.17399	0.752559	0.110375	0	3.10054	4.40498	0	100	91.4063	0.995784	0.889453	7.50552
s ACT 743P2 [9667]	76.88	0.35	12.22			1.66	1.26	0.26		2.79	4.22		99.64	77.1578	0.351265	12.2642	1.666	1.26455	0.260939	0	2.80008	4.23525	0	100	86.4583	0.997294	0.815246	7.03533
s ACT 745P2 [9667]	76.72	0.33	12.26			1.7	1.3	0.28		2.86	4.16		99.61	77.0204	0.331292	12.308	1.70666	1.30509	0.281096	0	2.8712	4.17629	0	100	85.8586	0.99651	0.810715	7.04749
s PU35 [9650]	76.77	0.07	12	0.89	0.23	1.03082	0.41	0.05	0.01	4.84	3.7	0.02	98.9008	77.6232	0.070778	12.1334	1.04228	0.414557	0.0505557	0.0101111	4.89379	3.74112	0.0202223	100	95.3739	0.994093	0.943822	8.63491
s 576R7 [9590]	72.43	0.42	12.71			4.27	2.85	0.4	0.15	0.91	4.51	0.09	98.74	73.3543	0.42536	12.8722	4.32449	2.88637	0.405104	0.151914	0.921612	4.56755	0.0911485	100	91.4347	0.935517	0.661241	5.48916
s A.843 [9639]	69.54	0.33	12.77	4.03	0.99	4.61619	0.62	0.13	0.17	4.96	5.48	0.04	98.6562	70.4872	0.334495	12.9439	4.67907	0.628445	0.131771	0.172316	5.02756	5.55464	0.0405448	100	97.261	0.823273	1.12639	10.5822
s L.620 [9639]	69.05	0.33	13.82	2.71	1.64	4.07846	1.06	0.21	0.15	4.18	5.93	0.03	98.8385	69.8615	0.333878	13.9824	4.12639	1.07246	0.212468	0.151763	4.22912	5.99969	0.0303526	100	95.1031	0.852706	1.03329	10.2288
s L.412 [9639]	72.17	0.24	12.18	4.41	0.04	4.00812	0.56	0.18	0.06	5.02	4.38	0.02	98.8181	73.0332	0.24287	12.3257	4.05606	0.566698	0.182153	0.0607176	5.08004	4.43239	0.0202392	100	95.7021	0.891816	1.03772	9.51243
s C42 [9700]	72.5	0.26	13.56			2.94	1.17	0.13	0.12	4.55	4.67	0.04	99.94	72.5435	0.260156	13.5681	2.94177	1.1707	0.130078	0.120072	4.55273	4.6728	0.040024	100	95.7655	0.920263	0.929771	9.22554
s C15 [9700]	73.2	0.23	13.45			2.53	0.85	0.23	0.06	4.69	4.64	0.05	99.93	73.2513	0.230161	13.4594	2.53177	0.850595	0.230161	0.060042	4.69329	4.64325	0.050035	100	91.6667	0.943509	0.944973	9.33654
s D3 [9700]	73.31	0.2	13.17			2.79	0.77	0.02	0.11	4.58	4.94	0.03	99.92	73.3687	0.20016	13.1805	2.79223	0.770616	0.020016	0.110088	4.58367	4.94396	0.030024	100	99.2883	0.90926	0.993496	9.52762
s C21 [9700]	73.5	0.23	13.12			2.52	0.97	0.18	0.07	5.11	4.2	0.04	99.94	73.5441	0.230138	13.1279	2.52151	0.970582	0.180108	0.070042	5.11307	4.20252	0.040024	100	93.3333	0.923666	0.948222	9.31559
s 27 [8132]	71.15	0.39	14.39	0.31	2.96	3.23894	2.83	0.74	0.12	3.31	3.55		99.7189	71.3505	0.391099	14.4306	3.24807	2.83798	0.742086	0.120338	3.31933	3.56001	0	100	81.4021	0.987762	0.654827	6.87934
s 29 [8132]	74.66	0.17	12.62	0.43	1.86	2.24691	1.43	0.24	0.05	4.34	3.5	0.02	99.2769	75.2038	0.171238	12.7119	2.26328	1.44042	0.241748	0.0503642	4.37161	3.52549	0.0201457	100	90.3495	0.966638	0.828497	7.8971
s 34 [8132]	70.26	0.23	14.61	1.78	0.74	2.34164	2.83	0.4	0.1	4.13	4.25	0.05	99.2016	70.8254	0.231851	14.7276	2.36049	2.85278	0.403219	0.100805	4.16324	4.2842	0.0504024	100	85.4102	0.879725	0.78454	8.44744
s 39 [8132]	72.93	0.25	13.58	0.87	1.4	2.18283	1.79	0.35	0.1	4.45	3.51		99.1428	73.5605	0.252161	13.6974	2.2017	1.80548	0.353026	0.100865	4.48847	3.54035	0	100	86.1814	0.980816	0.779908	8.02882
s 9-0 [9423]	74.42	0.31	11.64	1.23	2.82	3.92675	0.71	0.13	0.05	4.57	3.45	0.04	99.2468	74.9848	0.312353	11.7283	3.95656	0.715389	0.130987	0.0503795	4.60468	3.47618	0.0403036	100	96.7955	0.977066	0.912572	8.08087
s 1-0 [9423]	73.2	0.88	11.18	1.3	2.77	3.93974	1.94	0.8	0.06	4.67	2.3	0.24	99.2097	73.7831	0.88701	11.2691	3.97112	1.95545	0.806372	0.0604779	4.7072	2.31832	0.241912	100	83.1214	0.904098	0.790584	7.02552
s F-62 [1243]	71.37	0.4	12.88			4.54	1.8	0.17	0.09	4.24	3.13	0.06	98.68	72.3247	0.405351	13.0523	4.60073	1.82408	0.172274	0.0912039	4.29672	3.17187	0.0608026	100	96.3907	0.989905	0.75611	7.46859
s F-44 [1243]	72.78	0.22	12.98			3.46	1.6	0.09	0.13	3.66	4.27	0.01	99.2	73.3669	0.221774	13.0847	3.4879	1.6129	0.0907258	0.131048	3.68952	4.30444	0.0100806	100	97.4648	0.934129	0.846401	7.99395
s F-43 [1243]	72.88	0.25	12.66			3.43	0.79	0.06	0.13	3.62	4.96	0.02	98.8	73.7652	0.253036	12.8138	3.47166	0.799595	0.0607287	0.131579	3.66397	5.02024	0.0202429	100	98.2808	0.936777	0.954036	8.68421
s SLE7 [1112]	73.27	0.16	13.48	0.93	1.34	2.17681	0.39	0.08	0.07	4.44	5.15	0.01	99.2268	73.8409	0.161247	13.585	2.19378	0.393039	0.0806234	0.0705454	4.4746	5.19013	0.0100779	100	96.4552	0.963728	0.985035	9.66473
s HSK10 [1112]	73.28	0.21	12.51	1.21	1.91	2.99876	0.37	0.04	0.08	4.26	5.4	0.01	99.1588	73.9017	0.211782	12.6161	3.0242	0.373139	0.0403394	0.0806787	4.29614	5.44581	0.0100848	100	98.6837	0.883012	1.07871	9.74195
s HSK15 [1112]	73.38	0.2	12.61	1.2	1.91	2.98976	0.38	0.02	0.1	4.24	5.65	0.01	99.5798	73.6897	0.200844	12.6632	3.00238	0.381604	0.0200844	0.100422	4.25789	5.67384	0.0100422	100	99.3355	0.865167	1.10106	9.93174
s HSK21 [1112]	73.48	0.21	12.58	1.27	1.85	2.99275	0.38	0.03	0.08	4.16	5.23	0.01	99.1527	74.1079	0.211794	12.6875	3.01832	0.383247	0.0302563	0.0806836	4.19555	5.27469	0.0100854	100	99.0075	0.911747	1.04188	9.47024
s HSK26 [1112]	71.62	0.23	14.23	1.07	1.62	2.58279	0.7	0.13	0.09	4.21	5.85	0.01	99.6528	71.8695	0.230801	14.2796	2.59179	0.702439	0.130453	0.0903136	4.22467	5.87038	0.0100348	100	95.2079	0.920823	0.996548	10.0951
s HAA21 [1112]	71.59	0.23	14.91	0.76	1.71	2.39385	0.74	0.17	0.08	4.26	5.55	0.01	99.9338	71.6374	0.230152	14.9199	2.39543	0.74049	0.170113	0.080053	4.26282	5.55367	0.0100066	100	93.3693	0.988275	0.921628	9.81649
s HAA22 [1112]	71.26	0.27	14.53	0.86	1.79	2.56383	0.98	0.29	0.1	4.2	5.45	0.01	99.6538	71.5075	0.270938	14.5805	2.57273	0.983404	0.291007	0.100347	4.21459	5.46893	0.0100347	100	89.8382	0.950059	0.929939	9.68352
s HAA23 [1112]	69.72	0.45	15.25	1.14	2.47	3.49577	1.54	0.45	0.07	3.96	5.55	0.05	100.536	69.3485	0.447602	15.1687	3.47714	1.53179	0.447602	0.069627	3.9389	5.52042	0.0497335	100	88.5954	0.940391	0.879786	9.45932
s LFD2 [1112]	71.02	0.32	14.83	1.11	1.9	2.89878	1	0.27	0.12	4.27	5.86	0.04	100.629	70.5762	0.318	14.7373	2.88067	0.993752	0.268313	0.11925	4.24332	5.82338	0.0397501	100	91.4794	0.922241	0.961717	10.0667
s MKD10 [1112]	71.78	0.28	14.84	0.83	1.81	2.55683	0.94	0.29	0.09	4.43	5.39	0.04	100.637	71.3258	0.278228	14.7461	2.54065	0.934052	0.288165	0.0894305	4.40197	5.35589	0.0397469	100	89.8132	0.965435	0.920638	9.75786
s DOM9 [1112]	71.52	0.25	14.27	0.94	1.69	2.53581	0.77	0.19	0.07	4.18	5.27	0.01	99.0658	72.1944	0.252357	14.4046	2.55972	0.777261	0.191792	0.0706601	4.21942	5.3197	0.0100943	100	93.0296	0.977785	0.924614	9.53911
s HRN31 [1112]	70.45	0.3	15.16	0.88	1.79	2.58182	1.13	0.36	0.06	4.62	5.54	0.02	100.222	70.2941	0.299336	15.1264	2.57611	1.1275	0.359203	0.0598672	4.60977	5.52774	0.0199557	100	87.7627	0.937586	0.931049	10.1375
s LGH4 [1112]	70.45	0.31	15.14	1.12	1.88	2.88778	1.17	0.29	0.09	4.45	5.8	0.02	100.608	70.0244	0.308127	15.0485	2.87033	1.16293	0.288248	0.0894563	4.42312	5.76496	0.0198792	100	90.8741	0.918376	0.948375	10.1881
s CH 20 [9313]	71.6	0.42	11.5	1.03	2.45	3.37679	1.44	0.42	0.16	3.15	6.1	0.08	98.2468	72.8777	0.427495	11.7052	3.43705	1.4657	0.427495	0.162855	3.20621	6.20885	0.0814276	100	88.938	0.715937	1.16911	9.41507
s 2 [1044]	73.94	0.31	13.5	1	1.8	2.6998	0.67	0.08	0.11	4.05	5.4	0	100.76	73.3824	0.307662	13.3982	2.67944	0.664948	0.0793967	0.109171	4.01946	5.35928	0	100	97.1221	0.931964	0.98277	9.37874
s 4 [1044]	70.45	0.31	15.14	1.12	1.88	2.88778	1.17	0.29	0.09	4.45	5.24	0.02	100.048	70.4164	0.309852	15.1328	2.8864	1.16944	0.289862	0.089957	4.44787	5.2375	0.0199904	100	90.8741	0.972734	0.887527	9.68537
s L1 [1138]	70.94	0.38	14.44			3.51	1.09	0.24	0.12	4.25	5.58	0.05	100.6	70.5169	0.377734	14.3539	3.48907	1.0835	0.238569	0.119284	4.22465	5.54672	0.0497018	100	93.6	0.916141	0.954293	9.77137
s L2 [1138]	69.57	0.34	14.19			3.03	1.2	0.18	0.13	4.37	5.53	0.07	98.61	70.5507	0.344793	14.39	3.07271	1.21692	0.182537	0.131832	4.4316	5.60795	0.0709867	100	94.3925	0.886355	0.974463	10.0395
s L5 [1138]	70.53	0.29	13.87			2.54	0.64	0.27	0.1	4.59	5.7	0.07	98.6	71.5314	0.294118	14.0669	2.57606	0.649087	0.273834	0.10142	4.65517	5.78093	0.0709939	100	90.3915	0.894317	1.03428	10.4361
s NH2 [1138]	69.19	0.49	15.03			3.49	1.72	0.39	0.09	3.96	5.58	0.09	100.03	69.1692	0.489853	15.0255	3.48895	1.71948	0.389883	0.089973	3.95881	5.57833	0.089973	100	89.9485	0.905789	0.895947	9.53714
s NH6 [1138]	70.23	0.35	13.68			2.76	0.58	0.15	0.08	4.89	5.77	0.04	98.53	71.2778	0.355222	13.8841	2.80118	0.588653	0.152238	0.0811935	4.96296	5.85608	0.0405968	100	94.8454	0.863645	1.0808	10.819
s NH9 [1138]	70.53	0.3	13.34			3.16	0.87	0.18	0.09	4.62	5.15	0.05	98.29	71.757	0.305219	13.5721	3.21498	0.885136	0.183132	0.0915658	4.70038	5.2396	0.0508699	100	94.6108	0.886091	1.00998	9.93997
s NH10 [1138]	71.51	0.36	14.02			2.35	0.58	0.26	0.05	5.38	5.31	0.05	99.87	71.6031	0.360469	14.0382	2.35306	0.580755	0.260338	0.0500651	5.387	5.31691	0.0500651	100	90.0383	0.897941	1.03844	10.7039
s L6 [1138]	71.77	0.28	13.66			2.64	1	0.21	0.08	4.75	4.9	0.05	99.34	72.2468	0.28186	13.7508	2.65754	1.00664	0.211395	0.0805315	4.78156	4.93255	0.0503322	100	92.6316	0.909412	0.966512	9.71411
s R101 [9415]	71.76	0.54	14.36	0.87	1.35	2.13283	1.8	0.47	0.02	2.64	5.24	0.07	99.0328	72.4608	0.545274	14.5002	2.15366	1.81758	0.47459	0.0201953	2.66578	5.29117	0.0706836	100	81.9427	0.973522	0.799298	7.95696
s LIP [9269]	74.71	0.09	13.35			1.57	0.77	0.04	0.08	5.48	3.89	0.03	100.01	74.7025	0.089991	13.3487	1.56984	0.769923	0.039996	0.079992	5.47945	3.88961	0.029997	100	97.5155	0.972241	0.923686	9.36906
s LGM [9269]	73.37	0.22	14.03			1.94	1.29	0.31	0.03	4.53	4.28		100	73.37	0.22	14.03	1.94	1.29	0.31	0.03	4.53	4.28	0	100	86.2222	0.981815	0.851352	8.81
s 84-D1BP [6864] / s D-1BPYK [5382]	72.82	0.15	12.88	2.21	1.64	3.62856	1.31	0.19	0.09	2.45	4.85	0.01	98.3786	74.0202	0.152472	13.0923	3.68836	1.33159	0.193132	0.0914833	2.49038	4.92994	0.0101648	100	95.0243	0.989823	0.825363	7.42032
s 84-D3P [6864] / s D-3PYK [5382]	73.78	0.19	13.03	2.56	1.93	4.23349	2.09	0.28	0.1	1.31	4.78	0.01	99.8035	73.9253	0.190374	13.0557	4.24182	2.09412	0.280551	0.100197	1.31258	4.78941	0.0100197	100	93.7964	0.996068	0.71232	6.10199
s 12-1YK [6864]	70.16	0.35	13.73	2.58	1.72	4.04148	2.12	0.62	0.13	2.65	4.61	0.06	98.4715	71.2491	0.355433	13.9431	4.10422	2.15291	0.629624	0.132018	2.69113	4.68156	0.0609313	100	86.6995	0.959684	0.761278	7.37269
s 33A [6882]	80.7	0.14	9.6	1.21	0.28	1.36876	0.8	0.09	0.03	2.94	3.13	0.02	98.8188	81.6647	0.141674	9.71475	1.38512	0.809563	0.0910758	0.0303586	2.97514	3.16741	0.0202391	100	93.8304	0.98099	0.867867	6.14256
s 45620 [6437]	70.37	0.67	13.39	0.84	3.91	4.53	3.29	0.95	0.15	1.62	4.65	0.15	99.77	70.5322	0.671545	13.4209	4.54044	3.29758	0.95219	0.150346	1.62373	4.66072	0.150346	100	82.6642	0.870334	0.702258	6.28445
s TMR117 [8211]	74.04	0.24	13.31	0.66	0.88	1.47387	1.36	0.25	0.02	5.52	2.97	0.03	99.2139	74.6267	0.241902	13.4155	1.48555	1.37078	0.251981	0.0201585	5.56374	2.99353	0.0302377	100	85.4977	0.998224	0.816004	8.55727
s P.31386 [6490]	76.4	0.13	12.55	1.1	0.25	1.23978	1.33	0.09	0.02	3.38	4.24	0.07	99.4498	76.8227	0.130719	12.6194	1.24664	1.33736	0.0904979	0.0201107	3.3987	4.26346	0.0703873	100	93.232	0.961541	0.847318	7.66216
s P31391 [7043] / s P.31391 [6490]	75.9	0.15	12.21	0.55	0.55	1.04489	1.45	0.13	0.02	3.22	4.13	0.06	98.3149	77.2009	0.152571	12.4193	1.0628	1.47485	0.132228	0.0203428	3.27519	4.20079	0.0610284	100	88.9351	0.94534	0.841908	7.47598
s 4414 [9305]	70	0.51	12.1			5.54	0.44	0.79	0.04	6.12	3.15	0.13	98.82	70.8359	0.51609	12.2445	5.60615	0.445254	0.799433	0.0404776	6.19308	3.18761	0.131552	100	87.5197	0.959816	0.975752	9.38069
s 23 [7390]	70.86	0.4	13.82			4.1	2.73	0.87	0.05	0.51	5.13	0.1	98.57	71.888	0.405803	14.0205	4.15948	2.76961	0.882621	0.0507254	0.517399	5.20442	0.101451	100	82.495	0.990336	0.650605	5.72182
s ES-42 [7946]	77.23	0.15	11.53			0.97	0.88	0.05	0.03	5.68	2.54	0.02	99.08	77.9471	0.151393	11.6371	0.979007	0.888171	0.0504643	0.0302786	5.73274	2.56358	0.0201857	100	95.098	0.966732	0.895648	8.29633
s ES-92 [7946]	70.7	0.49	12.91			4.69	2.41	0.69	0.08	1.48	5.38	0.12	98.95	71.4502	0.4952	13.047	4.73977	2.43557	0.697322	0.0808489	1.4957	5.43709	0.121273	100	87.1747	0.87028	0.809652	6.93279
s ES-199 [7946]	72.82	0.3	12.33			4.37	0.73	0.07	0.16	2.29	5.98	0.02	99.07	73.5036	0.302816	12.4457	4.41102	0.736853	0.0706571	0.161502	2.3115	6.03614	0.0201877	100	98.4234	0.903715	0.9989	8.34763
s MG13 [9823]	70.91	0.42	12.26	5.58		5.02088	1	0.12	0.12	4.66	3.44	0.09	98.0409	72.327	0.428393	12.505	5.12121	1.01998	0.122398	0.122398	4.75312	3.50874	0.0917984	100	97.6658	0.979121	0.873027	8.26186
s MG19 [9823]	72.02	0.27	12.13	4.07		3.66219	1.11	0.03	0.07	5.11	3.13	0.03	97.5622	73.8196	0.276747	12.4331	3.75369	1.13774	0.0307496	0.0717491	5.23769	3.20821	0.0307496	100	99.1875	0.955227	0.880497	8.4459
s SR31 [9823]	70.11	0.48	12.67	5.94		5.34481	1.62	0.32	0.13	4.34	3.36	0.11	98.4848	71.1886	0.487385	12.8649	5.42704	1.64492	0.324923	0.132	4.40677	3.41169	0.111692	100	94.3511	0.961984	0.807049	7.81846
s SR32 [9823]	69.15	0.51	12.75	6.13		5.51577	1.94	0.39	0.11	4.42	3.48	0.12	98.3858	70.2846	0.518368	12.9592	5.60627	1.97183	0.396399	0.111805	4.49252	3.5371	0.121969	100	93.3963	0.908346	0.824261	8.02962
s SR41 [9823]	69.62	0.51	12.48	6.34		5.70473	2.16	0.3	0.13	4.22	3.37	0.13	98.6247	70.5908	0.517112	12.654	5.78428	2.19012	0.304183	0.131813	4.27885	3.41699	0.131813	100	95.0039	0.888949	0.810246	7.69584
s P21 [4422]	74.4	0.16	12.5	1.07	0.05	1.01279	0.89	0.21	0.02	4.08	4.38	0.04	97.6928	76.1571	0.163779	12.7952	1.03671	0.911019	0.21496	0.0204723	4.17636	4.48344	0.0409447	100	82.8261	0.944108	0.92975	8.6598
s P22 [4422]	73.8	0.14	13.7	0.99	0.5	1.3908	0.51	0.23	0.08	4.83	4.68	0.03	99.3908	74.2523	0.140858	13.784	1.39933	0.513126	0.23141	0.0804903	4.8596	4.70869	0.0301839	100	85.8095	0.98885	0.943594	9.56829
s 9 [7596]	73.53	0.14	12.49	1.81	1.24	2.86864	0.69	0.13	0.01	4.82	3.92	0.12	98.7186	74.4844	0.141817	12.6521	2.90587	0.698956	0.131687	0.0101298	4.88256	3.97088	0.121558	100	95.6647	0.966669	0.934038	8.85344
s R [1043]	70.25	0.34	15.11			3.12	1.33	0.32	0.05	4.31	5.13	0.04	100	70.25	0.34	15.11	3.12	1.33	0.32	0.05	4.31	5.13	0.04	100	90.6977	0.973409	0.867283	9.44
s LG4 [1043]	69.04	0.3	15.03			3.1	1.76	0.34	0.1	4.48	5.82	0.03	100	69.04	0.3	15.03	3.1	1.76	0.34	0.1	4.48	5.82	0.03	100	90.1163	0.852829	0.959666	10.3
s AT186 [7994]	74.5	0.28	9.47			5.9	0.27	0.22	0.22	4.16	4.91		99.93	74.5522	0.280196	9.47663	5.90413	0.270189	0.220154	0.220154	4.16291	4.91344	0	100	96.4052	0.72449	1.32844	9.07635
s 7 [7915]	77.05	0.14	12.33		1.24	1.24	0.95	0.14		4	3.89		99.74	77.2509	0.140365	12.3621	1.24323	0.952476	0.140365	0	4.01043	3.90014	0	100	89.8551	0.989852	0.870169	7.91057
s 8 [7915]	77.09	0.12	12.39		1.17	1.17	0.92	0.1		4.15	3.87		99.81	77.2367	0.120228	12.4136	1.17223	0.921751	0.10019	0	4.1579	3.87737	0	100	92.126	0.988722	0.876404	8.03527
s 10 [7915]	76.92	0.16	12.49		1.19	1.19	0.98	0.12		4.01	3.9		99.77	77.0973	0.160369	12.5188	1.19274	0.982259	0.120277	0	4.01924	3.90899	0	100	90.8397	0.996153	0.861206	7.92823
s 11 [7915]	76.71	0.1	12.64		1.14	1.14	0.88	0.11		4.39	3.84		99.81	76.856	0.10019	12.6641	1.14217	0.881675	0.110209	0	4.39836	3.84731	0	100	91.2	0.997708	0.875718	8.24567
s 44 [10038]	76.06	0.08	12.66	1.44	0.14	1.43571	0.62	0.12	0.06	4.79	3.95	0.01	99.7857	76.2233	0.0801718	12.6872	1.4388	0.621331	0.120258	0.0601288	4.80029	3.95848	0.0100215	100	92.2865	0.98827	0.922829	8.75877
s 114 [10038]	75.01	0.09	13.12	0.98	0.9	1.7818	0.72	0.05	0.07	4.92	4.04	0.01	99.8118	75.1514	0.0901697	13.1447	1.78516	0.721358	0.0500943	0.070132	4.92928	4.04762	0.0100189	100	97.2705	0.987888	0.912484	8.97689
s 55 [10038]	74.82	0.09	13.06	1.83	0.11	1.75663	0.72	0.09	0.07	4.94	4.17	0.01	99.7266	75.0251	0.0902467	13.0958	1.76145	0.721974	0.0902467	0.0701919	4.95354	4.18143	0.0100274	100	95.1263	0.966236	0.93471	9.13497
s ED96-3 [9751]	73.31	0.2	13.17	0.62	2.23	2.79	0.77	0.02	0.11	4.58	4.94	0.03	99.92	73.3687	0.20016	13.1805	2.79223	0.770616	0.020016	0.110088	4.58367	4.94396	0.030024	100	99.2883	0.90926	0.993496	9.52762
s ED96-5 [9751]	73.11	0.23	13.12	0.55	1.99	2.49	1.22	0.21	0.07	5.17	4.28	0.04	99.94	73.1539	0.230138	13.1279	2.49149	1.22073	0.210126	0.070042	5.1731	4.28257	0.040024	100	92.2222	0.883183	0.963203	9.45567
s ED96-12 [9751]	71.52	0.25	13.69	0.74	2.66	3.33	1.38	0.19	0.12	4.62	4.78	0.05	99.93	71.5701	0.250175	13.6996	3.33233	1.38097	0.190133	0.120084	4.62324	4.78335	0.050035	100	94.6023	0.890496	0.939695	9.40658
s ES96-5 [9751]	72.55	0.2	13.26	0.64	2.31	2.89	1.35	0.13	0.11	4.53	4.87	0.04	99.93	72.6008	0.20014	13.2693	2.89202	1.35095	0.130091	0.110077	4.53317	4.87341	0.040028	100	95.6954	0.862745	0.973987	9.40658
s ES96-10 [9751]	73.37	0.41	13.95	0.41	1.47	1.84	0.7	0.19	0.05	4.71	4.68	0.06	99.96	73.3994	0.410164	13.9556	1.84074	0.70028	0.190076	0.05002	4.71188	4.68187	0.060024	100	90.6404	0.991469	0.917372	9.39376
s EC96-1 [9751]	73.91	0.2	12.76	0.6	2.17	2.71	0.62	0.02	0.09	4.6	4.99	0.03	99.93	73.9618	0.20014	12.7689	2.7119	0.620434	0.020014	0.090063	4.60322	4.9935	0.030021	100	99.2674	0.891342	1.03356	9.59672
s EC96-10A [9751]	71.45	0.21	12.97	0.63	2.27	2.84	2.66	0.2	0.11	4.69	4.75	0.05	99.93	71.5001	0.210147	12.9791	2.84199	2.66186	0.20014	0.110077	4.69329	4.75333	0.050035	100	93.4211	0.731649	0.993897	9.44661
s EC96-11 [9751]	72.11	0.26	13.77	0.7	2.51	3.14	1.13	0.13	0.12	4.36	4.85	0.05	99.92	72.1677	0.260208	13.781	3.14251	1.1309	0.130104	0.120096	4.36349	4.85388	0.05004	100	96.0245	0.933392	0.92216	9.21737
s EC96-14 [9751]	73	0.43	14.01	0.42	1.51	1.88	0.84	0.33	0.1	4.69	4.6	0.06	99.94	73.0438	0.430258	14.0184	1.88113	0.840504	0.330198	0.10006	4.69282	4.60276	0.060036	100	85.0679	0.988617	0.902504	9.29558
s EC96-15 [9751]	73.2	0.23	13.45	0.56	2.02	2.53	0.85	0.23	0.06	4.69	4.64	0.05	99.93	73.2513	0.230161	13.4594	2.53177	0.850595	0.230161	0.060042	4.69329	4.64325	0.050035	100	91.6667	0.943509	0.944973	9.33654
s EC96-20 [9751]	73.31	0.24	13.36	0.56	2.02	2.53	0.83	0.13	0.07	4.82	4.61	0.04	99.94	73.354	0.240144	13.368	2.53152	0.830498	0.130078	0.070042	4.82289	4.61277	0.040024	100	95.1128	0.933593	0.958178	9.43566
s EC96-21 [9751]	73.5	0.23	13.12	0.56	2.02	2.52	0.97	0.18	0.07	5.11	4.2	0.04	99.94	73.5441	0.230138	13.1279	2.52151	0.970582	0.180108	0.070042	5.11307	4.20252	0.040024	100	93.3333	0.923666	0.948222	9.31559
s EC96·24 [9751]	73.09	0.25	13.39	0.58	2.08	2.6	0.88	0.18	0.07	4.69	4.76	0.05	99.96	73.1192	0.2501	13.3954	2.60104	0.880352	0.180072	0.070028	4.69188	4.7619	0.05002	100	93.5252	0.922986	0.963951	9.45378
s EC96-36 [9751]	73.02	0.19	13.33	0.64	2.29	2.86	0.85	0.03	0.11	4.57	4.95	0.03	99.94	73.0638	0.190114	13.338	2.86172	0.85051	0.030018	0.110066	4.57274	4.95297	0.030018	100	98.9619	0.910806	0.981993	9.52572
s EC96-42 [9751]	72.5	0.26	13.56	0.65	2.36	2.94	1.17	0.13	0.12	4.55	4.67	0.04	99.94	72.5435	0.260156	13.5681	2.94177	1.1707	0.130078	0.120072	4.55273	4.6728	0.040024	100	95.7655	0.920263	0.929771	9.22554
s EC96-43 [9751]	73.14	0.23	13.33	0.56	2.01	2.52	0.95	0.18	0.07	4.73	4.77	0.04	99.96	73.1693	0.230092	13.3353	2.52101	0.95038	0.180072	0.070028	4.73189	4.77191	0.040016	100	93.3333	0.907156	0.972772	9.5038
s EC96-47 [9751]	71.71	0.28	13.85	0.74	2.65	3.31	1.24	0.15	0.12	4.28	4.92	0.05	99.91	71.7746	0.280252	13.8625	3.31298	1.24112	0.150135	0.120108	4.28386	4.92443	0.050045	100	95.6647	0.924492	0.918896	9.20829
s PF [9749]	73.5	0.23	13.12	2.58		2.32148	0.97	0.18	0.07	5.11	4.2	0.04	99.7415	73.6905	0.230596	13.154	2.3275	0.972514	0.180467	0.0701814	5.12324	4.21089	0.0401037	100	92.8043	0.923666	0.948222	9.33413
s YN70 [1706]	74.51	0.43	12.93			2.28	0.83	0.2	0.09	4.53	4.16	0.05	100.01	74.5025	0.429957	12.9287	2.27977	0.829917	0.19998	0.089991	4.52955	4.15958	0.049995	100	91.9355	0.9754	0.908511	8.68913
s YN59B [1706]	74.13	0.42	13.16			2.23	0.88	0.25	0.08	4.51	4.28	0.05	99.99	74.1374	0.420042	13.1613	2.23022	0.880088	0.250025	0.080008	4.51045	4.28043	0.050005	100	89.9194	0.973173	0.905989	8.79088
s YN57 [1706]	76.59	0.12	11.68			2.19	0.27	0.14	0.05	4.62	4.31	0.02	99.99	76.5977	0.120012	11.6812	2.19022	0.270027	0.140014	0.050005	4.62046	4.31043	0.020002	100	93.9914	0.928301	1.03521	8.93089
s 1 [1424]	73.72	0.8	12.81			3.34	2.31	0.6	0.08	2.4	4.32	0.14	100.52	73.3386	0.795862	12.7437	3.32272	2.29805	0.596896	0.0795862	2.38758	4.29765	0.139276	100	84.7716	0.921281	0.757584	6.68524
s 2 [1424]	73.06	0.86	12.84			3.46	2.57	0.7	0.09	2.37	4.3	0.12	100.37	72.7907	0.85683	12.7927	3.44725	2.56053	0.69742	0.0896682	2.36126	4.28415	0.119558	100	83.1731	0.897156	0.750723	6.64541
s AS114 [1424]	74.02	0.85	12.38			2.96	2.14	0.61	0.05	2.46	4.02	0.07	99.56	74.3471	0.853757	12.4347	2.97308	2.14946	0.612696	0.050221	2.47087	4.03777	0.0703094	100	82.9132	0.940238	0.749279	6.50864
s AS211 [1424]	74.65	0.81	12.89			2.02	2.13	0.25	0.04	2.86	4.42	0.05	100.12	74.5605	0.809029	12.8746	2.01758	2.12745	0.2497	0.0399521	2.85657	4.4147	0.0499401	100	88.9868	0.905215	0.804274	7.27127
s AS114 [1424]	72.1	0.69	12.87			3.85	2.38	0.86	0.11	2.27	4.48	0.36	99.97	72.1216	0.690207	12.8739	3.85116	2.38071	0.860258	0.110033	2.27068	4.48134	0.360108	100	81.741	0.909263	0.763571	6.75203
s HRN-21 [10159]	70.2	0.28	14.5			2.52	0.98	0.27	0.08	4.52	5.63	0.1	99.08	70.8518	0.2826	14.6346	2.5434	0.9891	0.272507	0.0807428	4.56197	5.68228	0.100929	100	90.3226	0.909873	0.976173	10.2442
s LAUF [10159]	72.1	0.34	13.3			2.65	0.72	0.06	0.11	3.66	5.83	0.03	98.8	72.9757	0.34413	13.4615	2.68219	0.728745	0.0607287	0.111336	3.70445	5.90081	0.0303644	100	97.786	0.894919	1.01899	9.60526
s L-1 [10159]	70	0.25	13.6			3.78	0.45	0.02	0.16	4.86	5.72	0.05	98.89	70.7857	0.252806	13.7527	3.82243	0.455051	0.0202245	0.161796	4.91455	5.7842	0.0505612	100	99.4737	0.878056	1.07872	10.6988
s L-4 [10159]	71.6	0.22	13.1			3.6	0.49	0.03	0.14	4.74	5.9	0.02	99.84	71.7147	0.220353	13.121	3.60577	0.490785	0.0300481	0.140224	4.7476	5.90946	0.0200321	100	99.1736	0.832925	1.13258	10.6571
s L-6 [10159]	71.5	0.21	12.8			3.49	0.43	0.03	0.13	4.6	5.96	0.02	99.17	72.0984	0.211758	12.9071	3.51921	0.433599	0.0302511	0.131088	4.6385	6.00988	0.0201674	100	99.1477	0.822317	1.155	10.6484
s L-5 [10159]	71.3	0.21	12.7			3.48	0.43	0.03	0.13	4.58	5.86	0.02	98.74	72.2098	0.21268	12.8621	3.52441	0.435487	0.0303828	0.131659	4.63844	5.93478	0.0202552	100	99.1453	0.825768	1.14944	10.5732
s SA2 [10130]	70.89	0.4	12.25	5.46		4.91291	0.97	0.13	0.05	4.93	3.32	0.09	97.9429	72.3789	0.408401	12.5073	5.01609	0.990373	0.13273	0.0510501	5.03354	3.38973	0.0918903	100	97.4221	0.975183	0.881482	8.42327
s B-229 [10276]	76.7853	0.0972162	12.2668			0.749717	0.932862	0.103422	0.028958	5.80815	2.75101	0.0765319	99.6	77.0937	0.0976066	12.3161	0.752728	0.936608	0.103837	0.0290743	5.83148	2.76206	0.0768393	100	87.8775	0.98066	0.881456	8.59354
s B-317-A [10276]	75.8019	0.165074	12.8335			1.05299	1.07504	0.225945	0.0340465	5.04301	3.36854	0	99.6	76.1063	0.165737	12.885	1.05722	1.07936	0.226852	0.0341832	5.06326	3.38207	0	100	82.3334	0.990626	0.85716	8.44532
s B-317-B [10276]	75.4033	0.193265	12.8723			1.03279	1.21127	0.24494	0.0237706	5.38765	3.23073	0	99.6	75.7061	0.194041	12.924	1.03693	1.21613	0.245924	0.023866	5.40929	3.2437	0	100	80.83	0.964293	0.865945	8.65299
s B-364B [10276]	74.338	0.124913	12.9728			0.938228	0.803925	0.204985	0.0330965	5.75346	4.28546	0.145198	99.6	74.6365	0.125414	13.0249	0.941996	0.807154	0.205808	0.0332294	5.77656	4.30268	0.145781	100	82.0694	0.880141	1.02351	10.0792
s B-389 [10276]	76.086	0.185576	12.4748			1.07996	1.18562	0.206195	0.0309293	5.00023	3.26819	0.0824781	99.6	76.3916	0.186321	12.5249	1.08429	1.19038	0.207023	0.0310535	5.02031	3.28132	0.0828093	100	83.9681	0.963709	0.864859	8.30163
s B-394C [10276]	75.356	0.185555	12.7827			1.07028	1.60814	0.216481	0.0206172	5.13369	3.14413	0.0824689	99.6	75.6586	0.1863	12.834	1.07458	1.6146	0.21735	0.0207	5.15431	3.15675	0.0828001	100	83.1763	0.936245	0.839363	8.31106
s B-395 [10276]	77.0076	0.0830271	12.3503			0.808144	0.90292	0.0103784	0.0415135	4.68065	3.70508	0.0103784	99.6	77.3169	0.0833605	12.3999	0.81139	0.906546	0.0104201	0.0416803	4.69945	3.71996	0.0104201	100	98.7321	0.964611	0.903765	8.41941
s B-457A [10276]	75.1457	0.189657	13.0314			1.11924	0.95554	0.212457	0.0269458	5.37776	3.49052	0.0507825	99.6	75.4475	0.190419	13.0837	1.12374	0.959378	0.213311	0.027054	5.39936	3.50454	0.0509865	100	84.0461	0.979757	0.887345	8.9039
s B-458A [10276]	75.5421	0.119419	12.8795			0.875902	0.811841	0.178081	0.0345687	5.69755	3.40764	0.0534244	99.6	75.8455	0.119899	12.9312	0.87942	0.815102	0.178797	0.0347076	5.72044	3.42132	0.053639	100	83.104	0.972094	0.914103	9.14176
s B-460-A [10276]	76.1251	0.109144	12.7462			1.02418	0.862858	0.130767	0.0463348	4.94444	3.55234	0.0586908	99.6	76.4308	0.109583	12.7974	1.02829	0.866323	0.131292	0.0465209	4.9643	3.5666	0.0589265	100	88.6776	0.998543	0.87838	8.5309
s B-462B [10276]	75.6473	0.170289	12.6424			1.07188	0.855651	0.247025	0.0273304	4.64616	4.22885	0.0630701	99.6	75.9511	0.170973	12.6932	1.07618	0.859087	0.248017	0.0274401	4.66482	4.24583	0.0633234	100	81.2704	0.933587	0.948084	8.91066
s B-465C [10276]	76.4728	0.0826733	12.401			0.79512	0.857735	0.155012	0.0516708	5.81813	2.88323	0.0826733	99.6	76.7799	0.0830053	12.4508	0.798314	0.86118	0.155635	0.0518783	5.8415	2.89481	0.0830053	100	83.6852	0.984169	0.890331	8.73631
s B-476A [10276]	73.575	0.159567	13.6608			1.45486	1.12432	0.201558	0.0430411	5.12923	4.25162	0	99.6	73.8705	0.160208	13.7157	1.4607	1.12883	0.202368	0.0432139	5.14983	4.26869	0	100	87.8317	0.936277	0.918423	9.41852
s B-482B [10276]	76.522	0.113939	12.448			0.842994	0.684696	0.102225	0.0266211	4.992	3.85687	0.0106485	99.6	76.8293	0.114396	12.498	0.846379	0.687446	0.102636	0.0267281	5.01205	3.87236	0.0106912	100	89.185	0.958033	0.9438	8.88441
s B-508B [10276]	76.5803	0.126013	12.2211			0.819627	0.597779	0.171835	0.0270771	5.71639	3.24092	0.0989355	99.6	76.8878	0.126519	12.2702	0.822919	0.60018	0.172526	0.0271858	5.73935	3.25394	0.0993329	100	82.6685	0.96946	0.94257	8.99329
s B-514C^ [10276]	70.5067	0.169761	12.0939			1.01084	0.752154	0.146218	0.0210653	7.07421	7.76069	0.0644349	99.6	70.7898	0.170443	12.1425	1.01489	0.755175	0.146805	0.0211499	7.10262	7.79186	0.0646937	100	87.3629	0.554972	1.68882	14.8945
s B-514C^-R [10276]	69.2645	0.162454	11.8887			1.01994	0.753196	0.147685	0.0147685	7.29566	9.05312	0	99.6	69.5427	0.163106	11.9364	1.02403	0.756221	0.148279	0.0148279	7.32496	9.08948	0	100	87.3516	0.492086	1.91698	16.4144
s B-514E [10276]	76.2402	0.135257	12.2147			0.87286	0.5712	0.103003	0.0239301	5.64333	3.74141	0.0541028	99.6	76.5463	0.1358	12.2638	0.876365	0.573494	0.103417	0.0240262	5.666	3.75644	0.05432	100	89.4449	0.918258	1.004	9.42244
s B-516B [10276]	76.1701	0.150049	12.6155			0.926664	0.943757	0.17385	0.0258705	5.15652	3.3611	0.0765768	99.6	76.476	0.150652	12.6662	0.930386	0.947547	0.174548	0.0259744	5.17722	3.3746	0.0768843	100	84.2028	0.983524	0.880738	8.55182
s B-518B [10276]	75.2974	0.1635	13.1164			1.18452	1.132	0.26035	0.0333248	4.66131	3.67406	0.0770636	99.6	75.5998	0.164157	13.1691	1.18928	1.13655	0.261396	0.0334587	4.68003	3.68882	0.0773731	100	81.9811	0.997607	0.845487	8.36885
s B-518C [10276]	75.1544	0.130915	12.9846			1.19513	0.98762	0.231457	0.0471293	4.55478	4.24792	0.065981	99.6	75.4563	0.13144	13.0368	1.19993	0.991586	0.232387	0.0473185	4.57307	4.26498	0.066246	100	83.7755	0.946807	0.917893	8.83805
s B-520B [10276]	75.0303	0.123746	12.3397			0.843187	0.524599	0.105766	0.0243262	6.47393	4.05718	0.0772091	99.6	75.3317	0.124243	12.3893	0.846573	0.526706	0.106191	0.0244239	6.49993	4.07347	0.0775192	100	88.8545	0.843113	1.10879	10.5734
s B-521C [10276]	76.1062	0.137998	12.2576			0.875936	1.13558	0.0105342	0.0221217	5.443	3.54264	0.0684721	99.6	76.4118	0.138552	12.3068	0.879453	1.14014	0.0105765	0.0222106	5.46486	3.55687	0.068747	100	98.8117	0.889236	0.956122	9.02173
s B-528 [10276]	75.8048	0.0915136	12.5458			0.820053	1.40005	0.118862	0.044179	5.17315	3.4712	0.130433	99.6	76.1092	0.0918811	12.5962	0.823346	1.40567	0.11934	0.0443564	5.19392	3.48514	0.130957	100	87.3405	0.905467	0.901506	8.67907
s B-529A [10276]	76.1219	0.218084	12.1504			1.34776	1.56813	0.290779	0.0519249	5.09902	2.63778	0.114235	99.6	76.4276	0.21896	12.1992	1.35317	1.57443	0.291947	0.0521334	5.1195	2.64838	0.114693	100	82.2538	0.955982	0.811396	7.76788
s B-530A [10276]	76.2293	0.0868541	12.3841			0.746225	0.468165	0.10592	0.0349535	5.50041	3.97834	0.0656702	99.6	76.5355	0.0872029	12.4339	0.749222	0.470045	0.106345	0.0350939	5.5225	3.99432	0.0659339	100	87.5702	0.927663	1.00925	9.51682
s B-530C [10276]	76.1595	0.103775	12.6994			0.773484	0.495815	0.102727	0.0283023	5.54411	3.5619	0.131029	99.6	76.4654	0.104192	12.7504	0.77659	0.497806	0.10314	0.028416	5.56638	3.57621	0.131556	100	88.276	0.995068	0.933972	9.14258
s B-619B [10276]	76.5284	0.078367	12.3748			0.697786	0.702209	0.113426	0.0350589	5.60736	3.26357	0.199011	99.6	76.8358	0.0786817	12.4245	0.700588	0.705029	0.113881	0.0351997	5.62988	3.27668	0.19981	100	86.0177	0.973222	0.924344	8.90656
s B-619C [10276]	75.7682	0.0823809	12.3614			0.718634	0.530195	0.109841	0.0348535	6.0307	3.90147	0.0623138	99.6	76.0725	0.0827117	12.411	0.72152	0.532324	0.110282	0.0349934	6.05492	3.91714	0.062564	100	86.7418	0.888657	1.04731	9.97207
s B-637 [10276]	75.7469	0.130137	12.8867			1.15618	1.17435	0.236328	0.043726	4.64953	3.51057	0.065589	99.6	76.0511	0.130659	12.9384	1.16083	1.17907	0.237278	0.0439016	4.6682	3.52467	0.0658524	100	83.0286	0.995632	0.838701	8.19287
s PLM 1 [10341]	75.11	0.11	13.12	0.73	1.08	1.73685	0.51	0.07	0.08	4.7	4.49	0.01	99.9369	75.1575	0.11007	13.1283	1.73795	0.510322	0.0700442	0.0800505	4.70297	4.49284	0.0100063	100	96.1259	0.979017	0.950758	9.19581
s I54 [1075]	73.29	0.17	12.72	0.92	1.8	2.62782	1.09	0.25	0.03	3.41	4.51		98.0978	74.7111	0.173296	12.9666	2.67877	1.11114	0.254848	0.0305817	3.47612	4.59745	0	100	91.3129	0.971566	0.873467	8.07357
s I6 [1075]	71.6	0.28	12.97	1	2.76	3.6598	1.12	0.3	0.1	3.39	4.58	0.02	98.0198	73.0465	0.285657	13.232	3.73374	1.14263	0.306061	0.10202	3.45848	4.67253	0.020404	100	92.4239	0.979584	0.86384	8.13101
s I51 [1075]	73.69	0.18	12.99	0.77	1.62	2.31285	1.12	0.18	0.04	3.6	4.54		98.6528	74.6963	0.182458	13.1674	2.34443	1.13529	0.182458	0.0405462	3.64916	4.602	0	100	92.7793	0.969271	0.874943	8.25116
s VV35 [10610]	75.56	0.22	13.11			1.54	0.53	0.12	0.02	4.25	4.61	0.03	99.99	75.5676	0.220022	13.1113	1.54015	0.530053	0.120012	0.020002	4.25043	4.61046	0.030003	100	92.7711	0.99712	0.929387	8.86089
s 5 [10621]	75.01	0.18	13.33			2.24	1.78	0.12	0.08	2.83	4.28	0.03	99.88	75.1001	0.180216	13.346	2.24269	1.78214	0.120144	0.0800961	2.8334	4.28514	0.030036	100	94.9153	0.999207	0.758012	7.11854
s 8 [10621]	69.58	0.89	13.81			4.95	2.72	0.98	0.1	2.65	4.04	0.15	99.87	69.6706	0.891159	13.828	4.95644	2.72354	0.981276	0.10013	2.65345	4.04526	0.150195	100	83.4739	0.95505	0.688968	6.69871
s 9 [10621]	69.53	0.85	13.72			4.63	3.04	0.9	0.11	2.69	4.27	0.14	99.88	69.6135	0.851021	13.7365	4.63556	3.04365	0.901081	0.110132	2.69323	4.27513	0.140168	100	83.7251	0.887254	0.724221	6.96836
s 10 [10621]	73.43	0.42	13.24			2.99	2.08	0.33	0.09	2.88	4.32	0.09	99.87	73.5256	0.420547	13.2572	2.99389	2.08271	0.33043	0.0901172	2.88375	4.32562	0.0901172	100	90.0602	0.945312	0.772223	7.20937
s 11 [10621]	73.1	0.38	13.34			2.99	2.12	0.3	0.09	3.01	4.46	0.09	99.88	73.1878	0.380457	13.356	2.99359	2.12255	0.30036	0.0901081	3.01362	4.46536	0.0901081	100	90.8815	0.923202	0.794247	7.47897
s 0340006 [10466]	75.3	0.24	11.4	3.35	0.49	3.50433	0.87	0.04	0.09	4.87	3.5	0.01	99.8243	75.4325	0.240422	11.4201	3.5105	0.871531	0.0400704	0.0901584	4.87857	3.50616	0.0100176	100	98.8714	0.903965	0.967485	8.38473
s 0340044 [10466]	76.4	0.17	11.15	2.17	1.13	3.08257	0.18	0.05	0.02	5.51	3.12	0.02	99.7026	76.6279	0.170507	11.1833	3.09176	0.180537	0.0501492	0.0200597	5.52644	3.12931	0.0200597	100	98.4039	0.975997	0.995243	8.65575
s DRL-134 [10471]	76.53	0.14	12.5			0.89	0.32	0.13	0.04	5.25	4.07	0.03	99.9	76.6066	0.14014	12.5125	0.890891	0.32032	0.13013	0.04004	5.25526	4.07407	0.03003	100	87.2549	0.964494	0.990268	9.32933
s DRA-06E [10471]	74.81	0.27	13.1			1.35	0.65	0.2	0.03	5.9	3.53	0.02	99.86	74.9149	0.270379	13.1184	1.35189	0.650911	0.20028	0.0300421	5.90827	3.53495	0.020028	100	87.0968	0.979411	0.930809	9.44322
s J2 [8737]	73.01	0.25	13.89			2.56	2.5	0.29	0.01	0.36	6.23	0.1	99.2	73.5988	0.252016	14.002	2.58065	2.52016	0.292339	0.0100806	0.362903	6.28024	0.100806	100	89.8246	0.914783	0.765917	6.64315
s J3 [8737]	75.02	0.15	11.85			1.67	1.56	0.15	0.01	0.95	7.23	0.08	98.67	76.0312	0.152022	12.0097	1.69251	1.58103	0.152022	0.0101348	0.962805	7.32746	0.0810783	100	91.7582	0.75197	1.09049	8.29026
s EA202 [8477]	69.49	0.45	15.1			2.3	1.91	0.36	0.04	4.58	4.41	0.08	98.72	70.391	0.455835	15.2958	2.32982	1.93476	0.364668	0.0405186	4.63938	4.46718	0.0810373	100	86.4662	0.962698	0.808771	9.10656
s YOZ 105 [8986]	70.25	0.23	14.1			3.06	0.71	0.05	0.07	5.54	5.12	0.04	99.17	70.838	0.231925	14.218	3.08561	0.715942	0.0504185	0.0705859	5.58637	5.16285	0.0403348	100	98.3923	0.89749	1.02267	10.7492
s YOZ 7 [8986]	72.85	0.22	12.26			3.26	0.37	0.01	0.08	5.11	5.17	0.01	99.34	73.334	0.221462	12.3415	3.28166	0.372458	0.0100664	0.0805315	5.14395	5.20435	0.0100664	100	99.6942	0.833496	1.14489	10.3483
s Z-27 [8986]	72.86	0.13	12.63			1.86	0.34	0.02	0.04	5.13	4.6	0.01	97.62	74.6363	0.133169	12.9379	1.90535	0.348289	0.0204876	0.0409752	5.25507	4.71215	0.0102438	100	98.9362	0.919313	1.03882	9.96722
s YOZ 84 [8986]	73.14	0.25	11.15			4.12	0.3	0.01	0.1	4.75	5.24	0.02	99.08	73.8191	0.252321	11.2535	4.15826	0.302786	0.0100929	0.100929	4.79411	5.28866	0.0201857	100	99.7579	0.779321	1.23425	10.0828
s YOZ 19 [8986]	74.61	0.13	12.44			2.02	0.29	0.01	0.05	4.89	4.8	0	99.24	75.1814	0.130996	12.5353	2.03547	0.292221	0.0100766	0.0503829	4.92745	4.83676	0	100	99.5074	0.906914	1.06026	9.76421
s Z-31 [8986]	69.02	0.52	11.82			5.97	0.52	0.01	0.15	4.4	5.26	0	97.67	70.6665	0.532405	12.102	6.11242	0.532405	0.0102386	0.153578	4.50497	5.38548	0	100	99.8328	0.823042	1.13502	9.89045
s Z-39 [8986]	75.02	0.27	11.28			3.19	0.15	0.01	0.04	4.63	4.66	0	99.25	75.5869	0.27204	11.3652	3.21411	0.151134	0.0100756	0.0403023	4.66499	4.69521	0	100	99.6875	0.871005	1.12392	9.3602
s ÖKA-37 [8986]	74.94	0.15	12.76			2.14	0.32	0.05	0.05	4.77	4.89	0	100.07	74.8876	0.149895	12.7511	2.1385	0.319776	0.049965	0.049965	4.76666	4.88658	0	100	97.7169	0.925338	1.03509	9.65324
s LI IV [10250]	74.3	0.09	13.1	0.79	1.1	1.81084	0.84	0.33		5.1	3.7	0	99.2708	74.8457	0.0906611	13.1962	1.82414	0.84617	0.332424	0	5.13746	3.72718	0	100	84.5855	0.99737	0.886054	8.86464
s 6 [1037]	75.42	0.17	12.14			2.34	0.98	0.51	0.037	4.02	4	0.03	99.647	75.6872	0.170602	12.183	2.34829	0.983472	0.511807	0.0371311	4.03424	4.01417	0.0301063	100	82.1053	0.954886	0.900477	8.04841
s MK328 [10699]	73.6	0.11	13.93			1.38	1.11	0.08	0.06	5.28	4.08	0.03	99.66	73.8511	0.110375	13.9775	1.38471	1.11379	0.0802729	0.0602047	5.29801	4.09392	0.0301023	100	94.5205	0.96432	0.892123	9.39193
s MK114 [10699]	69	0.43	15.9			1.79	1.67	0.14	0.05	4.51	5.35	0.06	98.9	69.7674	0.434783	16.0768	1.80991	1.68857	0.141557	0.0505561	4.56016	5.4095	0.0606673	100	92.7461	0.950994	0.86057	9.96967
s MK315 [10699]	70.3	0.41	15.31			1.75	1.12	0.3	0.07	4.96	4.91	0.07	99.2	70.8669	0.413306	15.4335	1.76411	1.12903	0.302419	0.0705645	5	4.9496	0.0705645	100	85.3659	0.98885	0.878271	9.9496
s MK356 [10699]	69.8	0.42	16.16			1.81	1.36	0.32	0.07	4.84	5.21	0.08	100.07	69.7512	0.419706	16.1487	1.80873	1.35905	0.319776	0.069951	4.83661	5.20636	0.079944	100	84.9765	0.992469	0.854576	10.043
s MK309 [10699]	75.9	0.1	12.63			1.16	0.33	0.03	0.03	4.75	4.2	0.03	99.16	76.543	0.100847	12.737	1.16983	0.332795	0.0302541	0.0302541	4.79024	4.23558	0.0302541	100	97.479	0.998342	0.954156	9.02582
s MK70 [10699]	75.9	0.1	12.75			1.07	0.4	0.01	0.05	4.73	4.23	0.02	99.26	76.4658	0.100746	12.8451	1.07798	0.402982	0.0100746	0.0503728	4.76526	4.26154	0.0201491	100	99.0741	0.995631	0.947349	9.0268
s K14 [10683]	82.47	0.13	7.09			1.09	1.5	0.23	0.04	4.42	0.55	0.01	97.53	84.5586	0.133292	7.26956	1.1176	1.53799	0.235825	0.041013	4.53194	0.563929	0.0102533	100	82.5758	0.842402	0.802427	5.09587
s K17 [10683]	74.44	0.16	12.53			0.82	1.75	0.2	0.13	5	3.06	0.02	98.11	75.874	0.163082	12.7714	0.835797	1.78371	0.203853	0.132504	5.09632	3.11895	0.0203853	100	80.3922	0.919435	0.833695	8.21527
s P.28361 [6490]	76.8	0.33	12.9	0.4	0.9	1.25992	1.3	0.16	0.03	3.8	4.4	0.03	101.01	76.0321	0.326701	12.771	1.24732	1.287	0.1584	0.0297001	3.76201	4.35601	0.0297001	100	88.7318	0.940558	0.879976	8.11801
s P.29194 [6490]	75.9	0.26	12.8	1.1	0.7	1.68978	1.1	0.1	0.05	3.3	4.5	0.06	99.7598	76.0828	0.260626	12.8308	1.69385	1.10265	0.100241	0.0501204	3.30795	4.51084	0.0601445	100	94.4127	0.986518	0.85742	7.81878
s 90–41 [10746]	72.65	0.24	13.07			1.49	3.49	0.37	0.05	3.73	3.39		98.48	73.7713	0.243704	13.2717	1.513	3.54387	0.375711	0.0507717	3.78757	3.44232	0	100	80.1075	0.818939	0.735606	7.22989
s TY 197 [10751]	75.39	0.17	13.51			0.59	0.87	0.1	0.01	4.59	4.37	0.01	99.61	75.6852	0.170666	13.5629	0.59231	0.873406	0.100392	0.0100392	4.60797	4.38711	0.0100392	100	85.5072	0.983315	0.899887	8.99508
s 76220 [10412]	69.66	0.3	13.84	4.22		3.79716	0.62	0.05	0.13	4.01	6.61	0.04	99.0572	70.323	0.302855	13.9717	3.8333	0.625901	0.0504759	0.131237	4.04817	6.67292	0.0403807	100	98.7003	0.846903	1.09932	10.7211
s 172 [10203]	75.18	0.06	12.41	0.8	0.64	1.35984	0.48	0.07	0.12	4.63	5.27	0	99.5798	75.4972	0.0602532	12.4624	1.36558	0.482025	0.0702954	0.120506	4.64954	5.29224	0	100	95.1043	0.852684	1.10245	9.94177
s PL50 [10791]	71.3	0.43	10.28			6.42	0.44	0.06	0.18	4.56	6.12	0.02	99.81	71.4357	0.430819	10.2996	6.43222	0.440838	0.0601142	0.180343	4.56868	6.13165	0.0200381	100	99.0741	0.650473	1.45952	10.7003
s PL53 [10791]	74.5	0.21	12.8			3.04	0.42	0.04	0.08	4.8	5.28	0.13	101.3	73.5439	0.207305	12.6357	3.00099	0.41461	0.0394867	0.0789733	4.7384	5.21224	0.128332	100	98.7013	0.873993	1.08452	9.95064
s PL57 [10791]	74.9	0.24	10.24			4.45	0.32	0.08	0.11	4.4	5.28	0.01	100.03	74.8775	0.239928	10.2369	4.44867	0.319904	0.079976	0.109967	4.39868	5.27842	0.009997	100	98.234	0.729831	1.31336	9.6771
s PL65 [10791]	75	0.11	12.48			2.07	0.34	0.02	0.05	4.48	4.8	0.01	99.36	75.4831	0.110709	12.5604	2.08333	0.34219	0.0201288	0.0503221	4.50886	4.83092	0.0100644	100	99.0431	0.933855	1.0213	9.33977
s PL59 [10791]	75.4	0.09	12.98			1.87	0.34	0.04	0.05	4.6	4.8	0.02	100.19	75.257	0.0898293	12.9554	1.86645	0.339355	0.0399241	0.0499052	4.59128	4.7909	0.0199621	100	97.9058	0.96192	0.991963	9.38217
s 2211 [10791]	71.1	0.35	14.9			1.91	1.46	0.21	0.02	4.32	5.41	0.1	99.78	71.2568	0.350772	14.9329	1.91421	1.46322	0.210463	0.0200441	4.32952	5.42193	0.10022	100	90.0943	0.91802	0.911148	9.75145
s O62 [1695]	69.2	0.65	14.5	0.74	3.3	3.96585	2.35	0.75	0.09	3.68	4.22	0.15	99.5559	69.5087	0.6529	14.5647	3.98354	2.36048	0.753346	0.0904015	3.69642	4.23883	0.150669	100	84.0962	0.954054	0.753495	7.93524
s O15 [1695]	71	0.5	14.35	1.03	2.12	3.04679	2.21	0.6	0.07	3.78	4.08	0.1	99.7368	71.1874	0.50132	14.3879	3.05483	2.21583	0.601583	0.0701847	3.78998	4.09077	0.100264	100	83.5472	0.968176	0.752865	7.88074
s O64 [1695]	71.46	0.26	13.81	0.49	2.21	2.6509	2.02	0.46	0.07	4.04	4.36	0.08	99.2109	72.0284	0.262068	13.9198	2.67199	2.03607	0.463659	0.0705568	4.07213	4.39468	0.0806363	100	85.2133	0.90746	0.836037	8.46681
s K 76 [10858]	70.69	0.35	15.15	0.98	0.34	1.2218	1.3	0.28	0.03	5.04	4.79	0.11	98.9618	71.4316	0.353672	15.3089	1.23462	1.31364	0.282937	0.0303147	5.09287	4.84025	0.111154	100	81.3558	0.965025	0.880231	9.93313
s AS104 [1417]	73.16	0.69	12.5			3.83	2.36	0.88	0.11	2.2	4.69	0.17	100.59	72.7309	0.685953	12.4267	3.80754	2.34616	0.874838	0.109355	2.1871	4.66249	0.169003	100	81.3163	0.868801	0.807748	6.84959
s AS106 [1417]	72.34	0.7	12.65			3.96	2.45	0.95	0.11	2.2	4.34	0.34	100.04	72.3111	0.69972	12.6449	3.95842	2.44902	0.94962	0.109956	2.19912	4.33826	0.339864	100	80.6517	0.905155	0.752654	6.53739
s AS107 [1417]	73.16	0.7	12.49			3.93	2.44	0.9	0.11	2.17	4.15	0.23	100.28	72.9557	0.698045	12.4551	3.91903	2.43319	0.897487	0.109693	2.16394	4.13841	0.229358	100	81.3665	0.917554	0.73467	6.30235
s AS102 [1417]	72.63	0.72	12.87			4.06	2.57	0.96	0.15	2.1	4.15	0.31	100.52	72.2543	0.716275	12.8034	4.039	2.55671	0.955034	0.149224	2.08914	4.12853	0.308396	100	80.8765	0.934446	0.707091	6.21767
s E01-14A [10543]	75.23	0.41	10.72	4.99		4.49	0.41	0.22	0.12	4.61	4.13	0.04	100.38	74.9452	0.408448	10.6794	4.473	0.408448	0.219167	0.119546	4.59255	4.11437	0.0398486	100	95.3291	0.855565	1.09928	8.70691
s E01-18 [10543]	73.96	0.46	11.22	3.73		3.35625	0.29	0.14	0.08	4.4	4.59	0.05	98.5463	75.0511	0.466786	11.3855	3.40577	0.294278	0.142065	0.0811802	4.46491	4.65771	0.0507376	100	95.9957	0.873765	1.09748	9.12262
s E01-42 [10543]	73.67	0.37	11.02	4.42		3.97712	0.13	0.03	0.09	4.82	4.08	0.04	98.2271	74.9997	0.376678	11.2189	4.0489	0.132346	0.0305415	0.0916244	4.907	4.15364	0.040722	100	99.2513	0.905824	1.08252	9.06063
s EEW00-23 [10543]	73.51	0.38	10.01	5.49		4.9399	0.3	0.22	0.18	4.56	4.65	0.04	98.7899	74.4104	0.384655	10.1326	5.00041	0.303675	0.222695	0.182205	4.61586	4.70696	0.04049	100	95.7364	0.762315	1.2573	9.32282
s EEW00-44 [10543]	71.55	0.66	14.48	1.95		1.75461	0.37	0.35	0.08	5.49	5.05	0.07	99.8546	71.6542	0.660961	14.5011	1.75716	0.370539	0.35051	0.0801165	5.49799	5.05735	0.0701019	100	83.3698	0.970312	0.984139	10.5553
s EEW02-21 [10543]	73.55	0.41	10.81	5.22		4.69696	0.25	0.13	0.17	4.51	4.63	0.03	99.187	74.1529	0.413361	10.8986	4.73546	0.252049	0.131066	0.171394	4.54697	4.66795	0.0302459	100	97.3068	0.834547	1.15621	9.21492
s HS-01 [10543]	70.32	0.34	13.45	4.72		4.24706	0.35	0.11	0.11	4.75	5.08	0.03	98.7871	71.1834	0.344175	13.6151	4.2992	0.354297	0.111351	0.111351	4.80832	5.14237	0.0303684	100	97.4754	0.951537	1.00362	9.9507
s HS-02 [10543]	71.7	0.43	10.37	7.72		6.94646	0.47	0.08	0.27	4.38	3.65	0.03	98.3265	72.9204	0.437319	10.5465	7.06469	0.478	0.0813616	0.274595	4.45455	3.71212	0.0305106	100	98.8614	0.893949	1.03623	8.16667
s 1515C [10798]	70.72	0.2	12.3	3.04		2.73539	6.53	0.22	0.06	0.19	4.57	0.04	97.5654	72.4847	0.204991	12.6069	2.80365	6.69295	0.22549	0.0614972	0.194741	4.68404	0.0409981	100	92.556	0.627675	0.627945	4.87878
s OP [10798]	76.29	0.23	12.07	2.83		2.54643	2.18	0.3	0.06	0.22	4.87	0.05	98.8164	77.2038	0.232755	12.2146	2.57693	2.20611	0.303593	0.0607186	0.222635	4.92833	0.0505989	100	89.4605	0.98827	0.68349	5.15097
s MR00-1 [10906]	75.15	0.18	13.21			1.59	0.32	0.09	0.06	4.86	4.53	0.03	100.02	75.135	0.179964	13.2074	1.58968	0.319936	0.089982	0.059988	4.85903	4.52909	0.029994	100	94.6429	0.993626	0.962373	9.38812
s JM9338 [10906]	70.94	0.76	13.73			3.55	2.69	0.8	0.09	3.05	4.08	0.31	100	70.94	0.76	13.73	3.55	2.69	0.8	0.09	3.05	4.08	0.31	100	81.6092	0.921216	0.72931	7.13
s 117-1-1 [10675]	73.39	0.41	12.49			4.35	3.16	0.65	0.09	1.91	3.47	0.08	100	73.39	0.41	12.49	4.35	3.16	0.65	0.09	1.91	3.47	0.08	100	87	0.923732	0.622573	5.38
s 117-2-3 [10675]	73.51	0.41	12.4			4.33	3.21	0.65	0.1	1.69	3.61	0.09	100	73.51	0.41	12.4	4.33	3.21	0.65	0.1	1.69	3.61	0.09	100	86.9478	0.911475	0.62646	5.3
s 22-50 [10954]	76.84	0.06	11.96			1.54	0.33	0.1	0.09	4.57	4.34	0.008	99.838	76.9647	0.0600974	11.9794	1.5425	0.330535	0.100162	0.090146	4.57742	4.34704	0.00801298	100	93.9024	0.942738	1.01057	8.92446
s 11-16 [10954]	77.29	0.04	12.14			1.32	0.28	0.02	0.08	4.39	4.3	0.006	99.866	77.3937	0.0400537	12.1563	1.32177	0.280376	0.0200268	0.0801073	4.39589	4.30577	0.00600805	100	98.5075	0.984199	0.97412	8.70166
s BOL2 [11072]	77.61	0.2	10.79			2.22	0.31	0.26	0.05	6.05	2.47	0.03	99.99	77.6178	0.20002	10.7911	2.22022	0.310031	0.260026	0.050005	6.05061	2.47025	0.030003	100	89.5161	0.96548	0.983519	8.52085
s 7C [11166]	70.37	0.41	13.54			4.73	0.81	0.14	0.03	0.11	7.95	0.05	98.14	71.7037	0.417771	13.7966	4.81965	0.825352	0.142653	0.0305686	0.112085	8.10067	0.0509476	100	97.1253	0.922958	0.974707	8.21276
s 41B [11166]	71.79	0.41	12.73			2.23	1.51	0.12	0.07	5.03	4.39	0.01	98.29	73.039	0.417133	12.9515	2.2688	1.53627	0.122088	0.0712178	5.11751	4.46638	0.010174	100	94.8936	0.825978	0.995023	9.58388
s 75 [11166]	71.84	0.46	12.5			2.65	1.42	0.41	0.04	5.16	4.03	0.03	98.54	72.9044	0.466816	12.6852	2.68926	1.44104	0.416075	0.0405927	5.23645	4.08971	0.0304445	100	86.6013	0.844772	0.977211	9.32616
s 6 [10831]	71.45	0.35	14.35	1.64	0.14	1.61567	0.8	0.13	0.07	5.3	4.5		98.5657	72.4897	0.355093	14.5588	1.63918	0.811642	0.131892	0.0710186	5.37713	4.56548	0	100	92.553	0.983256	0.91567	9.94261
s 02J93 [11093]	70.5	0.65	13	5.68		5.11086	3.1	0.88	0.06	0.12	5.2	0.1	98.7209	71.4135	0.658422	13.1684	5.17709	3.14017	0.891402	0.0607774	0.121555	5.26738	0.101296	100	85.311	0.907785	0.668028	5.38893
s GM 38 [6160]	76.75	0.12	12.69			1.1	0.41	0.06	0.11	4.18	4.58	0	100	76.75	0.12	12.69	1.1	0.41	0.06	0.11	4.18	4.58	0	100	94.8276	0.991052	0.950286	8.76
s SS30 [7537]	75.85	0.26	12.85			1.22	0.7	0.25	0.03	4.86	4.22	0.03	100.27	75.6458	0.2593	12.8154	1.21671	0.698115	0.249327	0.0299192	4.84691	4.20864	0.0299192	100	82.9932	0.953571	0.949647	9.05555
s SS33 [7537]	76.27	0.18	12.45			1.12	0.82	0.13	0.05	4.12	4.24	0.05	99.43	76.7072	0.181032	12.5214	1.12642	0.824701	0.130745	0.0502866	4.14362	4.26431	0.0502866	100	89.6	0.963195	0.918462	8.40793
s SS38 [7537]	72.18	0.24	13.65			2.26	0.89	0.48	0.1	4.63	4.33	0.03	98.79	73.0641	0.24294	13.8172	2.28768	0.900901	0.485879	0.101225	4.68671	4.38303	0.0303674	100	82.4818	0.992503	0.889008	9.06974
s SS42 [7537]	71.78	0.3	13.26			2.38	0.95	0.31	0.05	4.76	4.48	0.02	98.29	73.0288	0.305219	13.4907	2.42141	0.966528	0.315393	0.0508699	4.84281	4.55794	0.0203479	100	88.4758	0.930548	0.944377	9.40075
s SS48 [7537]	73.45	0.25	13.03			1.19	0.79	0.29	0.08	4.19	4.73	0.05	98.05	74.9108	0.254972	13.2891	1.21367	0.805711	0.295767	0.081591	4.27333	4.82407	0.0509944	100	80.4054	0.947426	0.945259	9.0974
s SS49 [7537]	76.47	0.31	12.06			1.3	0.57	0.17	0.03	3.95	4.88	0.03	99.77	76.6463	0.310715	12.0878	1.303	0.571314	0.170392	0.0300692	3.95911	4.89125	0.0300692	100	88.4354	0.904046	1.02021	8.85036
s GS124-375 [11185]	70.1	0.37	13.7			4.67	1.57	0.01	0.15	5.19	4.25	0.01	100.02	70.086	0.369926	13.6973	4.66907	1.56969	0.009998	0.14997	5.18896	4.24915	0.009998	100	99.7863	0.885929	0.920403	9.43811
s 32 [11185]	71.5	0.24	12.7			3.6	2.53	0.25	0.09	5.05	4.06	0.03	100.05	71.4643	0.23988	12.6937	3.5982	2.52874	0.249875	0.089955	5.04748	4.05797	0.029985	100	93.5065	0.758422	0.956332	9.10545
s D11R [11185]	73.2	0.26	12.9			3.52	0.86	0.09	0.09	4.94	4.1	0.05	100.01	73.1927	0.259974	12.8987	3.51965	0.859914	0.089991	0.089991	4.93951	4.09959	0.049995	100	97.5069	0.944657	0.937376	9.0391
s 3R [11185]	74.5	0.14	12.5			2.18	0.76	0.06	0.05	5.61	4.22	0.01	100.03	74.4777	0.139958	12.4963	2.17935	0.759772	0.059982	0.049985	5.60832	4.21873	0.009997	100	97.3214	0.868262	1.04118	9.82705
s 21 [11185]	75.3	0.13	12.5			2.42	0.57	0.02	0.05	4.91	4.16	0.01	100.07	75.2473	0.129909	12.4913	2.41831	0.569601	0.019986	0.049965	4.90657	4.15709	0.009993	100	99.1803	0.947349	0.972671	9.06366
s 62497-05A1 [11185]	75.5	0.15	12.4			1.89	0.6	0.02	0.05	5.33	3.85	0.03	99.82	75.6361	0.15027	12.4224	1.89341	0.601082	0.0200361	0.0500902	5.33961	3.85694	0.0300541	100	98.9529	0.939827	0.976051	9.19655
s 1209 [11185]	75.9	0.2	12.2			2.14	0.38	0.06	0.05	5.2	3.9	0.03	100.06	75.8545	0.19988	12.1927	2.13872	0.379772	0.059964	0.04997	5.19688	3.89766	0.029982	100	97.2727	0.957955	0.98726	9.09454
s 1493 [11185]	72.4	0.52	12.6			3.48	1.6	0.79	0.07	5	3.5	0.11	100.07	72.3494	0.519636	12.5912	3.47757	1.59888	0.789447	0.069951	4.9965	3.49755	0.109923	100	81.4988	0.894946	0.886511	8.49405
s 1571 [11185]	71.7	0.61	12.6			3.82	1.3	0.78	0.06	5.2	3.8	0.12	99.99	71.7072	0.610061	12.6013	3.82038	1.30013	0.780078	0.060006	5.20052	3.80038	0.120012	100	83.0435	0.884606	0.942862	9.0009
s 2000 [11185]	69.3	0.4	14			4.77	1.51	0.17	0.1	6.02	3.65	0.06	99.98	69.3139	0.40008	14.0028	4.77095	1.5103	0.170034	0.10002	6.0212	3.65073	0.060012	100	96.5587	0.917053	0.89435	9.67193
s I-463 [11180]	75.25	0.31	12.33			2.15	0.83	0.19	0.02	5.94	2.95	0.03	100	75.25	0.31	12.33	2.15	0.83	0.19	0.02	5.94	2.95	0.03	100	91.8803	0.963899	0.915064	8.89
s I-459 [11180]	73.85	0.42	12.87			2.76	1.4	0.5	0.05	5.18	2.9	0.06	99.99	73.8574	0.420042	12.8713	2.76028	1.40014	0.50005	0.050005	5.18052	2.90029	0.060006	100	84.6626	0.995882	0.806358	8.08081
s I-407 [11180]	72.52	0.56	13.04			3.61	1.28	0.35	0.05	5.22	3.25	0.11	99.99	72.5273	0.560056	13.0413	3.61036	1.28013	0.350035	0.050005	5.22052	3.25033	0.110011	100	91.1616	0.978676	0.843321	8.47085
s I-445 [11180]	70.13	0.66	14.14			4.14	2.44	0.67	0.06	4.9	2.71	0.14	99.99	70.137	0.660066	14.1414	4.14041	2.44024	0.670067	0.060006	4.90049	2.71027	0.140014	100	86.0707	0.995885	0.690394	7.61076
s I-1208 [11180]	70.58	0.67	13.38			4.88	2.18	0.44	0.08	4.62	3.04	0.12	99.99	70.5871	0.670067	13.3813	4.88049	2.18022	0.440044	0.080008	4.62046	3.0403	0.120012	100	91.7293	0.958075	0.747532	7.66077
s I-529 [11180]	72.45	0.52	12.82			3.83	1.65	0.39	0.07	5.39	2.78	0.09	99.99	72.4572	0.520052	12.8213	3.83038	1.65017	0.390039	0.070007	5.39054	2.78028	0.090009	100	90.7583	0.95617	0.811836	8.17082
s I-693 [11180]	69.89	0.77	13.54			4.68	2.44	0.63	0.07	4.58	3.22	0.17	99.99	69.897	0.770077	13.5414	4.68047	2.44024	0.630063	0.070007	4.58046	3.22032	0.170017	100	88.1356	0.92165	0.75737	7.80078
s L80-85 [11180]	72.51	0.61	12.46			4.21	1.64	0.34	0.07	5.3	2.77	0.08	99.99	72.5173	0.610061	12.4612	4.21042	1.64016	0.340034	0.070007	5.30053	2.77028	0.080008	100	92.5275	0.938564	0.826153	8.07081
s GA02/6/8/1 [11182]	71.39	0.59	12.46			3.76	1.72	0.46	0.06	5.19	2.7	0.16	98.49	72.4845	0.599046	12.651	3.81765	1.74637	0.467052	0.0609199	5.26957	2.7414	0.162453	100	89.0995	0.944882	0.807354	8.01097
s GA02/3/8/6 [11182]	72.19	0.54	11.88			3.27	1.32	0.26	0.04	5.13	3.33	0.09	98.05	73.6257	0.550739	12.1163	3.33503	1.34625	0.265171	0.0407955	5.23202	3.39623	0.0917899	100	92.6346	0.884519	0.928543	8.62825
s GA02/3/8/5 [11182]	71.47	0.61	12.04			3.23	1.42	0.42	0.05	5.81	2.62	0.11	97.78	73.0927	0.623849	12.3134	3.30333	1.45224	0.429536	0.0511352	5.94191	2.67948	0.112497	100	88.4932	0.913443	0.880328	8.62139
s GA02/9/8/1 [11182]	72.4	0.49	12.06			3.28	1.23	0.23	0.06	4.92	3.11	0.06	97.84	73.9984	0.500818	12.3262	3.35241	1.25715	0.235078	0.0613246	5.02862	3.17866	0.0613246	100	93.4473	0.951242	0.865826	8.20728
s GA02/30/7/3 [11182]	73.3	0.49	12			3.28	1.2	0.21	0.07	4.77	3.31	0.08	98.71	74.2579	0.496404	12.1568	3.32286	1.21568	0.212744	0.0709148	4.83234	3.35326	0.0810455	100	93.9828	0.938213	0.884043	8.18559
s GA02/3/8/6 [11182]	76.69	0.25	11.61		1.82	1.82	0.8	0.11	0.04	5.63	3.03		99.98	76.7053	0.25005	11.6123	1.82036	0.80016	0.110022	0.040008	5.63113	3.03061	0	100	94.3005	0.926332	0.954246	8.66173
s GA02/12/8/10 [11182]	76.89	0.3	12.08		0.89	0.89	0.56	0.03	0.03	6.2	3		99.98	76.9054	0.30006	12.0824	0.890178	0.560112	0.030006	0.030006	6.20124	3.0006	0	100	96.7391	0.953841	0.964109	9.20184
s GA02/28/8/1 [11182]	71.23	0.59	11.31		5.77	5.77	2	0.33	0.21	5.98	2.57		99.99	71.2371	0.590059	11.3111	5.77058	2.0002	0.330033	0.210021	5.9806	2.57026	0	100	94.5902	0.788858	0.946146	8.55086
s GA02/14/8/2 [11182]	76.48	0.36	11.96		1.84	1.84	0.94	0.11	0.04	5.6	2.68		100.01	76.4724	0.359964	11.9588	1.83982	0.939906	0.109989	0.039996	5.59944	2.67973	0	100	94.359	0.981971	0.875463	8.27917
s RT-173H [11184]	77.74	0.11	11.97			0.78	0.26	0.05	0.08	5.53	3.46	0.02	100	77.74	0.11	11.97	0.78	0.26	0.05	0.08	5.53	3.46	0.02	100	93.9759	0.985132	0.9756	8.99
s RT-173C [11184]	75.64	0.16	12.29			1.96	0.51	0.01	0.1	4.7	4.62	0.01	100	75.64	0.16	12.29	1.96	0.51	0.01	0.1	4.7	4.62	0.01	100	99.4924	0.902677	1.03237	9.32
s JR-92-62 [11184]	75.24	0.17	13.37			1.57	1.03	0.15	0.05	3.91	4.49	0.02	100	75.24	0.17	13.37	1.57	1.03	0.15	0.05	3.91	4.49	0.02	100	91.2791	0.990995	0.869021	8.4
s MB00-2 [11179]	70.48	0.44	13.83			2.59	0.99	0.34	0.05	5.17	3.95	0.08	97.92	71.9771	0.449346	14.1238	2.64502	1.01103	0.347222	0.0510621	5.27982	4.03391	0.0816993	100	88.3959	0.995372	0.874501	9.31373
s MB00-18 [11179]	69.96	0.53	13.9			3	2.11	0.72	0.06	4.51	3.34	0.18	98.31	71.1626	0.539111	14.1389	3.05157	2.14627	0.732377	0.0610314	4.58753	3.39742	0.183094	100	80.6452	0.977999	0.746506	7.98495
s MB02-71 [11179]	75.99	0.08	12.3			1.15	0.64	0.1	0.02	4.81	3.81	0.04	98.94	76.8041	0.0808571	12.4318	1.16232	0.646857	0.101071	0.0202143	4.86153	3.85082	0.0404285	100	92	0.973258	0.932874	8.71235
s MB02-41 [11179]	69.81	0.44	15.62			1.37	1.75	0.07	0.01	4.74	4.52	0.13	98.46	70.9019	0.446882	15.8643	1.39143	1.77737	0.0710949	0.0101564	4.81414	4.5907	0.132033	100	95.1389	0.991851	0.80452	9.40483
s MB01-60A [11179]	69.85	0.61	14.37			3.17	1.99	0.43	0.06	4.2	4.19	0.18	99.05	70.5199	0.615851	14.5078	3.2004	2.00909	0.434124	0.0605755	4.24028	4.23019	0.181726	100	88.0556	0.954355	0.796047	8.47047
s MB01-56 [11179]	74.42	0.2	13.25			1.44	0.87	0.12	0.04	5.22	3.78	0.06	99.4	74.8692	0.201207	13.33	1.44869	0.875252	0.120724	0.0402414	5.25151	3.80282	0.0603622	100	92.3077	0.985087	0.895759	9.05433
s TO 25 [11209]	73.41	0.47	13.18	1.7	0.65	2.17966	2.24	0.53	0.05	2.22	4.72	0.04	99.0397	74.1218	0.474557	13.3078	2.2008	2.26172	0.535139	0.0504848	2.24153	4.76577	0.0403879	100	80.4404	0.925531	0.771461	7.00729
s TO 1 [11209]	75.26	0.14	12.21	1.23	0.46	1.56675	0.83	0.12	0.02	5.57	3.48	0.03	99.2268	75.8465	0.141091	12.3051	1.57896	0.836468	0.120935	0.0201559	5.61341	3.50712	0.0302338	100	92.8857	0.920593	0.962665	9.12052
s TO 2 [11209]	76.15	0.15	11.94	1.34	0.37	1.57573	0.79	0.1	0.02	5.16	3.75	0.03	99.6657	76.4054	0.150503	11.98	1.58102	0.79265	0.100335	0.0200671	5.17731	3.76258	0.0301006	100	94.0325	0.905174	0.984465	8.93988
s TO 3 [11209]	75.16	0.15	12.24	1.39	0.46	1.71072	0.85	0.13	0.03	4.61	4.24	0.04	99.1607	75.7961	0.15127	12.3436	1.7252	0.857194	0.1311	0.0302539	4.64902	4.27589	0.0403386	100	92.9376	0.905951	0.977554	8.9249
s TO 4 [11209]	74.93	0.15	12.34	1.17	0.7	1.75277	0.92	0.13	0.05	4.72	4.2	0.04	99.2328	75.5093	0.15116	12.4354	1.76632	0.927113	0.131005	0.0503866	4.75649	4.23247	0.0403093	100	93.0953	0.901309	0.973948	8.98897
s TO 5 [11209]	75.04	0.15	12.26	1.63	0.6	2.06667	0.73	0.14	0.03	4.81	3.71	0.04	98.9767	75.8158	0.151551	12.3868	2.08804	0.737548	0.141447	0.0303102	4.85973	3.74836	0.0404136	100	93.6556	0.97016	0.9225	8.60809
s TO 6 [11209]	76.18	0.15	11.82	0.06	1.18	1.23399	0.95	0.15	0.02	5.23	3.14	0.03	98.904	77.0242	0.151662	11.951	1.24766	0.960527	0.151662	0.0202216	5.28796	3.1748	0.0303324	100	89.1618	0.941532	0.915971	8.46275
s TO 8 [11209]	73.86	0.28	11.45	3.69	0.68	4.00026	0.78	0.11	0.11	4.56	3.44	0.07	98.6603	74.863	0.283802	11.6055	4.05458	0.790592	0.111494	0.111494	4.62192	3.48671	0.0709506	100	97.3238	0.953118	0.925333	8.10863
s TO 9 [11209]	75.45	0.15	12.15	0.96	0.73	1.59381	0.82	0.13	0.02	4.83	4.04	0.03	99.2138	76.0479	0.151189	12.2463	1.60644	0.826498	0.13103	0.0201585	4.86827	4.07201	0.0302377	100	92.4586	0.909074	0.977315	8.94029
s TO 10 [11209]	75.49	0.15	12.1	1.48	0.29	1.6217	0.64	0.09	0.02	5.74	3.19	0.03	99.0717	76.1973	0.151405	12.2134	1.6369	0.645997	0.0908433	0.0201874	5.79378	3.21989	0.0302811	100	94.7421	0.95844	0.947196	9.01367
s TO 11 [11209]	74.41	0.15	12.35	1.47	0.48	1.80271	0.82	0.13	0.03	7.01	2.45	0.03	99.1827	75.0232	0.151236	12.4518	1.81756	0.826757	0.131071	0.0302472	7.06776	2.47019	0.0302472	100	93.2737	0.94208	0.940762	9.53795
s TO 14 [11209]	75.31	0.18	11.01	1.88	1.01	2.70162	1.38	0.07	0.08	4.31	3.38	0.05	98.4716	76.4789	0.182794	11.1809	2.74356	1.40142	0.0710865	0.0812417	4.3769	3.43246	0.050776	100	97.4744	0.864562	0.928769	7.80936
s TO 15 [11209]	75.54	0.19	11.39	1.8	0.87	2.48964	0.75	0.07	0.12	6.65	2.1	0.05	99.3496	76.0345	0.191244	11.4646	2.50594	0.75491	0.0704582	0.120786	6.69353	2.11375	0.0503273	100	97.2652	0.947859	0.93529	8.80728
s TO 16 [11209]	70.98	0.23	13.17	2.5	1.07	3.3195	1.04	0.05	0.07	5.84	4.07	0.06	98.8295	71.8207	0.232724	13.326	3.35881	1.05232	0.0505922	0.0708291	5.90917	4.1182	0.0607106	100	98.5161	0.883427	0.988383	10.0274
s TO 17 [11209]	75.23	0.18	11.27	2.01	0.88	2.6886	0.86	0.1	0.06	6.74	2.11	0.05	99.2886	75.769	0.18129	11.3507	2.70786	0.866162	0.100716	0.0604299	6.78829	2.12512	0.0503582	100	96.414	0.914	0.955353	8.91341
s TO 18 [11209]	78.17	0.14	9.36	2.12	0.36	2.26758	1.42	0.1	0.05	5.7	1.43	0.04	98.6776	79.2176	0.141876	9.48544	2.29796	1.43903	0.10134	0.0506701	5.77639	1.44916	0.0405361	100	95.7763	0.842926	0.910515	7.22555
s TO 19 [11209]	75.28	0.18	11.2	2.6	0.33	2.66948	0.82	0.02	0.02	7.96	0.88	0.05	99.0795	75.9794	0.181672	11.3041	2.69428	0.827618	0.0201858	0.0201858	8.03395	0.888176	0.0504645	100	99.2564	0.969293	0.898567	8.92213
s TO 21 [11209]	76.65	0.18	10.7	2.23	0.35	2.35655	0.73	0.13	0.02	7.61	0.95	0.05	99.3766	77.1309	0.181129	10.7671	2.37134	0.73458	0.130816	0.0201255	7.65774	0.95596	0.0503137	100	94.7719	0.961583	0.915911	8.6137
s TO 22 [11209]	76.04	0.18	10.87	1.78	0.82	2.42164	0.93	0.14	0.05	7.52	1.02	0.05	99.2216	76.6365	0.181412	10.9553	2.44064	0.937295	0.141098	0.0503922	7.57899	1.028	0.0503922	100	94.5348	0.944491	0.903219	8.60699
s ET18 [11237]	77.5	0.09	11.09			1.48	0.5	0.24		4.09	3.91	0.02	98.92	78.3461	0.0909826	11.2111	1.49616	0.505459	0.24262	0	4.13465	3.95269	0.0202184	100	86.0465	0.94234	0.979216	8.08734
s ET98 [11237]	77.1	0.09	10.98			1.48	0.48	0.06		6.82	1.81	0	98.82	78.0206	0.0910747	11.1111	1.49767	0.485732	0.0607165	0	6.90144	1.83161	0	100	96.1039	0.977512	0.943524	8.73305
s MR-45 [11396]	74.7	0.24	11			2.61	0.78	0.22	0.15	8.66	0.29	0.01	98.66	75.7146	0.24326	11.1494	2.64545	0.790594	0.222988	0.152037	8.77762	0.293939	0.0101358	100	92.2261	0.976112	0.895551	9.07156
s GT23 [11281]	75.04	0.13	12.57	0.44	0.93	1.32591	0.19	0.11	0.03	4.3	4.61	0.04	98.3459	76.3021	0.132186	12.7814	1.34821	0.193196	0.11185	0.0305046	4.37232	4.68754	0.0406728	100	92.3394	0.998901	0.973618	9.05986
s ERN015A [11391]	72.82	0.55	13.72			2.62	1.45	0.57	0.1	2.95	4.83	0.09	99.7	73.0391	0.551655	13.7613	2.62788	1.45436	0.571715	0.100301	2.95888	4.84453	0.0902708	100	82.1317	0.995986	0.81188	7.80341
s ERN026A [11391]	72.84	0.41	14.2			2.19	1.96	0.52	0.1	2.54	4.9	0.09	99.75	73.0226	0.411028	14.2356	2.19549	1.96491	0.521303	0.100251	2.54637	4.91228	0.0902256	100	80.8118	0.987902	0.761292	7.45865
s ET10 [11390]	73.81	0.31	12.31	1.16	0.74	1.78377	0.35	0.22	0.09	7.91	2.3	0	99.0838	74.4925	0.312867	12.4238	1.80026	0.353236	0.222034	0.0908322	7.98314	2.32127	0	100	89.0207	0.948221	1.00291	10.3044
s Z 56 [11168]	75.5	0.15	12.2	0.8	0.2	0.91984	0.8	0.2	0.05	4.7	3.5	0.03	98.0498	77.0017	0.152983	12.4427	0.938135	0.815912	0.203978	0.0509945	4.79348	3.56961	0.0305967	100	82.1403	0.991885	0.88896	8.36309
s I-1060 [11231]	73.26	0.46	12.52			3.41	1.6	0.31	0.06	5.26	3.04	0.08	100	73.26	0.46	12.52	3.41	1.6	0.31	0.06	5.26	3.04	0.08	100	91.6667	0.920334	0.854212	8.3
s 02SB-45 [11231]	71.53	0.63	13.16			3.89	2.17	0.53	0.06	4.9	3	0.13	100	71.53	0.63	13.16	3.89	2.17	0.53	0.06	4.9	3	0.13	100	88.009	0.927766	0.778059	7.9
s 02SB-46 [11231]	72.2	0.6	12.96			3.76	1.91	0.5	0.06	4.54	3.32	0.14	99.99	72.2072	0.60006	12.9613	3.76038	1.91019	0.50005	0.060006	4.54045	3.32033	0.140014	100	88.2629	0.935832	0.800617	7.86079
s 02SB-47 [11231]	72.35	0.59	12.94			3.69	1.9	0.46	0.07	4.56	3.32	0.12	100	72.35	0.59	12.94	3.69	1.9	0.46	0.07	4.56	3.32	0.12	100	88.9157	0.934154	0.803528	7.88
s 02SB-48 [11231]	70.92	0.68	13.22			4.26	2.32	0.59	0.07	4.63	3.14	0.16	99.99	70.9271	0.680068	13.2213	4.26043	2.32023	0.590059	0.070007	4.63046	3.14031	0.160016	100	87.8351	0.91835	0.769842	7.77078
s 02SB-49 [11231]	71.17	0.59	12.84			3.67	3.15	0.67	0.07	4.48	3.17	0.18	99.99	71.1771	0.590059	12.8413	3.67037	3.15032	0.670067	0.070007	4.48045	3.17032	0.180018	100	84.5622	0.8131	0.783823	7.65077
s 02SB-50 [11231]	72.32	0.58	13			3.66	1.86	0.42	0.06	4.56	3.41	0.13	100	72.32	0.58	13	3.66	1.86	0.42	0.06	4.56	3.41	0.13	100	89.7059	0.933409	0.811208	7.97
s 02SB-51 [11231]	72.39	0.62	12.78			3.76	1.93	0.49	0.07	4.72	3.12	0.13	100.01	72.3828	0.619938	12.7787	3.75962	1.92981	0.489951	0.069993	4.71953	3.11969	0.129987	100	88.4706	0.929399	0.801395	7.83922
s I-1056 [11231]	71.71	0.64	12.97			4.59	2.03	0.5	0.08	4.41	2.94	0.13	100	71.71	0.64	12.97	4.59	2.03	0.5	0.08	4.41	2.94	0.13	100	90.1768	0.975117	0.740952	7.35
s I-1074 [11231]	71.31	0.66	12.89			4.83	2.18	0.49	0.09	4.68	2.73	0.14	100	71.31	0.66	12.89	4.83	2.18	0.49	0.09	4.68	2.73	0.14	100	90.7895	0.953369	0.741423	7.41
s I-1197 [11231]	71.48	0.65	12.91			4.79	2.17	0.5	0.09	4.54	2.74	0.13	100	71.48	0.65	12.91	4.79	2.17	0.5	0.09	4.54	2.74	0.13	100	90.5482	0.965797	0.72981	7.28
s I-1143 [11231]	71.2	0.65	13.48			3.98	2.15	0.63	0.06	5.13	2.58	0.13	99.99	71.2071	0.650065	13.4813	3.9804	2.15022	0.630063	0.060006	5.13051	2.58026	0.130013	100	86.3341	0.983492	0.726801	7.71077
s I-1138 [11231]	72	0.6	13.18			3.73	1.94	0.54	0.06	5.59	2.25	0.11	100	72	0.6	13.18	3.73	1.94	0.54	0.06	5.59	2.25	0.11	100	87.3536	0.992507	0.739934	7.84
s I-1214 [11231]	70.88	0.68	13.49			4.21	2.32	0.71	0.06	4.97	2.52	0.16	100	70.88	0.68	13.49	4.21	2.32	0.71	0.06	4.97	2.52	0.16	100	85.5691	0.981558	0.706107	7.49
s 01SB-3 [11231]	74.91	0.24	12.56			2.42	0.97	0.17	0.04	5.77	2.9	0.03	100.01	74.9025	0.239976	12.5587	2.41976	0.969903	0.169983	0.039996	5.76942	2.89971	0.029997	100	93.4363	0.982781	0.877108	8.66913
s 01SB-4 [11231]	74.97	0.23	12.59			2.27	1.01	0.11	0.03	5.65	3.1	0.03	99.99	74.9775	0.230023	12.5913	2.27023	1.0101	0.110011	0.030003	5.65057	3.10031	0.030003	100	95.3782	0.96461	0.890834	8.75088
s 01SB-5 [11231]	74.94	0.22	12.65			2.32	1.04	0.11	0.03	5.72	2.93	0.03	99.99	74.9475	0.220022	12.6513	2.32023	1.0401	0.110011	0.030003	5.72057	2.93029	0.030003	100	95.4733	0.980425	0.87049	8.65087
s 01SB-27 [11231]	71.3	0.46	14.25			2.99	1.78	0.46	0.07	5.39	3.17	0.12	99.99	71.3071	0.460046	14.2514	2.9903	1.78018	0.460046	0.070007	5.39054	3.17032	0.120012	100	86.6667	0.997508	0.775391	8.56086
s 01SB-28 [11231]	71.89	0.43	14.01			2.81	1.68	0.44	0.06	5.27	3.29	0.11	99.99	71.8972	0.430043	14.0114	2.81028	1.68017	0.440044	0.060006	5.27053	3.29033	0.110011	100	86.4615	0.988618	0.793493	8.56086
s 01SB-29 [11231]	73.21	0.44	13.14			3.29	1.65	0.28	0.07	4.01	3.79	0.12	100	73.21	0.44	13.14	3.29	1.65	0.28	0.07	4.01	3.79	0.12	100	92.1569	0.967926	0.804832	7.8
s 01SB-32 [11231]	71.19	0.47	13.93			3.55	1.64	0.54	0.07	4.55	3.93	0.13	100	71.19	0.47	13.93	3.55	1.64	0.54	0.07	4.55	3.93	0.13	100	86.7971	0.969241	0.817683	8.48
s 9330 [10298]	72.43	0.2	11.85	1.68	0.59	2.10166	2.35	0.48	0.04	4.93	3.21	0.04	97.6317	74.187	0.204852	12.1375	2.15265	2.40701	0.491644	0.0409703	5.04959	3.28787	0.0409703	100	81.4073	0.795846	0.895966	8.33746
s H.1 [1442]	74.96	0.23	12.55	1.72	0.71	2.25766	0.9	0.02	0.04	3.65	4.41	0.04	99.0577	75.6731	0.232188	12.6694	2.27913	0.908562	0.0201903	0.0403805	3.68472	4.45195	0.0403805	100	99.1219	0.977255	0.89289	8.13668
s 7 [1985]	69.4	0.32	15.29	0.46	1.73	2.14391	1.86	0.11	0.07	3.91	5.3	0.06	98.4639	70.4827	0.324992	15.5285	2.17735	1.88902	0.111716	0.071092	3.971	5.38268	0.060936	100	95.1196	0.936138	0.847046	9.35368
s RDI-W, NOHI 3 [10923]	69.4	0.46	15.5			3.49	3.66	0.73	0.06	3.45	3.13	0.11	99.99	69.4069	0.460046	15.5016	3.49035	3.66037	0.730073	0.060006	3.45035	3.13031	0.110011	100	82.7014	0.997558	0.573133	6.58066
s XN-3 [8693]	71.2	0.35	13	3.25	1.88	4.80435	1.6	0.12	0.06	3.74	4.68	0.12	99.6744	71.4326	0.351143	13.0425	4.82005	1.60523	0.120392	0.060196	3.75222	4.69529	0.120392	100	97.5631	0.886986	0.903644	8.44751
s SA-7 [8693]	71.5	0.47	13.9	1.25	1.34	2.46475	1.04	0.06	0.06	4.7	4.45	0.04	98.6848	72.4529	0.476264	14.0853	2.4976	1.05386	0.0607997	0.0607997	4.76264	4.50931	0.0405331	100	97.6235	0.972096	0.892672	9.27195
s GS91-144 [9239]	69.82	0.22	13.87	0.79	2.3	3.01084	1.75	0.68	0.08	5.14	4.24	0.11	98.9208	70.5817	0.2224	14.0213	3.04369	1.76909	0.687418	0.0808727	5.19607	4.28626	0.1112	100	81.576	0.882277	0.904034	9.48233
s GS91-50C [9239]	73.64	0.13	13.16	0.89	1.4	2.20082	1.03	0.34	0.07	4.93	4.37	0.04	99.9108	73.7057	0.130116	13.1717	2.20279	1.03092	0.340303	0.0700625	4.9344	4.3739	0.0400357	100	86.6185	0.914005	0.951786	9.3083
s XG-01 [11800]	71.57	0.24	13.56	3.37	0.78	3.81233	2.42	0.18	0.15	1.72	4.69	0.06	98.4023	72.732	0.243897	13.7802	3.87422	2.45929	0.182923	0.152435	1.74793	4.76615	0.0609742	100	95.4914	0.970154	0.706289	6.51407
s LAGUNA DEL MAULE [9258]	73.4	0.19	14.2			1.6	0.63	0.21		4	5.36		99.59	73.7022	0.190782	14.2585	1.60659	0.632594	0.210865	0	4.01647	5.38207	0	100	88.3978	0.993501	0.925878	9.39853
s K20 [10027]	74.7	0.22	11	2.17	0.58	2.53257	1.76	0.17	0.06	5.61	2.75	0.01	98.8126	75.5977	0.222644	11.1322	2.563	1.78115	0.172043	0.060721	5.67742	2.78305	0.0101202	100	93.7097	0.797307	0.96332	8.46046
s K23 [10027]	75.9	0.23	10.9	2.32	0.75	2.83754	0.46	0.23	0.06	6.4	2.08	0.02	99.1175	76.5758	0.232048	10.997	2.8628	0.464095	0.232048	0.0605342	6.45698	2.09852	0.0201781	100	92.5021	0.974451	0.94949	8.5555
s WXT729 [9836]	74.55	0.3	11.62	0.32	1.9	2.18794	0.96	0.43	0.03	4.95	2.76	0.05	97.8379	76.1974	0.30663	11.8768	2.23629	0.981214	0.439502	0.030663	5.05939	2.82099	0.0511049	100	83.5748	0.997942	0.851855	7.88038
s WXT743 [9836]	75.63	0.31	11.35	1.76	0.77	2.35365	0.84	0.21	0.02	6.17	2.08	0.02	98.9836	76.4066	0.313183	11.4665	2.37781	0.848625	0.212156	0.0202054	6.23335	2.10136	0.0202054	100	91.8085	0.976116	0.88991	8.33471
s BB-180 [7956]	73.28	0.17	12.55	1	0.87	1.7698	2.54	0.31	0.12	5.6	1.35	0.03	97.7198	74.9899	0.173967	12.8428	1.8111	2.59927	0.317234	0.1228	5.73067	1.3815	0.0307	100	85.0947	0.972821	0.659966	7.11217
s 03SC1.5 [11868]	75.32	0.37	10.58			5.12	0.17	0.25	0.03	2.89	4.57	0.01	99.31	75.8433	0.372571	10.6535	5.15557	0.171181	0.251737	0.0302084	2.91008	4.60175	0.0100695	100	95.3445	0.965733	1.00627	7.51183
s P93-1 [11845]	72.81	0.38	12.94	0.81	1.19	1.91884	1.34	0.04	0.33	3.81	4.63	0.07	98.2688	74.0927	0.386694	13.168	1.95264	1.36361	0.0407047	0.335813	3.87712	4.71156	0.0712332	100	97.958	0.912734	0.907333	8.58868
s P175 [11845]	76.62	0.1	11.76	0.89	0.73	1.53082	1.12	0.02	0.05	3.02	4.26	0.08	98.5608	77.7388	0.10146	11.9317	1.55317	1.13635	0.020292	0.0507301	3.0641	4.3222	0.0811682	100	98.7104	0.955059	0.8739	7.3863
s P203 [11845]	75.09	0.1	12.64	1.14	0.59	1.61577	0.42	0.03	0.05	3.6	4.88	0.01	98.4358	76.2832	0.101589	12.8409	1.64145	0.426674	0.0304767	0.0507945	3.65721	4.95755	0.0101589	100	98.1771	0.996181	0.943421	8.61475
s C-22.5 [7518]	76.64	0.08	12.55	0.56	0.58	1.08389	0.81	0.04	0.01	5.27	3.28	0.02	99.7839	76.806	0.0801733	12.5772	1.08624	0.811754	0.0400866	0.0100217	5.28141	3.2871	0.0200433	100	96.4409	0.998165	0.884493	8.56852
s F04-062 [11284]	75.17	0.12	13.09			1.53	0.22	0.04		5.23	4.41	0.01	99.82	75.3055	0.120216	13.1136	1.53276	0.220397	0.0400721	0	5.23943	4.41795	0.010018	100	97.4522	0.983026	0.98671	9.65738
s F04-063 [11284]	74.79	0.12	13.36			1.48	0.19	0.04	0.13	5.26	4.49	0.01	99.87	74.8874	0.120156	13.3774	1.48193	0.190247	0.0400521	0.130169	5.26685	4.49584	0.010013	100	97.3684	0.995117	0.979051	9.76269
s NE6 [7604]	71.01	0.42	13.87	2.15	0.56	2.49457	1.67	0.57	0.08	3.74	4.34	0.12	98.3146	72.2273	0.4272	14.1078	2.53734	1.69863	0.579772	0.0813715	3.80412	4.4144	0.122057	100	81.4003	0.97509	0.806636	8.21852
s T3 [11979]	69.24	0.36	14.94			3.67	1.37	0.38	0.11	4.13	5.55	0.07	99.82	69.3649	0.360649	14.9669	3.67662	1.37247	0.380685	0.110198	4.13745	5.56001	0.0701262	100	90.6173	0.928435	0.910358	9.69746
s T7 [11979]	70.5	0.315	14.545			2.77	0.99	0.275	0.08	4.53	5.115	0.06	99.18	71.0829	0.317604	14.6653	2.7929	0.998185	0.277274	0.0806614	4.56745	5.15729	0.0604961	100	90.9688	0.962094	0.915649	9.72474
s T8 [11979]	70.26	0.27	14.5			2.58	0.92	0.21	0.07	4.52	5.18	0.04	98.55	71.2938	0.273973	14.7133	2.61796	0.933536	0.21309	0.0710299	4.5865	5.25622	0.0405885	100	92.4731	0.961098	0.925119	9.84272
s T9 [11979]	71.065	0.285	14.65			2.6	1.01	0.25	0.08	4.605	4.805	0.025	99.375	71.5119	0.286792	14.7421	2.61635	1.01635	0.251572	0.0805031	4.63396	4.83522	0.0251572	100	91.2281	0.994864	0.879817	9.46918
s T10 [11979]	70.24	0.35	14.75			2.91	1.26	0.37	0.085	4.44	4.795	0.04	99.24	70.7779	0.35268	14.863	2.93229	1.26965	0.372834	0.0856509	4.474	4.83172	0.0403063	100	88.7195	0.98431	0.860628	9.30572
s AND90-11 [12004]	72.64	0.58	11.61			3.77	2.33	0.34	0.07	5.25	2.23	0.07	98.89	73.4554	0.58651	11.7403	3.81232	2.35615	0.343816	0.0707857	5.30893	2.25503	0.0707857	100	91.7275	0.854453	0.80546	7.56396
s AND90-66 [12004]	77.7	0.21	11.01			2.25	0.32	0.09	0.07	5.77	2.83	0.01	100.26	77.4985	0.209455	10.9814	2.24417	0.31917	0.0897666	0.0698185	5.75504	2.82266	0.00997407	100	96.1538	0.958799	0.990129	8.5777
s AND90-69 [12004]	73.19	0.59	12.33			3.79	0.57	0.43	0.08	4.88	4.01	0.12	99.99	73.1973	0.590059	12.3312	3.79038	0.570057	0.430043	0.080008	4.88049	4.0104	0.120012	100	89.8104	0.954668	0.963434	8.89089
s AND90-70 [12004]	71.38	0.58	12.02			4.36	2.31	0.46	0.11	4.05	3.35	0.09	98.71	72.3128	0.58758	12.1771	4.41698	2.34019	0.466012	0.111438	4.10293	3.39378	0.0911762	100	90.4564	0.852794	0.823208	7.49671
s AND90-71 [12004]	71.89	0.58	12.26			3.9	1.51	0.48	0.09	4.46	4.63	0.09	99.89	71.9692	0.580639	12.2735	3.90429	1.51166	0.480529	0.0900991	4.46491	4.6351	0.0900991	100	89.0411	0.807118	1.01505	9.10001
s AND90-28 [12004]	77.86	0.17	10.72			2.29	0.14	0.13	0.02	6.01	2.83	0.04	100.21	77.6968	0.169644	10.6975	2.2852	0.139707	0.129728	0.0199581	5.99741	2.82407	0.0399162	100	94.6281	0.939062	1.04115	8.82147
s AND90-31 [12004]	77.8	0.22	11.05			1.44	0.17	0.11	0.01	5.47	2.97	0.02	99.26	78.38	0.22164	11.1324	1.45074	0.171267	0.11082	0.0100746	5.51078	2.99214	0.0201491	100	92.9032	0.994065	0.978	8.50292
s AND90-50 [12004]	79.33	0.08	11.25			1.39	0.22	0.34	0.01	4.07	4.09	0.02	100.8	78.7004	0.0793651	11.1607	1.37897	0.218254	0.337302	0.00992063	4.0377	4.05754	0.0198413	100	80.3468	0.97538	0.989686	8.09524
s AND90-36 [12004]	72.63	0.37	11.92			5.04	0.2	0.17	0.13	3.94	5.67	0.03	100.1	72.5574	0.36963	11.9081	5.03497	0.1998	0.16983	0.12987	3.93606	5.66434	0.02997	100	96.737	0.854105	1.14031	9.6004
s AND90-43 [12004]	72.4	0.4	12.32			4.89	0.35	0.13	0.12	2.5	7.07	0.03	100.21	72.2483	0.399162	12.2942	4.87975	0.349267	0.129728	0.119749	2.49476	7.05518	0.0299371	100	97.4104	0.822801	1.16371	9.54995
s AND90-53 [12004]	73.73	0.36	11.37			4.72	0.41	0.17	0.13	4.41	5.49	0.02	100.81	73.1376	0.357107	11.2786	4.68208	0.406706	0.168634	0.128955	4.37457	5.44589	0.0198393	100	96.5235	0.781413	1.21417	9.82045
s V16/223224_T3 [12059]	77.57	0.22	12.24			1.06	1.04	0.14	0.09	3.48	4.03		99.87	77.671	0.220286	12.2559	1.06138	1.04135	0.140182	0.0901172	3.48453	4.03525	0	100	88.3333	0.996136	0.849397	7.51978
s V16/323254_A [12059]	70.4	0.74	14.78			3.78	3.03	0.18	0	2.86	4.13		99.9	70.4705	0.740741	14.7948	3.78378	3.03303	0.18018	0	2.86286	4.13413	0	100	95.4545	0.959805	0.669149	6.997
s V16/323254_A [12059]	74.56	0.36	13.2			2.36	1.97	0.1	0.11	3.54	3.66		99.86	74.6645	0.360505	13.2185	2.36331	1.97276	0.10014	0.110154	3.54496	3.66513	0	100	95.935	0.982537	0.746431	7.21009
s LHST 55A [12063]	72.21	0.55	12.61			3.89	2.5	0.83	0.06	0.27	4.99	0.19	98.1	73.6086	0.560652	12.8542	3.96534	2.54842	0.846075	0.0611621	0.275229	5.08665	0.19368	100	82.4153	0.966536	0.674168	5.36188
s LHST 55B [12063]	72.45	0.57	11.8			3.95	2.52	0.92	0.07	0.29	4.78	0.18	97.53	74.2848	0.584436	12.0988	4.05004	2.58382	0.943299	0.0717728	0.297344	4.90106	0.184559	100	81.1088	0.924827	0.693003	5.1984
s LFJ976/6.5B [12063]	71.19	0.57	12.33			5.05	2.86	1.13	0.08	0.74	4.32	0.18	98.45	72.3108	0.578974	12.5241	5.12951	2.90503	1.14779	0.0812595	0.751651	4.38801	0.182834	100	81.7152	0.940671	0.641346	5.13966
s LFJ982/2.6A [12063]	73.92	0.6	11.44			4.16	1.69	0.81	0.07	1.72	4.3	0.21	98.92	74.7271	0.606551	11.5649	4.20542	1.70845	0.818844	0.0707643	1.73878	4.34695	0.212293	100	83.7022	0.952671	0.781092	6.08573
s LFJ982/3.0A [12063]	74.58	0.59	11.01			4.1	1.85	0.79	0.06	1.09	4.4	0.22	98.69	75.57	0.597832	11.1561	4.15442	1.87456	0.800486	0.0607964	1.10447	4.45841	0.22292	100	83.8446	0.934491	0.764601	5.56287
s LFJ982/3.0B [12063]	77.99	0.58	9.6			3.71	1.14	0.4	0.04	0.76	4.29	0.22	98.73	78.9932	0.587461	9.72349	3.75772	1.15466	0.405145	0.0405145	0.769776	4.34518	0.22283	100	90.2676	0.964556	0.820843	5.11496
s LFJ976/6.3 [12063]	78.08	0.6	9.71			3.8	1.19	0.35	0.04	0.56	4.52	0.21	99.06	78.8209	0.605694	9.80214	3.83606	1.20129	0.353321	0.0403796	0.565314	4.56289	0.211993	100	91.5663	0.951443	0.828216	5.12821
s M7-D15 [12090]	77.14	0.1	12.16	0.69	0.84	1.46086	1.18	0.13	0.02	4.2	3.52	0.02	99.9309	77.1934	0.100069	12.1684	1.46187	1.18082	0.13009	0.0200138	4.20291	3.52244	0.0200138	100	91.8283	0.974173	0.850081	7.72534
s 85KE101 [2094]	71.4	0.14	14.6	2.4	0.08	2.23952	0.55	0.08	0.05	7.4	3.5	0.02	99.9795	71.4146	0.140029	14.603	2.23998	0.550113	0.0800164	0.0500102	7.40152	3.50072	0.0200041	100	96.551	0.988632	0.943008	10.9022
s 85KE151 [2094]	74.8	0.05	12.2	1.4	0.04	1.29972	2.3	0.14	0.04	4.6	2.2	0.01	97.6397	76.6082	0.0512087	12.4949	1.33114	2.3556	0.143384	0.0409669	4.7112	2.25318	0.0102417	100	90.2759	0.954605	0.704791	6.96438
s GD16 [7885]	71.69	0.16	7.95	4.85	3.35	7.4	0.3	0.08	0.33	4.01	6.03	0.01	97.96	73.1829	0.163332	8.11556	7.5541	0.306247	0.081666	0.336872	4.09351	6.15557	0.0102082	100	98.9305	0.536947	1.79377	10.2491
s GD19 [7885]	71.59	0.37	10.46	6.69	0.4	6.21	0.47	0.13	0.27	4.32	4.07	0.02	97.91	73.1182	0.377898	10.6833	6.34256	0.480033	0.132775	0.275763	4.41222	4.15688	0.0204269	100	97.9495	0.855539	1.08716	8.56909
s GD20 [7885]	72.87	0.34	9.27	3.39	3.12	5.77	0.24	0.01	0.24	4.22	5.61	0.01	98.58	73.9197	0.344898	9.40353	5.85311	0.243457	0.010144	0.243457	4.28079	5.69081	0.010144	100	99.827	0.651293	1.48834	9.9716
s GD5 [7885]	72.49	0.37	8.95	3.11	3.87	6.32	0.26	0.01	0.3	4.15	5.8	0.01	98.66	73.4746	0.375025	9.07156	6.40584	0.263531	0.0101358	0.304075	4.20637	5.87878	0.0101358	100	99.842	0.61697	1.56801	10.0851
s LA13 [7625]	70.8	0.47	9.81	2.9	3.94	6.54942	0.38	0.17	0.33	4.28	6.17	0.02	98.9794	71.53	0.474846	9.91115	6.61695	0.383918	0.171753	0.333403	4.32413	6.23362	0.0202062	100	97.47	0.633968	1.50694	10.5578
s LA16 [7625]	71.7	0.43	10.18	2.64	3.75	6.12547	0.4	0.11	0.15	4.42	5.66	0.01	99.1855	72.2888	0.433531	10.2636	6.17578	0.403285	0.110903	0.151232	4.4563	5.70648	0.0100821	100	98.2359	0.686777	1.38464	10.1628
s LA38 [7625]	71.05	0.34	8.45	3.03	4.39	7.11639	0.25	0.15	0.3	4.1	7.24	0.02	99.0164	71.7558	0.343377	8.53394	7.18709	0.252483	0.15149	0.30298	4.14073	7.31192	0.0201987	100	97.9357	0.502886	1.93473	11.4526
s AS12 [7625]	74.82	0.19	9.76	3.36	1.83	4.85333	0.11	0.13	0.09	4.32	4.85	0.01	99.1333	75.4741	0.191661	9.84533	4.89576	0.110962	0.131137	0.0907868	4.35777	4.8924	0.0100874	100	97.3913	0.759247	1.2966	9.25017
s RHYO1 K [12225]	77.78	0.13	11.12		1.17	2.04	0.65	0.22	0.01	3.65	3.95	0.03	99.58	78.1081	0.130548	11.1669	2.0486	0.652742	0.220928	0.0100422	3.66539	3.96666	0.0301265	100	90.2655	0.956081	0.939661	7.63205
s RHYO10 K [12225]	76.52	0.04	12.07		0.27	2.58	0.56	0.6	0.03	3.38	4.5	0.04	100.32	76.2759	0.0398724	12.0315	2.57177	0.558214	0.598086	0.0299043	3.36922	4.48565	0.0398724	100	81.1321	0.999195	0.916452	7.85486
[truncated: 872 more rows]
