# Supplementary material for: Derivation of intermediate to silicic magma from the basalt analyzed at the Vega 2 landing site, Venus
Source: PLoS One. 2018 Mar 27;13(3):e0194155. doi: 10.1371/journal.pone.0194155 (PMC5870967; doi:10.1371/journal.pone.0194155)
Supplement: S2 Table — The results presented in this file are the raw output data generated by Rhyolite-MELTS for dry fractional crystallization of Vega 2 basalt (SO3-free) listed in Table 1. The relative oxidation state is fixed to the FMQ buffer, pressures of 0.01, 0.1 and 0.5 GPa. The liquid compositions are the basis of the model curves presented in Fig 2 of the text. (XLS) [file pone.0194155.s002.xls]

## Sheet: GPa 0.01
**********----------**********
T	=	1500	(C)	P	=	0.1	(kbars)	log(10)	f	O2	=	-5.49	delta	HM	=	-5.52	NNO	=	-0.79	QFM	=	0	COH	=	2.47	IW	=	3.17
Constraint	Flags:	fO2	path	=	QFM	Fractionate	Solids
Liquid	mass	=	100.11	(gm)	density	=	2.63	(gm/cc)	viscosity	=	1.16	(log	10	poise)	(analysis	in	wt	%)
	G	=	-1.73537e+06	(J)	H	=	-1.20952e+06	(J)	S	=	296.56	(J/K)	V	=	38.07	(cc)	Cp	=	154.83	(J/K)
	SiO2	TiO2	Al2O3	Fe2O3	Cr2O3	FeO	MnO	MgO	NiO	CoO	CaO	Na2O	K2O	P2O5	H2O	CO2	SO3	Cl2O-1	F2O-1
	50.19	0.22	17.61	1.2	0	7.4	0.15	12.66	0	0	8.26	2.2	0.11	0	0	0	0	0	0
Total	solids	mass	=	0	(gm)	density	=	0	(gm/cc)
	G	=	0	(J)	H	=	0	(J)	S	=	0	(J/K)	V	=	0	(cc)	Cp	=	0	(J/K)
Summary	of	all	fractionated	phases:	(total	mass	=	0	grams)
Viscosity	of	the	System:	1.16	(log	10	poise)
System	mass	=	100.11	(gm)	density	=	2.63	(gm/cc)
	G	=	-1.73537e+06	(J)	H	=	-1.20952e+06	(J)	S	=	296.56	(J/K)	V	=	38.07	(cc)	Cp	=	154.83	(J/K)
Oxygen	delta	moles	=	6.93889e-17	delta	grams	=	2.22036e-15
	G	=	0	(J)	H	=	0	(J)	S	=	0	(J/K)	V	=	0	(cc)	Cp	=	0	(J/K)
**********----------**********
Title:	Dummy	Title
T	=	1490	(C)	P	=	0.1	(kbars)	log(10)	f	O2	=	-5.57	delta	HM	=	-5.52	NNO	=	-0.79	QFM	=	0	COH	=	2.46	IW	=	3.18
Constraint	Flags:	fO2	path	=	QFM	Fractionate	Solids
Liquid	mass	=	100.11	(gm)	density	=	2.63	(gm/cc)	viscosity	=	1.19	(log	10	poise)	(analysis	in	wt	%)
	G	=	-1.73241e+06	(J)	H	=	-1.21107e+06	(J)	S	=	295.69	(J/K)	V	=	38.05	(cc)	Cp	=	154.83	(J/K)
	SiO2	TiO2	Al2O3	Fe2O3	Cr2O3	FeO	MnO	MgO	NiO	CoO	CaO	Na2O	K2O	P2O5	H2O	CO2	SO3	Cl2O-1	F2O-1
	50.19	0.22	17.61	1.2	0	7.4	0.15	12.66	0	0	8.26	2.2	0.11	0	0	0	0	0	0
Total	solids	mass	=	0	(gm)	density	=	0	(gm/cc)
	G	=	0	(J)	H	=	0	(J)	S	=	0	(J/K)	V	=	0	(cc)	Cp	=	0	(J/K)
Summary	of	all	fractionated	phases:	(total	mass	=	0	grams)
Viscosity	of	the	System:	1.19	(log	10	poise)
System	mass	=	100.11	(gm)	density	=	2.63	(gm/cc)
	G	=	-1.73241e+06	(J)	H	=	-1.21107e+06	(J)	S	=	295.69	(J/K)	V	=	38.05	(cc)	Cp	=	154.83	(J/K)
Oxygen	delta	moles	=	1.49244e-06	delta	grams	=	4.77563e-05
	G	=	-0.62	(J)	H	=	0.08	(J)	S	=	0	(J/K)	V	=	0.22	(cc)	Cp	=	0	(J/K)
**********----------**********
Title:	Dummy	Title
T	=	1480	(C)	P	=	0.1	(kbars)	log(10)	f	O2	=	-5.65	delta	HM	=	-5.52	NNO	=	-0.79	QFM	=	0	COH	=	2.46	IW	=	3.19
Constraint	Flags:	fO2	path	=	QFM	Fractionate	Solids
Liquid	mass	=	100.11	(gm)	density	=	2.63	(gm/cc)	viscosity	=	1.22	(log	10	poise)	(analysis	in	wt	%)
	G	=	-1.72945e+06	(J)	H	=	-1.21262e+06	(J)	S	=	294.81	(J/K)	V	=	38.02	(cc)	Cp	=	154.83	(J/K)
	SiO2	TiO2	Al2O3	Fe2O3	Cr2O3	FeO	MnO	MgO	NiO	CoO	CaO	Na2O	K2O	P2O5	H2O	CO2	SO3	Cl2O-1	F2O-1
	50.19	0.22	17.61	1.2	0	7.4	0.15	12.66	0	0	8.26	2.2	0.11	0	0	0	0	0	0
Total	solids	mass	=	0	(gm)	density	=	0	(gm/cc)
	G	=	0	(J)	H	=	0	(J)	S	=	0	(J/K)	V	=	0	(cc)	Cp	=	0	(J/K)
Summary	of	all	fractionated	phases:	(total	mass	=	0	grams)
Viscosity	of	the	System:	1.22	(log	10	poise)
System	mass	=	100.11	(gm)	density	=	2.63	(gm/cc)
	G	=	-1.72945e+06	(J)	H	=	-1.21262e+06	(J)	S	=	294.81	(J/K)	V	=	38.02	(cc)	Cp	=	154.83	(J/K)
Oxygen	delta	moles	=	3.35985e-06	delta	grams	=	0.000107511
	G	=	-1.39	(J)	H	=	0.17	(J)	S	=	0	(J/K)	V	=	0.49	(cc)	Cp	=	0	(J/K)
**********----------**********
Title:	Dummy	Title
T	=	1470	(C)	P	=	0.1	(kbars)	log(10)	f	O2	=	-5.73	delta	HM	=	-5.52	NNO	=	-0.78	QFM	=	0	COH	=	2.45	IW	=	3.2
Constraint	Flags:	fO2	path	=	QFM	Fractionate	Solids
Liquid	mass	=	100.11	(gm)	density	=	2.63	(gm/cc)	viscosity	=	1.25	(log	10	poise)	(analysis	in	wt	%)
	G	=	-1.72651e+06	(J)	H	=	-1.21416e+06	(J)	S	=	293.92	(J/K)	V	=	38	(cc)	Cp	=	154.83	(J/K)
	SiO2	TiO2	Al2O3	Fe2O3	Cr2O3	FeO	MnO	MgO	NiO	CoO	CaO	Na2O	K2O	P2O5	H2O	CO2	SO3	Cl2O-1	F2O-1
	50.19	0.22	17.61	1.2	0	7.4	0.15	12.66	0	0	8.26	2.2	0.11	0	0	0	0	0	0
Total	solids	mass	=	0	(gm)	density	=	0	(gm/cc)
	G	=	0	(J)	H	=	0	(J)	S	=	0	(J/K)	V	=	0	(cc)	Cp	=	0	(J/K)
Summary	of	all	fractionated	phases:	(total	mass	=	0	grams)
Viscosity	of	the	System:	1.25	(log	10	poise)
System	mass	=	100.11	(gm)	density	=	2.63	(gm/cc)
	G	=	-1.72651e+06	(J)	H	=	-1.21416e+06	(J)	S	=	293.92	(J/K)	V	=	38	(cc)	Cp	=	154.83	(J/K)
Oxygen	delta	moles	=	5.61121e-06	delta	grams	=	0.000179552
	G	=	-2.3	(J)	H	=	0.28	(J)	S	=	0	(J/K)	V	=	0.81	(cc)	Cp	=	0	(J/K)
**********----------**********
Title:	Dummy	Title
T	=	1460	(C)	P	=	0.1	(kbars)	log(10)	f	O2	=	-5.81	delta	HM	=	-5.53	NNO	=	-0.78	QFM	=	0	COH	=	2.44	IW	=	3.21
Constraint	Flags:	fO2	path	=	QFM	Fractionate	Solids
Liquid	mass	=	100.11	(gm)	density	=	2.64	(gm/cc)	viscosity	=	1.28	(log	10	poise)	(analysis	in	wt	%)
	G	=	-1.72358e+06	(J)	H	=	-1.21571e+06	(J)	S	=	293.03	(J/K)	V	=	37.98	(cc)	Cp	=	154.83	(J/K)
	SiO2	TiO2	Al2O3	Fe2O3	Cr2O3	FeO	MnO	MgO	NiO	CoO	CaO	Na2O	K2O	P2O5	H2O	CO2	SO3	Cl2O-1	F2O-1
	50.19	0.22	17.61	1.2	0	7.4	0.15	12.66	0	0	8.26	2.2	0.11	0	0	0	0	0	0
Total	solids	mass	=	0	(gm)	density	=	0	(gm/cc)
	G	=	0	(J)	H	=	0	(J)	S	=	0	(J/K)	V	=	0	(cc)	Cp	=	0	(J/K)
Summary	of	all	fractionated	phases:	(total	mass	=	0	grams)
Viscosity	of	the	System:	1.28	(log	10	poise)
System	mass	=	100.11	(gm)	density	=	2.64	(gm/cc)
	G	=	-1.72358e+06	(J)	H	=	-1.21571e+06	(J)	S	=	293.03	(J/K)	V	=	37.98	(cc)	Cp	=	154.83	(J/K)
Oxygen	delta	moles	=	8.25582e-06	delta	grams	=	0.000264176
	G	=	-3.36	(J)	H	=	0.41	(J)	S	=	0	(J/K)	V	=	1.19	(cc)	Cp	=	0	(J/K)
**********----------**********
Title:	Dummy	Title
T	=	1450	(C)	P	=	0.1	(kbars)	log(10)	f	O2	=	-5.89	delta	HM	=	-5.53	NNO	=	-0.78	QFM	=	0	COH	=	2.44	IW	=	3.21
Constraint	Flags:	fO2	path	=	QFM	Fractionate	Solids
Liquid	mass	=	100.11	(gm)	density	=	2.64	(gm/cc)	viscosity	=	1.31	(log	10	poise)	(analysis	in	wt	%)
	G	=	-1.72066e+06	(J)	H	=	-1.21726e+06	(J)	S	=	292.13	(J/K)	V	=	37.95	(cc)	Cp	=	154.83	(J/K)
	SiO2	TiO2	Al2O3	Fe2O3	Cr2O3	FeO	MnO	MgO	NiO	CoO	CaO	Na2O	K2O	P2O5	H2O	CO2	SO3	Cl2O-1	F2O-1
	50.19	0.22	17.61	1.2	0	7.4	0.15	12.66	0	0	8.26	2.2	0.11	0	0	0	0	0	0
Total	solids	mass	=	0	(gm)	density	=	0	(gm/cc)
	G	=	0	(J)	H	=	0	(J)	S	=	0	(J/K)	V	=	0	(cc)	Cp	=	0	(J/K)
Summary	of	all	fractionated	phases:	(total	mass	=	0	grams)
Viscosity	of	the	System:	1.31	(log	10	poise)
System	mass	=	100.11	(gm)	density	=	2.64	(gm/cc)
	G	=	-1.72066e+06	(J)	H	=	-1.21726e+06	(J)	S	=	292.13	(J/K)	V	=	37.95	(cc)	Cp	=	154.83	(J/K)
Oxygen	delta	moles	=	1.13034e-05	delta	grams	=	0.000361694
	G	=	-4.57	(J)	H	=	0.55	(J)	S	=	0	(J/K)	V	=	1.62	(cc)	Cp	=	0	(J/K)
**********----------**********
Title:	Dummy	Title
T	=	1440	(C)	P	=	0.1	(kbars)	log(10)	f	O2	=	-5.97	delta	HM	=	-5.53	NNO	=	-0.78	QFM	=	0	COH	=	2.43	IW	=	3.22
Constraint	Flags:	fO2	path	=	QFM	Fractionate	Solids
Liquid	mass	=	100.11	(gm)	density	=	2.64	(gm/cc)	viscosity	=	1.34	(log	10	poise)	(analysis	in	wt	%)
	G	=	-1.71774e+06	(J)	H	=	-1.21881e+06	(J)	S	=	291.23	(J/K)	V	=	37.93	(cc)	Cp	=	154.83	(J/K)
	SiO2	TiO2	Al2O3	Fe2O3	Cr2O3	FeO	MnO	MgO	NiO	CoO	CaO	Na2O	K2O	P2O5	H2O	CO2	SO3	Cl2O-1	F2O-1
	50.19	0.22	17.61	1.2	0	7.4	0.15	12.66	0	0	8.26	2.2	0.11	0	0	0	0	0	0
Total	solids	mass	=	0	(gm)	density	=	0	(gm/cc)
	G	=	0	(J)	H	=	0	(J)	S	=	0	(J/K)	V	=	0	(cc)	Cp	=	0	(J/K)
Summary	of	all	fractionated	phases:	(total	mass	=	0	grams)
Viscosity	of	the	System:	1.34	(log	10	poise)
System	mass	=	100.11	(gm)	density	=	2.64	(gm/cc)
	G	=	-1.71774e+06	(J)	H	=	-1.21881e+06	(J)	S	=	291.23	(J/K)	V	=	37.93	(cc)	Cp	=	154.83	(J/K)
Oxygen	delta	moles	=	1.47639e-05	delta	grams	=	0.000472426
	G	=	-5.94	(J)	H	=	0.72	(J)	S	=	0	(J/K)	V	=	2.1	(cc)	Cp	=	0	(J/K)
**********----------**********
Title:	Dummy	Title
T	=	1430	(C)	P	=	0.1	(kbars)	log(10)	f	O2	=	-6.05	delta	HM	=	-5.53	NNO	=	-0.78	QFM	=	0	COH	=	2.42	IW	=	3.23
Constraint	Flags:	fO2	path	=	QFM	Fractionate	Solids
Liquid	mass	=	100.11	(gm)	density	=	2.64	(gm/cc)	viscosity	=	1.38	(log	10	poise)	(analysis	in	wt	%)
	G	=	-1.71483e+06	(J)	H	=	-1.22036e+06	(J)	S	=	290.33	(J/K)	V	=	37.9	(cc)	Cp	=	154.83	(J/K)
	SiO2	TiO2	Al2O3	Fe2O3	Cr2O3	FeO	MnO	MgO	NiO	CoO	CaO	Na2O	K2O	P2O5	H2O	CO2	SO3	Cl2O-1	F2O-1
	50.19	0.22	17.61	1.21	0	7.4	0.15	12.66	0	0	8.26	2.2	0.11	0	0	0	0	0	0
Total	solids	mass	=	0	(gm)	density	=	0	(gm/cc)
	G	=	0	(J)	H	=	0	(J)	S	=	0	(J/K)	V	=	0	(cc)	Cp	=	0	(J/K)
Summary	of	all	fractionated	phases:	(total	mass	=	0	grams)
Viscosity	of	the	System:	1.38	(log	10	poise)
System	mass	=	100.11	(gm)	density	=	2.64	(gm/cc)
	G	=	-1.71483e+06	(J)	H	=	-1.22036e+06	(J)	S	=	290.33	(J/K)	V	=	37.9	(cc)	Cp	=	154.83	(J/K)
Oxygen	delta	moles	=	1.86477e-05	delta	grams	=	0.000596704
	G	=	-7.45	(J)	H	=	0.9	(J)	S	=	0	(J/K)	V	=	2.64	(cc)	Cp	=	0	(J/K)
**********----------**********
Title:	Dummy	Title
T	=	1420	(C)	P	=	0.1	(kbars)	log(10)	f	O2	=	-6.14	delta	HM	=	-5.53	NNO	=	-0.78	QFM	=	0	COH	=	2.41	IW	=	3.24
Constraint	Flags:	fO2	path	=	QFM	Fractionate	Solids
Liquid	mass	=	100.11	(gm)	density	=	2.64	(gm/cc)	viscosity	=	1.41	(log	10	poise)	(analysis	in	wt	%)
	G	=	-1.71194e+06	(J)	H	=	-1.22191e+06	(J)	S	=	289.42	(J/K)	V	=	37.88	(cc)	Cp	=	154.83	(J/K)
	SiO2	TiO2	Al2O3	Fe2O3	Cr2O3	FeO	MnO	MgO	NiO	CoO	CaO	Na2O	K2O	P2O5	H2O	CO2	SO3	Cl2O-1	F2O-1
	50.19	0.22	17.61	1.21	0	7.39	0.15	12.66	0	0	8.26	2.2	0.11	0	0	0	0	0	0
Total	solids	mass	=	0	(gm)	density	=	0	(gm/cc)
	G	=	0	(J)	H	=	0	(J)	S	=	0	(J/K)	V	=	0	(cc)	Cp	=	0	(J/K)
Summary	of	all	fractionated	phases:	(total	mass	=	0	grams)
Viscosity	of	the	System:	1.41	(log	10	poise)
System	mass	=	100.11	(gm)	density	=	2.64	(gm/cc)
	G	=	-1.71194e+06	(J)	H	=	-1.22191e+06	(J)	S	=	289.42	(J/K)	V	=	37.88	(cc)	Cp	=	154.83	(J/K)
Oxygen	delta	moles	=	2.29658e-05	delta	grams	=	0.000734877
	G	=	-9.11	(J)	H	=	1.1	(J)	S	=	0.01	(J/K)	V	=	3.23	(cc)	Cp	=	0	(J/K)
**********----------**********
Title:	Dummy	Title
T	=	1410	(C)	P	=	0.1	(kbars)	log(10)	f	O2	=	-6.23	delta	HM	=	-5.54	NNO	=	-0.77	QFM	=	0	COH	=	2.41	IW	=	3.25
Constraint	Flags:	fO2	path	=	QFM	Fractionate	Solids
Liquid	mass	=	100.11	(gm)	density	=	2.64	(gm/cc)	viscosity	=	1.44	(log	10	poise)	(analysis	in	wt	%)
	G	=	-1.70905e+06	(J)	H	=	-1.22346e+06	(J)	S	=	288.5	(J/K)	V	=	37.86	(cc)	Cp	=	154.83	(J/K)
	SiO2	TiO2	Al2O3	Fe2O3	Cr2O3	FeO	MnO	MgO	NiO	CoO	CaO	Na2O	K2O	P2O5	H2O	CO2	SO3	Cl2O-1	F2O-1
	50.19	0.22	17.61	1.21	0	7.39	0.15	12.66	0	0	8.26	2.2	0.11	0	0	0	0	0	0
Total	solids	mass	=	0	(gm)	density	=	0	(gm/cc)
	G	=	0	(J)	H	=	0	(J)	S	=	0	(J/K)	V	=	0	(cc)	Cp	=	0	(J/K)
Summary	of	all	fractionated	phases:	(total	mass	=	0	grams)
Viscosity	of	the	System:	1.44	(log	10	poise)
System	mass	=	100.11	(gm)	density	=	2.64	(gm/cc)
	G	=	-1.70905e+06	(J)	H	=	-1.22346e+06	(J)	S	=	288.5	(J/K)	V	=	37.86	(cc)	Cp	=	154.83	(J/K)
Oxygen	delta	moles	=	2.77292e-05	delta	grams	=	0.000887302
	G	=	-10.93	(J)	H	=	1.31	(J)	S	=	0.01	(J/K)	V	=	3.88	(cc)	Cp	=	0	(J/K)
**********----------**********
Title:	Dummy	Title
T	=	1400	(C)	P	=	0.1	(kbars)	log(10)	f	O2	=	-6.31	delta	HM	=	-5.54	NNO	=	-0.77	QFM	=	0	COH	=	2.4	IW	=	3.26
Constraint	Flags:	fO2	path	=	QFM	Fractionate	Solids
Liquid	mass	=	100.11	(gm)	density	=	2.65	(gm/cc)	viscosity	=	1.48	(log	10	poise)	(analysis	in	wt	%)
	G	=	-1.70617e+06	(J)	H	=	-1.22501e+06	(J)	S	=	287.58	(J/K)	V	=	37.83	(cc)	Cp	=	154.83	(J/K)
	SiO2	TiO2	Al2O3	Fe2O3	Cr2O3	FeO	MnO	MgO	NiO	CoO	CaO	Na2O	K2O	P2O5	H2O	CO2	SO3	Cl2O-1	F2O-1
	50.19	0.22	17.61	1.21	0	7.39	0.15	12.66	0	0	8.26	2.2	0.11	0	0	0	0	0	0
Total	solids	mass	=	0	(gm)	density	=	0	(gm/cc)
	G	=	0	(J)	H	=	0	(J)	S	=	0	(J/K)	V	=	0	(cc)	Cp	=	0	(J/K)
Summary	of	all	fractionated	phases:	(total	mass	=	0	grams)
Viscosity	of	the	System:	1.48	(log	10	poise)
System	mass	=	100.11	(gm)	density	=	2.65	(gm/cc)
	G	=	-1.70617e+06	(J)	H	=	-1.22501e+06	(J)	S	=	287.58	(J/K)	V	=	37.83	(cc)	Cp	=	154.83	(J/K)
Oxygen	delta	moles	=	3.29498e-05	delta	grams	=	0.00105435
	G	=	-12.9	(J)	H	=	1.55	(J)	S	=	0.01	(J/K)	V	=	4.58	(cc)	Cp	=	0	(J/K)
**********----------**********
Title:	Dummy	Title
T	=	1390	(C)	P	=	0.1	(kbars)	log(10)	f	O2	=	-6.4	delta	HM	=	-5.54	NNO	=	-0.77	QFM	=	0	COH	=	2.39	IW	=	3.26
Constraint	Flags:	fO2	path	=	QFM	Fractionate	Solids
Liquid	mass	=	100.11	(gm)	density	=	2.65	(gm/cc)	viscosity	=	1.51	(log	10	poise)	(analysis	in	wt	%)
	G	=	-1.70331e+06	(J)	H	=	-1.22657e+06	(J)	S	=	286.65	(J/K)	V	=	37.81	(cc)	Cp	=	154.84	(J/K)
	SiO2	TiO2	Al2O3	Fe2O3	Cr2O3	FeO	MnO	MgO	NiO	CoO	CaO	Na2O	K2O	P2O5	H2O	CO2	SO3	Cl2O-1	F2O-1
	50.19	0.22	17.61	1.21	0	7.39	0.15	12.66	0	0	8.26	2.2	0.11	0	0	0	0	0	0
Total	solids	mass	=	0	(gm)	density	=	0	(gm/cc)
	G	=	0	(J)	H	=	0	(J)	S	=	0	(J/K)	V	=	0	(cc)	Cp	=	0	(J/K)
Summary	of	all	fractionated	phases:	(total	mass	=	0	grams)
Viscosity	of	the	System:	1.51	(log	10	poise)
System	mass	=	100.11	(gm)	density	=	2.65	(gm/cc)
	G	=	-1.70331e+06	(J)	H	=	-1.22657e+06	(J)	S	=	286.65	(J/K)	V	=	37.81	(cc)	Cp	=	154.84	(J/K)
Oxygen	delta	moles	=	3.86396e-05	delta	grams	=	0.00123642
	G	=	-15.03	(J)	H	=	1.8	(J)	S	=	0.01	(J/K)	V	=	5.34	(cc)	Cp	=	0	(J/K)
**********----------**********
Title:	Dummy	Title
T	=	1380	(C)	P	=	0.1	(kbars)	log(10)	f	O2	=	-6.49	delta	HM	=	-5.54	NNO	=	-0.77	QFM	=	0	COH	=	2.38	IW	=	3.27
Constraint	Flags:	fO2	path	=	QFM	Fractionate	Solids
Liquid	mass	=	100.11	(gm)	density	=	2.65	(gm/cc)	viscosity	=	1.54	(log	10	poise)	(analysis	in	wt	%)
	G	=	-1.70045e+06	(J)	H	=	-1.22812e+06	(J)	S	=	285.72	(J/K)	V	=	37.79	(cc)	Cp	=	154.84	(J/K)
	SiO2	TiO2	Al2O3	Fe2O3	Cr2O3	FeO	MnO	MgO	NiO	CoO	CaO	Na2O	K2O	P2O5	H2O	CO2	SO3	Cl2O-1	F2O-1
	50.19	0.22	17.61	1.21	0	7.39	0.15	12.66	0	0	8.26	2.2	0.11	0	0	0	0	0	0
Total	solids	mass	=	0	(gm)	density	=	0	(gm/cc)
	G	=	0	(J)	H	=	0	(J)	S	=	0	(J/K)	V	=	0	(cc)	Cp	=	0	(J/K)
Summary	of	all	fractionated	phases:	(total	mass	=	0	grams)
Viscosity	of	the	System:	1.54	(log	10	poise)
System	mass	=	100.11	(gm)	density	=	2.65	(gm/cc)
	G	=	-1.70045e+06	(J)	H	=	-1.22812e+06	(J)	S	=	285.72	(J/K)	V	=	37.79	(cc)	Cp	=	154.84	(J/K)
Oxygen	delta	moles	=	4.48112e-05	delta	grams	=	0.00143391
	G	=	-17.31	(J)	H	=	2.07	(J)	S	=	0.01	(J/K)	V	=	6.16	(cc)	Cp	=	0	(J/K)
**********----------**********
Title:	Dummy	Title
T	=	1370	(C)	P	=	0.1	(kbars)	log(10)	f	O2	=	-6.58	delta	HM	=	-5.55	NNO	=	-0.77	QFM	=	0	COH	=	2.38	IW	=	3.28
Constraint	Flags:	fO2	path	=	QFM	Fractionate	Solids
Liquid	mass	=	100.11	(gm)	density	=	2.65	(gm/cc)	viscosity	=	1.58	(log	10	poise)	(analysis	in	wt	%)
	G	=	-1.6976e+06	(J)	H	=	-1.22967e+06	(J)	S	=	284.78	(J/K)	V	=	37.76	(cc)	Cp	=	154.84	(J/K)
	SiO2	TiO2	Al2O3	Fe2O3	Cr2O3	FeO	MnO	MgO	NiO	CoO	CaO	Na2O	K2O	P2O5	H2O	CO2	SO3	Cl2O-1	F2O-1
	50.19	0.22	17.61	1.22	0	7.39	0.15	12.66	0	0	8.26	2.2	0.11	0	0	0	0	0	0
Total	solids	mass	=	0	(gm)	density	=	0	(gm/cc)
	G	=	0	(J)	H	=	0	(J)	S	=	0	(J/K)	V	=	0	(cc)	Cp	=	0	(J/K)
Summary	of	all	fractionated	phases:	(total	mass	=	0	grams)
Viscosity	of	the	System:	1.58	(log	10	poise)
System	mass	=	100.11	(gm)	density	=	2.65	(gm/cc)
	G	=	-1.6976e+06	(J)	H	=	-1.22967e+06	(J)	S	=	284.78	(J/K)	V	=	37.76	(cc)	Cp	=	154.84	(J/K)
Oxygen	delta	moles	=	5.14779e-05	delta	grams	=	0.00164723
	G	=	-19.75	(J)	H	=	2.36	(J)	S	=	0.01	(J/K)	V	=	7.03	(cc)	Cp	=	0	(J/K)
**********----------**********
Title:	Dummy	Title
T	=	1360	(C)	P	=	0.1	(kbars)	log(10)	f	O2	=	-6.67	delta	HM	=	-5.55	NNO	=	-0.76	QFM	=	0	COH	=	2.37	IW	=	3.29
Constraint	Flags:	fO2	path	=	QFM	Fractionate	Solids
Liquid	mass	=	100.11	(gm)	density	=	2.65	(gm/cc)	viscosity	=	1.62	(log	10	poise)	(analysis	in	wt	%)
	G	=	-1.69476e+06	(J)	H	=	-1.23122e+06	(J)	S	=	283.83	(J/K)	V	=	37.74	(cc)	Cp	=	154.84	(J/K)
	SiO2	TiO2	Al2O3	Fe2O3	Cr2O3	FeO	MnO	MgO	NiO	CoO	CaO	Na2O	K2O	P2O5	H2O	CO2	SO3	Cl2O-1	F2O-1
	50.19	0.22	17.61	1.22	0	7.38	0.15	12.66	0	0	8.26	2.2	0.11	0	0	0	0	0	0
Total	solids	mass	=	0	(gm)	density	=	0	(gm/cc)
	G	=	0	(J)	H	=	0	(J)	S	=	0	(J/K)	V	=	0	(cc)	Cp	=	0	(J/K)
Summary	of	all	fractionated	phases:	(total	mass	=	0	grams)
Viscosity	of	the	System:	1.62	(log	10	poise)
System	mass	=	100.11	(gm)	density	=	2.65	(gm/cc)
	G	=	-1.69476e+06	(J)	H	=	-1.23122e+06	(J)	S	=	283.83	(J/K)	V	=	37.74	(cc)	Cp	=	154.84	(J/K)
Oxygen	delta	moles	=	5.86531e-05	delta	grams	=	0.00187683
	G	=	-22.35	(J)	H	=	2.67	(J)	S	=	0.02	(J/K)	V	=	7.96	(cc)	Cp	=	0	(J/K)
**********----------**********
Title:	Dummy	Title
T	=	1350	(C)	P	=	0.1	(kbars)	log(10)	f	O2	=	-6.76	delta	HM	=	-5.55	NNO	=	-0.76	QFM	=	0	COH	=	2.36	IW	=	3.3
Constraint	Flags:	fO2	path	=	QFM	Fractionate	Solids
Liquid	mass	=	100.11	(gm)	density	=	2.65	(gm/cc)	viscosity	=	1.65	(log	10	poise)	(analysis	in	wt	%)
	G	=	-1.69193e+06	(J)	H	=	-1.23277e+06	(J)	S	=	282.88	(J/K)	V	=	37.72	(cc)	Cp	=	154.84	(J/K)
	SiO2	TiO2	Al2O3	Fe2O3	Cr2O3	FeO	MnO	MgO	NiO	CoO	CaO	Na2O	K2O	P2O5	H2O	CO2	SO3	Cl2O-1	F2O-1
	50.19	0.22	17.61	1.22	0	7.38	0.15	12.66	0	0	8.26	2.2	0.11	0	0	0	0	0	0
Total	solids	mass	=	0	(gm)	density	=	0	(gm/cc)
	G	=	0	(J)	H	=	0	(J)	S	=	0	(J/K)	V	=	0	(cc)	Cp	=	0	(J/K)
Summary	of	all	fractionated	phases:	(total	mass	=	0	grams)
Viscosity	of	the	System:	1.65	(log	10	poise)
System	mass	=	100.11	(gm)	density	=	2.65	(gm/cc)
	G	=	-1.69193e+06	(J)	H	=	-1.23277e+06	(J)	S	=	282.88	(J/K)	V	=	37.72	(cc)	Cp	=	154.84	(J/K)
Oxygen	delta	moles	=	6.63512e-05	delta	grams	=	0.00212316
	G	=	-25.11	(J)	H	=	2.99	(J)	S	=	0.02	(J/K)	V	=	8.95	(cc)	Cp	=	0	(J/K)
**********----------**********
Title:	Dummy	Title
T	=	1340	(C)	P	=	0.1	(kbars)	log(10)	f	O2	=	-6.85	delta	HM	=	-5.55	NNO	=	-0.76	QFM	=	0	COH	=	2.35	IW	=	3.31
Constraint	Flags:	fO2	path	=	QFM	Fractionate	Solids
Liquid	mass	=	100.11	(gm)	density	=	2.66	(gm/cc)	viscosity	=	1.69	(log	10	poise)	(analysis	in	wt	%)
	G	=	-1.68911e+06	(J)	H	=	-1.23432e+06	(J)	S	=	281.93	(J/K)	V	=	37.69	(cc)	Cp	=	154.84	(J/K)
	SiO2	TiO2	Al2O3	Fe2O3	Cr2O3	FeO	MnO	MgO	NiO	CoO	CaO	Na2O	K2O	P2O5	H2O	CO2	SO3	Cl2O-1	F2O-1
	50.19	0.22	17.61	1.22	0	7.38	0.15	12.66	0	0	8.26	2.2	0.11	0	0	0	0	0	0
Total	solids	mass	=	0	(gm)	density	=	0	(gm/cc)
	G	=	0	(J)	H	=	0	(J)	S	=	0	(J/K)	V	=	0	(cc)	Cp	=	0	(J/K)
Summary	of	all	fractionated	phases:	(total	mass	=	0	grams)
Viscosity	of	the	System:	1.69	(log	10	poise)
System	mass	=	100.11	(gm)	density	=	2.66	(gm/cc)
	G	=	-1.68911e+06	(J)	H	=	-1.23432e+06	(J)	S	=	281.93	(J/K)	V	=	37.69	(cc)	Cp	=	154.84	(J/K)
Oxygen	delta	moles	=	7.4587e-05	delta	grams	=	0.00238669
	G	=	-28.03	(J)	H	=	3.34	(J)	S	=	0.02	(J/K)	V	=	10	(cc)	Cp	=	0	(J/K)
**********----------**********
Title:	Dummy	Title
T	=	1330	(C)	P	=	0.1	(kbars)	log(10)	f	O2	=	-6.95	delta	HM	=	-5.55	NNO	=	-0.76	QFM	=	0	COH	=	2.34	IW	=	3.32
Constraint	Flags:	fO2	path	=	QFM	Fractionate	Solids
Liquid	mass	=	100.11	(gm)	density	=	2.66	(gm/cc)	viscosity	=	1.72	(log	10	poise)	(analysis	in	wt	%)
	G	=	-1.6863e+06	(J)	H	=	-1.23588e+06	(J)	S	=	280.96	(J/K)	V	=	37.67	(cc)	Cp	=	154.84	(J/K)
	SiO2	TiO2	Al2O3	Fe2O3	Cr2O3	FeO	MnO	MgO	NiO	CoO	CaO	Na2O	K2O	P2O5	H2O	CO2	SO3	Cl2O-1	F2O-1
	50.19	0.22	17.61	1.23	0	7.38	0.15	12.66	0	0	8.26	2.2	0.11	0	0	0	0	0	0
Total	solids	mass	=	0	(gm)	density	=	0	(gm/cc)
	G	=	0	(J)	H	=	0	(J)	S	=	0	(J/K)	V	=	0	(cc)	Cp	=	0	(J/K)
Summary	of	all	fractionated	phases:	(total	mass	=	0	grams)
Viscosity	of	the	System:	1.72	(log	10	poise)
System	mass	=	100.11	(gm)	density	=	2.66	(gm/cc)
	G	=	-1.6863e+06	(J)	H	=	-1.23588e+06	(J)	S	=	280.96	(J/K)	V	=	37.67	(cc)	Cp	=	154.84	(J/K)
Oxygen	delta	moles	=	8.33758e-05	delta	grams	=	0.00266793
	G	=	-31.12	(J)	H	=	3.7	(J)	S	=	0.02	(J/K)	V	=	11.11	(cc)	Cp	=	0	(J/K)
**********----------**********
Title:	Dummy	Title
T	=	1320	(C)	P	=	0.1	(kbars)	log(10)	f	O2	=	-7.05	delta	HM	=	-5.56	NNO	=	-0.76	QFM	=	0	COH	=	2.34	IW	=	3.33
Constraint	Flags:	fO2	path	=	QFM	Fractionate	Solids
Liquid	mass	=	99.01	(gm)	density	=	2.66	(gm/cc)	viscosity	=	1.8	(log	10	poise)	(analysis	in	wt	%)
	G	=	-1.66491e+06	(J)	H	=	-1.22389e+06	(J)	S	=	276.82	(J/K)	V	=	37.27	(cc)	Cp	=	152.83	(J/K)
	SiO2	TiO2	Al2O3	Fe2O3	Cr2O3	FeO	MnO	MgO	NiO	CoO	CaO	Na2O	K2O	P2O5	H2O	CO2	SO3	Cl2O-1	F2O-1
	50.3	0.22	17.81	1.23	0	7.35	0.15	12.25	0	0	8.35	2.22	0.11	0	0	0	0	0	0
olivine	mass	=	1.11	(gm)	density	=	3.18	(gm/cc)	(analysis	in	mole	%)
	(Ca0.00Mg0.89Fe''0.11Mn0.00Co0.00Ni0.00)2SiO4
	G	=	-18567.5	(J)	H	=	-14080.5	(J)	S	=	2.82	(J/K)	V	=	0.35	(cc)	Cp	=	1.42	(J/K)
	tephroite	fayalite	co-olivine	ni-olivine	monticellite	forsterite
	0.19	10.56	0	0	0.76	88.49
Total	solids	mass	=	1.11	(gm)	density	=	3.18	(gm/cc)
	G	=	-18567.5	(J)	H	=	-14080.5	(J)	S	=	2.82	(J/K)	V	=	0.35	(cc)	Cp	=	1.42	(J/K)
Summary	of	all	fractionated	phases:	(total	mass	=	0	grams)
Viscosity	of	the	System:	1.81	(log	10	poise)
System	mass	=	100.11	(gm)	density	=	2.66	(gm/cc)
	G	=	-1.68348e+06	(J)	H	=	-1.23797e+06	(J)	S	=	279.64	(J/K)	V	=	37.62	(cc)	Cp	=	154.25	(J/K)
Oxygen	delta	moles	=	4.90553e-05	delta	grams	=	0.00156971
	G	=	-18.18	(J)	H	=	2.16	(J)	S	=	0.01	(J/K)	V	=	6.5	(cc)	Cp	=	0	(J/K)
**********----------**********
Title:	Dummy	Title
T	=	1310	(C)	P	=	0.1	(kbars)	log(10)	f	O2	=	-7.14	delta	HM	=	-5.56	NNO	=	-0.75	QFM	=	0	COH	=	2.33	IW	=	3.34
Constraint	Flags:	fO2	path	=	QFM	Fractionate	Solids
Liquid	mass	=	97.81	(gm)	density	=	2.65	(gm/cc)	viscosity	=	1.88	(log	10	poise)	(analysis	in	wt	%)
	G	=	-1.64222e+06	(J)	H	=	-1.21087e+06	(J)	S	=	272.46	(J/K)	V	=	36.84	(cc)	Cp	=	150.67	(J/K)
	SiO2	TiO2	Al2O3	Fe2O3	Cr2O3	FeO	MnO	MgO	NiO	CoO	CaO	Na2O	K2O	P2O5	H2O	CO2	SO3	Cl2O-1	F2O-1
	50.42	0.22	18.02	1.23	0	7.33	0.15	11.82	0	0	8.45	2.25	0.11	0	0	0	0	0	0
olivine	mass	=	1.19	(gm)	density	=	3.19	(gm/cc)	(analysis	in	mole	%)
	(Ca0.00Mg0.89Fe''0.11Mn0.00Co0.00Ni0.00)2SiO4
	G	=	-19936.1	(J)	H	=	-15148.1	(J)	S	=	3.02	(J/K)	V	=	0.37	(cc)	Cp	=	1.53	(J/K)
	tephroite	fayalite	co-olivine	ni-olivine	monticellite	forsterite
	0.2	10.89	0	0	0.78	88.13
Total	solids	mass	=	1.19	(gm)	density	=	3.19	(gm/cc)
	G	=	-19936.1	(J)	H	=	-15148.1	(J)	S	=	3.02	(J/K)	V	=	0.37	(cc)	Cp	=	1.53	(J/K)
Summary	of	all	fractionated	phases:	(total	mass	=	1.1	grams)
olivine	mass	=	1.1	(gm)	density	=	3.19	(gm/cc)	(analysis	in	mole	%)
	(Ca0.00Mg0.89Fe''0.11Mn0.00Co0.00Ni0.00)2SiO4
	G	=	-18514.6	(J)	H	=	-14076	(J)	S	=	2.8	(J/K)	V	=	0.35	(cc)	Cp	=	1.42	(J/K)
	tephroite	fayalite	co-olivine	ni-olivine	monticellite	forsterite
	0.19	10.56	0	0	0.76	88.49
Viscosity	of	the	System:	1.91	(log	10	poise)
System	mass	=	100.11	(gm)	density	=	2.67	(gm/cc)
	G	=	-1.68067e+06	(J)	H	=	-1.24009e+06	(J)	S	=	278.29	(J/K)	V	=	37.56	(cc)	Cp	=	153.62	(J/K)
Oxygen	delta	moles	=	1.02674e-05	delta	grams	=	0.000328546
	G	=	-3.78	(J)	H	=	0.45	(J)	S	=	0	(J/K)	V	=	1.35	(cc)	Cp	=	0	(J/K)
**********----------**********
Title:	Dummy	Title
T	=	1300	(C)	P	=	0.1	(kbars)	log(10)	f	O2	=	-7.24	delta	HM	=	-5.56	NNO	=	-0.75	QFM	=	0	COH	=	2.32	IW	=	3.35
Constraint	Flags:	fO2	path	=	QFM	Fractionate	Solids
Liquid	mass	=	96.67	(gm)	density	=	2.65	(gm/cc)	viscosity	=	1.96	(log	10	poise)	(analysis	in	wt	%)
	G	=	-1.62045e+06	(J)	H	=	-1.19844e+06	(J)	S	=	268.26	(J/K)	V	=	36.43	(cc)	Cp	=	148.6	(J/K)
	SiO2	TiO2	Al2O3	Fe2O3	Cr2O3	FeO	MnO	MgO	NiO	CoO	CaO	Na2O	K2O	P2O5	H2O	CO2	SO3	Cl2O-1	F2O-1
	50.53	0.23	18.24	1.23	0	7.3	0.15	11.39	0	0	8.54	2.28	0.11	0	0	0	0	0	0
olivine	mass	=	1.14	(gm)	density	=	3.2	(gm/cc)	(analysis	in	mole	%)
	(Ca0.00Mg0.89Fe''0.11Mn0.00Co0.00Ni0.00)2SiO4
	G	=	-19054.3	(J)	H	=	-14506.3	(J)	S	=	2.89	(J/K)	V	=	0.36	(cc)	Cp	=	1.46	(J/K)
	tephroite	fayalite	co-olivine	ni-olivine	monticellite	forsterite
	0.2	11.24	0	0	0.79	87.77
Total	solids	mass	=	1.14	(gm)	density	=	3.2	(gm/cc)
	G	=	-19054.3	(J)	H	=	-14506.3	(J)	S	=	2.89	(J/K)	V	=	0.36	(cc)	Cp	=	1.46	(J/K)
Summary	of	all	fractionated	phases:	(total	mass	=	2.3	grams)
olivine	mass	=	2.3	(gm)	density	=	3.19	(gm/cc)	(analysis	in	mole	%)
	(Ca0.00Mg0.89Fe''0.11Mn0.00Co0.00Ni0.00)2SiO4
	G	=	-38367.9	(J)	H	=	-29234.8	(J)	S	=	5.81	(J/K)	V	=	0.72	(cc)	Cp	=	2.94	(J/K)
	tephroite	fayalite	co-olivine	ni-olivine	monticellite	forsterite
	0.2	10.73	0	0	0.77	88.3
Viscosity	of	the	System:	2.01	(log	10	poise)
System	mass	=	100.11	(gm)	density	=	2.67	(gm/cc)
	G	=	-1.67787e+06	(J)	H	=	-1.24218e+06	(J)	S	=	276.95	(J/K)	V	=	37.51	(cc)	Cp	=	153.01	(J/K)
Oxygen	delta	moles	=	-2.7683e-05	delta	grams	=	-0.000885823
	G	=	10.12	(J)	H	=	-1.2	(J)	S	=	-0.01	(J/K)	V	=	-3.62	(cc)	Cp	=	0	(J/K)
**********----------**********
Title:	Dummy	Title
T	=	1290	(C)	P	=	0.1	(kbars)	log(10)	f	O2	=	-7.34	delta	HM	=	-5.56	NNO	=	-0.75	QFM	=	0	COH	=	2.31	IW	=	3.36
Constraint	Flags:	fO2	path	=	QFM	Fractionate	Solids
Liquid	mass	=	95.57	(gm)	density	=	2.65	(gm/cc)	viscosity	=	2.04	(log	10	poise)	(analysis	in	wt	%)
	G	=	-1.59956e+06	(J)	H	=	-1.18657e+06	(J)	S	=	264.2	(J/K)	V	=	36.04	(cc)	Cp	=	146.62	(J/K)
	SiO2	TiO2	Al2O3	Fe2O3	Cr2O3	FeO	MnO	MgO	NiO	CoO	CaO	Na2O	K2O	P2O5	H2O	CO2	SO3	Cl2O-1	F2O-1
	50.65	0.23	18.45	1.24	0	7.26	0.15	10.97	0	0	8.64	2.3	0.12	0	0	0	0	0	0
olivine	mass	=	1.1	(gm)	density	=	3.2	(gm/cc)	(analysis	in	mole	%)
	(Ca0.00Mg0.88Fe''0.12Mn0.00Co0.00Ni0.00)2SiO4
	G	=	-18217.6	(J)	H	=	-13896.1	(J)	S	=	2.76	(J/K)	V	=	0.34	(cc)	Cp	=	1.4	(J/K)
	tephroite	fayalite	co-olivine	ni-olivine	monticellite	forsterite
	0.21	11.59	0	0	0.81	87.39
Total	solids	mass	=	1.1	(gm)	density	=	3.2	(gm/cc)
	G	=	-18217.6	(J)	H	=	-13896.1	(J)	S	=	2.76	(J/K)	V	=	0.34	(cc)	Cp	=	1.4	(J/K)
Summary	of	all	fractionated	phases:	(total	mass	=	3.44	grams)
olivine	mass	=	3.44	(gm)	density	=	3.19	(gm/cc)	(analysis	in	mole	%)
	(Ca0.00Mg0.89Fe''0.11Mn0.00Co0.00Ni0.00)2SiO4
	G	=	-57310.7	(J)	H	=	-43766.3	(J)	S	=	8.66	(J/K)	V	=	1.08	(cc)	Cp	=	4.4	(J/K)
	tephroite	fayalite	co-olivine	ni-olivine	monticellite	forsterite
	0.2	10.9	0	0	0.78	88.12
Viscosity	of	the	System:	2.1	(log	10	poise)
System	mass	=	100.11	(gm)	density	=	2.67	(gm/cc)
	G	=	-1.67508e+06	(J)	H	=	-1.24423e+06	(J)	S	=	275.63	(J/K)	V	=	37.46	(cc)	Cp	=	152.42	(J/K)
Oxygen	delta	moles	=	-6.48296e-05	delta	grams	=	-0.00207447
	G	=	23.52	(J)	H	=	-2.78	(J)	S	=	-0.02	(J/K)	V	=	-8.43	(cc)	Cp	=	0	(J/K)
**********----------**********
Title:	Dummy	Title
T	=	1280	(C)	P	=	0.1	(kbars)	log(10)	f	O2	=	-7.44	delta	HM	=	-5.57	NNO	=	-0.75	QFM	=	0	COH	=	2.3	IW	=	3.37
Constraint	Flags:	fO2	path	=	QFM	Fractionate	Solids
Liquid	mass	=	94.52	(gm)	density	=	2.65	(gm/cc)	viscosity	=	2.12	(log	10	poise)	(analysis	in	wt	%)
	G	=	-1.5795e+06	(J)	H	=	-1.17523e+06	(J)	S	=	260.29	(J/K)	V	=	35.67	(cc)	Cp	=	144.72	(J/K)
	SiO2	TiO2	Al2O3	Fe2O3	Cr2O3	FeO	MnO	MgO	NiO	CoO	CaO	Na2O	K2O	P2O5	H2O	CO2	SO3	Cl2O-1	F2O-1
	50.76	0.23	18.65	1.24	0	7.23	0.15	10.57	0	0	8.73	2.33	0.12	0	0	0	0	0	0
olivine	mass	=	1.05	(gm)	density	=	3.21	(gm/cc)	(analysis	in	mole	%)
	(Ca0.00Mg0.88Fe''0.12Mn0.00Co0.00Ni0.00)2SiO4
	G	=	-17423.3	(J)	H	=	-13315.8	(J)	S	=	2.64	(J/K)	V	=	0.33	(cc)	Cp	=	1.34	(J/K)
	tephroite	fayalite	co-olivine	ni-olivine	monticellite	forsterite
	0.22	11.95	0	0	0.83	87
Total	solids	mass	=	1.05	(gm)	density	=	3.21	(gm/cc)
	G	=	-17423.3	(J)	H	=	-13315.8	(J)	S	=	2.64	(J/K)	V	=	0.33	(cc)	Cp	=	1.34	(J/K)
Summary	of	all	fractionated	phases:	(total	mass	=	4.53	grams)
olivine	mass	=	4.53	(gm)	density	=	3.2	(gm/cc)	(analysis	in	mole	%)
	(Ca0.00Mg0.89Fe''0.11Mn0.00Co0.00Ni0.00)2SiO4
	G	=	-75389.6	(J)	H	=	-57701.6	(J)	S	=	11.39	(J/K)	V	=	1.42	(cc)	Cp	=	5.8	(J/K)
	tephroite	fayalite	co-olivine	ni-olivine	monticellite	forsterite
	0.2	11.07	0	0	0.78	87.95
Viscosity	of	the	System:	2.2	(log	10	poise)
System	mass	=	100.11	(gm)	density	=	2.68	(gm/cc)
	G	=	-1.67231e+06	(J)	H	=	-1.24625e+06	(J)	S	=	274.32	(J/K)	V	=	37.41	(cc)	Cp	=	151.86	(J/K)
Oxygen	delta	moles	=	-0.000101205	delta	grams	=	-0.00323844
	G	=	36.46	(J)	H	=	-4.3	(J)	S	=	-0.03	(J/K)	V	=	-13.07	(cc)	Cp	=	0	(J/K)
**********----------**********
Title:	Dummy	Title
T	=	1270	(C)	P	=	0.1	(kbars)	log(10)	f	O2	=	-7.54	delta	HM	=	-5.57	NNO	=	-0.75	QFM	=	0	COH	=	2.29	IW	=	3.38
Constraint	Flags:	fO2	path	=	QFM	Fractionate	Solids
Liquid	mass	=	93.51	(gm)	density	=	2.65	(gm/cc)	viscosity	=	2.2	(log	10	poise)	(analysis	in	wt	%)
	G	=	-1.56024e+06	(J)	H	=	-1.1644e+06	(J)	S	=	256.51	(J/K)	V	=	35.31	(cc)	Cp	=	142.89	(J/K)
	SiO2	TiO2	Al2O3	Fe2O3	Cr2O3	FeO	MnO	MgO	NiO	CoO	CaO	Na2O	K2O	P2O5	H2O	CO2	SO3	Cl2O-1	F2O-1
	50.88	0.24	18.85	1.24	0	7.19	0.15	10.17	0	0	8.82	2.35	0.12	0	0	0	0	0	0
olivine	mass	=	1.01	(gm)	density	=	3.21	(gm/cc)	(analysis	in	mole	%)
	(Ca0.00Mg0.87Fe''0.12Mn0.00Co0.00Ni0.00)2SiO4
	G	=	-16669	(J)	H	=	-12763.5	(J)	S	=	2.53	(J/K)	V	=	0.32	(cc)	Cp	=	1.29	(J/K)
	tephroite	fayalite	co-olivine	ni-olivine	monticellite	forsterite
	0.22	12.33	0	0	0.85	86.6
Total	solids	mass	=	1.01	(gm)	density	=	3.21	(gm/cc)
	G	=	-16669	(J)	H	=	-12763.5	(J)	S	=	2.53	(J/K)	V	=	0.32	(cc)	Cp	=	1.29	(J/K)
Summary	of	all	fractionated	phases:	(total	mass	=	5.59	grams)
olivine	mass	=	5.59	(gm)	density	=	3.2	(gm/cc)	(analysis	in	mole	%)
	(Ca0.00Mg0.89Fe''0.11Mn0.00Co0.00Ni0.00)2SiO4
	G	=	-92648.4	(J)	H	=	-71070	(J)	S	=	13.98	(J/K)	V	=	1.75	(cc)	Cp	=	7.13	(J/K)
	tephroite	fayalite	co-olivine	ni-olivine	monticellite	forsterite
	0.2	11.23	0	0	0.79	87.77
Viscosity	of	the	System:	2.3	(log	10	poise)
System	mass	=	100.11	(gm)	density	=	2.68	(gm/cc)
	G	=	-1.66956e+06	(J)	H	=	-1.24823e+06	(J)	S	=	273.03	(J/K)	V	=	37.37	(cc)	Cp	=	151.32	(J/K)
Oxygen	delta	moles	=	-0.000136842	delta	grams	=	-0.00437879
	G	=	48.94	(J)	H	=	-5.77	(J)	S	=	-0.04	(J/K)	V	=	-17.56	(cc)	Cp	=	-0.01	(J/K)
**********----------**********
Title:	Dummy	Title
T	=	1260	(C)	P	=	0.1	(kbars)	log(10)	f	O2	=	-7.65	delta	HM	=	-5.57	NNO	=	-0.74	QFM	=	0	COH	=	2.28	IW	=	3.39
Constraint	Flags:	fO2	path	=	QFM	Fractionate	Solids
Liquid	mass	=	92.53	(gm)	density	=	2.65	(gm/cc)	viscosity	=	2.28	(log	10	poise)	(analysis	in	wt	%)
	G	=	-1.54173e+06	(J)	H	=	-1.15405e+06	(J)	S	=	252.86	(J/K)	V	=	34.96	(cc)	Cp	=	141.15	(J/K)
	SiO2	TiO2	Al2O3	Fe2O3	Cr2O3	FeO	MnO	MgO	NiO	CoO	CaO	Na2O	K2O	P2O5	H2O	CO2	SO3	Cl2O-1	F2O-1
	50.99	0.24	19.05	1.24	0	7.14	0.15	9.79	0	0	8.91	2.38	0.12	0	0	0	0	0	0
olivine	mass	=	0.97	(gm)	density	=	3.22	(gm/cc)	(analysis	in	mole	%)
	(Ca0.00Mg0.87Fe''0.13Mn0.00Co0.00Ni0.00)2SiO4
	G	=	-15952.2	(J)	H	=	-12237.8	(J)	S	=	2.42	(J/K)	V	=	0.3	(cc)	Cp	=	1.23	(J/K)
	tephroite	fayalite	co-olivine	ni-olivine	monticellite	forsterite
	0.23	12.72	0	0	0.86	86.19
Total	solids	mass	=	0.97	(gm)	density	=	3.22	(gm/cc)
	G	=	-15952.2	(J)	H	=	-12237.8	(J)	S	=	2.42	(J/K)	V	=	0.3	(cc)	Cp	=	1.23	(J/K)
Summary	of	all	fractionated	phases:	(total	mass	=	6.6	grams)
olivine	mass	=	6.6	(gm)	density	=	3.2	(gm/cc)	(analysis	in	mole	%)
	(Ca0.00Mg0.88Fe''0.11Mn0.00Co0.00Ni0.00)2SiO4
	G	=	-109128	(J)	H	=	-83898.9	(J)	S	=	16.46	(J/K)	V	=	2.06	(cc)	Cp	=	8.41	(J/K)
	tephroite	fayalite	co-olivine	ni-olivine	monticellite	forsterite
	0.21	11.4	0	0	0.8	87.59
Viscosity	of	the	System:	2.4	(log	10	poise)
System	mass	=	100.1	(gm)	density	=	2.68	(gm/cc)
	G	=	-1.66681e+06	(J)	H	=	-1.25019e+06	(J)	S	=	271.74	(J/K)	V	=	37.32	(cc)	Cp	=	150.79	(J/K)
Oxygen	delta	moles	=	-0.000171774	delta	grams	=	-0.00549656
	G	=	60.99	(J)	H	=	-7.18	(J)	S	=	-0.04	(J/K)	V	=	-21.9	(cc)	Cp	=	-0.01	(J/K)
**********----------**********
Title:	Dummy	Title
T	=	1250	(C)	P	=	0.1	(kbars)	log(10)	f	O2	=	-7.75	delta	HM	=	-5.57	NNO	=	-0.74	QFM	=	0	COH	=	2.27	IW	=	3.4
Constraint	Flags:	fO2	path	=	QFM	Fractionate	Solids
Liquid	mass	=	91.6	(gm)	density	=	2.65	(gm/cc)	viscosity	=	2.36	(log	10	poise)	(analysis	in	wt	%)
	G	=	-1.52394e+06	(J)	H	=	-1.14417e+06	(J)	S	=	249.34	(J/K)	V	=	34.63	(cc)	Cp	=	139.47	(J/K)
	SiO2	TiO2	Al2O3	Fe2O3	Cr2O3	FeO	MnO	MgO	NiO	CoO	CaO	Na2O	K2O	P2O5	H2O	CO2	SO3	Cl2O-1	F2O-1
	51.1	0.24	19.25	1.24	0	7.1	0.14	9.41	0	0	9	2.4	0.12	0	0	0	0	0	0
olivine	mass	=	0.94	(gm)	density	=	3.23	(gm/cc)	(analysis	in	mole	%)
	(Ca0.00Mg0.87Fe''0.13Mn0.00Co0.00Ni0.00)2SiO4
	G	=	-15271	(J)	H	=	-11737.2	(J)	S	=	2.32	(J/K)	V	=	0.29	(cc)	Cp	=	1.18	(J/K)
	tephroite	fayalite	co-olivine	ni-olivine	monticellite	forsterite
	0.23	13.12	0	0	0.88	85.76
Total	solids	mass	=	0.94	(gm)	density	=	3.23	(gm/cc)
	G	=	-15271	(J)	H	=	-11737.2	(J)	S	=	2.32	(J/K)	V	=	0.29	(cc)	Cp	=	1.18	(J/K)
Summary	of	all	fractionated	phases:	(total	mass	=	7.57	grams)
olivine	mass	=	7.57	(gm)	density	=	3.21	(gm/cc)	(analysis	in	mole	%)
	(Ca0.00Mg0.88Fe''0.12Mn0.00Co0.00Ni0.00)2SiO4
	G	=	-124868	(J)	H	=	-96214.4	(J)	S	=	18.81	(J/K)	V	=	2.36	(cc)	Cp	=	9.64	(J/K)
	tephroite	fayalite	co-olivine	ni-olivine	monticellite	forsterite
	0.21	11.57	0	0	0.81	87.41
Viscosity	of	the	System:	2.5	(log	10	poise)
System	mass	=	100.1	(gm)	density	=	2.69	(gm/cc)
	G	=	-1.66408e+06	(J)	H	=	-1.25212e+06	(J)	S	=	270.47	(J/K)	V	=	37.28	(cc)	Cp	=	150.29	(J/K)
Oxygen	delta	moles	=	-0.000206032	delta	grams	=	-0.00659277
	G	=	72.62	(J)	H	=	-8.54	(J)	S	=	-0.05	(J/K)	V	=	-26.09	(cc)	Cp	=	-0.01	(J/K)
**********----------**********
Title:	Dummy	Title
T	=	1240	(C)	P	=	0.1	(kbars)	log(10)	f	O2	=	-7.86	delta	HM	=	-5.58	NNO	=	-0.74	QFM	=	0	COH	=	2.27	IW	=	3.41
Constraint	Flags:	fO2	path	=	QFM	Fractionate	Solids
Liquid	mass	=	90.7	(gm)	density	=	2.64	(gm/cc)	viscosity	=	2.45	(log	10	poise)	(analysis	in	wt	%)
	G	=	-1.50684e+06	(J)	H	=	-1.13472e+06	(J)	S	=	245.92	(J/K)	V	=	34.31	(cc)	Cp	=	137.87	(J/K)
	SiO2	TiO2	Al2O3	Fe2O3	Cr2O3	FeO	MnO	MgO	NiO	CoO	CaO	Na2O	K2O	P2O5	H2O	CO2	SO3	Cl2O-1	F2O-1
	51.21	0.24	19.44	1.24	0	7.05	0.14	9.05	0	0	9.09	2.43	0.12	0	0	0	0	0	0
olivine	mass	=	0.9	(gm)	density	=	3.23	(gm/cc)	(analysis	in	mole	%)
	(Ca0.00Mg0.86Fe''0.14Mn0.00Co0.00Ni0.00)2SiO4
	G	=	-14623.3	(J)	H	=	-11260.2	(J)	S	=	2.22	(J/K)	V	=	0.28	(cc)	Cp	=	1.14	(J/K)
	tephroite	fayalite	co-olivine	ni-olivine	monticellite	forsterite
	0.24	13.54	0	0	0.9	85.32
Total	solids	mass	=	0.9	(gm)	density	=	3.23	(gm/cc)
	G	=	-14623.3	(J)	H	=	-11260.2	(J)	S	=	2.22	(J/K)	V	=	0.28	(cc)	Cp	=	1.14	(J/K)
Summary	of	all	fractionated	phases:	(total	mass	=	8.5	grams)
olivine	mass	=	8.5	(gm)	density	=	3.21	(gm/cc)	(analysis	in	mole	%)
	(Ca0.00Mg0.88Fe''0.12Mn0.00Co0.00Ni0.00)2SiO4
	G	=	-139903	(J)	H	=	-108041	(J)	S	=	21.06	(J/K)	V	=	2.65	(cc)	Cp	=	10.81	(J/K)
	tephroite	fayalite	co-olivine	ni-olivine	monticellite	forsterite
	0.21	11.74	0	0	0.82	87.23
Viscosity	of	the	System:	2.6	(log	10	poise)
System	mass	=	100.1	(gm)	density	=	2.69	(gm/cc)
	G	=	-1.66136e+06	(J)	H	=	-1.25402e+06	(J)	S	=	269.2	(J/K)	V	=	37.23	(cc)	Cp	=	149.81	(J/K)
Oxygen	delta	moles	=	-0.000239649	delta	grams	=	-0.00766848
	G	=	83.85	(J)	H	=	-9.84	(J)	S	=	-0.06	(J/K)	V	=	-30.15	(cc)	Cp	=	-0.01	(J/K)
**********----------**********
Title:	Dummy	Title
T	=	1230	(C)	P	=	0.1	(kbars)	log(10)	f	O2	=	-7.96	delta	HM	=	-5.58	NNO	=	-0.74	QFM	=	0	COH	=	2.26	IW	=	3.42
Constraint	Flags:	fO2	path	=	QFM	Fractionate	Solids
Liquid	mass	=	89.84	(gm)	density	=	2.64	(gm/cc)	viscosity	=	2.53	(log	10	poise)	(analysis	in	wt	%)
	G	=	-1.49038e+06	(J)	H	=	-1.12569e+06	(J)	S	=	242.62	(J/K)	V	=	34	(cc)	Cp	=	136.32	(J/K)
	SiO2	TiO2	Al2O3	Fe2O3	Cr2O3	FeO	MnO	MgO	NiO	CoO	CaO	Na2O	K2O	P2O5	H2O	CO2	SO3	Cl2O-1	F2O-1
	51.31	0.24	19.62	1.24	0	7	0.14	8.69	0	0	9.17	2.45	0.12	0	0	0	0	0	0
olivine	mass	=	0.87	(gm)	density	=	3.24	(gm/cc)	(analysis	in	mole	%)
	(Ca0.00Mg0.86Fe''0.14Mn0.00Co0.00Ni0.00)2SiO4
	G	=	-14007.2	(J)	H	=	-10805.7	(J)	S	=	2.13	(J/K)	V	=	0.27	(cc)	Cp	=	1.09	(J/K)
	tephroite	fayalite	co-olivine	ni-olivine	monticellite	forsterite
	0.25	13.97	0	0	0.92	84.87
Total	solids	mass	=	0.87	(gm)	density	=	3.24	(gm/cc)
	G	=	-14007.2	(J)	H	=	-10805.7	(J)	S	=	2.13	(J/K)	V	=	0.27	(cc)	Cp	=	1.09	(J/K)
Summary	of	all	fractionated	phases:	(total	mass	=	9.4	grams)
olivine	mass	=	9.4	(gm)	density	=	3.21	(gm/cc)	(analysis	in	mole	%)
	(Ca0.00Mg0.88Fe''0.12Mn0.00Co0.00Ni0.00)2SiO4
	G	=	-154270	(J)	H	=	-119402	(J)	S	=	23.2	(J/K)	V	=	2.92	(cc)	Cp	=	11.93	(J/K)
	tephroite	fayalite	co-olivine	ni-olivine	monticellite	forsterite
	0.21	11.91	0	0	0.82	87.05
Viscosity	of	the	System:	2.7	(log	10	poise)
System	mass	=	100.1	(gm)	density	=	2.69	(gm/cc)
	G	=	-1.65866e+06	(J)	H	=	-1.2559e+06	(J)	S	=	267.95	(J/K)	V	=	37.19	(cc)	Cp	=	149.34	(J/K)
Oxygen	delta	moles	=	-0.000272658	delta	grams	=	-0.00872474
	G	=	94.69	(J)	H	=	-11.1	(J)	S	=	-0.07	(J/K)	V	=	-34.08	(cc)	Cp	=	-0.01	(J/K)
**********----------**********
Title:	Dummy	Title
T	=	1220	(C)	P	=	0.1	(kbars)	log(10)	f	O2	=	-8.07	delta	HM	=	-5.58	NNO	=	-0.74	QFM	=	0	COH	=	2.25	IW	=	3.43
Constraint	Flags:	fO2	path	=	QFM	Fractionate	Solids
Liquid	mass	=	80.22	(gm)	density	=	2.64	(gm/cc)	viscosity	=	2.66	(log	10	poise)	(analysis	in	wt	%)
	G	=	-1.32394e+06	(J)	H	=	-1.00189e+06	(J)	S	=	215.68	(J/K)	V	=	30.38	(cc)	Cp	=	121.08	(J/K)
	SiO2	TiO2	Al2O3	Fe2O3	Cr2O3	FeO	MnO	MgO	NiO	CoO	CaO	Na2O	K2O	P2O5	H2O	CO2	SO3	Cl2O-1	F2O-1
	51.95	0.27	19.15	1.31	0	7.41	0.15	8.19	0	0	8.9	2.53	0.14	0	0	0	0	0	0
olivine	mass	=	2.76	(gm)	density	=	3.25	(gm/cc)	(analysis	in	mole	%)
	(Ca0.00Mg0.85Fe''0.15Mn0.00Co0.00Ni0.00)2SiO4
	G	=	-44279.5	(J)	H	=	-34181.3	(J)	S	=	6.76	(J/K)	V	=	0.85	(cc)	Cp	=	3.46	(J/K)
	tephroite	fayalite	co-olivine	ni-olivine	monticellite	forsterite
	0.28	15.15	0	0	0.91	83.66
feldspar	mass	=	6.85	(gm)	density	=	2.67	(gm/cc)	(analysis	in	mole	%)
	K0.00Na0.22Ca0.78Al1.78Si2.22O8
	G	=	-119663	(J)	H	=	-94451.3	(J)	S	=	16.88	(J/K)	V	=	2.57	(cc)	Cp	=	8.47	(J/K)
	albite	anorthite	sanidine
	21.85	78.09	0.06
Total	solids	mass	=	9.61	(gm)	density	=	2.81	(gm/cc)
	G	=	-163942	(J)	H	=	-128633	(J)	S	=	23.65	(J/K)	V	=	3.42	(cc)	Cp	=	11.93	(J/K)
Summary	of	all	fractionated	phases:	(total	mass	=	10.26	grams)
olivine	mass	=	10.26	(gm)	density	=	3.22	(gm/cc)	(analysis	in	mole	%)
	(Ca0.00Mg0.88Fe''0.12Mn0.00Co0.00Ni0.00)2SiO4
	G	=	-168001	(J)	H	=	-130319	(J)	S	=	25.24	(J/K)	V	=	3.19	(cc)	Cp	=	13.01	(J/K)
	tephroite	fayalite	co-olivine	ni-olivine	monticellite	forsterite
	0.22	12.08	0	0	0.83	86.87
Viscosity	of	the	System:	3.04	(log	10	poise)
System	mass	=	100.1	(gm)	density	=	2.71	(gm/cc)
	G	=	-1.65588e+06	(J)	H	=	-1.26084e+06	(J)	S	=	264.57	(J/K)	V	=	36.99	(cc)	Cp	=	146.02	(J/K)
Oxygen	delta	moles	=	-0.000465378	delta	grams	=	-0.0148915
	G	=	160.42	(J)	H	=	-18.77	(J)	S	=	-0.12	(J/K)	V	=	-57.77	(cc)	Cp	=	-0.02	(J/K)
**********----------**********
Title:	Dummy	Title
T	=	1210	(C)	P	=	0.1	(kbars)	log(10)	f	O2	=	-8.18	delta	HM	=	-5.58	NNO	=	-0.73	QFM	=	0	COH	=	2.24	IW	=	3.44
Constraint	Flags:	fO2	path	=	QFM	Fractionate	Solids
Liquid	mass	=	69.3	(gm)	density	=	2.64	(gm/cc)	viscosity	=	2.8	(log	10	poise)	(analysis	in	wt	%)
	G	=	-1.13599e+06	(J)	H	=	-860968	(J)	S	=	185.43	(J/K)	V	=	26.25	(cc)	Cp	=	103.9	(J/K)
	SiO2	TiO2	Al2O3	Fe2O3	Cr2O3	FeO	MnO	MgO	NiO	CoO	CaO	Na2O	K2O	P2O5	H2O	CO2	SO3	Cl2O-1	F2O-1
	52.8	0.32	18.4	1.41	0	8.01	0.16	7.64	0	0	8.49	2.62	0.16	0	0	0	0	0	0
olivine	mass	=	2.9	(gm)	density	=	3.28	(gm/cc)	(analysis	in	mole	%)
	(Ca0.00Mg0.83Fe''0.17Mn0.00Co0.00Ni0.00)2SiO4
	G	=	-45929.1	(J)	H	=	-35455.8	(J)	S	=	7.06	(J/K)	V	=	0.89	(cc)	Cp	=	3.61	(J/K)
	tephroite	fayalite	co-olivine	ni-olivine	monticellite	forsterite
	0.32	16.74	0	0	0.9	82.04
feldspar	mass	=	8.02	(gm)	density	=	2.66	(gm/cc)	(analysis	in	mole	%)
	K0.00Na0.24Ca0.76Al1.76Si2.24O8
	G	=	-139823	(J)	H	=	-110568	(J)	S	=	19.73	(J/K)	V	=	3.01	(cc)	Cp	=	9.9	(J/K)
	albite	anorthite	sanidine
	24.18	75.74	0.08
Total	solids	mass	=	10.92	(gm)	density	=	2.8	(gm/cc)
	G	=	-185753	(J)	H	=	-146024	(J)	S	=	26.79	(J/K)	V	=	3.9	(cc)	Cp	=	13.51	(J/K)
Summary	of	all	fractionated	phases:	(total	mass	=	19.87	grams)
olivine	mass	=	13.02	(gm)	density	=	3.23	(gm/cc)	(analysis	in	mole	%)
	(Ca0.00Mg0.87Fe''0.13Mn0.00Co0.00Ni0.00)2SiO4
	G	=	-211938	(J)	H	=	-164646	(J)	S	=	31.89	(J/K)	V	=	4.04	(cc)	Cp	=	16.45	(J/K)
	tephroite	fayalite	co-olivine	ni-olivine	monticellite	forsterite
	0.23	12.73	0	0	0.85	86.2
feldspar	mass	=	6.85	(gm)	density	=	2.67	(gm/cc)	(analysis	in	mole	%)
	K0.00Na0.22Ca0.78Al1.78Si2.22O8
	G	=	-119446	(J)	H	=	-94498	(J)	S	=	16.82	(J/K)	V	=	2.57	(cc)	Cp	=	8.46	(J/K)
	albite	anorthite	sanidine
	21.85	78.09	0.06
Viscosity	of	the	System:	3.53	(log	10	poise)
System	mass	=	100.09	(gm)	density	=	2.72	(gm/cc)
	G	=	-1.65312e+06	(J)	H	=	-1.26614e+06	(J)	S	=	260.92	(J/K)	V	=	36.76	(cc)	Cp	=	142.31	(J/K)
Oxygen	delta	moles	=	-0.000696671	delta	grams	=	-0.0222926
	G	=	238.35	(J)	H	=	-27.84	(J)	S	=	-0.18	(J/K)	V	=	-85.91	(cc)	Cp	=	-0.03	(J/K)
**********----------**********
Title:	Dummy	Title
T	=	1200	(C)	P	=	0.1	(kbars)	log(10)	f	O2	=	-8.29	delta	HM	=	-5.59	NNO	=	-0.73	QFM	=	0	COH	=	2.23	IW	=	3.45
Constraint	Flags:	fO2	path	=	QFM	Fractionate	Solids
Liquid	mass	=	61.03	(gm)	density	=	2.64	(gm/cc)	viscosity	=	2.93	(log	10	poise)	(analysis	in	wt	%)
	G	=	-994136	(J)	H	=	-754704	(J)	S	=	162.53	(J/K)	V	=	23.13	(cc)	Cp	=	88.25	(J/K)
	SiO2	TiO2	Al2O3	Fe2O3	Cr2O3	FeO	MnO	MgO	NiO	CoO	CaO	Na2O	K2O	P2O5	H2O	CO2	SO3	Cl2O-1	F2O-1
	53.6	0.36	17.68	1.5	0	8.56	0.17	7.14	0	0	8.14	2.67	0.18	0	0	0	0	0	0
olivine	mass	=	2.2	(gm)	density	=	3.3	(gm/cc)	(analysis	in	mole	%)
	(Ca0.00Mg0.81Fe''0.18Mn0.00Co0.00Ni0.00)2SiO4
	G	=	-34450.2	(J)	H	=	-26593.5	(J)	S	=	5.33	(J/K)	V	=	0.67	(cc)	Cp	=	2.72	(J/K)
	tephroite	fayalite	co-olivine	ni-olivine	monticellite	forsterite
	0.37	18.39	0	0	0.89	80.35
feldspar	mass	=	6.06	(gm)	density	=	2.66	(gm/cc)	(analysis	in	mole	%)
	K0.00Na0.26Ca0.74Al1.74Si2.26O8
	G	=	-105522	(J)	H	=	-83600.3	(J)	S	=	14.88	(J/K)	V	=	2.28	(cc)	Cp	=	7.48	(J/K)
	albite	anorthite	sanidine
	26.39	73.51	0.1
Total	solids	mass	=	8.26	(gm)	density	=	2.8	(gm/cc)
	G	=	-139972	(J)	H	=	-110194	(J)	S	=	20.21	(J/K)	V	=	2.95	(cc)	Cp	=	10.2	(J/K)
Summary	of	all	fractionated	phases:	(total	mass	=	30.79	grams)
olivine	mass	=	15.92	(gm)	density	=	3.24	(gm/cc)	(analysis	in	mole	%)
	(Ca0.00Mg0.86Fe''0.13Mn0.00Co0.00Ni0.00)2SiO4
	G	=	-257456	(J)	H	=	-200283	(J)	S	=	38.81	(J/K)	V	=	4.92	(cc)	Cp	=	20.04	(J/K)
	tephroite	fayalite	co-olivine	ni-olivine	monticellite	forsterite
	0.25	13.45	0	0	0.86	85.45
feldspar	mass	=	14.87	(gm)	density	=	2.66	(gm/cc)	(analysis	in	mole	%)
	K0.00Na0.23Ca0.77Al1.77Si2.23O8
	G	=	-258857	(J)	H	=	-205212	(J)	S	=	36.42	(J/K)	V	=	5.58	(cc)	Cp	=	18.34	(J/K)
	albite	anorthite	sanidine
	23.11	76.82	0.07
Viscosity	of	the	System:	4.09	(log	10	poise)
System	mass	=	100.08	(gm)	density	=	2.74	(gm/cc)
	G	=	-1.65042e+06	(J)	H	=	-1.27039e+06	(J)	S	=	257.97	(J/K)	V	=	36.58	(cc)	Cp	=	136.82	(J/K)
Oxygen	delta	moles	=	-0.000887169	delta	grams	=	-0.0283883
	G	=	301.25	(J)	H	=	-35.14	(J)	S	=	-0.23	(J/K)	V	=	-108.66	(cc)	Cp	=	-0.03	(J/K)
**********----------**********
Title:	Dummy	Title
T	=	1190	(C)	P	=	0.1	(kbars)	log(10)	f	O2	=	-8.41	delta	HM	=	-5.59	NNO	=	-0.73	QFM	=	0	COH	=	2.22	IW	=	3.46
Constraint	Flags:	fO2	path	=	QFM	Fractionate	Solids
Liquid	mass	=	50.58	(gm)	density	=	2.64	(gm/cc)	viscosity	=	3.02	(log	10	poise)	(analysis	in	wt	%)
	G	=	-815616	(J)	H	=	-619463	(J)	S	=	134.06	(J/K)	V	=	19.13	(cc)	Cp	=	72.49	(J/K)
	SiO2	TiO2	Al2O3	Fe2O3	Cr2O3	FeO	MnO	MgO	NiO	CoO	CaO	Na2O	K2O	P2O5	H2O	CO2	SO3	Cl2O-1	F2O-1
	53.99	0.43	16.91	1.66	0	9.52	0.21	6.5	0	0	7.79	2.79	0.21	0	0	0	0	0	0
orthopyroxene	mass	=	3.74	(gm)	density	=	3.25	(gm/cc)	(analysis	in	mole	%)
	opx	Na0.00Ca0.05Fe''0.36Mg1.52Fe'''0.02Ti0.00Al0.12Si1.93O6
	G	=	-60221.3	(J)	H	=	-46959	(J)	S	=	9.06	(J/K)	V	=	1.15	(cc)	Cp	=	4.71	(J/K)
	diopside	clinoenstatit	hedenbergite	alumino-buffo	buffonite	essenite	jadeite
	-37.64	94.7	35.89	4.67	-4.47	6.74	0.12
feldspar	mass	=	6.71	(gm)	density	=	2.65	(gm/cc)	(analysis	in	mole	%)
	K0.00Na0.29Ca0.71Al1.71Si2.29O8
	G	=	-116679	(J)	H	=	-92609.3	(J)	S	=	16.45	(J/K)	V	=	2.53	(cc)	Cp	=	8.27	(J/K)
	albite	anorthite	sanidine
	28.82	71.05	0.12
Total	solids	mass	=	10.45	(gm)	density	=	2.84	(gm/cc)
	G	=	-176900	(J)	H	=	-139568	(J)	S	=	25.51	(J/K)	V	=	3.68	(cc)	Cp	=	12.99	(J/K)
Summary	of	all	fractionated	phases:	(total	mass	=	39.04	grams)
olivine	mass	=	18.12	(gm)	density	=	3.25	(gm/cc)	(analysis	in	mole	%)
	(Ca0.00Mg0.86Fe''0.14Mn0.00Co0.00Ni0.00)2SiO4
	G	=	-291444	(J)	H	=	-227085	(J)	S	=	43.99	(J/K)	V	=	5.58	(cc)	Cp	=	22.74	(J/K)
	tephroite	fayalite	co-olivine	ni-olivine	monticellite	forsterite
	0.26	14.04	0	0	0.86	84.84
feldspar	mass	=	20.92	(gm)	density	=	2.66	(gm/cc)	(analysis	in	mole	%)
	K0.00Na0.24Ca0.76Al1.76Si2.24O8
	G	=	-363820	(J)	H	=	-289032	(J)	S	=	51.11	(J/K)	V	=	7.86	(cc)	Cp	=	25.79	(J/K)
	albite	anorthite	sanidine
	24.06	75.86	0.08
Viscosity	of	the	System:	5.53	(log	10	poise)
System	mass	=	100.08	(gm)	density	=	2.76	(gm/cc)
	G	=	-1.64778e+06	(J)	H	=	-1.27515e+06	(J)	S	=	254.68	(J/K)	V	=	36.25	(cc)	Cp	=	134	(J/K)
Oxygen	delta	moles	=	-0.00102869	delta	grams	=	-0.032917
	G	=	346.66	(J)	H	=	-40.36	(J)	S	=	-0.26	(J/K)	V	=	-125.14	(cc)	Cp	=	-0.04	(J/K)
**********----------**********
Title:	Dummy	Title
T	=	1180	(C)	P	=	0.1	(kbars)	log(10)	f	O2	=	-8.52	delta	HM	=	-5.59	NNO	=	-0.73	QFM	=	0	COH	=	2.21	IW	=	3.47
Constraint	Flags:	fO2	path	=	QFM	Fractionate	Solids
Liquid	mass	=	42.96	(gm)	density	=	2.65	(gm/cc)	viscosity	=	3.1	(log	10	poise)	(analysis	in	wt	%)
	G	=	-685881	(J)	H	=	-521231	(J)	S	=	113.31	(J/K)	V	=	16.21	(cc)	Cp	=	61.05	(J/K)
	SiO2	TiO2	Al2O3	Fe2O3	Cr2O3	FeO	MnO	MgO	NiO	CoO	CaO	Na2O	K2O	P2O5	H2O	CO2	SO3	Cl2O-1	F2O-1
	54.35	0.51	16.17	1.81	0	10.43	0.24	5.88	0	0	7.48	2.88	0.24	0	0	0	0	0	0
orthopyroxene	mass	=	2.74	(gm)	density	=	3.26	(gm/cc)	(analysis	in	mole	%)
	opx	Na0.00Ca0.05Fe''0.40Mg1.48Fe'''0.02Ti0.00Al0.11Si1.93O6
	G	=	-43708.6	(J)	H	=	-34096.8	(J)	S	=	6.61	(J/K)	V	=	0.84	(cc)	Cp	=	3.44	(J/K)
	diopside	clinoenstatit	hedenbergite	alumino-buffo	buffonite	essenite	jadeite
	-41.26	94.39	40.02	4.38	-4.18	6.53	0.13
feldspar	mass	=	4.88	(gm)	density	=	2.65	(gm/cc)	(analysis	in	mole	%)
	K0.00Na0.31Ca0.69Al1.69Si2.31O8
	G	=	-84710.2	(J)	H	=	-67361.3	(J)	S	=	11.94	(J/K)	V	=	1.84	(cc)	Cp	=	6.01	(J/K)
	albite	anorthite	sanidine
	31.13	68.72	0.16
Total	solids	mass	=	7.62	(gm)	density	=	2.84	(gm/cc)
	G	=	-128419	(J)	H	=	-101458	(J)	S	=	18.55	(J/K)	V	=	2.68	(cc)	Cp	=	9.45	(J/K)
Summary	of	all	fractionated	phases:	(total	mass	=	49.49	grams)
olivine	mass	=	18.12	(gm)	density	=	3.25	(gm/cc)	(analysis	in	mole	%)
	(Ca0.00Mg0.86Fe''0.14Mn0.00Co0.00Ni0.00)2SiO4
	G	=	-291005	(J)	H	=	-227312	(J)	S	=	43.83	(J/K)	V	=	5.58	(cc)	Cp	=	22.72	(J/K)
	tephroite	fayalite	co-olivine	ni-olivine	monticellite	forsterite
	0.26	14.04	0	0	0.86	84.84
orthopyroxene	mass	=	3.74	(gm)	density	=	3.25	(gm/cc)	(analysis	in	mole	%)
	opx	Na0.00Ca0.05Fe''0.36Mg1.52Fe'''0.02Ti0.00Al0.12Si1.93O6
	G	=	-60096.5	(J)	H	=	-46979.2	(J)	S	=	9.03	(J/K)	V	=	1.15	(cc)	Cp	=	4.7	(J/K)
	diopside	clinoenstatit	hedenbergite	alumino-buffo	buffonite	essenite	jadeite
	-37.64	94.7	35.89	4.67	-4.47	6.74	0.12
feldspar	mass	=	27.63	(gm)	density	=	2.66	(gm/cc)	(analysis	in	mole	%)
	K0.00Na0.25Ca0.75Al1.75Si2.25O8
	G	=	-479777	(J)	H	=	-381944	(J)	S	=	67.33	(J/K)	V	=	10.38	(cc)	Cp	=	34.03	(J/K)
	albite	anorthite	sanidine
	25.22	74.69	0.09
Viscosity	of	the	System	cannot	be	computed.
System	mass	=	100.07	(gm)	density	=	2.78	(gm/cc)
	G	=	-1.64518e+06	(J)	H	=	-1.27892e+06	(J)	S	=	252.04	(J/K)	V	=	36	(cc)	Cp	=	131.94	(J/K)
Oxygen	delta	moles	=	-0.00114834	delta	grams	=	-0.0367455
	G	=	384.02	(J)	H	=	-44.64	(J)	S	=	-0.29	(J/K)	V	=	-138.74	(cc)	Cp	=	-0.04	(J/K)
**********----------**********
Title:	Dummy	Title
T	=	1170	(C)	P	=	0.1	(kbars)	log(10)	f	O2	=	-8.64	delta	HM	=	-5.59	NNO	=	-0.72	QFM	=	0	COH	=	2.2	IW	=	3.48
Constraint	Flags:	fO2	path	=	QFM	Fractionate	Solids
Liquid	mass	=	37.37	(gm)	density	=	2.66	(gm/cc)	viscosity	=	3.18	(log	10	poise)	(analysis	in	wt	%)
	G	=	-590983	(J)	H	=	-449453	(J)	S	=	98.07	(J/K)	V	=	14.06	(cc)	Cp	=	52.68	(J/K)
	SiO2	TiO2	Al2O3	Fe2O3	Cr2O3	FeO	MnO	MgO	NiO	CoO	CaO	Na2O	K2O	P2O5	H2O	CO2	SO3	Cl2O-1	F2O-1
	54.67	0.58	15.47	1.95	0	11.28	0.28	5.33	0	0	7.21	2.95	0.28	0	0	0	0	0	0
orthopyroxene	mass	=	2.01	(gm)	density	=	3.28	(gm/cc)	(analysis	in	mole	%)
	opx	Na0.00Ca0.06Fe''0.44Mg1.43Fe'''0.02Ti0.00Al0.11Si1.93O6
	G	=	-31595.7	(J)	H	=	-24657.8	(J)	S	=	4.81	(J/K)	V	=	0.61	(cc)	Cp	=	2.5	(J/K)
	diopside	clinoenstatit	hedenbergite	alumino-buffo	buffonite	essenite	jadeite
	-45.02	94.1	44.23	4.13	-3.93	6.36	0.13
feldspar	mass	=	3.59	(gm)	density	=	2.65	(gm/cc)	(analysis	in	mole	%)
	K0.00Na0.33Ca0.67Al1.67Si2.33O8
	G	=	-62203	(J)	H	=	-49557.8	(J)	S	=	8.76	(J/K)	V	=	1.36	(cc)	Cp	=	4.42	(J/K)
	albite	anorthite	sanidine
	33.28	66.53	0.19
Total	solids	mass	=	5.59	(gm)	density	=	2.84	(gm/cc)
	G	=	-93798.7	(J)	H	=	-74215.6	(J)	S	=	13.57	(J/K)	V	=	1.97	(cc)	Cp	=	6.91	(J/K)
Summary	of	all	fractionated	phases:	(total	mass	=	57.11	grams)
olivine	mass	=	18.12	(gm)	density	=	3.25	(gm/cc)	(analysis	in	mole	%)
	(Ca0.00Mg0.86Fe''0.14Mn0.00Co0.00Ni0.00)2SiO4
	G	=	-290568	(J)	H	=	-227539	(J)	S	=	43.67	(J/K)	V	=	5.58	(cc)	Cp	=	22.69	(J/K)
	tephroite	fayalite	co-olivine	ni-olivine	monticellite	forsterite
	0.26	14.04	0	0	0.86	84.84
orthopyroxene	mass	=	6.48	(gm)	density	=	3.26	(gm/cc)	(analysis	in	mole	%)
	opx	Na0.00Ca0.05Fe''0.38Mg1.50Fe'''0.02Ti0.00Al0.11Si1.93O6
	G	=	-103615	(J)	H	=	-81130.6	(J)	S	=	15.58	(J/K)	V	=	1.99	(cc)	Cp	=	8.13	(J/K)
	diopside	clinoenstatit	hedenbergite	alumino-buffo	buffonite	essenite	jadeite
	-39.17	94.57	37.63	4.54	-4.35	6.65	0.12
feldspar	mass	=	32.5	(gm)	density	=	2.66	(gm/cc)	(analysis	in	mole	%)
	K0.00Na0.26Ca0.74Al1.74Si2.26O8
	G	=	-563650	(J)	H	=	-449667	(J)	S	=	78.98	(J/K)	V	=	12.22	(cc)	Cp	=	40	(J/K)
	albite	anorthite	sanidine
	26.11	73.79	0.1
Viscosity	of	the	System	cannot	be	computed.
System	mass	=	100.07	(gm)	density	=	2.79	(gm/cc)
	G	=	-1.64261e+06	(J)	H	=	-1.28201e+06	(J)	S	=	249.88	(J/K)	V	=	35.82	(cc)	Cp	=	130.42	(J/K)
Oxygen	delta	moles	=	-0.00124716	delta	grams	=	-0.0399077
	G	=	413.87	(J)	H	=	-48.03	(J)	S	=	-0.32	(J/K)	V	=	-149.64	(cc)	Cp	=	-0.05	(J/K)
**********----------**********
Title:	Dummy	Title
T	=	1160	(C)	P	=	0.1	(kbars)	log(10)	f	O2	=	-8.76	delta	HM	=	-5.6	NNO	=	-0.72	QFM	=	0	COH	=	2.19	IW	=	3.5
Constraint	Flags:	fO2	path	=	QFM	Fractionate	Solids
Liquid	mass	=	32.64	(gm)	density	=	2.66	(gm/cc)	viscosity	=	3.27	(log	10	poise)	(analysis	in	wt	%)
	G	=	-511861	(J)	H	=	-389694	(J)	S	=	85.24	(J/K)	V	=	12.26	(cc)	Cp	=	45.66	(J/K)
	SiO2	TiO2	Al2O3	Fe2O3	Cr2O3	FeO	MnO	MgO	NiO	CoO	CaO	Na2O	K2O	P2O5	H2O	CO2	SO3	Cl2O-1	F2O-1
	55.06	0.66	14.84	2.07	0	11.99	0.32	4.78	0	0	6.93	3.03	0.31	0	0	0	0	0	0
clinopyroxene	mass	=	1.88	(gm)	density	=	3.3	(gm/cc)	(analysis	in	mole	%)
	cpx	Na0.00Ca0.11Fe''0.54Mg1.26Fe'''0.04Ti0.00Al0.14Si1.91O6
	G	=	-28788.8	(J)	H	=	-22372.3	(J)	S	=	4.48	(J/K)	V	=	0.57	(cc)	Cp	=	2.29	(J/K)
	diopside	clinoenstatit	hedenbergite	alumino-buffo	buffonite	essenite	jadeite
	-51.25	88.49	53.81	5.07	-4.73	8.29	0.32
feldspar	mass	=	2.85	(gm)	density	=	2.64	(gm/cc)	(analysis	in	mole	%)
	K0.00Na0.35Ca0.64Al1.64Si2.36O8
	G	=	-49388.8	(J)	H	=	-39423.3	(J)	S	=	6.95	(J/K)	V	=	1.08	(cc)	Cp	=	3.51	(J/K)
	albite	anorthite	sanidine
	35.47	64.3	0.23
Total	solids	mass	=	4.73	(gm)	density	=	2.87	(gm/cc)
	G	=	-78177.5	(J)	H	=	-61795.7	(J)	S	=	11.43	(J/K)	V	=	1.65	(cc)	Cp	=	5.8	(J/K)
Summary	of	all	fractionated	phases:	(total	mass	=	62.69	grams)
olivine	mass	=	18.12	(gm)	density	=	3.25	(gm/cc)	(analysis	in	mole	%)
	(Ca0.00Mg0.86Fe''0.14Mn0.00Co0.00Ni0.00)2SiO4
	G	=	-290132	(J)	H	=	-227766	(J)	S	=	43.52	(J/K)	V	=	5.58	(cc)	Cp	=	22.67	(J/K)
	tephroite	fayalite	co-olivine	ni-olivine	monticellite	forsterite
	0.26	14.04	0	0	0.86	84.84
orthopyroxene	mass	=	8.48	(gm)	density	=	3.26	(gm/cc)	(analysis	in	mole	%)
	opx	Na0.00Ca0.05Fe''0.39Mg1.48Fe'''0.02Ti0.00Al0.11Si1.93O6
	G	=	-134974	(J)	H	=	-105868	(J)	S	=	20.31	(J/K)	V	=	2.6	(cc)	Cp	=	10.61	(J/K)
	diopside	clinoenstatit	hedenbergite	alumino-buffo	buffonite	essenite	jadeite
	-40.54	94.46	39.18	4.45	-4.25	6.58	0.13
feldspar	mass	=	36.09	(gm)	density	=	2.66	(gm/cc)	(analysis	in	mole	%)
	K0.00Na0.27Ca0.73Al1.73Si2.27O8
	G	=	-624931	(J)	H	=	-499630	(J)	S	=	87.43	(J/K)	V	=	13.57	(cc)	Cp	=	44.37	(J/K)
	albite	anorthite	sanidine
	26.82	73.07	0.11
Viscosity	of	the	System	cannot	be	computed.
System	mass	=	100.07	(gm)	density	=	2.81	(gm/cc)
	G	=	-1.64007e+06	(J)	H	=	-1.28475e+06	(J)	S	=	247.93	(J/K)	V	=	35.66	(cc)	Cp	=	129.11	(J/K)
Oxygen	delta	moles	=	-0.0013402	delta	grams	=	-0.0428849
	G	=	441.31	(J)	H	=	-51.12	(J)	S	=	-0.34	(J/K)	V	=	-159.69	(cc)	Cp	=	-0.05	(J/K)
**********----------**********
Title:	Dummy	Title
T	=	1150	(C)	P	=	0.1	(kbars)	log(10)	f	O2	=	-8.88	delta	HM	=	-5.6	NNO	=	-0.72	QFM	=	0	COH	=	2.18	IW	=	3.51
Constraint	Flags:	fO2	path	=	QFM	Fractionate	Solids
Liquid	mass	=	28.95	(gm)	density	=	2.67	(gm/cc)	viscosity	=	3.36	(log	10	poise)	(analysis	in	wt	%)
	G	=	-450373	(J)	H	=	-343300	(J)	S	=	75.24	(J/K)	V	=	10.86	(cc)	Cp	=	40.21	(J/K)
	SiO2	TiO2	Al2O3	Fe2O3	Cr2O3	FeO	MnO	MgO	NiO	CoO	CaO	Na2O	K2O	P2O5	H2O	CO2	SO3	Cl2O-1	F2O-1
	55.43	0.74	14.25	2.18	0	12.64	0.36	4.28	0	0	6.69	3.08	0.35	0	0	0	0	0	0
clinopyroxene	mass	=	1.47	(gm)	density	=	3.32	(gm/cc)	(analysis	in	mole	%)
	cpx	Na0.00Ca0.11Fe''0.58Mg1.21Fe'''0.04Ti0.00Al0.14Si1.91O6
	G	=	-22271.2	(J)	H	=	-17312.1	(J)	S	=	3.48	(J/K)	V	=	0.44	(cc)	Cp	=	1.78	(J/K)
	diopside	clinoenstatit	hedenbergite	alumino-buffo	buffonite	essenite	jadeite
	-55.56	88.25	58.27	4.9	-4.54	8.35	0.34
feldspar	mass	=	2.22	(gm)	density	=	2.64	(gm/cc)	(analysis	in	mole	%)
	K0.00Na0.38Ca0.62Al1.62Si2.38O8
	G	=	-38406.7	(J)	H	=	-30716.3	(J)	S	=	5.4	(J/K)	V	=	0.84	(cc)	Cp	=	2.73	(J/K)
	albite	anorthite	sanidine
	37.53	62.2	0.28
Total	solids	mass	=	3.69	(gm)	density	=	2.87	(gm/cc)
	G	=	-60677.9	(J)	H	=	-48028.5	(J)	S	=	8.89	(J/K)	V	=	1.28	(cc)	Cp	=	4.51	(J/K)
Summary	of	all	fractionated	phases:	(total	mass	=	67.42	grams)
olivine	mass	=	18.12	(gm)	density	=	3.25	(gm/cc)	(analysis	in	mole	%)
	(Ca0.00Mg0.86Fe''0.14Mn0.00Co0.00Ni0.00)2SiO4
	G	=	-289697	(J)	H	=	-227993	(J)	S	=	43.36	(J/K)	V	=	5.57	(cc)	Cp	=	22.65	(J/K)
	tephroite	fayalite	co-olivine	ni-olivine	monticellite	forsterite
	0.26	14.04	0	0	0.86	84.84
orthopyroxene	mass	=	8.48	(gm)	density	=	3.26	(gm/cc)	(analysis	in	mole	%)
	opx	Na0.00Ca0.05Fe''0.39Mg1.48Fe'''0.02Ti0.00Al0.11Si1.93O6
	G	=	-134771	(J)	H	=	-105974	(J)	S	=	20.23	(J/K)	V	=	2.6	(cc)	Cp	=	10.6	(J/K)
	diopside	clinoenstatit	hedenbergite	alumino-buffo	buffonite	essenite	jadeite
	-40.54	94.46	39.18	4.45	-4.25	6.58	0.13
clinopyroxene	mass	=	1.88	(gm)	density	=	3.31	(gm/cc)	(analysis	in	mole	%)
	cpx	Na0.00Ca0.11Fe''0.54Mg1.26Fe'''0.04Ti0.00Al0.14Si1.91O6
	G	=	-28710.3	(J)	H	=	-22368.9	(J)	S	=	4.46	(J/K)	V	=	0.57	(cc)	Cp	=	2.28	(J/K)
	diopside	clinoenstatit	hedenbergite	alumino-buffo	buffonite	essenite	jadeite
	-51.25	88.49	53.81	5.07	-4.73	8.29	0.32
feldspar	mass	=	38.94	(gm)	density	=	2.66	(gm/cc)	(analysis	in	mole	%)
	K0.00Na0.27Ca0.72Al1.72Si2.28O8
	G	=	-673332	(J)	H	=	-539494	(J)	S	=	94.04	(J/K)	V	=	14.64	(cc)	Cp	=	47.83	(J/K)
	albite	anorthite	sanidine
	27.46	72.42	0.12
Viscosity	of	the	System	cannot	be	computed.
System	mass	=	100.06	(gm)	density	=	2.82	(gm/cc)
	G	=	-1.63756e+06	(J)	H	=	-1.28716e+06	(J)	S	=	246.22	(J/K)	V	=	35.53	(cc)	Cp	=	128.08	(J/K)
Oxygen	delta	moles	=	-0.00141771	delta	grams	=	-0.045365
	G	=	463.2	(J)	H	=	-53.56	(J)	S	=	-0.36	(J/K)	V	=	-167.75	(cc)	Cp	=	-0.05	(J/K)
**********----------**********
Title:	Dummy	Title
T	=	1140	(C)	P	=	0.1	(kbars)	log(10)	f	O2	=	-9	delta	HM	=	-5.6	NNO	=	-0.72	QFM	=	0	COH	=	2.17	IW	=	3.52
Constraint	Flags:	fO2	path	=	QFM	Fractionate	Solids
Liquid	mass	=	26.01	(gm)	density	=	2.67	(gm/cc)	viscosity	=	3.44	(log	10	poise)	(analysis	in	wt	%)
	G	=	-401657	(J)	H	=	-306585	(J)	S	=	67.28	(J/K)	V	=	9.74	(cc)	Cp	=	35.89	(J/K)
	SiO2	TiO2	Al2O3	Fe2O3	Cr2O3	FeO	MnO	MgO	NiO	CoO	CaO	Na2O	K2O	P2O5	H2O	CO2	SO3	Cl2O-1	F2O-1
	55.79	0.82	13.69	2.28	0	13.23	0.4	3.82	0	0	6.47	3.12	0.38	0	0	0	0	0	0
clinopyroxene	mass	=	1.17	(gm)	density	=	3.34	(gm/cc)	(analysis	in	mole	%)
	cpx	Na0.00Ca0.12Fe''0.63Mg1.16Fe'''0.04Ti0.00Al0.14Si1.91O6
	G	=	-17526.9	(J)	H	=	-13627.4	(J)	S	=	2.76	(J/K)	V	=	0.35	(cc)	Cp	=	1.41	(J/K)
	diopside	clinoenstatit	hedenbergite	alumino-buffo	buffonite	essenite	jadeite
	-60.04	88.02	62.84	4.74	-4.35	8.43	0.35
feldspar	mass	=	1.77	(gm)	density	=	2.64	(gm/cc)	(analysis	in	mole	%)
	K0.00Na0.39Ca0.60Al1.60Si2.40O8
	G	=	-30484.8	(J)	H	=	-24428.3	(J)	S	=	4.29	(J/K)	V	=	0.67	(cc)	Cp	=	2.17	(J/K)
	albite	anorthite	sanidine
	39.45	60.22	0.33
Total	solids	mass	=	2.94	(gm)	density	=	2.88	(gm/cc)
	G	=	-48011.7	(J)	H	=	-38055.7	(J)	S	=	7.05	(J/K)	V	=	1.02	(cc)	Cp	=	3.58	(J/K)
Summary	of	all	fractionated	phases:	(total	mass	=	71.11	grams)
olivine	mass	=	18.12	(gm)	density	=	3.25	(gm/cc)	(analysis	in	mole	%)
	(Ca0.00Mg0.86Fe''0.14Mn0.00Co0.00Ni0.00)2SiO4
	G	=	-289265	(J)	H	=	-228219	(J)	S	=	43.2	(J/K)	V	=	5.57	(cc)	Cp	=	22.63	(J/K)
	tephroite	fayalite	co-olivine	ni-olivine	monticellite	forsterite
	0.26	14.04	0	0	0.86	84.84
orthopyroxene	mass	=	8.48	(gm)	density	=	3.27	(gm/cc)	(analysis	in	mole	%)
	opx	Na0.00Ca0.05Fe''0.39Mg1.48Fe'''0.02Ti0.00Al0.11Si1.93O6
	G	=	-134569	(J)	H	=	-106080	(J)	S	=	20.16	(J/K)	V	=	2.6	(cc)	Cp	=	10.59	(J/K)
	diopside	clinoenstatit	hedenbergite	alumino-buffo	buffonite	essenite	jadeite
	-40.54	94.46	39.18	4.45	-4.25	6.58	0.13
clinopyroxene	mass	=	3.35	(gm)	density	=	3.32	(gm/cc)	(analysis	in	mole	%)
	cpx	Na0.00Ca0.11Fe''0.56Mg1.24Fe'''0.04Ti0.00Al0.14Si1.91O6
	G	=	-50868.8	(J)	H	=	-39695.5	(J)	S	=	7.91	(J/K)	V	=	1.01	(cc)	Cp	=	4.05	(J/K)
	diopside	clinoenstatit	hedenbergite	alumino-buffo	buffonite	essenite	jadeite
	-53.14	88.38	55.76	5	-4.65	8.32	0.33
feldspar	mass	=	41.16	(gm)	density	=	2.66	(gm/cc)	(analysis	in	mole	%)
	K0.00Na0.28Ca0.72Al1.72Si2.28O8
	G	=	-710701	(J)	H	=	-570677	(J)	S	=	99.09	(J/K)	V	=	15.48	(cc)	Cp	=	50.51	(J/K)
	albite	anorthite	sanidine
	28	71.87	0.13
Viscosity	of	the	System	cannot	be	computed.
System	mass	=	100.06	(gm)	density	=	2.82	(gm/cc)
	G	=	-1.63507e+06	(J)	H	=	-1.28931e+06	(J)	S	=	244.67	(J/K)	V	=	35.42	(cc)	Cp	=	127.25	(J/K)
Oxygen	delta	moles	=	-0.00148274	delta	grams	=	-0.0474459
	G	=	480.65	(J)	H	=	-55.48	(J)	S	=	-0.38	(J/K)	V	=	-174.21	(cc)	Cp	=	-0.05	(J/K)
**********----------**********
Title:	Dummy	Title
T	=	1130	(C)	P	=	0.1	(kbars)	log(10)	f	O2	=	-9.12	delta	HM	=	-5.61	NNO	=	-0.71	QFM	=	0	COH	=	2.15	IW	=	3.53
Constraint	Flags:	fO2	path	=	QFM	Fractionate	Solids
Liquid	mass	=	23.62	(gm)	density	=	2.67	(gm/cc)	viscosity	=	3.52	(log	10	poise)	(analysis	in	wt	%)
	G	=	-362088	(J)	H	=	-276799	(J)	S	=	60.78	(J/K)	V	=	8.83	(cc)	Cp	=	32.38	(J/K)
	SiO2	TiO2	Al2O3	Fe2O3	Cr2O3	FeO	MnO	MgO	NiO	CoO	CaO	Na2O	K2O	P2O5	H2O	CO2	SO3	Cl2O-1	F2O-1
	56.13	0.9	13.15	2.37	0	13.76	0.45	3.4	0	0	6.27	3.15	0.42	0	0	0	0	0	0
clinopyroxene	mass	=	0.96	(gm)	density	=	3.36	(gm/cc)	(analysis	in	mole	%)
	cpx	Na0.00Ca0.12Fe''0.68Mg1.11Fe'''0.04Ti0.00Al0.13Si1.91O6
	G	=	-14171.4	(J)	H	=	-11020.5	(J)	S	=	2.25	(J/K)	V	=	0.29	(cc)	Cp	=	1.14	(J/K)
	diopside	clinoenstatit	hedenbergite	alumino-buffo	buffonite	essenite	jadeite
	-64.69	87.82	67.56	4.57	-4.16	8.53	0.36
feldspar	mass	=	1.44	(gm)	density	=	2.63	(gm/cc)	(analysis	in	mole	%)
	K0.00Na0.41Ca0.58Al1.58Si2.42O8
	G	=	-24777.8	(J)	H	=	-19894.4	(J)	S	=	3.48	(J/K)	V	=	0.55	(cc)	Cp	=	1.77	(J/K)
	albite	anorthite	sanidine
	41.27	58.36	0.38
Total	solids	mass	=	2.4	(gm)	density	=	2.88	(gm/cc)
	G	=	-38949.2	(J)	H	=	-30914.8	(J)	S	=	5.73	(J/K)	V	=	0.83	(cc)	Cp	=	2.91	(J/K)
Summary	of	all	fractionated	phases:	(total	mass	=	74.04	grams)
olivine	mass	=	18.12	(gm)	density	=	3.26	(gm/cc)	(analysis	in	mole	%)
	(Ca0.00Mg0.86Fe''0.14Mn0.00Co0.00Ni0.00)2SiO4
	G	=	-288833	(J)	H	=	-228445	(J)	S	=	43.04	(J/K)	V	=	5.57	(cc)	Cp	=	22.6	(J/K)
	tephroite	fayalite	co-olivine	ni-olivine	monticellite	forsterite
	0.26	14.04	0	0	0.86	84.84
orthopyroxene	mass	=	8.48	(gm)	density	=	3.27	(gm/cc)	(analysis	in	mole	%)
	opx	Na0.00Ca0.05Fe''0.39Mg1.48Fe'''0.02Ti0.00Al0.11Si1.93O6
	G	=	-134368	(J)	H	=	-106186	(J)	S	=	20.08	(J/K)	V	=	2.6	(cc)	Cp	=	10.58	(J/K)
	diopside	clinoenstatit	hedenbergite	alumino-buffo	buffonite	essenite	jadeite
	-40.54	94.46	39.18	4.45	-4.25	6.58	0.13
clinopyroxene	mass	=	4.52	(gm)	density	=	3.32	(gm/cc)	(analysis	in	mole	%)
	cpx	Na0.00Ca0.11Fe''0.58Mg1.22Fe'''0.04Ti0.00Al0.14Si1.91O6
	G	=	-68256.2	(J)	H	=	-53351.4	(J)	S	=	10.62	(J/K)	V	=	1.36	(cc)	Cp	=	5.45	(J/K)
	diopside	clinoenstatit	hedenbergite	alumino-buffo	buffonite	essenite	jadeite
	-54.91	88.29	57.58	4.93	-4.57	8.35	0.33
feldspar	mass	=	42.92	(gm)	density	=	2.66	(gm/cc)	(analysis	in	mole	%)
	K0.00Na0.28Ca0.71Al1.71Si2.29O8
	G	=	-740108	(J)	H	=	-595594	(J)	S	=	102.99	(J/K)	V	=	16.15	(cc)	Cp	=	52.62	(J/K)
	albite	anorthite	sanidine
	28.48	71.39	0.14
Viscosity	of	the	System	cannot	be	computed.
System	mass	=	100.06	(gm)	density	=	2.83	(gm/cc)
	G	=	-1.6326e+06	(J)	H	=	-1.29129e+06	(J)	S	=	243.25	(J/K)	V	=	35.34	(cc)	Cp	=	126.55	(J/K)
Oxygen	delta	moles	=	-0.00153823	delta	grams	=	-0.0492216
	G	=	494.7	(J)	H	=	-57	(J)	S	=	-0.39	(J/K)	V	=	-179.45	(cc)	Cp	=	-0.06	(J/K)
**********----------**********
Title:	Dummy	Title
T	=	1120	(C)	P	=	0.1	(kbars)	log(10)	f	O2	=	-9.25	delta	HM	=	-5.61	NNO	=	-0.71	QFM	=	0	COH	=	2.14	IW	=	3.54
Constraint	Flags:	fO2	path	=	QFM	Fractionate	Solids
Liquid	mass	=	21.62	(gm)	density	=	2.68	(gm/cc)	viscosity	=	3.61	(log	10	poise)	(analysis	in	wt	%)
	G	=	-329286	(J)	H	=	-252136	(J)	S	=	55.38	(J/K)	V	=	8.08	(cc)	Cp	=	29.47	(J/K)
	SiO2	TiO2	Al2O3	Fe2O3	Cr2O3	FeO	MnO	MgO	NiO	CoO	CaO	Na2O	K2O	P2O5	H2O	CO2	SO3	Cl2O-1	F2O-1
	56.47	0.98	12.63	2.46	0	14.25	0.49	3.01	0	0	6.1	3.17	0.45	0	0	0	0	0	0
clinopyroxene	mass	=	0.81	(gm)	density	=	3.39	(gm/cc)	(analysis	in	mole	%)
	cpx	Na0.00Ca0.12Fe''0.72Mg1.06Fe'''0.05Ti0.00Al0.13Si1.91O6
	G	=	-11721.5	(J)	H	=	-9116.32	(J)	S	=	1.87	(J/K)	V	=	0.24	(cc)	Cp	=	0.95	(J/K)
	diopside	clinoenstatit	hedenbergite	alumino-buffo	buffonite	essenite	jadeite
	-69.55	87.64	72.45	4.4	-3.96	8.66	0.37
feldspar	mass	=	1.19	(gm)	density	=	2.63	(gm/cc)	(analysis	in	mole	%)
	K0.00Na0.43Ca0.57Al1.57Si2.43O8
	G	=	-20528.5	(J)	H	=	-16515.5	(J)	S	=	2.88	(J/K)	V	=	0.45	(cc)	Cp	=	1.46	(J/K)
	albite	anorthite	sanidine
	42.97	56.6	0.43
Total	solids	mass	=	2	(gm)	density	=	2.89	(gm/cc)
	G	=	-32250	(J)	H	=	-25631.8	(J)	S	=	4.75	(J/K)	V	=	0.69	(cc)	Cp	=	2.41	(J/K)
Summary	of	all	fractionated	phases:	(total	mass	=	76.44	grams)
olivine	mass	=	18.12	(gm)	density	=	3.26	(gm/cc)	(analysis	in	mole	%)
	(Ca0.00Mg0.86Fe''0.14Mn0.00Co0.00Ni0.00)2SiO4
	G	=	-288404	(J)	H	=	-228671	(J)	S	=	42.88	(J/K)	V	=	5.56	(cc)	Cp	=	22.58	(J/K)
	tephroite	fayalite	co-olivine	ni-olivine	monticellite	forsterite
	0.26	14.04	0	0	0.86	84.84
orthopyroxene	mass	=	8.48	(gm)	density	=	3.27	(gm/cc)	(analysis	in	mole	%)
	opx	Na0.00Ca0.05Fe''0.39Mg1.48Fe'''0.02Ti0.00Al0.11Si1.93O6
	G	=	-134167	(J)	H	=	-106292	(J)	S	=	20.01	(J/K)	V	=	2.6	(cc)	Cp	=	10.57	(J/K)
	diopside	clinoenstatit	hedenbergite	alumino-buffo	buffonite	essenite	jadeite
	-40.54	94.46	39.18	4.45	-4.25	6.58	0.13
clinopyroxene	mass	=	5.48	(gm)	density	=	3.33	(gm/cc)	(analysis	in	mole	%)
	cpx	Na0.00Ca0.11Fe''0.59Mg1.20Fe'''0.04Ti0.00Al0.14Si1.91O6
	G	=	-82266.4	(J)	H	=	-64411.9	(J)	S	=	12.82	(J/K)	V	=	1.64	(cc)	Cp	=	6.59	(J/K)
	diopside	clinoenstatit	hedenbergite	alumino-buffo	buffonite	essenite	jadeite
	-56.6	88.21	59.31	4.87	-4.5	8.38	0.34
feldspar	mass	=	44.35	(gm)	density	=	2.66	(gm/cc)	(analysis	in	mole	%)
	K0.00Na0.29Ca0.71Al1.71Si2.29O8
	G	=	-763778	(J)	H	=	-615993	(J)	S	=	106.08	(J/K)	V	=	16.69	(cc)	Cp	=	54.33	(J/K)
	albite	anorthite	sanidine
	28.89	70.96	0.14
Viscosity	of	the	System	cannot	be	computed.
System	mass	=	100.06	(gm)	density	=	2.84	(gm/cc)
	G	=	-1.63015e+06	(J)	H	=	-1.29314e+06	(J)	S	=	241.91	(J/K)	V	=	35.26	(cc)	Cp	=	125.96	(J/K)
Oxygen	delta	moles	=	-0.00158622	delta	grams	=	-0.0507572
	G	=	506.08	(J)	H	=	-58.2	(J)	S	=	-0.41	(J/K)	V	=	-183.73	(cc)	Cp	=	-0.06	(J/K)
**********----------**********
Title:	Dummy	Title
T	=	1110	(C)	P	=	0.1	(kbars)	log(10)	f	O2	=	-9.37	delta	HM	=	-5.61	NNO	=	-0.71	QFM	=	0	COH	=	2.13	IW	=	3.56
Constraint	Flags:	fO2	path	=	QFM	Fractionate	Solids
Liquid	mass	=	19.93	(gm)	density	=	2.68	(gm/cc)	viscosity	=	3.69	(log	10	poise)	(analysis	in	wt	%)
	G	=	-301626	(J)	H	=	-231363	(J)	S	=	50.8	(J/K)	V	=	7.44	(cc)	Cp	=	27.01	(J/K)
	SiO2	TiO2	Al2O3	Fe2O3	Cr2O3	FeO	MnO	MgO	NiO	CoO	CaO	Na2O	K2O	P2O5	H2O	CO2	SO3	Cl2O-1	F2O-1
	56.8	1.06	12.13	2.54	0	14.67	0.53	2.65	0	0	5.94	3.18	0.49	0	0	0	0	0	0
clinopyroxene	mass	=	0.69	(gm)	density	=	3.41	(gm/cc)	(analysis	in	mole	%)
	cpx	Na0.00Ca0.12Fe''0.78Mg1.01Fe'''0.05Ti0.00Al0.13Si1.91O6
	G	=	-9887.02	(J)	H	=	-7689.83	(J)	S	=	1.59	(J/K)	V	=	0.2	(cc)	Cp	=	0.81	(J/K)
	diopside	clinoenstatit	hedenbergite	alumino-buffo	buffonite	essenite	jadeite
	-74.64	87.46	77.52	4.22	-3.76	8.81	0.39
feldspar	mass	=	1	(gm)	density	=	2.63	(gm/cc)	(analysis	in	mole	%)
	K0.00Na0.45Ca0.55Al1.55Si2.45O8
	G	=	-17278.4	(J)	H	=	-13928.7	(J)	S	=	2.42	(J/K)	V	=	0.38	(cc)	Cp	=	1.23	(J/K)
	albite	anorthite	sanidine
	44.58	54.93	0.48
Total	solids	mass	=	1.69	(gm)	density	=	2.9	(gm/cc)
	G	=	-27165.5	(J)	H	=	-21618.5	(J)	S	=	4.01	(J/K)	V	=	0.58	(cc)	Cp	=	2.04	(J/K)
Summary	of	all	fractionated	phases:	(total	mass	=	78.43	grams)
olivine	mass	=	18.12	(gm)	density	=	3.26	(gm/cc)	(analysis	in	mole	%)
	(Ca0.00Mg0.86Fe''0.14Mn0.00Co0.00Ni0.00)2SiO4
	G	=	-287976	(J)	H	=	-228897	(J)	S	=	42.71	(J/K)	V	=	5.56	(cc)	Cp	=	22.56	(J/K)
	tephroite	fayalite	co-olivine	ni-olivine	monticellite	forsterite
	0.26	14.04	0	0	0.86	84.84
orthopyroxene	mass	=	8.48	(gm)	density	=	3.27	(gm/cc)	(analysis	in	mole	%)
	opx	Na0.00Ca0.05Fe''0.39Mg1.48Fe'''0.02Ti0.00Al0.11Si1.93O6
	G	=	-133968	(J)	H	=	-106397	(J)	S	=	19.93	(J/K)	V	=	2.6	(cc)	Cp	=	10.56	(J/K)
	diopside	clinoenstatit	hedenbergite	alumino-buffo	buffonite	essenite	jadeite
	-40.54	94.46	39.18	4.45	-4.25	6.58	0.13
clinopyroxene	mass	=	6.28	(gm)	density	=	3.34	(gm/cc)	(analysis	in	mole	%)
	cpx	Na0.00Ca0.12Fe''0.61Mg1.18Fe'''0.04Ti0.00Al0.14Si1.91O6
	G	=	-93809.1	(J)	H	=	-73577.7	(J)	S	=	14.63	(J/K)	V	=	1.88	(cc)	Cp	=	7.53	(J/K)
	diopside	clinoenstatit	hedenbergite	alumino-buffo	buffonite	essenite	jadeite
	-58.23	88.14	60.96	4.81	-4.43	8.42	0.34
feldspar	mass	=	45.54	(gm)	density	=	2.66	(gm/cc)	(analysis	in	mole	%)
	K0.00Na0.29Ca0.71Al1.71Si2.29O8
	G	=	-783174	(J)	H	=	-633028	(J)	S	=	108.55	(J/K)	V	=	17.14	(cc)	Cp	=	55.73	(J/K)
	albite	anorthite	sanidine
	29.26	70.59	0.15
Viscosity	of	the	System	cannot	be	computed.
System	mass	=	100.06	(gm)	density	=	2.84	(gm/cc)
	G	=	-1.62772e+06	(J)	H	=	-1.29488e+06	(J)	S	=	240.64	(J/K)	V	=	35.2	(cc)	Cp	=	125.44	(J/K)
Oxygen	delta	moles	=	-0.00162817	delta	grams	=	-0.0520995
	G	=	515.31	(J)	H	=	-59.15	(J)	S	=	-0.42	(J/K)	V	=	-187.24	(cc)	Cp	=	-0.06	(J/K)
**********----------**********
Title:	Dummy	Title
T	=	1100	(C)	P	=	0.1	(kbars)	log(10)	f	O2	=	-9.5	delta	HM	=	-5.61	NNO	=	-0.71	QFM	=	0	COH	=	2.12	IW	=	3.57
Constraint	Flags:	fO2	path	=	QFM	Fractionate	Solids
Liquid	mass	=	18.48	(gm)	density	=	2.68	(gm/cc)	viscosity	=	3.77	(log	10	poise)	(analysis	in	wt	%)
	G	=	-277957	(J)	H	=	-213609	(J)	S	=	46.86	(J/K)	V	=	6.89	(cc)	Cp	=	24.91	(J/K)
	SiO2	TiO2	Al2O3	Fe2O3	Cr2O3	FeO	MnO	MgO	NiO	CoO	CaO	Na2O	K2O	P2O5	H2O	CO2	SO3	Cl2O-1	F2O-1
	57.13	1.15	11.65	2.61	0	15.05	0.57	2.33	0	0	5.8	3.19	0.52	0	0	0	0	0	0
clinopyroxene	mass	=	0.6	(gm)	density	=	3.43	(gm/cc)	(analysis	in	mole	%)
	cpx	Na0.00Ca0.12Fe''0.83Mg0.95Fe'''0.05Ti0.00Al0.13Si1.91O6
	G	=	-8485.4	(J)	H	=	-6599.33	(J)	S	=	1.37	(J/K)	V	=	0.18	(cc)	Cp	=	0.7	(J/K)
	diopside	clinoenstatit	hedenbergite	alumino-buffo	buffonite	essenite	jadeite
	-79.96	87.3	82.79	4.03	-3.55	8.99	0.4
feldspar	mass	=	0.86	(gm)	density	=	2.62	(gm/cc)	(analysis	in	mole	%)
	K0.01Na0.46Ca0.53Al1.53Si2.47O8
	G	=	-14736.5	(J)	H	=	-11903.6	(J)	S	=	2.06	(J/K)	V	=	0.33	(cc)	Cp	=	1.05	(J/K)
	albite	anorthite	sanidine
	46.1	53.35	0.54
Total	solids	mass	=	1.46	(gm)	density	=	2.91	(gm/cc)
	G	=	-23221.9	(J)	H	=	-18503	(J)	S	=	3.44	(J/K)	V	=	0.5	(cc)	Cp	=	1.75	(J/K)
Summary	of	all	fractionated	phases:	(total	mass	=	80.12	grams)
olivine	mass	=	18.12	(gm)	density	=	3.26	(gm/cc)	(analysis	in	mole	%)
	(Ca0.00Mg0.86Fe''0.14Mn0.00Co0.00Ni0.00)2SiO4
	G	=	-287550	(J)	H	=	-229122	(J)	S	=	42.55	(J/K)	V	=	5.56	(cc)	Cp	=	22.53	(J/K)
	tephroite	fayalite	co-olivine	ni-olivine	monticellite	forsterite
	0.26	14.04	0	0	0.86	84.84
orthopyroxene	mass	=	8.48	(gm)	density	=	3.27	(gm/cc)	(analysis	in	mole	%)
	opx	Na0.00Ca0.05Fe''0.39Mg1.48Fe'''0.02Ti0.00Al0.11Si1.93O6
	G	=	-133769	(J)	H	=	-106503	(J)	S	=	19.86	(J/K)	V	=	2.59	(cc)	Cp	=	10.55	(J/K)
	diopside	clinoenstatit	hedenbergite	alumino-buffo	buffonite	essenite	jadeite
	-40.54	94.46	39.18	4.45	-4.25	6.58	0.13
clinopyroxene	mass	=	6.97	(gm)	density	=	3.35	(gm/cc)	(analysis	in	mole	%)
	cpx	Na0.00Ca0.12Fe''0.63Mg1.17Fe'''0.04Ti0.00Al0.14Si1.91O6
	G	=	-103502	(J)	H	=	-81325.2	(J)	S	=	16.15	(J/K)	V	=	2.08	(cc)	Cp	=	8.32	(J/K)
	diopside	clinoenstatit	hedenbergite	alumino-buffo	buffonite	essenite	jadeite
	-59.81	88.07	62.55	4.75	-4.37	8.45	0.35
feldspar	mass	=	46.54	(gm)	density	=	2.66	(gm/cc)	(analysis	in	mole	%)
	K0.00Na0.30Ca0.70Al1.70Si2.30O8
	G	=	-799300	(J)	H	=	-647488	(J)	S	=	110.56	(J/K)	V	=	17.51	(cc)	Cp	=	56.91	(J/K)
	albite	anorthite	sanidine
	29.6	70.25	0.16
Viscosity	of	the	System	cannot	be	computed.
System	mass	=	100.06	(gm)	density	=	2.85	(gm/cc)
	G	=	-1.6253e+06	(J)	H	=	-1.29655e+06	(J)	S	=	239.41	(J/K)	V	=	35.14	(cc)	Cp	=	124.98	(J/K)
Oxygen	delta	moles	=	-0.00166516	delta	grams	=	-0.0532832
	G	=	522.77	(J)	H	=	-59.89	(J)	S	=	-0.42	(J/K)	V	=	-190.11	(cc)	Cp	=	-0.06	(J/K)
**********----------**********
Title:	Dummy	Title
T	=	1090	(C)	P	=	0.1	(kbars)	log(10)	f	O2	=	-9.63	delta	HM	=	-5.62	NNO	=	-0.7	QFM	=	0	COH	=	2.11	IW	=	3.58
Constraint	Flags:	fO2	path	=	QFM	Fractionate	Solids
Liquid	mass	=	17.21	(gm)	density	=	2.68	(gm/cc)	viscosity	=	3.85	(log	10	poise)	(analysis	in	wt	%)
	G	=	-257443	(J)	H	=	-198240	(J)	S	=	43.43	(J/K)	V	=	6.41	(cc)	Cp	=	23.09	(J/K)
	SiO2	TiO2	Al2O3	Fe2O3	Cr2O3	FeO	MnO	MgO	NiO	CoO	CaO	Na2O	K2O	P2O5	H2O	CO2	SO3	Cl2O-1	F2O-1
	57.47	1.23	11.2	2.68	0	15.38	0.61	2.02	0	0	5.68	3.19	0.56	0	0	0	0	0	0
clinopyroxene	mass	=	0.53	(gm)	density	=	3.45	(gm/cc)	(analysis	in	mole	%)
	cpx	Na0.00Ca0.12Fe''0.88Mg0.89Fe'''0.06Ti0.00Al0.13Si1.90O6
	G	=	-7397.27	(J)	H	=	-5752.2	(J)	S	=	1.21	(J/K)	V	=	0.15	(cc)	Cp	=	0.61	(J/K)
	diopside	clinoenstatit	hedenbergite	alumino-buffo	buffonite	essenite	jadeite
	-85.53	87.14	88.28	3.82	-3.31	9.2	0.41
feldspar	mass	=	0.74	(gm)	density	=	2.62	(gm/cc)	(analysis	in	mole	%)
	K0.01Na0.48Ca0.52Al1.52Si2.48O8
	G	=	-12710.7	(J)	H	=	-10288.2	(J)	S	=	1.78	(J/K)	V	=	0.28	(cc)	Cp	=	0.91	(J/K)
	albite	anorthite	sanidine
	47.55	51.85	0.6
Total	solids	mass	=	1.27	(gm)	density	=	2.92	(gm/cc)
	G	=	-20108	(J)	H	=	-16040.4	(J)	S	=	2.98	(J/K)	V	=	0.44	(cc)	Cp	=	1.52	(J/K)
Summary	of	all	fractionated	phases:	(total	mass	=	81.57	grams)
olivine	mass	=	18.12	(gm)	density	=	3.26	(gm/cc)	(analysis	in	mole	%)
	(Ca0.00Mg0.86Fe''0.14Mn0.00Co0.00Ni0.00)2SiO4
	G	=	-287125	(J)	H	=	-229348	(J)	S	=	42.39	(J/K)	V	=	5.56	(cc)	Cp	=	22.51	(J/K)
	tephroite	fayalite	co-olivine	ni-olivine	monticellite	forsterite
	0.26	14.04	0	0	0.86	84.84
orthopyroxene	mass	=	8.48	(gm)	density	=	3.27	(gm/cc)	(analysis	in	mole	%)
	opx	Na0.00Ca0.05Fe''0.39Mg1.48Fe'''0.02Ti0.00Al0.11Si1.93O6
	G	=	-133570	(J)	H	=	-106608	(J)	S	=	19.78	(J/K)	V	=	2.59	(cc)	Cp	=	10.54	(J/K)
	diopside	clinoenstatit	hedenbergite	alumino-buffo	buffonite	essenite	jadeite
	-40.54	94.46	39.18	4.45	-4.25	6.58	0.13
clinopyroxene	mass	=	7.57	(gm)	density	=	3.36	(gm/cc)	(analysis	in	mole	%)
	cpx	Na0.00Ca0.12Fe''0.64Mg1.15Fe'''0.04Ti0.00Al0.14Si1.91O6
	G	=	-111782	(J)	H	=	-87989.2	(J)	S	=	17.45	(J/K)	V	=	2.26	(cc)	Cp	=	9.01	(J/K)
	diopside	clinoenstatit	hedenbergite	alumino-buffo	buffonite	essenite	jadeite
	-61.36	88.01	64.11	4.7	-4.3	8.49	0.35
feldspar	mass	=	47.4	(gm)	density	=	2.66	(gm/cc)	(analysis	in	mole	%)
	K0.00Na0.30Ca0.70Al1.70Si2.30O8
	G	=	-812867	(J)	H	=	-659932	(J)	S	=	112.19	(J/K)	V	=	17.83	(cc)	Cp	=	57.89	(J/K)
	albite	anorthite	sanidine
	29.9	69.94	0.16
Viscosity	of	the	System	cannot	be	computed.
System	mass	=	100.06	(gm)	density	=	2.85	(gm/cc)
	G	=	-1.6229e+06	(J)	H	=	-1.29816e+06	(J)	S	=	238.23	(J/K)	V	=	35.09	(cc)	Cp	=	124.57	(J/K)
Oxygen	delta	moles	=	-0.00169803	delta	grams	=	-0.0543351
	G	=	528.77	(J)	H	=	-60.46	(J)	S	=	-0.43	(J/K)	V	=	-192.45	(cc)	Cp	=	-0.06	(J/K)
**********----------**********
Title:	Dummy	Title
T	=	1080	(C)	P	=	0.1	(kbars)	log(10)	f	O2	=	-9.76	delta	HM	=	-5.62	NNO	=	-0.7	QFM	=	0	COH	=	2.1	IW	=	3.6
Constraint	Flags:	fO2	path	=	QFM	Fractionate	Solids
Liquid	mass	=	16.09	(gm)	density	=	2.69	(gm/cc)	viscosity	=	3.93	(log	10	poise)	(analysis	in	wt	%)
	G	=	-239462	(J)	H	=	-184784	(J)	S	=	40.41	(J/K)	V	=	5.99	(cc)	Cp	=	21.48	(J/K)
	SiO2	TiO2	Al2O3	Fe2O3	Cr2O3	FeO	MnO	MgO	NiO	CoO	CaO	Na2O	K2O	P2O5	H2O	CO2	SO3	Cl2O-1	F2O-1
	57.81	1.31	10.75	2.75	0	15.65	0.65	1.74	0	0	5.56	3.18	0.59	0	0	0	0	0	0
clinopyroxene	mass	=	0.48	(gm)	density	=	3.48	(gm/cc)	(analysis	in	mole	%)
	cpx	Na0.00Ca0.13Fe''0.94Mg0.83Fe'''0.06Ti0.00Al0.13Si1.90O6
	G	=	-6541.87	(J)	H	=	-5085.76	(J)	S	=	1.08	(J/K)	V	=	0.14	(cc)	Cp	=	0.54	(J/K)
	diopside	clinoenstatit	hedenbergite	alumino-buffo	buffonite	essenite	jadeite
	-91.34	86.97	93.99	3.58	-3.05	9.42	0.42
feldspar	mass	=	0.65	(gm)	density	=	2.62	(gm/cc)	(analysis	in	mole	%)
	K0.01Na0.49Ca0.50Al1.50Si2.50O8
	G	=	-11070	(J)	H	=	-8978.56	(J)	S	=	1.55	(J/K)	V	=	0.25	(cc)	Cp	=	0.79	(J/K)
	albite	anorthite	sanidine
	48.92	50.41	0.67
Total	solids	mass	=	1.12	(gm)	density	=	2.93	(gm/cc)
	G	=	-17611.8	(J)	H	=	-14064.3	(J)	S	=	2.62	(J/K)	V	=	0.38	(cc)	Cp	=	1.34	(J/K)
Summary	of	all	fractionated	phases:	(total	mass	=	82.84	grams)
olivine	mass	=	18.12	(gm)	density	=	3.26	(gm/cc)	(analysis	in	mole	%)
	(Ca0.00Mg0.86Fe''0.14Mn0.00Co0.00Ni0.00)2SiO4
	G	=	-286702	(J)	H	=	-229573	(J)	S	=	42.22	(J/K)	V	=	5.55	(cc)	Cp	=	22.49	(J/K)
	tephroite	fayalite	co-olivine	ni-olivine	monticellite	forsterite
	0.26	14.04	0	0	0.86	84.84
orthopyroxene	mass	=	8.48	(gm)	density	=	3.27	(gm/cc)	(analysis	in	mole	%)
	opx	Na0.00Ca0.05Fe''0.39Mg1.48Fe'''0.02Ti0.00Al0.11Si1.93O6
	G	=	-133373	(J)	H	=	-106714	(J)	S	=	19.7	(J/K)	V	=	2.59	(cc)	Cp	=	10.53	(J/K)
	diopside	clinoenstatit	hedenbergite	alumino-buffo	buffonite	essenite	jadeite
	-40.54	94.46	39.18	4.45	-4.25	6.58	0.13
clinopyroxene	mass	=	8.1	(gm)	density	=	3.36	(gm/cc)	(analysis	in	mole	%)
	cpx	Na0.00Ca0.12Fe''0.66Mg1.13Fe'''0.04Ti0.00Al0.14Si1.91O6
	G	=	-118962	(J)	H	=	-93812.1	(J)	S	=	18.59	(J/K)	V	=	2.41	(cc)	Cp	=	9.61	(J/K)
	diopside	clinoenstatit	hedenbergite	alumino-buffo	buffonite	essenite	jadeite
	-62.89	87.96	65.64	4.64	-4.24	8.54	0.35
feldspar	mass	=	48.14	(gm)	density	=	2.66	(gm/cc)	(analysis	in	mole	%)
	K0.00Na0.30Ca0.70Al1.70Si2.30O8
	G	=	-824396	(J)	H	=	-670770	(J)	S	=	113.53	(J/K)	V	=	18.11	(cc)	Cp	=	58.74	(J/K)
	albite	anorthite	sanidine
	30.17	69.66	0.17
Viscosity	of	the	System	cannot	be	computed.
System	mass	=	100.06	(gm)	density	=	2.86	(gm/cc)
	G	=	-1.62051e+06	(J)	H	=	-1.29972e+06	(J)	S	=	237.07	(J/K)	V	=	35.04	(cc)	Cp	=	124.19	(J/K)
Oxygen	delta	moles	=	-0.00172744	delta	grams	=	-0.0552759
	G	=	533.53	(J)	H	=	-60.88	(J)	S	=	-0.44	(J/K)	V	=	-194.35	(cc)	Cp	=	-0.06	(J/K)
**********----------**********
Title:	Dummy	Title
T	=	1070	(C)	P	=	0.1	(kbars)	log(10)	f	O2	=	-9.9	delta	HM	=	-5.62	NNO	=	-0.7	QFM	=	0	COH	=	2.09	IW	=	3.61
Constraint	Flags:	fO2	path	=	QFM	Fractionate	Solids
Liquid	mass	=	15.09	(gm)	density	=	2.69	(gm/cc)	viscosity	=	4.01	(log	10	poise)	(analysis	in	wt	%)
	G	=	-223538	(J)	H	=	-172883	(J)	S	=	37.71	(J/K)	V	=	5.61	(cc)	Cp	=	20.06	(J/K)
	SiO2	TiO2	Al2O3	Fe2O3	Cr2O3	FeO	MnO	MgO	NiO	CoO	CaO	Na2O	K2O	P2O5	H2O	CO2	SO3	Cl2O-1	F2O-1
	58.16	1.39	10.33	2.81	0	15.86	0.7	1.48	0	0	5.46	3.17	0.62	0	0	0	0	0	0
clinopyroxene	mass	=	0.44	(gm)	density	=	3.5	(gm/cc)	(analysis	in	mole	%)
	cpx	Na0.00Ca0.13Fe''1.00Mg0.76Fe'''0.07Ti0.00Al0.13Si1.90O6
	G	=	-5862.8	(J)	H	=	-4556.26	(J)	S	=	0.97	(J/K)	V	=	0.12	(cc)	Cp	=	0.49	(J/K)
	diopside	clinoenstatit	hedenbergite	alumino-buffo	buffonite	essenite	jadeite
	-97.36	86.79	99.91	3.32	-2.76	9.68	0.43
feldspar	mass	=	0.57	(gm)	density	=	2.62	(gm/cc)	(analysis	in	mole	%)
	K0.01Na0.50Ca0.49Al1.49Si2.51O8
	G	=	-9722.16	(J)	H	=	-7901.63	(J)	S	=	1.36	(J/K)	V	=	0.22	(cc)	Cp	=	0.7	(J/K)
	albite	anorthite	sanidine
	50.24	49.03	0.73
Total	solids	mass	=	1	(gm)	density	=	2.94	(gm/cc)
	G	=	-15585	(J)	H	=	-12457.9	(J)	S	=	2.33	(J/K)	V	=	0.34	(cc)	Cp	=	1.19	(J/K)
Summary	of	all	fractionated	phases:	(total	mass	=	83.96	grams)
olivine	mass	=	18.12	(gm)	density	=	3.26	(gm/cc)	(analysis	in	mole	%)
	(Ca0.00Mg0.86Fe''0.14Mn0.00Co0.00Ni0.00)2SiO4
	G	=	-286281	(J)	H	=	-229797	(J)	S	=	42.05	(J/K)	V	=	5.55	(cc)	Cp	=	22.46	(J/K)
	tephroite	fayalite	co-olivine	ni-olivine	monticellite	forsterite
	0.26	14.04	0	0	0.86	84.84
orthopyroxene	mass	=	8.48	(gm)	density	=	3.27	(gm/cc)	(analysis	in	mole	%)
	opx	Na0.00Ca0.05Fe''0.39Mg1.48Fe'''0.02Ti0.00Al0.11Si1.93O6
	G	=	-133176	(J)	H	=	-106819	(J)	S	=	19.62	(J/K)	V	=	2.59	(cc)	Cp	=	10.52	(J/K)
	diopside	clinoenstatit	hedenbergite	alumino-buffo	buffonite	essenite	jadeite
	-40.54	94.46	39.18	4.45	-4.25	6.58	0.13
clinopyroxene	mass	=	8.58	(gm)	density	=	3.37	(gm/cc)	(analysis	in	mole	%)
	cpx	Na0.00Ca0.12Fe''0.67Mg1.12Fe'''0.04Ti0.00Al0.14Si1.91O6
	G	=	-125277	(J)	H	=	-98974	(J)	S	=	19.58	(J/K)	V	=	2.54	(cc)	Cp	=	10.14	(J/K)
	diopside	clinoenstatit	hedenbergite	alumino-buffo	buffonite	essenite	jadeite
	-64.41	87.91	67.15	4.59	-4.18	8.59	0.36
feldspar	mass	=	48.78	(gm)	density	=	2.66	(gm/cc)	(analysis	in	mole	%)
	K0.00Na0.30Ca0.69Al1.69Si2.31O8
	G	=	-834272	(J)	H	=	-680306	(J)	S	=	114.63	(J/K)	V	=	18.35	(cc)	Cp	=	59.46	(J/K)
	albite	anorthite	sanidine
	30.42	69.4	0.18
Viscosity	of	the	System	cannot	be	computed.
System	mass	=	100.05	(gm)	density	=	2.86	(gm/cc)
	G	=	-1.61813e+06	(J)	H	=	-1.30124e+06	(J)	S	=	235.93	(J/K)	V	=	35	(cc)	Cp	=	123.84	(J/K)
Oxygen	delta	moles	=	-0.0017539	delta	grams	=	-0.0561227
	G	=	537.24	(J)	H	=	-61.18	(J)	S	=	-0.45	(J/K)	V	=	-195.86	(cc)	Cp	=	-0.06	(J/K)
**********----------**********
Title:	Dummy	Title
T	=	1060	(C)	P	=	0.1	(kbars)	log(10)	f	O2	=	-10.04	delta	HM	=	-5.63	NNO	=	-0.7	QFM	=	0	COH	=	2.08	IW	=	3.62
Constraint	Flags:	fO2	path	=	QFM	Fractionate	Solids
Liquid	mass	=	12.97	(gm)	density	=	2.62	(gm/cc)	viscosity	=	4.61	(log	10	poise)	(analysis	in	wt	%)
	G	=	-196648	(J)	H	=	-153562	(J)	S	=	32.32	(J/K)	V	=	4.96	(cc)	Cp	=	17.18	(J/K)
	SiO2	TiO2	Al2O3	Fe2O3	Cr2O3	FeO	MnO	MgO	NiO	CoO	CaO	Na2O	K2O	P2O5	H2O	CO2	SO3	Cl2O-1	F2O-1
	62.35	0.88	9.89	2.47	0	12.81	0.81	1.18	0	0	5.58	3.31	0.72	0	0	0	0	0	0
clinopyroxene	mass	=	0.45	(gm)	density	=	3.51	(gm/cc)	(analysis	in	mole	%)
	cpx	Na0.00Ca0.15Fe''1.01Mg0.73Fe'''0.07Ti0.00Al0.12Si1.91O6
	G	=	-6050.7	(J)	H	=	-4713.58	(J)	S	=	1	(J/K)	V	=	0.13	(cc)	Cp	=	0.51	(J/K)
	diopside	clinoenstatit	hedenbergite	alumino-buffo	buffonite	essenite	jadeite
	-95.21	84.14	101.32	2.65	-2.29	8.93	0.45
feldspar	mass	=	0.85	(gm)	density	=	2.62	(gm/cc)	(analysis	in	mole	%)
	K0.01Na0.51Ca0.48Al1.48Si2.52O8
	G	=	-14434.9	(J)	H	=	-11757.2	(J)	S	=	2.01	(J/K)	V	=	0.32	(cc)	Cp	=	1.03	(J/K)
	albite	anorthite	sanidine
	50.95	48.3	0.75
spinel	mass	=	0.85	(gm)	density	=	4.81	(gm/cc)	(analysis	in	mole	%)
	Fe''1.22Mg0.09Fe'''1.23Al0.14Cr0.00Ti0.31O4
	G	=	-6613.92	(J)	H	=	-4295.84	(J)	S	=	1.74	(J/K)	V	=	0.18	(cc)	Cp	=	0.78	(J/K)
	chromite	hercynite	magnetite	spinel	ulvospinel
	0	-2.23	61.54	9.41	31.28
Total	solids	mass	=	2.15	(gm)	density	=	3.42	(gm/cc)
	G	=	-27099.5	(J)	H	=	-20766.7	(J)	S	=	4.75	(J/K)	V	=	0.63	(cc)	Cp	=	2.32	(J/K)
Summary	of	all	fractionated	phases:	(total	mass	=	84.96	grams)
olivine	mass	=	18.12	(gm)	density	=	3.27	(gm/cc)	(analysis	in	mole	%)
	(Ca0.00Mg0.86Fe''0.14Mn0.00Co0.00Ni0.00)2SiO4
	G	=	-285861	(J)	H	=	-230022	(J)	S	=	41.89	(J/K)	V	=	5.55	(cc)	Cp	=	22.44	(J/K)
	tephroite	fayalite	co-olivine	ni-olivine	monticellite	forsterite
	0.26	14.04	0	0	0.86	84.84
orthopyroxene	mass	=	8.48	(gm)	density	=	3.28	(gm/cc)	(analysis	in	mole	%)
	opx	Na0.00Ca0.05Fe''0.39Mg1.48Fe'''0.02Ti0.00Al0.11Si1.93O6
	G	=	-132981	(J)	H	=	-106924	(J)	S	=	19.54	(J/K)	V	=	2.59	(cc)	Cp	=	10.51	(J/K)
	diopside	clinoenstatit	hedenbergite	alumino-buffo	buffonite	essenite	jadeite
	-40.54	94.46	39.18	4.45	-4.25	6.58	0.13
clinopyroxene	mass	=	9.01	(gm)	density	=	3.38	(gm/cc)	(analysis	in	mole	%)
	cpx	Na0.00Ca0.12Fe''0.69Mg1.10Fe'''0.05Ti0.00Al0.14Si1.91O6
	G	=	-130905	(J)	H	=	-103611	(J)	S	=	20.47	(J/K)	V	=	2.67	(cc)	Cp	=	10.62	(J/K)
	diopside	clinoenstatit	hedenbergite	alumino-buffo	buffonite	essenite	jadeite
	-65.92	87.85	68.65	4.53	-4.11	8.64	0.36
feldspar	mass	=	49.35	(gm)	density	=	2.66	(gm/cc)	(analysis	in	mole	%)
	K0.00Na0.31Ca0.69Al1.69Si2.31O8
	G	=	-842792	(J)	H	=	-688770	(J)	S	=	115.53	(J/K)	V	=	18.57	(cc)	Cp	=	60.09	(J/K)
	albite	anorthite	sanidine
	30.65	69.17	0.18
Viscosity	of	the	System	cannot	be	computed.
System	mass	=	100.08	(gm)	density	=	2.86	(gm/cc)
	G	=	-1.61629e+06	(J)	H	=	-1.30366e+06	(J)	S	=	234.5	(J/K)	V	=	34.96	(cc)	Cp	=	123.16	(J/K)
Oxygen	delta	moles	=	-0.000860024	delta	grams	=	-0.0275197
	G	=	261.25	(J)	H	=	-29.69	(J)	S	=	-0.22	(J/K)	V	=	-95.33	(cc)	Cp	=	-0.03	(J/K)
**********----------**********
Title:	Dummy	Title
T	=	1050	(C)	P	=	0.1	(kbars)	log(10)	f	O2	=	-10.17	delta	HM	=	-5.63	NNO	=	-0.69	QFM	=	0	COH	=	2.06	IW	=	3.64
Constraint	Flags:	fO2	path	=	QFM	Fractionate	Solids
Liquid	mass	=	12.04	(gm)	density	=	2.59	(gm/cc)	viscosity	=	4.86	(log	10	poise)	(analysis	in	wt	%)
	G	=	-183369	(J)	H	=	-143858	(J)	S	=	29.86	(J/K)	V	=	4.64	(cc)	Cp	=	15.89	(J/K)
	SiO2	TiO2	Al2O3	Fe2O3	Cr2O3	FeO	MnO	MgO	NiO	CoO	CaO	Na2O	K2O	P2O5	H2O	CO2	SO3	Cl2O-1	F2O-1
	63.92	0.77	9.49	2.38	0	11.94	0.87	0.98	0	0	5.55	3.34	0.77	0	0	0	0	0	0
clinopyroxene	mass	=	0.28	(gm)	density	=	3.53	(gm/cc)	(analysis	in	mole	%)
	cpx	Na0.00Ca0.17Fe''1.05Mg0.68Fe'''0.07Ti0.00Al0.12Si1.91O6
	G	=	-3732	(J)	H	=	-2909.8	(J)	S	=	0.62	(J/K)	V	=	0.08	(cc)	Cp	=	0.31	(J/K)
	diopside	clinoenstatit	hedenbergite	alumino-buffo	buffonite	essenite	jadeite
	-97.82	82.91	105.26	2.29	-1.97	8.86	0.48
feldspar	mass	=	0.46	(gm)	density	=	2.62	(gm/cc)	(analysis	in	mole	%)
	K0.01Na0.52Ca0.47Al1.47Si2.53O8
	G	=	-7878.24	(J)	H	=	-6430.34	(J)	S	=	1.09	(J/K)	V	=	0.18	(cc)	Cp	=	0.56	(J/K)
	albite	anorthite	sanidine
	51.99	47.22	0.79
spinel	mass	=	0.2	(gm)	density	=	4.82	(gm/cc)	(analysis	in	mole	%)
	Fe''1.21Mg0.08Fe'''1.27Al0.14Cr0.00Ti0.30O4
	G	=	-1554.62	(J)	H	=	-1009.79	(J)	S	=	0.41	(J/K)	V	=	0.04	(cc)	Cp	=	0.18	(J/K)
	chromite	hercynite	magnetite	spinel	ulvospinel
	0	-1.51	63.64	8.33	29.54
Total	solids	mass	=	0.95	(gm)	density	=	3.17	(gm/cc)
	G	=	-13164.9	(J)	H	=	-10349.9	(J)	S	=	2.13	(J/K)	V	=	0.3	(cc)	Cp	=	1.06	(J/K)
Summary	of	all	fractionated	phases:	(total	mass	=	87.11	grams)
olivine	mass	=	18.12	(gm)	density	=	3.27	(gm/cc)	(analysis	in	mole	%)
	(Ca0.00Mg0.86Fe''0.14Mn0.00Co0.00Ni0.00)2SiO4
	G	=	-285443	(J)	H	=	-230246	(J)	S	=	41.72	(J/K)	V	=	5.55	(cc)	Cp	=	22.41	(J/K)
	tephroite	fayalite	co-olivine	ni-olivine	monticellite	forsterite
	0.26	14.04	0	0	0.86	84.84
orthopyroxene	mass	=	8.48	(gm)	density	=	3.28	(gm/cc)	(analysis	in	mole	%)
	opx	Na0.00Ca0.05Fe''0.39Mg1.48Fe'''0.02Ti0.00Al0.11Si1.93O6
	G	=	-132786	(J)	H	=	-107029	(J)	S	=	19.47	(J/K)	V	=	2.59	(cc)	Cp	=	10.5	(J/K)
	diopside	clinoenstatit	hedenbergite	alumino-buffo	buffonite	essenite	jadeite
	-40.54	94.46	39.18	4.45	-4.25	6.58	0.13
clinopyroxene	mass	=	9.46	(gm)	density	=	3.39	(gm/cc)	(analysis	in	mole	%)
	cpx	Na0.00Ca0.12Fe''0.70Mg1.08Fe'''0.05Ti0.00Al0.13Si1.91O6
	G	=	-136712	(J)	H	=	-108411	(J)	S	=	21.39	(J/K)	V	=	2.79	(cc)	Cp	=	11.12	(J/K)
	diopside	clinoenstatit	hedenbergite	alumino-buffo	buffonite	essenite	jadeite
	-67.25	87.69	70.13	4.44	-4.03	8.65	0.36
feldspar	mass	=	50.19	(gm)	density	=	2.66	(gm/cc)	(analysis	in	mole	%)
	K0.00Na0.31Ca0.69Al1.69Si2.31O8
	G	=	-856010	(J)	H	=	-701100	(J)	S	=	117.08	(J/K)	V	=	18.88	(cc)	Cp	=	61.05	(J/K)
	albite	anorthite	sanidine
	30.99	68.81	0.19
spinel	mass	=	0.85	(gm)	density	=	4.81	(gm/cc)	(analysis	in	mole	%)
	Fe''1.22Mg0.09Fe'''1.23Al0.14Cr0.00Ti0.31O4
	G	=	-6579.42	(J)	H	=	-4292.44	(J)	S	=	1.73	(J/K)	V	=	0.18	(cc)	Cp	=	0.78	(J/K)
	chromite	hercynite	magnetite	spinel	ulvospinel
	0	-2.23	61.54	9.41	31.28
Viscosity	of	the	System	cannot	be	computed.
System	mass	=	100.09	(gm)	density	=	2.87	(gm/cc)
	G	=	-1.61406e+06	(J)	H	=	-1.30529e+06	(J)	S	=	233.37	(J/K)	V	=	34.93	(cc)	Cp	=	122.81	(J/K)
Oxygen	delta	moles	=	-0.000658762	delta	grams	=	-0.0210796
	G	=	198.44	(J)	H	=	-22.51	(J)	S	=	-0.17	(J/K)	V	=	-72.47	(cc)	Cp	=	-0.02	(J/K)
**********----------**********
Title:	Dummy	Title
T	=	1040	(C)	P	=	0.1	(kbars)	log(10)	f	O2	=	-10.31	delta	HM	=	-5.63	NNO	=	-0.69	QFM	=	0	COH	=	2.05	IW	=	3.65
Constraint	Flags:	fO2	path	=	QFM	Fractionate	Solids
Liquid	mass	=	11.26	(gm)	density	=	2.57	(gm/cc)	viscosity	=	5.1	(log	10	poise)	(analysis	in	wt	%)
	G	=	-172309	(J)	H	=	-135791	(J)	S	=	27.81	(J/K)	V	=	4.37	(cc)	Cp	=	14.82	(J/K)
	SiO2	TiO2	Al2O3	Fe2O3	Cr2O3	FeO	MnO	MgO	NiO	CoO	CaO	Na2O	K2O	P2O5	H2O	CO2	SO3	Cl2O-1	F2O-1
	65.41	0.67	9.1	2.28	0	11.1	0.93	0.81	0	0	5.51	3.36	0.82	0	0	0	0	0	0
clinopyroxene	mass	=	0.23	(gm)	density	=	3.54	(gm/cc)	(analysis	in	mole	%)
	cpx	Na0.01Ca0.18Fe''1.09Mg0.63Fe'''0.07Ti0.00Al0.11Si1.91O6
	G	=	-3047.92	(J)	H	=	-2378.88	(J)	S	=	0.51	(J/K)	V	=	0.07	(cc)	Cp	=	0.26	(J/K)
	diopside	clinoenstatit	hedenbergite	alumino-buffo	buffonite	essenite	jadeite
	-100.02	81.51	108.92	1.94	-1.65	8.8	0.5
feldspar	mass	=	0.39	(gm)	density	=	2.61	(gm/cc)	(analysis	in	mole	%)
	K0.01Na0.53Ca0.46Al1.46Si2.54O8
	G	=	-6644.04	(J)	H	=	-5434.4	(J)	S	=	0.92	(J/K)	V	=	0.15	(cc)	Cp	=	0.48	(J/K)
	albite	anorthite	sanidine
	53	46.16	0.84
spinel	mass	=	0.17	(gm)	density	=	4.84	(gm/cc)	(analysis	in	mole	%)
	Fe''1.21Mg0.07Fe'''1.31Al0.13Cr0.00Ti0.28O4
	G	=	-1258.7	(J)	H	=	-817.97	(J)	S	=	0.34	(J/K)	V	=	0.03	(cc)	Cp	=	0.15	(J/K)
	chromite	hercynite	magnetite	spinel	ulvospinel
	0	-0.9	65.6	7.39	27.91
Total	solids	mass	=	0.79	(gm)	density	=	3.17	(gm/cc)
	G	=	-10950.7	(J)	H	=	-8631.25	(J)	S	=	1.77	(J/K)	V	=	0.25	(cc)	Cp	=	0.89	(J/K)
Summary	of	all	fractionated	phases:	(total	mass	=	88.05	grams)
olivine	mass	=	18.12	(gm)	density	=	3.27	(gm/cc)	(analysis	in	mole	%)
	(Ca0.00Mg0.86Fe''0.14Mn0.00Co0.00Ni0.00)2SiO4
	G	=	-285027	(J)	H	=	-230470	(J)	S	=	41.55	(J/K)	V	=	5.54	(cc)	Cp	=	22.39	(J/K)
	tephroite	fayalite	co-olivine	ni-olivine	monticellite	forsterite
	0.26	14.04	0	0	0.86	84.84
orthopyroxene	mass	=	8.48	(gm)	density	=	3.28	(gm/cc)	(analysis	in	mole	%)
	opx	Na0.00Ca0.05Fe''0.39Mg1.48Fe'''0.02Ti0.00Al0.11Si1.93O6
	G	=	-132591	(J)	H	=	-107134	(J)	S	=	19.39	(J/K)	V	=	2.59	(cc)	Cp	=	10.49	(J/K)
	diopside	clinoenstatit	hedenbergite	alumino-buffo	buffonite	essenite	jadeite
	-40.54	94.46	39.18	4.45	-4.25	6.58	0.13
clinopyroxene	mass	=	9.74	(gm)	density	=	3.39	(gm/cc)	(analysis	in	mole	%)
	cpx	Na0.00Ca0.12Fe''0.71Mg1.07Fe'''0.05Ti0.00Al0.13Si1.91O6
	G	=	-140195	(J)	H	=	-111410	(J)	S	=	21.92	(J/K)	V	=	2.87	(cc)	Cp	=	11.42	(J/K)
	diopside	clinoenstatit	hedenbergite	alumino-buffo	buffonite	essenite	jadeite
	-68.08	87.56	71.09	4.38	-3.97	8.66	0.37
feldspar	mass	=	50.65	(gm)	density	=	2.66	(gm/cc)	(analysis	in	mole	%)
	K0.00Na0.31Ca0.69Al1.69Si2.31O8
	G	=	-862664	(J)	H	=	-708108	(J)	S	=	117.7	(J/K)	V	=	19.05	(cc)	Cp	=	61.54	(J/K)
	albite	anorthite	sanidine
	31.19	68.61	0.2
spinel	mass	=	1.05	(gm)	density	=	4.81	(gm/cc)	(analysis	in	mole	%)
	Fe''1.22Mg0.09Fe'''1.24Al0.14Cr0.00Ti0.31O4
	G	=	-8095.73	(J)	H	=	-5300.77	(J)	S	=	2.13	(J/K)	V	=	0.22	(cc)	Cp	=	0.96	(J/K)
	chromite	hercynite	magnetite	spinel	ulvospinel
	0	-2.09	61.94	9.2	30.95
Viscosity	of	the	System	cannot	be	computed.
System	mass	=	100.09	(gm)	density	=	2.87	(gm/cc)
	G	=	-1.61183e+06	(J)	H	=	-1.30685e+06	(J)	S	=	232.26	(J/K)	V	=	34.9	(cc)	Cp	=	122.5	(J/K)
Oxygen	delta	moles	=	-0.000491121	delta	grams	=	-0.0157153
	G	=	146.7	(J)	H	=	-16.6	(J)	S	=	-0.12	(J/K)	V	=	-53.62	(cc)	Cp	=	-0.02	(J/K)
**********----------**********
Title:	Dummy	Title
T	=	1030	(C)	P	=	0.1	(kbars)	log(10)	f	O2	=	-10.46	delta	HM	=	-5.64	NNO	=	-0.69	QFM	=	0	COH	=	2.04	IW	=	3.66
Constraint	Flags:	fO2	path	=	QFM	Fractionate	Solids
Liquid	mass	=	10.6	(gm)	density	=	2.55	(gm/cc)	viscosity	=	5.33	(log	10	poise)	(analysis	in	wt	%)
	G	=	-162953	(J)	H	=	-128980	(J)	S	=	26.07	(J/K)	V	=	4.15	(cc)	Cp	=	13.91	(J/K)
	SiO2	TiO2	Al2O3	Fe2O3	Cr2O3	FeO	MnO	MgO	NiO	CoO	CaO	Na2O	K2O	P2O5	H2O	CO2	SO3	Cl2O-1	F2O-1
	66.82	0.59	8.73	2.18	0	10.3	0.99	0.67	0	0	5.48	3.37	0.86	0	0	0	0	0	0
clinopyroxene	mass	=	0.2	(gm)	density	=	3.56	(gm/cc)	(analysis	in	mole	%)
	cpx	Na0.01Ca0.20Fe''1.12Mg0.58Fe'''0.07Ti0.00Al0.11Si1.91O6
	G	=	-2537.52	(J)	H	=	-1982.97	(J)	S	=	0.43	(J/K)	V	=	0.06	(cc)	Cp	=	0.22	(J/K)
	diopside	clinoenstatit	hedenbergite	alumino-buffo	buffonite	essenite	jadeite
	-101.63	79.84	112.24	1.6	-1.34	8.75	0.53
feldspar	mass	=	0.33	(gm)	density	=	2.61	(gm/cc)	(analysis	in	mole	%)
	K0.01Na0.54Ca0.45Al1.45Si2.55O8
	G	=	-5681.5	(J)	H	=	-4656.91	(J)	S	=	0.79	(J/K)	V	=	0.13	(cc)	Cp	=	0.41	(J/K)
	albite	anorthite	sanidine
	53.99	45.13	0.88
spinel	mass	=	0.14	(gm)	density	=	4.85	(gm/cc)	(analysis	in	mole	%)
	Fe''1.20Mg0.07Fe'''1.35Al0.12Cr0.00Ti0.26O4
	G	=	-1032.45	(J)	H	=	-671.53	(J)	S	=	0.28	(J/K)	V	=	0.03	(cc)	Cp	=	0.13	(J/K)
	chromite	hercynite	magnetite	spinel	ulvospinel
	0	-0.39	67.42	6.57	26.4
Total	solids	mass	=	0.67	(gm)	density	=	3.16	(gm/cc)
	G	=	-9251.48	(J)	H	=	-7311.4	(J)	S	=	1.49	(J/K)	V	=	0.21	(cc)	Cp	=	0.75	(J/K)
Summary	of	all	fractionated	phases:	(total	mass	=	88.83	grams)
olivine	mass	=	18.12	(gm)	density	=	3.27	(gm/cc)	(analysis	in	mole	%)
	(Ca0.00Mg0.86Fe''0.14Mn0.00Co0.00Ni0.00)2SiO4
	G	=	-284612	(J)	H	=	-230694	(J)	S	=	41.38	(J/K)	V	=	5.54	(cc)	Cp	=	22.36	(J/K)
	tephroite	fayalite	co-olivine	ni-olivine	monticellite	forsterite
	0.26	14.04	0	0	0.86	84.84
orthopyroxene	mass	=	8.48	(gm)	density	=	3.28	(gm/cc)	(analysis	in	mole	%)
	opx	Na0.00Ca0.05Fe''0.39Mg1.48Fe'''0.02Ti0.00Al0.11Si1.93O6
	G	=	-132398	(J)	H	=	-107239	(J)	S	=	19.31	(J/K)	V	=	2.59	(cc)	Cp	=	10.48	(J/K)
	diopside	clinoenstatit	hedenbergite	alumino-buffo	buffonite	essenite	jadeite
	-40.54	94.46	39.18	4.45	-4.25	6.58	0.13
clinopyroxene	mass	=	9.97	(gm)	density	=	3.4	(gm/cc)	(analysis	in	mole	%)
	cpx	Na0.00Ca0.12Fe''0.72Mg1.06Fe'''0.05Ti0.00Al0.13Si1.91O6
	G	=	-142989	(J)	H	=	-113881	(J)	S	=	22.34	(J/K)	V	=	2.94	(cc)	Cp	=	11.66	(J/K)
	diopside	clinoenstatit	hedenbergite	alumino-buffo	buffonite	essenite	jadeite
	-68.78	87.42	71.92	4.33	-3.92	8.66	0.37
feldspar	mass	=	51.04	(gm)	density	=	2.66	(gm/cc)	(analysis	in	mole	%)
	K0.00Na0.31Ca0.68Al1.68Si2.32O8
	G	=	-868080	(J)	H	=	-714124	(J)	S	=	118.14	(J/K)	V	=	19.2	(cc)	Cp	=	61.95	(J/K)
	albite	anorthite	sanidine
	31.36	68.44	0.2
spinel	mass	=	1.22	(gm)	density	=	4.82	(gm/cc)	(analysis	in	mole	%)
	Fe''1.22Mg0.09Fe'''1.25Al0.14Cr0.00Ti0.31O4
	G	=	-9313.08	(J)	H	=	-6118.86	(J)	S	=	2.45	(J/K)	V	=	0.25	(cc)	Cp	=	1.11	(J/K)
	chromite	hercynite	magnetite	spinel	ulvospinel
	0	-1.93	62.43	8.96	30.54
Viscosity	of	the	System	cannot	be	computed.
System	mass	=	100.1	(gm)	density	=	2.87	(gm/cc)
	G	=	-1.6096e+06	(J)	H	=	-1.30835e+06	(J)	S	=	231.17	(J/K)	V	=	34.88	(cc)	Cp	=	122.21	(J/K)
Oxygen	delta	moles	=	-0.000350438	delta	grams	=	-0.0112136
	G	=	103.79	(J)	H	=	-11.72	(J)	S	=	-0.09	(J/K)	V	=	-37.97	(cc)	Cp	=	-0.01	(J/K)
**********----------**********
Title:	Dummy	Title
T	=	1020	(C)	P	=	0.1	(kbars)	log(10)	f	O2	=	-10.6	delta	HM	=	-5.64	NNO	=	-0.68	QFM	=	0	COH	=	2.03	IW	=	3.68
Constraint	Flags:	fO2	path	=	QFM	Fractionate	Solids
Liquid	mass	=	10	(gm)	density	=	2.53	(gm/cc)	viscosity	=	5.61	(log	10	poise)	(analysis	in	wt	%)
	G	=	-154487	(J)	H	=	-122844	(J)	S	=	24.47	(J/K)	V	=	3.95	(cc)	Cp	=	13.08	(J/K)
	SiO2	TiO2	Al2O3	Fe2O3	Cr2O3	FeO	MnO	MgO	NiO	CoO	CaO	Na2O	K2O	P2O5	H2O	CO2	SO3	Cl2O-1	F2O-1
	68.35	0.54	8.35	2.07	0	9.42	0.96	0.55	0	0	5.48	3.37	0.91	0	0	0	0	0	0
olivine	mass	=	0.13	(gm)	density	=	4.02	(gm/cc)	(analysis	in	mole	%)
	(Ca0.01Mg0.19Fe''0.72Mn0.09Co0.00Ni0.00)2SiO4
	G	=	-1349.46	(J)	H	=	-998.32	(J)	S	=	0.27	(J/K)	V	=	0.03	(cc)	Cp	=	0.13	(J/K)
	tephroite	fayalite	co-olivine	ni-olivine	monticellite	forsterite
	9	72.06	0	0	1.91	17.03
clinopyroxene	mass	=	0.06	(gm)	density	=	3.57	(gm/cc)	(analysis	in	mole	%)
	cpx	Na0.01Ca0.22Fe''1.14Mg0.53Fe'''0.08Ti0.00Al0.11Si1.91O6
	G	=	-801.84	(J)	H	=	-627.75	(J)	S	=	0.13	(J/K)	V	=	0.02	(cc)	Cp	=	0.07	(J/K)
	diopside	clinoenstatit	hedenbergite	alumino-buffo	buffonite	essenite	jadeite
	-101.12	77.13	114.47	1.27	-1	8.67	0.58
feldspar	mass	=	0.32	(gm)	density	=	2.61	(gm/cc)	(analysis	in	mole	%)
	K0.01Na0.55Ca0.44Al1.44Si2.56O8
	G	=	-5456.17	(J)	H	=	-4481.74	(J)	S	=	0.75	(J/K)	V	=	0.12	(cc)	Cp	=	0.39	(J/K)
	albite	anorthite	sanidine
	54.83	44.26	0.91
spinel	mass	=	0.1	(gm)	density	=	4.86	(gm/cc)	(analysis	in	mole	%)
	Fe''1.20Mg0.06Fe'''1.37Al0.12Cr0.00Ti0.26O4
	G	=	-734.68	(J)	H	=	-478.7	(J)	S	=	0.2	(J/K)	V	=	0.02	(cc)	Cp	=	0.09	(J/K)
	chromite	hercynite	magnetite	spinel	ulvospinel
	0	-0.05	68.53	5.87	25.65
Total	solids	mass	=	0.61	(gm)	density	=	3.17	(gm/cc)
	G	=	-8342.15	(J)	H	=	-6586.5	(J)	S	=	1.36	(J/K)	V	=	0.19	(cc)	Cp	=	0.68	(J/K)
Summary	of	all	fractionated	phases:	(total	mass	=	89.49	grams)
olivine	mass	=	18.12	(gm)	density	=	3.27	(gm/cc)	(analysis	in	mole	%)
	(Ca0.00Mg0.86Fe''0.14Mn0.00Co0.00Ni0.00)2SiO4
	G	=	-284199	(J)	H	=	-230917	(J)	S	=	41.2	(J/K)	V	=	5.54	(cc)	Cp	=	22.34	(J/K)
	tephroite	fayalite	co-olivine	ni-olivine	monticellite	forsterite
	0.26	14.04	0	0	0.86	84.84
orthopyroxene	mass	=	8.48	(gm)	density	=	3.28	(gm/cc)	(analysis	in	mole	%)
	opx	Na0.00Ca0.05Fe''0.39Mg1.48Fe'''0.02Ti0.00Al0.11Si1.93O6
	G	=	-132205	(J)	H	=	-107344	(J)	S	=	19.23	(J/K)	V	=	2.59	(cc)	Cp	=	10.47	(J/K)
	diopside	clinoenstatit	hedenbergite	alumino-buffo	buffonite	essenite	jadeite
	-40.54	94.46	39.18	4.45	-4.25	6.58	0.13
clinopyroxene	mass	=	10.16	(gm)	density	=	3.4	(gm/cc)	(analysis	in	mole	%)
	cpx	Na0.00Ca0.12Fe''0.73Mg1.05Fe'''0.05Ti0.00Al0.13Si1.91O6
	G	=	-145270	(J)	H	=	-115957	(J)	S	=	22.67	(J/K)	V	=	2.99	(cc)	Cp	=	11.86	(J/K)
	diopside	clinoenstatit	hedenbergite	alumino-buffo	buffonite	essenite	jadeite
	-69.36	87.29	72.64	4.28	-3.88	8.66	0.37
feldspar	mass	=	51.37	(gm)	density	=	2.66	(gm/cc)	(analysis	in	mole	%)
	K0.00Na0.32Ca0.68Al1.68Si2.32O8
	G	=	-872530	(J)	H	=	-719366	(J)	S	=	118.44	(J/K)	V	=	19.32	(cc)	Cp	=	62.28	(J/K)
	albite	anorthite	sanidine
	31.5	68.29	0.21
spinel	mass	=	1.35	(gm)	density	=	4.82	(gm/cc)	(analysis	in	mole	%)
	Fe''1.21Mg0.09Fe'''1.26Al0.14Cr0.00Ti0.30O4
	G	=	-10301.7	(J)	H	=	-6791.82	(J)	S	=	2.71	(J/K)	V	=	0.28	(cc)	Cp	=	1.23	(J/K)
	chromite	hercynite	magnetite	spinel	ulvospinel
	0	-1.78	62.93	8.72	30.13
Viscosity	of	the	System	cannot	be	computed.
System	mass	=	100.1	(gm)	density	=	2.87	(gm/cc)
	G	=	-1.60733e+06	(J)	H	=	-1.30981e+06	(J)	S	=	230.08	(J/K)	V	=	34.85	(cc)	Cp	=	121.93	(J/K)
Oxygen	delta	moles	=	-0.000275507	delta	grams	=	-0.0088159
	G	=	80.9	(J)	H	=	-9.11	(J)	S	=	-0.07	(J/K)	V	=	-29.62	(cc)	Cp	=	-0.01	(J/K)
**********----------**********
Title:	Dummy	Title
T	=	1010	(C)	P	=	0.1	(kbars)	log(10)	f	O2	=	-10.75	delta	HM	=	-5.64	NNO	=	-0.68	QFM	=	0	COH	=	2.01	IW	=	3.69
Constraint	Flags:	fO2	path	=	QFM	Fractionate	Solids
Liquid	mass	=	9.46	(gm)	density	=	2.51	(gm/cc)	viscosity	=	5.89	(log	10	poise)	(analysis	in	wt	%)
	G	=	-146981	(J)	H	=	-117406	(J)	S	=	23.05	(J/K)	V	=	3.76	(cc)	Cp	=	12.34	(J/K)
	SiO2	TiO2	Al2O3	Fe2O3	Cr2O3	FeO	MnO	MgO	NiO	CoO	CaO	Na2O	K2O	P2O5	H2O	CO2	SO3	Cl2O-1	F2O-1
	69.87	0.49	8.01	1.94	0	8.57	0.93	0.44	0	0	5.42	3.38	0.96	0	0	0	0	0	0
olivine	mass	=	0.13	(gm)	density	=	4.04	(gm/cc)	(analysis	in	mole	%)
	(Ca0.01Mg0.17Fe''0.74Mn0.09Co0.00Ni0.00)2SiO4
	G	=	-1343.23	(J)	H	=	-994.12	(J)	S	=	0.27	(J/K)	V	=	0.03	(cc)	Cp	=	0.13	(J/K)
	tephroite	fayalite	co-olivine	ni-olivine	monticellite	forsterite
	9.24	73.71	0	0	1.94	15.11
clinopyroxene	mass	=	0.06	(gm)	density	=	3.47	(gm/cc)	(analysis	in	mole	%)
	cpx	Na0.02Ca0.71Fe''0.76Mg0.38Fe'''0.11Ti0.01Al0.13Si1.89O6
	G	=	-846.75	(J)	H	=	-677.48	(J)	S	=	0.13	(J/K)	V	=	0.02	(cc)	Cp	=	0.07	(J/K)
	diopside	clinoenstatit	hedenbergite	alumino-buffo	buffonite	essenite	jadeite
	-16.26	27.07	75.69	0.41	0.84	10.21	2.05
feldspar	mass	=	0.27	(gm)	density	=	2.61	(gm/cc)	(analysis	in	mole	%)
	K0.01Na0.56Ca0.43Al1.43Si2.57O8
	G	=	-4626.25	(J)	H	=	-3808.03	(J)	S	=	0.64	(J/K)	V	=	0.1	(cc)	Cp	=	0.33	(J/K)
	albite	anorthite	sanidine
	55.84	43.21	0.95
spinel	mass	=	0.08	(gm)	density	=	4.87	(gm/cc)	(analysis	in	mole	%)
	Fe''1.20Mg0.05Fe'''1.39Al0.11Cr0.00Ti0.25O4
	G	=	-590.43	(J)	H	=	-385.56	(J)	S	=	0.16	(J/K)	V	=	0.02	(cc)	Cp	=	0.07	(J/K)
	chromite	hercynite	magnetite	spinel	ulvospinel
	0	0.27	69.37	5.22	25.14
Total	solids	mass	=	0.55	(gm)	density	=	3.19	(gm/cc)
	G	=	-7406.66	(J)	H	=	-5865.2	(J)	S	=	1.2	(J/K)	V	=	0.17	(cc)	Cp	=	0.61	(J/K)
Summary	of	all	fractionated	phases:	(total	mass	=	90.09	grams)
olivine	mass	=	18.25	(gm)	density	=	3.28	(gm/cc)	(analysis	in	mole	%)
	(Ca0.00Mg0.85Fe''0.14Mn0.00Co0.00Ni0.00)2SiO4
	G	=	-285126	(J)	H	=	-232120	(J)	S	=	41.31	(J/K)	V	=	5.57	(cc)	Cp	=	22.44	(J/K)
	tephroite	fayalite	co-olivine	ni-olivine	monticellite	forsterite
	0.31	14.36	0	0	0.87	84.47
orthopyroxene	mass	=	8.48	(gm)	density	=	3.28	(gm/cc)	(analysis	in	mole	%)
	opx	Na0.00Ca0.05Fe''0.39Mg1.48Fe'''0.02Ti0.00Al0.11Si1.93O6
	G	=	-132013	(J)	H	=	-107449	(J)	S	=	19.14	(J/K)	V	=	2.58	(cc)	Cp	=	10.46	(J/K)
	diopside	clinoenstatit	hedenbergite	alumino-buffo	buffonite	essenite	jadeite
	-40.54	94.46	39.18	4.45	-4.25	6.58	0.13
clinopyroxene	mass	=	10.22	(gm)	density	=	3.4	(gm/cc)	(analysis	in	mole	%)
	cpx	Na0.00Ca0.12Fe''0.73Mg1.05Fe'''0.05Ti0.00Al0.13Si1.91O6
	G	=	-145814	(J)	H	=	-116680	(J)	S	=	22.7	(J/K)	V	=	3	(cc)	Cp	=	11.91	(J/K)
	diopside	clinoenstatit	hedenbergite	alumino-buffo	buffonite	essenite	jadeite
	-69.54	87.23	72.87	4.27	-3.86	8.66	0.37
feldspar	mass	=	51.69	(gm)	density	=	2.66	(gm/cc)	(analysis	in	mole	%)
	K0.00Na0.32Ca0.68Al1.68Si2.32O8
	G	=	-876752	(J)	H	=	-724438	(J)	S	=	118.7	(J/K)	V	=	19.44	(cc)	Cp	=	62.85	(J/K)
	albite	anorthite	sanidine
	31.65	68.14	0.21
spinel	mass	=	1.45	(gm)	density	=	4.83	(gm/cc)	(analysis	in	mole	%)
	Fe''1.21Mg0.09Fe'''1.27Al0.14Cr0.00Ti0.30O4
	G	=	-10990.9	(J)	H	=	-7272.89	(J)	S	=	2.9	(J/K)	V	=	0.3	(cc)	Cp	=	1.32	(J/K)
	chromite	hercynite	magnetite	spinel	ulvospinel
	0	-1.66	63.3	8.53	29.83
Viscosity	of	the	System	cannot	be	computed.
System	mass	=	100.1	(gm)	density	=	2.87	(gm/cc)
	G	=	-1.60508e+06	(J)	H	=	-1.31123e+06	(J)	S	=	229.01	(J/K)	V	=	34.83	(cc)	Cp	=	121.92	(J/K)
Oxygen	delta	moles	=	-0.000220002	delta	grams	=	-0.00703979
	G	=	64.05	(J)	H	=	-7.2	(J)	S	=	-0.06	(J/K)	V	=	-23.47	(cc)	Cp	=	-0.01	(J/K)
**********----------**********
Title:	Dummy	Title
T	=	1000	(C)	P	=	0.1	(kbars)	log(10)	f	O2	=	-10.9	delta	HM	=	-5.65	NNO	=	-0.68	QFM	=	0	COH	=	2	IW	=	3.71
Constraint	Flags:	fO2	path	=	QFM	Fractionate	Solids
Liquid	mass	=	8.99	(gm)	density	=	2.49	(gm/cc)	viscosity	=	6.17	(log	10	poise)	(analysis	in	wt	%)
	G	=	-140310	(J)	H	=	-112563	(J)	S	=	21.79	(J/K)	V	=	3.6	(cc)	Cp	=	11.69	(J/K)
	SiO2	TiO2	Al2O3	Fe2O3	Cr2O3	FeO	MnO	MgO	NiO	CoO	CaO	Na2O	K2O	P2O5	H2O	CO2	SO3	Cl2O-1	F2O-1
	71.29	0.45	7.71	1.81	0	7.8	0.9	0.34	0	0	5.3	3.39	1	0	0	0	0	0	0
olivine	mass	=	0.09	(gm)	density	=	4.06	(gm/cc)	(analysis	in	mole	%)
	(Ca0.01Mg0.15Fe''0.75Mn0.10Co0.00Ni0.00)2SiO4
	G	=	-900.8	(J)	H	=	-666.91	(J)	S	=	0.18	(J/K)	V	=	0.02	(cc)	Cp	=	0.09	(J/K)
	tephroite	fayalite	co-olivine	ni-olivine	monticellite	forsterite
	9.65	75.29	0	0	1.94	13.11
clinopyroxene	mass	=	0.1	(gm)	density	=	3.48	(gm/cc)	(analysis	in	mole	%)
	cpx	Na0.02Ca0.73Fe''0.78Mg0.34Fe'''0.12Ti0.01Al0.12Si1.88O6
	G	=	-1324.33	(J)	H	=	-1061.45	(J)	S	=	0.21	(J/K)	V	=	0.03	(cc)	Cp	=	0.11	(J/K)
	diopside	clinoenstatit	hedenbergite	alumino-buffo	buffonite	essenite	jadeite
	-16.35	25	77.54	-0.01	1.33	10.33	2.17
feldspar	mass	=	0.23	(gm)	density	=	2.61	(gm/cc)	(analysis	in	mole	%)
	K0.01Na0.57Ca0.42Al1.42Si2.58O8
	G	=	-3867.63	(J)	H	=	-3190.21	(J)	S	=	0.53	(J/K)	V	=	0.09	(cc)	Cp	=	0.28	(J/K)
	albite	anorthite	sanidine
	57.05	41.97	0.99
spinel	mass	=	0.07	(gm)	density	=	4.88	(gm/cc)	(analysis	in	mole	%)
	Fe''1.20Mg0.05Fe'''1.40Al0.10Cr0.00Ti0.25O4
	G	=	-490.04	(J)	H	=	-320.78	(J)	S	=	0.13	(J/K)	V	=	0.01	(cc)	Cp	=	0.06	(J/K)
	chromite	hercynite	magnetite	spinel	ulvospinel
	0	0.63	70.11	4.57	24.69
Total	solids	mass	=	0.48	(gm)	density	=	3.19	(gm/cc)
	G	=	-6582.8	(J)	H	=	-5239.36	(J)	S	=	1.06	(J/K)	V	=	0.15	(cc)	Cp	=	0.54	(J/K)
Summary	of	all	fractionated	phases:	(total	mass	=	90.63	grams)
olivine	mass	=	18.38	(gm)	density	=	3.28	(gm/cc)	(analysis	in	mole	%)
	(Ca0.00Mg0.85Fe''0.15Mn0.00Co0.00Ni0.00)2SiO4
	G	=	-286047	(J)	H	=	-233318	(J)	S	=	41.42	(J/K)	V	=	5.6	(cc)	Cp	=	22.54	(J/K)
	tephroite	fayalite	co-olivine	ni-olivine	monticellite	forsterite
	0.36	14.68	0	0	0.87	84.08
orthopyroxene	mass	=	8.48	(gm)	density	=	3.28	(gm/cc)	(analysis	in	mole	%)
	opx	Na0.00Ca0.05Fe''0.39Mg1.48Fe'''0.02Ti0.00Al0.11Si1.93O6
	G	=	-131822	(J)	H	=	-107553	(J)	S	=	19.06	(J/K)	V	=	2.58	(cc)	Cp	=	10.45	(J/K)
	diopside	clinoenstatit	hedenbergite	alumino-buffo	buffonite	essenite	jadeite
	-40.54	94.46	39.18	4.45	-4.25	6.58	0.13
clinopyroxene	mass	=	10.28	(gm)	density	=	3.4	(gm/cc)	(analysis	in	mole	%)
	cpx	Na0.00Ca0.13Fe''0.73Mg1.05Fe'''0.05Ti0.00Al0.13Si1.91O6
	G	=	-146401	(J)	H	=	-117449	(J)	S	=	22.74	(J/K)	V	=	3.02	(cc)	Cp	=	11.96	(J/K)
	diopside	clinoenstatit	hedenbergite	alumino-buffo	buffonite	essenite	jadeite
	-69.25	86.9	72.88	4.24	-3.83	8.67	0.38
feldspar	mass	=	51.96	(gm)	density	=	2.66	(gm/cc)	(analysis	in	mole	%)
	K0.00Na0.32Ca0.68Al1.68Si2.32O8
	G	=	-880143	(J)	H	=	-728839	(J)	S	=	118.84	(J/K)	V	=	19.54	(cc)	Cp	=	63.11	(J/K)
	albite	anorthite	sanidine
	31.78	68.01	0.22
spinel	mass	=	1.53	(gm)	density	=	4.83	(gm/cc)	(analysis	in	mole	%)
	Fe''1.21Mg0.08Fe'''1.27Al0.14Cr0.00Ti0.30O4
	G	=	-11534.4	(J)	H	=	-7661.57	(J)	S	=	3.04	(J/K)	V	=	0.32	(cc)	Cp	=	1.39	(J/K)
	chromite	hercynite	magnetite	spinel	ulvospinel
	0	-1.56	63.61	8.36	29.59
Viscosity	of	the	System	cannot	be	computed.
System	mass	=	100.1	(gm)	density	=	2.88	(gm/cc)
	G	=	-1.60284e+06	(J)	H	=	-1.31262e+06	(J)	S	=	227.95	(J/K)	V	=	34.81	(cc)	Cp	=	121.67	(J/K)
Oxygen	delta	moles	=	-0.000171115	delta	grams	=	-0.00547547
	G	=	49.38	(J)	H	=	-5.54	(J)	S	=	-0.04	(J/K)	V	=	-18.11	(cc)	Cp	=	-0.01	(J/K)
**********----------**********
Title:	Dummy	Title
T	=	990	(C)	P	=	0.1	(kbars)	log(10)	f	O2	=	-11.05	delta	HM	=	-5.65	NNO	=	-0.67	QFM	=	0	COH	=	1.99	IW	=	3.72
Constraint	Flags:	fO2	path	=	QFM	Fractionate	Solids
Liquid	mass	=	7.9	(gm)	density	=	2.48	(gm/cc)	viscosity	=	6.36	(log	10	poise)	(analysis	in	wt	%)
	G	=	-123747	(J)	H	=	-99640.2	(J)	S	=	19.08	(J/K)	V	=	3.19	(cc)	Cp	=	10.25	(J/K)
	SiO2	TiO2	Al2O3	Fe2O3	Cr2O3	FeO	MnO	MgO	NiO	CoO	CaO	Na2O	K2O	P2O5	H2O	CO2	SO3	Cl2O-1	F2O-1
	72.41	0.42	7.34	1.71	0	7.08	0.94	0.23	0	0	5.23	3.5	1.13	0	0	0	0	0	0
olivine	mass	=	0.09	(gm)	density	=	4.09	(gm/cc)	(analysis	in	mole	%)
	(Ca0.01Mg0.12Fe''0.77Mn0.11Co0.00Ni0.00)2SiO4
	G	=	-913.48	(J)	H	=	-676.12	(J)	S	=	0.19	(J/K)	V	=	0.02	(cc)	Cp	=	0.09	(J/K)
	tephroite	fayalite	co-olivine	ni-olivine	monticellite	forsterite
	10.84	76.67	0	0	2.04	10.45
clinopyroxene	mass	=	0.16	(gm)	density	=	3.49	(gm/cc)	(analysis	in	mole	%)
	cpx	Na0.02Ca0.77Fe''0.79Mg0.28Fe'''0.13Ti0.01Al0.13Si1.88O6
	G	=	-2178.33	(J)	H	=	-1749.29	(J)	S	=	0.34	(J/K)	V	=	0.05	(cc)	Cp	=	0.17	(J/K)
	diopside	clinoenstatit	hedenbergite	alumino-buffo	buffonite	essenite	jadeite
	-14.39	21.02	78.63	-0.69	2.23	10.77	2.43
feldspar	mass	=	0.41	(gm)	density	=	2.61	(gm/cc)	(analysis	in	mole	%)
	K0.01Na0.59Ca0.40Al1.40Si2.60O8
	G	=	-6850.44	(J)	H	=	-5661.86	(J)	S	=	0.94	(J/K)	V	=	0.16	(cc)	Cp	=	0.5	(J/K)
	albite	anorthite	sanidine
	58.64	40.21	1.15
quartz	mass	=	0.35	(gm)	density	=	2.54	(gm/cc)
	SiO2
	G	=	-5925.59	(J)	H	=	-4947.51	(J)	S	=	0.77	(J/K)	V	=	0.14	(cc)	Cp	=	0.42	(J/K)
spinel	mass	=	0.09	(gm)	density	=	4.89	(gm/cc)	(analysis	in	mole	%)
	Fe''1.20Mg0.04Fe'''1.42Al0.10Cr0.00Ti0.24O4
	G	=	-630.76	(J)	H	=	-413.71	(J)	S	=	0.17	(J/K)	V	=	0.02	(cc)	Cp	=	0.08	(J/K)
	chromite	hercynite	magnetite	spinel	ulvospinel
	0	1.08	70.99	3.76	24.17
Total	solids	mass	=	1.1	(gm)	density	=	2.88	(gm/cc)
	G	=	-16498.6	(J)	H	=	-13448.5	(J)	S	=	2.41	(J/K)	V	=	0.38	(cc)	Cp	=	1.26	(J/K)
Summary	of	all	fractionated	phases:	(total	mass	=	91.11	grams)
olivine	mass	=	18.47	(gm)	density	=	3.29	(gm/cc)	(analysis	in	mole	%)
	(Ca0.00Mg0.85Fe''0.15Mn0.00Co0.00Ni0.00)2SiO4
	G	=	-286521	(J)	H	=	-234193	(J)	S	=	41.43	(J/K)	V	=	5.62	(cc)	Cp	=	22.6	(J/K)
	tephroite	fayalite	co-olivine	ni-olivine	monticellite	forsterite
	0.39	14.91	0	0	0.88	83.82
orthopyroxene	mass	=	8.48	(gm)	density	=	3.29	(gm/cc)	(analysis	in	mole	%)
	opx	Na0.00Ca0.05Fe''0.39Mg1.48Fe'''0.02Ti0.00Al0.11Si1.93O6
	G	=	-131632	(J)	H	=	-107658	(J)	S	=	18.98	(J/K)	V	=	2.58	(cc)	Cp	=	10.43	(J/K)
	diopside	clinoenstatit	hedenbergite	alumino-buffo	buffonite	essenite	jadeite
	-40.54	94.46	39.18	4.45	-4.25	6.58	0.13
clinopyroxene	mass	=	10.38	(gm)	density	=	3.41	(gm/cc)	(analysis	in	mole	%)
	cpx	Na0.00Ca0.13Fe''0.73Mg1.04Fe'''0.05Ti0.00Al0.13Si1.91O6
	G	=	-147465	(J)	H	=	-118603	(J)	S	=	22.85	(J/K)	V	=	3.05	(cc)	Cp	=	12.05	(J/K)
	diopside	clinoenstatit	hedenbergite	alumino-buffo	buffonite	essenite	jadeite
	-68.79	86.37	72.92	4.21	-3.79	8.68	0.4
feldspar	mass	=	52.18	(gm)	density	=	2.66	(gm/cc)	(analysis	in	mole	%)
	K0.00Na0.32Ca0.68Al1.68Si2.32O8
	G	=	-882774	(J)	H	=	-732625	(J)	S	=	118.87	(J/K)	V	=	19.62	(cc)	Cp	=	63.31	(J/K)
	albite	anorthite	sanidine
	31.89	67.89	0.22
spinel	mass	=	1.6	(gm)	density	=	4.84	(gm/cc)	(analysis	in	mole	%)
	Fe''1.21Mg0.08Fe'''1.28Al0.13Cr0.00Ti0.29O4
	G	=	-11976.5	(J)	H	=	-7986.09	(J)	S	=	3.16	(J/K)	V	=	0.33	(cc)	Cp	=	1.44	(J/K)
	chromite	hercynite	magnetite	spinel	ulvospinel
	0	-1.48	63.87	8.21	29.4
Viscosity	of	the	System	cannot	be	computed.
System	mass	=	100.11	(gm)	density	=	2.88	(gm/cc)
	G	=	-1.60061e+06	(J)	H	=	-1.31415e+06	(J)	S	=	226.78	(J/K)	V	=	34.76	(cc)	Cp	=	121.36	(J/K)
Oxygen	delta	moles	=	-0.000101626	delta	grams	=	-0.00325191
	G	=	29.07	(J)	H	=	-3.25	(J)	S	=	-0.03	(J/K)	V	=	-10.67	(cc)	Cp	=	0	(J/K)
**********----------**********
Title:	Dummy	Title
T	=	980	(C)	P	=	0.1	(kbars)	log(10)	f	O2	=	-11.21	delta	HM	=	-5.66	NNO	=	-0.67	QFM	=	0	COH	=	1.97	IW	=	3.74
Constraint	Flags:	fO2	path	=	QFM	Fractionate	Solids
Liquid	mass	=	6.54	(gm)	density	=	2.46	(gm/cc)	viscosity	=	6.48	(log	10	poise)	(analysis	in	wt	%)
	G	=	-102624	(J)	H	=	-82890.6	(J)	S	=	15.75	(J/K)	V	=	2.65	(cc)	Cp	=	8.47	(J/K)
	SiO2	TiO2	Al2O3	Fe2O3	Cr2O3	FeO	MnO	MgO	NiO	CoO	CaO	Na2O	K2O	P2O5	H2O	CO2	SO3	Cl2O-1	F2O-1
	73.22	0.39	6.94	1.62	0	6.39	1.02	0.13	0	0	5.21	3.74	1.35	0	0	0	0	0	0
olivine	mass	=	0.08	(gm)	density	=	4.12	(gm/cc)	(analysis	in	mole	%)
	(Ca0.01Mg0.10Fe''0.78Mn0.13Co0.00Ni0.00)2SiO4
	G	=	-799.74	(J)	H	=	-591.63	(J)	S	=	0.17	(J/K)	V	=	0.02	(cc)	Cp	=	0.08	(J/K)
	tephroite	fayalite	co-olivine	ni-olivine	monticellite	forsterite
	12.9	77.59	0	0	2.26	7.26
clinopyroxene	mass	=	0.2	(gm)	density	=	3.51	(gm/cc)	(analysis	in	mole	%)
	cpx	Na0.03Ca0.80Fe''0.81Mg0.21Fe'''0.15Ti0.01Al0.13Si1.87O6
	G	=	-2634.15	(J)	H	=	-2118.08	(J)	S	=	0.41	(J/K)	V	=	0.06	(cc)	Cp	=	0.21	(J/K)
	diopside	clinoenstatit	hedenbergite	alumino-buffo	buffonite	essenite	jadeite
	-13.75	16.99	80.54	-1.68	3.56	11.52	2.81
feldspar	mass	=	0.46	(gm)	density	=	2.6	(gm/cc)	(analysis	in	mole	%)
	K0.01Na0.61Ca0.38Al1.38Si2.62O8
	G	=	-7741.83	(J)	H	=	-6410.82	(J)	S	=	1.06	(J/K)	V	=	0.18	(cc)	Cp	=	0.56	(J/K)
	albite	anorthite	sanidine
	60.61	37.93	1.47
quartz	mass	=	0.55	(gm)	density	=	2.54	(gm/cc)
	SiO2
	G	=	-9330.55	(J)	H	=	-7807.18	(J)

## Sheet: GPa 0.1
**********----------**********
T	=	1500	(C)	P	=	1	(kbars)	log(10)	f	O2	=	-5.43	delta	HM	=	-5.46	NNO	=	-0.73	QFM	=	0	COH	=	2.43	IW	=	3.23
Constraint	Flags:	fO2	path	=	QFM	Fractionate	Solids
Liquid	mass	=	100.11	(gm)	density	=	2.64	(gm/cc)	viscosity	=	1.16	(log	10	poise)	(analysis	in	wt	%)
	G	=	-1.73193e+06	(J)	H	=	-1.20647e+06	(J)	S	=	296.34	(J/K)	V	=	37.89	(cc)	Cp	=	154.82	(J/K)
	SiO2	TiO2	Al2O3	Fe2O3	Cr2O3	FeO	MnO	MgO	NiO	CoO	CaO	Na2O	K2O	P2O5	H2O	CO2	SO3	Cl2O-1	F2O-1
	50.2	0.22	17.61	1.19	0	7.41	0.15	12.66	0	0	8.26	2.2	0.11	0	0	0	0	0	0
Total	solids	mass	=	0	(gm)	density	=	0	(gm/cc)
	G	=	0	(J)	H	=	0	(J)	S	=	0	(J/K)	V	=	0	(cc)	Cp	=	0	(J/K)
Summary	of	all	fractionated	phases:	(total	mass	=	0	grams)
Viscosity	of	the	System:	1.16	(log	10	poise)
System	mass	=	100.11	(gm)	density	=	2.64	(gm/cc)
	G	=	-1.73193e+06	(J)	H	=	-1.20647e+06	(J)	S	=	296.34	(J/K)	V	=	37.89	(cc)	Cp	=	154.82	(J/K)
Oxygen	delta	moles	=	-4.16334e-17	delta	grams	=	-1.33222e-15
	G	=	0	(J)	H	=	0	(J)	S	=	0	(J/K)	V	=	0	(cc)	Cp	=	0	(J/K)
**********----------**********
Title:	Dummy	Title
T	=	1490	(C)	P	=	1	(kbars)	log(10)	f	O2	=	-5.51	delta	HM	=	-5.46	NNO	=	-0.73	QFM	=	0	COH	=	2.42	IW	=	3.24
Constraint	Flags:	fO2	path	=	QFM	Fractionate	Solids
Liquid	mass	=	100.11	(gm)	density	=	2.64	(gm/cc)	viscosity	=	1.19	(log	10	poise)	(analysis	in	wt	%)
	G	=	-1.72897e+06	(J)	H	=	-1.20801e+06	(J)	S	=	295.47	(J/K)	V	=	37.87	(cc)	Cp	=	154.82	(J/K)
	SiO2	TiO2	Al2O3	Fe2O3	Cr2O3	FeO	MnO	MgO	NiO	CoO	CaO	Na2O	K2O	P2O5	H2O	CO2	SO3	Cl2O-1	F2O-1
	50.2	0.22	17.61	1.19	0	7.41	0.15	12.66	0	0	8.26	2.2	0.11	0	0	0	0	0	0
Total	solids	mass	=	0	(gm)	density	=	0	(gm/cc)
	G	=	0	(J)	H	=	0	(J)	S	=	0	(J/K)	V	=	0	(cc)	Cp	=	0	(J/K)
Summary	of	all	fractionated	phases:	(total	mass	=	0	grams)
Viscosity	of	the	System:	1.19	(log	10	poise)
System	mass	=	100.11	(gm)	density	=	2.64	(gm/cc)
	G	=	-1.72897e+06	(J)	H	=	-1.20801e+06	(J)	S	=	295.47	(J/K)	V	=	37.87	(cc)	Cp	=	154.82	(J/K)
Oxygen	delta	moles	=	1.53404e-06	delta	grams	=	4.90874e-05
	G	=	-0.64	(J)	H	=	0.08	(J)	S	=	0	(J/K)	V	=	0.22	(cc)	Cp	=	0	(J/K)
**********----------**********
Title:	Dummy	Title
T	=	1480	(C)	P	=	1	(kbars)	log(10)	f	O2	=	-5.59	delta	HM	=	-5.47	NNO	=	-0.73	QFM	=	0	COH	=	2.42	IW	=	3.25
Constraint	Flags:	fO2	path	=	QFM	Fractionate	Solids
Liquid	mass	=	100.11	(gm)	density	=	2.65	(gm/cc)	viscosity	=	1.22	(log	10	poise)	(analysis	in	wt	%)
	G	=	-1.72602e+06	(J)	H	=	-1.20956e+06	(J)	S	=	294.59	(J/K)	V	=	37.85	(cc)	Cp	=	154.82	(J/K)
	SiO2	TiO2	Al2O3	Fe2O3	Cr2O3	FeO	MnO	MgO	NiO	CoO	CaO	Na2O	K2O	P2O5	H2O	CO2	SO3	Cl2O-1	F2O-1
	50.2	0.22	17.61	1.19	0	7.41	0.15	12.66	0	0	8.26	2.2	0.11	0	0	0	0	0	0
Total	solids	mass	=	0	(gm)	density	=	0	(gm/cc)
	G	=	0	(J)	H	=	0	(J)	S	=	0	(J/K)	V	=	0	(cc)	Cp	=	0	(J/K)
Summary	of	all	fractionated	phases:	(total	mass	=	0	grams)
Viscosity	of	the	System:	1.22	(log	10	poise)
System	mass	=	100.11	(gm)	density	=	2.65	(gm/cc)
	G	=	-1.72602e+06	(J)	H	=	-1.20956e+06	(J)	S	=	294.59	(J/K)	V	=	37.85	(cc)	Cp	=	154.82	(J/K)
Oxygen	delta	moles	=	3.44066e-06	delta	grams	=	0.000110097
	G	=	-1.42	(J)	H	=	0.17	(J)	S	=	0	(J/K)	V	=	0.5	(cc)	Cp	=	0	(J/K)
**********----------**********
Title:	Dummy	Title
T	=	1470	(C)	P	=	1	(kbars)	log(10)	f	O2	=	-5.67	delta	HM	=	-5.47	NNO	=	-0.73	QFM	=	0	COH	=	2.41	IW	=	3.25
Constraint	Flags:	fO2	path	=	QFM	Fractionate	Solids
Liquid	mass	=	100.11	(gm)	density	=	2.65	(gm/cc)	viscosity	=	1.25	(log	10	poise)	(analysis	in	wt	%)
	G	=	-1.72308e+06	(J)	H	=	-1211113	(J)	S	=	293.7	(J/K)	V	=	37.82	(cc)	Cp	=	154.82	(J/K)
	SiO2	TiO2	Al2O3	Fe2O3	Cr2O3	FeO	MnO	MgO	NiO	CoO	CaO	Na2O	K2O	P2O5	H2O	CO2	SO3	Cl2O-1	F2O-1
	50.2	0.22	17.61	1.19	0	7.41	0.15	12.66	0	0	8.26	2.2	0.11	0	0	0	0	0	0
Total	solids	mass	=	0	(gm)	density	=	0	(gm/cc)
	G	=	0	(J)	H	=	0	(J)	S	=	0	(J/K)	V	=	0	(cc)	Cp	=	0	(J/K)
Summary	of	all	fractionated	phases:	(total	mass	=	0	grams)
Viscosity	of	the	System:	1.25	(log	10	poise)
System	mass	=	100.11	(gm)	density	=	2.65	(gm/cc)
	G	=	-1.72308e+06	(J)	H	=	-1211113	(J)	S	=	293.7	(J/K)	V	=	37.82	(cc)	Cp	=	154.82	(J/K)
Oxygen	delta	moles	=	5.72878e-06	delta	grams	=	0.000183314
	G	=	-2.35	(J)	H	=	0.28	(J)	S	=	0	(J/K)	V	=	0.83	(cc)	Cp	=	0	(J/K)
**********----------**********
Title:	Dummy	Title
T	=	1460	(C)	P	=	1	(kbars)	log(10)	f	O2	=	-5.75	delta	HM	=	-5.47	NNO	=	-0.72	QFM	=	0	COH	=	2.4	IW	=	3.26
Constraint	Flags:	fO2	path	=	QFM	Fractionate	Solids
Liquid	mass	=	100.11	(gm)	density	=	2.65	(gm/cc)	viscosity	=	1.28	(log	10	poise)	(analysis	in	wt	%)
	G	=	-1.72015e+06	(J)	H	=	-1.21266e+06	(J)	S	=	292.81	(J/K)	V	=	37.8	(cc)	Cp	=	154.82	(J/K)
	SiO2	TiO2	Al2O3	Fe2O3	Cr2O3	FeO	MnO	MgO	NiO	CoO	CaO	Na2O	K2O	P2O5	H2O	CO2	SO3	Cl2O-1	F2O-1
	50.2	0.22	17.61	1.19	0	7.41	0.15	12.66	0	0	8.26	2.2	0.11	0	0	0	0	0	0
Total	solids	mass	=	0	(gm)	density	=	0	(gm/cc)
	G	=	0	(J)	H	=	0	(J)	S	=	0	(J/K)	V	=	0	(cc)	Cp	=	0	(J/K)
Summary	of	all	fractionated	phases:	(total	mass	=	0	grams)
Viscosity	of	the	System:	1.28	(log	10	poise)
System	mass	=	100.11	(gm)	density	=	2.65	(gm/cc)
	G	=	-1.72015e+06	(J)	H	=	-1.21266e+06	(J)	S	=	292.81	(J/K)	V	=	37.8	(cc)	Cp	=	154.82	(J/K)
Oxygen	delta	moles	=	8.40769e-06	delta	grams	=	0.000269036
	G	=	-3.42	(J)	H	=	0.41	(J)	S	=	0	(J/K)	V	=	1.21	(cc)	Cp	=	0	(J/K)
**********----------**********
Title:	Dummy	Title
T	=	1450	(C)	P	=	1	(kbars)	log(10)	f	O2	=	-5.83	delta	HM	=	-5.47	NNO	=	-0.72	QFM	=	0	COH	=	2.4	IW	=	3.27
Constraint	Flags:	fO2	path	=	QFM	Fractionate	Solids
Liquid	mass	=	100.11	(gm)	density	=	2.65	(gm/cc)	viscosity	=	1.31	(log	10	poise)	(analysis	in	wt	%)
	G	=	-1.71723e+06	(J)	H	=	-1.21421e+06	(J)	S	=	291.92	(J/K)	V	=	37.77	(cc)	Cp	=	154.82	(J/K)
	SiO2	TiO2	Al2O3	Fe2O3	Cr2O3	FeO	MnO	MgO	NiO	CoO	CaO	Na2O	K2O	P2O5	H2O	CO2	SO3	Cl2O-1	F2O-1
	50.2	0.22	17.61	1.19	0	7.41	0.15	12.66	0	0	8.26	2.2	0.11	0	0	0	0	0	0
Total	solids	mass	=	0	(gm)	density	=	0	(gm/cc)
	G	=	0	(J)	H	=	0	(J)	S	=	0	(J/K)	V	=	0	(cc)	Cp	=	0	(J/K)
Summary	of	all	fractionated	phases:	(total	mass	=	0	grams)
Viscosity	of	the	System:	1.31	(log	10	poise)
System	mass	=	100.11	(gm)	density	=	2.65	(gm/cc)
	G	=	-1.71723e+06	(J)	H	=	-1.21421e+06	(J)	S	=	291.92	(J/K)	V	=	37.77	(cc)	Cp	=	154.82	(J/K)
Oxygen	delta	moles	=	1.1487e-05	delta	grams	=	0.00036757
	G	=	-4.65	(J)	H	=	0.56	(J)	S	=	0	(J/K)	V	=	1.65	(cc)	Cp	=	0	(J/K)
**********----------**********
Title:	Dummy	Title
T	=	1440	(C)	P	=	1	(kbars)	log(10)	f	O2	=	-5.91	delta	HM	=	-5.47	NNO	=	-0.72	QFM	=	0	COH	=	2.39	IW	=	3.28
Constraint	Flags:	fO2	path	=	QFM	Fractionate	Solids
Liquid	mass	=	100.11	(gm)	density	=	2.65	(gm/cc)	viscosity	=	1.34	(log	10	poise)	(analysis	in	wt	%)
	G	=	-1.71431e+06	(J)	H	=	-1.21576e+06	(J)	S	=	291.01	(J/K)	V	=	37.75	(cc)	Cp	=	154.83	(J/K)
	SiO2	TiO2	Al2O3	Fe2O3	Cr2O3	FeO	MnO	MgO	NiO	CoO	CaO	Na2O	K2O	P2O5	H2O	CO2	SO3	Cl2O-1	F2O-1
	50.19	0.22	17.61	1.19	0	7.41	0.15	12.66	0	0	8.26	2.2	0.11	0	0	0	0	0	0
Total	solids	mass	=	0	(gm)	density	=	0	(gm/cc)
	G	=	0	(J)	H	=	0	(J)	S	=	0	(J/K)	V	=	0	(cc)	Cp	=	0	(J/K)
Summary	of	all	fractionated	phases:	(total	mass	=	0	grams)
Viscosity	of	the	System:	1.34	(log	10	poise)
System	mass	=	100.11	(gm)	density	=	2.65	(gm/cc)
	G	=	-1.71431e+06	(J)	H	=	-1.21576e+06	(J)	S	=	291.01	(J/K)	V	=	37.75	(cc)	Cp	=	154.83	(J/K)
Oxygen	delta	moles	=	1.49766e-05	delta	grams	=	0.000479235
	G	=	-6.02	(J)	H	=	0.73	(J)	S	=	0	(J/K)	V	=	2.13	(cc)	Cp	=	0	(J/K)
**********----------**********
Title:	Dummy	Title
T	=	1430	(C)	P	=	1	(kbars)	log(10)	f	O2	=	-6	delta	HM	=	-5.47	NNO	=	-0.72	QFM	=	0	COH	=	2.38	IW	=	3.29
Constraint	Flags:	fO2	path	=	QFM	Fractionate	Solids
Liquid	mass	=	100.11	(gm)	density	=	2.65	(gm/cc)	viscosity	=	1.38	(log	10	poise)	(analysis	in	wt	%)
	G	=	-1.71141e+06	(J)	H	=	-1.21731e+06	(J)	S	=	290.11	(J/K)	V	=	37.73	(cc)	Cp	=	154.83	(J/K)
	SiO2	TiO2	Al2O3	Fe2O3	Cr2O3	FeO	MnO	MgO	NiO	CoO	CaO	Na2O	K2O	P2O5	H2O	CO2	SO3	Cl2O-1	F2O-1
	50.19	0.22	17.61	1.19	0	7.41	0.15	12.66	0	0	8.26	2.2	0.11	0	0	0	0	0	0
Total	solids	mass	=	0	(gm)	density	=	0	(gm/cc)
	G	=	0	(J)	H	=	0	(J)	S	=	0	(J/K)	V	=	0	(cc)	Cp	=	0	(J/K)
Summary	of	all	fractionated	phases:	(total	mass	=	0	grams)
Viscosity	of	the	System:	1.38	(log	10	poise)
System	mass	=	100.11	(gm)	density	=	2.65	(gm/cc)
	G	=	-1.71141e+06	(J)	H	=	-1.21731e+06	(J)	S	=	290.11	(J/K)	V	=	37.73	(cc)	Cp	=	154.83	(J/K)
Oxygen	delta	moles	=	1.8887e-05	delta	grams	=	0.000604363
	G	=	-7.54	(J)	H	=	0.91	(J)	S	=	0	(J/K)	V	=	2.67	(cc)	Cp	=	0	(J/K)
**********----------**********
Title:	Dummy	Title
T	=	1420	(C)	P	=	1	(kbars)	log(10)	f	O2	=	-6.08	delta	HM	=	-5.48	NNO	=	-0.72	QFM	=	0	COH	=	2.37	IW	=	3.3
Constraint	Flags:	fO2	path	=	QFM	Fractionate	Solids
Liquid	mass	=	100.11	(gm)	density	=	2.66	(gm/cc)	viscosity	=	1.41	(log	10	poise)	(analysis	in	wt	%)
	G	=	-1.70852e+06	(J)	H	=	-1.21886e+06	(J)	S	=	289.2	(J/K)	V	=	37.7	(cc)	Cp	=	154.83	(J/K)
	SiO2	TiO2	Al2O3	Fe2O3	Cr2O3	FeO	MnO	MgO	NiO	CoO	CaO	Na2O	K2O	P2O5	H2O	CO2	SO3	Cl2O-1	F2O-1
	50.19	0.22	17.61	1.2	0	7.4	0.15	12.66	0	0	8.26	2.2	0.11	0	0	0	0	0	0
Total	solids	mass	=	0	(gm)	density	=	0	(gm/cc)
	G	=	0	(J)	H	=	0	(J)	S	=	0	(J/K)	V	=	0	(cc)	Cp	=	0	(J/K)
Summary	of	all	fractionated	phases:	(total	mass	=	0	grams)
Viscosity	of	the	System:	1.41	(log	10	poise)
System	mass	=	100.11	(gm)	density	=	2.66	(gm/cc)
	G	=	-1.70852e+06	(J)	H	=	-1.21886e+06	(J)	S	=	289.2	(J/K)	V	=	37.7	(cc)	Cp	=	154.83	(J/K)
Oxygen	delta	moles	=	2.32289e-05	delta	grams	=	0.000743298
	G	=	-9.22	(J)	H	=	1.11	(J)	S	=	0.01	(J/K)	V	=	3.27	(cc)	Cp	=	0	(J/K)
**********----------**********
Title:	Dummy	Title
T	=	1410	(C)	P	=	1	(kbars)	log(10)	f	O2	=	-6.17	delta	HM	=	-5.48	NNO	=	-0.71	QFM	=	0	COH	=	2.37	IW	=	3.31
Constraint	Flags:	fO2	path	=	QFM	Fractionate	Solids
Liquid	mass	=	100.11	(gm)	density	=	2.66	(gm/cc)	viscosity	=	1.44	(log	10	poise)	(analysis	in	wt	%)
	G	=	-1.70563e+06	(J)	H	=	-1.22041e+06	(J)	S	=	288.28	(J/K)	V	=	37.68	(cc)	Cp	=	154.83	(J/K)
	SiO2	TiO2	Al2O3	Fe2O3	Cr2O3	FeO	MnO	MgO	NiO	CoO	CaO	Na2O	K2O	P2O5	H2O	CO2	SO3	Cl2O-1	F2O-1
	50.19	0.22	17.61	1.2	0	7.4	0.15	12.66	0	0	8.26	2.2	0.11	0	0	0	0	0	0
Total	solids	mass	=	0	(gm)	density	=	0	(gm/cc)
	G	=	0	(J)	H	=	0	(J)	S	=	0	(J/K)	V	=	0	(cc)	Cp	=	0	(J/K)
Summary	of	all	fractionated	phases:	(total	mass	=	0	grams)
Viscosity	of	the	System:	1.44	(log	10	poise)
System	mass	=	100.11	(gm)	density	=	2.66	(gm/cc)
	G	=	-1.70563e+06	(J)	H	=	-1.22041e+06	(J)	S	=	288.28	(J/K)	V	=	37.68	(cc)	Cp	=	154.83	(J/K)
Oxygen	delta	moles	=	2.80135e-05	delta	grams	=	0.000896399
	G	=	-11.04	(J)	H	=	1.33	(J)	S	=	0.01	(J/K)	V	=	3.92	(cc)	Cp	=	0	(J/K)
**********----------**********
Title:	Dummy	Title
T	=	1400	(C)	P	=	1	(kbars)	log(10)	f	O2	=	-6.25	delta	HM	=	-5.48	NNO	=	-0.71	QFM	=	0	COH	=	2.36	IW	=	3.31
Constraint	Flags:	fO2	path	=	QFM	Fractionate	Solids
Liquid	mass	=	100.11	(gm)	density	=	2.66	(gm/cc)	viscosity	=	1.48	(log	10	poise)	(analysis	in	wt	%)
	G	=	-1.70276e+06	(J)	H	=	-1.22196e+06	(J)	S	=	287.36	(J/K)	V	=	37.65	(cc)	Cp	=	154.83	(J/K)
	SiO2	TiO2	Al2O3	Fe2O3	Cr2O3	FeO	MnO	MgO	NiO	CoO	CaO	Na2O	K2O	P2O5	H2O	CO2	SO3	Cl2O-1	F2O-1
	50.19	0.22	17.61	1.2	0	7.4	0.15	12.66	0	0	8.26	2.2	0.11	0	0	0	0	0	0
Total	solids	mass	=	0	(gm)	density	=	0	(gm/cc)
	G	=	0	(J)	H	=	0	(J)	S	=	0	(J/K)	V	=	0	(cc)	Cp	=	0	(J/K)
Summary	of	all	fractionated	phases:	(total	mass	=	0	grams)
Viscosity	of	the	System:	1.48	(log	10	poise)
System	mass	=	100.11	(gm)	density	=	2.66	(gm/cc)
	G	=	-1.70276e+06	(J)	H	=	-1.22196e+06	(J)	S	=	287.36	(J/K)	V	=	37.65	(cc)	Cp	=	154.83	(J/K)
Oxygen	delta	moles	=	3.32524e-05	delta	grams	=	0.00106404
	G	=	-13.02	(J)	H	=	1.56	(J)	S	=	0.01	(J/K)	V	=	4.63	(cc)	Cp	=	0	(J/K)
**********----------**********
Title:	Dummy	Title
T	=	1390	(C)	P	=	1	(kbars)	log(10)	f	O2	=	-6.34	delta	HM	=	-5.48	NNO	=	-0.71	QFM	=	0	COH	=	2.35	IW	=	3.32
Constraint	Flags:	fO2	path	=	QFM	Fractionate	Solids
Liquid	mass	=	100.11	(gm)	density	=	2.66	(gm/cc)	viscosity	=	1.51	(log	10	poise)	(analysis	in	wt	%)
	G	=	-1.69989e+06	(J)	H	=	-1.22351e+06	(J)	S	=	286.43	(J/K)	V	=	37.63	(cc)	Cp	=	154.83	(J/K)
	SiO2	TiO2	Al2O3	Fe2O3	Cr2O3	FeO	MnO	MgO	NiO	CoO	CaO	Na2O	K2O	P2O5	H2O	CO2	SO3	Cl2O-1	F2O-1
	50.19	0.22	17.61	1.2	0	7.4	0.15	12.66	0	0	8.26	2.2	0.11	0	0	0	0	0	0
Total	solids	mass	=	0	(gm)	density	=	0	(gm/cc)
	G	=	0	(J)	H	=	0	(J)	S	=	0	(J/K)	V	=	0	(cc)	Cp	=	0	(J/K)
Summary	of	all	fractionated	phases:	(total	mass	=	0	grams)
Viscosity	of	the	System:	1.51	(log	10	poise)
System	mass	=	100.11	(gm)	density	=	2.66	(gm/cc)
	G	=	-1.69989e+06	(J)	H	=	-1.22351e+06	(J)	S	=	286.43	(J/K)	V	=	37.63	(cc)	Cp	=	154.83	(J/K)
Oxygen	delta	moles	=	3.89577e-05	delta	grams	=	0.0012466
	G	=	-15.15	(J)	H	=	1.81	(J)	S	=	0.01	(J/K)	V	=	5.39	(cc)	Cp	=	0	(J/K)
**********----------**********
Title:	Dummy	Title
T	=	1380	(C)	P	=	1	(kbars)	log(10)	f	O2	=	-6.43	delta	HM	=	-5.48	NNO	=	-0.71	QFM	=	0	COH	=	2.34	IW	=	3.33
Constraint	Flags:	fO2	path	=	QFM	Fractionate	Solids
Liquid	mass	=	100.11	(gm)	density	=	2.66	(gm/cc)	viscosity	=	1.54	(log	10	poise)	(analysis	in	wt	%)
	G	=	-1.69704e+06	(J)	H	=	-1.22506e+06	(J)	S	=	285.5	(J/K)	V	=	37.61	(cc)	Cp	=	154.83	(J/K)
	SiO2	TiO2	Al2O3	Fe2O3	Cr2O3	FeO	MnO	MgO	NiO	CoO	CaO	Na2O	K2O	P2O5	H2O	CO2	SO3	Cl2O-1	F2O-1
	50.19	0.22	17.61	1.2	0	7.4	0.15	12.66	0	0	8.26	2.2	0.11	0	0	0	0	0	0
Total	solids	mass	=	0	(gm)	density	=	0	(gm/cc)
	G	=	0	(J)	H	=	0	(J)	S	=	0	(J/K)	V	=	0	(cc)	Cp	=	0	(J/K)
Summary	of	all	fractionated	phases:	(total	mass	=	0	grams)
Viscosity	of	the	System:	1.54	(log	10	poise)
System	mass	=	100.11	(gm)	density	=	2.66	(gm/cc)
	G	=	-1.69704e+06	(J)	H	=	-1.22506e+06	(J)	S	=	285.5	(J/K)	V	=	37.61	(cc)	Cp	=	154.83	(J/K)
Oxygen	delta	moles	=	4.51418e-05	delta	grams	=	0.00144448
	G	=	-17.44	(J)	H	=	2.09	(J)	S	=	0.01	(J/K)	V	=	6.2	(cc)	Cp	=	0	(J/K)
**********----------**********
Title:	Dummy	Title
T	=	1370	(C)	P	=	1	(kbars)	log(10)	f	O2	=	-6.52	delta	HM	=	-5.48	NNO	=	-0.71	QFM	=	0	COH	=	2.33	IW	=	3.34
Constraint	Flags:	fO2	path	=	QFM	Fractionate	Solids
Liquid	mass	=	100.11	(gm)	density	=	2.66	(gm/cc)	viscosity	=	1.58	(log	10	poise)	(analysis	in	wt	%)
	G	=	-1.69419e+06	(J)	H	=	-1.22662e+06	(J)	S	=	284.56	(J/K)	V	=	37.58	(cc)	Cp	=	154.83	(J/K)
	SiO2	TiO2	Al2O3	Fe2O3	Cr2O3	FeO	MnO	MgO	NiO	CoO	CaO	Na2O	K2O	P2O5	H2O	CO2	SO3	Cl2O-1	F2O-1
	50.19	0.22	17.61	1.2	0	7.4	0.15	12.66	0	0	8.26	2.2	0.11	0	0	0	0	0	0
Total	solids	mass	=	0	(gm)	density	=	0	(gm/cc)
	G	=	0	(J)	H	=	0	(J)	S	=	0	(J/K)	V	=	0	(cc)	Cp	=	0	(J/K)
Summary	of	all	fractionated	phases:	(total	mass	=	0	grams)
Viscosity	of	the	System:	1.58	(log	10	poise)
System	mass	=	100.11	(gm)	density	=	2.66	(gm/cc)
	G	=	-1.69419e+06	(J)	H	=	-1.22662e+06	(J)	S	=	284.56	(J/K)	V	=	37.58	(cc)	Cp	=	154.83	(J/K)
Oxygen	delta	moles	=	5.1818e-05	delta	grams	=	0.00165812
	G	=	-19.88	(J)	H	=	2.38	(J)	S	=	0.01	(J/K)	V	=	7.08	(cc)	Cp	=	0	(J/K)
**********----------**********
Title:	Dummy	Title
T	=	1360	(C)	P	=	1	(kbars)	log(10)	f	O2	=	-6.61	delta	HM	=	-5.49	NNO	=	-0.7	QFM	=	0	COH	=	2.33	IW	=	3.35
Constraint	Flags:	fO2	path	=	QFM	Fractionate	Solids
Liquid	mass	=	100.11	(gm)	density	=	2.67	(gm/cc)	viscosity	=	1.62	(log	10	poise)	(analysis	in	wt	%)
	G	=	-1.69135e+06	(J)	H	=	-1.22817e+06	(J)	S	=	283.61	(J/K)	V	=	37.56	(cc)	Cp	=	154.83	(J/K)
	SiO2	TiO2	Al2O3	Fe2O3	Cr2O3	FeO	MnO	MgO	NiO	CoO	CaO	Na2O	K2O	P2O5	H2O	CO2	SO3	Cl2O-1	F2O-1
	50.19	0.22	17.61	1.21	0	7.39	0.15	12.66	0	0	8.26	2.2	0.11	0	0	0	0	0	0
Total	solids	mass	=	0	(gm)	density	=	0	(gm/cc)
	G	=	0	(J)	H	=	0	(J)	S	=	0	(J/K)	V	=	0	(cc)	Cp	=	0	(J/K)
Summary	of	all	fractionated	phases:	(total	mass	=	0	grams)
Viscosity	of	the	System:	1.62	(log	10	poise)
System	mass	=	100.11	(gm)	density	=	2.67	(gm/cc)
	G	=	-1.69135e+06	(J)	H	=	-1.22817e+06	(J)	S	=	283.61	(J/K)	V	=	37.56	(cc)	Cp	=	154.83	(J/K)
Oxygen	delta	moles	=	5.89998e-05	delta	grams	=	0.00188792
	G	=	-22.48	(J)	H	=	2.68	(J)	S	=	0.02	(J/K)	V	=	8.01	(cc)	Cp	=	0	(J/K)
**********----------**********
Title:	Dummy	Title
T	=	1350	(C)	P	=	1	(kbars)	log(10)	f	O2	=	-6.7	delta	HM	=	-5.49	NNO	=	-0.7	QFM	=	0	COH	=	2.32	IW	=	3.36
Constraint	Flags:	fO2	path	=	QFM	Fractionate	Solids
Liquid	mass	=	100.11	(gm)	density	=	2.67	(gm/cc)	viscosity	=	1.65	(log	10	poise)	(analysis	in	wt	%)
	G	=	-1.68853e+06	(J)	H	=	-1.22972e+06	(J)	S	=	282.66	(J/K)	V	=	37.53	(cc)	Cp	=	154.83	(J/K)
	SiO2	TiO2	Al2O3	Fe2O3	Cr2O3	FeO	MnO	MgO	NiO	CoO	CaO	Na2O	K2O	P2O5	H2O	CO2	SO3	Cl2O-1	F2O-1
	50.19	0.22	17.61	1.21	0	7.39	0.15	12.66	0	0	8.26	2.2	0.11	0	0	0	0	0	0
Total	solids	mass	=	0	(gm)	density	=	0	(gm/cc)
	G	=	0	(J)	H	=	0	(J)	S	=	0	(J/K)	V	=	0	(cc)	Cp	=	0	(J/K)
Summary	of	all	fractionated	phases:	(total	mass	=	0	grams)
Viscosity	of	the	System:	1.65	(log	10	poise)
System	mass	=	100.11	(gm)	density	=	2.67	(gm/cc)
	G	=	-1.68853e+06	(J)	H	=	-1.22972e+06	(J)	S	=	282.66	(J/K)	V	=	37.53	(cc)	Cp	=	154.83	(J/K)
Oxygen	delta	moles	=	6.67014e-05	delta	grams	=	0.00213436
	G	=	-25.24	(J)	H	=	3.01	(J)	S	=	0.02	(J/K)	V	=	9	(cc)	Cp	=	0	(J/K)
**********----------**********
Title:	Dummy	Title
T	=	1340	(C)	P	=	1	(kbars)	log(10)	f	O2	=	-6.79	delta	HM	=	-5.49	NNO	=	-0.7	QFM	=	0	COH	=	2.31	IW	=	3.37
Constraint	Flags:	fO2	path	=	QFM	Fractionate	Solids
Liquid	mass	=	100.11	(gm)	density	=	2.67	(gm/cc)	viscosity	=	1.69	(log	10	poise)	(analysis	in	wt	%)
	G	=	-1685708	(J)	H	=	-1.23127e+06	(J)	S	=	281.71	(J/K)	V	=	37.51	(cc)	Cp	=	154.84	(J/K)
	SiO2	TiO2	Al2O3	Fe2O3	Cr2O3	FeO	MnO	MgO	NiO	CoO	CaO	Na2O	K2O	P2O5	H2O	CO2	SO3	Cl2O-1	F2O-1
	50.19	0.22	17.61	1.21	0	7.39	0.15	12.66	0	0	8.26	2.2	0.11	0	0	0	0	0	0
Total	solids	mass	=	0	(gm)	density	=	0	(gm/cc)
	G	=	0	(J)	H	=	0	(J)	S	=	0	(J/K)	V	=	0	(cc)	Cp	=	0	(J/K)
Summary	of	all	fractionated	phases:	(total	mass	=	0	grams)
Viscosity	of	the	System:	1.69	(log	10	poise)
System	mass	=	100.11	(gm)	density	=	2.67	(gm/cc)
	G	=	-1685708	(J)	H	=	-1.23127e+06	(J)	S	=	281.71	(J/K)	V	=	37.51	(cc)	Cp	=	154.84	(J/K)
Oxygen	delta	moles	=	7.49374e-05	delta	grams	=	0.00239791
	G	=	-28.16	(J)	H	=	3.35	(J)	S	=	0.02	(J/K)	V	=	10.05	(cc)	Cp	=	0	(J/K)
**********----------**********
Title:	Dummy	Title
T	=	1330	(C)	P	=	1	(kbars)	log(10)	f	O2	=	-6.89	delta	HM	=	-5.49	NNO	=	-0.7	QFM	=	0	COH	=	2.3	IW	=	3.38
Constraint	Flags:	fO2	path	=	QFM	Fractionate	Solids
Liquid	mass	=	99.39	(gm)	density	=	2.67	(gm/cc)	viscosity	=	1.75	(log	10	poise)	(analysis	in	wt	%)
	G	=	-1.67078e+06	(J)	H	=	-1.22402e+06	(J)	S	=	278.67	(J/K)	V	=	37.24	(cc)	Cp	=	153.52	(J/K)
	SiO2	TiO2	Al2O3	Fe2O3	Cr2O3	FeO	MnO	MgO	NiO	CoO	CaO	Na2O	K2O	P2O5	H2O	CO2	SO3	Cl2O-1	F2O-1
	50.26	0.22	17.74	1.21	0	7.37	0.15	12.4	0	0	8.32	2.21	0.11	0	0	0	0	0	0
olivine	mass	=	0.72	(gm)	density	=	3.18	(gm/cc)	(analysis	in	mole	%)
	(Ca0.00Mg0.89Fe''0.11Mn0.00Co0.00Ni0.00)2SiO4
	G	=	-12108.2	(J)	H	=	-9156.19	(J)	S	=	1.84	(J/K)	V	=	0.23	(cc)	Cp	=	0.93	(J/K)
	tephroite	fayalite	co-olivine	ni-olivine	monticellite	forsterite
	0.19	10.53	0	0	0.73	88.54
Total	solids	mass	=	0.72	(gm)	density	=	3.18	(gm/cc)
	G	=	-12108.2	(J)	H	=	-9156.19	(J)	S	=	1.84	(J/K)	V	=	0.23	(cc)	Cp	=	0.93	(J/K)
Summary	of	all	fractionated	phases:	(total	mass	=	0	grams)
Viscosity	of	the	System:	1.76	(log	10	poise)
System	mass	=	100.11	(gm)	density	=	2.67	(gm/cc)
	G	=	-1.68289e+06	(J)	H	=	-1.23318e+06	(J)	S	=	280.51	(J/K)	V	=	37.47	(cc)	Cp	=	154.45	(J/K)
Oxygen	delta	moles	=	5.5659e-05	delta	grams	=	0.00178102
	G	=	-20.77	(J)	H	=	2.47	(J)	S	=	0.01	(J/K)	V	=	7.42	(cc)	Cp	=	0	(J/K)
**********----------**********
Title:	Dummy	Title
T	=	1320	(C)	P	=	1	(kbars)	log(10)	f	O2	=	-6.98	delta	HM	=	-5.49	NNO	=	-0.69	QFM	=	0	COH	=	2.29	IW	=	3.39
Constraint	Flags:	fO2	path	=	QFM	Fractionate	Solids
Liquid	mass	=	98.18	(gm)	density	=	2.67	(gm/cc)	viscosity	=	1.83	(log	10	poise)	(analysis	in	wt	%)
	G	=	-1.64781e+06	(J)	H	=	-1.21087e+06	(J)	S	=	274.26	(J/K)	V	=	36.81	(cc)	Cp	=	151.33	(J/K)
	SiO2	TiO2	Al2O3	Fe2O3	Cr2O3	FeO	MnO	MgO	NiO	CoO	CaO	Na2O	K2O	P2O5	H2O	CO2	SO3	Cl2O-1	F2O-1
	50.38	0.22	17.96	1.22	0	7.35	0.15	11.95	0	0	8.42	2.24	0.11	0	0	0	0	0	0
olivine	mass	=	1.21	(gm)	density	=	3.19	(gm/cc)	(analysis	in	mole	%)
	(Ca0.00Mg0.89Fe''0.11Mn0.00Co0.00Ni0.00)2SiO4
	G	=	-20192.2	(J)	H	=	-15299.3	(J)	S	=	3.07	(J/K)	V	=	0.38	(cc)	Cp	=	1.55	(J/K)
	tephroite	fayalite	co-olivine	ni-olivine	monticellite	forsterite
	0.2	10.86	0	0	0.75	88.19
Total	solids	mass	=	1.21	(gm)	density	=	3.19	(gm/cc)
	G	=	-20192.2	(J)	H	=	-15299.3	(J)	S	=	3.07	(J/K)	V	=	0.38	(cc)	Cp	=	1.55	(J/K)
Summary	of	all	fractionated	phases:	(total	mass	=	0.72	grams)
olivine	mass	=	0.72	(gm)	density	=	3.19	(gm/cc)	(analysis	in	mole	%)
	(Ca0.00Mg0.89Fe''0.11Mn0.00Co0.00Ni0.00)2SiO4
	G	=	-12065.1	(J)	H	=	-9146.71	(J)	S	=	1.83	(J/K)	V	=	0.23	(cc)	Cp	=	0.93	(J/K)
	tephroite	fayalite	co-olivine	ni-olivine	monticellite	forsterite
	0.19	10.53	0	0	0.73	88.54
Viscosity	of	the	System:	1.85	(log	10	poise)
System	mass	=	100.11	(gm)	density	=	2.68	(gm/cc)
	G	=	-1.68006e+06	(J)	H	=	-1.23532e+06	(J)	S	=	279.16	(J/K)	V	=	37.42	(cc)	Cp	=	153.81	(J/K)
Oxygen	delta	moles	=	1.64388e-05	delta	grams	=	0.000526021
	G	=	-6.09	(J)	H	=	0.72	(J)	S	=	0	(J/K)	V	=	2.18	(cc)	Cp	=	0	(J/K)
**********----------**********
Title:	Dummy	Title
T	=	1310	(C)	P	=	1	(kbars)	log(10)	f	O2	=	-7.08	delta	HM	=	-5.5	NNO	=	-0.69	QFM	=	0	COH	=	2.28	IW	=	3.4
Constraint	Flags:	fO2	path	=	QFM	Fractionate	Solids
Liquid	mass	=	97.02	(gm)	density	=	2.67	(gm/cc)	viscosity	=	1.9	(log	10	poise)	(analysis	in	wt	%)
	G	=	-1.62578e+06	(J)	H	=	-1.19832e+06	(J)	S	=	270.01	(J/K)	V	=	36.4	(cc)	Cp	=	149.24	(J/K)
	SiO2	TiO2	Al2O3	Fe2O3	Cr2O3	FeO	MnO	MgO	NiO	CoO	CaO	Na2O	K2O	P2O5	H2O	CO2	SO3	Cl2O-1	F2O-1
	50.5	0.23	18.17	1.22	0	7.32	0.15	11.52	0	0	8.51	2.27	0.11	0	0	0	0	0	0
olivine	mass	=	1.16	(gm)	density	=	3.2	(gm/cc)	(analysis	in	mole	%)
	(Ca0.00Mg0.89Fe''0.11Mn0.00Co0.00Ni0.00)2SiO4
	G	=	-19297.6	(J)	H	=	-14650	(J)	S	=	2.94	(J/K)	V	=	0.36	(cc)	Cp	=	1.48	(J/K)
	tephroite	fayalite	co-olivine	ni-olivine	monticellite	forsterite
	0.2	11.2	0	0	0.77	87.83
Total	solids	mass	=	1.16	(gm)	density	=	3.2	(gm/cc)
	G	=	-19297.6	(J)	H	=	-14650	(J)	S	=	2.94	(J/K)	V	=	0.36	(cc)	Cp	=	1.48	(J/K)
Summary	of	all	fractionated	phases:	(total	mass	=	1.93	grams)
olivine	mass	=	1.93	(gm)	density	=	3.19	(gm/cc)	(analysis	in	mole	%)
	(Ca0.00Mg0.89Fe''0.11Mn0.00Co0.00Ni0.00)2SiO4
	G	=	-32183.7	(J)	H	=	-24452	(J)	S	=	4.88	(J/K)	V	=	0.6	(cc)	Cp	=	2.47	(J/K)
	tephroite	fayalite	co-olivine	ni-olivine	monticellite	forsterite
	0.2	10.74	0	0	0.75	88.32
Viscosity	of	the	System:	1.95	(log	10	poise)
System	mass	=	100.11	(gm)	density	=	2.68	(gm/cc)
	G	=	-1.67726e+06	(J)	H	=	-1.23742e+06	(J)	S	=	277.82	(J/K)	V	=	37.36	(cc)	Cp	=	153.19	(J/K)
Oxygen	delta	moles	=	-2.19335e-05	delta	grams	=	-0.000701846
	G	=	8.07	(J)	H	=	-0.96	(J)	S	=	-0.01	(J/K)	V	=	-2.89	(cc)	Cp	=	0	(J/K)
**********----------**********
Title:	Dummy	Title
T	=	1300	(C)	P	=	1	(kbars)	log(10)	f	O2	=	-7.18	delta	HM	=	-5.5	NNO	=	-0.69	QFM	=	0	COH	=	2.27	IW	=	3.41
Constraint	Flags:	fO2	path	=	QFM	Fractionate	Solids
Liquid	mass	=	95.91	(gm)	density	=	2.66	(gm/cc)	viscosity	=	1.98	(log	10	poise)	(analysis	in	wt	%)
	G	=	-1.60464e+06	(J)	H	=	-1.18633e+06	(J)	S	=	265.91	(J/K)	V	=	36	(cc)	Cp	=	147.23	(J/K)
	SiO2	TiO2	Al2O3	Fe2O3	Cr2O3	FeO	MnO	MgO	NiO	CoO	CaO	Na2O	K2O	P2O5	H2O	CO2	SO3	Cl2O-1	F2O-1
	50.62	0.23	18.38	1.22	0	7.28	0.15	11.1	0	0	8.61	2.29	0.11	0	0	0	0	0	0
olivine	mass	=	1.11	(gm)	density	=	3.2	(gm/cc)	(analysis	in	mole	%)
	(Ca0.00Mg0.88Fe''0.12Mn0.00Co0.00Ni0.00)2SiO4
	G	=	-18448.9	(J)	H	=	-14032.9	(J)	S	=	2.81	(J/K)	V	=	0.35	(cc)	Cp	=	1.42	(J/K)
	tephroite	fayalite	co-olivine	ni-olivine	monticellite	forsterite
	0.21	11.55	0	0	0.78	87.46
Total	solids	mass	=	1.11	(gm)	density	=	3.2	(gm/cc)
	G	=	-18448.9	(J)	H	=	-14032.9	(J)	S	=	2.81	(J/K)	V	=	0.35	(cc)	Cp	=	1.42	(J/K)
Summary	of	all	fractionated	phases:	(total	mass	=	3.08	grams)
olivine	mass	=	3.08	(gm)	density	=	3.19	(gm/cc)	(analysis	in	mole	%)
	(Ca0.00Mg0.89Fe''0.11Mn0.00Co0.00Ni0.00)2SiO4
	G	=	-51378.6	(J)	H	=	-39122.8	(J)	S	=	7.79	(J/K)	V	=	0.97	(cc)	Cp	=	3.95	(J/K)
	tephroite	fayalite	co-olivine	ni-olivine	monticellite	forsterite
	0.2	10.91	0	0	0.75	88.14
Viscosity	of	the	System:	2.05	(log	10	poise)
System	mass	=	100.11	(gm)	density	=	2.68	(gm/cc)
	G	=	-1.67446e+06	(J)	H	=	-1.23948e+06	(J)	S	=	276.5	(J/K)	V	=	37.31	(cc)	Cp	=	152.6	(J/K)
Oxygen	delta	moles	=	-5.94915e-05	delta	grams	=	-0.00190366
	G	=	21.74	(J)	H	=	-2.57	(J)	S	=	-0.02	(J/K)	V	=	-7.78	(cc)	Cp	=	0	(J/K)
**********----------**********
Title:	Dummy	Title
T	=	1290	(C)	P	=	1	(kbars)	log(10)	f	O2	=	-7.28	delta	HM	=	-5.5	NNO	=	-0.69	QFM	=	0	COH	=	2.27	IW	=	3.42
Constraint	Flags:	fO2	path	=	QFM	Fractionate	Solids
Liquid	mass	=	94.85	(gm)	density	=	2.66	(gm/cc)	viscosity	=	2.06	(log	10	poise)	(analysis	in	wt	%)
	G	=	-1.58434e+06	(J)	H	=	-1.17488e+06	(J)	S	=	261.95	(J/K)	V	=	35.62	(cc)	Cp	=	145.3	(J/K)
	SiO2	TiO2	Al2O3	Fe2O3	Cr2O3	FeO	MnO	MgO	NiO	CoO	CaO	Na2O	K2O	P2O5	H2O	CO2	SO3	Cl2O-1	F2O-1
	50.73	0.23	18.59	1.22	0	7.25	0.15	10.7	0	0	8.7	2.32	0.12	0	0	0	0	0	0
olivine	mass	=	1.07	(gm)	density	=	3.21	(gm/cc)	(analysis	in	mole	%)
	(Ca0.00Mg0.88Fe''0.12Mn0.00Co0.00Ni0.00)2SiO4
	G	=	-17643.3	(J)	H	=	-13446.1	(J)	S	=	2.69	(J/K)	V	=	0.33	(cc)	Cp	=	1.36	(J/K)
	tephroite	fayalite	co-olivine	ni-olivine	monticellite	forsterite
	0.21	11.91	0	0	0.8	87.07
Total	solids	mass	=	1.07	(gm)	density	=	3.21	(gm/cc)
	G	=	-17643.3	(J)	H	=	-13446.1	(J)	S	=	2.69	(J/K)	V	=	0.33	(cc)	Cp	=	1.36	(J/K)
Summary	of	all	fractionated	phases:	(total	mass	=	4.19	grams)
olivine	mass	=	4.19	(gm)	density	=	3.2	(gm/cc)	(analysis	in	mole	%)
	(Ca0.00Mg0.89Fe''0.11Mn0.00Co0.00Ni0.00)2SiO4
	G	=	-69697.1	(J)	H	=	-53190.7	(J)	S	=	10.56	(J/K)	V	=	1.31	(cc)	Cp	=	5.36	(J/K)
	tephroite	fayalite	co-olivine	ni-olivine	monticellite	forsterite
	0.2	11.08	0	0	0.76	87.96
Viscosity	of	the	System:	2.14	(log	10	poise)
System	mass	=	100.11	(gm)	density	=	2.69	(gm/cc)
	G	=	-1.67168e+06	(J)	H	=	-1.24151e+06	(J)	S	=	275.19	(J/K)	V	=	37.27	(cc)	Cp	=	152.03	(J/K)
Oxygen	delta	moles	=	-9.62683e-05	delta	grams	=	-0.00308047
	G	=	34.93	(J)	H	=	-4.13	(J)	S	=	-0.02	(J/K)	V	=	-12.51	(cc)	Cp	=	0	(J/K)
**********----------**********
Title:	Dummy	Title
T	=	1280	(C)	P	=	1	(kbars)	log(10)	f	O2	=	-7.38	delta	HM	=	-5.5	NNO	=	-0.68	QFM	=	0	COH	=	2.26	IW	=	3.43
Constraint	Flags:	fO2	path	=	QFM	Fractionate	Solids
Liquid	mass	=	93.82	(gm)	density	=	2.66	(gm/cc)	viscosity	=	2.14	(log	10	poise)	(analysis	in	wt	%)
	G	=	-1.56485e+06	(J)	H	=	-1.16394e+06	(J)	S	=	258.13	(J/K)	V	=	35.26	(cc)	Cp	=	143.46	(J/K)
	SiO2	TiO2	Al2O3	Fe2O3	Cr2O3	FeO	MnO	MgO	NiO	CoO	CaO	Na2O	K2O	P2O5	H2O	CO2	SO3	Cl2O-1	F2O-1
	50.84	0.23	18.79	1.22	0	7.21	0.15	10.3	0	0	8.79	2.34	0.12	0	0	0	0	0	0
olivine	mass	=	1.03	(gm)	density	=	3.21	(gm/cc)	(analysis	in	mole	%)
	(Ca0.00Mg0.87Fe''0.12Mn0.00Co0.00Ni0.00)2SiO4
	G	=	-16878.3	(J)	H	=	-12887.6	(J)	S	=	2.57	(J/K)	V	=	0.32	(cc)	Cp	=	1.3	(J/K)
	tephroite	fayalite	co-olivine	ni-olivine	monticellite	forsterite
	0.22	12.29	0	0	0.82	86.68
Total	solids	mass	=	1.03	(gm)	density	=	3.21	(gm/cc)
	G	=	-16878.3	(J)	H	=	-12887.6	(J)	S	=	2.57	(J/K)	V	=	0.32	(cc)	Cp	=	1.3	(J/K)
Summary	of	all	fractionated	phases:	(total	mass	=	5.26	grams)
olivine	mass	=	5.26	(gm)	density	=	3.2	(gm/cc)	(analysis	in	mole	%)
	(Ca0.00Mg0.89Fe''0.11Mn0.00Co0.00Ni0.00)2SiO4
	G	=	-87183.7	(J)	H	=	-66685.2	(J)	S	=	13.2	(J/K)	V	=	1.64	(cc)	Cp	=	6.72	(J/K)
	tephroite	fayalite	co-olivine	ni-olivine	monticellite	forsterite
	0.2	11.25	0	0	0.77	87.78
Viscosity	of	the	System:	2.24	(log	10	poise)
System	mass	=	100.1	(gm)	density	=	2.69	(gm/cc)
	G	=	-1.66892e+06	(J)	H	=	-1.24351e+06	(J)	S	=	273.9	(J/K)	V	=	37.22	(cc)	Cp	=	151.48	(J/K)
Oxygen	delta	moles	=	-0.000132297	delta	grams	=	-0.00423334
	G	=	47.66	(J)	H	=	-5.63	(J)	S	=	-0.03	(J/K)	V	=	-17.08	(cc)	Cp	=	0	(J/K)
**********----------**********
Title:	Dummy	Title
T	=	1270	(C)	P	=	1	(kbars)	log(10)	f	O2	=	-7.48	delta	HM	=	-5.5	NNO	=	-0.68	QFM	=	0	COH	=	2.25	IW	=	3.44
Constraint	Flags:	fO2	path	=	QFM	Fractionate	Solids
Liquid	mass	=	92.84	(gm)	density	=	2.66	(gm/cc)	viscosity	=	2.23	(log	10	poise)	(analysis	in	wt	%)
	G	=	-1.54613e+06	(J)	H	=	-1.15349e+06	(J)	S	=	254.44	(J/K)	V	=	34.91	(cc)	Cp	=	141.69	(J/K)
	SiO2	TiO2	Al2O3	Fe2O3	Cr2O3	FeO	MnO	MgO	NiO	CoO	CaO	Na2O	K2O	P2O5	H2O	CO2	SO3	Cl2O-1	F2O-1
	50.95	0.24	18.99	1.22	0	7.16	0.15	9.91	0	0	8.88	2.37	0.12	0	0	0	0	0	0
olivine	mass	=	0.98	(gm)	density	=	3.22	(gm/cc)	(analysis	in	mole	%)
	(Ca0.00Mg0.87Fe''0.13Mn0.00Co0.00Ni0.00)2SiO4
	G	=	-16151.5	(J)	H	=	-12356.1	(J)	S	=	2.46	(J/K)	V	=	0.31	(cc)	Cp	=	1.25	(J/K)
	tephroite	fayalite	co-olivine	ni-olivine	monticellite	forsterite
	0.23	12.67	0	0	0.83	86.27
Total	solids	mass	=	0.98	(gm)	density	=	3.22	(gm/cc)
	G	=	-16151.5	(J)	H	=	-12356.1	(J)	S	=	2.46	(J/K)	V	=	0.31	(cc)	Cp	=	1.25	(J/K)
Summary	of	all	fractionated	phases:	(total	mass	=	6.28	grams)
olivine	mass	=	6.28	(gm)	density	=	3.2	(gm/cc)	(analysis	in	mole	%)
	(Ca0.00Mg0.88Fe''0.11Mn0.00Co0.00Ni0.00)2SiO4
	G	=	-103880	(J)	H	=	-79634.3	(J)	S	=	15.71	(J/K)	V	=	1.96	(cc)	Cp	=	8.01	(J/K)
	tephroite	fayalite	co-olivine	ni-olivine	monticellite	forsterite
	0.21	11.42	0	0	0.78	87.6
Viscosity	of	the	System:	2.34	(log	10	poise)
System	mass	=	100.1	(gm)	density	=	2.69	(gm/cc)
	G	=	-1.66616e+06	(J)	H	=	-1.24548e+06	(J)	S	=	272.61	(J/K)	V	=	37.17	(cc)	Cp	=	150.95	(J/K)
Oxygen	delta	moles	=	-0.000167609	delta	grams	=	-0.00536328
	G	=	59.94	(J)	H	=	-7.07	(J)	S	=	-0.04	(J/K)	V	=	-21.5	(cc)	Cp	=	-0.01	(J/K)
**********----------**********
Title:	Dummy	Title
T	=	1260	(C)	P	=	1	(kbars)	log(10)	f	O2	=	-7.58	delta	HM	=	-5.51	NNO	=	-0.68	QFM	=	0	COH	=	2.24	IW	=	3.45
Constraint	Flags:	fO2	path	=	QFM	Fractionate	Solids
Liquid	mass	=	91.89	(gm)	density	=	2.66	(gm/cc)	viscosity	=	2.31	(log	10	poise)	(analysis	in	wt	%)
	G	=	-1.52814e+06	(J)	H	=	-1.1435e+06	(J)	S	=	250.88	(J/K)	V	=	34.57	(cc)	Cp	=	139.99	(J/K)
	SiO2	TiO2	Al2O3	Fe2O3	Cr2O3	FeO	MnO	MgO	NiO	CoO	CaO	Na2O	K2O	P2O5	H2O	CO2	SO3	Cl2O-1	F2O-1
	51.07	0.24	19.19	1.22	0	7.12	0.15	9.53	0	0	8.97	2.39	0.12	0	0	0	0	0	0
olivine	mass	=	0.95	(gm)	density	=	3.23	(gm/cc)	(analysis	in	mole	%)
	(Ca0.00Mg0.87Fe''0.13Mn0.00Co0.00Ni0.00)2SiO4
	G	=	-15460.7	(J)	H	=	-11849.9	(J)	S	=	2.36	(J/K)	V	=	0.29	(cc)	Cp	=	1.2	(J/K)
	tephroite	fayalite	co-olivine	ni-olivine	monticellite	forsterite
	0.23	13.07	0	0	0.85	85.85
Total	solids	mass	=	0.95	(gm)	density	=	3.23	(gm/cc)
	G	=	-15460.7	(J)	H	=	-11849.9	(J)	S	=	2.36	(J/K)	V	=	0.29	(cc)	Cp	=	1.2	(J/K)
Summary	of	all	fractionated	phases:	(total	mass	=	7.27	grams)
olivine	mass	=	7.27	(gm)	density	=	3.21	(gm/cc)	(analysis	in	mole	%)
	(Ca0.00Mg0.88Fe''0.12Mn0.00Co0.00Ni0.00)2SiO4
	G	=	-119826	(J)	H	=	-92064.3	(J)	S	=	18.11	(J/K)	V	=	2.26	(cc)	Cp	=	9.25	(J/K)
	tephroite	fayalite	co-olivine	ni-olivine	monticellite	forsterite
	0.21	11.59	0	0	0.78	87.42
Viscosity	of	the	System:	2.44	(log	10	poise)
System	mass	=	100.1	(gm)	density	=	2.7	(gm/cc)
	G	=	-1.66342e+06	(J)	H	=	-1.24742e+06	(J)	S	=	271.34	(J/K)	V	=	37.13	(cc)	Cp	=	150.45	(J/K)
Oxygen	delta	moles	=	-0.000202237	delta	grams	=	-0.00647135
	G	=	71.8	(J)	H	=	-8.45	(J)	S	=	-0.05	(J/K)	V	=	-25.78	(cc)	Cp	=	-0.01	(J/K)
**********----------**********
Title:	Dummy	Title
T	=	1250	(C)	P	=	1	(kbars)	log(10)	f	O2	=	-7.68	delta	HM	=	-5.51	NNO	=	-0.68	QFM	=	0	COH	=	2.23	IW	=	3.46
Constraint	Flags:	fO2	path	=	QFM	Fractionate	Solids
Liquid	mass	=	90.98	(gm)	density	=	2.66	(gm/cc)	viscosity	=	2.39	(log	10	poise)	(analysis	in	wt	%)
	G	=	-1.51083e+06	(J)	H	=	-1.13396e+06	(J)	S	=	247.43	(J/K)	V	=	34.25	(cc)	Cp	=	138.37	(J/K)
	SiO2	TiO2	Al2O3	Fe2O3	Cr2O3	FeO	MnO	MgO	NiO	CoO	CaO	Na2O	K2O	P2O5	H2O	CO2	SO3	Cl2O-1	F2O-1
	51.17	0.24	19.38	1.22	0	7.07	0.14	9.17	0	0	9.06	2.42	0.12	0	0	0	0	0	0
olivine	mass	=	0.91	(gm)	density	=	3.23	(gm/cc)	(analysis	in	mole	%)
	(Ca0.00Mg0.86Fe''0.13Mn0.00Co0.00Ni0.00)2SiO4
	G	=	-14803.9	(J)	H	=	-11367.7	(J)	S	=	2.26	(J/K)	V	=	0.28	(cc)	Cp	=	1.15	(J/K)
	tephroite	fayalite	co-olivine	ni-olivine	monticellite	forsterite
	0.24	13.48	0	0	0.87	85.41
Total	solids	mass	=	0.91	(gm)	density	=	3.23	(gm/cc)
	G	=	-14803.9	(J)	H	=	-11367.7	(J)	S	=	2.26	(J/K)	V	=	0.28	(cc)	Cp	=	1.15	(J/K)
Summary	of	all	fractionated	phases:	(total	mass	=	8.21	grams)
olivine	mass	=	8.21	(gm)	density	=	3.21	(gm/cc)	(analysis	in	mole	%)
	(Ca0.00Mg0.88Fe''0.12Mn0.00Co0.00Ni0.00)2SiO4
	G	=	-135058	(J)	H	=	-104000	(J)	S	=	20.39	(J/K)	V	=	2.56	(cc)	Cp	=	10.44	(J/K)
	tephroite	fayalite	co-olivine	ni-olivine	monticellite	forsterite
	0.21	11.76	0	0	0.79	87.24
Viscosity	of	the	System:	2.54	(log	10	poise)
System	mass	=	100.1	(gm)	density	=	2.7	(gm/cc)
	G	=	-1.6607e+06	(J)	H	=	-1.24933e+06	(J)	S	=	270.08	(J/K)	V	=	37.09	(cc)	Cp	=	149.96	(J/K)
Oxygen	delta	moles	=	-0.000236214	delta	grams	=	-0.00755857
	G	=	83.26	(J)	H	=	-9.79	(J)	S	=	-0.06	(J/K)	V	=	-29.91	(cc)	Cp	=	-0.01	(J/K)
**********----------**********
Title:	Dummy	Title
T	=	1240	(C)	P	=	1	(kbars)	log(10)	f	O2	=	-7.79	delta	HM	=	-5.51	NNO	=	-0.67	QFM	=	0	COH	=	2.22	IW	=	3.47
Constraint	Flags:	fO2	path	=	QFM	Fractionate	Solids
Liquid	mass	=	90.11	(gm)	density	=	2.66	(gm/cc)	viscosity	=	2.48	(log	10	poise)	(analysis	in	wt	%)
	G	=	-1.49419e+06	(J)	H	=	-1.12484e+06	(J)	S	=	244.09	(J/K)	V	=	33.94	(cc)	Cp	=	136.81	(J/K)
	SiO2	TiO2	Al2O3	Fe2O3	Cr2O3	FeO	MnO	MgO	NiO	CoO	CaO	Na2O	K2O	P2O5	H2O	CO2	SO3	Cl2O-1	F2O-1
	51.28	0.24	19.57	1.22	0	7.02	0.14	8.81	0	0	9.14	2.44	0.12	0	0	0	0	0	0
olivine	mass	=	0.88	(gm)	density	=	3.24	(gm/cc)	(analysis	in	mole	%)
	(Ca0.00Mg0.86Fe''0.14Mn0.00Co0.00Ni0.00)2SiO4
	G	=	-14179.2	(J)	H	=	-10908.2	(J)	S	=	2.16	(J/K)	V	=	0.27	(cc)	Cp	=	1.1	(J/K)
	tephroite	fayalite	co-olivine	ni-olivine	monticellite	forsterite
	0.24	13.9	0	0	0.89	84.97
Total	solids	mass	=	0.88	(gm)	density	=	3.24	(gm/cc)
	G	=	-14179.2	(J)	H	=	-10908.2	(J)	S	=	2.16	(J/K)	V	=	0.27	(cc)	Cp	=	1.1	(J/K)
Summary	of	all	fractionated	phases:	(total	mass	=	9.12	grams)
olivine	mass	=	9.12	(gm)	density	=	3.22	(gm/cc)	(analysis	in	mole	%)
	(Ca0.00Mg0.88Fe''0.12Mn0.00Co0.00Ni0.00)2SiO4
	G	=	-149612	(J)	H	=	-115465	(J)	S	=	22.57	(J/K)	V	=	2.84	(cc)	Cp	=	11.58	(J/K)
	tephroite	fayalite	co-olivine	ni-olivine	monticellite	forsterite
	0.21	11.93	0	0	0.8	87.06
Viscosity	of	the	System:	2.64	(log	10	poise)
System	mass	=	100.1	(gm)	density	=	2.7	(gm/cc)
	G	=	-1.65798e+06	(J)	H	=	-1.25122e+06	(J)	S	=	268.82	(J/K)	V	=	37.04	(cc)	Cp	=	149.49	(J/K)
Oxygen	delta	moles	=	-0.000269572	delta	grams	=	-0.00862598
	G	=	94.32	(J)	H	=	-11.07	(J)	S	=	-0.07	(J/K)	V	=	-33.91	(cc)	Cp	=	-0.01	(J/K)
**********----------**********
Title:	Dummy	Title
T	=	1230	(C)	P	=	1	(kbars)	log(10)	f	O2	=	-7.9	delta	HM	=	-5.51	NNO	=	-0.67	QFM	=	0	COH	=	2.21	IW	=	3.48
Constraint	Flags:	fO2	path	=	QFM	Fractionate	Solids
Liquid	mass	=	84.68	(gm)	density	=	2.65	(gm/cc)	viscosity	=	2.58	(log	10	poise)	(analysis	in	wt	%)
	G	=	-1.39964e+06	(J)	H	=	-1.05626e+06	(J)	S	=	228.44	(J/K)	V	=	31.91	(cc)	Cp	=	128.13	(J/K)
	SiO2	TiO2	Al2O3	Fe2O3	Cr2O3	FeO	MnO	MgO	NiO	CoO	CaO	Na2O	K2O	P2O5	H2O	CO2	SO3	Cl2O-1	F2O-1
	51.65	0.26	19.43	1.26	0	7.2	0.15	8.38	0	0	9.05	2.49	0.13	0	0	0	0	0	0
olivine	mass	=	1.85	(gm)	density	=	3.25	(gm/cc)	(analysis	in	mole	%)
	(Ca0.00Mg0.85Fe''0.15Mn0.00Co0.00Ni0.00)2SiO4
	G	=	-29795.7	(J)	H	=	-22950.7	(J)	S	=	4.55	(J/K)	V	=	0.57	(cc)	Cp	=	2.33	(J/K)
	tephroite	fayalite	co-olivine	ni-olivine	monticellite	forsterite
	0.26	14.71	0	0	0.89	84.14
feldspar	mass	=	3.57	(gm)	density	=	2.67	(gm/cc)	(analysis	in	mole	%)
	K0.00Na0.22Ca0.78Al1.78Si2.22O8
	G	=	-62280.9	(J)	H	=	-49023.3	(J)	S	=	8.82	(J/K)	V	=	1.34	(cc)	Cp	=	4.41	(J/K)
	albite	anorthite	sanidine
	21.96	77.98	0.06
Total	solids	mass	=	5.42	(gm)	density	=	2.84	(gm/cc)
	G	=	-92076.6	(J)	H	=	-71973.9	(J)	S	=	13.37	(J/K)	V	=	1.91	(cc)	Cp	=	6.74	(J/K)
Summary	of	all	fractionated	phases:	(total	mass	=	9.99	grams)
olivine	mass	=	9.99	(gm)	density	=	3.22	(gm/cc)	(analysis	in	mole	%)
	(Ca0.00Mg0.88Fe''0.12Mn0.00Co0.00Ni0.00)2SiO4
	G	=	-163520	(J)	H	=	-126481	(J)	S	=	24.64	(J/K)	V	=	3.1	(cc)	Cp	=	12.67	(J/K)
	tephroite	fayalite	co-olivine	ni-olivine	monticellite	forsterite
	0.22	12.1	0	0	0.81	86.88
Viscosity	of	the	System:	2.86	(log	10	poise)
System	mass	=	100.1	(gm)	density	=	2.71	(gm/cc)
	G	=	-1.65524e+06	(J)	H	=	-1.25471e+06	(J)	S	=	266.46	(J/K)	V	=	36.92	(cc)	Cp	=	147.53	(J/K)
Oxygen	delta	moles	=	-0.000383102	delta	grams	=	-0.0122588
	G	=	133.05	(J)	H	=	-15.59	(J)	S	=	-0.1	(J/K)	V	=	-47.88	(cc)	Cp	=	-0.01	(J/K)
**********----------**********
Title:	Dummy	Title
T	=	1220	(C)	P	=	1	(kbars)	log(10)	f	O2	=	-8.01	delta	HM	=	-5.51	NNO	=	-0.67	QFM	=	0	COH	=	2.2	IW	=	3.5
Constraint	Flags:	fO2	path	=	QFM	Fractionate	Solids
Liquid	mass	=	70.71	(gm)	density	=	2.66	(gm/cc)	viscosity	=	2.7	(log	10	poise)	(analysis	in	wt	%)
	G	=	-1.15933e+06	(J)	H	=	-875834	(J)	S	=	189.86	(J/K)	V	=	26.63	(cc)	Cp	=	106.23	(J/K)
	SiO2	TiO2	Al2O3	Fe2O3	Cr2O3	FeO	MnO	MgO	NiO	CoO	CaO	Na2O	K2O	P2O5	H2O	CO2	SO3	Cl2O-1	F2O-1
	52.36	0.31	18.61	1.39	0	7.96	0.17	7.82	0	0	8.63	2.6	0.15	0	0	0	0	0	0
olivine	mass	=	2.52	(gm)	density	=	3.27	(gm/cc)	(analysis	in	mole	%)
	(Ca0.00Mg0.83Fe''0.16Mn0.00Co0.00Ni0.00)2SiO4
	G	=	-40068.6	(J)	H	=	-30858.3	(J)	S	=	6.17	(J/K)	V	=	0.77	(cc)	Cp	=	3.15	(J/K)
	tephroite	fayalite	co-olivine	ni-olivine	monticellite	forsterite
	0.32	16.39	0	0	0.88	82.4
orthopyroxene	mass	=	1.5	(gm)	density	=	3.22	(gm/cc)	(analysis	in	mole	%)
	opx	Na0.00Ca0.05Fe''0.29Mg1.59Fe'''0.02Ti0.00Al0.14Si1.92O6
	G	=	-24591.4	(J)	H	=	-19097.6	(J)	S	=	3.68	(J/K)	V	=	0.46	(cc)	Cp	=	1.91	(J/K)
	diopside	clinoenstatit	hedenbergite	alumino-buffo	buffonite	essenite	jadeite
	-31.74	95.1	28.53	5.77	-5.59	7.81	0.13
feldspar	mass	=	9.94	(gm)	density	=	2.66	(gm/cc)	(analysis	in	mole	%)
	K0.00Na0.24Ca0.75Al1.75Si2.25O8
	G	=	-173327	(J)	H	=	-136680	(J)	S	=	24.54	(J/K)	V	=	3.73	(cc)	Cp	=	12.29	(J/K)
	albite	anorthite	sanidine
	24.45	75.47	0.08
Total	solids	mass	=	13.96	(gm)	density	=	2.81	(gm/cc)
	G	=	-237987	(J)	H	=	-186636	(J)	S	=	34.39	(J/K)	V	=	4.97	(cc)	Cp	=	17.34	(J/K)
Summary	of	all	fractionated	phases:	(total	mass	=	15.41	grams)
olivine	mass	=	11.85	(gm)	density	=	3.23	(gm/cc)	(analysis	in	mole	%)
	(Ca0.00Mg0.87Fe''0.13Mn0.00Co0.00Ni0.00)2SiO4
	G	=	-193001	(J)	H	=	-149563	(J)	S	=	29.09	(J/K)	V	=	3.67	(cc)	Cp	=	14.98	(J/K)
	tephroite	fayalite	co-olivine	ni-olivine	monticellite	forsterite
	0.22	12.5	0	0	0.82	86.45
feldspar	mass	=	3.57	(gm)	density	=	2.67	(gm/cc)	(analysis	in	mole	%)
	K0.00Na0.22Ca0.78Al1.78Si2.22O8
	G	=	-62145	(J)	H	=	-49029.6	(J)	S	=	8.78	(J/K)	V	=	1.34	(cc)	Cp	=	4.4	(J/K)
	albite	anorthite	sanidine
	21.96	77.98	0.06
Viscosity	of	the	System:	3.38	(log	10	poise)
System	mass	=	100.09	(gm)	density	=	2.73	(gm/cc)
	G	=	-1.65246e+06	(J)	H	=	-1.26106e+06	(J)	S	=	262.13	(J/K)	V	=	36.61	(cc)	Cp	=	142.95	(J/K)
Oxygen	delta	moles	=	-0.000618952	delta	grams	=	-0.0198057
	G	=	213.36	(J)	H	=	-24.96	(J)	S	=	-0.16	(J/K)	V	=	-76.84	(cc)	Cp	=	-0.02	(J/K)
**********----------**********
Title:	Dummy	Title
T	=	1210	(C)	P	=	1	(kbars)	log(10)	f	O2	=	-8.12	delta	HM	=	-5.52	NNO	=	-0.67	QFM	=	0	COH	=	2.19	IW	=	3.51
Constraint	Flags:	fO2	path	=	QFM	Fractionate	Solids
Liquid	mass	=	55.13	(gm)	density	=	2.67	(gm/cc)	viscosity	=	2.76	(log	10	poise)	(analysis	in	wt	%)
	G	=	-892609	(J)	H	=	-674125	(J)	S	=	147.31	(J/K)	V	=	20.68	(cc)	Cp	=	82.06	(J/K)
	SiO2	TiO2	Al2O3	Fe2O3	Cr2O3	FeO	MnO	MgO	NiO	CoO	CaO	Na2O	K2O	P2O5	H2O	CO2	SO3	Cl2O-1	F2O-1
	52.62	0.39	17.71	1.59	0	9.19	0.21	7.09	0	0	8.23	2.77	0.19	0	0	0	0	0	0
orthopyroxene	mass	=	5.55	(gm)	density	=	3.23	(gm/cc)	(analysis	in	mole	%)
	opx	Na0.00Ca0.05Fe''0.33Mg1.54Fe'''0.02Ti0.00Al0.13Si1.92O6
	G	=	-90239.7	(J)	H	=	-70102.1	(J)	S	=	13.58	(J/K)	V	=	1.72	(cc)	Cp	=	7.03	(J/K)
	diopside	clinoenstatit	hedenbergite	alumino-buffo	buffonite	essenite	jadeite
	-35.16	94.71	32.63	5.35	-5.16	7.49	0.14
feldspar	mass	=	10.03	(gm)	density	=	2.66	(gm/cc)	(analysis	in	mole	%)
	K0.00Na0.27Ca0.73Al1.73Si2.27O8
	G	=	-174608	(J)	H	=	-137934	(J)	S	=	24.73	(J/K)	V	=	3.77	(cc)	Cp	=	12.39	(J/K)
	albite	anorthite	sanidine
	27.18	72.71	0.12
Total	solids	mass	=	15.58	(gm)	density	=	2.84	(gm/cc)
	G	=	-264848	(J)	H	=	-208037	(J)	S	=	38.3	(J/K)	V	=	5.49	(cc)	Cp	=	19.42	(J/K)
Summary	of	all	fractionated	phases:	(total	mass	=	29.37	grams)
olivine	mass	=	14.37	(gm)	density	=	3.23	(gm/cc)	(analysis	in	mole	%)
	(Ca0.00Mg0.87Fe''0.13Mn0.00Co0.00Ni0.00)2SiO4
	G	=	-232695	(J)	H	=	-180583	(J)	S	=	35.14	(J/K)	V	=	4.44	(cc)	Cp	=	18.11	(J/K)
	tephroite	fayalite	co-olivine	ni-olivine	monticellite	forsterite
	0.24	13.18	0	0	0.83	85.75
orthopyroxene	mass	=	1.49	(gm)	density	=	3.22	(gm/cc)	(analysis	in	mole	%)
	opx	Na0.00Ca0.05Fe''0.29Mg1.59Fe'''0.02Ti0.00Al0.14Si1.92O6
	G	=	-24520	(J)	H	=	-19089.6	(J)	S	=	3.66	(J/K)	V	=	0.46	(cc)	Cp	=	1.9	(J/K)
	diopside	clinoenstatit	hedenbergite	alumino-buffo	buffonite	essenite	jadeite
	-31.74	95.1	28.53	5.77	-5.59	7.81	0.13
feldspar	mass	=	13.51	(gm)	density	=	2.67	(gm/cc)	(analysis	in	mole	%)
	K0.00Na0.24Ca0.76Al1.76Si2.24O8
	G	=	-235092	(J)	H	=	-185838	(J)	S	=	33.21	(J/K)	V	=	5.07	(cc)	Cp	=	16.67	(J/K)
	albite	anorthite	sanidine
	23.79	76.13	0.08
Viscosity	of	the	System:	4.45	(log	10	poise)
System	mass	=	100.08	(gm)	density	=	2.77	(gm/cc)
	G	=	-1.64976e+06	(J)	H	=	-1.26767e+06	(J)	S	=	257.62	(J/K)	V	=	36.14	(cc)	Cp	=	138.16	(J/K)
Oxygen	delta	moles	=	-0.000793898	delta	grams	=	-0.0254038
	G	=	271.62	(J)	H	=	-31.73	(J)	S	=	-0.2	(J/K)	V	=	-97.9	(cc)	Cp	=	-0.03	(J/K)
**********----------**********
Title:	Dummy	Title
T	=	1200	(C)	P	=	1	(kbars)	log(10)	f	O2	=	-8.23	delta	HM	=	-5.52	NNO	=	-0.66	QFM	=	0	COH	=	2.18	IW	=	3.52
Constraint	Flags:	fO2	path	=	QFM	Fractionate	Solids
Liquid	mass	=	45.14	(gm)	density	=	2.68	(gm/cc)	viscosity	=	2.82	(log	10	poise)	(analysis	in	wt	%)
	G	=	-722217	(J)	H	=	-545375	(J)	S	=	120.04	(J/K)	V	=	16.87	(cc)	Cp	=	64.71	(J/K)
	SiO2	TiO2	Al2O3	Fe2O3	Cr2O3	FeO	MnO	MgO	NiO	CoO	CaO	Na2O	K2O	P2O5	H2O	CO2	SO3	Cl2O-1	F2O-1
	52.82	0.48	16.86	1.77	0	10.35	0.26	6.45	0	0	7.88	2.9	0.23	0	0	0	0	0	0
orthopyroxene	mass	=	3.53	(gm)	density	=	3.25	(gm/cc)	(analysis	in	mole	%)
	opx	Na0.00Ca0.06Fe''0.37Mg1.50Fe'''0.02Ti0.00Al0.12Si1.93O6
	G	=	-56716.9	(J)	H	=	-44076.9	(J)	S	=	8.58	(J/K)	V	=	1.09	(cc)	Cp	=	4.44	(J/K)
	diopside	clinoenstatit	hedenbergite	alumino-buffo	buffonite	essenite	jadeite
	-38.61	94.33	36.71	5	-4.79	7.21	0.15
feldspar	mass	=	6.46	(gm)	density	=	2.65	(gm/cc)	(analysis	in	mole	%)
	K0.00Na0.30Ca0.70Al1.70Si2.30O8
	G	=	-112223	(J)	H	=	-88813.7	(J)	S	=	15.89	(J/K)	V	=	2.43	(cc)	Cp	=	7.97	(J/K)
	albite	anorthite	sanidine
	29.72	70.12	0.15
Total	solids	mass	=	9.99	(gm)	density	=	2.84	(gm/cc)
	G	=	-168940	(J)	H	=	-132891	(J)	S	=	24.47	(J/K)	V	=	3.52	(cc)	Cp	=	12.41	(J/K)
Summary	of	all	fractionated	phases:	(total	mass	=	44.95	grams)
olivine	mass	=	14.37	(gm)	density	=	3.24	(gm/cc)	(analysis	in	mole	%)
	(Ca0.00Mg0.87Fe''0.13Mn0.00Co0.00Ni0.00)2SiO4
	G	=	-232345	(J)	H	=	-180764	(J)	S	=	35.01	(J/K)	V	=	4.44	(cc)	Cp	=	18.09	(J/K)
	tephroite	fayalite	co-olivine	ni-olivine	monticellite	forsterite
	0.24	13.18	0	0	0.83	85.75
orthopyroxene	mass	=	7.04	(gm)	density	=	3.23	(gm/cc)	(analysis	in	mole	%)
	opx	Na0.00Ca0.05Fe''0.32Mg1.55Fe'''0.02Ti0.00Al0.13Si1.92O6
	G	=	-114553	(J)	H	=	-89254.2	(J)	S	=	17.17	(J/K)	V	=	2.18	(cc)	Cp	=	8.93	(J/K)
	diopside	clinoenstatit	hedenbergite	alumino-buffo	buffonite	essenite	jadeite
	-34.43	94.79	31.75	5.44	-5.25	7.56	0.13
feldspar	mass	=	23.54	(gm)	density	=	2.66	(gm/cc)	(analysis	in	mole	%)
	K0.00Na0.25Ca0.75Al1.75Si2.25O8
	G	=	-409074	(J)	H	=	-324025	(J)	S	=	57.73	(J/K)	V	=	8.84	(cc)	Cp	=	29.03	(J/K)
	albite	anorthite	sanidine
	25.23	74.67	0.09
Viscosity	of	the	System	cannot	be	computed.
System	mass	=	100.08	(gm)	density	=	2.79	(gm/cc)
	G	=	-1.64713e+06	(J)	H	=	-1.27231e+06	(J)	S	=	254.43	(J/K)	V	=	35.84	(cc)	Cp	=	133.17	(J/K)
Oxygen	delta	moles	=	-0.00092708	delta	grams	=	-0.0296655
	G	=	314.8	(J)	H	=	-36.72	(J)	S	=	-0.24	(J/K)	V	=	-113.55	(cc)	Cp	=	-0.03	(J/K)
**********----------**********
Title:	Dummy	Title
T	=	1190	(C)	P	=	1	(kbars)	log(10)	f	O2	=	-8.34	delta	HM	=	-5.52	NNO	=	-0.66	QFM	=	0	COH	=	2.17	IW	=	3.53
Constraint	Flags:	fO2	path	=	QFM	Fractionate	Solids
Liquid	mass	=	38.2	(gm)	density	=	2.69	(gm/cc)	viscosity	=	2.87	(log	10	poise)	(analysis	in	wt	%)
	G	=	-604119	(J)	H	=	-456215	(J)	S	=	101.09	(J/K)	V	=	14.22	(cc)	Cp	=	54.3	(J/K)
	SiO2	TiO2	Al2O3	Fe2O3	Cr2O3	FeO	MnO	MgO	NiO	CoO	CaO	Na2O	K2O	P2O5	H2O	CO2	SO3	Cl2O-1	F2O-1
	52.96	0.56	16.06	1.95	0	11.44	0.31	5.88	0	0	7.57	3	0.27	0	0	0	0	0	0
orthopyroxene	mass	=	2.44	(gm)	density	=	3.27	(gm/cc)	(analysis	in	mole	%)
	opx	Na0.00Ca0.06Fe''0.41Mg1.46Fe'''0.03Ti0.00Al0.12Si1.93O6
	G	=	-38764.9	(J)	H	=	-30138.1	(J)	S	=	5.9	(J/K)	V	=	0.75	(cc)	Cp	=	3.05	(J/K)
	diopside	clinoenstatit	hedenbergite	alumino-buffo	buffonite	essenite	jadeite
	-42.15	93.99	40.81	4.69	-4.47	6.99	0.15
feldspar	mass	=	4.5	(gm)	density	=	2.65	(gm/cc)	(analysis	in	mole	%)
	K0.00Na0.32Ca0.68Al1.68Si2.32O8
	G	=	-78163.2	(J)	H	=	-61973.8	(J)	S	=	11.06	(J/K)	V	=	1.7	(cc)	Cp	=	5.55	(J/K)
	albite	anorthite	sanidine
	32.11	67.69	0.2
Total	solids	mass	=	6.94	(gm)	density	=	2.84	(gm/cc)
	G	=	-116928	(J)	H	=	-92111.9	(J)	S	=	16.96	(J/K)	V	=	2.45	(cc)	Cp	=	8.61	(J/K)
Summary	of	all	fractionated	phases:	(total	mass	=	54.93	grams)
olivine	mass	=	14.37	(gm)	density	=	3.24	(gm/cc)	(analysis	in	mole	%)
	(Ca0.00Mg0.87Fe''0.13Mn0.00Co0.00Ni0.00)2SiO4
	G	=	-231995	(J)	H	=	-180945	(J)	S	=	34.89	(J/K)	V	=	4.44	(cc)	Cp	=	18.07	(J/K)
	tephroite	fayalite	co-olivine	ni-olivine	monticellite	forsterite
	0.24	13.18	0	0	0.83	85.75
orthopyroxene	mass	=	10.57	(gm)	density	=	3.24	(gm/cc)	(analysis	in	mole	%)
	opx	Na0.00Ca0.05Fe''0.33Mg1.54Fe'''0.02Ti0.00Al0.13Si1.92O6
	G	=	-170979	(J)	H	=	-133438	(J)	S	=	25.66	(J/K)	V	=	3.26	(cc)	Cp	=	13.35	(J/K)
	diopside	clinoenstatit	hedenbergite	alumino-buffo	buffonite	essenite	jadeite
	-35.82	94.64	33.4	5.3	-5.09	7.44	0.14
feldspar	mass	=	29.99	(gm)	density	=	2.66	(gm/cc)	(analysis	in	mole	%)
	K0.00Na0.26Ca0.74Al1.74Si2.26O8
	G	=	-520515	(J)	H	=	-413171	(J)	S	=	73.37	(J/K)	V	=	11.27	(cc)	Cp	=	36.96	(J/K)
	albite	anorthite	sanidine
	26.2	73.69	0.11
Viscosity	of	the	System	cannot	be	computed.
System	mass	=	100.08	(gm)	density	=	2.81	(gm/cc)
	G	=	-1.64454e+06	(J)	H	=	-1.27588e+06	(J)	S	=	251.96	(J/K)	V	=	35.63	(cc)	Cp	=	131.3	(J/K)
Oxygen	delta	moles	=	-0.00103416	delta	grams	=	-0.0330918
	G	=	348.5	(J)	H	=	-40.58	(J)	S	=	-0.27	(J/K)	V	=	-125.81	(cc)	Cp	=	-0.04	(J/K)
**********----------**********
Title:	Dummy	Title
T	=	1180	(C)	P	=	1	(kbars)	log(10)	f	O2	=	-8.45	delta	HM	=	-5.52	NNO	=	-0.66	QFM	=	0	COH	=	2.16	IW	=	3.54
Constraint	Flags:	fO2	path	=	QFM	Fractionate	Solids
Liquid	mass	=	32.58	(gm)	density	=	2.7	(gm/cc)	viscosity	=	2.92	(log	10	poise)	(analysis	in	wt	%)
	G	=	-509749	(J)	H	=	-385080	(J)	S	=	85.79	(J/K)	V	=	12.08	(cc)	Cp	=	45.93	(J/K)
	SiO2	TiO2	Al2O3	Fe2O3	Cr2O3	FeO	MnO	MgO	NiO	CoO	CaO	Na2O	K2O	P2O5	H2O	CO2	SO3	Cl2O-1	F2O-1
	53.15	0.66	15.35	2.1	0	12.4	0.36	5.31	0	0	7.26	3.1	0.31	0	0	0	0	0	0
clinopyroxene	mass	=	2.2	(gm)	density	=	3.29	(gm/cc)	(analysis	in	mole	%)
	cpx	Na0.00Ca0.12Fe''0.50Mg1.28Fe'''0.04Ti0.00Al0.15Si1.91O6
	G	=	-33949	(J)	H	=	-26284.4	(J)	S	=	5.27	(J/K)	V	=	0.67	(cc)	Cp	=	2.68	(J/K)
	diopside	clinoenstatit	hedenbergite	alumino-buffo	buffonite	essenite	jadeite
	-47.33	87.55	50.08	5.68	-5.32	8.95	0.39
feldspar	mass	=	3.43	(gm)	density	=	2.65	(gm/cc)	(analysis	in	mole	%)
	K0.00Na0.35Ca0.65Al1.65Si2.35O8
	G	=	-59444.2	(J)	H	=	-47219.3	(J)	S	=	8.41	(J/K)	V	=	1.3	(cc)	Cp	=	4.23	(J/K)
	albite	anorthite	sanidine
	34.57	65.18	0.25
Total	solids	mass	=	5.63	(gm)	density	=	2.87	(gm/cc)
	G	=	-93393.2	(J)	H	=	-73503.7	(J)	S	=	13.69	(J/K)	V	=	1.96	(cc)	Cp	=	6.91	(J/K)
Summary	of	all	fractionated	phases:	(total	mass	=	61.87	grams)
olivine	mass	=	14.37	(gm)	density	=	3.24	(gm/cc)	(analysis	in	mole	%)
	(Ca0.00Mg0.87Fe''0.13Mn0.00Co0.00Ni0.00)2SiO4
	G	=	-231647	(J)	H	=	-181126	(J)	S	=	34.77	(J/K)	V	=	4.44	(cc)	Cp	=	18.06	(J/K)
	tephroite	fayalite	co-olivine	ni-olivine	monticellite	forsterite
	0.24	13.18	0	0	0.83	85.75
orthopyroxene	mass	=	13.01	(gm)	density	=	3.25	(gm/cc)	(analysis	in	mole	%)
	opx	Na0.00Ca0.05Fe''0.35Mg1.52Fe'''0.02Ti0.00Al0.13Si1.92O6
	G	=	-209396	(J)	H	=	-163713	(J)	S	=	31.44	(J/K)	V	=	4.01	(cc)	Cp	=	16.39	(J/K)
	diopside	clinoenstatit	hedenbergite	alumino-buffo	buffonite	essenite	jadeite
	-36.99	94.52	34.77	5.18	-4.98	7.36	0.14
feldspar	mass	=	34.49	(gm)	density	=	2.66	(gm/cc)	(analysis	in	mole	%)
	K0.00Na0.27Ca0.73Al1.73Si2.27O8
	G	=	-597789	(J)	H	=	-475531	(J)	S	=	84.13	(J/K)	V	=	12.96	(cc)	Cp	=	42.47	(J/K)
	albite	anorthite	sanidine
	26.98	72.9	0.12
Viscosity	of	the	System	cannot	be	computed.
System	mass	=	100.07	(gm)	density	=	2.82	(gm/cc)
	G	=	-1.64197e+06	(J)	H	=	-1.27895e+06	(J)	S	=	249.82	(J/K)	V	=	35.45	(cc)	Cp	=	129.77	(J/K)
Oxygen	delta	moles	=	-0.00113205	delta	grams	=	-0.0362241
	G	=	378.57	(J)	H	=	-44.01	(J)	S	=	-0.29	(J/K)	V	=	-136.77	(cc)	Cp	=	-0.04	(J/K)
**********----------**********
Title:	Dummy	Title
T	=	1170	(C)	P	=	1	(kbars)	log(10)	f	O2	=	-8.57	delta	HM	=	-5.53	NNO	=	-0.66	QFM	=	0	COH	=	2.15	IW	=	3.55
Constraint	Flags:	fO2	path	=	QFM	Fractionate	Solids
Liquid	mass	=	28.31	(gm)	density	=	2.71	(gm/cc)	viscosity	=	2.98	(log	10	poise)	(analysis	in	wt	%)
	G	=	-438436	(J)	H	=	-331366	(J)	S	=	74.19	(J/K)	V	=	10.46	(cc)	Cp	=	39.61	(J/K)
	SiO2	TiO2	Al2O3	Fe2O3	Cr2O3	FeO	MnO	MgO	NiO	CoO	CaO	Na2O	K2O	P2O5	H2O	CO2	SO3	Cl2O-1	F2O-1
	53.31	0.75	14.67	2.24	0	13.31	0.41	4.79	0	0	6.99	3.18	0.35	0	0	0	0	0	0
clinopyroxene	mass	=	1.67	(gm)	density	=	3.31	(gm/cc)	(analysis	in	mole	%)
	cpx	Na0.00Ca0.12Fe''0.54Mg1.23Fe'''0.04Ti0.00Al0.15Si1.91O6
	G	=	-25574	(J)	H	=	-19806.6	(J)	S	=	4	(J/K)	V	=	0.51	(cc)	Cp	=	2.03	(J/K)
	diopside	clinoenstatit	hedenbergite	alumino-buffo	buffonite	essenite	jadeite
	-51.35	87.22	54.34	5.49	-5.09	8.98	0.41
feldspar	mass	=	2.6	(gm)	density	=	2.64	(gm/cc)	(analysis	in	mole	%)
	K0.00Na0.37Ca0.63Al1.63Si2.37O8
	G	=	-44922.3	(J)	H	=	-35751	(J)	S	=	6.36	(J/K)	V	=	0.98	(cc)	Cp	=	3.2	(J/K)
	albite	anorthite	sanidine
	36.89	62.8	0.31
Total	solids	mass	=	4.27	(gm)	density	=	2.87	(gm/cc)
	G	=	-70496.3	(J)	H	=	-55557.6	(J)	S	=	10.35	(J/K)	V	=	1.49	(cc)	Cp	=	5.23	(J/K)
Summary	of	all	fractionated	phases:	(total	mass	=	67.49	grams)
olivine	mass	=	14.37	(gm)	density	=	3.24	(gm/cc)	(analysis	in	mole	%)
	(Ca0.00Mg0.87Fe''0.13Mn0.00Co0.00Ni0.00)2SiO4
	G	=	-231300	(J)	H	=	-181306	(J)	S	=	34.64	(J/K)	V	=	4.43	(cc)	Cp	=	18.04	(J/K)
	tephroite	fayalite	co-olivine	ni-olivine	monticellite	forsterite
	0.24	13.18	0	0	0.83	85.75
orthopyroxene	mass	=	13.01	(gm)	density	=	3.25	(gm/cc)	(analysis	in	mole	%)
	opx	Na0.00Ca0.05Fe''0.35Mg1.52Fe'''0.02Ti0.00Al0.13Si1.92O6
	G	=	-209082	(J)	H	=	-163877	(J)	S	=	31.32	(J/K)	V	=	4	(cc)	Cp	=	16.37	(J/K)
	diopside	clinoenstatit	hedenbergite	alumino-buffo	buffonite	essenite	jadeite
	-36.99	94.52	34.77	5.18	-4.98	7.36	0.14
clinopyroxene	mass	=	2.19	(gm)	density	=	3.29	(gm/cc)	(analysis	in	mole	%)
	cpx	Na0.00Ca0.12Fe''0.50Mg1.28Fe'''0.04Ti0.00Al0.15Si1.91O6
	G	=	-33862.5	(J)	H	=	-26284.9	(J)	S	=	5.25	(J/K)	V	=	0.67	(cc)	Cp	=	2.68	(J/K)
	diopside	clinoenstatit	hedenbergite	alumino-buffo	buffonite	essenite	jadeite
	-47.33	87.55	50.08	5.68	-5.32	8.95	0.39
feldspar	mass	=	37.92	(gm)	density	=	2.66	(gm/cc)	(analysis	in	mole	%)
	K0.00Na0.28Ca0.72Al1.72Si2.28O8
	G	=	-656264	(J)	H	=	-523179	(J)	S	=	92.22	(J/K)	V	=	14.25	(cc)	Cp	=	46.65	(J/K)
	albite	anorthite	sanidine
	27.67	72.2	0.13
Viscosity	of	the	System	cannot	be	computed.
System	mass	=	100.07	(gm)	density	=	2.83	(gm/cc)
	G	=	-1.63944e+06	(J)	H	=	-1.28157e+06	(J)	S	=	247.98	(J/K)	V	=	35.31	(cc)	Cp	=	128.59	(J/K)
Oxygen	delta	moles	=	-0.00121246	delta	grams	=	-0.0387972
	G	=	402.35	(J)	H	=	-46.69	(J)	S	=	-0.31	(J/K)	V	=	-145.48	(cc)	Cp	=	-0.04	(J/K)
**********----------**********
Title:	Dummy	Title
T	=	1160	(C)	P	=	1	(kbars)	log(10)	f	O2	=	-8.69	delta	HM	=	-5.53	NNO	=	-0.65	QFM	=	0	COH	=	2.14	IW	=	3.57
Constraint	Flags:	fO2	path	=	QFM	Fractionate	Solids
Liquid	mass	=	25.02	(gm)	density	=	2.71	(gm/cc)	viscosity	=	3.02	(log	10	poise)	(analysis	in	wt	%)
	G	=	-383619	(J)	H	=	-290117	(J)	S	=	65.24	(J/K)	V	=	9.22	(cc)	Cp	=	34.76	(J/K)
	SiO2	TiO2	Al2O3	Fe2O3	Cr2O3	FeO	MnO	MgO	NiO	CoO	CaO	Na2O	K2O	P2O5	H2O	CO2	SO3	Cl2O-1	F2O-1
	53.45	0.84	14.02	2.37	0	14.16	0.47	4.31	0	0	6.75	3.23	0.39	0	0	0	0	0	0
clinopyroxene	mass	=	1.29	(gm)	density	=	3.33	(gm/cc)	(analysis	in	mole	%)
	cpx	Na0.00Ca0.13Fe''0.59Mg1.19Fe'''0.04Ti0.00Al0.15Si1.91O6
	G	=	-19500.7	(J)	H	=	-15107.6	(J)	S	=	3.07	(J/K)	V	=	0.39	(cc)	Cp	=	1.56	(J/K)
	diopside	clinoenstatit	hedenbergite	alumino-buffo	buffonite	essenite	jadeite
	-55.48	86.91	58.67	5.3	-4.87	9.03	0.43
feldspar	mass	=	2	(gm)	density	=	2.64	(gm/cc)	(analysis	in	mole	%)
	K0.00Na0.39Ca0.61Al1.61Si2.39O8
	G	=	-34623.1	(J)	H	=	-27607.1	(J)	S	=	4.9	(J/K)	V	=	0.76	(cc)	Cp	=	2.47	(J/K)
	albite	anorthite	sanidine
	39.07	60.55	0.38
Total	solids	mass	=	3.3	(gm)	density	=	2.87	(gm/cc)
	G	=	-54123.7	(J)	H	=	-42714.7	(J)	S	=	7.96	(J/K)	V	=	1.15	(cc)	Cp	=	4.02	(J/K)
Summary	of	all	fractionated	phases:	(total	mass	=	71.75	grams)
olivine	mass	=	14.37	(gm)	density	=	3.24	(gm/cc)	(analysis	in	mole	%)
	(Ca0.00Mg0.87Fe''0.13Mn0.00Co0.00Ni0.00)2SiO4
	G	=	-230954	(J)	H	=	-181487	(J)	S	=	34.52	(J/K)	V	=	4.43	(cc)	Cp	=	18.02	(J/K)
	tephroite	fayalite	co-olivine	ni-olivine	monticellite	forsterite
	0.24	13.18	0	0	0.83	85.75
orthopyroxene	mass	=	13.01	(gm)	density	=	3.25	(gm/cc)	(analysis	in	mole	%)
	opx	Na0.00Ca0.05Fe''0.35Mg1.52Fe'''0.02Ti0.00Al0.13Si1.92O6
	G	=	-208770	(J)	H	=	-164041	(J)	S	=	31.21	(J/K)	V	=	4	(cc)	Cp	=	16.36	(J/K)
	diopside	clinoenstatit	hedenbergite	alumino-buffo	buffonite	essenite	jadeite
	-36.99	94.52	34.77	5.18	-4.98	7.36	0.14
clinopyroxene	mass	=	3.87	(gm)	density	=	3.3	(gm/cc)	(analysis	in	mole	%)
	cpx	Na0.00Ca0.12Fe''0.52Mg1.26Fe'''0.04Ti0.00Al0.15Si1.91O6
	G	=	-59310.5	(J)	H	=	-46112.4	(J)	S	=	9.21	(J/K)	V	=	1.17	(cc)	Cp	=	4.7	(J/K)
	diopside	clinoenstatit	hedenbergite	alumino-buffo	buffonite	essenite	jadeite
	-49.06	87.41	51.92	5.6	-5.22	8.96	0.39
feldspar	mass	=	40.51	(gm)	density	=	2.66	(gm/cc)	(analysis	in	mole	%)
	K0.00Na0.28Ca0.72Al1.72Si2.28O8
	G	=	-700157	(J)	H	=	-559390	(J)	S	=	98.22	(J/K)	V	=	15.23	(cc)	Cp	=	49.8	(J/K)
	albite	anorthite	sanidine
	28.26	71.6	0.14
Viscosity	of	the	System	cannot	be	computed.
System	mass	=	100.07	(gm)	density	=	2.84	(gm/cc)
	G	=	-1.63693e+06	(J)	H	=	-1.28386e+06	(J)	S	=	246.36	(J/K)	V	=	35.2	(cc)	Cp	=	127.67	(J/K)
Oxygen	delta	moles	=	-0.00127864	delta	grams	=	-0.040915
	G	=	421.04	(J)	H	=	-48.78	(J)	S	=	-0.33	(J/K)	V	=	-152.36	(cc)	Cp	=	-0.05	(J/K)
**********----------**********
Title:	Dummy	Title
T	=	1150	(C)	P	=	1	(kbars)	log(10)	f	O2	=	-8.81	delta	HM	=	-5.53	NNO	=	-0.65	QFM	=	0	COH	=	2.13	IW	=	3.58
Constraint	Flags:	fO2	path	=	QFM	Fractionate	Solids
Liquid	mass	=	22.4	(gm)	density	=	2.72	(gm/cc)	viscosity	=	3.07	(log	10	poise)	(analysis	in	wt	%)
	G	=	-340187	(J)	H	=	-257467	(J)	S	=	58.12	(J/K)	V	=	8.22	(cc)	Cp	=	30.91	(J/K)
	SiO2	TiO2	Al2O3	Fe2O3	Cr2O3	FeO	MnO	MgO	NiO	CoO	CaO	Na2O	K2O	P2O5	H2O	CO2	SO3	Cl2O-1	F2O-1
	53.56	0.94	13.39	2.5	0	14.96	0.52	3.88	0	0	6.53	3.28	0.44	0	0	0	0	0	0
clinopyroxene	mass	=	1.03	(gm)	density	=	3.35	(gm/cc)	(analysis	in	mole	%)
	cpx	Na0.00Ca0.13Fe''0.63Mg1.14Fe'''0.04Ti0.00Al0.15Si1.90O6
	G	=	-15362.6	(J)	H	=	-11905.1	(J)	S	=	2.43	(J/K)	V	=	0.31	(cc)	Cp	=	1.23	(J/K)
	diopside	clinoenstatit	hedenbergite	alumino-buffo	buffonite	essenite	jadeite
	-59.73	86.62	63.1	5.11	-4.65	9.1	0.45
feldspar	mass	=	1.59	(gm)	density	=	2.63	(gm/cc)	(analysis	in	mole	%)
	K0.00Na0.41Ca0.58Al1.58Si2.42O8
	G	=	-27470.7	(J)	H	=	-21946.5	(J)	S	=	3.88	(J/K)	V	=	0.6	(cc)	Cp	=	1.96	(J/K)
	albite	anorthite	sanidine
	41.13	58.42	0.45
Total	solids	mass	=	2.62	(gm)	density	=	2.88	(gm/cc)
	G	=	-42833.3	(J)	H	=	-33851.6	(J)	S	=	6.31	(J/K)	V	=	0.91	(cc)	Cp	=	3.19	(J/K)
Summary	of	all	fractionated	phases:	(total	mass	=	75.04	grams)
olivine	mass	=	14.37	(gm)	density	=	3.24	(gm/cc)	(analysis	in	mole	%)
	(Ca0.00Mg0.87Fe''0.13Mn0.00Co0.00Ni0.00)2SiO4
	G	=	-230609	(J)	H	=	-181667	(J)	S	=	34.39	(J/K)	V	=	4.43	(cc)	Cp	=	18	(J/K)
	tephroite	fayalite	co-olivine	ni-olivine	monticellite	forsterite
	0.24	13.18	0	0	0.83	85.75
orthopyroxene	mass	=	13.01	(gm)	density	=	3.25	(gm/cc)	(analysis	in	mole	%)
	opx	Na0.00Ca0.05Fe''0.35Mg1.52Fe'''0.02Ti0.00Al0.13Si1.92O6
	G	=	-208458	(J)	H	=	-164204	(J)	S	=	31.1	(J/K)	V	=	4	(cc)	Cp	=	16.34	(J/K)
	diopside	clinoenstatit	hedenbergite	alumino-buffo	buffonite	essenite	jadeite
	-36.99	94.52	34.77	5.18	-4.98	7.36	0.14
clinopyroxene	mass	=	5.16	(gm)	density	=	3.31	(gm/cc)	(analysis	in	mole	%)
	cpx	Na0.00Ca0.12Fe''0.54Mg1.24Fe'''0.04Ti0.00Al0.15Si1.91O6
	G	=	-78655.4	(J)	H	=	-61256.5	(J)	S	=	12.23	(J/K)	V	=	1.56	(cc)	Cp	=	6.25	(J/K)
	diopside	clinoenstatit	hedenbergite	alumino-buffo	buffonite	essenite	jadeite
	-50.65	87.28	53.6	5.53	-5.14	8.98	0.4
feldspar	mass	=	42.51	(gm)	density	=	2.66	(gm/cc)	(analysis	in	mole	%)
	K0.00Na0.29Ca0.71Al1.71Si2.29O8
	G	=	-733705	(J)	H	=	-587482	(J)	S	=	102.75	(J/K)	V	=	15.98	(cc)	Cp	=	52.21	(J/K)
	albite	anorthite	sanidine
	28.77	71.08	0.15
Viscosity	of	the	System	cannot	be	computed.
System	mass	=	100.07	(gm)	density	=	2.85	(gm/cc)
	G	=	-1.63445e+06	(J)	H	=	-1.28593e+06	(J)	S	=	244.89	(J/K)	V	=	35.11	(cc)	Cp	=	126.92	(J/K)
Oxygen	delta	moles	=	-0.00133426	delta	grams	=	-0.0426947
	G	=	435.93	(J)	H	=	-50.41	(J)	S	=	-0.34	(J/K)	V	=	-157.88	(cc)	Cp	=	-0.05	(J/K)
**********----------**********
Title:	Dummy	Title
T	=	1140	(C)	P	=	1	(kbars)	log(10)	f	O2	=	-8.93	delta	HM	=	-5.53	NNO	=	-0.65	QFM	=	0	COH	=	2.12	IW	=	3.59
Constraint	Flags:	fO2	path	=	QFM	Fractionate	Solids
Liquid	mass	=	20.26	(gm)	density	=	2.73	(gm/cc)	viscosity	=	3.11	(log	10	poise)	(analysis	in	wt	%)
	G	=	-304933	(J)	H	=	-230991	(J)	S	=	52.32	(J/K)	V	=	7.42	(cc)	Cp	=	27.79	(J/K)
	SiO2	TiO2	Al2O3	Fe2O3	Cr2O3	FeO	MnO	MgO	NiO	CoO	CaO	Na2O	K2O	P2O5	H2O	CO2	SO3	Cl2O-1	F2O-1
	53.66	1.04	12.8	2.62	0	15.71	0.58	3.48	0	0	6.34	3.31	0.48	0	0	0	0	0	0
clinopyroxene	mass	=	0.85	(gm)	density	=	3.37	(gm/cc)	(analysis	in	mole	%)
	cpx	Na0.00Ca0.13Fe''0.68Mg1.09Fe'''0.05Ti0.00Al0.15Si1.90O6
	G	=	-12431	(J)	H	=	-9635.62	(J)	S	=	1.98	(J/K)	V	=	0.25	(cc)	Cp	=	1	(J/K)
	diopside	clinoenstatit	hedenbergite	alumino-buffo	buffonite	essenite	jadeite
	-64.14	86.35	67.63	4.91	-4.42	9.19	0.47
feldspar	mass	=	1.29	(gm)	density	=	2.63	(gm/cc)	(analysis	in	mole	%)
	K0.01Na0.43Ca0.56Al1.56Si2.44O8
	G	=	-22298.6	(J)	H	=	-17849.3	(J)	S	=	3.15	(J/K)	V	=	0.49	(cc)	Cp	=	1.59	(J/K)
	albite	anorthite	sanidine
	43.07	56.39	0.53
Total	solids	mass	=	2.14	(gm)	density	=	2.88	(gm/cc)
	G	=	-34729.7	(J)	H	=	-27484.9	(J)	S	=	5.13	(J/K)	V	=	0.74	(cc)	Cp	=	2.59	(J/K)
Summary	of	all	fractionated	phases:	(total	mass	=	77.66	grams)
olivine	mass	=	14.37	(gm)	density	=	3.25	(gm/cc)	(analysis	in	mole	%)
	(Ca0.00Mg0.87Fe''0.13Mn0.00Co0.00Ni0.00)2SiO4
	G	=	-230266	(J)	H	=	-181847	(J)	S	=	34.26	(J/K)	V	=	4.43	(cc)	Cp	=	17.99	(J/K)
	tephroite	fayalite	co-olivine	ni-olivine	monticellite	forsterite
	0.24	13.18	0	0	0.83	85.75
orthopyroxene	mass	=	13.01	(gm)	density	=	3.25	(gm/cc)	(analysis	in	mole	%)
	opx	Na0.00Ca0.05Fe''0.35Mg1.52Fe'''0.02Ti0.00Al0.13Si1.92O6
	G	=	-208148	(J)	H	=	-164367	(J)	S	=	30.98	(J/K)	V	=	4	(cc)	Cp	=	16.33	(J/K)
	diopside	clinoenstatit	hedenbergite	alumino-buffo	buffonite	essenite	jadeite
	-36.99	94.52	34.77	5.18	-4.98	7.36	0.14
clinopyroxene	mass	=	6.19	(gm)	density	=	3.32	(gm/cc)	(analysis	in	mole	%)
	cpx	Na0.00Ca0.12Fe''0.55Mg1.22Fe'''0.04Ti0.00Al0.15Si1.91O6
	G	=	-93838.9	(J)	H	=	-73210.4	(J)	S	=	14.6	(J/K)	V	=	1.86	(cc)	Cp	=	7.48	(J/K)
	diopside	clinoenstatit	hedenbergite	alumino-buffo	buffonite	essenite	jadeite
	-52.15	87.17	55.16	5.46	-5.06	9	0.41
feldspar	mass	=	44.1	(gm)	density	=	2.66	(gm/cc)	(analysis	in	mole	%)
	K0.00Na0.29Ca0.71Al1.71Si2.29O8
	G	=	-760066	(J)	H	=	-609931	(J)	S	=	106.24	(J/K)	V	=	16.58	(cc)	Cp	=	54.12	(J/K)
	albite	anorthite	sanidine
	29.22	70.62	0.16
Viscosity	of	the	System	cannot	be	computed.
System	mass	=	100.06	(gm)	density	=	2.86	(gm/cc)
	G	=	-1.63198e+06	(J)	H	=	-1.28783e+06	(J)	S	=	243.53	(J/K)	V	=	35.03	(cc)	Cp	=	126.29	(J/K)
Oxygen	delta	moles	=	-0.00138172	delta	grams	=	-0.0442132
	G	=	447.9	(J)	H	=	-51.7	(J)	S	=	-0.35	(J/K)	V	=	-162.34	(cc)	Cp	=	-0.05	(J/K)
**********----------**********
Title:	Dummy	Title
T	=	1130	(C)	P	=	1	(kbars)	log(10)	f	O2	=	-9.05	delta	HM	=	-5.54	NNO	=	-0.64	QFM	=	0	COH	=	2.11	IW	=	3.6
Constraint	Flags:	fO2	path	=	QFM	Fractionate	Solids
Liquid	mass	=	18.49	(gm)	density	=	2.74	(gm/cc)	viscosity	=	3.15	(log	10	poise)	(analysis	in	wt	%)
	G	=	-275744	(J)	H	=	-209093	(J)	S	=	47.5	(J/K)	V	=	6.74	(cc)	Cp	=	25.2	(J/K)
	SiO2	TiO2	Al2O3	Fe2O3	Cr2O3	FeO	MnO	MgO	NiO	CoO	CaO	Na2O	K2O	P2O5	H2O	CO2	SO3	Cl2O-1	F2O-1
	53.75	1.13	12.22	2.73	0	16.41	0.63	3.11	0	0	6.17	3.32	0.51	0	0	0	0	0	0
clinopyroxene	mass	=	0.71	(gm)	density	=	3.39	(gm/cc)	(analysis	in	mole	%)
	cpx	Na0.00Ca0.13Fe''0.72Mg1.04Fe'''0.05Ti0.00Al0.14Si1.90O6
	G	=	-10289.6	(J)	H	=	-7977.22	(J)	S	=	1.65	(J/K)	V	=	0.21	(cc)	Cp	=	0.84	(J/K)
	diopside	clinoenstatit	hedenbergite	alumino-buffo	buffonite	essenite	jadeite
	-68.7	86.09	72.31	4.71	-4.19	9.3	0.49
feldspar	mass	=	1.07	(gm)	density	=	2.63	(gm/cc)	(analysis	in	mole	%)
	K0.01Na0.45Ca0.54Al1.54Si2.46O8
	G	=	-18435.4	(J)	H	=	-14786.1	(J)	S	=	2.6	(J/K)	V	=	0.41	(cc)	Cp	=	1.32	(J/K)
	albite	anorthite	sanidine
	44.91	54.47	0.62
Total	solids	mass	=	1.78	(gm)	density	=	2.89	(gm/cc)
	G	=	-28725	(J)	H	=	-22763.3	(J)	S	=	4.25	(J/K)	V	=	0.62	(cc)	Cp	=	2.15	(J/K)
Summary	of	all	fractionated	phases:	(total	mass	=	79.8	grams)
olivine	mass	=	14.37	(gm)	density	=	3.25	(gm/cc)	(analysis	in	mole	%)
	(Ca0.00Mg0.87Fe''0.13Mn0.00Co0.00Ni0.00)2SiO4
	G	=	-229924	(J)	H	=	-182026	(J)	S	=	34.14	(J/K)	V	=	4.42	(cc)	Cp	=	17.97	(J/K)
	tephroite	fayalite	co-olivine	ni-olivine	monticellite	forsterite
	0.24	13.18	0	0	0.83	85.75
orthopyroxene	mass	=	13.01	(gm)	density	=	3.25	(gm/cc)	(analysis	in	mole	%)
	opx	Na0.00Ca0.05Fe''0.35Mg1.52Fe'''0.02Ti0.00Al0.13Si1.92O6
	G	=	-207838	(J)	H	=	-164531	(J)	S	=	30.86	(J/K)	V	=	4	(cc)	Cp	=	16.31	(J/K)
	diopside	clinoenstatit	hedenbergite	alumino-buffo	buffonite	essenite	jadeite
	-36.99	94.52	34.77	5.18	-4.98	7.36	0.14
clinopyroxene	mass	=	7.03	(gm)	density	=	3.33	(gm/cc)	(analysis	in	mole	%)
	cpx	Na0.00Ca0.13Fe''0.57Mg1.21Fe'''0.04Ti0.00Al0.15Si1.91O6
	G	=	-106072	(J)	H	=	-82904.9	(J)	S	=	16.51	(J/K)	V	=	2.11	(cc)	Cp	=	8.47	(J/K)
	diopside	clinoenstatit	hedenbergite	alumino-buffo	buffonite	essenite	jadeite
	-53.56	87.08	56.63	5.39	-4.98	9.02	0.42
feldspar	mass	=	45.39	(gm)	density	=	2.66	(gm/cc)	(analysis	in	mole	%)
	K0.00Na0.30Ca0.70Al1.70Si2.30O8
	G	=	-781228	(J)	H	=	-628299	(J)	S	=	108.99	(J/K)	V	=	17.07	(cc)	Cp	=	55.65	(J/K)
	albite	anorthite	sanidine
	29.62	70.21	0.18
Viscosity	of	the	System	cannot	be	computed.
System	mass	=	100.06	(gm)	density	=	2.86	(gm/cc)
	G	=	-1629532	(J)	H	=	-1.28962e+06	(J)	S	=	242.25	(J/K)	V	=	34.97	(cc)	Cp	=	125.76	(J/K)
Oxygen	delta	moles	=	-0.00142268	delta	grams	=	-0.045524
	G	=	457.54	(J)	H	=	-52.72	(J)	S	=	-0.36	(J/K)	V	=	-165.97	(cc)	Cp	=	-0.05	(J/K)
**********----------**********
Title:	Dummy	Title
T	=	1120	(C)	P	=	1	(kbars)	log(10)	f	O2	=	-9.18	delta	HM	=	-5.54	NNO	=	-0.64	QFM	=	0	COH	=	2.09	IW	=	3.62
Constraint	Flags:	fO2	path	=	QFM	Fractionate	Solids
Liquid	mass	=	16.98	(gm)	density	=	2.75	(gm/cc)	viscosity	=	3.18	(log	10	poise)	(analysis	in	wt	%)
	G	=	-251172	(J)	H	=	-190678	(J)	S	=	43.42	(J/K)	V	=	6.18	(cc)	Cp	=	23.03	(J/K)
	SiO2	TiO2	Al2O3	Fe2O3	Cr2O3	FeO	MnO	MgO	NiO	CoO	CaO	Na2O	K2O	P2O5	H2O	CO2	SO3	Cl2O-1	F2O-1
	53.84	1.23	11.67	2.84	0	17.06	0.69	2.77	0	0	6.02	3.33	0.55	0	0	0	0	0	0
clinopyroxene	mass	=	0.61	(gm)	density	=	3.41	(gm/cc)	(analysis	in	mole	%)
	cpx	Na0.01Ca0.14Fe''0.77Mg0.98Fe'''0.05Ti0.00Al0.14Si1.90O6
	G	=	-8686.84	(J)	H	=	-6735.52	(J)	S	=	1.4	(J/K)	V	=	0.18	(cc)	Cp	=	0.71	(J/K)
	diopside	clinoenstatit	hedenbergite	alumino-buffo	buffonite	essenite	jadeite
	-73.44	85.83	77.13	4.49	-3.95	9.43	0.51
feldspar	mass	=	0.9	(gm)	density	=	2.63	(gm/cc)	(analysis	in	mole	%)
	K0.01Na0.47Ca0.53Al1.53Si2.47O8
	G	=	-15472.3	(J)	H	=	-12434.3	(J)	S	=	2.18	(J/K)	V	=	0.34	(cc)	Cp	=	1.11	(J/K)
	albite	anorthite	sanidine
	46.64	52.64	0.72
Total	solids	mass	=	1.51	(gm)	density	=	2.89	(gm/cc)
	G	=	-24159.1	(J)	H	=	-19169.8	(J)	S	=	3.58	(J/K)	V	=	0.52	(cc)	Cp	=	1.81	(J/K)
Summary	of	all	fractionated	phases:	(total	mass	=	81.57	grams)
olivine	mass	=	14.37	(gm)	density	=	3.25	(gm/cc)	(analysis	in	mole	%)
	(Ca0.00Mg0.87Fe''0.13Mn0.00Co0.00Ni0.00)2SiO4
	G	=	-229583	(J)	H	=	-182206	(J)	S	=	34.01	(J/K)	V	=	4.42	(cc)	Cp	=	17.95	(J/K)
	tephroite	fayalite	co-olivine	ni-olivine	monticellite	forsterite
	0.24	13.18	0	0	0.83	85.75
orthopyroxene	mass	=	13.01	(gm)	density	=	3.26	(gm/cc)	(analysis	in	mole	%)
	opx	Na0.00Ca0.05Fe''0.35Mg1.52Fe'''0.02Ti0.00Al0.13Si1.92O6
	G	=	-207530	(J)	H	=	-164694	(J)	S	=	30.75	(J/K)	V	=	4	(cc)	Cp	=	16.3	(J/K)
	diopside	clinoenstatit	hedenbergite	alumino-buffo	buffonite	essenite	jadeite
	-36.99	94.52	34.77	5.18	-4.98	7.36	0.14
clinopyroxene	mass	=	7.73	(gm)	density	=	3.33	(gm/cc)	(analysis	in	mole	%)
	cpx	Na0.00Ca0.13Fe''0.58Mg1.19Fe'''0.04Ti0.00Al0.15Si1.91O6
	G	=	-116148	(J)	H	=	-90949.4	(J)	S	=	18.09	(J/K)	V	=	2.32	(cc)	Cp	=	9.29	(J/K)
	diopside	clinoenstatit	hedenbergite	alumino-buffo	buffonite	essenite	jadeite
	-54.91	86.99	58.03	5.33	-4.91	9.05	0.42
feldspar	mass	=	46.46	(gm)	density	=	2.66	(gm/cc)	(analysis	in	mole	%)
	K0.00Na0.30Ca0.70Al1.70Si2.30O8
	G	=	-798505	(J)	H	=	-643617	(J)	S	=	111.18	(J/K)	V	=	17.47	(cc)	Cp	=	56.91	(J/K)
	albite	anorthite	sanidine
	29.97	69.84	0.19
Viscosity	of	the	System	cannot	be	computed.
System	mass	=	100.06	(gm)	density	=	2.87	(gm/cc)
	G	=	-1.6271e+06	(J)	H	=	-1.29131e+06	(J)	S	=	241.03	(J/K)	V	=	34.91	(cc)	Cp	=	125.29	(J/K)
Oxygen	delta	moles	=	-0.00145834	delta	grams	=	-0.0466652
	G	=	465.28	(J)	H	=	-53.51	(J)	S	=	-0.37	(J/K)	V	=	-168.92	(cc)	Cp	=	-0.05	(J/K)
**********----------**********
Title:	Dummy	Title
T	=	1110	(C)	P	=	1	(kbars)	log(10)	f	O2	=	-9.3	delta	HM	=	-5.54	NNO	=	-0.64	QFM	=	0	COH	=	2.08	IW	=	3.63
Constraint	Flags:	fO2	path	=	QFM	Fractionate	Solids
Liquid	mass	=	15.69	(gm)	density	=	2.76	(gm/cc)	viscosity	=	3.22	(log	10	poise)	(analysis	in	wt	%)
	G	=	-230189	(J)	H	=	-174968	(J)	S	=	39.92	(J/K)	V	=	5.69	(cc)	Cp	=	21.17	(J/K)
	SiO2	TiO2	Al2O3	Fe2O3	Cr2O3	FeO	MnO	MgO	NiO	CoO	CaO	Na2O	K2O	P2O5	H2O	CO2	SO3	Cl2O-1	F2O-1
	53.92	1.33	11.14	2.94	0	17.66	0.75	2.45	0	0	5.89	3.34	0.59	0	0	0	0	0	0
clinopyroxene	mass	=	0.53	(gm)	density	=	3.43	(gm/cc)	(analysis	in	mole	%)
	cpx	Na0.01Ca0.14Fe''0.82Mg0.93Fe'''0.06Ti0.00Al0.14Si1.90O6
	G	=	-7463.98	(J)	H	=	-5787.68	(J)	S	=	1.21	(J/K)	V	=	0.15	(cc)	Cp	=	0.61	(J/K)
	diopside	clinoenstatit	hedenbergite	alumino-buffo	buffonite	essenite	jadeite
	-78.36	85.57	82.13	4.26	-3.69	9.57	0.52
feldspar	mass	=	0.77	(gm)	density	=	2.62	(gm/cc)	(analysis	in	mole	%)
	K0.01Na0.48Ca0.51Al1.51Si2.49O8
	G	=	-13148.9	(J)	H	=	-10588.3	(J)	S	=	1.85	(J/K)	V	=	0.29	(cc)	Cp	=	0.94	(J/K)
	albite	anorthite	sanidine
	48.29	50.88	0.83
Total	solids	mass	=	1.29	(gm)	density	=	2.9	(gm/cc)
	G	=	-20612.9	(J)	H	=	-16376	(J)	S	=	3.06	(J/K)	V	=	0.45	(cc)	Cp	=	1.55	(J/K)
Summary	of	all	fractionated	phases:	(total	mass	=	83.07	grams)
olivine	mass	=	14.37	(gm)	density	=	3.25	(gm/cc)	(analysis	in	mole	%)
	(Ca0.00Mg0.87Fe''0.13Mn0.00Co0.00Ni0.00)2SiO4
	G	=	-229244	(J)	H	=	-182385	(J)	S	=	33.88	(J/K)	V	=	4.42	(cc)	Cp	=	17.93	(J/K)
	tephroite	fayalite	co-olivine	ni-olivine	monticellite	forsterite
	0.24	13.18	0	0	0.83	85.75
orthopyroxene	mass	=	13.01	(gm)	density	=	3.26	(gm/cc)	(analysis	in	mole	%)
	opx	Na0.00Ca0.05Fe''0.35Mg1.52Fe'''0.02Ti0.00Al0.13Si1.92O6
	G	=	-207223	(J)	H	=	-164857	(J)	S	=	30.63	(J/K)	V	=	3.99	(cc)	Cp	=	16.28	(J/K)
	diopside	clinoenstatit	hedenbergite	alumino-buffo	buffonite	essenite	jadeite
	-36.99	94.52	34.77	5.18	-4.98	7.36	0.14
clinopyroxene	mass	=	8.34	(gm)	density	=	3.34	(gm/cc)	(analysis	in	mole	%)
	cpx	Na0.00Ca0.13Fe''0.59Mg1.18Fe'''0.04Ti0.00Al0.15Si1.90O6
	G	=	-124609	(J)	H	=	-97759.3	(J)	S	=	19.41	(J/K)	V	=	2.5	(cc)	Cp	=	9.99	(J/K)
	diopside	clinoenstatit	hedenbergite	alumino-buffo	buffonite	essenite	jadeite
	-56.22	86.91	59.38	5.27	-4.84	9.08	0.43
feldspar	mass	=	47.36	(gm)	density	=	2.66	(gm/cc)	(analysis	in	mole	%)
	K0.00Na0.30Ca0.70Al1.70Si2.30O8
	G	=	-812801	(J)	H	=	-656593	(J)	S	=	112.94	(J/K)	V	=	17.81	(cc)	Cp	=	57.95	(J/K)
	albite	anorthite	sanidine
	30.29	69.51	0.2
Viscosity	of	the	System	cannot	be	computed.
System	mass	=	100.06	(gm)	density	=	2.87	(gm/cc)
	G	=	-1.62468e+06	(J)	H	=	-1.29294e+06	(J)	S	=	239.84	(J/K)	V	=	34.86	(cc)	Cp	=	124.87	(J/K)
Oxygen	delta	moles	=	-0.00148959	delta	grams	=	-0.047665
	G	=	471.45	(J)	H	=	-54.12	(J)	S	=	-0.38	(J/K)	V	=	-171.3	(cc)	Cp	=	-0.05	(J/K)
**********----------**********
Title:	Dummy	Title
T	=	1100	(C)	P	=	1	(kbars)	log(10)	f	O2	=	-9.43	delta	HM	=	-5.54	NNO	=	-0.63	QFM	=	0	COH	=	2.07	IW	=	3.64
Constraint	Flags:	fO2	path	=	QFM	Fractionate	Solids
Liquid	mass	=	14.57	(gm)	density	=	2.77	(gm/cc)	viscosity	=	3.26	(log	10	poise)	(analysis	in	wt	%)
	G	=	-212046	(J)	H	=	-161400	(J)	S	=	36.88	(J/K)	V	=	5.27	(cc)	Cp	=	19.55	(J/K)
	SiO2	TiO2	Al2O3	Fe2O3	Cr2O3	FeO	MnO	MgO	NiO	CoO	CaO	Na2O	K2O	P2O5	H2O	CO2	SO3	Cl2O-1	F2O-1
	53.99	1.42	10.63	3.03	0	18.21	0.8	2.16	0	0	5.78	3.33	0.63	0	0	0	0	0	0
clinopyroxene	mass	=	0.47	(gm)	density	=	3.46	(gm/cc)	(analysis	in	mole	%)
	cpx	Na0.01Ca0.14Fe''0.87Mg0.87Fe'''0.06Ti0.00Al0.14Si1.90O6
	G	=	-6516.8	(J)	H	=	-5053.13	(J)	S	=	1.07	(J/K)	V	=	0.14	(cc)	Cp	=	0.54	(J/K)
	diopside	clinoenstatit	hedenbergite	alumino-buffo	buffonite	essenite	jadeite
	-83.46	85.3	87.29	4.01	-3.41	9.74	0.54
feldspar	mass	=	0.66	(gm)	density	=	2.62	(gm/cc)	(analysis	in	mole	%)
	K0.01Na0.50Ca0.49Al1.49Si2.51O8
	G	=	-11292.8	(J)	H	=	-9111.97	(J)	S	=	1.59	(J/K)	V	=	0.25	(cc)	Cp	=	0.81	(J/K)
	albite	anorthite	sanidine
	49.85	49.21	0.94
Total	solids	mass	=	1.13	(gm)	density	=	2.91	(gm/cc)
	G	=	-17809.6	(J)	H	=	-14165.1	(J)	S	=	2.65	(J/K)	V	=	0.39	(cc)	Cp	=	1.35	(J/K)
Summary	of	all	fractionated	phases:	(total	mass	=	84.36	grams)
olivine	mass	=	14.37	(gm)	density	=	3.25	(gm/cc)	(analysis	in	mole	%)
	(Ca0.00Mg0.87Fe''0.13Mn0.00Co0.00Ni0.00)2SiO4
	G	=	-228906	(J)	H	=	-182565	(J)	S	=	33.75	(J/K)	V	=	4.42	(cc)	Cp	=	17.91	(J/K)
	tephroite	fayalite	co-olivine	ni-olivine	monticellite	forsterite
	0.24	13.18	0	0	0.83	85.75
orthopyroxene	mass	=	13.01	(gm)	density	=	3.26	(gm/cc)	(analysis	in	mole	%)
	opx	Na0.00Ca0.05Fe''0.35Mg1.52Fe'''0.02Ti0.00Al0.13Si1.92O6
	G	=	-206918	(J)	H	=	-165019	(J)	S	=	30.51	(J/K)	V	=	3.99	(cc)	Cp	=	16.27	(J/K)
	diopside	clinoenstatit	hedenbergite	alumino-buffo	buffonite	essenite	jadeite
	-36.99	94.52	34.77	5.18	-4.98	7.36	0.14
clinopyroxene	mass	=	8.87	(gm)	density	=	3.35	(gm/cc)	(analysis	in	mole	%)
	cpx	Na0.00Ca0.13Fe''0.61Mg1.16Fe'''0.04Ti0.00Al0.15Si1.90O6
	G	=	-131836	(J)	H	=	-103627	(J)	S	=	20.54	(J/K)	V	=	2.65	(cc)	Cp	=	10.59	(J/K)
	diopside	clinoenstatit	hedenbergite	alumino-buffo	buffonite	essenite	jadeite
	-57.49	86.83	60.68	5.21	-4.78	9.1	0.44
feldspar	mass	=	48.12	(gm)	density	=	2.66	(gm/cc)	(analysis	in	mole	%)
	K0.00Na0.31Ca0.69Al1.69Si2.31O8
	G	=	-824760	(J)	H	=	-667731	(J)	S	=	114.36	(J/K)	V	=	18.1	(cc)	Cp	=	58.83	(J/K)
	albite	anorthite	sanidine
	30.58	69.22	0.21
Viscosity	of	the	System	cannot	be	computed.
System	mass	=	100.06	(gm)	density	=	2.87	(gm/cc)
	G	=	-1.62227e+06	(J)	H	=	-1.29451e+06	(J)	S	=	238.7	(J/K)	V	=	34.81	(cc)	Cp	=	124.49	(J/K)
Oxygen	delta	moles	=	-0.00151708	delta	grams	=	-0.0485448
	G	=	476.28	(J)	H	=	-54.57	(J)	S	=	-0.39	(J/K)	V	=	-173.2	(cc)	Cp	=	-0.05	(J/K)
**********----------**********
Title:	Dummy	Title
T	=	1090	(C)	P	=	1	(kbars)	log(10)	f	O2	=	-9.56	delta	HM	=	-5.55	NNO	=	-0.63	QFM	=	0	COH	=	2.06	IW	=	3.65
Constraint	Flags:	fO2	path	=	QFM	Fractionate	Solids
Liquid	mass	=	13.58	(gm)	density	=	2.77	(gm/cc)	viscosity	=	3.29	(log	10	poise)	(analysis	in	wt	%)
	G	=	-196183	(J)	H	=	-149550	(J)	S	=	34.21	(J/K)	V	=	4.9	(cc)	Cp	=	18.14	(J/K)
	SiO2	TiO2	Al2O3	Fe2O3	Cr2O3	FeO	MnO	MgO	NiO	CoO	CaO	Na2O	K2O	P2O5	H2O	CO2	SO3	Cl2O-1	F2O-1
	54.07	1.53	10.14	3.13	0	18.72	0.86	1.88	0	0	5.68	3.33	0.67	0	0	0	0	0	0
clinopyroxene	mass	=	0.42	(gm)	density	=	3.48	(gm/cc)	(analysis	in	mole	%)
	cpx	Na0.01Ca0.14Fe''0.93Mg0.82Fe'''0.07Ti0.00Al0.14Si1.89O6
	G	=	-5774.71	(J)	H	=	-4477.3	(J)	S	=	0.95	(J/K)	V	=	0.12	(cc)	Cp	=	0.48	(J/K)
	diopside	clinoenstatit	hedenbergite	alumino-buffo	buffonite	essenite	jadeite
	-88.72	85	92.62	3.73	-3.11	9.92	0.56
feldspar	mass	=	0.57	(gm)	density	=	2.62	(gm/cc)	(analysis	in	mole	%)
	K0.01Na0.51Ca0.48Al1.48Si2.52O8
	G	=	-9785.83	(J)	H	=	-7912.09	(J)	S	=	1.37	(J/K)	V	=	0.22	(cc)	Cp	=	0.7	(J/K)
	albite	anorthite	sanidine
	51.34	47.59	1.06
Total	solids	mass	=	0.99	(gm)	density	=	2.92	(gm/cc)
	G	=	-15560.5	(J)	H	=	-12389.4	(J)	S	=	2.33	(J/K)	V	=	0.34	(cc)	Cp	=	1.18	(J/K)
Summary	of	all	fractionated	phases:	(total	mass	=	85.49	grams)
olivine	mass	=	14.37	(gm)	density	=	3.25	(gm/cc)	(analysis	in	mole	%)
	(Ca0.00Mg0.87Fe''0.13Mn0.00Co0.00Ni0.00)2SiO4
	G	=	-228569	(J)	H	=	-182744	(J)	S	=	33.62	(J/K)	V	=	4.42	(cc)	Cp	=	17.89	(J/K)
	tephroite	fayalite	co-olivine	ni-olivine	monticellite	forsterite
	0.24	13.18	0	0	0.83	85.75
orthopyroxene	mass	=	13.01	(gm)	density	=	3.26	(gm/cc)	(analysis	in	mole	%)
	opx	Na0.00Ca0.05Fe''0.35Mg1.52Fe'''0.02Ti0.00Al0.13Si1.92O6
	G	=	-206613	(J)	H	=	-165182	(J)	S	=	30.39	(J/K)	V	=	3.99	(cc)	Cp	=	16.25	(J/K)
	diopside	clinoenstatit	hedenbergite	alumino-buffo	buffonite	essenite	jadeite
	-36.99	94.52	34.77	5.18	-4.98	7.36	0.14
clinopyroxene	mass	=	9.33	(gm)	density	=	3.35	(gm/cc)	(analysis	in	mole	%)
	cpx	Na0.00Ca0.13Fe''0.62Mg1.15Fe'''0.04Ti0.00Al0.15Si1.90O6
	G	=	-138107	(J)	H	=	-108766	(J)	S	=	21.52	(J/K)	V	=	2.78	(cc)	Cp	=	11.11	(J/K)
	diopside	clinoenstatit	hedenbergite	alumino-buffo	buffonite	essenite	jadeite
	-58.74	86.76	61.96	5.16	-4.71	9.13	0.44
feldspar	mass	=	48.78	(gm)	density	=	2.66	(gm/cc)	(analysis	in	mole	%)
	K0.00Na0.31Ca0.69Al1.69Si2.31O8
	G	=	-834850	(J)	H	=	-677401	(J)	S	=	115.5	(J/K)	V	=	18.34	(cc)	Cp	=	59.57	(J/K)
	albite	anorthite	sanidine
	30.84	68.94	0.22
Viscosity	of	the	System	cannot	be	computed.
System	mass	=	100.06	(gm)	density	=	2.88	(gm/cc)
	G	=	-1.61988e+06	(J)	H	=	-1.29603e+06	(J)	S	=	237.58	(J/K)	V	=	34.77	(cc)	Cp	=	124.15	(J/K)
Oxygen	delta	moles	=	-0.00154134	delta	grams	=	-0.0493212
	G	=	479.97	(J)	H	=	-54.88	(J)	S	=	-0.39	(J/K)	V	=	-174.69	(cc)	Cp	=	-0.06	(J/K)
**********----------**********
Title:	Dummy	Title
T	=	1080	(C)	P	=	1	(kbars)	log(10)	f	O2	=	-9.69	delta	HM	=	-5.55	NNO	=	-0.63	QFM	=	0	COH	=	2.05	IW	=	3.67
Constraint	Flags:	fO2	path	=	QFM	Fractionate	Solids
Liquid	mass	=	12.7	(gm)	density	=	2.78	(gm/cc)	viscosity	=	3.33	(log	10	poise)	(analysis	in	wt	%)
	G	=	-182176	(J)	H	=	-139098	(J)	S	=	31.84	(J/K)	V	=	4.57	(cc)	Cp	=	16.89	(J/K)
	SiO2	TiO2	Al2O3	Fe2O3	Cr2O3	FeO	MnO	MgO	NiO	CoO	CaO	Na2O	K2O	P2O5	H2O	CO2	SO3	Cl2O-1	F2O-1
	54.16	1.63	9.67	3.21	0	19.16	0.92	1.62	0	0	5.59	3.32	0.71	0	0	0	0	0	0
clinopyroxene	mass	=	0.38	(gm)	density	=	3.5	(gm/cc)	(analysis	in	mole	%)
	cpx	Na0.01Ca0.15Fe''0.98Mg0.76Fe'''0.07Ti0.00Al0.14Si1.89O6
	G	=	-5188.48	(J)	H	=	-4022.13	(J)	S	=	0.86	(J/K)	V	=	0.11	(cc)	Cp	=	0.43	(J/K)
	diopside	clinoenstatit	hedenbergite	alumino-buffo	buffonite	essenite	jadeite
	-94.13	84.66	98.11	3.42	-2.77	10.12	0.58
feldspar	mass	=	0.5	(gm)	density	=	2.62	(gm/cc)	(analysis	in	mole	%)
	K0.01Na0.53Ca0.46Al1.46Si2.54O8
	G	=	-8545.07	(J)	H	=	-6922.98	(J)	S	=	1.2	(J/K)	V	=	0.19	(cc)	Cp	=	0.61	(J/K)
	albite	anorthite	sanidine
	52.77	46.03	1.2
Total	solids	mass	=	0.88	(gm)	density	=	2.94	(gm/cc)
	G	=	-13733.5	(J)	H	=	-10945.1	(J)	S	=	2.06	(J/K)	V	=	0.3	(cc)	Cp	=	1.05	(J/K)
Summary	of	all	fractionated	phases:	(total	mass	=	86.47	grams)
olivine	mass	=	14.37	(gm)	density	=	3.25	(gm/cc)	(analysis	in	mole	%)
	(Ca0.00Mg0.87Fe''0.13Mn0.00Co0.00Ni0.00)2SiO4
	G	=	-228233	(J)	H	=	-182922	(J)	S	=	33.49	(J/K)	V	=	4.41	(cc)	Cp	=	17.87	(J/K)
	tephroite	fayalite	co-olivine	ni-olivine	monticellite	forsterite
	0.24	13.18	0	0	0.83	85.75
orthopyroxene	mass	=	13.01	(gm)	density	=	3.26	(gm/cc)	(analysis	in	mole	%)
	opx	Na0.00Ca0.05Fe''0.35Mg1.52Fe'''0.02Ti0.00Al0.13Si1.92O6
	G	=	-206310	(J)	H	=	-165344	(J)	S	=	30.27	(J/K)	V	=	3.99	(cc)	Cp	=	16.23	(J/K)
	diopside	clinoenstatit	hedenbergite	alumino-buffo	buffonite	essenite	jadeite
	-36.99	94.52	34.77	5.18	-4.98	7.36	0.14
clinopyroxene	mass	=	9.75	(gm)	density	=	3.36	(gm/cc)	(analysis	in	mole	%)
	cpx	Na0.00Ca0.13Fe''0.63Mg1.14Fe'''0.05Ti0.00Al0.15Si1.90O6
	G	=	-143627	(J)	H	=	-113334	(J)	S	=	22.39	(J/K)	V	=	2.9	(cc)	Cp	=	11.58	(J/K)
	diopside	clinoenstatit	hedenbergite	alumino-buffo	buffonite	essenite	jadeite
	-59.97	86.69	63.22	5.1	-4.65	9.17	0.45
feldspar	mass	=	49.35	(gm)	density	=	2.66	(gm/cc)	(analysis	in	mole	%)
	K0.00Na0.31Ca0.69Al1.69Si2.31O8
	G	=	-843425	(J)	H	=	-685878	(J)	S	=	116.43	(J/K)	V	=	18.56	(cc)	Cp	=	60.2	(J/K)
	albite	anorthite	sanidine
	31.08	68.69	0.23
Viscosity	of	the	System	cannot	be	computed.
System	mass	=	100.06	(gm)	density	=	2.88	(gm/cc)
	G	=	-1.61751e+06	(J)	H	=	-1.29752e+06	(J)	S	=	236.47	(J/K)	V	=	34.73	(cc)	Cp	=	123.83	(J/K)
Oxygen	delta	moles	=	-0.00156278	delta	grams	=	-0.0500072
	G	=	482.67	(J)	H	=	-55.08	(J)	S	=	-0.4	(J/K)	V	=	-175.82	(cc)	Cp	=	-0.06	(J/K)
**********----------**********
Title:	Dummy	Title
T	=	1070	(C)	P	=	1	(kbars)	log(10)	f	O2	=	-9.83	delta	HM	=	-5.55	NNO	=	-0.62	QFM	=	0	COH	=	2.04	IW	=	3.68
Constraint	Flags:	fO2	path	=	QFM	Fractionate	Solids
Liquid	mass	=	11.91	(gm)	density	=	2.79	(gm/cc)	viscosity	=	3.37	(log	10	poise)	(analysis	in	wt	%)
	G	=	-169693	(J)	H	=	-129794	(J)	S	=	29.71	(J/K)	V	=	4.27	(cc)	Cp	=	15.77	(J/K)
	SiO2	TiO2	Al2O3	Fe2O3	Cr2O3	FeO	MnO	MgO	NiO	CoO	CaO	Na2O	K2O	P2O5	H2O	CO2	SO3	Cl2O-1	F2O-1
	54.25	1.73	9.22	3.3	0	19.56	0.98	1.39	0	0	5.52	3.31	0.74	0	0	0	0	0	0
clinopyroxene	mass	=	0.36	(gm)	density	=	3.53	(gm/cc)	(analysis	in	mole	%)
	cpx	Na0.01Ca0.15Fe''1.04Mg0.69Fe'''0.08Ti0.00Al0.14Si1.89O6
	G	=	-4722.86	(J)	H	=	-3660.38	(J)	S	=	0.79	(J/K)	V	=	0.1	(cc)	Cp	=	0.4	(J/K)
	diopside	clinoenstatit	hedenbergite	alumino-buffo	buffonite	essenite	jadeite
	-99.63	84.27	103.74	3.07	-2.39	10.34	0.59
feldspar	mass	=	0.44	(gm)	density	=	2.61	(gm/cc)	(analysis	in	mole	%)
	K0.01Na0.54Ca0.45Al1.45Si2.55O8
	G	=	-7510.48	(J)	H	=	-6097.23	(J)	S	=	1.05	(J/K)	V	=	0.17	(cc)	Cp	=	0.54	(J/K)
	albite	anorthite	sanidine
	54.14	44.51	1.34
Total	solids	mass	=	0.8	(gm)	density	=	2.96	(gm/cc)
	G	=	-12233.3	(J)	H	=	-9757.61	(J)	S	=	1.84	(J/K)	V	=	0.27	(cc)	Cp	=	0.94	(J/K)
Summary	of	all	fractionated	phases:	(total	mass	=	87.35	grams)
olivine	mass	=	14.37	(gm)	density	=	3.26	(gm/cc)	(analysis	in	mole	%)
	(Ca0.00Mg0.87Fe''0.13Mn0.00Co0.00Ni0.00)2SiO4
	G	=	-227899	(J)	H	=	-183101	(J)	S	=	33.35	(J/K)	V	=	4.41	(cc)	Cp	=	17.86	(J/K)
	tephroite	fayalite	co-olivine	ni-olivine	monticellite	forsterite
	0.24	13.18	0	0	0.83	85.75
orthopyroxene	mass	=	13.01	(gm)	density	=	3.26	(gm/cc)	(analysis	in	mole	%)
	opx	Na0.00Ca0.05Fe''0.35Mg1.52Fe'''0.02Ti0.00Al0.13Si1.92O6
	G	=	-206008	(J)	H	=	-165507	(J)	S	=	30.15	(J/K)	V	=	3.99	(cc)	Cp	=	16.22	(J/K)
	diopside	clinoenstatit	hedenbergite	alumino-buffo	buffonite	essenite	jadeite
	-36.99	94.52	34.77	5.18	-4.98	7.36	0.14
clinopyroxene	mass	=	10.13	(gm)	density	=	3.37	(gm/cc)	(analysis	in	mole	%)
	cpx	Na0.00Ca0.13Fe''0.64Mg1.12Fe'''0.05Ti0.00Al0.15Si1.90O6
	G	=	-148554	(J)	H	=	-117451	(J)	S	=	23.16	(J/K)	V	=	3.01	(cc)	Cp	=	12	(J/K)
	diopside	clinoenstatit	hedenbergite	alumino-buffo	buffonite	essenite	jadeite
	-61.2	86.61	64.47	5.04	-4.58	9.2	0.45
feldspar	mass	=	49.84	(gm)	density	=	2.66	(gm/cc)	(analysis	in	mole	%)
	K0.00Na0.31Ca0.68Al1.68Si2.32O8
	G	=	-850752	(J)	H	=	-693371	(J)	S	=	117.17	(J/K)	V	=	18.74	(cc)	Cp	=	60.75	(J/K)
	albite	anorthite	sanidine
	31.3	68.46	0.24
Viscosity	of	the	System	cannot	be	computed.
System	mass	=	100.06	(gm)	density	=	2.88	(gm/cc)
	G	=	-1.61514e+06	(J)	H	=	-1.29898e+06	(J)	S	=	235.39	(J/K)	V	=	34.7	(cc)	Cp	=	123.53	(J/K)
Oxygen	delta	moles	=	-0.00158173	delta	grams	=	-0.0506134
	G	=	484.51	(J)	H	=	-55.18	(J)	S	=	-0.4	(J/K)	V	=	-176.64	(cc)	Cp	=	-0.06	(J/K)
**********----------**********
Title:	Dummy	Title
T	=	1060	(C)	P	=	1	(kbars)	log(10)	f	O2	=	-9.96	delta	HM	=	-5.55	NNO	=	-0.62	QFM	=	0	COH	=	2.02	IW	=	3.7
Constraint	Flags:	fO2	path	=	QFM	Fractionate	Solids
Liquid	mass	=	9.53	(gm)	density	=	2.65	(gm/cc)	viscosity	=	4.28	(log	10	poise)	(analysis	in	wt	%)
	G	=	-142377	(J)	H	=	-110677	(J)	S	=	23.78	(J/K)	V	=	3.59	(cc)	Cp	=	12.6	(J/K)
	SiO2	TiO2	Al2O3	Fe2O3	Cr2O3	FeO	MnO	MgO	NiO	CoO	CaO	Na2O	K2O	P2O5	H2O	CO2	SO3	Cl2O-1	F2O-1
	61.18	0.83	8.97	2.7	0	13.63	1.23	1	0	0	5.87	3.67	0.91	0	0	0	0	0	0
clinopyroxene	mass	=	0.46	(gm)	density	=	3.51	(gm/cc)	(analysis	in	mole	%)
	cpx	Na0.01Ca0.26Fe''0.98Mg0.64Fe'''0.08Ti0.00Al0.12Si1.90O6
	G	=	-6131.42	(J)	H	=	-4782.11	(J)	S	=	1.01	(J/K)	V	=	0.13	(cc)	Cp	=	0.51	(J/K)
	diopside	clinoenstatit	hedenbergite	alumino-buffo	buffonite	essenite	jadeite
	-81.36	72.77	98	2.08	-1.65	9.31	0.84
clinopyroxene	mass	=	0.02	(gm)	density	=	3.42	(gm/cc)	(analysis	in	mole	%)
	cpx	Na0.02Ca0.69Fe''0.64Mg0.51Fe'''0.10Ti0.01Al0.15Si1.88O6
	G	=	-333.53	(J)	H	=	-264.7	(J)	S	=	0.05	(J/K)	V	=	0.01	(cc)	Cp	=	0.03	(J/K)
	diopside	clinoenstatit	hedenbergite	alumino-buffo	buffonite	essenite	jadeite
	-7.05	28.8	63.7	1.97	-0.37	10.7	2.26
feldspar	mass	=	0.7	(gm)	density	=	2.61	(gm/cc)	(analysis	in	mole	%)
	K0.01Na0.54Ca0.45Al1.45Si2.55O8
	G	=	-11979	(J)	H	=	-9747.33	(J)	S	=	1.67	(J/K)	V	=	0.27	(cc)	Cp	=	0.86	(J/K)
	albite	anorthite	sanidine
	54.18	44.57	1.25
spinel	mass	=	1.24	(gm)	density	=	4.83	(gm/cc)	(analysis	in	mole	%)
	Fe''1.20Mg0.08Fe'''1.29Al0.14Cr0.00Ti0.28O4
	G	=	-9459.15	(J)	H	=	-6101.4	(J)	S	=	2.52	(J/K)	V	=	0.26	(cc)	Cp	=	1.13	(J/K)
	chromite	hercynite	magnetite	spinel	ulvospinel
	0	-1.28	64.66	8.13	28.49
Total	solids	mass	=	2.43	(gm)	density	=	3.66	(gm/cc)
	G	=	-27903.1	(J)	H	=	-20895.5	(J)	S	=	5.26	(J/K)	V	=	0.66	(cc)	Cp	=	2.52	(J/K)
Summary	of	all	fractionated	phases:	(total	mass	=	88.14	grams)
olivine	mass	=	14.37	(gm)	density	=	3.26	(gm/cc)	(analysis	in	mole	%)
	(Ca0.00Mg0.87Fe''0.13Mn0.00Co0.00Ni0.00)2SiO4
	G	=	-227566	(J)	H	=	-183280	(J)	S	=	33.22	(J/K)	V	=	4.41	(cc)	Cp	=	17.84	(J/K)
	tephroite	fayalite	co-olivine	ni-olivine	monticellite	forsterite
	0.24	13.18	0	0	0.83	85.75
orthopyroxene	mass	=	13.01	(gm)	density	=	3.26	(gm/cc)	(analysis	in	mole	%)
	opx	Na0.00Ca0.05Fe''0.35Mg1.52Fe'''0.02Ti0.00Al0.13Si1.92O6
	G	=	-205707	(J)	H	=	-165669	(J)	S	=	30.03	(J/K)	V	=	3.99	(cc)	Cp	=	16.2	(J/K)
	diopside	clinoenstatit	hedenbergite	alumino-buffo	buffonite	essenite	jadeite
	-36.99	94.52	34.77	5.18	-4.98	7.36	0.14
clinopyroxene	mass	=	10.49	(gm)	density	=	3.37	(gm/cc)	(analysis	in	mole	%)
	cpx	Na0.00Ca0.13Fe''0.66Mg1.11Fe'''0.05Ti0.00Al0.15Si1.90O6
	G	=	-153009	(J)	H	=	-121211	(J)	S	=	23.85	(J/K)	V	=	3.11	(cc)	Cp	=	12.38	(J/K)
	diopside	clinoenstatit	hedenbergite	alumino-buffo	buffonite	essenite	jadeite
	-62.42	86.54	65.72	4.97	-4.51	9.24	0.45
feldspar	mass	=	50.28	(gm)	density	=	2.66	(gm/cc)	(analysis	in	mole	%)
	K0.00Na0.32Ca0.68Al1.68Si2.32O8
	G	=	-857038	(J)	H	=	-700042	(J)	S	=	117.76	(J/K)	V	=	18.9	(cc)	Cp	=	61.22	(J/K)
	albite	anorthite	sanidine
	31.5	68.25	0.25
Viscosity	of	the	System	cannot	be	computed.
System	mass	=	100.1	(gm)	density	=	2.89	(gm/cc)
	G	=	-1.6136e+06	(J)	H	=	-1.30177e+06	(J)	S	=	233.9	(J/K)	V	=	34.67	(cc)	Cp	=	122.76	(J/K)
Oxygen	delta	moles	=	-0.000162879	delta	grams	=	-0.00521192
	G	=	49.48	(J)	H	=	-5.62	(J)	S	=	-0.04	(J/K)	V	=	-18.05	(cc)	Cp	=	-0.01	(J/K)
**********----------**********
Title:	Dummy	Title
T	=	1050	(C)	P	=	1	(kbars)	log(10)	f	O2	=	-10.1	delta	HM	=	-5.56	NNO	=	-0.62	QFM	=	0	COH	=	2.01	IW	=	3.71
Constraint	Flags:	fO2	path	=	QFM	Fractionate	Solids
Liquid	mass	=	8.73	(gm)	density	=	2.62	(gm/cc)	viscosity	=	4.59	(log	10	poise)	(analysis	in	wt	%)
	G	=	-131506	(J)	H	=	-102800	(J)	S	=	21.69	(J/K)	V	=	3.33	(cc)	Cp	=	11.5	(J/K)
	SiO2	TiO2	Al2O3	Fe2O3	Cr2O3	FeO	MnO	MgO	NiO	CoO	CaO	Na2O	K2O	P2O5	H2O	CO2	SO3	Cl2O-1	F2O-1
	63.21	0.7	8.7	2.55	0	12.39	1.25	0.77	0	0	5.68	3.77	0.99	0	0	0	0	0	0
olivine	mass	=	0.11	(gm)	density	=	3.98	(gm/cc)	(analysis	in	mole	%)
	(Ca0.01Mg0.22Fe''0.68Mn0.10Co0.00Ni0.00)2SiO4
	G	=	-1120.47	(J)	H	=	-824.16	(J)	S	=	0.22	(J/K)	V	=	0.03	(cc)	Cp	=	0.11	(J/K)
	tephroite	fayalite	co-olivine	ni-olivine	monticellite	forsterite
	10.24	68.06	0	0	2.07	19.63
clinopyroxene	mass	=	0.22	(gm)	density	=	3.44	(gm/cc)	(analysis	in	mole	%)
	cpx	Na0.02Ca0.71Fe''0.66Mg0.46Fe'''0.11Ti0.01Al0.15Si1.88O6
	G	=	-3046.8	(J)	H	=	-2421.35	(J)	S	=	0.47	(J/K)	V	=	0.06	(cc)	Cp	=	0.24	(J/K)
	diopside	clinoenstatit	hedenbergite	alumino-buffo	buffonite	essenite	jadeite
	-7.53	26.45	66.18	1.36	0.21	10.9	2.42
feldspar	mass	=	0.31	(gm)	density	=	2.61	(gm/cc)	(analysis	in	mole	%)
	K0.01Na0.56Ca0.43Al1.43Si2.57O8
	G	=	-5344.51	(J)	H	=	-4357.61	(J)	S	=	0.75	(J/K)	V	=	0.12	(cc)	Cp	=	0.38	(J/K)
	albite	anorthite	sanidine
	55.84	42.84	1.32
spinel	mass	=	0.18	(gm)	density	=	4.84	(gm/cc)	(analysis	in	mole	%)
	Fe''1.20Mg0.07Fe'''1.33Al0.13Cr0.00Ti0.27O4
	G	=	-1351.54	(J)	H	=	-871.89	(J)	S	=	0.36	(J/K)	V	=	0.04	(cc)	Cp	=	0.16	(J/K)
	chromite	hercynite	magnetite	spinel	ulvospinel
	0	-0.48	66.68	7	26.8
Total	solids	mass	=	0.82	(gm)	density	=	3.3	(gm/cc)
	G	=	-10863.3	(J)	H	=	-8475	(J)	S	=	1.81	(J/K)	V	=	0.25	(cc)	Cp	=	0.89	(J/K)
Summary	of	all	fractionated	phases:	(total	mass	=	90.56	grams)
olivine	mass	=	14.37	(gm)	density	=	3.26	(gm/cc)	(analysis	in	mole	%)
	(Ca0.00Mg0.87Fe''0.13Mn0.00Co0.00Ni0.00)2SiO4
	G	=	-227235	(J)	H	=	-183458	(J)	S	=	33.09	(J/K)	V	=	4.41	(cc)	Cp	=	17.82	(J/K)
	tephroite	fayalite	co-olivine	ni-olivine	monticellite	forsterite
	0.24	13.18	0	0	0.83	85.75
orthopyroxene	mass	=	13.01	(gm)	density	=	3.26	(gm/cc)	(analysis	in	mole	%)
	opx	Na0.00Ca0.05Fe''0.35Mg1.52Fe'''0.02Ti0.00Al0.13Si1.92O6
	G	=	-205407	(J)	H	=	-165831	(J)	S	=	29.91	(J/K)	V	=	3.98	(cc)	Cp	=	16.18	(J/K)
	diopside	clinoenstatit	hedenbergite	alumino-buffo	buffonite	essenite	jadeite
	-36.99	94.52	34.77	5.18	-4.98	7.36	0.14
clinopyroxene	mass	=	10.94	(gm)	density	=	3.38	(gm/cc)	(analysis	in	mole	%)
	cpx	Na0.00Ca0.14Fe''0.67Mg1.09Fe'''0.05Ti0.00Al0.15Si1.90O6
	G	=	-158864	(J)	H	=	-126096	(J)	S	=	24.77	(J/K)	V	=	3.24	(cc)	Cp	=	12.88	(J/K)
	diopside	clinoenstatit	hedenbergite	alumino-buffo	buffonite	essenite	jadeite
	-63.16	86	66.99	4.86	-4.4	9.24	0.47
clinopyroxene	mass	=	0.02	(gm)	density	=	3.42	(gm/cc)	(analysis	in	mole	%)
	cpx	Na0.02Ca0.69Fe''0.64Mg0.51Fe'''0.10Ti0.01Al0.15Si1.88O6
	G	=	-299.69	(J)	H	=	-238.45	(J)	S	=	0.05	(J/K)	V	=	0.01	(cc)	Cp	=	0.02	(J/K)
	diopside	clinoenstatit	hedenbergite	alumino-buffo	buffonite	essenite	jadeite
	-7.05	28.8	63.7	1.97	-0.37	10.7	2.26
feldspar	mass	=	50.98	(gm)	density	=	2.66	(gm/cc)	(analysis	in	mole	%)
	K0.00Na0.32Ca0.68Al1.68Si2.32O8
	G	=	-867782	(J)	H	=	-710372	(J)	S	=	118.97	(J/K)	V	=	19.17	(cc)	Cp	=	62.01	(J/K)
	albite	anorthite	sanidine
	31.82	67.92	0.26
spinel	mass	=	1.24	(gm)	density	=	4.83	(gm/cc)	(analysis	in	mole	%)
	Fe''1.20Mg0.08Fe'''1.29Al0.14Cr0.00Ti0.28O4
	G	=	-9417.09	(J)	H	=	-6101.71	(J)	S	=	2.51	(J/K)	V	=	0.26	(cc)	Cp	=	1.13	(J/K)
	chromite	hercynite	magnetite	spinel	ulvospinel
	0	-1.28	64.66	8.13	28.49
Viscosity	of	the	System	cannot	be	computed.
System	mass	=	100.11	(gm)	density	=	2.89	(gm/cc)
	G	=	-1.61137e+06	(J)	H	=	-1.30337e+06	(J)	S	=	232.78	(J/K)	V	=	34.64	(cc)	Cp	=	122.43	(J/K)
Oxygen	delta	moles	=	1.7975e-05	delta	grams	=	0.000575178
	G	=	-5.41	(J)	H	=	0.61	(J)	S	=	0	(J/K)	V	=	1.98	(cc)	Cp	=	0	(J/K)
**********----------**********
Title:	Dummy	Title
T	=	1040	(C)	P	=	1	(kbars)	log(10)	f	O2	=	-10.24	delta	HM	=	-5.56	NNO	=	-0.61	QFM	=	0	COH	=	2	IW	=	3.72
Constraint	Flags:	fO2	path	=	QFM	Fractionate	Solids
Liquid	mass	=	8.05	(gm)	density	=	2.59	(gm/cc)	viscosity	=	4.91	(log	10	poise)	(analysis	in	wt	%)
	G	=	-122177	(J)	H	=	-96028.6	(J)	S	=	19.91	(J/K)	V	=	3.11	(cc)	Cp	=	10.56	(J/K)
	SiO2	TiO2	Al2O3	Fe2O3	Cr2O3	FeO	MnO	MgO	NiO	CoO	CaO	Na2O	K2O	P2O5	H2O	CO2	SO3	Cl2O-1	F2O-1
	65.17	0.62	8.38	2.39	0	11.21	1.22	0.57	0	0	5.54	3.84	1.07	0	0	0	0	0	0
olivine	mass	=	0.14	(gm)	density	=	4.01	(gm/cc)	(analysis	in	mole	%)
	(Ca0.01Mg0.19Fe''0.70Mn0.11Co0.00Ni0.00)2SiO4
	G	=	-1437.67	(J)	H	=	-1056.15	(J)	S	=	0.29	(J/K)	V	=	0.03	(cc)	Cp	=	0.14	(J/K)
	tephroite	fayalite	co-olivine	ni-olivine	monticellite	forsterite
	10.86	70.37	0	0	2.12	16.65
clinopyroxene	mass	=	0.14	(gm)	density	=	3.45	(gm/cc)	(analysis	in	mole	%)
	cpx	Na0.03Ca0.74Fe''0.69Mg0.41Fe'''0.12Ti0.01Al0.14Si1.87O6
	G	=	-1959.55	(J)	H	=	-1559.38	(J)	S	=	0.3	(J/K)	V	=	0.04	(cc)	Cp	=	0.15	(J/K)
	diopside	clinoenstatit	hedenbergite	alumino-buffo	buffonite	essenite	jadeite
	-7.86	23.86	68.62	0.74	0.89	11.15	2.6
feldspar	mass	=	0.29	(gm)	density	=	2.61	(gm/cc)	(analysis	in	mole	%)
	K0.01Na0.57Ca0.41Al1.41Si2.59O8
	G	=	-4961.68	(J)	H	=	-4053.76	(J)	S	=	0.69	(J/K)	V	=	0.11	(cc)	Cp	=	0.36	(J/K)
	albite	anorthite	sanidine
	57.31	41.3	1.39
spinel	mass	=	0.13	(gm)	density	=	4.86	(gm/cc)	(analysis	in	mole	%)
	Fe''1.20Mg0.06Fe'''1.36Al0.12Cr0.00Ti0.26O4
	G	=	-932.01	(J)	H	=	-601.77	(J)	S	=	0.25	(J/K)	V	=	0.03	(cc)	Cp	=	0.11	(J/K)
	chromite	hercynite	magnetite	spinel	ulvospinel
	0	0.17	68.12	5.97	25.74
Total	solids	mass	=	0.7	(gm)	density	=	3.27	(gm/cc)
	G	=	-9290.92	(J)	H	=	-7271.06	(J)	S	=	1.54	(J/K)	V	=	0.21	(cc)	Cp	=	0.76	(J/K)
Summary	of	all	fractionated	phases:	(total	mass	=	91.37	grams)
olivine	mass	=	14.47	(gm)	density	=	3.26	(gm/cc)	(analysis	in	mole	%)
	(Ca0.00Mg0.86Fe''0.13Mn0.00Co0.00Ni0.00)2SiO4
	G	=	-228013	(J)	H	=	-184442	(J)	S	=	33.18	(J/K)	V	=	4.43	(cc)	Cp	=	17.9	(J/K)
	tephroite	fayalite	co-olivine	ni-olivine	monticellite	forsterite
	0.3	13.49	0	0	0.84	85.38
orthopyroxene	mass	=	13.01	(gm)	density	=	3.27	(gm/cc)	(analysis	in	mole	%)
	opx	Na0.00Ca0.05Fe''0.35Mg1.52Fe'''0.02Ti0.00Al0.13Si1.92O6
	G	=	-205109	(J)	H	=	-165992	(J)	S	=	29.79	(J/K)	V	=	3.98	(cc)	Cp	=	16.17	(J/K)
	diopside	clinoenstatit	hedenbergite	alumino-buffo	buffonite	essenite	jadeite
	-36.99	94.52	34.77	5.18	-4.98	7.36	0.14
clinopyroxene	mass	=	11.16	(gm)	density	=	3.38	(gm/cc)	(analysis	in	mole	%)
	cpx	Na0.01Ca0.15Fe''0.67Mg1.08Fe'''0.05Ti0.00Al0.15Si1.90O6
	G	=	-161628	(J)	H	=	-128617	(J)	S	=	25.14	(J/K)	V	=	3.3	(cc)	Cp	=	13.1	(J/K)
	diopside	clinoenstatit	hedenbergite	alumino-buffo	buffonite	essenite	jadeite
	-62.14	84.9	66.98	4.8	-4.31	9.27	0.51
clinopyroxene	mass	=	0.02	(gm)	density	=	3.43	(gm/cc)	(analysis	in	mole	%)
	cpx	Na0.02Ca0.69Fe''0.64Mg0.51Fe'''0.10Ti0.01Al0.15Si1.88O6
	G	=	-299.23	(J)	H	=	-238.69	(J)	S	=	0.05	(J/K)	V	=	0.01	(cc)	Cp	=	0.02	(J/K)
	diopside	clinoenstatit	hedenbergite	alumino-buffo	buffonite	essenite	jadeite
	-7.05	28.8	63.7	1.97	-0.37	10.7	2.26
feldspar	mass	=	51.29	(gm)	density	=	2.66	(gm/cc)	(analysis	in	mole	%)
	K0.00Na0.32Ca0.68Al1.68Si2.32O8
	G	=	-871887	(J)	H	=	-715315	(J)	S	=	119.23	(J/K)	V	=	19.28	(cc)	Cp	=	62.32	(J/K)
	albite	anorthite	sanidine
	31.96	67.77	0.27
spinel	mass	=	1.42	(gm)	density	=	4.83	(gm/cc)	(analysis	in	mole	%)
	Fe''1.20Mg0.08Fe'''1.30Al0.14Cr0.00Ti0.28O4
	G	=	-10723.3	(J)	H	=	-6975.63	(J)	S	=	2.85	(J/K)	V	=	0.29	(cc)	Cp	=	1.29	(J/K)
	chromite	hercynite	magnetite	spinel	ulvospinel
	0	-1.18	64.91	7.99	28.28
Viscosity	of	the	System	cannot	be	computed.
System	mass	=	100.11	(gm)	density	=	2.89	(gm/cc)
	G	=	-1.60913e+06	(J)	H	=	-1.30488e+06	(J)	S	=	231.69	(J/K)	V	=	34.62	(cc)	Cp	=	122.12	(J/K)
Oxygen	delta	moles	=	0.000129443	delta	grams	=	0.00414202
	G	=	-38.67	(J)	H	=	4.38	(J)	S	=	0.03	(J/K)	V	=	14.13	(cc)	Cp	=	0	(J/K)
**********----------**********
Title:	Dummy	Title
T	=	1030	(C)	P	=	1	(kbars)	log(10)	f	O2	=	-10.38	delta	HM	=	-5.56	NNO	=	-0.61	QFM	=	0	COH	=	1.99	IW	=	3.74
Constraint	Flags:	fO2	path	=	QFM	Fractionate	Solids
Liquid	mass	=	7.49	(gm)	density	=	2.57	(gm/cc)	viscosity	=	5.2	(log	10	poise)	(analysis	in	wt	%)
	G	=	-114578	(J)	H	=	-90514.9	(J)	S	=	18.47	(J/K)	V	=	2.92	(cc)	Cp	=	9.8	(J/K)
	SiO2	TiO2	Al2O3	Fe2O3	Cr2O3	FeO	MnO	MgO	NiO	CoO	CaO	Na2O	K2O	P2O5	H2O	CO2	SO3	Cl2O-1	F2O-1
	66.94	0.55	8.06	2.25	0	10.15	1.18	0.42	0	0	5.41	3.9	1.14	0	0	0	0	0	0
olivine	mass	=	0.11	(gm)	density	=	4.04	(gm/cc)	(analysis	in	mole	%)
	(Ca0.01Mg0.16Fe''0.72Mn0.11Co0.00Ni0.00)2SiO4
	G	=	-1144.47	(J)	H	=	-840.24	(J)	S	=	0.23	(J/K)	V	=	0.03	(cc)	Cp	=	0.11	(J/K)
	tephroite	fayalite	co-olivine	ni-olivine	monticellite	forsterite
	11.4	72.39	0	0	2.16	14.05
clinopyroxene	mass	=	0.11	(gm)	density	=	3.47	(gm/cc)	(analysis	in	mole	%)
	cpx	Na0.03Ca0.75Fe''0.72Mg0.36Fe'''0.13Ti0.01Al0.14Si1.87O6
	G	=	-1544.27	(J)	H	=	-1230.28	(J)	S	=	0.24	(J/K)	V	=	0.03	(cc)	Cp	=	0.12	(J/K)
	diopside	clinoenstatit	hedenbergite	alumino-buffo	buffonite	essenite	jadeite
	-9.44	22.11	71.53	0.12	1.55	11.37	2.76
feldspar	mass	=	0.25	(gm)	density	=	2.61	(gm/cc)	(analysis	in	mole	%)
	K0.01Na0.59Ca0.40Al1.40Si2.60O8
	G	=	-4182.89	(J)	H	=	-3424.5	(J)	S	=	0.58	(J/K)	V	=	0.09	(cc)	Cp	=	0.3	(J/K)
	albite	anorthite	sanidine
	58.71	39.83	1.47
spinel	mass	=	0.09	(gm)	density	=	4.87	(gm/cc)	(analysis	in	mole	%)
	Fe''1.20Mg0.05Fe'''1.39Al0.12Cr0.00Ti0.25O4
	G	=	-688.93	(J)	H	=	-445.45	(J)	S	=	0.19	(J/K)	V	=	0.02	(cc)	Cp	=	0.08	(J/K)
	chromite	hercynite	magnetite	spinel	ulvospinel
	0	0.7	69.3	5.09	24.91
Total	solids	mass	=	0.57	(gm)	density	=	3.25	(gm/cc)
	G	=	-7560.56	(J)	H	=	-5940.48	(J)	S	=	1.24	(J/K)	V	=	0.17	(cc)	Cp	=	0.62	(J/K)
Summary	of	all	fractionated	phases:	(total	mass	=	92.06	grams)
olivine	mass	=	14.61	(gm)	density	=	3.27	(gm/cc)	(analysis	in	mole	%)
	(Ca0.00Mg0.86Fe''0.14Mn0.00Co0.00Ni0.00)2SiO4
	G	=	-229110	(J)	H	=	-185657	(J)	S	=	33.34	(J/K)	V	=	4.47	(cc)	Cp	=	18.02	(J/K)
	tephroite	fayalite	co-olivine	ni-olivine	monticellite	forsterite
	0.38	13.9	0	0	0.85	84.87
orthopyroxene	mass	=	13.01	(gm)	density	=	3.27	(gm/cc)	(analysis	in	mole	%)
	opx	Na0.00Ca0.05Fe''0.35Mg1.52Fe'''0.02Ti0.00Al0.13Si1.92O6
	G	=	-204811	(J)	H	=	-166154	(J)	S	=	29.66	(J/K)	V	=	3.98	(cc)	Cp	=	16.15	(J/K)
	diopside	clinoenstatit	hedenbergite	alumino-buffo	buffonite	essenite	jadeite
	-36.99	94.52	34.77	5.18	-4.98	7.36	0.14
clinopyroxene	mass	=	11.29	(gm)	density	=	3.38	(gm/cc)	(analysis	in	mole	%)
	cpx	Na0.01Ca0.15Fe''0.67Mg1.07Fe'''0.05Ti0.00Al0.15Si1.90O6
	G	=	-163302	(J)	H	=	-130278	(J)	S	=	25.34	(J/K)	V	=	3.34	(cc)	Cp	=	13.24	(J/K)
	diopside	clinoenstatit	hedenbergite	alumino-buffo	buffonite	essenite	jadeite
	-61.51	84.19	67	4.75	-4.25	9.29	0.53
clinopyroxene	mass	=	0.02	(gm)	density	=	3.43	(gm/cc)	(analysis	in	mole	%)
	cpx	Na0.02Ca0.69Fe''0.64Mg0.51Fe'''0.10Ti0.01Al0.15Si1.88O6
	G	=	-298.77	(J)	H	=	-238.92	(J)	S	=	0.05	(J/K)	V	=	0.01	(cc)	Cp	=	0.02	(J/K)
	diopside	clinoenstatit	hedenbergite	alumino-buffo	buffonite	essenite	jadeite
	-7.05	28.8	63.7	1.97	-0.37	10.7	2.26
feldspar	mass	=	51.58	(gm)	density	=	2.66	(gm/cc)	(analysis	in	mole	%)
	K0.00Na0.32Ca0.68Al1.68Si2.32O8
	G	=	-875607	(J)	H	=	-719957	(J)	S	=	119.44	(J/K)	V	=	19.39	(cc)	Cp	=	62.6	(J/K)
	albite	anorthite	sanidine
	32.11	67.62	0.27
spinel	mass	=	1.54	(gm)	density	=	4.84	(gm/cc)	(analysis	in	mole	%)
	Fe''1.20Mg0.08Fe'''1.30Al0.14Cr0.00Ti0.28O4
	G	=	-11607.7	(J)	H	=	-7580.62	(J)	S	=	3.09	(J/K)	V	=	0.32	(cc)	Cp	=	1.4	(J/K)
	chromite	hercynite	magnetite	spinel	ulvospinel
	0	-1.07	65.17	7.83	28.08
Viscosity	of	the	System	cannot	be	computed.
System	mass	=	100.12	(gm)	density	=	2.89	(gm/cc)
	G	=	-1.60688e+06	(J)	H	=	-1.30632e+06	(J)	S	=	230.64	(J/K)	V	=	34.59	(cc)	Cp	=	121.85	(J/K)
Oxygen	delta	moles	=	0.000209261	delta	grams	=	0.00669612
	G	=	-61.98	(J)	H	=	7	(J)	S	=	0.05	(J/K)	V	=	22.67	(cc)	Cp	=	0.01	(J/K)
**********----------**********
Title:	Dummy	Title
T	=	1020	(C)	P	=	1	(kbars)	log(10)	f	O2	=	-10.53	delta	HM	=	-5.56	NNO	=	-0.61	QFM	=	0	COH	=	1.97	IW	=	3.75
Constraint	Flags:	fO2	path	=	QFM	Fractionate	Solids
Liquid	mass	=	7.04	(gm)	density	=	2.54	(gm/cc)	viscosity	=	5.48	(log	10	poise)	(analysis	in	wt	%)
	G	=	-108263	(J)	H	=	-85936.2	(J)	S	=	17.27	(J/K)	V	=	2.77	(cc)	Cp	=	9.18	(J/K)
	SiO2	TiO2	Al2O3	Fe2O3	Cr2O3	FeO	MnO	MgO	NiO	CoO	CaO	Na2O	K2O	P2O5	H2O	CO2	SO3	Cl2O-1	F2O-1
	68.56	0.5	7.74	2.1	0	9.2	1.15	0.31	0	0	5.29	3.95	1.2	0	0	0	0	0	0
olivine	mass	=	0.09	(gm)	density	=	4.07	(gm/cc)	(analysis	in	mole	%)
	(Ca0.01Mg0.14Fe''0.74Mn0.12Co0.00Ni0.00)2SiO4
	G	=	-922.26	(J)	H	=	-677.03	(J)	S	=	0.19	(J/K)	V	=	0.02	(cc)	Cp	=	0.09	(J/K)
	tephroite	fayalite	co-olivine	ni-olivine	monticellite	forsterite
	11.9	74.16	0	0	2.18	11.76
clinopyroxene	mass	=	0.09	(gm)	density	=	3.48	(gm/cc)	(analysis	in	mole	%)
	cpx	Na0.03Ca0.76Fe''0.75Mg0.31Fe'''0.14Ti0.01Al0.14Si1.87O6
	G	=	-1265.05	(J)	H	=	-1008.91	(J)	S	=	0.2	(J/K)	V	=	0.03	(cc)	Cp	=	0.1	(J/K)
	diopside	clinoenstatit	hedenbergite	alumino-buffo	buffonite	essenite	jadeite
	-11.56	20.8	74.6	-0.5	2.19	11.56	2.9
feldspar	mass	=	0.21	(gm)	density	=	2.6	(gm/cc)	(analysis	in	mole	%)
	K0.02Na0.60Ca0.38Al1.38Si2.62O8
	G	=	-3569.13	(J)	H	=	-2928.05	(J)	S	=	0.5	(J/K)	V	=	0.08	(cc)	Cp	=	0.26	(J/K)
	albite	anorthite	sanidine
	60.05	38.41	1.54
spinel	mass	=	0.07	(gm)	density	=	4.88	(gm/cc)	(analysis	in	mole	%)
	Fe''1.20Mg0.04Fe'''1.41Al0.11Cr0.00Ti0.24O4
	G	=	-521.46	(J)	H	=	-337.8	(J)	S	=	0.14	(J/K)	V	=	0.01	(cc)	Cp	=	0.06	(J/K)
	chromite	hercynite	magnetite	spinel	ulvospinel
	0	1.14	70.27	4.31	24.27
Total	solids	mass	=	0.47	(gm)	density	=	3.23	(gm/cc)
	G	=	-6277.9	(J)	H	=	-4951.79	(J)	S	=	1.03	(J/K)	V	=	0.15	(cc)	Cp	=	0.51	(J/K)
Summary	of	all	fractionated	phases:	(total	mass	=	92.61	grams)
olivine	mass	=	14.72	(gm)	density	=	3.28	(gm/cc)	(analysis	in	mole	%)
	(Ca0.00Mg0.85Fe''0.14Mn0.00Co0.00Ni0.00)2SiO4
	G	=	-229910	(J)	H	=	-186659	(J)	S	=	33.45	(J/K)	V	=	4.49	(cc)	Cp	=	18.11	(J/K)
	tephroite	fayalite	co-olivine	ni-olivine	monticellite	forsterite
	0.44	14.25	0	0	0.86	84.46
orthopyroxene	mass	=	13.01	(gm)	density	=	3.27	(gm/cc)	(analysis	in	mole	%)
	opx	Na0.00Ca0.05Fe''0.35Mg1.52Fe'''0.02Ti0.00Al0.13Si1.92O6
	G	=	-204515	(J)	H	=	-166315	(J)	S	=	29.54	(J/K)	V	=	3.98	(cc)	Cp	=	16.13	(J/K)
	diopside	clinoenstatit	hedenbergite	alumino-buffo	buffonite	essenite	jadeite
	-36.99	94.52	34.77	5.18	-4.98	7.36	0.14
clinopyroxene	mass	=	11.4	(gm)	density	=	3.39	(gm/cc)	(analysis	in	mole	%)
	cpx	Na0.01Ca0.16Fe''0.67Mg1.06Fe'''0.05Ti0.00Al0.15Si1.90O6
	G	=	-164560	(J)	H	=	-131613	(J)	S	=	25.48	(J/K)	V	=	3.37	(cc)	Cp	=	13.35	(J/K)
	diopside	clinoenstatit	hedenbergite	alumino-buffo	buffonite	essenite	jadeite
	-61.04	83.63	67.04	4.71	-4.2	9.31	0.55
clinopyroxene	mass	=	0.02	(gm)	density	=	3.43	(gm/cc)	(analysis	in	mole	%)
	cpx	Na0.02Ca0.69Fe''0.64Mg0.51Fe'''0.10Ti0.01Al0.15Si1.88O6
	G	=	-298.31	(J)	H	=	-239.16	(J)	S	=	0.05	(J/K)	V	=	0.01	(cc)	Cp	=	0.02	(J/K)
	diopside	clinoenstatit	hedenbergite	alumino-buffo	buffonite	essenite	jadeite
	-7.05	28.8	63.7	1.97	-0.37	10.7	2.26
feldspar	mass	=	51.83	(gm)	density	=	2.66	(gm/cc)	(analysis	in	mole	%)
	K0.00Na0.32Ca0.67Al1.67Si2.33O8
	G	=	-878548	(J)	H	=	-723973	(J)	S	=	119.53	(J/K)	V	=	19.48	(cc)	Cp	=	62.83	(J/K)
	albite	anorthite	sanidine
	32.24	67.49	0.28
spinel	mass	=	1.63	(gm)	density	=	4.84	(gm/cc)	(analysis	in	mole	%)
	Fe''1.20Mg0.08Fe'''1.31Al0.13Cr0.00Ti0.28O4
	G	=	-12247.5	(J)	H	=	-8030.18	(J)	S	=	3.26	(J/K)	V	=	0.34	(cc)	Cp	=	1.48	(J/K)
	chromite	hercynite	magnetite	spinel	ulvospinel
	0	-0.97	65.4	7.67	27.9
Viscosity	of	the	System	cannot	be	computed.
System	mass	=	100.12	(gm)	density	=	2.9	(gm/cc)
	G	=	-1.60462e+06	(J)	H	=	-1.30772e+06	(J)	S	=	229.6	(J/K)	V	=	34.57	(cc)	Cp	=	121.61	(J/K)
Oxygen	delta	moles	=	0.000267243	delta	grams	=	0.00855146
	G	=	-78.48	(J)	H	=	8.84	(J)	S	=	0.07	(J/K)	V	=	28.73	(cc)	Cp	=	0.01	(J/K)
**********----------**********
Title:	Dummy	Title
T	=	1010	(C)	P	=	1	(kbars)	log(10)	f	O2	=	-10.67	delta	HM	=	-5.57	NNO	=	-0.6	QFM	=	0	COH	=	1.96	IW	=	3.77
Constraint	Flags:	fO2	path	=	QFM	Fractionate	Solids
Liquid	mass	=	6.65	(gm)	density	=	2.52	(gm/cc)	viscosity	=	5.74	(log	10	poise)	(analysis	in	wt	%)
	G	=	-102926	(J)	H	=	-82070.5	(J)	S	=	16.25	(J/K)	V	=	2.64	(cc)	Cp	=	8.66	(J/K)
	SiO2	TiO2	Al2O3	Fe2O3	Cr2O3	FeO	MnO	MgO	NiO	CoO	CaO	Na2O	K2O	P2O5	H2O	CO2	SO3	Cl2O-1	F2O-1
	70.04	0.46	7.43	1.97	0	8.36	1.11	0.22	0	0	5.17	3.98	1.26	0	0	0	0	0	0
olivine	mass	=	0.08	(gm)	density	=	4.09	(gm/cc)	(analysis	in	mole	%)
	(Ca0.01Mg0.12Fe''0.76Mn0.12Co0.00Ni0.00)2SiO4
	G	=	-752.27	(J)	H	=	-552.42	(J)	S	=	0.16	(J/K)	V	=	0.02	(cc)	Cp	=	0.08	(J/K)
	tephroite	fayalite	co-olivine	ni-olivine	monticellite	forsterite
	12.36	75.73	0	0	2.19	9.72
clinopyroxene	mass	=	0.08	(gm)	density	=	3.5	(gm/cc)	(analysis	in	mole	%)
	cpx	Na0.03Ca0.77Fe''0.78Mg0.26Fe'''0.15Ti0.01Al0.14Si1.87O6
	G	=	-1069.42	(J)	H	=	-853.81	(J)	S	=	0.17	(J/K)	V	=	0.02	(cc)	Cp	=	0.09	(J/K)
	diopside	clinoenstatit	hedenbergite	alumino-buffo	buffonite	essenite	jadeite
	-13.94	19.77	77.68	-1.09	2.82	11.72	3.04
feldspar	mass	=	0.18	(gm)	density	=	2.6	(gm/cc)	(analysis	in	mole	%)
	K0.02Na0.61Ca0.37Al1.37Si2.63O8
	G	=	-3078.58	(J)	H	=	-2530.86	(J)	S	=	0.43	(J/K)	V	=	0.07	(cc)	Cp	=	0.22	(J/K)
	albite	anorthite	sanidine
	61.33	37.05	1.62
spinel	mass	=	0.06	(gm)	density	=	4.89	(gm/cc)	(analysis	in	mole	%)
	Fe''1.20Mg0.04Fe'''1.42Al0.10Cr0.00Ti0.24O4
	G	=	-401.97	(J)	H	=	-260.99	(J)	S	=	0.11	(J/K)	V	=	0.01	(cc)	Cp	=	0.05	(J/K)
	chromite	hercynite	magnetite	spinel	ulvospinel
	0	1.51	71.06	3.63	23.8
Total	solids	mass	=	0.39	(gm)	density	=	3.21	(gm/cc)
	G	=	-5302.23	(J)	H	=	-4198.08	(J)	S	=	0.86	(J/K)	V	=	0.12	(cc)	Cp	=	0.43	(J/K)
Summary	of	all	fractionated	phases:	(total	mass	=	93.07	grams)
olivine	mass	=	14.81	(gm)	density	=	3.28	(gm/cc)	(analysis	in	mole	%)
	(Ca0.00Mg0.85Fe''0.15Mn0.00Co0.00Ni0.00)2SiO4
	G	=	-230486	(J)	H	=	-187499	(J)	S	=	33.5	(J/K)	V	=	4.51	(cc)	Cp	=	18.18	(J/K)
	tephroite	fayalite	co-olivine	ni-olivine	monticellite	forsterite
	0.49	14.53	0	0	0.86	84.12
orthopyroxene	mass	=	13.01	(gm)	density	=	3.27	(gm/cc)	(analysis	in	mole	%)
	opx	Na0.00Ca0.05Fe''0.35Mg1.52Fe'''0.02Ti0.00Al0.13Si1.92O6
	G	=	-204221	(J)	H	=	-166476	(J)	S	=	29.42	(J/K)	V	=	3.98	(cc)	Cp	=	16.11	(J/K)
	diopside	clinoenstatit	hedenbergite	alumino-buffo	buffonite	essenite	jadeite
	-36.99	94.52	34.77	5.18	-4.98	7.36	0.14
clinopyroxene	mass	=	11.49	(gm)	density	=	3.39	(gm/cc)	(analysis	in	mole	%)
	cpx	Na0.01Ca0.16Fe''0.67Mg1.06Fe'''0.05Ti0.00Al0.15Si1.90O6
	G	=	-165538	(J)	H	=	-132728	(J)	S	=	25.57	(J/K)	V	=	3.39	(cc)	Cp	=	13.43	(J/K)
	diopside	clinoenstatit	hedenbergite	alumino-buffo	buffonite	essenite	jadeite
	-60.67	83.16	67.1	4.67	-4.15	9.33	0.57
clinopyroxene	mass	=	0.02	(gm)	density	=	3.43	(gm/cc)	(analysis	in	mole	%)
	cpx	Na0.02Ca0.69Fe''0.64Mg0.51Fe'''0.10Ti0.01Al0.15Si1.88O6
	G	=	-297.85	(J)	H	=	-239.39	(J)	S	=	0.05	(J/K)	V	=	0.01	(cc)	Cp	=	0.02	(J/K)
	diopside	clinoenstatit	hedenbergite	alumino-buffo	buffonite	essenite	jadeite
	-7.05	28.8	63.7	1.97	-0.37	10.7	2.26
feldspar	mass	=	52.03	(gm)	density	=	2.66	(gm/cc)	(analysis	in	mole	%)
	K0.00Na0.32Ca0.67Al1.67Si2.33O8
	G	=	-880875	(J)	H	=	-727496	(J)	S	=	119.53	(J/K)	V	=	19.55	(cc)	Cp	=	63.27	(J/K)
	albite	anorthite	sanidine
	32.35	67.37	0.28
spinel	mass	=	1.7	(gm)	density	=	4.84	(gm/cc)	(analysis	in	mole	%)
	Fe''1.20Mg0.08Fe'''1.31Al0.13Cr0.00Ti0.28O4
	G	=	-12718.7	(J)	H	=	-8372.77	(J)	S	=	3.39	(J/K)	V	=	0.35	(cc)	Cp	=	1.54	(J/K)
	chromite	hercynite	magnetite	spinel	ulvospinel
	0	-0.88	65.59	7.54	27.75
Viscosity	of	the	System	cannot	be	computed.
System	mass	=	100.12	(gm)	density	=	2.9	(gm/cc)
	G	=	-1.60236e+06	(J)	H	=	-1.30908e+06	(J)	S	=	228.57	(J/K)	V	=	34.55	(cc)	Cp	=	121.64	(J/K)
Oxygen	delta	moles	=	0.000309666	delta	grams	=	0.00990893
	G	=	-90.15	(J)	H	=	10.13	(J)	S	=	0.08	(J/K)	V	=	33.04	(cc)	Cp	=	0.01	(J/K)
**********----------**********
Title:	Dummy	Title
T	=	1000	(C)	P	=	1	(kbars)	log(10)	f	O2	=	-10.82	delta	HM	=	-5.57	NNO	=	-0.6	QFM	=	0	COH	=	1.95	IW	=	3.78
Constraint	Flags:	fO2	path	=	QFM	Fractionate	Solids
Liquid	mass	=	6.33	(gm)	density	=	2.5	(gm/cc)	viscosity	=	5.99	(log	10	poise)	(analysis	in	wt	%)
	G	=	-98351.7	(J)	H	=	-78760.7	(J)	S	=	15.39	(J/K)	V	=	2.53	(cc)	Cp	=	8.21	(J/K)
	SiO2	TiO2	Al2O3	Fe2O3	Cr2O3	FeO	MnO	MgO	NiO	CoO	CaO	Na2O	K2O	P2O5	H2O	CO2	SO3	Cl2O-1	F2O-1
	71.4	0.42	7.13	1.84	0	7.59	1.08	0.15	0	0	5.06	4	1.32	0	0	0	0	0	0
olivine	mass	=	0.06	(gm)	density	=	4.11	(gm/cc)	(analysis	in	mole	%)
	(Ca0.01Mg0.10Fe''0.77Mn0.13Co0.00Ni0.00)2SiO4
	G	=	-620.74	(J)	H	=	-456.15	(J)	S	=	0.13	(J/K)	V	=	0.02	(cc)	Cp	=	0.06	(J/K)
	tephroite	fayalite	co-olivine	ni-olivine	monticellite	forsterite
	12.81	77.11	0	0	2.19	7.89
clinopyroxene	mass	=	0.07	(gm)	density	=	3.51	(gm/cc)	(analysis	in	mole	%)
	cpx	Na0.03Ca0.78Fe''0.81Mg0.22Fe'''0.15Ti0.01Al0.13Si1.86O6
	G	=	-927.27	(J)	H	=	-741.16	(J)	S	=	0.15	(J/K)	V	=	0.02	(cc)	Cp	=	0.07	(J/K)
	diopside	clinoenstatit	hedenbergite	alumino-buffo	buffonite	essenite	jadeite
	-16.41	18.91	80.71	-1.67	3.43	11.85	3.18
feldspar	mass	=	0.16	(gm)	density	=	2.6	(gm/cc)	(analysis	in	mole	%)
	K0.02Na0.63Ca0.36Al1.36Si2.64O8
	G	=	-2681.1	(J)	H	=	-2208.7	(J)	S	=	0.37	(J/K)	V	=	0.06	(cc)	Cp	=	0.19	(J/K)
	albite	anorthite	sanidine
	62.55	35.74	1.71
spinel	mass	=	0.04	(gm)	density	=	4.9	(gm/cc)	(analysis	in	mole	%)
	Fe''1.20Mg0.03Fe'''1.43Al0.10Cr0.00Ti0.23O4
	G	=	-314.1	(J)	H	=	-204.47	(J)	S	=	0.09	(J/K)	V	=	0.01	(cc)	Cp	=	0.04	(J/K)
	chromite	hercynite	magnetite	spinel	ulvospinel
	0	1.83	71.69	3.01	23.47
Total	solids	mass	=	0.34	(gm)	density	=	3.19	(gm/cc)
	G	=	-4543.21	(J)	H	=	-3610.49	(J)	S	=	0.73	(J/K)	V	=	0.11	(cc)	Cp	=	0.37	(J/K)
Summary	of	all	fractionated	phases:	(total	mass	=	93.46	grams)
olivine	mass	=	14.89	(gm)	density	=	3.29	(gm/cc)	(analysis	in	mole	%)
	(Ca0.00Mg0.85Fe''0.15Mn0.01Co0.00Ni0.00)2SiO4
	G	=	-230891	(J)	H	=	-188215	(J)	S	=	33.52	(J/K)	V	=	4.53	(cc)	Cp	=	18.23	(J/K)
	tephroite	fayalite	co-olivine	ni-olivine	monticellite	forsterite
	0.54	14.76	0	0	0.87	83.83
orthopyroxene	mass	=	13.01	(gm)	density	=	3.27	(gm/cc)	(analysis	in	mole	%)
	opx	Na0.00Ca0.05Fe''0.35Mg1.52Fe'''0.02Ti0.00Al0.13Si1.92O6
	G	=	-203927	(J)	H	=	-166638	(J)	S	=	29.29	(J/K)	V	=	3.98	(cc)	Cp	=	16.1	(J/K)
	diopside	clinoenstatit	hedenbergite	alumino-buffo	buffonite	essenite	jadeite
	-36.99	94.52	34.77	5.18	-4.98	7.36	0.14
clinopyroxene	mass	=	11.57	(gm)	density	=	3.39	(gm/cc)	(analysis	in	mole	%)
	cpx	Na0.01Ca0.17Fe''0.67Mg1.05Fe'''0.05Ti0.00Al0.15Si1.90O6
	G	=	-166319	(J)	H	=	-133689	(J)	S	=	25.63	(J/K)	V	=	3.41	(cc)	Cp	=	13.5	(J/K)
	diopside	clinoenstatit	hedenbergite	alumino-buffo	buffonite	essenite	jadeite
	-60.38	82.77	67.16	4.63	-4.11	9.34	0.58
clinopyroxene	mass	=	0.02	(gm)	density	=	3.43	(gm/cc)	(analysis	in	mole	%)
	cpx	Na0.02Ca0.69Fe''0.64Mg0.51Fe'''0.10Ti0.01Al0.15Si1.88O6
	G	=	-297.4	(J)	H	=	-239.63	(J)	S	=	0.05	(J/K)	V	=	0.01	(cc)	Cp	=	0.02	(J/K)
	diopside	clinoenstatit	hedenbergite	alumino-buffo	buffonite	essenite	jadeite
	-7.05	28.8	63.7	1.97	-0.37	10.7	2.26
feldspar	mass	=	52.21	(gm)	density	=	2.66	(gm/cc)	(analysis	in	mole	%)
	K0.00Na0.32Ca0.67Al1.67Si2.33O8
	G	=	-882712	(J)	H	=	-730624	(J)	S	=	119.46	(J/K)	V	=	19.62	(cc)	Cp	=	63.42	(J/K)
	albite	anorthite	sanidine
	32.45	67.26	0.29
spinel	mass	=	1.76	(gm)	density	=	4.85	(gm/cc)	(analysis	in	mole	%)
	Fe''1.20Mg0.07Fe'''1.32Al0.13Cr0.00Ti0.28O4
	G	=	-13069.6	(J)	H	=	-8639.07	(J)	S	=	3.48	(J/K)	V	=	0.36	(cc)	Cp	=	1.59	(J/K)
	chromite	hercynite	magnetite	spinel	ulvospinel
	0	-0.81	65.76	7.42	27.63
Viscosity	of	the	System	cannot	be	computed.
System	mass	=	100.12	(gm)	density	=	2.9	(gm/cc)
	G	=	-1.60011e+06	(J)	H	=	-1.31042e+06	(J)	S	=	227.54	(J/K)	V	=	34.54	(cc)	Cp	=	121.44	(J/K)
Oxygen	delta	moles	=	0.000340681	delta	grams	=	0.0109014
	G	=	-98.32	(J)	H	=	11.03	(J)	S	=	0.09	(J/K)	V	=	36.06	(cc)	Cp	=	0.01	(J/K)
**********----------**********
Title:	Dummy	Title
T	=	990	(C)	P	=	1	(kbars)	log(10)	f	O2	=	-10.97	delta	HM	=	-5.57	NNO	=	-0.6	QFM	=	0	COH	=	1.93	IW	=	3.8
Constraint	Flags:	fO2	path	=	QFM	Fractionate	Solids
Liquid	mass	=	5.69	(gm)	density	=	2.49	(gm/cc)	viscosity	=	6.17	(log	10	poise)	(analysis	in	wt	%)
	G	=	-88676.6	(J)	H	=	-71274.9	(J)	S	=	13.78	(J/K)	V	=	2.29	(cc)	Cp	=	7.37	(J/K)
	SiO2	TiO2	Al2O3	Fe2O3	Cr2O3	FeO	MnO	MgO	NiO	CoO	CaO	Na2O	K2O	P2O5	H2O	CO2	SO3	Cl2O-1	F2O-1
	72.44	0.39	6.8	1.73	0	6.87	1.1	0.09	0	0	4.99	4.13	1.46	0	0	0	0	0	0
olivine	mass	=	0.06	(gm)	density	=	4.13	(gm/cc)	(analysis	in	mole	%)
	(Ca0.01Mg0.08Fe''0.78Mn0.14Co0.00Ni0.00)2SiO4
	G	=	-595.6	(J)	H	=	-437.85	(J)	S	=	0.12	(J/K)	V	=	0.02	(cc)	Cp	=	0.06	(J/K)
	tephroite	fayalite	co-olivine	ni-olivine	monticellite	forsterite
	14.03	78.12	0	0	2.29	5.56
clinopyroxene	mass	=	0.11	(gm)	density	=	3.53	(gm/cc)	(analysis	in	mole	%)
	cpx	Na0.03Ca0.80Fe''0.83Mg0.17Fe'''0.17Ti0.01Al0.13Si1.86O6
	G	=	-1420.77	(J)	H	=	-1136.92	(J)	S	=	0.22	(J/K)	V	=	0.03	(cc)	Cp	=	0.11	(J/K)
	diopside	clinoenstatit	hedenbergite	alumino-buffo	buffonite	essenite	jadeite
	-17.81	16.83	83.28	-2.52	4.47	12.29	3.46
feldspar	mass	=	0.24	(gm)	density	=	2.6	(gm/cc)	(analysis	in	mole	%)
	K0.02Na0.64Ca0.34Al1.34Si2.66O8
	G	=	-4059.03	(J)	H	=	-3350.58	(J)	S	=	0.56	(J/K)	V	=	0.09	(cc)	Cp	=	0.29	(J/K)
	albite	anorthite	sanidine
	64.02	34.03	1.95
quartz	mass	=	0.19	(gm)	density	=	2.54	(gm/cc)
	SiO2
	G	=	-3223.2	(J)	H	=	-2690.06	(J)	S	=	0.42	(J/K)	V	=	0.08	(cc)	Cp	=	0.23	(J/K)
spinel	mass	=	0.05	(gm)	density	=	4.91	(gm/cc)	(analysis	in	mole	%)
	Fe''1.21Mg0.02Fe'''1.45Al0.09Cr0.00Ti0.23O4
	G	=	-357.86	(J)	H	=	-233.51	(J)	S	=	0.1	(J/K)	V	=	0.01	(cc)	Cp	=	0.05	(J/K)
	chromite	hercynite	magnetite	spinel	ulvospinel
	0	2.21	72.32	2.28	23.2
Total	solids	mass	=	0.65	(gm)	density	=	2.91	(gm/cc)
	G	=	-9656.46	(J)	H	=	-7848.92	(J)	S	=	1.43	(J/K)	V	=	0.22	(cc)	Cp	=	0.74	(J/K)
Summary	of	all	fra

## Sheet: GPa 0.5
**********----------**********
T	=	1500	(C)	P	=	5	(kbars)	log(10)	f	O2	=	-5.18	delta	HM	=	-5.22	NNO	=	-0.48	QFM	=	0	COH	=	2.27	IW	=	3.48
Constraint	Flags:	fO2	path	=	QFM	Fractionate	Solids
Liquid	mass	=	100.1	(gm)	density	=	2.69	(gm/cc)	viscosity	=	1.16	(log	10	poise)	(analysis	in	wt	%)
	G	=	-1.71684e+06	(J)	H	=	-1.19315e+06	(J)	S	=	295.34	(J/K)	V	=	37.16	(cc)	Cp	=	154.8	(J/K)
	SiO2	TiO2	Al2O3	Fe2O3	Cr2O3	FeO	MnO	MgO	NiO	CoO	CaO	Na2O	K2O	P2O5	H2O	CO2	SO3	Cl2O-1	F2O-1
	50.2	0.22	17.61	1.14	0	7.45	0.15	12.66	0	0	8.26	2.2	0.11	0	0	0	0	0	0
Total	solids	mass	=	0	(gm)	density	=	0	(gm/cc)
	G	=	0	(J)	H	=	0	(J)	S	=	0	(J/K)	V	=	0	(cc)	Cp	=	0	(J/K)
Summary	of	all	fractionated	phases:	(total	mass	=	0	grams)
Viscosity	of	the	System:	1.16	(log	10	poise)
System	mass	=	100.1	(gm)	density	=	2.69	(gm/cc)
	G	=	-1.71684e+06	(J)	H	=	-1.19315e+06	(J)	S	=	295.34	(J/K)	V	=	37.16	(cc)	Cp	=	154.8	(J/K)
Oxygen	delta	moles	=	6.93889e-17	delta	grams	=	2.22036e-15
	G	=	0	(J)	H	=	0	(J)	S	=	0	(J/K)	V	=	0	(cc)	Cp	=	0	(J/K)
**********----------**********
Title:	Dummy	Title
T	=	1490	(C)	P	=	5	(kbars)	log(10)	f	O2	=	-5.26	delta	HM	=	-5.22	NNO	=	-0.48	QFM	=	0	COH	=	2.26	IW	=	3.49
Constraint	Flags:	fO2	path	=	QFM	Fractionate	Solids
Liquid	mass	=	100.1	(gm)	density	=	2.7	(gm/cc)	viscosity	=	1.19	(log	10	poise)	(analysis	in	wt	%)
	G	=	-1.71389e+06	(J)	H	=	-1.1947e+06	(J)	S	=	294.47	(J/K)	V	=	37.13	(cc)	Cp	=	154.8	(J/K)
	SiO2	TiO2	Al2O3	Fe2O3	Cr2O3	FeO	MnO	MgO	NiO	CoO	CaO	Na2O	K2O	P2O5	H2O	CO2	SO3	Cl2O-1	F2O-1
	50.2	0.22	17.61	1.14	0	7.45	0.15	12.66	0	0	8.26	2.2	0.11	0	0	0	0	0	0
Total	solids	mass	=	0	(gm)	density	=	0	(gm/cc)
	G	=	0	(J)	H	=	0	(J)	S	=	0	(J/K)	V	=	0	(cc)	Cp	=	0	(J/K)
Summary	of	all	fractionated	phases:	(total	mass	=	0	grams)
Viscosity	of	the	System:	1.19	(log	10	poise)
System	mass	=	100.1	(gm)	density	=	2.7	(gm/cc)
	G	=	-1.71389e+06	(J)	H	=	-1.1947e+06	(J)	S	=	294.47	(J/K)	V	=	37.13	(cc)	Cp	=	154.8	(J/K)
Oxygen	delta	moles	=	1.79067e-06	delta	grams	=	5.72994e-05
	G	=	-0.74	(J)	H	=	0.09	(J)	S	=	0	(J/K)	V	=	0.26	(cc)	Cp	=	0	(J/K)
**********----------**********
Title:	Dummy	Title
T	=	1480	(C)	P	=	5	(kbars)	log(10)	f	O2	=	-5.34	delta	HM	=	-5.22	NNO	=	-0.48	QFM	=	0	COH	=	2.26	IW	=	3.5
Constraint	Flags:	fO2	path	=	QFM	Fractionate	Solids
Liquid	mass	=	100.1	(gm)	density	=	2.7	(gm/cc)	viscosity	=	1.22	(log	10	poise)	(analysis	in	wt	%)
	G	=	-1.71095e+06	(J)	H	=	-1.19625e+06	(J)	S	=	293.59	(J/K)	V	=	37.11	(cc)	Cp	=	154.8	(J/K)
	SiO2	TiO2	Al2O3	Fe2O3	Cr2O3	FeO	MnO	MgO	NiO	CoO	CaO	Na2O	K2O	P2O5	H2O	CO2	SO3	Cl2O-1	F2O-1
	50.2	0.22	17.61	1.14	0	7.45	0.15	12.66	0	0	8.26	2.2	0.11	0	0	0	0	0	0
Total	solids	mass	=	0	(gm)	density	=	0	(gm/cc)
	G	=	0	(J)	H	=	0	(J)	S	=	0	(J/K)	V	=	0	(cc)	Cp	=	0	(J/K)
Summary	of	all	fractionated	phases:	(total	mass	=	0	grams)
Viscosity	of	the	System:	1.22	(log	10	poise)
System	mass	=	100.1	(gm)	density	=	2.7	(gm/cc)
	G	=	-1.71095e+06	(J)	H	=	-1.19625e+06	(J)	S	=	293.59	(J/K)	V	=	37.11	(cc)	Cp	=	154.8	(J/K)
Oxygen	delta	moles	=	3.94549e-06	delta	grams	=	0.000126251
	G	=	-1.63	(J)	H	=	0.2	(J)	S	=	0	(J/K)	V	=	0.58	(cc)	Cp	=	0	(J/K)
**********----------**********
Title:	Dummy	Title
T	=	1470	(C)	P	=	5	(kbars)	log(10)	f	O2	=	-5.42	delta	HM	=	-5.22	NNO	=	-0.47	QFM	=	0	COH	=	2.25	IW	=	3.51
Constraint	Flags:	fO2	path	=	QFM	Fractionate	Solids
Liquid	mass	=	100.1	(gm)	density	=	2.7	(gm/cc)	viscosity	=	1.25	(log	10	poise)	(analysis	in	wt	%)
	G	=	-1.70802e+06	(J)	H	=	-1.1978e+06	(J)	S	=	292.7	(J/K)	V	=	37.08	(cc)	Cp	=	154.8	(J/K)
	SiO2	TiO2	Al2O3	Fe2O3	Cr2O3	FeO	MnO	MgO	NiO	CoO	CaO	Na2O	K2O	P2O5	H2O	CO2	SO3	Cl2O-1	F2O-1
	50.2	0.22	17.61	1.15	0	7.45	0.15	12.66	0	0	8.26	2.2	0.11	0	0	0	0	0	0
Total	solids	mass	=	0	(gm)	density	=	0	(gm/cc)
	G	=	0	(J)	H	=	0	(J)	S	=	0	(J/K)	V	=	0	(cc)	Cp	=	0	(J/K)
Summary	of	all	fractionated	phases:	(total	mass	=	0	grams)
Viscosity	of	the	System:	1.25	(log	10	poise)
System	mass	=	100.1	(gm)	density	=	2.7	(gm/cc)
	G	=	-1.70802e+06	(J)	H	=	-1.1978e+06	(J)	S	=	292.7	(J/K)	V	=	37.08	(cc)	Cp	=	154.8	(J/K)
Oxygen	delta	moles	=	6.47324e-06	delta	grams	=	0.000207136
	G	=	-2.65	(J)	H	=	0.32	(J)	S	=	0	(J/K)	V	=	0.94	(cc)	Cp	=	0	(J/K)
**********----------**********
Title:	Dummy	Title
T	=	1460	(C)	P	=	5	(kbars)	log(10)	f	O2	=	-5.5	delta	HM	=	-5.22	NNO	=	-0.47	QFM	=	0	COH	=	2.24	IW	=	3.52
Constraint	Flags:	fO2	path	=	QFM	Fractionate	Solids
Liquid	mass	=	100.1	(gm)	density	=	2.7	(gm/cc)	viscosity	=	1.28	(log	10	poise)	(analysis	in	wt	%)
	G	=	-1.7051e+06	(J)	H	=	-1.19934e+06	(J)	S	=	291.81	(J/K)	V	=	37.06	(cc)	Cp	=	154.8	(J/K)
	SiO2	TiO2	Al2O3	Fe2O3	Cr2O3	FeO	MnO	MgO	NiO	CoO	CaO	Na2O	K2O	P2O5	H2O	CO2	SO3	Cl2O-1	F2O-1
	50.2	0.22	17.61	1.15	0	7.45	0.15	12.66	0	0	8.26	2.2	0.11	0	0	0	0	0	0
Total	solids	mass	=	0	(gm)	density	=	0	(gm/cc)
	G	=	0	(J)	H	=	0	(J)	S	=	0	(J/K)	V	=	0	(cc)	Cp	=	0	(J/K)
Summary	of	all	fractionated	phases:	(total	mass	=	0	grams)
Viscosity	of	the	System:	1.28	(log	10	poise)
System	mass	=	100.1	(gm)	density	=	2.7	(gm/cc)
	G	=	-1.7051e+06	(J)	H	=	-1.19934e+06	(J)	S	=	291.81	(J/K)	V	=	37.06	(cc)	Cp	=	154.8	(J/K)
Oxygen	delta	moles	=	9.38305e-06	delta	grams	=	0.000300246
	G	=	-3.82	(J)	H	=	0.46	(J)	S	=	0	(J/K)	V	=	1.35	(cc)	Cp	=	0	(J/K)
**********----------**********
Title:	Dummy	Title
T	=	1450	(C)	P	=	5	(kbars)	log(10)	f	O2	=	-5.58	delta	HM	=	-5.22	NNO	=	-0.47	QFM	=	0	COH	=	2.23	IW	=	3.53
Constraint	Flags:	fO2	path	=	QFM	Fractionate	Solids
Liquid	mass	=	100.11	(gm)	density	=	2.7	(gm/cc)	viscosity	=	1.31	(log	10	poise)	(analysis	in	wt	%)
	G	=	-1.70219e+06	(J)	H	=	-1.20089e+06	(J)	S	=	290.92	(J/K)	V	=	37.03	(cc)	Cp	=	154.8	(J/K)
	SiO2	TiO2	Al2O3	Fe2O3	Cr2O3	FeO	MnO	MgO	NiO	CoO	CaO	Na2O	K2O	P2O5	H2O	CO2	SO3	Cl2O-1	F2O-1
	50.2	0.22	17.61	1.15	0	7.45	0.15	12.66	0	0	8.26	2.2	0.11	0	0	0	0	0	0
Total	solids	mass	=	0	(gm)	density	=	0	(gm/cc)
	G	=	0	(J)	H	=	0	(J)	S	=	0	(J/K)	V	=	0	(cc)	Cp	=	0	(J/K)
Summary	of	all	fractionated	phases:	(total	mass	=	0	grams)
Viscosity	of	the	System:	1.31	(log	10	poise)
System	mass	=	100.11	(gm)	density	=	2.7	(gm/cc)
	G	=	-1.70219e+06	(J)	H	=	-1.20089e+06	(J)	S	=	290.92	(J/K)	V	=	37.03	(cc)	Cp	=	154.8	(J/K)
Oxygen	delta	moles	=	1.26844e-05	delta	grams	=	0.000405885
	G	=	-5.13	(J)	H	=	0.62	(J)	S	=	0	(J/K)	V	=	1.82	(cc)	Cp	=	0	(J/K)
**********----------**********
Title:	Dummy	Title
T	=	1440	(C)	P	=	5	(kbars)	log(10)	f	O2	=	-5.66	delta	HM	=	-5.22	NNO	=	-0.46	QFM	=	0	COH	=	2.22	IW	=	3.54
Constraint	Flags:	fO2	path	=	QFM	Fractionate	Solids
Liquid	mass	=	100.11	(gm)	density	=	2.71	(gm/cc)	viscosity	=	1.34	(log	10	poise)	(analysis	in	wt	%)
	G	=	-1.69928e+06	(J)	H	=	-1.20244e+06	(J)	S	=	290.02	(J/K)	V	=	37.01	(cc)	Cp	=	154.8	(J/K)
	SiO2	TiO2	Al2O3	Fe2O3	Cr2O3	FeO	MnO	MgO	NiO	CoO	CaO	Na2O	K2O	P2O5	H2O	CO2	SO3	Cl2O-1	F2O-1
	50.2	0.22	17.61	1.15	0	7.45	0.15	12.66	0	0	8.26	2.2	0.11	0	0	0	0	0	0
Total	solids	mass	=	0	(gm)	density	=	0	(gm/cc)
	G	=	0	(J)	H	=	0	(J)	S	=	0	(J/K)	V	=	0	(cc)	Cp	=	0	(J/K)
Summary	of	all	fractionated	phases:	(total	mass	=	0	grams)
Viscosity	of	the	System:	1.34	(log	10	poise)
System	mass	=	100.11	(gm)	density	=	2.71	(gm/cc)
	G	=	-1.69928e+06	(J)	H	=	-1.20244e+06	(J)	S	=	290.02	(J/K)	V	=	37.01	(cc)	Cp	=	154.8	(J/K)
Oxygen	delta	moles	=	1.63871e-05	delta	grams	=	0.000524367
	G	=	-6.59	(J)	H	=	0.79	(J)	S	=	0	(J/K)	V	=	2.33	(cc)	Cp	=	0	(J/K)
**********----------**********
Title:	Dummy	Title
T	=	1430	(C)	P	=	5	(kbars)	log(10)	f	O2	=	-5.74	delta	HM	=	-5.22	NNO	=	-0.46	QFM	=	0	COH	=	2.22	IW	=	3.55
Constraint	Flags:	fO2	path	=	QFM	Fractionate	Solids
Liquid	mass	=	100.11	(gm)	density	=	2.71	(gm/cc)	viscosity	=	1.38	(log	10	poise)	(analysis	in	wt	%)
	G	=	-1.69639e+06	(J)	H	=	-1.20399e+06	(J)	S	=	289.11	(J/K)	V	=	36.98	(cc)	Cp	=	154.8	(J/K)
	SiO2	TiO2	Al2O3	Fe2O3	Cr2O3	FeO	MnO	MgO	NiO	CoO	CaO	Na2O	K2O	P2O5	H2O	CO2	SO3	Cl2O-1	F2O-1
	50.2	0.22	17.61	1.15	0	7.45	0.15	12.66	0	0	8.26	2.2	0.11	0	0	0	0	0	0
Total	solids	mass	=	0	(gm)	density	=	0	(gm/cc)
	G	=	0	(J)	H	=	0	(J)	S	=	0	(J/K)	V	=	0	(cc)	Cp	=	0	(J/K)
Summary	of	all	fractionated	phases:	(total	mass	=	0	grams)
Viscosity	of	the	System:	1.38	(log	10	poise)
System	mass	=	100.11	(gm)	density	=	2.71	(gm/cc)
	G	=	-1.69639e+06	(J)	H	=	-1.20399e+06	(J)	S	=	289.11	(J/K)	V	=	36.98	(cc)	Cp	=	154.8	(J/K)
Oxygen	delta	moles	=	2.05013e-05	delta	grams	=	0.000656018
	G	=	-8.19	(J)	H	=	0.99	(J)	S	=	0.01	(J/K)	V	=	2.9	(cc)	Cp	=	0	(J/K)
**********----------**********
Title:	Dummy	Title
T	=	1420	(C)	P	=	5	(kbars)	log(10)	f	O2	=	-5.82	delta	HM	=	-5.22	NNO	=	-0.46	QFM	=	0	COH	=	2.21	IW	=	3.56
Constraint	Flags:	fO2	path	=	QFM	Fractionate	Solids
Liquid	mass	=	100.11	(gm)	density	=	2.71	(gm/cc)	viscosity	=	1.41	(log	10	poise)	(analysis	in	wt	%)
	G	=	-1.69351e+06	(J)	H	=	-1.20554e+06	(J)	S	=	288.2	(J/K)	V	=	36.96	(cc)	Cp	=	154.8	(J/K)
	SiO2	TiO2	Al2O3	Fe2O3	Cr2O3	FeO	MnO	MgO	NiO	CoO	CaO	Na2O	K2O	P2O5	H2O	CO2	SO3	Cl2O-1	F2O-1
	50.2	0.22	17.61	1.15	0	7.45	0.15	12.66	0	0	8.26	2.2	0.11	0	0	0	0	0	0
Total	solids	mass	=	0	(gm)	density	=	0	(gm/cc)
	G	=	0	(J)	H	=	0	(J)	S	=	0	(J/K)	V	=	0	(cc)	Cp	=	0	(J/K)
Summary	of	all	fractionated	phases:	(total	mass	=	0	grams)
Viscosity	of	the	System:	1.41	(log	10	poise)
System	mass	=	100.11	(gm)	density	=	2.71	(gm/cc)
	G	=	-1.69351e+06	(J)	H	=	-1.20554e+06	(J)	S	=	288.2	(J/K)	V	=	36.96	(cc)	Cp	=	154.8	(J/K)
Oxygen	delta	moles	=	2.50378e-05	delta	grams	=	0.000801178
	G	=	-9.93	(J)	H	=	1.19	(J)	S	=	0.01	(J/K)	V	=	3.52	(cc)	Cp	=	0	(J/K)
**********----------**********
Title:	Dummy	Title
T	=	1410	(C)	P	=	5	(kbars)	log(10)	f	O2	=	-5.9	delta	HM	=	-5.22	NNO	=	-0.45	QFM	=	0	COH	=	2.2	IW	=	3.57
Constraint	Flags:	fO2	path	=	QFM	Fractionate	Solids
Liquid	mass	=	100.11	(gm)	density	=	2.71	(gm/cc)	viscosity	=	1.44	(log	10	poise)	(analysis	in	wt	%)
	G	=	-1.69063e+06	(J)	H	=	-1.20709e+06	(J)	S	=	287.28	(J/K)	V	=	36.93	(cc)	Cp	=	154.8	(J/K)
	SiO2	TiO2	Al2O3	Fe2O3	Cr2O3	FeO	MnO	MgO	NiO	CoO	CaO	Na2O	K2O	P2O5	H2O	CO2	SO3	Cl2O-1	F2O-1
	50.2	0.22	17.61	1.15	0	7.44	0.15	12.66	0	0	8.26	2.2	0.11	0	0	0	0	0	0
Total	solids	mass	=	0	(gm)	density	=	0	(gm/cc)
	G	=	0	(J)	H	=	0	(J)	S	=	0	(J/K)	V	=	0	(cc)	Cp	=	0	(J/K)
Summary	of	all	fractionated	phases:	(total	mass	=	0	grams)
Viscosity	of	the	System:	1.44	(log	10	poise)
System	mass	=	100.11	(gm)	density	=	2.71	(gm/cc)
	G	=	-1.69063e+06	(J)	H	=	-1.20709e+06	(J)	S	=	287.28	(J/K)	V	=	36.93	(cc)	Cp	=	154.8	(J/K)
Oxygen	delta	moles	=	3.00074e-05	delta	grams	=	0.0009602
	G	=	-11.83	(J)	H	=	1.42	(J)	S	=	0.01	(J/K)	V	=	4.2	(cc)	Cp	=	0	(J/K)
**********----------**********
Title:	Dummy	Title
T	=	1400	(C)	P	=	5	(kbars)	log(10)	f	O2	=	-5.99	delta	HM	=	-5.22	NNO	=	-0.45	QFM	=	0	COH	=	2.19	IW	=	3.58
Constraint	Flags:	fO2	path	=	QFM	Fractionate	Solids
Liquid	mass	=	100.11	(gm)	density	=	2.71	(gm/cc)	viscosity	=	1.48	(log	10	poise)	(analysis	in	wt	%)
	G	=	-1.68777e+06	(J)	H	=	-1.20864e+06	(J)	S	=	286.36	(J/K)	V	=	36.91	(cc)	Cp	=	154.81	(J/K)
	SiO2	TiO2	Al2O3	Fe2O3	Cr2O3	FeO	MnO	MgO	NiO	CoO	CaO	Na2O	K2O	P2O5	H2O	CO2	SO3	Cl2O-1	F2O-1
	50.2	0.22	17.61	1.15	0	7.44	0.15	12.66	0	0	8.26	2.2	0.11	0	0	0	0	0	0
Total	solids	mass	=	0	(gm)	density	=	0	(gm/cc)
	G	=	0	(J)	H	=	0	(J)	S	=	0	(J/K)	V	=	0	(cc)	Cp	=	0	(J/K)
Summary	of	all	fractionated	phases:	(total	mass	=	0	grams)
Viscosity	of	the	System:	1.48	(log	10	poise)
System	mass	=	100.11	(gm)	density	=	2.71	(gm/cc)
	G	=	-1.68777e+06	(J)	H	=	-1.20864e+06	(J)	S	=	286.36	(J/K)	V	=	36.91	(cc)	Cp	=	154.81	(J/K)
Oxygen	delta	moles	=	3.54216e-05	delta	grams	=	0.00113345
	G	=	-13.87	(J)	H	=	1.66	(J)	S	=	0.01	(J/K)	V	=	4.93	(cc)	Cp	=	0	(J/K)
**********----------**********
Title:	Dummy	Title
T	=	1390	(C)	P	=	5	(kbars)	log(10)	f	O2	=	-6.08	delta	HM	=	-5.22	NNO	=	-0.45	QFM	=	0	COH	=	2.18	IW	=	3.59
Constraint	Flags:	fO2	path	=	QFM	Fractionate	Solids
Liquid	mass	=	100.11	(gm)	density	=	2.71	(gm/cc)	viscosity	=	1.51	(log	10	poise)	(analysis	in	wt	%)
	G	=	-1.68491e+06	(J)	H	=	-1.21019e+06	(J)	S	=	285.43	(J/K)	V	=	36.88	(cc)	Cp	=	154.81	(J/K)
	SiO2	TiO2	Al2O3	Fe2O3	Cr2O3	FeO	MnO	MgO	NiO	CoO	CaO	Na2O	K2O	P2O5	H2O	CO2	SO3	Cl2O-1	F2O-1
	50.2	0.22	17.61	1.16	0	7.44	0.15	12.66	0	0	8.26	2.2	0.11	0	0	0	0	0	0
Total	solids	mass	=	0	(gm)	density	=	0	(gm/cc)
	G	=	0	(J)	H	=	0	(J)	S	=	0	(J/K)	V	=	0	(cc)	Cp	=	0	(J/K)
Summary	of	all	fractionated	phases:	(total	mass	=	0	grams)
Viscosity	of	the	System:	1.51	(log	10	poise)
System	mass	=	100.11	(gm)	density	=	2.71	(gm/cc)
	G	=	-1.68491e+06	(J)	H	=	-1.21019e+06	(J)	S	=	285.43	(J/K)	V	=	36.88	(cc)	Cp	=	154.81	(J/K)
Oxygen	delta	moles	=	4.12925e-05	delta	grams	=	0.00132131
	G	=	-16.06	(J)	H	=	1.92	(J)	S	=	0.01	(J/K)	V	=	5.71	(cc)	Cp	=	0	(J/K)
**********----------**********
Title:	Dummy	Title
T	=	1380	(C)	P	=	5	(kbars)	log(10)	f	O2	=	-6.16	delta	HM	=	-5.22	NNO	=	-0.44	QFM	=	0	COH	=	2.17	IW	=	3.6
Constraint	Flags:	fO2	path	=	QFM	Fractionate	Solids
Liquid	mass	=	100.11	(gm)	density	=	2.72	(gm/cc)	viscosity	=	1.54	(log	10	poise)	(analysis	in	wt	%)
	G	=	-1.68205e+06	(J)	H	=	-1.21173e+06	(J)	S	=	284.5	(J/K)	V	=	36.85	(cc)	Cp	=	154.81	(J/K)
	SiO2	TiO2	Al2O3	Fe2O3	Cr2O3	FeO	MnO	MgO	NiO	CoO	CaO	Na2O	K2O	P2O5	H2O	CO2	SO3	Cl2O-1	F2O-1
	50.2	0.22	17.61	1.16	0	7.44	0.15	12.66	0	0	8.26	2.2	0.11	0	0	0	0	0	0
orthopyroxene	mass	=	0	(gm)	density	=	3.16	(gm/cc)	(analysis	in	mole	%)
	opx	Na0.00Ca0.03Fe''0.18Mg1.71Fe'''0.02Ti0.00Al0.14Si1.92O6
	G	=	-18.2	(J)	H	=	-13.64	(J)	S	=	0	(J/K)	V	=	0	(cc)	Cp	=	0	(J/K)
	diopside	clinoenstatit	hedenbergite	alumino-buffo	buffonite	essenite	jadeite
	-23.02	96.99	17.78	6.15	-6.02	8	0.13
Total	solids	mass	=	0	(gm)	density	=	3.16	(gm/cc)
	G	=	-18.2	(J)	H	=	-13.64	(J)	S	=	0	(J/K)	V	=	0	(cc)	Cp	=	0	(J/K)
Summary	of	all	fractionated	phases:	(total	mass	=	0	grams)
Viscosity	of	the	System:	1.54	(log	10	poise)
System	mass	=	100.11	(gm)	density	=	2.72	(gm/cc)
	G	=	-1.68206e+06	(J)	H	=	-1.21175e+06	(J)	S	=	284.5	(J/K)	V	=	36.85	(cc)	Cp	=	154.81	(J/K)
Oxygen	delta	moles	=	4.76327e-05	delta	grams	=	0.00152419
	G	=	-18.4	(J)	H	=	2.2	(J)	S	=	0.01	(J/K)	V	=	6.55	(cc)	Cp	=	0	(J/K)
**********----------**********
Title:	Dummy	Title
T	=	1370	(C)	P	=	5	(kbars)	log(10)	f	O2	=	-6.25	delta	HM	=	-5.22	NNO	=	-0.44	QFM	=	0	COH	=	2.16	IW	=	3.61
Constraint	Flags:	fO2	path	=	QFM	Fractionate	Solids
Liquid	mass	=	97.98	(gm)	density	=	2.72	(gm/cc)	viscosity	=	1.6	(log	10	poise)	(analysis	in	wt	%)
	G	=	-1.6428e+06	(J)	H	=	-1.18685e+06	(J)	S	=	277.49	(J/K)	V	=	36.06	(cc)	Cp	=	151.23	(J/K)
	SiO2	TiO2	Al2O3	Fe2O3	Cr2O3	FeO	MnO	MgO	NiO	CoO	CaO	Na2O	K2O	P2O5	H2O	CO2	SO3	Cl2O-1	F2O-1
	50.08	0.22	17.92	1.17	0	7.46	0.15	12.21	0	0	8.42	2.25	0.11	0	0	0	0	0	0
orthopyroxene	mass	=	2.13	(gm)	density	=	3.17	(gm/cc)	(analysis	in	mole	%)
	opx	Na0.00Ca0.03Fe''0.18Mg1.70Fe'''0.02Ti0.00Al0.15Si1.92O6
	G	=	-36448.5	(J)	H	=	-27372.1	(J)	S	=	5.52	(J/K)	V	=	0.67	(cc)	Cp	=	2.79	(J/K)
	diopside	clinoenstatit	hedenbergite	alumino-buffo	buffonite	essenite	jadeite
	-23.69	96.82	18.33	6.37	-6.23	8.27	0.13
Total	solids	mass	=	2.13	(gm)	density	=	3.17	(gm/cc)
	G	=	-36448.5	(J)	H	=	-27372.1	(J)	S	=	5.52	(J/K)	V	=	0.67	(cc)	Cp	=	2.79	(J/K)
Summary	of	all	fractionated	phases:	(total	mass	=	0	grams)
orthopyroxene	mass	=	0	(gm)	density	=	3.17	(gm/cc)	(analysis	in	mole	%)
	opx	Na0.00Ca0.03Fe''0.18Mg1.71Fe'''0.02Ti0.00Al0.14Si1.92O6
	G	=	17.38	(J)	H	=	13.06	(J)	S	=	0	(J/K)	V	=	0	(cc)	Cp	=	0	(J/K)
	diopside	clinoenstatit	hedenbergite	alumino-buffo	buffonite	essenite	jadeite
	-23.02	96.99	17.78	6.15	-6.02	8	0.13
Viscosity	of	the	System:	1.63	(log	10	poise)
System	mass	=	100.11	(gm)	density	=	2.73	(gm/cc)
	G	=	-1.67923e+06	(J)	H	=	-1.21421e+06	(J)	S	=	283.01	(J/K)	V	=	36.73	(cc)	Cp	=	154.01	(J/K)
Oxygen	delta	moles	=	5.53881e-05	delta	grams	=	0.00177235
	G	=	-21.25	(J)	H	=	2.54	(J)	S	=	0.01	(J/K)	V	=	7.57	(cc)	Cp	=	0	(J/K)
**********----------**********
Title:	Dummy	Title
T	=	1360	(C)	P	=	5	(kbars)	log(10)	f	O2	=	-6.34	delta	HM	=	-5.22	NNO	=	-0.43	QFM	=	0	COH	=	2.15	IW	=	3.62
Constraint	Flags:	fO2	path	=	QFM	Fractionate	Solids
Liquid	mass	=	95.96	(gm)	density	=	2.72	(gm/cc)	viscosity	=	1.65	(log	10	poise)	(analysis	in	wt	%)
	G	=	-1.60561e+06	(J)	H	=	-1.16331e+06	(J)	S	=	270.83	(J/K)	V	=	35.3	(cc)	Cp	=	147.83	(J/K)
	SiO2	TiO2	Al2O3	Fe2O3	Cr2O3	FeO	MnO	MgO	NiO	CoO	CaO	Na2O	K2O	P2O5	H2O	CO2	SO3	Cl2O-1	F2O-1
	49.97	0.23	18.21	1.18	0	7.48	0.16	11.78	0	0	8.58	2.29	0.11	0	0	0	0	0	0
orthopyroxene	mass	=	2.02	(gm)	density	=	3.17	(gm/cc)	(analysis	in	mole	%)
	opx	Na0.00Ca0.03Fe''0.19Mg1.69Fe'''0.02Ti0.00Al0.15Si1.91O6
	G	=	-34465.5	(J)	H	=	-25938.8	(J)	S	=	5.22	(J/K)	V	=	0.64	(cc)	Cp	=	2.64	(J/K)
	diopside	clinoenstatit	hedenbergite	alumino-buffo	buffonite	essenite	jadeite
	-24.36	96.63	18.89	6.59	-6.45	8.55	0.14
Total	solids	mass	=	2.02	(gm)	density	=	3.17	(gm/cc)
	G	=	-34465.5	(J)	H	=	-25938.8	(J)	S	=	5.22	(J/K)	V	=	0.64	(cc)	Cp	=	2.64	(J/K)
Summary	of	all	fractionated	phases:	(total	mass	=	2.13	grams)
orthopyroxene	mass	=	2.13	(gm)	density	=	3.17	(gm/cc)	(analysis	in	mole	%)
	opx	Na0.00Ca0.03Fe''0.18Mg1.70Fe'''0.02Ti0.00Al0.15Si1.92O6
	G	=	-36340.5	(J)	H	=	-27360.2	(J)	S	=	5.5	(J/K)	V	=	0.67	(cc)	Cp	=	2.78	(J/K)
	diopside	clinoenstatit	hedenbergite	alumino-buffo	buffonite	essenite	jadeite
	-23.69	96.82	18.33	6.37	-6.23	8.27	0.13
Viscosity	of	the	System:	1.72	(log	10	poise)
System	mass	=	100.11	(gm)	density	=	2.73	(gm/cc)
	G	=	-1.67641e+06	(J)	H	=	-1.21661e+06	(J)	S	=	281.55	(J/K)	V	=	36.61	(cc)	Cp	=	153.26	(J/K)
Oxygen	delta	moles	=	6.34804e-05	delta	grams	=	0.0020313
	G	=	-24.19	(J)	H	=	2.89	(J)	S	=	0.02	(J/K)	V	=	8.62	(cc)	Cp	=	0	(J/K)
**********----------**********
Title:	Dummy	Title
T	=	1350	(C)	P	=	5	(kbars)	log(10)	f	O2	=	-6.43	delta	HM	=	-5.22	NNO	=	-0.43	QFM	=	0	COH	=	2.14	IW	=	3.63
Constraint	Flags:	fO2	path	=	QFM	Fractionate	Solids
Liquid	mass	=	94.04	(gm)	density	=	2.72	(gm/cc)	viscosity	=	1.71	(log	10	poise)	(analysis	in	wt	%)
	G	=	-1.57031e+06	(J)	H	=	-1.141e+06	(J)	S	=	264.49	(J/K)	V	=	34.58	(cc)	Cp	=	144.62	(J/K)
	SiO2	TiO2	Al2O3	Fe2O3	Cr2O3	FeO	MnO	MgO	NiO	CoO	CaO	Na2O	K2O	P2O5	H2O	CO2	SO3	Cl2O-1	F2O-1
	49.87	0.23	18.51	1.19	0	7.49	0.16	11.36	0	0	8.74	2.34	0.12	0	0	0	0	0	0
orthopyroxene	mass	=	1.92	(gm)	density	=	3.18	(gm/cc)	(analysis	in	mole	%)
	opx	Na0.00Ca0.03Fe''0.19Mg1.68Fe'''0.02Ti0.00Al0.16Si1.91O6
	G	=	-32635.6	(J)	H	=	-24614.3	(J)	S	=	4.94	(J/K)	V	=	0.6	(cc)	Cp	=	2.5	(J/K)
	diopside	clinoenstatit	hedenbergite	alumino-buffo	buffonite	essenite	jadeite
	-25.04	96.43	19.47	6.82	-6.67	8.84	0.15
Total	solids	mass	=	1.92	(gm)	density	=	3.18	(gm/cc)
	G	=	-32635.6	(J)	H	=	-24614.3	(J)	S	=	4.94	(J/K)	V	=	0.6	(cc)	Cp	=	2.5	(J/K)
Summary	of	all	fractionated	phases:	(total	mass	=	4.15	grams)
orthopyroxene	mass	=	4.15	(gm)	density	=	3.17	(gm/cc)	(analysis	in	mole	%)
	opx	Na0.00Ca0.03Fe''0.19Mg1.70Fe'''0.02Ti0.00Al0.15Si1.91O6
	G	=	-70663.6	(J)	H	=	-53326.4	(J)	S	=	10.68	(J/K)	V	=	1.31	(cc)	Cp	=	5.41	(J/K)
	diopside	clinoenstatit	hedenbergite	alumino-buffo	buffonite	essenite	jadeite
	-24.01	96.73	18.6	6.48	-6.34	8.41	0.14
Viscosity	of	the	System:	1.8	(log	10	poise)
System	mass	=	100.11	(gm)	density	=	2.74	(gm/cc)
	G	=	-1673610	(J)	H	=	-1.21895e+06	(J)	S	=	280.11	(J/K)	V	=	36.49	(cc)	Cp	=	152.54	(J/K)
Oxygen	delta	moles	=	7.18353e-05	delta	grams	=	0.00229864
	G	=	-27.19	(J)	H	=	3.24	(J)	S	=	0.02	(J/K)	V	=	9.69	(cc)	Cp	=	0	(J/K)
**********----------**********
Title:	Dummy	Title
T	=	1340	(C)	P	=	5	(kbars)	log(10)	f	O2	=	-6.52	delta	HM	=	-5.22	NNO	=	-0.43	QFM	=	0	COH	=	2.13	IW	=	3.64
Constraint	Flags:	fO2	path	=	QFM	Fractionate	Solids
Liquid	mass	=	92.22	(gm)	density	=	2.72	(gm/cc)	viscosity	=	1.76	(log	10	poise)	(analysis	in	wt	%)
	G	=	-1.53677e+06	(J)	H	=	-1.11985e+06	(J)	S	=	258.45	(J/K)	V	=	33.9	(cc)	Cp	=	141.57	(J/K)
	SiO2	TiO2	Al2O3	Fe2O3	Cr2O3	FeO	MnO	MgO	NiO	CoO	CaO	Na2O	K2O	P2O5	H2O	CO2	SO3	Cl2O-1	F2O-1
	49.77	0.24	18.79	1.2	0	7.5	0.16	10.95	0	0	8.89	2.38	0.12	0	0	0	0	0	0
orthopyroxene	mass	=	1.83	(gm)	density	=	3.18	(gm/cc)	(analysis	in	mole	%)
	opx	Na0.00Ca0.04Fe''0.20Mg1.67Fe'''0.02Ti0.00Al0.16Si1.91O6
	G	=	-30943.9	(J)	H	=	-23388.3	(J)	S	=	4.68	(J/K)	V	=	0.57	(cc)	Cp	=	2.38	(J/K)
	diopside	clinoenstatit	hedenbergite	alumino-buffo	buffonite	essenite	jadeite
	-25.73	96.22	20.07	7.04	-6.88	9.12	0.15
Total	solids	mass	=	1.83	(gm)	density	=	3.18	(gm/cc)
	G	=	-30943.9	(J)	H	=	-23388.3	(J)	S	=	4.68	(J/K)	V	=	0.57	(cc)	Cp	=	2.38	(J/K)
Summary	of	all	fractionated	phases:	(total	mass	=	6.06	grams)
orthopyroxene	mass	=	6.06	(gm)	density	=	3.18	(gm/cc)	(analysis	in	mole	%)
	opx	Na0.00Ca0.03Fe''0.19Mg1.69Fe'''0.02Ti0.00Al0.15Si1.91O6
	G	=	-103108	(J)	H	=	-77993.2	(J)	S	=	15.57	(J/K)	V	=	1.91	(cc)	Cp	=	7.91	(J/K)
	diopside	clinoenstatit	hedenbergite	alumino-buffo	buffonite	essenite	jadeite
	-24.34	96.63	18.87	6.59	-6.44	8.54	0.14
Viscosity	of	the	System:	1.89	(log	10	poise)
System	mass	=	100.11	(gm)	density	=	2.75	(gm/cc)
	G	=	-1.67082e+06	(J)	H	=	-1.22123e+06	(J)	S	=	278.7	(J/K)	V	=	36.38	(cc)	Cp	=	151.85	(J/K)
Oxygen	delta	moles	=	8.03807e-05	delta	grams	=	0.00257209
	G	=	-30.21	(J)	H	=	3.6	(J)	S	=	0.02	(J/K)	V	=	10.78	(cc)	Cp	=	0	(J/K)
**********----------**********
Title:	Dummy	Title
T	=	1330	(C)	P	=	5	(kbars)	log(10)	f	O2	=	-6.61	delta	HM	=	-5.22	NNO	=	-0.42	QFM	=	0	COH	=	2.12	IW	=	3.65
Constraint	Flags:	fO2	path	=	QFM	Fractionate	Solids
Liquid	mass	=	90.48	(gm)	density	=	2.72	(gm/cc)	viscosity	=	1.82	(log	10	poise)	(analysis	in	wt	%)
	G	=	-1.50485e+06	(J)	H	=	-1.09975e+06	(J)	S	=	252.69	(J/K)	V	=	33.25	(cc)	Cp	=	138.66	(J/K)
	SiO2	TiO2	Al2O3	Fe2O3	Cr2O3	FeO	MnO	MgO	NiO	CoO	CaO	Na2O	K2O	P2O5	H2O	CO2	SO3	Cl2O-1	F2O-1
	49.67	0.24	19.07	1.21	0	7.5	0.17	10.54	0	0	9.04	2.43	0.12	0	0	0	0	0	0
orthopyroxene	mass	=	1.74	(gm)	density	=	3.19	(gm/cc)	(analysis	in	mole	%)
	opx	Na0.00Ca0.04Fe''0.21Mg1.66Fe'''0.02Ti0.00Al0.17Si1.90O6
	G	=	-29377.4	(J)	H	=	-22251.5	(J)	S	=	4.44	(J/K)	V	=	0.55	(cc)	Cp	=	2.26	(J/K)
	diopside	clinoenstatit	hedenbergite	alumino-buffo	buffonite	essenite	jadeite
	-26.42	96	20.69	7.27	-7.1	9.4	0.16
Total	solids	mass	=	1.74	(gm)	density	=	3.19	(gm/cc)
	G	=	-29377.4	(J)	H	=	-22251.5	(J)	S	=	4.44	(J/K)	V	=	0.55	(cc)	Cp	=	2.26	(J/K)
Summary	of	all	fractionated	phases:	(total	mass	=	7.89	grams)
orthopyroxene	mass	=	7.89	(gm)	density	=	3.18	(gm/cc)	(analysis	in	mole	%)
	opx	Na0.00Ca0.03Fe''0.19Mg1.68Fe'''0.02Ti0.00Al0.16Si1.91O6
	G	=	-133814	(J)	H	=	-101458	(J)	S	=	20.18	(J/K)	V	=	2.48	(cc)	Cp	=	10.27	(J/K)
	diopside	clinoenstatit	hedenbergite	alumino-buffo	buffonite	essenite	jadeite
	-24.66	96.54	19.15	6.69	-6.54	8.68	0.14
Viscosity	of	the	System:	1.98	(log	10	poise)
System	mass	=	100.11	(gm)	density	=	2.76	(gm/cc)
	G	=	-1.66805e+06	(J)	H	=	-1.22346e+06	(J)	S	=	277.32	(J/K)	V	=	36.28	(cc)	Cp	=	151.19	(J/K)
Oxygen	delta	moles	=	8.90456e-05	delta	grams	=	0.00284935
	G	=	-33.23	(J)	H	=	3.95	(J)	S	=	0.02	(J/K)	V	=	11.87	(cc)	Cp	=	0	(J/K)
**********----------**********
Title:	Dummy	Title
T	=	1320	(C)	P	=	5	(kbars)	log(10)	f	O2	=	-6.71	delta	HM	=	-5.22	NNO	=	-0.42	QFM	=	0	COH	=	2.11	IW	=	3.67
Constraint	Flags:	fO2	path	=	QFM	Fractionate	Solids
Liquid	mass	=	88.83	(gm)	density	=	2.72	(gm/cc)	viscosity	=	1.88	(log	10	poise)	(analysis	in	wt	%)
	G	=	-1.47445e+06	(J)	H	=	-1.08064e+06	(J)	S	=	247.19	(J/K)	V	=	32.63	(cc)	Cp	=	135.9	(J/K)
	SiO2	TiO2	Al2O3	Fe2O3	Cr2O3	FeO	MnO	MgO	NiO	CoO	CaO	Na2O	K2O	P2O5	H2O	CO2	SO3	Cl2O-1	F2O-1
	49.58	0.24	19.35	1.22	0	7.5	0.17	10.15	0	0	9.19	2.47	0.12	0	0	0	0	0	0
orthopyroxene	mass	=	1.66	(gm)	density	=	3.19	(gm/cc)	(analysis	in	mole	%)
	opx	Na0.00Ca0.04Fe''0.21Mg1.64Fe'''0.02Ti0.00Al0.17Si1.90O6
	G	=	-27924.6	(J)	H	=	-21195.9	(J)	S	=	4.22	(J/K)	V	=	0.52	(cc)	Cp	=	2.15	(J/K)
	diopside	clinoenstatit	hedenbergite	alumino-buffo	buffonite	essenite	jadeite
	-27.13	95.76	21.34	7.5	-7.32	9.68	0.17
Total	solids	mass	=	1.66	(gm)	density	=	3.19	(gm/cc)
	G	=	-27924.6	(J)	H	=	-21195.9	(J)	S	=	4.22	(J/K)	V	=	0.52	(cc)	Cp	=	2.15	(J/K)
Summary	of	all	fractionated	phases:	(total	mass	=	9.62	grams)
orthopyroxene	mass	=	9.62	(gm)	density	=	3.18	(gm/cc)	(analysis	in	mole	%)
	opx	Na0.00Ca0.03Fe''0.19Mg1.68Fe'''0.02Ti0.00Al0.16Si1.91O6
	G	=	-162911	(J)	H	=	-123808	(J)	S	=	24.54	(J/K)	V	=	3.02	(cc)	Cp	=	12.52	(J/K)
	diopside	clinoenstatit	hedenbergite	alumino-buffo	buffonite	essenite	jadeite
	-24.98	96.44	19.43	6.8	-6.64	8.81	0.15
Viscosity	of	the	System:	2.07	(log	10	poise)
System	mass	=	100.11	(gm)	density	=	2.77	(gm/cc)
	G	=	-1.66528e+06	(J)	H	=	-1.22565e+06	(J)	S	=	275.96	(J/K)	V	=	36.18	(cc)	Cp	=	150.56	(J/K)
Oxygen	delta	moles	=	9.77594e-05	delta	grams	=	0.00312818
	G	=	-36.23	(J)	H	=	4.3	(J)	S	=	0.03	(J/K)	V	=	12.95	(cc)	Cp	=	0	(J/K)
**********----------**********
Title:	Dummy	Title
T	=	1310	(C)	P	=	5	(kbars)	log(10)	f	O2	=	-6.8	delta	HM	=	-5.22	NNO	=	-0.41	QFM	=	0	COH	=	2.1	IW	=	3.68
Constraint	Flags:	fO2	path	=	QFM	Fractionate	Solids
Liquid	mass	=	87.25	(gm)	density	=	2.72	(gm/cc)	viscosity	=	1.93	(log	10	poise)	(analysis	in	wt	%)
	G	=	-1.44545e+06	(J)	H	=	-1.06245e+06	(J)	S	=	241.92	(J/K)	V	=	32.04	(cc)	Cp	=	133.26	(J/K)
	SiO2	TiO2	Al2O3	Fe2O3	Cr2O3	FeO	MnO	MgO	NiO	CoO	CaO	Na2O	K2O	P2O5	H2O	CO2	SO3	Cl2O-1	F2O-1
	49.49	0.25	19.62	1.23	0	7.5	0.17	9.76	0	0	9.34	2.52	0.13	0	0	0	0	0	0
orthopyroxene	mass	=	1.58	(gm)	density	=	3.2	(gm/cc)	(analysis	in	mole	%)
	opx	Na0.00Ca0.04Fe''0.22Mg1.63Fe'''0.02Ti0.00Al0.18Si1.90O6
	G	=	-26575.7	(J)	H	=	-20214.5	(J)	S	=	4.02	(J/K)	V	=	0.5	(cc)	Cp	=	2.05	(J/K)
	diopside	clinoenstatit	hedenbergite	alumino-buffo	buffonite	essenite	jadeite
	-27.84	95.5	22.01	7.72	-7.54	9.96	0.18
Total	solids	mass	=	1.58	(gm)	density	=	3.2	(gm/cc)
	G	=	-26575.7	(J)	H	=	-20214.5	(J)	S	=	4.02	(J/K)	V	=	0.5	(cc)	Cp	=	2.05	(J/K)
Summary	of	all	fractionated	phases:	(total	mass	=	11.28	grams)
orthopyroxene	mass	=	11.28	(gm)	density	=	3.18	(gm/cc)	(analysis	in	mole	%)
	opx	Na0.00Ca0.04Fe''0.20Mg1.67Fe'''0.02Ti0.00Al0.16Si1.91O6
	G	=	-190513	(J)	H	=	-145123	(J)	S	=	28.67	(J/K)	V	=	3.54	(cc)	Cp	=	14.65	(J/K)
	diopside	clinoenstatit	hedenbergite	alumino-buffo	buffonite	essenite	jadeite
	-25.29	96.34	19.71	6.9	-6.74	8.93	0.15
Viscosity	of	the	System:	2.15	(log	10	poise)
System	mass	=	100.11	(gm)	density	=	2.77	(gm/cc)
	G	=	-1.66254e+06	(J)	H	=	-1.22779e+06	(J)	S	=	274.61	(J/K)	V	=	36.08	(cc)	Cp	=	149.96	(J/K)
Oxygen	delta	moles	=	0.000106451	delta	grams	=	0.00340632
	G	=	-39.18	(J)	H	=	4.64	(J)	S	=	0.03	(J/K)	V	=	14.01	(cc)	Cp	=	0	(J/K)
**********----------**********
Title:	Dummy	Title
T	=	1300	(C)	P	=	5	(kbars)	log(10)	f	O2	=	-6.9	delta	HM	=	-5.22	NNO	=	-0.41	QFM	=	0	COH	=	2.09	IW	=	3.69
Constraint	Flags:	fO2	path	=	QFM	Fractionate	Solids
Liquid	mass	=	85.74	(gm)	density	=	2.72	(gm/cc)	viscosity	=	1.99	(log	10	poise)	(analysis	in	wt	%)
	G	=	-1.41775e+06	(J)	H	=	-1.04511e+06	(J)	S	=	236.88	(J/K)	V	=	31.48	(cc)	Cp	=	130.75	(J/K)
	SiO2	TiO2	Al2O3	Fe2O3	Cr2O3	FeO	MnO	MgO	NiO	CoO	CaO	Na2O	K2O	P2O5	H2O	CO2	SO3	Cl2O-1	F2O-1
	49.4	0.25	19.89	1.23	0	7.49	0.17	9.39	0	0	9.48	2.56	0.13	0	0	0	0	0	0
orthopyroxene	mass	=	1.51	(gm)	density	=	3.2	(gm/cc)	(analysis	in	mole	%)
	opx	Na0.00Ca0.05Fe''0.23Mg1.62Fe'''0.02Ti0.00Al0.18Si1.90O6
	G	=	-25322	(J)	H	=	-19301.2	(J)	S	=	3.83	(J/K)	V	=	0.47	(cc)	Cp	=	1.95	(J/K)
	diopside	clinoenstatit	hedenbergite	alumino-buffo	buffonite	essenite	jadeite
	-28.55	95.22	22.71	7.95	-7.76	10.24	0.19
Total	solids	mass	=	1.51	(gm)	density	=	3.2	(gm/cc)
	G	=	-25322	(J)	H	=	-19301.2	(J)	S	=	3.83	(J/K)	V	=	0.47	(cc)	Cp	=	1.95	(J/K)
Summary	of	all	fractionated	phases:	(total	mass	=	12.86	grams)
orthopyroxene	mass	=	12.86	(gm)	density	=	3.19	(gm/cc)	(analysis	in	mole	%)
	opx	Na0.00Ca0.04Fe''0.20Mg1.67Fe'''0.02Ti0.00Al0.16Si1.91O6
	G	=	-216728	(J)	H	=	-165478	(J)	S	=	32.58	(J/K)	V	=	4.03	(cc)	Cp	=	16.68	(J/K)
	diopside	clinoenstatit	hedenbergite	alumino-buffo	buffonite	essenite	jadeite
	-25.6	96.24	19.99	7	-6.84	9.06	0.15
Viscosity	of	the	System:	2.24	(log	10	poise)
System	mass	=	100.11	(gm)	density	=	2.78	(gm/cc)
	G	=	-1.6598e+06	(J)	H	=	-1.22989e+06	(J)	S	=	273.28	(J/K)	V	=	35.98	(cc)	Cp	=	149.38	(J/K)
Oxygen	delta	moles	=	0.00011505	delta	grams	=	0.00368145
	G	=	-42.04	(J)	H	=	4.98	(J)	S	=	0.03	(J/K)	V	=	15.05	(cc)	Cp	=	0	(J/K)
**********----------**********
Title:	Dummy	Title
T	=	1290	(C)	P	=	5	(kbars)	log(10)	f	O2	=	-6.99	delta	HM	=	-5.22	NNO	=	-0.41	QFM	=	0	COH	=	2.08	IW	=	3.7
Constraint	Flags:	fO2	path	=	QFM	Fractionate	Solids
Liquid	mass	=	84.29	(gm)	density	=	2.72	(gm/cc)	viscosity	=	2.05	(log	10	poise)	(analysis	in	wt	%)
	G	=	-1.39127e+06	(J)	H	=	-1.02856e+06	(J)	S	=	232.04	(J/K)	V	=	30.94	(cc)	Cp	=	128.35	(J/K)
	SiO2	TiO2	Al2O3	Fe2O3	Cr2O3	FeO	MnO	MgO	NiO	CoO	CaO	Na2O	K2O	P2O5	H2O	CO2	SO3	Cl2O-1	F2O-1
	49.32	0.26	20.15	1.24	0	7.48	0.18	9.02	0	0	9.62	2.61	0.13	0	0	0	0	0	0
orthopyroxene	mass	=	1.45	(gm)	density	=	3.21	(gm/cc)	(analysis	in	mole	%)
	opx	Na0.00Ca0.05Fe''0.23Mg1.61Fe'''0.03Ti0.00Al0.19Si1.89O6
	G	=	-24155.8	(J)	H	=	-18450.6	(J)	S	=	3.65	(J/K)	V	=	0.45	(cc)	Cp	=	1.86	(J/K)
	diopside	clinoenstatit	hedenbergite	alumino-buffo	buffonite	essenite	jadeite
	-29.27	94.92	23.44	8.17	-7.97	10.51	0.2
Total	solids	mass	=	1.45	(gm)	density	=	3.21	(gm/cc)
	G	=	-24155.8	(J)	H	=	-18450.6	(J)	S	=	3.65	(J/K)	V	=	0.45	(cc)	Cp	=	1.86	(J/K)
Summary	of	all	fractionated	phases:	(total	mass	=	14.37	grams)
orthopyroxene	mass	=	14.37	(gm)	density	=	3.19	(gm/cc)	(analysis	in	mole	%)
	opx	Na0.00Ca0.04Fe''0.20Mg1.66Fe'''0.02Ti0.00Al0.16Si1.91O6
	G	=	-241652	(J)	H	=	-184938	(J)	S	=	36.28	(J/K)	V	=	4.5	(cc)	Cp	=	18.62	(J/K)
	diopside	clinoenstatit	hedenbergite	alumino-buffo	buffonite	essenite	jadeite
	-25.91	96.13	20.27	7.1	-6.94	9.18	0.16
Viscosity	of	the	System:	2.33	(log	10	poise)
System	mass	=	100.11	(gm)	density	=	2.79	(gm/cc)
	G	=	-1.65708e+06	(J)	H	=	-1.23195e+06	(J)	S	=	271.97	(J/K)	V	=	35.89	(cc)	Cp	=	148.83	(J/K)
Oxygen	delta	moles	=	0.00012348	delta	grams	=	0.00395123
	G	=	-44.8	(J)	H	=	5.3	(J)	S	=	0.03	(J/K)	V	=	16.05	(cc)	Cp	=	0	(J/K)
**********----------**********
Title:	Dummy	Title
T	=	1280	(C)	P	=	5	(kbars)	log(10)	f	O2	=	-7.09	delta	HM	=	-5.22	NNO	=	-0.4	QFM	=	0	COH	=	2.07	IW	=	3.71
Constraint	Flags:	fO2	path	=	QFM	Fractionate	Solids
Liquid	mass	=	82.91	(gm)	density	=	2.73	(gm/cc)	viscosity	=	2.11	(log	10	poise)	(analysis	in	wt	%)
	G	=	-1.36593e+06	(J)	H	=	-1.01275e+06	(J)	S	=	227.39	(J/K)	V	=	30.42	(cc)	Cp	=	126.05	(J/K)
	SiO2	TiO2	Al2O3	Fe2O3	Cr2O3	FeO	MnO	MgO	NiO	CoO	CaO	Na2O	K2O	P2O5	H2O	CO2	SO3	Cl2O-1	F2O-1
	49.24	0.26	20.41	1.25	0	7.46	0.18	8.66	0	0	9.76	2.65	0.13	0	0	0	0	0	0
orthopyroxene	mass	=	1.39	(gm)	density	=	3.21	(gm/cc)	(analysis	in	mole	%)
	opx	Na0.00Ca0.05Fe''0.24Mg1.59Fe'''0.03Ti0.00Al0.19Si1.89O6
	G	=	-23070.7	(J)	H	=	-17658.1	(J)	S	=	3.48	(J/K)	V	=	0.43	(cc)	Cp	=	1.78	(J/K)
	diopside	clinoenstatit	hedenbergite	alumino-buffo	buffonite	essenite	jadeite
	-29.98	94.59	24.19	8.39	-8.19	10.79	0.21
Total	solids	mass	=	1.39	(gm)	density	=	3.21	(gm/cc)
	G	=	-23070.7	(J)	H	=	-17658.1	(J)	S	=	3.48	(J/K)	V	=	0.43	(cc)	Cp	=	1.78	(J/K)
Summary	of	all	fractionated	phases:	(total	mass	=	15.82	grams)
orthopyroxene	mass	=	15.82	(gm)	density	=	3.19	(gm/cc)	(analysis	in	mole	%)
	opx	Na0.00Ca0.04Fe''0.21Mg1.66Fe'''0.02Ti0.00Al0.17Si1.91O6
	G	=	-265374	(J)	H	=	-203567	(J)	S	=	39.79	(J/K)	V	=	4.95	(cc)	Cp	=	20.46	(J/K)
	diopside	clinoenstatit	hedenbergite	alumino-buffo	buffonite	essenite	jadeite
	-26.22	96.02	20.56	7.2	-7.03	9.3	0.16
Viscosity	of	the	System:	2.42	(log	10	poise)
System	mass	=	100.11	(gm)	density	=	2.8	(gm/cc)
	G	=	-1.65437e+06	(J)	H	=	-1.23397e+06	(J)	S	=	270.67	(J/K)	V	=	35.81	(cc)	Cp	=	148.3	(J/K)
Oxygen	delta	moles	=	0.000131667	delta	grams	=	0.00421319
	G	=	-47.43	(J)	H	=	5.6	(J)	S	=	0.03	(J/K)	V	=	17	(cc)	Cp	=	0	(J/K)
**********----------**********
Title:	Dummy	Title
T	=	1270	(C)	P	=	5	(kbars)	log(10)	f	O2	=	-7.19	delta	HM	=	-5.22	NNO	=	-0.4	QFM	=	0	COH	=	2.06	IW	=	3.73
Constraint	Flags:	fO2	path	=	QFM	Fractionate	Solids
Liquid	mass	=	78.1	(gm)	density	=	2.73	(gm/cc)	viscosity	=	2.16	(log	10	poise)	(analysis	in	wt	%)
	G	=	-1.28206e+06	(J)	H	=	-952699	(J)	S	=	213.43	(J/K)	V	=	28.62	(cc)	Cp	=	118.46	(J/K)
	SiO2	TiO2	Al2O3	Fe2O3	Cr2O3	FeO	MnO	MgO	NiO	CoO	CaO	Na2O	K2O	P2O5	H2O	CO2	SO3	Cl2O-1	F2O-1
	49.12	0.27	20.49	1.29	0	7.67	0.19	8.28	0	0	9.81	2.73	0.14	0	0	0	0	0	0
orthopyroxene	mass	=	2.37	(gm)	density	=	3.22	(gm/cc)	(analysis	in	mole	%)
	opx	Na0.00Ca0.06Fe''0.25Mg1.58Fe'''0.03Ti0.00Al0.20Si1.89O6
	G	=	-39150.1	(J)	H	=	-30020.4	(J)	S	=	5.92	(J/K)	V	=	0.73	(cc)	Cp	=	3.03	(J/K)
	diopside	clinoenstatit	hedenbergite	alumino-buffo	buffonite	essenite	jadeite
	-30.93	94.2	25.33	8.5	-8.29	10.96	0.22
feldspar	mass	=	2.44	(gm)	density	=	2.68	(gm/cc)	(analysis	in	mole	%)
	K0.00Na0.22Ca0.78Al1.78Si2.22O8
	G	=	-42484.1	(J)	H	=	-33063.9	(J)	S	=	6.1	(J/K)	V	=	0.91	(cc)	Cp	=	3.02	(J/K)
	albite	anorthite	sanidine
	21.95	77.97	0.08
Total	solids	mass	=	4.81	(gm)	density	=	2.92	(gm/cc)
	G	=	-81634.2	(J)	H	=	-63084.3	(J)	S	=	12.02	(J/K)	V	=	1.65	(cc)	Cp	=	6.05	(J/K)
Summary	of	all	fractionated	phases:	(total	mass	=	17.2	grams)
orthopyroxene	mass	=	17.2	(gm)	density	=	3.2	(gm/cc)	(analysis	in	mole	%)
	opx	Na0.00Ca0.04Fe''0.21Mg1.65Fe'''0.02Ti0.00Al0.17Si1.90O6
	G	=	-287978	(J)	H	=	-221420	(J)	S	=	43.13	(J/K)	V	=	5.38	(cc)	Cp	=	22.22	(J/K)
	diopside	clinoenstatit	hedenbergite	alumino-buffo	buffonite	essenite	jadeite
	-26.52	95.91	20.85	7.29	-7.12	9.42	0.16
Viscosity	of	the	System:	2.59	(log	10	poise)
System	mass	=	100.11	(gm)	density	=	2.81	(gm/cc)
	G	=	-1.65167e+06	(J)	H	=	-1.2372e+06	(J)	S	=	268.58	(J/K)	V	=	35.65	(cc)	Cp	=	146.74	(J/K)
Oxygen	delta	moles	=	0.000121926	delta	grams	=	0.00390149
	G	=	-43.61	(J)	H	=	5.14	(J)	S	=	0.03	(J/K)	V	=	15.64	(cc)	Cp	=	0	(J/K)
**********----------**********
Title:	Dummy	Title
T	=	1260	(C)	P	=	5	(kbars)	log(10)	f	O2	=	-7.29	delta	HM	=	-5.22	NNO	=	-0.39	QFM	=	0	COH	=	2.05	IW	=	3.74
Constraint	Flags:	fO2	path	=	QFM	Fractionate	Solids
Liquid	mass	=	57.2	(gm)	density	=	2.75	(gm/cc)	viscosity	=	2.1	(log	10	poise)	(analysis	in	wt	%)
	G	=	-923394	(J)	H	=	-684683	(J)	S	=	155.7	(J/K)	V	=	20.78	(cc)	Cp	=	86.04	(J/K)
	SiO2	TiO2	Al2O3	Fe2O3	Cr2O3	FeO	MnO	MgO	NiO	CoO	CaO	Na2O	K2O	P2O5	H2O	CO2	SO3	Cl2O-1	F2O-1
	48.57	0.37	19.41	1.57	0	9.37	0.26	7.81	0	0	9.41	3.05	0.19	0	0	0	0	0	0
orthopyroxene	mass	=	6.82	(gm)	density	=	3.23	(gm/cc)	(analysis	in	mole	%)
	opx	Na0.00Ca0.06Fe''0.29Mg1.54Fe'''0.03Ti0.00Al0.19Si1.89O6
	G	=	-111713	(J)	H	=	-85714.5	(J)	S	=	16.96	(J/K)	V	=	2.11	(cc)	Cp	=	8.68	(J/K)
	diopside	clinoenstatit	hedenbergite	alumino-buffo	buffonite	essenite	jadeite
	-33.21	93.57	28.56	7.98	-7.73	10.57	0.25
feldspar	mass	=	14.09	(gm)	density	=	2.68	(gm/cc)	(analysis	in	mole	%)
	K0.00Na0.24Ca0.75Al1.75Si2.25O8
	G	=	-244859	(J)	H	=	-190913	(J)	S	=	35.19	(J/K)	V	=	5.27	(cc)	Cp	=	17.44	(J/K)
	albite	anorthite	sanidine
	24.46	75.42	0.13
Total	solids	mass	=	20.91	(gm)	density	=	2.84	(gm/cc)
	G	=	-356572	(J)	H	=	-276628	(J)	S	=	52.14	(J/K)	V	=	7.37	(cc)	Cp	=	26.12	(J/K)
Summary	of	all	fractionated	phases:	(total	mass	=	22	grams)
orthopyroxene	mass	=	19.56	(gm)	density	=	3.2	(gm/cc)	(analysis	in	mole	%)
	opx	Na0.00Ca0.04Fe''0.21Mg1.64Fe'''0.02Ti0.00Al0.17Si1.90O6
	G	=	-326605	(J)	H	=	-251666	(J)	S	=	48.88	(J/K)	V	=	6.11	(cc)	Cp	=	25.23	(J/K)
	diopside	clinoenstatit	hedenbergite	alumino-buffo	buffonite	essenite	jadeite
	-27.05	95.7	21.39	7.44	-7.26	9.61	0.17
feldspar	mass	=	2.44	(gm)	density	=	2.68	(gm/cc)	(analysis	in	mole	%)
	K0.00Na0.22Ca0.78Al1.78Si2.22O8
	G	=	-42375.4	(J)	H	=	-33056.9	(J)	S	=	6.08	(J/K)	V	=	0.91	(cc)	Cp	=	3.02	(J/K)
	albite	anorthite	sanidine
	21.95	77.97	0.08
Viscosity	of	the	System:	3.58	(log	10	poise)
System	mass	=	100.1	(gm)	density	=	2.85	(gm/cc)
	G	=	-1.64895e+06	(J)	H	=	-1.24603e+06	(J)	S	=	262.8	(J/K)	V	=	35.18	(cc)	Cp	=	140.41	(J/K)
Oxygen	delta	moles	=	3.40576e-06	delta	grams	=	0.00010898
	G	=	-1.21	(J)	H	=	0.14	(J)	S	=	0	(J/K)	V	=	0.43	(cc)	Cp	=	0	(J/K)
**********----------**********
Title:	Dummy	Title
T	=	1250	(C)	P	=	5	(kbars)	log(10)	f	O2	=	-7.4	delta	HM	=	-5.22	NNO	=	-0.39	QFM	=	0	COH	=	2.04	IW	=	3.75
Constraint	Flags:	fO2	path	=	QFM	Fractionate	Solids
Liquid	mass	=	43.33	(gm)	density	=	2.77	(gm/cc)	viscosity	=	2.05	(log	10	poise)	(analysis	in	wt	%)
	G	=	-688547	(J)	H	=	-509513	(J)	S	=	117.54	(J/K)	V	=	15.62	(cc)	Cp	=	64.67	(J/K)
	SiO2	TiO2	Al2O3	Fe2O3	Cr2O3	FeO	MnO	MgO	NiO	CoO	CaO	Na2O	K2O	P2O5	H2O	CO2	SO3	Cl2O-1	F2O-1
	47.92	0.48	18.62	1.82	0	10.98	0.35	7.32	0	0	8.87	3.41	0.24	0	0	0	0	0	0
clinopyroxene	mass	=	5.35	(gm)	density	=	3.25	(gm/cc)	(analysis	in	mole	%)
	cpx	Na0.01Ca0.19Fe''0.35Mg1.30Fe'''0.04Ti0.00Al0.23Si1.87O6
	G	=	-85578.3	(J)	H	=	-65459.2	(J)	S	=	13.21	(J/K)	V	=	1.64	(cc)	Cp	=	6.64	(J/K)
	diopside	clinoenstatit	hedenbergite	alumino-buffo	buffonite	essenite	jadeite
	-29.45	79.69	35.48	9.45	-9.03	12.99	0.88
feldspar	mass	=	8.51	(gm)	density	=	2.67	(gm/cc)	(analysis	in	mole	%)
	K0.00Na0.27Ca0.73Al1.73Si2.27O8
	G	=	-147760	(J)	H	=	-115415	(J)	S	=	21.24	(J/K)	V	=	3.19	(cc)	Cp	=	10.54	(J/K)
	albite	anorthite	sanidine
	27.05	72.77	0.19
Total	solids	mass	=	13.87	(gm)	density	=	2.87	(gm/cc)
	G	=	-233338	(J)	H	=	-180874	(J)	S	=	34.44	(J/K)	V	=	4.83	(cc)	Cp	=	17.17	(J/K)
Summary	of	all	fractionated	phases:	(total	mass	=	42.9	grams)
orthopyroxene	mass	=	26.38	(gm)	density	=	3.21	(gm/cc)	(analysis	in	mole	%)
	opx	Na0.00Ca0.05Fe''0.23Mg1.62Fe'''0.02Ti0.00Al0.18Si1.90O6
	G	=	-437630	(J)	H	=	-337691	(J)	S	=	65.61	(J/K)	V	=	8.22	(cc)	Cp	=	33.88	(J/K)
	diopside	clinoenstatit	hedenbergite	alumino-buffo	buffonite	essenite	jadeite
	-28.62	95.16	23.22	7.58	-7.38	9.85	0.19
feldspar	mass	=	16.53	(gm)	density	=	2.68	(gm/cc)	(analysis	in	mole	%)
	K0.00Na0.24Ca0.76Al1.76Si2.24O8
	G	=	-286775	(J)	H	=	-224137	(J)	S	=	41.12	(J/K)	V	=	6.17	(cc)	Cp	=	20.44	(J/K)
	albite	anorthite	sanidine
	24.09	75.79	0.12
Viscosity	of	the	System	cannot	be	computed.
System	mass	=	100.1	(gm)	density	=	2.87	(gm/cc)
	G	=	-1.64629e+06	(J)	H	=	-1.25222e+06	(J)	S	=	258.72	(J/K)	V	=	34.84	(cc)	Cp	=	136.16	(J/K)
Oxygen	delta	moles	=	-9.2283e-05	delta	grams	=	-0.00295294
	G	=	32.53	(J)	H	=	-3.82	(J)	S	=	-0.02	(J/K)	V	=	-11.69	(cc)	Cp	=	0	(J/K)
**********----------**********
Title:	Dummy	Title
T	=	1240	(C)	P	=	5	(kbars)	log(10)	f	O2	=	-7.5	delta	HM	=	-5.22	NNO	=	-0.38	QFM	=	0	COH	=	2.03	IW	=	3.76
Constraint	Flags:	fO2	path	=	QFM	Fractionate	Solids
Liquid	mass	=	34.84	(gm)	density	=	2.8	(gm/cc)	viscosity	=	1.99	(log	10	poise)	(analysis	in	wt	%)
	G	=	-545096	(J)	H	=	-402607	(J)	S	=	94.17	(J/K)	V	=	12.46	(cc)	Cp	=	51.62	(J/K)
	SiO2	TiO2	Al2O3	Fe2O3	Cr2O3	FeO	MnO	MgO	NiO	CoO	CaO	Na2O	K2O	P2O5	H2O	CO2	SO3	Cl2O-1	F2O-1
	47.21	0.58	17.89	2.05	0	12.53	0.43	6.9	0	0	8.37	3.72	0.29	0	0	0	0	0	0
clinopyroxene	mass	=	3.28	(gm)	density	=	3.27	(gm/cc)	(analysis	in	mole	%)
	cpx	Na0.01Ca0.21Fe''0.38Mg1.26Fe'''0.04Ti0.00Al0.24Si1.86O6
	G	=	-52105.3	(J)	H	=	-39903.3	(J)	S	=	8.06	(J/K)	V	=	1.01	(cc)	Cp	=	4.05	(J/K)
	diopside	clinoenstatit	hedenbergite	alumino-buffo	buffonite	essenite	jadeite
	-30.75	78.26	37.69	9.45	-8.92	13.26	1
feldspar	mass	=	5.21	(gm)	density	=	2.67	(gm/cc)	(analysis	in	mole	%)
	K0.00Na0.29Ca0.70Al1.70Si2.30O8
	G	=	-90229.4	(J)	H	=	-70609.5	(J)	S	=	12.97	(J/K)	V	=	1.95	(cc)	Cp	=	6.44	(J/K)
	albite	anorthite	sanidine
	29.42	70.32	0.26
Total	solids	mass	=	8.49	(gm)	density	=	2.87	(gm/cc)
	G	=	-142335	(J)	H	=	-110513	(J)	S	=	21.03	(J/K)	V	=	2.96	(cc)	Cp	=	10.49	(J/K)
Summary	of	all	fractionated	phases:	(total	mass	=	56.76	grams)
orthopyroxene	mass	=	26.38	(gm)	density	=	3.21	(gm/cc)	(analysis	in	mole	%)
	opx	Na0.00Ca0.05Fe''0.23Mg1.62Fe'''0.02Ti0.00Al0.18Si1.90O6
	G	=	-436975	(J)	H	=	-338030	(J)	S	=	65.39	(J/K)	V	=	8.21	(cc)	Cp	=	33.85	(J/K)
	diopside	clinoenstatit	hedenbergite	alumino-buffo	buffonite	essenite	jadeite
	-28.62	95.16	23.22	7.58	-7.38	9.85	0.19
clinopyroxene	mass	=	5.35	(gm)	density	=	3.25	(gm/cc)	(analysis	in	mole	%)
	cpx	Na0.01Ca0.19Fe''0.35Mg1.30Fe'''0.04Ti0.00Al0.23Si1.87O6
	G	=	-85411.9	(J)	H	=	-65499.1	(J)	S	=	13.16	(J/K)	V	=	1.64	(cc)	Cp	=	6.63	(J/K)
	diopside	clinoenstatit	hedenbergite	alumino-buffo	buffonite	essenite	jadeite
	-29.45	79.69	35.48	9.45	-9.03	12.99	0.88
feldspar	mass	=	25.04	(gm)	density	=	2.68	(gm/cc)	(analysis	in	mole	%)
	K0.00Na0.25Ca0.75Al1.75Si2.25O8
	G	=	-433865	(J)	H	=	-339825	(J)	S	=	62.15	(J/K)	V	=	9.36	(cc)	Cp	=	30.95	(J/K)
	albite	anorthite	sanidine
	25.1	74.76	0.14
Viscosity	of	the	System	cannot	be	computed.
System	mass	=	100.1	(gm)	density	=	2.89	(gm/cc)
	G	=	-1.64368e+06	(J)	H	=	-1.25647e+06	(J)	S	=	255.9	(J/K)	V	=	34.63	(cc)	Cp	=	133.54	(J/K)
Oxygen	delta	moles	=	-0.000154711	delta	grams	=	-0.00495057
	G	=	54.13	(J)	H	=	-6.35	(J)	S	=	-0.04	(J/K)	V	=	-19.46	(cc)	Cp	=	-0.01	(J/K)
**********----------**********
Title:	Dummy	Title
T	=	1230	(C)	P	=	5	(kbars)	log(10)	f	O2	=	-7.6	delta	HM	=	-5.22	NNO	=	-0.38	QFM	=	0	COH	=	2.02	IW	=	3.78
Constraint	Flags:	fO2	path	=	QFM	Fractionate	Solids
Liquid	mass	=	29.19	(gm)	density	=	2.82	(gm/cc)	viscosity	=	1.92	(log	10	poise)	(analysis	in	wt	%)
	G	=	-449781	(J)	H	=	-331643	(J)	S	=	78.59	(J/K)	V	=	10.35	(cc)	Cp	=	42.96	(J/K)
	SiO2	TiO2	Al2O3	Fe2O3	Cr2O3	FeO	MnO	MgO	NiO	CoO	CaO	Na2O	K2O	P2O5	H2O	CO2	SO3	Cl2O-1	F2O-1
	46.47	0.69	17.21	2.27	0	14.03	0.51	6.55	0	0	7.91	4.01	0.34	0	0	0	0	0	0
clinopyroxene	mass	=	2.18	(gm)	density	=	3.28	(gm/cc)	(analysis	in	mole	%)
	cpx	Na0.01Ca0.22Fe''0.40Mg1.22Fe'''0.05Ti0.00Al0.24Si1.86O6
	G	=	-34397	(J)	H	=	-26379	(J)	S	=	5.33	(J/K)	V	=	0.67	(cc)	Cp	=	2.68	(J/K)
	diopside	clinoenstatit	hedenbergite	alumino-buffo	buffonite	essenite	jadeite
	-31.74	76.85	39.56	9.47	-8.81	13.54	1.14
feldspar	mass	=	3.47	(gm)	density	=	2.66	(gm/cc)	(analysis	in	mole	%)
	K0.00Na0.32Ca0.68Al1.68Si2.32O8
	G	=	-60041.3	(J)	H	=	-47074.9	(J)	S	=	8.63	(J/K)	V	=	1.3	(cc)	Cp	=	4.29	(J/K)
	albite	anorthite	sanidine
	31.62	68.03	0.35
Total	solids	mass	=	5.65	(gm)	density	=	2.87	(gm/cc)
	G	=	-94438.3	(J)	H	=	-73453.9	(J)	S	=	13.96	(J/K)	V	=	1.97	(cc)	Cp	=	6.97	(J/K)
Summary	of	all	fractionated	phases:	(total	mass	=	65.25	grams)
orthopyroxene	mass	=	26.38	(gm)	density	=	3.21	(gm/cc)	(analysis	in	mole	%)
	opx	Na0.00Ca0.05Fe''0.23Mg1.62Fe'''0.02Ti0.00Al0.18Si1.90O6
	G	=	-436323	(J)	H	=	-338368	(J)	S	=	65.17	(J/K)	V	=	8.21	(cc)	Cp	=	33.82	(J/K)
	diopside	clinoenstatit	hedenbergite	alumino-buffo	buffonite	essenite	jadeite
	-28.62	95.16	23.22	7.58	-7.38	9.85	0.19
clinopyroxene	mass	=	8.63	(gm)	density	=	3.26	(gm/cc)	(analysis	in	mole	%)
	cpx	Na0.01Ca0.20Fe''0.36Mg1.29Fe'''0.04Ti0.00Al0.23Si1.86O6
	G	=	-137271	(J)	H	=	-105483	(J)	S	=	21.15	(J/K)	V	=	2.65	(cc)	Cp	=	10.67	(J/K)
	diopside	clinoenstatit	hedenbergite	alumino-buffo	buffonite	essenite	jadeite
	-29.95	79.15	36.32	9.45	-8.99	13.1	0.92
feldspar	mass	=	30.24	(gm)	density	=	2.68	(gm/cc)	(analysis	in	mole	%)
	K0.00Na0.26Ca0.74Al1.74Si2.26O8
	G	=	-523298	(J)	H	=	-410770	(J)	S	=	74.86	(J/K)	V	=	11.3	(cc)	Cp	=	37.35	(J/K)
	albite	anorthite	sanidine
	25.84	74	0.16
Viscosity	of	the	System	cannot	be	computed.
System	mass	=	100.1	(gm)	density	=	2.9	(gm/cc)
	G	=	-1.64111e+06	(J)	H	=	-1.25972e+06	(J)	S	=	253.73	(J/K)	V	=	34.48	(cc)	Cp	=	131.77	(J/K)
Oxygen	delta	moles	=	-0.000198842	delta	grams	=	-0.0063627
	G	=	69.06	(J)	H	=	-8.09	(J)	S	=	-0.05	(J/K)	V	=	-24.85	(cc)	Cp	=	-0.01	(J/K)
**********----------**********
Title:	Dummy	Title
T	=	1220	(C)	P	=	5	(kbars)	log(10)	f	O2	=	-7.71	delta	HM	=	-5.22	NNO	=	-0.37	QFM	=	0	COH	=	2.01	IW	=	3.79
Constraint	Flags:	fO2	path	=	QFM	Fractionate	Solids
Liquid	mass	=	25.18	(gm)	density	=	2.84	(gm/cc)	viscosity	=	1.85	(log	10	poise)	(analysis	in	wt	%)
	G	=	-382121	(J)	H	=	-281318	(J)	S	=	67.51	(J/K)	V	=	8.85	(cc)	Cp	=	36.82	(J/K)
	SiO2	TiO2	Al2O3	Fe2O3	Cr2O3	FeO	MnO	MgO	NiO	CoO	CaO	Na2O	K2O	P2O5	H2O	CO2	SO3	Cl2O-1	F2O-1
	45.7	0.79	16.57	2.48	0	15.48	0.6	6.26	0	0	7.48	4.26	0.39	0	0	0	0	0	0
clinopyroxene	mass	=	1.55	(gm)	density	=	3.29	(gm/cc)	(analysis	in	mole	%)
	cpx	Na0.01Ca0.23Fe''0.41Mg1.19Fe'''0.05Ti0.00Al0.25Si1.85O6
	G	=	-24256.7	(J)	H	=	-18631.8	(J)	S	=	3.77	(J/K)	V	=	0.47	(cc)	Cp	=	1.89	(J/K)
	diopside	clinoenstatit	hedenbergite	alumino-buffo	buffonite	essenite	jadeite
	-32.44	75.44	41.12	9.51	-8.72	13.81	1.28
feldspar	mass	=	2.47	(gm)	density	=	2.66	(gm/cc)	(analysis	in	mole	%)
	K0.00Na0.34Ca0.66Al1.66Si2.34O8
	G	=	-42686.3	(J)	H	=	-33532.5	(J)	S	=	6.13	(J/K)	V	=	0.93	(cc)	Cp	=	3.05	(J/K)
	albite	anorthite	sanidine
	33.68	65.87	0.45
Total	solids	mass	=	4.02	(gm)	density	=	2.87	(gm/cc)
	G	=	-66943	(J)	H	=	-52164.3	(J)	S	=	9.9	(J/K)	V	=	1.4	(cc)	Cp	=	4.94	(J/K)
Summary	of	all	fractionated	phases:	(total	mass	=	70.9	grams)
orthopyroxene	mass	=	26.38	(gm)	density	=	3.21	(gm/cc)	(analysis	in	mole	%)
	opx	Na0.00Ca0.05Fe''0.23Mg1.62Fe'''0.02Ti0.00Al0.18Si1.90O6
	G	=	-435672	(J)	H	=	-338706	(J)	S	=	64.94	(J/K)	V	=	8.21	(cc)	Cp	=	33.79	(J/K)
	diopside	clinoenstatit	hedenbergite	alumino-buffo	buffonite	essenite	jadeite
	-28.62	95.16	23.22	7.58	-7.38	9.85	0.19
clinopyroxene	mass	=	10.81	(gm)	density	=	3.26	(gm/cc)	(analysis	in	mole	%)
	cpx	Na0.01Ca0.20Fe''0.37Mg1.27Fe'''0.04Ti0.00Al0.24Si1.86O6
	G	=	-171370	(J)	H	=	-131968	(J)	S	=	26.39	(J/K)	V	=	3.31	(cc)	Cp	=	13.33	(J/K)
	diopside	clinoenstatit	hedenbergite	alumino-buffo	buffonite	essenite	jadeite
	-30.3	78.69	36.97	9.45	-8.95	13.18	0.97
feldspar	mass	=	33.71	(gm)	density	=	2.67	(gm/cc)	(analysis	in	mole	%)
	K0.00Na0.26Ca0.73Al1.73Si2.27O8
	G	=	-582459	(J)	H	=	-458224	(J)	S	=	83.2	(J/K)	V	=	12.6	(cc)	Cp	=	41.6	(J/K)
	albite	anorthite	sanidine
	26.44	73.38	0.18
Viscosity	of	the	System	cannot	be	computed.
System	mass	=	100.1	(gm)	density	=	2.91	(gm/cc)
	G	=	-1.63857e+06	(J)	H	=	-1.26238e+06	(J)	S	=	251.94	(J/K)	V	=	34.37	(cc)	Cp	=	130.49	(J/K)
Oxygen	delta	moles	=	-0.000232098	delta	grams	=	-0.00742686
	G	=	80.01	(J)	H	=	-9.36	(J)	S	=	-0.06	(J/K)	V	=	-28.81	(cc)	Cp	=	-0.01	(J/K)
**********----------**********
Title:	Dummy	Title
T	=	1210	(C)	P	=	5	(kbars)	log(10)	f	O2	=	-7.82	delta	HM	=	-5.22	NNO	=	-0.37	QFM	=	0	COH	=	2	IW	=	3.8
Constraint	Flags:	fO2	path	=	QFM	Fractionate	Solids
Liquid	mass	=	22.19	(gm)	density	=	2.87	(gm/cc)	viscosity	=	1.78	(log	10	poise)	(analysis	in	wt	%)
	G	=	-331778	(J)	H	=	-243910	(J)	S	=	59.24	(J/K)	V	=	7.73	(cc)	Cp	=	32.26	(J/K)
	SiO2	TiO2	Al2O3	Fe2O3	Cr2O3	FeO	MnO	MgO	NiO	CoO	CaO	Na2O	K2O	P2O5	H2O	CO2	SO3	Cl2O-1	F2O-1
	44.93	0.88	15.96	2.68	0	16.88	0.68	6	0	0	7.08	4.49	0.43	0	0	0	0	0	0
clinopyroxene	mass	=	1.15	(gm)	density	=	3.3	(gm/cc)	(analysis	in	mole	%)
	cpx	Na0.01Ca0.25Fe''0.42Mg1.16Fe'''0.05Ti0.00Al0.25Si1.85O6
	G	=	-17929.2	(J)	H	=	-13795.5	(J)	S	=	2.79	(J/K)	V	=	0.35	(cc)	Cp	=	1.4	(J/K)
	diopside	clinoenstatit	hedenbergite	alumino-buffo	buffonite	essenite	jadeite
	-32.87	74	42.42	9.57	-8.64	14.08	1.43
feldspar	mass	=	1.84	(gm)	density	=	2.66	(gm/cc)	(analysis	in	mole	%)
	K0.01Na0.36Ca0.64Al1.64Si2.36O8
	G	=	-31810.6	(J)	H	=	-25037.8	(J)	S	=	4.57	(J/K)	V	=	0.69	(cc)	Cp	=	2.28	(J/K)
	albite	anorthite	sanidine
	35.61	63.82	0.57
Total	solids	mass	=	3	(gm)	density	=	2.87	(gm/cc)
	G	=	-49739.8	(J)	H	=	-38833.3	(J)	S	=	7.35	(J/K)	V	=	1.04	(cc)	Cp	=	3.68	(J/K)
Summary	of	all	fractionated	phases:	(total	mass	=	74.91	grams)
orthopyroxene	mass	=	26.38	(gm)	density	=	3.21	(gm/cc)	(analysis	in	mole	%)
	opx	Na0.00Ca0.05Fe''0.23Mg1.62Fe'''0.02Ti0.00Al0.18Si1.90O6
	G	=	-435024	(J)	H	=	-339044	(J)	S	=	64.71	(J/K)	V	=	8.2	(cc)	Cp	=	33.76	(J/K)
	diopside	clinoenstatit	hedenbergite	alumino-buffo	buffonite	essenite	jadeite
	-28.62	95.16	23.22	7.58	-7.38	9.85	0.19
clinopyroxene	mass	=	12.36	(gm)	density	=	3.27	(gm/cc)	(analysis	in	mole	%)
	cpx	Na0.01Ca0.21Fe''0.37Mg1.26Fe'''0.04Ti0.00Al0.24Si1.86O6
	G	=	-195291	(J)	H	=	-150726	(J)	S	=	30.05	(J/K)	V	=	3.78	(cc)	Cp	=	15.21	(J/K)
	diopside	clinoenstatit	hedenbergite	alumino-buffo	buffonite	essenite	jadeite
	-30.57	78.28	37.48	9.46	-8.92	13.26	1.01
feldspar	mass	=	36.18	(gm)	density	=	2.67	(gm/cc)	(analysis	in	mole	%)
	K0.00Na0.27Ca0.73Al1.73Si2.27O8
	G	=	-624208	(J)	H	=	-492165	(J)	S	=	89.03	(J/K)	V	=	13.53	(cc)	Cp	=	44.61	(J/K)
	albite	anorthite	sanidine
	26.93	72.87	0.2
Viscosity	of	the	System	cannot	be	computed.
System	mass	=	100.1	(gm)	density	=	2.92	(gm/cc)
	G	=	-1.63604e+06	(J)	H	=	-1.26468e+06	(J)	S	=	250.39	(J/K)	V	=	34.29	(cc)	Cp	=	129.51	(J/K)
Oxygen	delta	moles	=	-0.000258306	delta	grams	=	-0.00826547
	G	=	88.38	(J)	H	=	-10.32	(J)	S	=	-0.07	(J/K)	V	=	-31.85	(cc)	Cp	=	-0.01	(J/K)
**********----------**********
Title:	Dummy	Title
T	=	1200	(C)	P	=	5	(kbars)	log(10)	f	O2	=	-7.93	delta	HM	=	-5.22	NNO	=	-0.37	QFM	=	0	COH	=	1.99	IW	=	3.82
Constraint	Flags:	fO2	path	=	QFM	Fractionate	Solids
Liquid	mass	=	19.88	(gm)	density	=	2.89	(gm/cc)	viscosity	=	1.71	(log	10	poise)	(analysis	in	wt	%)
	G	=	-292974	(J)	H	=	-215104	(J)	S	=	52.86	(J/K)	V	=	6.87	(cc)	Cp	=	28.23	(J/K)
	SiO2	TiO2	Al2O3	Fe2O3	Cr2O3	FeO	MnO	MgO	NiO	CoO	CaO	Na2O	K2O	P2O5	H2O	CO2	SO3	Cl2O-1	F2O-1
	44.15	0.98	15.38	2.86	0	18.24	0.75	5.78	0	0	6.7	4.69	0.47	0	0	0	0	0	0
clinopyroxene	mass	=	0.89	(gm)	density	=	3.31	(gm/cc)	(analysis	in	mole	%)
	cpx	Na0.02Ca0.26Fe''0.43Mg1.13Fe'''0.06Ti0.01Al0.26Si1.85O6
	G	=	-13730	(J)	H	=	-10584.2	(J)	S	=	2.14	(J/K)	V	=	0.27	(cc)	Cp	=	1.07	(J/K)
	diopside	clinoenstatit	hedenbergite	alumino-buffo	buffonite	essenite	jadeite
	-33.03	72.5	43.47	9.66	-8.56	14.36	1.6
feldspar	mass	=	1.43	(gm)	density	=	2.65	(gm/cc)	(analysis	in	mole	%)
	K0.01Na0.37Ca0.62Al1.62Si2.38O8
	G	=	-24554.7	(J)	H	=	-19364.9	(J)	S	=	3.52	(J/K)	V	=	0.54	(cc)	Cp	=	1.76	(J/K)
	albite	anorthite	sanidine
	37.43	61.86	0.71
Total	solids	mass	=	2.31	(gm)	density	=	2.87	(gm/cc)
	G	=	-38284.7	(J)	H	=	-29949.1	(J)	S	=	5.66	(J/K)	V	=	0.81	(cc)	Cp	=	2.83	(J/K)
Summary	of	all	fractionated	phases:	(total	mass	=	77.9	grams)
orthopyroxene	mass	=	26.38	(gm)	density	=	3.22	(gm/cc)	(analysis	in	mole	%)
	opx	Na0.00Ca0.05Fe''0.23Mg1.62Fe'''0.02Ti0.00Al0.18Si1.90O6
	G	=	-434378	(J)	H	=	-339381	(J)	S	=	64.49	(J/K)	V	=	8.2	(cc)	Cp	=	33.73	(J/K)
	diopside	clinoenstatit	hedenbergite	alumino-buffo	buffonite	essenite	jadeite
	-28.62	95.16	23.22	7.58	-7.38	9.85	0.19
clinopyroxene	mass	=	13.51	(gm)	density	=	3.27	(gm/cc)	(analysis	in	mole	%)
	cpx	Na0.01Ca0.21Fe''0.38Mg1.25Fe'''0.04Ti0.00Al0.24Si1.86O6
	G	=	-212859	(J)	H	=	-164661	(J)	S	=	32.72	(J/K)	V	=	4.13	(cc)	Cp	=	16.59	(J/K)
	diopside	clinoenstatit	hedenbergite	alumino-buffo	buffonite	essenite	jadeite
	-30.76	77.92	37.9	9.47	-8.9	13.33	1.04
feldspar	mass	=	38.02	(gm)	density	=	2.67	(gm/cc)	(analysis	in	mole	%)
	K0.00Na0.27Ca0.72Al1.72Si2.28O8
	G	=	-655038	(J)	H	=	-517634	(J)	S	=	93.27	(J/K)	V	=	14.22	(cc)	Cp	=	46.84	(J/K)
	albite	anorthite	sanidine
	27.36	72.43	0.22
Viscosity	of	the	System	cannot	be	computed.
System	mass	=	100.1	(gm)	density	=	2.93	(gm/cc)
	G	=	-1.63353e+06	(J)	H	=	-1.26673e+06	(J)	S	=	248.99	(J/K)	V	=	34.22	(cc)	Cp	=	128.22	(J/K)
Oxygen	delta	moles	=	-0.000279626	delta	grams	=	-0.0089477
	G	=	94.95	(J)	H	=	-11.07	(J)	S	=	-0.07	(J/K)	V	=	-34.25	(cc)	Cp	=	-0.01	(J/K)
**********----------**********
Title:	Dummy	Title
T	=	1190	(C)	P	=	5	(kbars)	log(10)	f	O2	=	-8.04	delta	HM	=	-5.22	NNO	=	-0.36	QFM	=	0	COH	=	1.98	IW	=	3.83
Constraint	Flags:	fO2	path	=	QFM	Fractionate	Solids
Liquid	mass	=	18.04	(gm)	density	=	2.92	(gm/cc)	viscosity	=	1.64	(log	10	poise)	(analysis	in	wt	%)
	G	=	-261996	(J)	H	=	-192131	(J)	S	=	47.75	(J/K)	V	=	6.18	(cc)	Cp	=	25.5	(J/K)
	SiO2	TiO2	Al2O3	Fe2O3	Cr2O3	FeO	MnO	MgO	NiO	CoO	CaO	Na2O	K2O	P2O5	H2O	CO2	SO3	Cl2O-1	F2O-1
	43.38	1.07	14.81	3.03	0	19.57	0.83	5.59	0	0	6.33	4.88	0.51	0	0	0	0	0	0
olivine	mass	=	0.03	(gm)	density	=	3.43	(gm/cc)	(analysis	in	mole	%)
	(Ca0.01Mg0.70Fe''0.27Mn0.02Co0.00Ni0.00)2SiO4
	G	=	-425.53	(J)	H	=	-323.12	(J)	S	=	0.07	(J/K)	V	=	0.01	(cc)	Cp	=	0.03	(J/K)
	tephroite	fayalite	co-olivine	ni-olivine	monticellite	forsterite
	2.47	27.35	0	0	1.14	69.04
clinopyroxene	mass	=	0.66	(gm)	density	=	3.31	(gm/cc)	(analysis	in	mole	%)
	cpx	Na0.02Ca0.27Fe''0.44Mg1.09Fe'''0.06Ti0.01Al0.26Si1.84O6
	G	=	-10182.7	(J)	H	=	-7865.4	(J)	S	=	1.58	(J/K)	V	=	0.2	(cc)	Cp	=	0.8	(J/K)
	diopside	clinoenstatit	hedenbergite	alumino-buffo	buffonite	essenite	jadeite
	-32.83	70.82	44.3	9.76	-8.47	14.64	1.78
feldspar	mass	=	1.16	(gm)	density	=	2.65	(gm/cc)	(analysis	in	mole	%)
	K0.01Na0.39Ca0.60Al1.60Si2.40O8
	G	=	-19913.8	(J)	H	=	-15736	(J)	S	=	2.86	(J/K)	V	=	0.44	(cc)	Cp	=	1.43	(J/K)
	albite	anorthite	sanidine
	39.19	59.94	0.87
Total	solids	mass	=	1.85	(gm)	density	=	2.87	(gm/cc)
	G	=	-30522	(J)	H	=	-23924.5	(J)	S	=	4.51	(J/K)	V	=	0.64	(cc)	Cp	=	2.26	(J/K)
Summary	of	all	fractionated	phases:	(total	mass	=	80.21	grams)
orthopyroxene	mass	=	26.38	(gm)	density	=	3.22	(gm/cc)	(analysis	in	mole	%)
	opx	Na0.00Ca0.05Fe''0.23Mg1.62Fe'''0.02Ti0.00Al0.18Si1.90O6
	G	=	-433734	(J)	H	=	-339719	(J)	S	=	64.26	(J/K)	V	=	8.2	(cc)	Cp	=	33.7	(J/K)
	diopside	clinoenstatit	hedenbergite	alumino-buffo	buffonite	essenite	jadeite
	-28.62	95.16	23.22	7.58	-7.38	9.85	0.19
clinopyroxene	mass	=	14.39	(gm)	density	=	3.28	(gm/cc)	(analysis	in	mole	%)
	cpx	Na0.01Ca0.21Fe''0.38Mg1.25Fe'''0.05Ti0.00Al0.24Si1.86O6
	G	=	-226208	(J)	H	=	-175395	(J)	S	=	34.73	(J/K)	V	=	4.39	(cc)	Cp	=	17.65	(J/K)
	diopside	clinoenstatit	hedenbergite	alumino-buffo	buffonite	essenite	jadeite
	-30.9	77.59	38.24	9.48	-8.88	13.39	1.08
feldspar	mass	=	39.44	(gm)	density	=	2.67	(gm/cc)	(analysis	in	mole	%)
	K0.00Na0.28Ca0.72Al1.72Si2.28O8
	G	=	-678581	(J)	H	=	-537447	(J)	S	=	96.46	(J/K)	V	=	14.75	(cc)	Cp	=	48.55	(J/K)
	albite	anorthite	sanidine
	27.72	72.04	0.24
Viscosity	of	the	System	cannot	be	computed.
System	mass	=	100.1	(gm)	density	=	2.93	(gm/cc)
	G	=	-1.63104e+06	(J)	H	=	-1.26862e+06	(J)	S	=	247.7	(J/K)	V	=	34.16	(cc)	Cp	=	127.65	(J/K)
Oxygen	delta	moles	=	-0.000300499	delta	grams	=	-0.00961562
	G	=	101.26	(J)	H	=	-11.79	(J)	S	=	-0.08	(J/K)	V	=	-36.56	(cc)	Cp	=	-0.01	(J/K)
**********----------**********
Title:	Dummy	Title
T	=	1180	(C)	P	=	5	(kbars)	log(10)	f	O2	=	-8.15	delta	HM	=	-5.22	NNO	=	-0.36	QFM	=	0	COH	=	1.96	IW	=	3.84
Constraint	Flags:	fO2	path	=	QFM	Fractionate	Solids
Liquid	mass	=	16.31	(gm)	density	=	2.95	(gm/cc)	viscosity	=	1.58	(log	10	poise)	(analysis	in	wt	%)
	G	=	-233067	(J)	H	=	-170645	(J)	S	=	42.96	(J/K)	V	=	5.54	(cc)	Cp	=	22.92	(J/K)
	SiO2	TiO2	Al2O3	Fe2O3	Cr2O3	FeO	MnO	MgO	NiO	CoO	CaO	Na2O	K2O	P2O5	H2O	CO2	SO3	Cl2O-1	F2O-1
	42.72	1.18	14.01	3.23	0	21.09	0.85	5.31	0	0	6.04	5.02	0.55	0	0	0	0	0	0
olivine	mass	=	0.42	(gm)	density	=	3.46	(gm/cc)	(analysis	in	mole	%)
	(Ca0.01Mg0.68Fe''0.29Mn0.03Co0.00Ni0.00)2SiO4
	G	=	-6045.45	(J)	H	=	-4588.38	(J)	S	=	1	(J/K)	V	=	0.12	(cc)	Cp	=	0.5	(J/K)
	tephroite	fayalite	co-olivine	ni-olivine	monticellite	forsterite
	2.73	29.14	0	0	1.17	66.96
feldspar	mass	=	1.31	(gm)	density	=	2.65	(gm/cc)	(analysis	in	mole	%)
	K0.01Na0.41Ca0.58Al1.58Si2.42O8
	G	=	-22477.1	(J)	H	=	-17795.5	(J)	S	=	3.22	(J/K)	V	=	0.49	(cc)	Cp	=	1.61	(J/K)
	albite	anorthite	sanidine
	41.27	57.63	1.1
Total	solids	mass	=	1.73	(gm)	density	=	2.81	(gm/cc)
	G	=	-28522.6	(J)	H	=	-22383.8	(J)	S	=	4.22	(J/K)	V	=	0.62	(cc)	Cp	=	2.11	(J/K)
Summary	of	all	fractionated	phases:	(total	mass	=	82.05	grams)
olivine	mass	=	0.03	(gm)	density	=	3.44	(gm/cc)	(analysis	in	mole	%)
	(Ca0.01Mg0.70Fe''0.27Mn0.02Co0.00Ni0.00)2SiO4
	G	=	-401.81	(J)	H	=	-305.95	(J)	S	=	0.07	(J/K)	V	=	0.01	(cc)	Cp	=	0.03	(J/K)
	tephroite	fayalite	co-olivine	ni-olivine	monticellite	forsterite
	2.47	27.35	0	0	1.14	69.04
orthopyroxene	mass	=	26.38	(gm)	density	=	3.22	(gm/cc)	(analysis	in	mole	%)
	opx	Na0.00Ca0.05Fe''0.23Mg1.62Fe'''0.02Ti0.00Al0.18Si1.90O6
	G	=	-433093	(J)	H	=	-340055	(J)	S	=	64.02	(J/K)	V	=	8.19	(cc)	Cp	=	33.67	(J/K)
	diopside	clinoenstatit	hedenbergite	alumino-buffo	buffonite	essenite	jadeite
	-28.62	95.16	23.22	7.58	-7.38	9.85	0.19
clinopyroxene	mass	=	15.05	(gm)	density	=	3.28	(gm/cc)	(analysis	in	mole	%)
	cpx	Na0.01Ca0.22Fe''0.38Mg1.24Fe'''0.05Ti0.00Al0.24Si1.86O6
	G	=	-235994	(J)	H	=	-183418	(J)	S	=	36.18	(J/K)	V	=	4.59	(cc)	Cp	=	18.42	(J/K)
	diopside	clinoenstatit	hedenbergite	alumino-buffo	buffonite	essenite	jadeite
	-30.98	77.3	38.5	9.49	-8.86	13.45	1.11
feldspar	mass	=	40.59	(gm)	density	=	2.67	(gm/cc)	(analysis	in	mole	%)
	K0.00Na0.28Ca0.72Al1.72Si2.28O8
	G	=	-697458	(J)	H	=	-553645	(J)	S	=	98.97	(J/K)	V	=	15.18	(cc)	Cp	=	49.93	(J/K)
	albite	anorthite	sanidine
	28.05	71.7	0.25
Viscosity	of	the	System	cannot	be	computed.
System	mass	=	100.09	(gm)	density	=	2.93	(gm/cc)
	G	=	-1.62854e+06	(J)	H	=	-1.27045e+06	(J)	S	=	246.42	(J/K)	V	=	34.13	(cc)	Cp	=	127.08	(J/K)
Oxygen	delta	moles	=	-0.000364023	delta	grams	=	-0.0116483
	G	=	121.74	(J)	H	=	-14.15	(J)	S	=	-0.09	(J/K)	V	=	-43.98	(cc)	Cp	=	-0.01	(J/K)
**********----------**********
Title:	Dummy	Title
T	=	1170	(C)	P	=	5	(kbars)	log(10)	f	O2	=	-8.27	delta	HM	=	-5.22	NNO	=	-0.35	QFM	=	0	COH	=	1.95	IW	=	3.86
Constraint	Flags:	fO2	path	=	QFM	Fractionate	Solids
Liquid	mass	=	14.86	(gm)	density	=	2.97	(gm/cc)	viscosity	=	1.51	(log	10	poise)	(analysis	in	wt	%)
	G	=	-208975	(J)	H	=	-152762	(J)	S	=	38.95	(J/K)	V	=	5	(cc)	Cp	=	20.78	(J/K)
	SiO2	TiO2	Al2O3	Fe2O3	Cr2O3	FeO	MnO	MgO	NiO	CoO	CaO	Na2O	K2O	P2O5	H2O	CO2	SO3	Cl2O-1	F2O-1
	42.02	1.3	13.23	3.42	0	22.6	0.87	5.05	0	0	5.78	5.14	0.59	0	0	0	0	0	0
olivine	mass	=	0.35	(gm)	density	=	3.48	(gm/cc)	(analysis	in	mole	%)
	(Ca0.01Mg0.66Fe''0.31Mn0.03Co0.00Ni0.00)2SiO4
	G	=	-4959.35	(J)	H	=	-3762.48	(J)	S	=	0.83	(J/K)	V	=	0.1	(cc)	Cp	=	0.41	(J/K)
	tephroite	fayalite	co-olivine	ni-olivine	monticellite	forsterite
	3.01	30.9	0	0	1.21	64.89
feldspar	mass	=	1.09	(gm)	density	=	2.64	(gm/cc)	(analysis	in	mole	%)
	K0.01Na0.43Ca0.55Al1.55Si2.45O8
	G	=	-18743.9	(J)	H	=	-14868.5	(J)	S	=	2.69	(J/K)	V	=	0.41	(cc)	Cp	=	1.35	(J/K)
	albite	anorthite	sanidine
	43.18	55.45	1.37
Total	solids	mass	=	1.45	(gm)	density	=	2.81	(gm/cc)
	G	=	-23703.3	(J)	H	=	-18631	(J)	S	=	3.51	(J/K)	V	=	0.51	(cc)	Cp	=	1.76	(J/K)
Summary	of	all	fractionated	phases:	(total	mass	=	83.78	grams)
olivine	mass	=	0.45	(gm)	density	=	3.46	(gm/cc)	(analysis	in	mole	%)
	(Ca0.01Mg0.68Fe''0.29Mn0.03Co0.00Ni0.00)2SiO4
	G	=	-6413.73	(J)	H	=	-4882.24	(J)	S	=	1.06	(J/K)	V	=	0.13	(cc)	Cp	=	0.53	(J/K)
	tephroite	fayalite	co-olivine	ni-olivine	monticellite	forsterite
	2.72	29.02	0	0	1.17	67.09
orthopyroxene	mass	=	26.38	(gm)	density	=	3.22	(gm/cc)	(analysis	in	mole	%)
	opx	Na0.00Ca0.05Fe''0.23Mg1.62Fe'''0.02Ti0.00Al0.18Si1.90O6
	G	=	-432454	(J)	H	=	-340392	(J)	S	=	63.79	(J/K)	V	=	8.19	(cc)	Cp	=	33.64	(J/K)
	diopside	clinoenstatit	hedenbergite	alumino-buffo	buffonite	essenite	jadeite
	-28.62	95.16	23.22	7.58	-7.38	9.85	0.19
clinopyroxene	mass	=	15.05	(gm)	density	=	3.28	(gm/cc)	(analysis	in	mole	%)
	cpx	Na0.01Ca0.22Fe''0.38Mg1.24Fe'''0.05Ti0.00Al0.24Si1.86O6
	G	=	-235633	(J)	H	=	-183602	(J)	S	=	36.05	(J/K)	V	=	4.59	(cc)	Cp	=	18.41	(J/K)
	diopside	clinoenstatit	hedenbergite	alumino-buffo	buffonite	essenite	jadeite
	-30.98	77.3	38.5	9.49	-8.86	13.45	1.11
feldspar	mass	=	41.9	(gm)	density	=	2.67	(gm/cc)	(analysis	in	mole	%)
	K0.00Na0.28Ca0.71Al1.71Si2.29O8
	G	=	-718870	(J)	H	=	-571918	(J)	S	=	101.83	(J/K)	V	=	15.67	(cc)	Cp	=	51.49	(J/K)
	albite	anorthite	sanidine
	28.47	71.25	0.28
Viscosity	of	the	System	cannot	be	computed.
System	mass	=	100.09	(gm)	density	=	2.94	(gm/cc)
	G	=	-1.62605e+06	(J)	H	=	-1.27219e+06	(J)	S	=	245.2	(J/K)	V	=	34.09	(cc)	Cp	=	126.59	(J/K)
Oxygen	delta	moles	=	-0.000420602	delta	grams	=	-0.0134588
	G	=	139.58	(J)	H	=	-16.2	(J)	S	=	-0.11	(J/K)	V	=	-50.47	(cc)	Cp	=	-0.02	(J/K)
**********----------**********
Title:	Dummy	Title
T	=	1160	(C)	P	=	5	(kbars)	log(10)	f	O2	=	-8.38	delta	HM	=	-5.22	NNO	=	-0.35	QFM	=	0	COH	=	1.94	IW	=	3.87
Constraint	Flags:	fO2	path	=	QFM	Fractionate	Solids
Liquid	mass	=	13.65	(gm)	density	=	3	(gm/cc)	viscosity	=	1.44	(log	10	poise)	(analysis	in	wt	%)
	G	=	-188773	(J)	H	=	-137780	(J)	S	=	35.58	(J/K)	V	=	4.55	(cc)	Cp	=	18.98	(J/K)
	SiO2	TiO2	Al2O3	Fe2O3	Cr2O3	FeO	MnO	MgO	NiO	CoO	CaO	Na2O	K2O	P2O5	H2O	CO2	SO3	Cl2O-1	F2O-1
	41.29	1.41	12.47	3.61	0	24.09	0.89	4.82	0	0	5.54	5.26	0.62	0	0	0	0	0	0
olivine	mass	=	0.3	(gm)	density	=	3.51	(gm/cc)	(analysis	in	mole	%)
	(Ca0.01Mg0.64Fe''0.33Mn0.03Co0.00Ni0.00)2SiO4
	G	=	-4124.01	(J)	H	=	-3127.66	(J)	S	=	0.7	(J/K)	V	=	0.09	(cc)	Cp	=	0.35	(J/K)
	tephroite	fayalite	co-olivine	ni-olivine	monticellite	forsterite
	3.28	32.64	0	0	1.24	62.84
feldspar	mass	=	0.92	(gm)	density	=	2.64	(gm/cc)	(analysis	in	mole	%)
	K0.02Na0.45Ca0.53Al1.53Si2.47O8
	G	=	-15731.6	(J)	H	=	-12503.4	(J)	S	=	2.25	(J/K)	V	=	0.35	(cc)	Cp	=	1.13	(J/K)
	albite	anorthite	sanidine
	44.88	53.41	1.71
Total	solids	mass	=	1.22	(gm)	density	=	2.81	(gm/cc)
	G	=	-19855.6	(J)	H	=	-15631.1	(J)	S	=	2.95	(J/K)	V	=	0.43	(cc)	Cp	=	1.48	(J/K)
Summary	of	all	fractionated	phases:	(total	mass	=	85.22	grams)
olivine	mass	=	0.8	(gm)	density	=	3.47	(gm/cc)	(analysis	in	mole	%)
	(Ca0.01Mg0.67Fe''0.30Mn0.03Co0.00Ni0.00)2SiO4
	G	=	-11331.5	(J)	H	=	-8636.85	(J)	S	=	1.88	(J/K)	V	=	0.23	(cc)	Cp	=	0.94	(J/K)
	tephroite	fayalite	co-olivine	ni-olivine	monticellite	forsterite
	2.84	29.84	0	0	1.19	66.13
orthopyroxene	mass	=	26.38	(gm)	density	=	3.22	(gm/cc)	(analysis	in	mole	%)
	opx	Na0.00Ca0.05Fe''0.23Mg1.62Fe'''0.02Ti0.00Al0.18Si1.90O6
	G	=	-431817	(J)	H	=	-340728	(J)	S	=	63.56	(J/K)	V	=	8.19	(cc)	Cp	=	33.6	(J/K)
	diopside	clinoenstatit	hedenbergite	alumino-buffo	buffonite	essenite	jadeite
	-28.62	95.16	23.22	7.58	-7.38	9.85	0.19
clinopyroxene	mass	=	15.05	(gm)	density	=	3.28	(gm/cc)	(analysis	in	mole	%)
	cpx	Na0.01Ca0.22Fe''0.38Mg1.24Fe'''0.05Ti0.00Al0.24Si1.86O6
	G	=	-235273	(J)	H	=	-183786	(J)	S	=	35.93	(J/K)	V	=	4.59	(cc)	Cp	=	18.39	(J/K)
	diopside	clinoenstatit	hedenbergite	alumino-buffo	buffonite	essenite	jadeite
	-30.98	77.3	38.5	9.49	-8.86	13.45	1.11
feldspar	mass	=	42.99	(gm)	density	=	2.67	(gm/cc)	(analysis	in	mole	%)
	K0.00Na0.29Ca0.71Al1.71Si2.29O8
	G	=	-736526	(J)	H	=	-587277	(J)	S	=	104.14	(J/K)	V	=	16.08	(cc)	Cp	=	52.78	(J/K)
	albite	anorthite	sanidine
	28.84	70.85	0.31
Viscosity	of	the	System	cannot	be	computed.
System	mass	=	100.09	(gm)	density	=	2.94	(gm/cc)
	G	=	-1.62358e+06	(J)	H	=	-1.27384e+06	(J)	S	=	244.03	(J/K)	V	=	34.06	(cc)	Cp	=	126.17	(J/K)
Oxygen	delta	moles	=	-0.000471175	delta	grams	=	-0.015077
	G	=	155.15	(J)	H	=	-17.97	(J)	S	=	-0.12	(J/K)	V	=	-56.14	(cc)	Cp	=	-0.02	(J/K)
**********----------**********
Title:	Dummy	Title
T	=	1150	(C)	P	=	5	(kbars)	log(10)	f	O2	=	-8.5	delta	HM	=	-5.22	NNO	=	-0.34	QFM	=	0	COH	=	1.93	IW	=	3.89
Constraint	Flags:	fO2	path	=	QFM	Fractionate	Solids
Liquid	mass	=	12.6	(gm)	density	=	3.03	(gm/cc)	viscosity	=	1.39	(log	10	poise)	(analysis	in	wt	%)
	G	=	-171691	(J)	H	=	-125153	(J)	S	=	32.7	(J/K)	V	=	4.16	(cc)	Cp	=	17.43	(J/K)
	SiO2	TiO2	Al2O3	Fe2O3	Cr2O3	FeO	MnO	MgO	NiO	CoO	CaO	Na2O	K2O	P2O5	H2O	CO2	SO3	Cl2O-1	F2O-1
	40.6	1.5	12.04	3.75	0	25.5	0.92	4.51	0	0	5.1	5.43	0.65	0	0	0	0	0	0
olivine	mass	=	0.18	(gm)	density	=	3.54	(gm/cc)	(analysis	in	mole	%)
	(Ca0.01Mg0.62Fe''0.35Mn0.04Co0.00Ni0.00)2SiO4
	G	=	-2485.4	(J)	H	=	-1883.08	(J)	S	=	0.42	(J/K)	V	=	0.05	(cc)	Cp	=	0.21	(J/K)
	tephroite	fayalite	co-olivine	ni-olivine	monticellite	forsterite
	3.64	34.74	0	0	1.23	60.4
clinopyroxene	mass	=	0.29	(gm)	density	=	3.33	(gm/cc)	(analysis	in	mole	%)
	cpx	Na0.05Ca0.73Fe''0.28Mg0.68Fe'''0.11Ti0.03Al0.35Si1.76O6
	G	=	-4542.71	(J)	H	=	-3574.91	(J)	S	=	0.68	(J/K)	V	=	0.09	(cc)	Cp	=	0.34	(J/K)
	diopside	clinoenstatit	hedenbergite	alumino-buffo	buffonite	essenite	jadeite
	20.73	22.21	28.13	12.61	-6.35	17.56	5.11
feldspar	mass	=	0.57	(gm)	density	=	2.64	(gm/cc)	(analysis	in	mole	%)
	K0.02Na0.47Ca0.51Al1.51Si2.49O8
	G	=	-9756.38	(J)	H	=	-7768.91	(J)	S	=	1.4	(J/K)	V	=	0.22	(cc)	Cp	=	0.7	(J/K)
	albite	anorthite	sanidine
	46.99	50.91	2.1
Total	solids	mass	=	1.05	(gm)	density	=	2.94	(gm/cc)
	G	=	-16784.5	(J)	H	=	-13226.9	(J)	S	=	2.5	(J/K)	V	=	0.36	(cc)	Cp	=	1.25	(J/K)
Summary	of	all	fractionated	phases:	(total	mass	=	86.44	grams)
olivine	mass	=	1.1	(gm)	density	=	3.48	(gm/cc)	(analysis	in	mole	%)
	(Ca0.01Mg0.66Fe''0.31Mn0.03Co0.00Ni0.00)2SiO4
	G	=	-15407.3	(J)	H	=	-11760.2	(J)	S	=	2.56	(J/K)	V	=	0.32	(cc)	Cp	=	1.28	(J/K)
	tephroite	fayalite	co-olivine	ni-olivine	monticellite	forsterite
	2.96	30.59	0	0	1.2	65.25
orthopyroxene	mass	=	26.38	(gm)	density	=	3.22	(gm/cc)	(analysis	in	mole	%)
	opx	Na0.00Ca0.05Fe''0.23Mg1.62Fe'''0.02Ti0.00Al0.18Si1.90O6
	G	=	-431182	(J)	H	=	-341064	(J)	S	=	63.32	(J/K)	V	=	8.18	(cc)	Cp	=	33.57	(J/K)
	diopside	clinoenstatit	hedenbergite	alumino-buffo	buffonite	essenite	jadeite
	-28.62	95.16	23.22	7.58	-7.38	9.85	0.19
clinopyroxene	mass	=	15.05	(gm)	density	=	3.28	(gm/cc)	(analysis	in	mole	%)
	cpx	Na0.01Ca0.22Fe''0.38Mg1.24Fe'''0.05Ti0.00Al0.24Si1.86O6
	G	=	-234915	(J)	H	=	-183970	(J)	S	=	35.8	(J/K)	V	=	4.58	(cc)	Cp	=	18.37	(J/K)
	diopside	clinoenstatit	hedenbergite	alumino-buffo	buffonite	essenite	jadeite
	-30.98	77.3	38.5	9.49	-8.86	13.45	1.11
feldspar	mass	=	43.91	(gm)	density	=	2.67	(gm/cc)	(analysis	in	mole	%)
	K0.00Na0.29Ca0.70Al1.70Si2.30O8
	G	=	-751152	(J)	H	=	-600282	(J)	S	=	106.01	(J/K)	V	=	16.42	(cc)	Cp	=	53.86	(J/K)
	albite	anorthite	sanidine
	29.18	70.48	0.34
Viscosity	of	the	System	cannot	be	computed.
System	mass	=	100.09	(gm)	density	=	2.94	(gm/cc)
	G	=	-1.62113e+06	(J)	H	=	-1.27546e+06	(J)	S	=	242.89	(J/K)	V	=	34.03	(cc)	Cp	=	125.77	(J/K)
Oxygen	delta	moles	=	-0.000495379	delta	grams	=	-0.0158515
	G	=	161.85	(J)	H	=	-18.72	(J)	S	=	-0.13	(J/K)	V	=	-58.62	(cc)	Cp	=	-0.02	(J/K)
**********----------**********
Title:	Dummy	Title
T	=	1140	(C)	P	=	5	(kbars)	log(10)	f	O2	=	-8.62	delta	HM	=	-5.22	NNO	=	-0.34	QFM	=	0	COH	=	1.92	IW	=	3.9
Constraint	Flags:	fO2	path	=	QFM	Fractionate	Solids
Liquid	mass	=	11.71	(gm)	density	=	3.06	(gm/cc)	viscosity	=	1.33	(log	10	poise)	(analysis	in	wt	%)
	G	=	-157065	(J)	H	=	-114341	(J)	S	=	30.23	(J/K)	V	=	3.83	(cc)	Cp	=	16.12	(J/K)
	SiO2	TiO2	Al2O3	Fe2O3	Cr2O3	FeO	MnO	MgO	NiO	CoO	CaO	Na2O	K2O	P2O5	H2O	CO2	SO3	Cl2O-1	F2O-1
	39.86	1.61	11.45	3.91	0	26.91	0.93	4.28	0	0	4.82	5.55	0.68	0	0	0	0	0	0
olivine	mass	=	0.2	(gm)	density	=	3.56	(gm/cc)	(analysis	in	mole	%)
	(Ca0.01Mg0.59Fe''0.37Mn0.04Co0.00Ni0.00)2SiO4
	G	=	-2717.89	(J)	H	=	-2058.15	(J)	S	=	0.47	(J/K)	V	=	0.06	(cc)	Cp	=	0.23	(J/K)
	tephroite	fayalite	co-olivine	ni-olivine	monticellite	forsterite
	3.94	36.6	0	0	1.25	58.2
clinopyroxene	mass	=	0.09	(gm)	density	=	3.34	(gm/cc)	(analysis	in	mole	%)
	cpx	Na0.06Ca0.75Fe''0.28Mg0.65Fe'''0.12Ti0.04Al0.37Si1.74O6
	G	=	-1330.5	(J)	H	=	-1049.3	(J)	S	=	0.2	(J/K)	V	=	0.03	(cc)	Cp	=	0.1	(J/K)
	diopside	clinoenstatit	hedenbergite	alumino-buffo	buffonite	essenite	jadeite
	21.05	19.81	27.91	13.47	-5.53	17.76	5.52
feldspar	mass	=	0.61	(gm)	density	=	2.63	(gm/cc)	(analysis	in	mole	%)
	K0.03Na0.48Ca0.49Al1.49Si2.51O8
	G	=	-10336.6	(J)	H	=	-8247.16	(J)	S	=	1.48	(J/K)	V	=	0.23	(cc)	Cp	=	0.74	(J/K)
	albite	anorthite	sanidine
	48.49	48.95	2.57
Total	solids	mass	=	0.9	(gm)	density	=	2.86	(gm/cc)
	G	=	-14385	(J)	H	=	-11354.6	(J)	S	=	2.14	(J/K)	V	=	0.31	(cc)	Cp	=	1.08	(J/K)
Summary	of	all	fractionated	phases:	(total	mass	=	87.48	grams)
olivine	mass	=	1.28	(gm)	density	=	3.49	(gm/cc)	(analysis	in	mole	%)
	(Ca0.01Mg0.66Fe''0.31Mn0.03Co0.00Ni0.00)2SiO4
	G	=	-17840.5	(J)	H	=	-13641.1	(J)	S	=	2.97	(J/K)	V	=	0.37	(cc)	Cp	=	1.49	(J/K)
	tephroite	fayalite	co-olivine	ni-olivine	monticellite	forsterite
	3.05	31.17	0	0	1.21	64.57
orthopyroxene	mass	=	26.38	(gm)	density	=	3.22	(gm/cc)	(analysis	in	mole	%)
	opx	Na0.00Ca0.05Fe''0.23Mg1.62Fe'''0.02Ti0.00Al0.18Si1.90O6
	G	=	-430550	(J)	H	=	-341400	(J)	S	=	63.09	(J/K)	V	=	8.18	(cc)	Cp	=	33.54	(J/K)
	diopside	clinoenstatit	hedenbergite	alumino-buffo	buffonite	essenite	jadeite
	-28.62	95.16	23.22	7.58	-7.38	9.85	0.19
clinopyroxene	mass	=	15.35	(gm)	density	=	3.29	(gm/cc)	(analysis	in	mole	%)
	cpx	Na0.01Ca0.23Fe''0.38Mg1.23Fe'''0.05Ti0.00Al0.24Si1.86O6
	G	=	-239060	(J)	H	=	-187696	(J)	S	=	36.35	(J/K)	V	=	4.67	(cc)	Cp	=	18.69	(J/K)
	diopside	clinoenstatit	hedenbergite	alumino-buffo	buffonite	essenite	jadeite
	-30.03	76.29	38.31	9.55	-8.82	13.52	1.18
feldspar	mass	=	44.47	(gm)	density	=	2.67	(gm/cc)	(analysis	in	mole	%)
	K0.00Na0.29Ca0.70Al1.70Si2.30O8
	G	=	-759791	(J)	H	=	-608558	(J)	S	=	107.02	(J/K)	V	=	16.63	(cc)	Cp	=	54.5	(J/K)
	albite	anorthite	sanidine
	29.41	70.23	0.36
Viscosity	of	the	System	cannot	be	computed.
System	mass	=	100.09	(gm)	density	=	2.94	(gm/cc)
	G	=	-1.61869e+06	(J)	H	=	-1.27699e+06	(J)	S	=	241.8	(J/K)	V	=	34	(cc)	Cp	=	125.42	(J/K)
Oxygen	delta	moles	=	-0.000530393	delta	grams	=	-0.0169719
	G	=	171.93	(J)	H	=	-19.85	(J)	S	=	-0.14	(J/K)	V	=	-62.32	(cc)	Cp	=	-0.02	(J/K)
**********----------**********
Title:	Dummy	Title
T	=	1130	(C)	P	=	5	(kbars)	log(10)	f	O2	=	-8.74	delta	HM	=	-5.22	NNO	=	-0.33	QFM	=	0	COH	=	1.9	IW	=	3.92
Constraint	Flags:	fO2	path	=	QFM	Fractionate	Solids
Liquid	mass	=	10.95	(gm)	density	=	3.08	(gm/cc)	viscosity	=	1.27	(log	10	poise)	(analysis	in	wt	%)
	G	=	-144585	(J)	H	=	-105136	(J)	S	=	28.11	(J/K)	V	=	3.55	(cc)	Cp	=	15	(J/K)
	SiO2	TiO2	Al2O3	Fe2O3	Cr2O3	FeO	MnO	MgO	NiO	CoO	CaO	Na2O	K2O	P2O5	H2O	CO2	SO3	Cl2O-1	F2O-1
	39.13	1.71	10.91	4.06	0	28.27	0.94	4.05	0	0	4.56	5.67	0.7	0	0	0	0	0	0
olivine	mass	=	0.18	(gm)	density	=	3.59	(gm/cc)	(analysis	in	mole	%)
	(Ca0.01Mg0.57Fe''0.38Mn0.04Co0.00Ni0.00)2SiO4
	G	=	-2336.5	(J)	H	=	-1768.38	(J)	S	=	0.4	(J/K)	V	=	0.05	(cc)	Cp	=	0.2	(J/K)
	tephroite	fayalite	co-olivine	ni-olivine	monticellite	forsterite
	4.25	38.49	0	0	1.27	55.98
clinopyroxene	mass	=	0.09	(gm)	density	=	3.35	(gm/cc)	(analysis	in	mole	%)
	cpx	Na0.06Ca0.77Fe''0.28Mg0.61Fe'''0.13Ti0.05Al0.39Si1.72O6
	G	=	-1356.67	(J)	H	=	-1072.15	(J)	S	=	0.2	(J/K)	V	=	0.03	(cc)	Cp	=	0.1	(J/K)
	diopside	clinoenstatit	hedenbergite	alumino-buffo	buffonite	essenite	jadeite
	20.69	17.56	27.68	14.77	-4.51	17.9	5.91
feldspar	mass	=	0.5	(gm)	density	=	2.63	(gm/cc)	(analysis	in	mole	%)
	K0.03Na0.50Ca0.47Al1.47Si2.53O8
	G	=	-8572.55	(J)	H	=	-6853.23	(J)	S	=	1.23	(J/K)	V	=	0.19	(cc)	Cp	=	0.62	(J/K)
	albite	anorthite	sanidine
	49.79	47.1	3.11
Total	solids	mass	=	0.77	(gm)	density	=	2.88	(gm/cc)
	G	=	-12265.7	(J)	H	=	-9693.76	(J)	S	=	1.83	(J/K)	V	=	0.27	(cc)	Cp	=	0.92	(J/K)
Summary	of	all	fractionated	phases:	(total	mass	=	88.37	grams)
olivine	mass	=	1.48	(gm)	density	=	3.5	(gm/cc)	(analysis	in	mole	%)
	(Ca0.01Mg0.65Fe''0.32Mn0.03Co0.00Ni0.00)2SiO4
	G	=	-20502	(J)	H	=	-15699.5	(J)	S	=	3.42	(J/K)	V	=	0.42	(cc)	Cp	=	1.72	(J/K)
	tephroite	fayalite	co-olivine	ni-olivine	monticellite	forsterite
	3.17	31.89	0	0	1.21	63.72
orthopyroxene	mass	=	26.38	(gm)	density	=	3.23	(gm/cc)	(analysis	in	mole	%)
	opx	Na0.00Ca0.05Fe''0.23Mg1.62Fe'''0.02Ti0.00Al0.18Si1.90O6
	G	=	-429921	(J)	H	=	-341735	(J)	S	=	62.85	(J/K)	V	=	8.18	(cc)	Cp	=	33.51	(J/K)
	diopside	clinoenstatit	hedenbergite	alumino-buffo	buffonite	essenite	jadeite
	-28.62	95.16	23.22	7.58	-7.38	9.85	0.19
clinopyroxene	mass	=	15.43	(gm)	density	=	3.29	(gm/cc)	(analysis	in	mole	%)
	cpx	Na0.01Ca0.23Fe''0.38Mg1.23Fe'''0.05Ti0.00Al0.24Si1.86O6
	G	=	-239991	(J)	H	=	-188904	(J)	S	=	36.41	(J/K)	V	=	4.69	(cc)	Cp	=	18.77	(J/K)
	diopside	clinoenstatit	hedenbergite	alumino-buffo	buffonite	essenite	jadeite
	-29.76	75.99	38.25	9.57	-8.8	13.55	1.2
feldspar	mass	=	45.08	(gm)	density	=	2.67	(gm/cc)	(analysis	in	mole	%)
	K0.00Na0.30Ca0.70Al1.70Si2.30O8
	G	=	-769001	(J)	H	=	-617320	(J)	S	=	108.1	(J/K)	V	=	16.86	(cc)	Cp	=	55.19	(J/K)
	albite	anorthite	sanidine
	29.67	69.94	0.39
Viscosity	of	the	System	cannot	be	computed.
System	mass	=	100.09	(gm)	density	=	2.95	(gm/cc)
	G	=	-1.61627e+06	(J)	H	=	-1.27849e+06	(J)	S	=	240.73	(J/K)	V	=	33.97	(cc)	Cp	=	125.11	(J/K)
Oxygen	delta	moles	=	-0.000560329	delta	grams	=	-0.0179298
	G	=	180.2	(J)	H	=	-20.76	(J)	S	=	-0.14	(J/K)	V	=	-65.37	(cc)	Cp	=	-0.02	(J/K)
**********----------**********
Title:	Dummy	Title
T	=	1120	(C)	P	=	5	(kbars)	log(10)	f	O2	=	-8.86	delta	HM	=	-5.22	NNO	=	-0.32	QFM	=	0	COH	=	1.89	IW	=	3.93
Constraint	Flags:	fO2	path	=	QFM	Fractionate	Solids
Liquid	mass	=	10.29	(gm)	density	=	3.11	(gm/cc)	viscosity	=	1.22	(log	10	poise)	(analysis	in	wt	%)
	G	=	-133865	(J)	H	=	-97251.3	(J)	S	=	26.28	(J/K)	V	=	3.31	(cc)	Cp	=	14.04	(J/K)
	SiO2	TiO2	Al2O3	Fe2O3	Cr2O3	FeO	MnO	MgO	NiO	CoO	CaO	Na2O	K2O	P2O5	H2O	CO2	SO3	Cl2O-1	F2O-1
	38.44	1.79	10.43	4.2	0	29.56	0.94	3.83	0	0	4.29	5.8	0.72	0	0	0	0	0	0
olivine	mass	=	0.16	(gm)	density	=	3.62	(gm/cc)	(analysis	in	mole	%)
	(Ca0.01Mg0.55Fe''0.40Mn0.05Co0.00Ni0.00)2SiO4
	G	=	-2044.52	(J)	H	=	-1546.5	(J)	S	=	0.36	(J/K)	V	=	0.04	(cc)	Cp	=	0.18	(J/K)
	tephroite	fayalite	co-olivine	ni-olivine	monticellite	forsterite
	4.56	40.42	0	0	1.29	53.72
clinopyroxene	mass	=	0.09	(gm)	density	=	3.37	(gm/cc)	(analysis	in	mole	%)
	cpx	Na0.06Ca0.78Fe''0.27Mg0.57Fe'''0.15Ti0.07Al0.41Si1.68O6
	G	=	-1430.36	(J)	H	=	-1132.67	(J)	S	=	0.21	(J/K)	V	=	0.03	(cc)	Cp	=	0.11	(J/K)
	diopside	clinoenstatit	hedenbergite	alumino-buffo	buffonite	essenite	jadeite
	19.44	15.31	27.38	16.88	-3.12	17.85	6.27
feldspar	mass	=	0.41	(gm)	density	=	2.63	(gm/cc)	(analysis	in	mole	%)
	K0.04Na0.51Ca0.45Al1.45Si2.55O8
	G	=	-7055.09	(J)	H	=	-5651.35	(J)	S	=	1.01	(J/K)	V	=	0.16	(cc)	Cp	=	0.51	(J/K)
	albite	anorthite	sanidine
	50.93	45.33	3.74
Total	solids	mass	=	0.67	(gm)	density	=	2.91	(gm/cc)
	G	=	-10530	(J)	H	=	-8330.52	(J)	S	=	1.58	(J/K)	V	=	0.23	(cc)	Cp	=	0.79	(J/K)
Summary	of	all	fractionated	phases:	(total	mass	=	89.13	grams)
olivine	mass	=	1.66	(gm)	density	=	3.51	(gm/cc)	(analysis	in	mole	%)
	(Ca0.01Mg0.64Fe''0.33Mn0.03Co0.00Ni0.00)2SiO4
	G	=	-22778.4	(J)	H	=	-17470.1	(J)	S	=	3.81	(J/K)	V	=	0.47	(cc)	Cp	=	1.91	(J/K)
	tephroite	fayalite	co-olivine	ni-olivine	monticellite	forsterite
	3.28	32.57	0	0	1.22	62.93
orthopyroxene	mass	=	26.38	(gm)	density	=	3.23	(gm/cc)	(analysis	in	mole	%)
	opx	Na0.00Ca0.05Fe''0.23Mg1.62Fe'''0.02Ti0.00Al0.18Si1.90O6
	G	=	-429293	(J)	H	=	-342070	(J)	S	=	62.61	(J/K)	V	=	8.17	(cc)	Cp	=	33.48	(J/K)
	diopside	clinoenstatit	hedenbergite	alumino-buffo	buffonite	essenite	jadeite
	-28.62	95.16	23.22	7.58	-7.38	9.85	0.19
clinopyroxene	mass	=	15.52	(gm)	density	=	3.29	(gm/cc)	(analysis	in	mole	%)
	cpx	Na0.01Ca0.23Fe''0.38Mg1.22Fe'''0.05Ti0.00Al0.24Si1.86O6
	G	=	-240948	(J)	H	=	-190134	(J)	S	=	36.47	(J/K)	V	=	4.72	(cc)	Cp	=	18.86	(J/K)
	diopside	clinoenstatit	hedenbergite	alumino-buffo	buffonite	essenite	jadeite
	-29.49	75.67	38.2	9.6	-8.78	13.57	1.23
feldspar	mass	=	45.58	(gm)	density	=	2.67	(gm/cc)	(analysis	in	mole	%)
	K0.00Na0.30Ca0.70Al1.70Si2.30O8
	G	=	-776438	(J)	H	=	-624694	(J)	S	=	108.92	(J/K)	V	=	17.05	(cc)	Cp	=	55.75	(J/K)
	albite	anorthite	sanidine
	29.89	69.69	0.42
Viscosity	of	the	System	cannot	be	computed.
System	mass	=	100.09	(gm)	density	=	2.95	(gm/cc)
	G	=	-1.61385e+06	(J)	H	=	-1.27995e+06	(J)	S	=	239.68	(J/K)	V	=	33.94	(cc)	Cp	=	124.82	(J/K)
Oxygen	delta	moles	=	-0.00058515	delta	grams	=	-0.0187241
	G	=	186.69	(J)	H	=	-21.47	(J)	S	=	-0.15	(J/K)	V	=	-67.78	(cc)	Cp	=	-0.02	(J/K)
**********----------**********
Title:	Dummy	Title
T	=	1110	(C)	P	=	5	(kbars)	log(10)	f	O2	=	-8.98	delta	HM	=	-5.22	NNO	=	-0.32	QFM	=	0	COH	=	1.88	IW	=	3.95
Constraint	Flags:	fO2	path	=	QFM	Fractionate	Solids
Liquid	mass	=	9.71	(gm)	density	=	3.14	(gm/cc)	viscosity	=	1.17	(log	10	poise)	(analysis	in	wt	%)
	G	=	-124514	(J)	H	=	-90395.4	(J)	S	=	24.67	(J/K)	V	=	3.09	(cc)	Cp	=	13.19	(J/K)
	SiO2	TiO2	Al2O3	Fe2O3	Cr2O3	FeO	MnO	MgO	NiO	CoO	CaO	Na2O	K2O	P2O5	H2O	CO2	SO3	Cl2O-1	F2O-1
	37.8	1.86	10.01	4.33	0	30.77	0.94	3.6	0	0	4.02	5.93	0.74	0	0	0	0	0	0
olivine	mass	=	0.14	(gm)	density	=	3.64	(gm/cc)	(analysis	in	mole	%)
	(Ca0.01Mg0.53Fe''0.42Mn0.05Co0.00Ni0.00)2SiO4
	G	=	-1846.25	(J)	H	=	-1395.56	(J)	S	=	0.33	(J/K)	V	=	0.04	(cc)	Cp	=	0.16	(J/K)
	tephroite	fayalite	co-olivine	ni-olivine	monticellite	forsterite
	4.87	42.45	0	0	1.3	51.37
clinopyroxene	mass	=	0.1	(gm)	density	=	3.39	(gm/cc)	(analysis	in	mole	%)
	cpx	Na0.07Ca0.81Fe''0.27Mg0.52Fe'''0.16Ti0.10Al0.45Si1.63O6
	G	=	-1547.06	(J)	H	=	-1227.62	(J)	S	=	0.23	(J/K)	V	=	0.03	(cc)	Cp	=	0.12	(J/K)
	diopside	clinoenstatit	hedenbergite	alumino-buffo	buffonite	essenite	jadeite
	16.56	12.71	26.79	21.14	-0.86	17.17	6.5
feldspar	mass	=	0.34	(gm)	density	=	2.62	(gm/cc)	(analysis	in	mole	%)
	K0.04Na0.52Ca0.44Al1.44Si2.56O8
	G	=	-5787.92	(J)	H	=	-4645.52	(J)	S	=	0.83	(J/K)	V	=	0.13	(cc)	Cp	=	0.42	(J/K)
	albite	anorthite	sanidine
	51.97	43.56	4.47
Total	solids	mass	=	0.59	(gm)	density	=	2.94	(gm/cc)
	G	=	-9181.23	(J)	H	=	-7268.71	(J)	S	=	1.38	(J/K)	V	=	0.2	(cc)	Cp	=	0.69	(J/K)
Summary	of	all	fractionated	phases:	(total	mass	=	89.79	grams)
olivine	mass	=	1.81	(gm)	density	=	3.52	(gm/cc)	(analysis	in	mole	%)
	(Ca0.01Mg0.63Fe''0.33Mn0.03Co0.00Ni0.00)2SiO4
	G	=	-24759.6	(J)	H	=	-19020.8	(J)	S	=	4.15	(J/K)	V	=	0.51	(cc)	Cp	=	2.09	(J/K)
	tephroite	fayalite	co-olivine	ni-olivine	monticellite	forsterite
	3.39	33.22	0	0	1.22	62.16
orthopyroxene	mass	=	26.38	(gm)	density	=	3.23	(gm/cc)	(analysis	in	mole	%)
	opx	Na0.00Ca0.05Fe''0.23Mg1.62Fe'''0.02Ti0.00Al0.18Si1.90O6
	G	=	-428668	(J)	H	=	-342404	(J)	S	=	62.37	(J/K)	V	=	8.17	(cc)	Cp	=	33.44	(J/K)
	diopside	clinoenstatit	hedenbergite	alumino-buffo	buffonite	essenite	jadeite
	-28.62	95.16	23.22	7.58	-7.38	9.85	0.19
clinopyroxene	mass	=	15.61	(gm)	density	=	3.29	(gm/cc)	(analysis	in	mole	%)
	cpx	Na0.01Ca0.23Fe''0.38Mg1.22Fe'''0.05Ti0.00Al0.24Si1.86O6
	G	=	-241978	(J)	H	=	-191426	(J)	S	=	36.55	(J/K)	V	=	4.74	(cc)	Cp	=	18.94	(J/K)
	diopside	clinoenstatit	hedenbergite	alumino-buffo	buffonite	essenite	jadeite
	-29.22	75.33	38.14	9.64	-8.74	13.59	1.26
feldspar	mass	=	45.99	(gm)	density	=	2.67	(gm/cc)	(analysis	in	mole	%)
	K0.00Na0.30Ca0.69Al1.69Si2.31O8
	G	=	-782352	(J)	H	=	-630870	(J)	S	=	109.52	(J/K)	V	=	17.2	(cc)	Cp	=	56.2	(J/K)
	albite	anorthite	sanidine
	30.08	69.47	0.45
Viscosity	of	the	System	cannot	be	computed.
System	mass	=	100.09	(gm)	density	=	2.95	(gm/cc)
	G	=	-1.61145e+06	(J)	H	=	-1.28138e+06	(J)	S	=	238.64	(J/K)	V	=	33.92	(cc)	Cp	=	124.55	(J/K)
Oxygen	delta	moles	=	-0.00060495	delta	grams	=	-0.0193577
	G	=	191.46	(J)	H	=	-21.98	(J)	S	=	-0.15	(J/K)	V	=	-69.57	(cc)	Cp	=	-0.02	(J/K)
**********----------**********
Title:	Dummy	Title
T	=	1100	(C)	P	=	5	(kbars)	log(10)	f	O2	=	-9.11	delta	HM	=	-5.22	NNO	=	-0.31	QFM	=	0	COH	=	1.87	IW	=	3.96
Constraint	Flags:	fO2	path	=	QFM	Fractionate	Solids
Liquid	mass	=	9.15	(gm)	density	=	3.16	(gm/cc)	viscosity	=	1.13	(log	10	poise)	(analysis	in	wt	%)
	G	=	-115769	(J)	H	=	-83990.2	(J)	S	=	23.14	(J/K)	V	=	2.9	(cc)	Cp	=	12.38	(J/K)
	SiO2	TiO2	Al2O3	Fe2O3	Cr2O3	FeO	MnO	MgO	NiO	CoO	CaO	Na2O	K2O	P2O5	H2O	CO2	SO3	Cl2O-1	F2O-1
	37.24	1.87	9.6	4.45	0	31.99	0.92	3.36	0	0	3.73	6.08	0.75	0	0	0	0	0	0
olivine	mass	=	0.15	(gm)	density	=	3.67	(gm/cc)	(analysis	in	mole	%)
	(Ca0.01Mg0.50Fe''0.45Mn0.05Co0.00Ni0.00)2SiO4
	G	=	-1875.66	(J)	H	=	-1416.28	(J)	S	=	0.33	(J/K)	V	=	0.04	(cc)	Cp	=	0.16	(J/K)
	tephroite	fayalite	co-olivine	ni-olivine	monticellite	forsterite
	5.19	44.72	0	0	1.31	48.77
clinopyroxene	mass	=	0.12	(gm)	density	=	3.47	(gm/cc)	(analysis	in	mole	%)
	cpx	Na0.06Ca0.87Fe''0.24Mg0.42Fe'''0.17Ti0.24Al0.59Si1.40O6
	G	=	-1748.41	(J)	H	=	-1393.21	(J)	S	=	0.26	(J/K)	V	=	0.03	(cc)	Cp	=	0.13	(J/K)
	diopside	clinoenstatit	hedenbergite	alumino-buffo	buffonite	essenite	jadeite
	3.03	7.52	24.22	42.18	5.9	11.47	5.69
feldspar	mass	=	0.29	(gm)	density	=	2.62	(gm/cc)	(analysis	in	mole	%)
	K0.05Na0.53Ca0.41Al1.41Si2.59O8
	G	=	-4969.32	(J)	H	=	-3996.14	(J)	S	=	0.71	(J/K)	V	=	0.11	(cc)	Cp	=	0.36	(J/K)
	albite	anorthite	sanidine
	53.11	41.43	5.46
Total	solids	mass	=	0.56	(gm)	density	=	3	(gm/cc)
	G	=	-8593.38	(J)	H	=	-6805.63	(J)	S	=	1.3	(J/K)	V	=	0.19	(cc)	Cp	=	0.65	(J/K)
Summary	of	all	fractionated	phases:	(total	mass	=	90.37	grams)
olivine	mass	=	1.96	(gm)	density	=	3.53	(gm/cc)	(analysis	in	mole	%)
	(Ca0.01Mg0.63Fe''0.34Mn0.03Co0.00Ni0.00)2SiO4
	G	=	-26539.7	(J)	H	=	-20422.1	(J)	S	=	4.46	(J/K)	V	=	0.55	(cc)	Cp	=	2.24	(J/K)
	tephroite	fayalite	co-olivine	ni-olivine	monticellite	forsterite
	3.49	33.87	0	0	1.23	61.4
orthopyroxene	mass	=	26.38	(gm)	density	=	3.23	(gm/cc)	(analysis	in	mole	%)
	opx	Na0.00Ca0.05Fe''0.23Mg1.62Fe'''0.02Ti0.00Al0.18Si1.90O6
	G	=	-428046	(J)	H	=	-342739	(J)	S	=	62.13	(J/K)	V	=	8.17	(cc)	Cp	=	33.41	(J/K)
	diopside	clinoenstatit	hedenbergite	alumino-buffo	buffonite	essenite	jadeite
	-28.62	95.16	23.22	7.58	-7.38	9.85	0.19
clinopyroxene	mass	=	15.71	(gm)	density	=	3.29	(gm/cc)	(analysis	in	mole	%)
	cpx	Na0.01Ca0.24Fe''0.38Mg1.21Fe'''0.05Ti0.01Al0.25Si1.85O6
	G	=	-243124	(J)	H	=	-192812	(J)	S	=	36.64	(J/K)	V	=	4.77	(cc)	Cp	=	19.04	(J/K)
	diopside	clinoenstatit	hedenbergite	alumino-buffo	buffonite	essenite	jadeite
	-28.94	74.95	38.07	9.71	-8.7	13.62	1.29
feldspar	mass	=	46.33	(gm)	density	=	2.67	(gm/cc)	(analysis	in	mole	%)
	K0.00Na0.30Ca0.69Al1.69Si2.31O8
	G	=	-786995	(J)	H	=	-636044	(J)	S	=	109.93	(J/K)	V	=	17.32	(cc)	Cp	=	56.55	(J/K)
	albite	anorthite	sanidine
	30.24	69.28	0.48
Viscosity	of	the	System	cannot	be	computed.
System	mass	=	100.08	(gm)	density	=	2.95	(gm/cc)
	G	=	-1.60907e+06	(J)	H	=	-1.28281e+06	(J)	S	=	237.6	(J/K)	V	=	33.9	(cc)	Cp	=	124.28	(J/K)
Oxygen	delta	moles	=	-0.000622365	delta	grams	=	-0.0199149
	G	=	195.39	(J)	H	=	-22.39	(J)	S	=	-0.16	(J/K)	V	=	-71.05	(cc)	Cp	=	-0.02	(J/K)
**********----------**********
Title:	Dummy	Title
T	=	1090	(C)	P	=	5	(kbars)	log(10)	f	O2	=	-9.24	delta	HM	=	-5.22	NNO	=	-0.31	QFM	=	0	COH	=	1.85	IW	=	3.98
Constraint	Flags:	fO2	path	=	QFM	Fractionate	Solids
Liquid	mass	=	8.56	(gm)	density	=	3.19	(gm/cc)	viscosity	=	1.08	(log	10	poise)	(analysis	in	wt	%)
	G	=	-106396	(J)	H	=	-77073.6	(J)	S	=	21.51	(J/K)	V	=	2.68	(cc)	Cp	=	11.51	(J/K)
	SiO2	TiO2	Al2O3	Fe2O3	Cr2O3	FeO	MnO	MgO	NiO	CoO	CaO	Na2O	K2O	P2O5	H2O	CO2	SO3	Cl2O-1	F2O-1
	36.6	1.84	9.09	4.59	0	33.51	0.91	3.12	0	0	3.37	6.28	0.7	0	0	0	0	0	0
olivine	mass	=	0.15	(gm)	density	=	3.71	(gm/cc)	(analysis	in	mole	%)
	(Ca0.01Mg0.47Fe''0.47Mn0.06Co0.00Ni0.00)2SiO4
	G	=	-1832.93	(J)	H	=	-1382.01	(J)	S	=	0.33	(J/K)	V	=	0.04	(cc)	Cp	=	0.16	(J/K)
	tephroite	fayalite	co-olivine	ni-olivine	monticellite	forsterite
	5.57	47.21	0	0	1.29	45.92
clinopyroxene	mass	=	0.14	(gm)	density	=	3.51	(gm/cc)	(analysis	in	mole	%)
	cpx	Na0.05Ca0.88Fe''0.24Mg0.38Fe'''0.17Ti0.30Al0.67Si1.31O6
	G	=	-2113.85	(J)	H	=	-1690.38	(J)	S	=	0.31	(J/K)	V	=	0.04	(cc)	Cp	=	0.16	(J/K)
	diopside	clinoenstatit	hedenbergite	alumino-buffo	buffonite	essenite	jadeite
	-5.02	6.2	24.05	52.65	8.07	8.68	5.38
feldspar	mass	=	0.28	(gm)	density	=	2.62	(gm/cc)	(analysis	in	mole	%)
	K0.06Na0.55Ca0.39Al1.39Si2.61O8
	G	=	-4810.87	(J)	H	=	-3876.04	(J)	S	=	0.69	(J/K)	V	=	0.11	(cc)	Cp	=	0.35	(J/K)
	albite	anorthite	sanidine
	54.66	39.02	6.32
leucite	mass	=	0.03	(gm)	density	=	2.44	(gm/cc)	(analysis	in	mole	%)
	K0.91Na0.09AlSi2O6.00(OH)0.00
	G	=	-475.39	(J)	H	=	-373.97	(J)	S	=	0.07	(J/K)	V	=	0.01	(cc)	Cp	=	0.03	(J/K)
	leucite	analcime	na-leucite
	91	0	9
Total	solids	mass	=	0.6	(gm)	density	=	3	(gm/cc)
	G	=	-9233.05	(J)	H	=	-7322.4	(J)	S	=	1.4	(J/K)	V	=	0.2	(cc)	Cp	=	0.7	(J/K)
Summary	of	all	fractionated	phases:	(total	mass	=	90.92	grams)
olivine	mass	=	2.1	(gm)	density	=	3.55	(gm/cc)	(analysis	in	mole	%)
	(Ca0.01Mg0.62Fe''0.35Mn0.04Co0.00Ni0.00)2SiO4
	G	=	-28346.3	(J)	H	=	-21845.9	(J)	S	=	4.77	(J/K)	V	=	0.59	(cc)	Cp	=	2.4	(J/K)
	tephroite	fayalite	co-olivine	ni-olivine	monticellite	forsterite
	3.61	34.6	0	0	1.24	60.55
orthopyroxene	mass	=	26.38	(gm)	density	=	3.23	(gm/cc)	(analysis	in	mole	%)
	opx	Na0.00Ca0.05Fe''0.23Mg1.62Fe'''0.02Ti0.00Al0.18Si1.90O6
	G	=	-427426	(J)	H	=	-343072	(J)	S	=	61.88	(J/K)	V	=	8.16	(cc)	Cp	=	33.37	(J/K)
	diopside	clinoenstatit	hedenbergite	alumino-buffo	buffonite	essenite	jadeite
	-28.62	95.16	23.22	7.58	-7.38	9.85	0.19
clinopyroxene	mass	=	15.82	(gm)	density	=	3.3	(gm/cc)	(analysis	in	mole	%)
	cpx	Na0.01Ca0.24Fe''0.38Mg1.21Fe'''0.05Ti0.01Al0.25Si1.85O6
	G	=	-244471	(J)	H	=	-194361	(J)	S	=	36.76	(J/K)	V	=	4.8	(cc)	Cp	=	19.15	(J/K)
	diopside	clinoenstatit	hedenbergite	alumino-buffo	buffonite	essenite	jadeite
	-28.72	74.5	37.97	9.93	-8.6	13.6	1.32
feldspar	mass	=	46.62	(gm)	density	=	2.67	(gm/cc)	(analysis	in	mole	%)
	K0.01Na0.30Ca0.69Al1.69Si2.31O8
	G	=	-790816	(J)	H	=	-640571	(J)	S	=	110.22	(J/K)	V	=	17.43	(cc)	Cp	=	56.85	(J/K)
	albite	anorthite	sanidine
	30.39	69.1	0.51
Viscosity	of	the	System	cannot	be	computed.
System	mass	=	100.08	(gm)	density	=	2.95	(gm/cc)
	G	=	-1.60669e+06	(J)	H	=	-1.28425e+06	(J)	S	=	236.54	(J/K)	V	=	33.87	(cc)	Cp	=	123.99	(J/K)
Oxygen	delta	moles	=	-0.000643853	delta	grams	=	-0.0206025
	G	=	200.5	(J)	H	=	-22.93	(J)	S	=	-0.16	(J/K)	V	=	-72.97	(cc)	Cp	=	-0.02	(J/K)
**********----------**********
Title:	Dummy	Title
T	=	1080	(C)	P	=	5	(kbars)	log(10)	f	O2	=	-9.37	delta	HM	=	-5.22	NNO	=	-0.3	QFM	=	0	COH	=	1.84	IW	=	3.99
Constraint	Flags:	fO2	path	=	QFM	Fractionate	Solids
Liquid	mass	=	4.37	(gm)	density	=	2.75	(gm/cc)	viscosity	=	2.87	(log	10	poise)	(analysis	in	wt	%)
	G	=	-62750.2	(J)	H	=	-47354.3	(J)	S	=	11.38	(J/K)	V	=	1.59	(cc)	Cp	=	5.91	(J/K)
	SiO2	TiO2	Al2O3	Fe2O3	Cr2O3	FeO	MnO	MgO	NiO	CoO	CaO	Na2O	K2O	P2O5	H2O	CO2	SO3	Cl2O-1	F2O-1
	52.41	0.28	10.23	3.94	0	16.05	1	1.24	0	0	2.53	11.06	1.26	0	0	0	0	0	0
olivine	mass	=	0.38	(gm)	density	=	3.76	(gm/cc)	(analysis	in	mole	%)
	(Ca0.01Mg0.41Fe''0.47Mn0.11Co0.00Ni0.00)2SiO4
	G	=	-4514.95	(J)	H	=	-3388.55	(J)	S	=	0.83	(J/K)	V	=	0.1	(cc)	Cp	=	0.41	(J/K)
	tephroite	fayalite	co-olivine	ni-olivine	monticellite	forsterite
	11.37	47.21	0	0	1.74	39.67
clinopyroxene	mass	=	0.75	(gm)	density	=	3.34	(gm/cc)	(analysis	in	mole	%)
	cpx	Na0.08Ca0.78Fe''0.32Mg0.58Fe'''0.13Ti0.01Al0.25Si1.84O6
	G	=	-11326.6	(J)	H	=	-9050.23	(J)	S	=	1.68	(J/K)	V	=	0.23	(cc)	Cp	=	0.86	(J/K)
	diopside	clinoenstatit	hedenbergite	alumino-buffo	buffonite	essenite	jadeite
	30.95	13.1	31.53	2.97	-0.49	13.49	8.44
feldspar	mass	=	0.57	(gm)	density	=	2.59	(gm/cc)	(analysis	in	mole	%)
	K0.05Na0.69Ca0.25Al1.25Si2.75O8
	G	=	-9638.14	(J)	H	=	-7768.92	(J)	S	=	1.38	(J/K)	V	=	0.22	(cc)	Cp	=	0.7	(J/K)
	albite	anorthite	sanidine
	69.35	25.4	5.26
spinel	mass	=	2.61	(gm)	density	=	4.78	(gm/cc)	(analysis	in	mole	%)
	Fe''1.01Mg0.14Fe'''1.45Al0.25Cr0.00Ti0.15O4
	G	=	-20212.7	(J)	H	=	-12981.2	(J)	S	=	5.34	(J/K)	V	=	0.55	(cc)	Cp	=	2.4	(J/K)
	chromite	hercynite	magnetite	spinel	ulvospinel
	0	-0.98	72.54	13.59	14.85
Total	solids	mass	=	4.32	(gm)	density	=	3.95	(gm/cc)
	G	=	-45692.4	(J)	H	=	-33188.9	(J)	S	=	9.24	(J/K)	V	=	1.09	(cc)	Cp	=	4.36	(J/K)
Summary	of	all	fractionated	phases:	(total	mass	=	91.52	grams)
olivine	mass	=	2.25	(gm)	density	=	3.56	(gm/cc)	(analysis	in	mole	%)
	(Ca0.01Mg0.61Fe''0.35Mn0.04Co0.00Ni0.00)2SiO4
	G	=	-30107.4	(J)	H	=	-23237	(J)	S	=	5.08	(J/K)	V	=	0.63	(cc)	Cp	=	2.56	(J/K)
	tephroite	fayalite	co-olivine	ni-olivine	monticellite	forsterite
	3.73	35.39	0	0	1.24	59.64
orthopyroxene	mass	=	26.38	(gm)	density	=	3.23	(gm/cc)	(analysis	in	mole	%)
	opx	Na0.00Ca0.05Fe''0.23Mg1.62Fe'''0.02Ti0.00Al0.18Si1.90O6
	G	=	-426808	(J)	H	=	-343406	(J)	S	=	61.64	(J/K)	V	=	8.16	(cc)	Cp	=	33.34	(J/K)
	diopside	clinoenstatit	hedenbergite	alumino-buffo	buffonite	essenite	jadeite
	-28.62	95.16	23.22	7.58	-7.38	9.85	0.19
clinopyroxene	mass	=	15.96	(gm)	density	=	3.3	(gm/cc)	(analysis	in	mole	%)
	cpx	Na0.01Ca0.25Fe''0.38Mg1.20Fe'''0.05Ti0.01Al0.25Si1.85O6
	G	=	-246181	(J)	H	=	-196204	(J)	S	=	36.93	(J/K)	V	=	4.84	(cc)	Cp	=	19.28	(J/K)
	diopside	clinoenstatit	hedenbergite	alumino-buffo	buffonite	essenite	jadeite
	-28.53	73.94	37.86	10.28	-8.46	13.56	1.35
feldspar	mass	=	46.9	(gm)	density	=	2.68	(gm/cc)	(analysis	in	mole	%)
	K0.01Na0.31Ca0.69Al1.69Si2.31O8
	G	=	-794476	(J)	H	=	-644981	(J)	S	=	110.48	(J/K)	V	=	17.53	(cc)	Cp	=	57.14	(J/K)
	albite	anorthite	sanidine
	30.54	68.92	0.55
leucite	mass	=	0.03	(gm)	density	=	2.44	(gm/cc)	(analysis	in	mole	%)
	K0.91Na0.09AlSi2O6.00(OH)0.00
	G	=	-440.15	(J)	H	=	-347.1	(J)	S	=	0.07	(J/K)	V	=	0.01	(cc)	Cp	=	0.03	(J/K)
	leucite	analcime	na-leucite
	91	0	9
Viscosity	of	the	System	cannot	be	computed.
System	mass	=	100.2	(gm)	density	=	2.96	(gm/cc)
	G	=	-1.60646e+06	(J)	H	=	-1.28872e+06	(J)	S	=	234.81	(J/K)	V	=	33.86	(cc)	Cp	=	122.62	(J/K)
Oxygen	delta	moles	=	0.00310755	delta	grams	=	0.0994378
	G	=	-959.78	(J)	H	=	109.53	(J)	S	=	0.79	(J/K)	V	=	349.61	(cc)	Cp	=	0.11	(J/K)
**********----------**********
Title:	Dummy	Title
T	=	1070	(C)	P	=	5	(kbars)	log(10)	f	O2	=	-9.5	delta	HM	=	-5.22	NNO	=	-0.3	QFM	=	0	COH	=	1.83	IW	=	4.01
Constraint	Flags:	fO2	path	=	QFM	Fractionate	Solids
Liquid	mass	=	4.07	(gm)	density	=	2.73	(gm/cc)	viscosity	=	2.97	(log	10	poise)	(analysis	in	wt	%)
	G	=	-58513.8	(J)	H	=	-44311.2	(J)	S	=	10.57	(J/K)	V	=	1.49	(cc)	Cp	=	5.49	(J/K)
	SiO2	TiO2	Al2O3	Fe2O3	Cr2O3	FeO	MnO	MgO	NiO	CoO	CaO	Na2O	K2O	P2O5	H2O	CO2	SO3	Cl2O-1	F2O-1
	53.17	0.21	9.91	3.98	0	15.44	0.99	1.06	0	0	2.37	11.55	1.31	0	0	0	0	0	0
olivine	mass	=	0.04	(gm)	density	=	3.79	(gm/cc)	(analysis	in	mole	%)
	(Ca0.01Mg0.39Fe''0.49Mn0.12Co0.00Ni0.00)2SiO4
	G	=	-438.79	(J)	H	=	-329.07	(J)	S	=	0.08	(J/K)	V	=	0.01	(cc)	Cp	=	0.04	(J/K)
	tephroite	fayalite	co-olivine	ni-olivine	monticellite	forsterite
	12.48	48.71	0	0	1.83	36.98
clinopyroxene	mass	=	0.03	(gm)	density	=	3.35	(gm/cc)	(analysis	in	mole	%)
	cpx	Na0.09Ca0.79Fe''0.32Mg0.56Fe'''0.14Ti0.01Al0.25Si1.84O6
	G	=	-502.82	(J)	H	=	-402.56	(J)	S	=	0.07	(J/K)	V	=	0.01	(cc)	Cp	=	0.04	(J/K)
	diopside	clinoenstatit	hedenbergite	alumino-buffo	buffonite	essenite	jadeite
	31.36	12	32.03	2.01	0.06	13.56	8.97
feldspar	mass	=	0.16	(gm)	density	=	2.59	(gm/cc)	(analysis	in	mole	%)
	K0.06Na0.71Ca0.24Al1.24Si2.76O8
	G	=	-2749.49	(J)	H	=	-2220.82	(J)	S	=	0.39	(J/K)	V	=	0.06	(cc)	Cp	=	0.2	(J/K)
	albite	anorthite	sanidine
	70.53	23.69	5.78
spinel	mass	=	0.08	(gm)	density	=	4.8	(gm/cc)	(analysis	in	mole	%)
	Fe''1.00Mg0.12Fe'''1.51Al0.24Cr0.00Ti0.12O4
	G	=	-607.96	(J)	H	=	-390.03	(J)	S	=	0.16	(J/K)	V	=	0.02	(cc)	Cp	=	0.07	(J/K)
	chromite	hercynite	magnetite	spinel	ulvospinel
	0	-0.28	75.37	12.43	12.47
Total	solids	mass	=	0.31	(gm)	density	=	3.15	(gm/cc)
	G	=	-4299.06	(J)	H	=	-3342.48	(J)	S	=	0.71	(J/K)	V	=	0.1	(cc)	Cp	=	0.35	(J/K)
Summary	of	all	fractionated	phases:	(total	mass	=	95.83	grams)
olivine	mass	=	2.63	(gm)	density	=	3.59	(gm/cc)	(analysis	in	mole	%)
	(Ca0.01Mg0.58Fe''0.37Mn0.05Co0.00Ni0.00)2SiO4
	G	=	-34545.1	(J)	H	=	-26638	(J)	S	=	5.89	(J/K)	V	=	0.73	(cc)	Cp	=	2.96	(J/K)
	tephroite	fayalite	co-olivine	ni-olivine	monticellite	forsterite
	4.76	36.98	0	0	1.31	56.95
orthopyroxene	mass	=	26.38	(gm)	density	=	3.23	(gm/cc)	(analysis	in	mole	%)
	opx	Na0.00Ca0.05Fe''0.23Mg1.62Fe'''0.02Ti0.00Al0.18Si1.90O6
	G	=	-426193	(J)	H	=	-343739	(J)	S	=	61.39	(J/K)	V	=	8.16	(cc)	Cp	=	33.31	(J/K)
	diopside	clinoenstatit	hedenbergite	alumino-buffo	buffonite	essenite	jadeite
	-28.62	95.16	23.22	7.58	-7.38	9.85	0.19
clinopyroxene	mass	=	16.71	(gm)	density	=	3.3	(gm/cc)	(analysis	in	mole	%)
	cpx	Na0.02Ca0.27Fe''0.38Mg1.18Fe'''0.05Ti0.01Al0.25Si1.85O6
	G	=	-257092	(J)	H	=	-205409	(J)	S	=	38.48	(J/K)	V	=	5.06	(cc)	Cp	=	20.12	(J/K)
	diopside	clinoenstatit	hedenbergite	alumino-buffo	buffonite	essenite	jadeite
	-25.96	71.31	37.59	9.96	-8.12	13.56	1.66
feldspar	mass	=	47.47	(gm)	density	=	2.67	(gm/cc)	(analysis	in	mole	%)
	K0.01Na0.31Ca0.68Al1.68Si2.32O8
	G	=	-802960	(J)	H	=	-653290	(J)	S	=	111.43	(J/K)	V	=	17.75	(cc)	Cp	=	57.77	(J/K)
	albite	anorthite	sanidine
	31.01	68.38	0.6
leucite	mass	=	0.03	(gm)	density	=	2.44	(gm/cc)	(analysis	in	mole	%)
	K0.91Na0.09AlSi2O6.00(OH)0.00
	G	=	-439.46	(J)	H	=	-347.41	(J)	S	=	0.07	(J/K)	V	=	0.01	(cc)	Cp	=	0.03	(J/K)
	leucite	analcime	na-leucite
	91	0	9
spinel	mass	=	2.61	(gm)	density	=	4.78	(gm/cc)	(analysis	in	mole	%)
	Fe''1.01Mg0.14Fe'''1.45Al0.25Cr0.00Ti0.15O4
	G	=	-20142.5	(J)	H	=	-12994.3	(J)	S	=	5.32	(J/K)	V	=	0.55	(cc)	Cp	=	2.4	(J/K)
	chromite	hercynite	magnetite	spinel	ulvospinel
	0	-0.98	72.54	13.59	14.85
Viscosity	of	the	System	cannot	be	computed.
System	mass	=	100.21	(gm)	density	=	2.96	(gm/cc)
	G	=	-1.60419e+06	(J)	H	=	-1.29007e+06	(J)	S	=	233.86	(J/K)	V	=	33.84	(cc)	Cp	=	122.43	(J/K)
Oxygen	delta	moles	=	0.00321377	delta	grams	=	0.102837
	G	=	-984.42	(J)	H	=	112.11	(J)	S	=	0.82	(J/K)	V	=	358.89	(cc)	Cp	=	0.12	(J/K)
**********----------**********
Title:	Dummy	Title
T	=	1060	(C)	P	=	5	(kbars)	log(10)	f	O2	=	-9.63	delta	HM	=	-5.22	NNO	=	-0.29	QFM	=	0	COH	=	1.81	IW	=	4.03
Constraint	Flags:	fO2	path	=	QFM	Fractionate	Solids
Liquid	mass	=	3.81	(gm)	density	=	2.72	(gm/cc)	viscosity	=	3.08	(log	10	poise)	(analysis	in	wt	%)
	G	=	-54896.7	(J)	H	=	-41722.2	(J)	S	=	9.88	(J/K)	V	=	1.4	(cc)	Cp	=	5.13	(J/K)
	SiO2	TiO2	Al2O3	Fe2O3	Cr2O3	FeO	MnO	MgO	NiO	CoO	CaO	Na2O	K2O	P2O5	H2O	CO2	SO3	Cl2O-1	F2O-1
	53.95	0.15	9.6	4.01	0	14.79	0.97	0.91	0	0	2.22	12.03	1.36	0	0	0	0	0	0
olivine	mass	=	0.03	(gm)	density	=	3.82	(gm/cc)	(analysis	in	mole	%)
	(Ca0.01Mg0.36Fe''0.50Mn0.14Co0.00Ni0.00)2SiO4
	G	=	-359.68	(J)	H	=	-269.61	(J)	S	=	0.07	(J/K)	V	=	0.01	(cc)	Cp	=	0.03	(J/K)
	tephroite	fayalite	co-olivine	ni-olivine	monticellite	forsterite
	13.6	50.07	0	0	1.92	34.41
clinopyroxene	mass	=	0.03	(gm)	density	=	3.35	(gm/cc)	(analysis	in	mole	%)
	cpx	Na0.10Ca0.79Fe''0.33Mg0.54Fe'''0.14Ti0.01Al0.24Si1.85O6
	G	=	-430.49	(J)	H	=	-345.33	(J)	S	=	0.06	(J/K)	V	=	0.01	(cc)	Cp	=	0.03	(J/K)
	diopside	clinoenstatit	hedenbergite	alumino-buffo	buffonite	essenite	jadeite
	31.55	11.01	32.58	1.08	0.62	13.64	9.52
feldspar	mass	=	0.14	(gm)	density	=	2.59	(gm/cc)	(analysis	in	mole	%)
	K0.06Na0.72Ca0.22Al1.22Si2.78O8
	G	=	-2355	(J)	H	=	-1906.13	(J)	S	=	0.34	(J/K)	V	=	0.05	(cc)	Cp	=	0.17	(J/K)
	albite	anorthite	sanidine
	71.6	22.11	6.29
spinel	mass	=	0.07	(gm)	density	=	4.82	(gm/cc)	(analysis	in	mole	%)
	Fe''0.99Mg0.11Fe'''1.56Al0.23Cr0.00Ti0.10O4
	G	=	-537.39	(J)	H	=	-344.54	(J)	S	=	0.14	(J/K)	V	=	0.01	(cc)	Cp	=	0.07	(J/K)
	chromite	hercynite	magnetite	spinel	ulvospinel
	0	0.33	78.04	11.41	10.22
Total	solids	mass	=	0.27	(gm)	density	=	3.17	(gm/cc)
	G	=	-3682.56	(J)	H	=	-2865.61	(J)	S	=	0.61	(J/K)	V	=	0.09	(cc)	Cp	=	0.3	(J/K)
Summary	of	all	fractionated	phases:	(total	mass	=	96.13	grams)
olivine	mass	=	2.66	(gm)	density	=	3.59	(gm/cc)	(analysis	in	mole	%)
	(Ca0.01Mg0.58Fe''0.37Mn0.05Co0.00Ni0.00)2SiO4
	G	=	-34903.6	(J)	H	=	-26981.1	(J)	S	=	5.94	(J/K)	V	=	0.74	(cc)	Cp	=	3	(J/K)
	tephroite	fayalite	co-olivine	ni-olivine	monticellite	forsterite
	4.86	37.13	0	0	1.31	56.7
orthopyroxene	mass	=	26.38	(gm)	density	=	3.23	(gm/cc)	(analysis	in	mole	%)
	opx	Na0.00Ca0.05Fe''0.23Mg1.62Fe'''0.02Ti0.00Al0.18Si1.90O6
	G	=	-425581	(J)	H	=	-344072	(J)	S	=	61.14	(J/K)	V	=	8.15	(cc)	Cp	=	33.27	(J/K)
	diopside	clinoenstatit	hedenbergite	alumino-buffo	buffonite	essenite	jadeite
	-28.62	95.16	23.22	7.58	-7.38	9.85	0.19
clinopyroxene	mass	=	16.74	(gm)	density	=	3.3	(gm/cc)	(analysis	in	mole	%)
	cpx	Na0.02Ca0.27Fe''0.38Mg1.17Fe'''0.05Ti0.01Al0.25Si1.85O6
	G	=	-257177	(J)	H	=	-205985	(J)	S	=	38.4	(J/K)	V	=	5.07	(cc)	Cp	=	20.14	(J/K)
	diopside	clinoenstatit	hedenbergite	alumino-buffo	buffonite	essenite	jadeite
	-25.85	71.2	37.58	9.95	-8.1	13.56	1.67
feldspar	mass	=	47.63	(gm)	density	=	2.67	(gm/cc)	(analysis	in	mole	%)
	K0.01Na0.31Ca0.68Al1.68Si2.32O8
	G	=	-804551	(J)	H	=	-656053	(J)	S	=	111.39	(J/K)	V	=	17.81	(cc)	Cp	=	57.91	(J/K)
	albite	anorthite	sanidine
	31.15	68.23	0.62
leucite	mass	=	0.03	(gm)	density	=	2.44	(gm/cc)	(analysis	in	mole	%)
	K0.91Na0.09AlSi2O6.00(OH)0.00
	G	=	-438.78	(J)	H	=	-347.72	(J)	S	=	0.07	(J/K)	V	=	0.01	(cc)	Cp	=	0.03	(J/K)
	leucite	analcime	na-leucite
	91	0	9
spinel	mass	=	2.69	(gm)	density	=	4.79	(gm/cc)	(analysis	in	mole	%)
	Fe''1.01Mg0.14Fe'''1.45Al0.25Cr0.00Ti0.15O4
	G	=	-20679.1	(J)	H	=	-13398.3	(J)	S	=	5.46	(J/K)	V	=	0.56	(cc)	Cp	=	2.47	(J/K)
	chromite	hercynite	magnetite	spinel	ulvospinel
	0	-0.96	72.62	13.55	14.79
Viscosity	of	the	System	cannot	be	computed.
System	mass	=	100.21	(gm)	density	=	2.96	(gm/cc)
	G	=	-1.60191e+06	(J)	H	=	-1.29142e+06	(J)	S	=	232.9	(J/K)	V	=	33.83	(cc)	Cp	=	122.24	(J/K)
Oxygen	delta	moles	=	0.00331186	delta	grams	=	0.105976
	G	=	-1006.06	(J)	H	=	114.34	(J)	S	=	0.84	(J/K)	V	=	367.09	(cc)	Cp	=	0.12	(J/K)
**********----------**********
Title:	Dummy	Title
T	=	1050	(C)	P	=	5	(kbars)	log(10)	f	O2	=	-9.77	delta	HM	=	-5.22	NNO	=	-0.29	QFM	=	0	COH	=	1.8	IW	=	4.04
Constraint	Flags:	fO2	path	=	QFM	Fractionate	Solids
Liquid	mass	=	3.58	(gm)	density	=	2.7	(gm/cc)	viscosity	=	3.19	(log	10	poise)	(analysis	in	wt	%)
	G	=	-51778.2	(J)	H	=	-39499.2	(J)	S	=	9.28	(J/K)	V	=	1.33	(cc)	Cp	=	4.83	(J/K)
	SiO2	TiO2	Al2O3	Fe2O3	Cr2O3	FeO	MnO	MgO	NiO	CoO	CaO	Na2O	K2O	P2O5	H2O	CO2	SO3	Cl2O-1	F2O-1
	54.74	0.11	9.32	4.01	0	14.08	0.95	0.78	0	0	2.09	12.5	1.41	0	0	0	0	0	0
olivine	mass	=	0.03	(gm)	density	=	3.84	(gm/cc)	(analysis	in	mole	%)
	(Ca0.01Mg0.34Fe''0.51Mn0.15Co0.00Ni0.00)2SiO4
	G	=	-296.02	(J)	H	=	-221.84	(J)	S	=	0.06	(J/K)	V	=	0.01	(cc)	Cp	=	0.03	(J/K)
	tephroite	fayalite	co-olivine	ni-olivine	monticellite	forsterite
	14.75	51.28	0	0	2	31.97
clinopyroxene	mass	=	0.03	(gm)	density	=	3.36	(gm/cc)	(analysis	in	mole	%)
	cpx	Na0.10Ca0.80Fe''0.33Mg0.52Fe'''0.15Ti0.01Al0.24Si1.85O6
	G	=	-373.85	(J)	H	=	-300.47	(J)	S	=	0.06	(J/K)	V	=	0.01	(cc)	Cp	=	0.03	(J/K)
	diopside	clinoenstatit	hedenbergite	alumino-buffo	buffonite	essenite	jadeite
	31.56	10.11	33.15	0.15	1.2	13.74	10.1
feldspar	mass	=	0.12	(gm)	density	=	2.58	(gm/cc)	(analysis	in	mole	%)
	K0.07Na0.73Ca0.21Al1.21Si2.79O8
	G	=	-2032.99	(J)	H	=	-1648.95	(J)	S	=	0.29	(J/K)	V	=	0.05	(cc)	Cp	=	0.15	(J/K)
	albite	anorthite	sanidine
	72.56	20.66	6.78
spinel	mass	=	0.07	(gm)	density	=	4.83	(gm/cc)	(analysis	in	mole	%)
	Fe''0.98Mg0.10Fe'''1.61Al0.23Cr0.00Ti0.08O4
	G	=	-483.8	(J)	H	=	-310.11	(J)	S	=	0.13	(J/K)	V	=	0.01	(cc)	Cp	=	0.06	(J/K)
	chromite	hercynite	magnetite	spinel	ulvospinel
	0	0.84	80.52	10.5	8.14
Total	solids	mass	=	0.24	(gm)	density	=	3.18	(gm/cc)
	G	=	-3186.65	(J)	H	=	-2481.37	(J)	S	=	0.53	(J/K)	V	=	0.07	(cc)	Cp	=	0.26	(J/K)
Summary	of	all	fractionated	phases:	(total	mass	=	96.4	grams)
olivine	mass	=	2.69	(gm)	density	=	3.59	(gm/cc)	(analysis	in	mole	%)
	(Ca0.01Mg0.58Fe''0.37Mn0.05Co0.00Ni0.00)2SiO4
	G	=	-35182.7	(J)	H	=	-27265.2	(J)	S	=	5.98	(J/K)	V	=	0.75	(cc)	Cp	=	3.02	(J/K)
	tephroite	fayalite	co-olivine	ni-olivine	monticellite	forsterite
	4.95	37.26	0	0	1.32	56.47
orthopyroxene	mass	=	26.38	(gm)	density	=	3.24	(gm/cc)	(analysis	in	mole	%)
	opx	Na0.00Ca0.05Fe''0.23Mg1.62Fe'''0.02Ti0.00Al0.18Si1.90O6
	G	=	-424970	(J)	H	=	-344405	(J)	S	=	60.89	(J/K)	V	=	8.15	(cc)	Cp	=	33.24	(J/K)
	diopside	clinoenstatit	hedenbergite	alumino-buffo	buffonite	essenite	jadeite
	-28.62	95.16	23.22	7.58	-7.38	9.85	0.19
clinopyroxene	mass	=	16.77	(gm)	density	=	3.31	(gm/cc)	(analysis	in	mole	%)
	cpx	Na0.02Ca0.27Fe''0.38Mg1.17Fe'''0.05Ti0.01Al0.25Si1.85O6
	G	=	-257189	(J)	H	=	-206503	(J)	S	=	38.31	(J/K)	V	=	5.07	(cc)	Cp	=	20.15	(J/K)
	diopside	clinoenstatit	hedenbergite	alumino-buffo	buffonite	essenite	jadeite
	-25.77	71.11	37.57	9.93	-8.09	13.56	1.68
feldspar	mass	=	47.77	(gm)	density	=	2.68	(gm/cc)	(analysis	in	mole	%)
	K0.01Na0.31Ca0.68Al1.68Si2.32O8
	G	=	-805748	(J)	H	=	-658502	(J)	S	=	111.28	(J/K)	V	=	17.85	(cc)	Cp	=	58.01	(J/K)
	albite	anorthite	sanidine
	31.27	68.09	0.64
leucite	mass	=	0.03	(gm)	density	=	2.44	(gm/cc)	(analysis	in	mole	%)
	K0.91Na0.09AlSi2O6.00(OH)0.00
	G	=	-438.1	(J)	H	=	-348.03	(J)	S	=	0.07	(J/K)	V	=	0.01	(cc)	Cp	=	0.03	(J/K)
	leucite	analcime	na-leucite
	91	0	9
spinel	mass	=	2.76	(gm)	density	=	4.79	(gm/cc)	(analysis	in	mole	%)
	Fe''1.01Mg0.13Fe'''1.46Al0.25Cr0.00Ti0.15O4
	G	=	-21144.1	(J)	H	=	-13757.6	(J)	S	=	5.58	(J/K)	V	=	0.58	(cc)	Cp	=	2.53	(J/K)
	chromite	hercynite	magnetite	spinel	ulvospinel
	0	-0.93	72.76	13.5	14.67
Viscosity	of	the	System	cannot	be	computed.
System	mass	=	100.21	(gm)	density	=	2.96	(gm/cc)
	G	=	-1.59964e+06	(J)	H	=	-1.29276e+06	(J)	S	=	231.93	(J/K)	V	=	33.82	(cc)	Cp	=	122.06	(J/K)
Oxygen	delta	moles	=	0.00340354	delta	grams	=	0.108909
	G	=	-1025.28	(J)	H	=	116.27	(J)	S	=	0.86	(J/K)	V	=	374.43	(cc)	Cp	=	0.12	(J/K)
**********----------**********
Title:	Dummy	Title
T	=	1040	(C)	P	=	5	(kbars)	log(10)	f	O2	=	-9.9	delta	HM	=	-5.22	NNO	=	-0.28	QFM	=	0	COH	=	1.78	IW	=	4.06
Constraint	Flags:	fO2	path	=	QFM	Fractionate	Solids
Liquid	mass	=	3.38	(gm)	density	=	2.68	(gm/cc)	viscosity	=	3.3	(log	10	poise)	(analysis	in	wt	%)
	G	=	-49066.7	(J)	H	=	-37574.9	(J)	S	=	8.75	(J/K)	V	=	1.26	(cc)	Cp	=	4.56	(J/K)
	SiO2	TiO2	Al2O3	Fe2O3	Cr2O3	FeO	MnO	MgO	NiO	CoO	CaO	Na2O	K2O	P2O5	H2O	CO2	SO3	Cl2O-1	F2O-1
	55.55	0.08	9.06	4	0	13.33	0.94	0.66	0	0	1.97	12.97	1.45	0	0	0	0	0	0
olivine	mass	=	0.02	(gm)	density	=	3.87	(gm/cc)	(analysis	in	mole	%)
	(Ca0.01Mg0.32Fe''0.52Mn0.16Co0.00Ni0.00)2SiO4
	G	=	-244.51	(J)	H	=	-183.23	(J)	S	=	0.05	(J/K)	V	=	0.01	(cc)	Cp	=	0.02	(J/K)
	tephroite	fayalite	co-olivine	ni-olivine	monticellite	forsterite
	15.92	52.35	0	0	2.08	29.65
clinopyroxene	mass	=	0.02	(gm)	density	=	3.37	(gm/cc)	(analysis	in	mole	%)
	cpx	Na0.11Ca0.80Fe''0.34Mg0.50Fe'''0.16Ti0.01Al0.24Si1.85O6
	G	=	-327.91	(J)	H	=	-264.03	(J)	S	=	0.05	(J/K)	V	=	0.01	(cc)	Cp	=	0.03	(J/K)
	diopside	clinoenstatit	hedenbergite	alumino-buffo	buffonite	essenite	jadeite
	31.39	9.28	33.74	-0.76	1.8	13.84	10.71
feldspar	mass	=	0.11	(gm)	density	=	2.58	(gm/cc)	(analysis	in	mole	%)
	K0.07Na0.73Ca0.19Al1.19Si2.81O8
	G	=	-1768.2	(J)	H	=	-1437.23	(J)	S	=	0.25	(J/K)	V	=	0.04	(cc)	Cp	=	0.13	(J/K)
	albite	anorthite	sanidine
	73.45	19.33	7.23
spinel	mass	=	0.06	(gm)	density	=	4.84	(gm/cc)	(analysis	in	mole	%)
	Fe''0.97Mg0.10Fe'''1.66Al0.22Cr0.00Ti0.06O4
	G	=	-441.36	(J)	H	=	-282.97	(J)	S	=	0.12	(J/K)	V	=	0.01	(cc)	Cp	=	0.06	(J/K)
	chromite	hercynite	magnetite	spinel	ulvospinel
	0	1.25	82.77	9.68	6.3
Total	solids	mass	=	0.21	(gm)	density	=	3.2	(gm/cc)
	G	=	-2781.97	(J)	H	=	-2167.46	(J)	S	=	0.47	(J/K)	V	=	0.07	(cc)	Cp	=	0.23	(J/K)
Summary	of	all	fractionated	phases:	(total	mass	=	96.62	grams)
olivine	mass	=	2.72	(gm)	density	=	3.6	(gm/cc)	(analysis	in	mole	%)
	(Ca0.01Mg0.58Fe''0.37Mn0.05Co0.00Ni0.00)2SiO4
	G	=	-35398.1	(J)	H	=	-27501.8	(J)	S	=	6.01	(J/K)	V	=	0.76	(cc)	Cp	=	3.05	(J/K)
	tephroite	fayalite	co-olivine	ni-olivine	monticellite	forsterite
	5.03	37.37	0	0	1.33	56.27
orthopyroxene	mass	=	26.38	(gm)	density	=	3.24	(gm/cc)	(analysis	in	mole	%)
	opx	Na0.00Ca0.05Fe''0.23Mg1.62Fe'''0.02Ti0.00Al0.18Si1.90O6
	G	=	-424363	(J)	H	=	-344737	(J)	S	=	60.64	(J/K)	V	=	8.15	(cc)	Cp	=	33.2	(J/K)
	diopside	clinoenstatit	hedenbergite	alumino-buffo	buffonite	essenite	jadeite
	-28.62	95.16	23.22	7.58	-7.38	9.85	0.19
clinopyroxene	mass	=	16.79	(gm)	density	=	3.31	(gm/cc)	(analysis	in	mole	%)
	cpx	Na0.02Ca0.27Fe''0.38Mg1.17Fe'''0.05Ti0.01Al0.25Si1.85O6
	G	=	-257147	(J)	H	=	-206978	(J)	S	=	38.21	(J/K)	V	=	5.08	(cc)	Cp	=	20.15	(J/K)
	diopside	clinoenstatit	hedenbergite	alumino-buffo	buffonite	essenite	jadeite
	-25.69	71.03	37.56	9.92	-8.08	13.56	1.69
feldspar	mass	=	47.88	(gm)	density	=	2.68	(gm/cc)	(analysis	in	mole	%)
	K0.01Na0.31Ca0.68Al1.68Si2.32O8
	G	=	-806624	(J)	H	=	-660696	(J)	S	=	111.13	(J/K)	V	=	17.9	(cc)	Cp	=	58.09	(J/K)
	albite	anorthite	sanidine
	31.37	67.97	0.65
leucite	mass	=	0.03	(gm)	density	=	2.44	(gm/cc)	(analysis	in	mole	%)
	K0.91Na0.09AlSi2O6.00(OH)0.00
	G	=	-437.42	(J)	H	=	-348.35	(J)	S	=	0.07	(J/K)	V	=	0.01	(cc)	Cp	=	0.03	(J/K)
	leucite	analcime	na-leucite
	91	0	9
spinel	mass	=	2.82	(gm)	density	=	4.79	(gm/cc)	(analysis	in	mole	%)
	Fe''1.01Mg0.13Fe'''1.46Al0.25Cr0.00Ti0.15O4
	G	=	-21554.7	(J)	H	=	-14083.1	(J)	S	=	5.69	(J/K)	V	=	0.59	(cc)	Cp	=	2.58	(J/K)
	chromite	hercynite	magnetite	spinel	ulvospinel
	0	-0.89	72.93	13.43	14.53
Viscosity	of	the	System	cannot	be	computed.
System	mass	=	100.22	(gm)	density	=	2.96	(gm/cc)
	G	=	-1.59737e+06	(J)	H	=	-1.29409e+06	(J)	S	=	230.96	(J/K)	V	=	33.8	(cc)	Cp	=	121.89	(J/K)
Oxygen	delta	moles	=	0.00348977	delta	grams	=	0.111668
	G	=	-1042.41	(J)	H	=	117.96	(J)	S	=	0.88	(J/K)	V	=	381.01	(cc)	Cp	=	0.13	(J/K)
**********----------**********
Title:	Dummy	Title
T	=	1030	(C)	P	=	5	(kbars)	log(10)	f	O2	=	-10.04	delta	HM	=	-5.22	NNO	=	-0.27	QFM	=	0	COH	=	1.77	IW	=	4.08
Constraint	Flags:	fO2	path	=	QFM	Fractionate	Solids
Liquid	mass	=	3.21	(gm)	density	=	2.67	(gm/cc)	viscosity	=	3.42	(log	10	poise)	(analysis	in	wt	%)
	G	=	-46691.6	(J)	H	=	-35897	(J)	S	=	8.28	(J/K)	V	=	1.2	(cc)	Cp	=	4.32	(J/K)
	SiO2	TiO2	Al2O3	Fe2O3	Cr2O3	FeO	MnO	MgO	NiO	CoO	CaO	Na2O	K2O	P2O5	H2O	CO2	SO3	Cl2O-1	F2O-1
	56.37	0.05	8.81	3.96	0	12.54	0.92	0.56	0	0	1.86	13.43	1.49	0	0	0	0	0	0
olivine	mass	=	0.02	(gm)	density	=	3.89	(gm/cc)	(analysis	in	mole	%)
	(Ca0.01Mg0.30Fe''0.53Mn0.17Co0.00Ni0.00)2SiO4
	G	=	-202.85	(J)	H	=	-152.05	(J)	S	=	0.04	(J/K)	V	=	0	(cc)	Cp	=	0.02	(J/K)
	tephroite	fayalite	co-olivine	ni-olivine	monticellite	forsterite
	17.13	53.26	0	0	2.17	27.44
clinopyroxene	mass	=	0.02	(gm)	density	=	3.37	(gm/cc)	(analysis	in	mole	%)
	cpx	Na0.11Ca0.80Fe''0.34Mg0.48Fe'''0.16Ti0.00Al0.24Si1.85O6
	G	=	-289.34	(J)	H	=	-233.41	(J)	S	=	0.04	(J/K)	V	=	0.01	(cc)	Cp	=	0.02	(J/K)
	diopside	clinoenstatit	hedenbergite	alumino-buffo	buffonite	essenite	jadeite
	31.07	8.51	34.35	-1.65	2.44	13.95	11.34
feldspar	mass	=	0.09	(gm)	density	=	2.58	(gm/cc)	(analysis	in	mole	%)
	K0.08Na0.74Ca0.18Al1.18Si2.82O8
	G	=	-1550.01	(J)	H	=	-1262.57	(J)	S	=	0.22	(J/K)	V	=	0.04	(cc)	Cp	=	0.11	(J/K)
	albite	anorthite	sanidine
	74.26	18.11	7.63
spinel	mass	=	0.06	(gm)	density	=	4.86	(gm/cc)	(analysis	in	mole	%)
	Fe''0.96Mg0.09Fe'''1.70Al0.21Cr0.00Ti0.05O4
	G	=	-405.22	(J)	H	=	-259.96	(J)	S	=	0.11	(J/K)	V	=	0.01	(cc)	Cp	=	0.05	(J/K)
	chromite	hercynite	magnetite	spinel	ulvospinel
	0	1.57	84.76	8.95	4.72
Total	solids	mass	=	0.19	(gm)	density	=	3.22	(gm/cc)
	G	=	-2447.42	(J)	H	=	-1908	(J)	S	=	0.41	(J/K)	V	=	0.06	(cc)	Cp	=	0.21	(J/K)
Summary	of	all	fractionated	phases:	(total	mass	=	96.83	grams)
olivine	mass	=	2.74	(gm)	density	=	3.6	(gm/cc)	(analysis	in	mole	%)
	(Ca0.01Mg0.57Fe''0.37Mn0.05Co0.00Ni0.00)2SiO4
	G	=	-35561.8	(J)	H	=	-27700.2	(J)	S	=	6.03	(J/K)	V	=	0.76	(cc)	Cp	=	3.06	(J/K)
	tephroite	fayalite	co-olivine	ni-olivine	monticellite	forsterite
	5.1	37.47	0	0	1.33	56.1
orthopyroxene	mass	=	26.38	(gm)	density	=	3.24	(gm/cc)	(analysis	in	mole	%)
	opx	Na0.00Ca0.05Fe''0.23Mg1.62Fe'''0.02Ti0.00Al0.18Si1.90O6
	G	=	-423758	(J)	H	=	-345069	(J)	S	=	60.38	(J/K)	V	=	8.14	(cc)	Cp	=	33.16	(J/K)
	diopside	clinoenstatit	hedenbergite	alumino-buffo	buffonite	essenite	jadeite
	-28.62	95.16	23.22	7.58	-7.38	9.85	0.19
clinopyroxene	mass	=	16.81	(gm)	density	=	3.31	(gm/cc)	(analysis	in	mole	%)
	cpx	Na0.02Ca0.27Fe''0.38Mg1.17Fe'''0.05Ti0.01Al0.25Si1.85O6
	G	=	-257059	(J)	H	=	-207416	(J)	S	=	38.1	(J/K)	V	=	5.08	(cc)	Cp	=	20.15	(J/K)
	diopside	clinoenstatit	hedenbergite	alumino-buffo	buffonite	essenite	jadeite
	-25.63	70.96	37.56	9.91	-8.07	13.56	1.7
feldspar	mass	=	47.99	(gm)	density	=	2.68	(gm/cc)	(analysis	in	mole	%)
	K0.01Na0.31Ca0.68Al1.68Si2.32O8
	G	=	-807238	(J)	H	=	-662679	(J)	S	=	110.93	(J/K)	V	=	17.93	(cc)	Cp	=	58.38	(J/K)
	albite	anorthite	sanidine
	31.46	67.87	0.67
leucite	mass	=	0.03	(gm)	density	=	2.44	(gm/cc)	(analysis	in	mole	%)
	K0.91Na0.09AlSi2O6.00(OH)0.00
	G	=	-436.74	(J)	H	=	-348.66	(J)	S	=	0.07	(J/K)	V	=	0.01	(cc)	Cp	=	0.03	(J/K)
	leucite	analcime	na-leucite
	91	0	9
spinel	mass	=	2.88	(gm)	density	=	4.8	(gm/cc)	(analysis	in	mole	%)
	Fe''1.01Mg0.13Fe'''1.46Al0.25Cr0.00Ti0.14O4
	G	=	-21922.1	(J)	H	=	-14382.1	(J)	S	=	5.79	(J/K)	V	=	0.6	(cc)	Cp	=	2.64	(J/K)
	chromite	hercynite	magnetite	spinel	ulvospinel
	0	-0.85	73.13	13.36	14.36
Viscosity	of	the	System	cannot	be	computed.
System	mass	=	100.22	(gm)	density	=	2.97	(gm/cc)
	G	=	-1.59511e+06	(J)	H	=	-1.2954e+06	(J)	S	=	229.99	(J/K)	V	=	33.79	(cc)	Cp	=	121.95	(J/K)
Oxygen	delta	moles	=	0.00357078	delta	grams	=	0.114261
	G	=	-1057.57	(J)	H	=	119.42	(J)	S	=	0.9	(J/K)	V	=	386.89	(cc)	Cp	=	0.13	(J/K)
**********----------**********
Title:	Dummy	Title
T	=	1020	(C)	P	=	5	(kbars)	log(10)	f	O2	=	-10.19	delta	HM	=	-5.22	NNO	=	-0.27	QFM	=	0	COH	=	1.75	IW	=	4.09
Constraint	Flags:	fO2	path	=	QFM	Fractionate	Solids
Liquid	mass	=	3.05	(gm)	density	=	2.65	(gm/cc)	viscosity	=	3.54	(log	10	poise)	(analysis	in	wt	%)
	G	=	-44597	(J)	H	=	-34423.6	(J)	S	=	7.87	(J/K)	V	=	1.15	(cc)	Cp	=	4.11	(J/K)
	SiO2	TiO2	Al2O3	Fe2O3	Cr2O3	FeO	MnO	MgO	NiO	CoO	CaO	Na2O	K2O	P2O5	H2O	CO2	SO3	Cl2O-1	F2O-1
	57.21	0.04	8.58	3.91	0	11.73	0.9	0.47	0	0	1.76	13.88	1.53	0	0	0	0	0	0
olivine	mass	=	0.02	(gm)	density	=	3.91	(gm/cc)	(analysis	in	mole	%)
	(Ca0.01Mg0.28Fe''0.54Mn0.18Co0.00Ni0.00)2SiO4
	G	=	-169.42	(J)	H	=	-127.05	(J)	S	=	0.03	(J/K)	V	=	0	(cc)	Cp	=	0.02	(J/K)
	tephroite	fayalite	co-olivine	ni-olivine	monticellite	forsterite
	18.39	54.02	0	0	2.25	25.34
clinopyroxene	mass	=	0.02	(gm)	density	=	3.38	(gm/cc)	(analysis	in	mole	%)
	cpx	Na0.12Ca0.80Fe''0.35Mg0.46Fe'''0.17Ti0.00Al0.24Si1.85O6
	G	=	-256.07	(J)	H	=	-206.95	(J)	S	=	0.04	(J/K)	V	=	0.01	(cc)	Cp	=	0.02	(J/K)
	diopside	clinoenstatit	hedenbergite	alumino-buffo	buffonite	essenite	jadeite
	30.59	7.79	34.97	-2.53	3.11	14.06	12
feldspar	mass	=	0.08	(gm)	density	=	2.58	(gm/cc)	(analysis	in	mole	%)
	K0.08Na0.75Ca0.17Al1.17Si2.83O8
	G	=	-1370.86	(J)	H	=	-1119.07	(J)	S	=	0.19	(J/K)	V	=	0.03	(cc)	Cp	=	0.1	(J/K)
	albite	anorthite	sanidine
	75.01	17	7.99
spinel	mass	=	0.05	(gm)	density	=	4.87	(gm/cc)	(analysis	in	mole	%)
	Fe''0.95Mg0.08Fe'''1.73Al0.20Cr0.00Ti0.03O4
	G	=	-371.53	(J)	H	=	-238.59	(J)	S	=	0.1	(J/K)	V	=	0.01	(cc)	Cp	=	0.05	(J/K)
	chromite	hercynite	magnetite	spinel	ulvospinel
	0	1.79	86.47	8.3	3.44
Total	solids	mass	=	0.17	(gm)	density	=	3.24	(gm/cc)
	G	=	-2167.88	(J)	H	=	-1691.66	(J)	S	=	0.37	(J/K)	V	=	0.05	(cc)	Cp	=	0.18	(J/K)
Summary	of	all	fractionated	phases:	(total	mass	=	97	grams)
olivine	mass	=	2.75	(gm)	density	=	3.6	(gm/cc)	(analysis	in	mole	%)
	(Ca0.01Mg0.57Fe''0.38Mn0.05Co0.00Ni0.00)2SiO4
	G	=	-35683.9	(J)	H	=	-27867.6	(J)	S	=	6.04	(J/K)	V	=	0.76	(cc)	Cp	=	3.08	(J/K)
	tephroite	fayalite	co-olivine	ni-olivine	monticellite	forsterite
	5.16	37.56	0	0	1.34	55.94
orthopyroxene	mass	=	26.38	(gm)	density	=	3.24	(gm/cc)	(analysis	in	mole	%)
	opx	Na0.00Ca0.05Fe''0.23Mg1.62Fe'''0.02Ti0.00Al0.18Si1.90O6
	G	=	-423155	(J)	H	=	-345400	(J)	S	=	60.13	(J/K)	V	=	8.14	(cc)	Cp	=	33.13	(J/K)
	diopside	clinoenstatit	hedenbergite	alumino-buffo	buffonite	essenite	jadeite
	-28.62	95.16	23.22	7.58	-7.38	9.85	0.19
clinopyroxene	mass	=	16.83	(gm)	density	=	3.31	(gm/cc)	(analysis	in	mole	%)
	cpx	Na0.02Ca0.27Fe''0.38Mg1.17Fe'''0.06Ti0.01Al0.25Si1.85O6
	G	=	-256934	(J)	H	=	-207823	(J)	S	=	37.98	(J/K)	V	=	5.09	(cc)	Cp	=	20.15	(J/K)
	diopside	clinoenstatit	hedenbergite	alumino-buffo	buffonite	essenite	jadeite
	-25.57	70.9	37.55	9.9	-8.05	13.56	1.71
feldspar	mass	=	48.08	(gm)	density	=	2.68	(gm/cc)	(analysis	in	mole	%)
	K0.01Na0.32Ca0.68Al1.68Si2.32O8
	G	=	-807636	(J)	H	=	-664489	(J)	S	=	110.7	(J/K)	V	=	17.96	(cc)	Cp	=	58.43	(J/K)
	albite	anorthite	sanidine
	31.54	67.77	0.68
leucite	mass	=	0.03	(gm)	density	=	2.44	(gm/cc)	(analysis	in	mole	%)
	K0.91Na0.09AlSi2O6.00(OH)0.00
	G	=	-436.06	(J)	H	=	-348.97	(J)	S	=	0.07	(J/K)	V	=	0.01	(cc)	Cp	=	0.03	(J/K)
	leucite	analcime	na-leucite
	91	0	9
spinel	mass	=	2.94	(gm)	density	=	4.8	(gm/cc)	(analysis	in	mole	%)
	Fe''1.01Mg0.13Fe'''1.47Al0.25Cr0.00Ti0.14O4
	G	=	-22252.7	(J)	H	=	-14658.6	(J)	S	=	5.87	(J/K)	V	=	0.61	(cc)	Cp	=	2.68	(J/K)
	chromite	hercynite	magnetite	spinel	ulvospinel
	0	-0.8	73.34	13.28	14.19
Viscosity	of	the	System	cannot	be	computed.
System	mass	=	100.22	(gm)	density	=	2.97	(gm/cc)
	G	=	-1.59286e+06	(J)	H	=	-1.2967e+06	(J)	S	=	229.02	(J/K)	V	=	33.78	(cc)	Cp	=	121.79	(J/K)
Oxygen	delta	moles	=	0.0036462	delta	grams	=	0.116674
	G	=	-1070.69	(J)	H	=	120.63	(J)	S	=	0.92	(J/K)	V	=	392.03	(cc)	Cp	=	0.13	(J/K)
**********----------**********
Title:	Dummy	Title
T	=	1010	(C)	P	=	5	(kbars)	log(10)	f	O2	=	-10.33	delta	HM	=	-5.22	NNO	=	-0.26	QFM	=	0	COH	=	1.74	IW	=	4.11
Constraint	Flags:	fO2	path	=	QFM	Fractionate	Solids
Liquid	mass	=	2.91	(gm)	density	=	2.63	(gm/cc)	viscosity	=	3.66	(log	10	poise)	(analysis	in	wt	%)
	G	=	-42738.9	(J)	H	=	-33121.4	(J)	S	=	7.5	(J/K)	V	=	1.11	(cc)	Cp	=	3.92	(J/K)
	SiO2	TiO2	Al2O3	Fe2O3	Cr2O3	FeO	MnO	MgO	NiO	CoO	CaO	Na2O	K2O	P2O5	H2O	CO2	SO3	Cl2O-1	F2O-1
	58.04	0.02	8.35	3.83	0	10.91	0.89	0.4	0	0	1.67	14.32	1.57	0	0	0	0	0	0
olivine	mass	=	0.01	(gm)	density	=	3.93	(gm/cc)	(analysis	in	mole	%)
	(Ca0.01Mg0.26Fe''0.55Mn0.20Co0.00Ni0.00)2SiO4
	G	=	-142.9	(J)	H	=	-107.23	(J)	S	=	0.03	(J/K)	V	=	0	(cc)	Cp	=	0.01	(J/K)
	tephroite	fayalite	co-olivine	ni-olivine	monticellite	forsterite
	19.7	54.64	0	0	2.33	23.34
clinopyroxene	mass	=	0.02	(gm)	density	=	3.38	(gm/cc)	(analysis	in	mole	%)
	cpx	Na0.13Ca0.80Fe''0.36Mg0.44Fe'''0.18Ti0.00Al0.23Si1.85O6
	G	=	-227.06	(J)	H	=	-183.83	(J)	S	=	0.03	(J/K)	V	=	0	(cc)	Cp	=	0.02	(J/K)
	diopside	clinoenstatit	hedenbergite	alumino-buffo	buffonite	essenite	jadeite
	29.96	7.12	35.63	-3.39	3.81	14.18	12.69
feldspar	mass	=	0.07	(gm)	density	=	2.58	(gm/cc)	(analysis	in	mole	%)
	K0.08Na0.76Ca0.16Al1.16Si2.84O8
	G	=	-1223.65	(J)	H	=	-1001.07	(J)	S	=	0.17	(J/K)	V	=	0.03	(cc)	Cp	=	0.09	(J/K)
	albite	anorthite	sanidine
	75.7	15.99	8.31
spinel	mass	=	0.05	(gm)	density	=	4.88	(gm/cc)	(analysis	in	mole	%)
	Fe''0.95Mg0.08Fe'''1.76Al0.19Cr0.00Ti0.02O4
	G	=	-337.92	(J)	H	=	-217.31	(J)	S	=	0.09	(J/K)	V	=	0.01	(cc)	Cp	=	0.04	(J/K)
	chromite	hercynite	magnetite	spinel	ulvospinel
	0	1.94	87.91	7.7	2.45
Total	solids	mass	=	0.15	(gm)	density	=	3.25	(gm/cc)
	G	=	-1931.53	(J)	H	=	-1509.45	(J)	S	=	0.33	(J/K)	V	=	0.05	(cc)	Cp	=	0.16	(J/K)
Summary	of	all	fractionated	phases:	(total	mass	=	97.16	grams)
olivine	mass	=	2.77	(gm)	density	=	3.61	(gm/cc)	(analysis	in	mole	%)
	(Ca0.01Mg0.57Fe''0.38Mn0.05Co0.00Ni0.00)2SiO4
	G	=	-35772.7	(J)	H	=	-28010.2	(J)	S	=	6.05	(J/K)	V	=	0.77	(cc)	Cp	=	3.09	(J/K)
	tephroite	fayalite	co-olivine	ni-olivine	monticellite	forsterite
	5.22	37.63	0	0	1.34	55.8
orthopyroxene	mass	=	26.38	(gm)	density	=	3.24	(gm/cc)	(analysis	in	mole	%)
	opx	Na0.00Ca0.05Fe''0.23Mg1.62Fe'''0.02Ti0.00Al0.18Si1.90O6
	G	=	-422555	(J)	H	=	-345731	(J)	S	=	59.87	(J/K)	V	=	8.14	(cc)	Cp	=	33.09	(J/K)
	diopside	clinoenstatit	hedenbergite	alumino-buffo	buffonite	essenite	jadeite
	-28.62	95.16	23.22	7.58	-7.38	9.85	0.19
clinopyroxene	mass	=	16.85	(gm)	density	=	3.31	(gm/cc)	(analysis	in	mole	%)
	cpx	Na0.02Ca0.27Fe''0.38Mg1.17Fe'''0.06Ti0.01Al0.25Si1.85O6
	G	=	-256778	(J)	H	=	-208204	(J)	S	=	37.86	(J/K)	V	=	5.09	(cc)	Cp	=	20.15	(J/K)
	diopside	clinoenstatit	hedenbergite	alumino-buffo	buffonite	essenite	jadeite
	-25.52	70.85	37.55	9.89	-8.05	13.56	1.72
feldspar	mass	=	48.16	(gm)	density	=	2.68	(gm/cc)	(analysis	in	mole	%)
	K0.01Na0.32Ca0.68Al1.68Si2.32O8
	G	=	-807857	(J)	H	=	-666157	(J)	S	=	110.43	(J/K)	V	=	17.99	(cc)	Cp	=	58.46	(J/K)
	albite	anorthite	sanidine
	31.62	67.69	0.69
leucite	mass	=	0.03	(gm)	density	=	2.44	(gm/cc)	(analysis	in	mole	%)
	K0.91Na0.09AlSi2O6.00(OH)0.00
	G	=	-435.39	(J)	H	=	-349.28	(J)	S	=	0.07	(J/K)	V	=	0.01	(cc)	Cp	=	0.03	(J/K)
	leucite	analcime	na-leucite
	91	0	9
spinel	mass	=	2.99	(gm)	density	=	4.8	(gm/cc)	(analysis	in	mole	%)
	Fe''1.01Mg0.13Fe'''1.47Al0.25Cr0.00Ti0.14O4
	G	=	-22549	(J)	H	=	-14914.4	(J)	S	=	5.95	(J/K)	V	=	0.62	(cc)	Cp	=	2.73	(J/K)
	chromite	hercynite	magnetite	spinel	ulvospinel
	0	-0.76	73.56	13.19	14.01
Viscosity	of	the	System	cannot	be	computed.
System	mass	=	100.22	(gm)	density	=	2.97	(gm/cc)
	G	=	-1.59062e+06	(J)	H	=	-1.298e+06	(J)	S	=	228.05	(J/K)	V	=	33.77	(cc)	Cp	=	121.63	(J/K)
Oxygen	delta	moles	=	0.00371533	delta	grams	=	0.118886
	G	=	-1081.61	(J)	H	=	121.58	(J)	S	=	0.94	(J/K)	V	=	396.37	(cc)	Cp	=	0.13	(J/K)
**********----------**********
Title:	Dummy	Title
T	=	1000	(C)	P	=	5	(kbars)	log(10)	f	O2	=	-10.48	delta	HM	=	-5.22	NNO	=	-0.25	QFM	=	0	COH	=	1.72	IW	=	4.13
Constraint	Flags:	fO2	path	=	QFM	Fractionate	Solids
Liquid	mass	=	2.79	(gm)	density	=	2.62	(gm/cc)	viscosity	=	3.78	(log	10	poise)	(analysis	in	wt	%)
	G	=	-41081.8	(J)	H	=	-31963.3	(J)	S	=	7.16	(J/K)	V	=	1.06	(cc)	Cp	=	3.75	(J/K)
	SiO2	TiO2	Al2O3	Fe2O3	Cr2O3	FeO	MnO	MgO	NiO	CoO	CaO	Na2O	K2O	P2O5	H2O	CO2	SO3	Cl2O-1	F2O-1
	58.85	0.01	8.14	3.74	0	10.11	0.87	0.33	0	0	1.59	14.75	1.61	0	0	0	0	0	0
olivine	mass	=	0.01	(gm)	density	=	3.95	(gm/cc)	(analysis	in	mole	%)
	(Ca0.01Mg0.24Fe''0.55Mn0.21Co0.00Ni0.00)2SiO4
	G	=	-122.12	(J)	H	=	-91.72	(J)	S	=	0.02	(J/K)	V	=	0	(cc)	Cp	=	0.01	(J/K)
	tephroite	fayalite	co-olivine	ni-olivine	monticellite	forsterite
	21.04	55.12	0	0	2.41	21.43
clinopyroxene	mass	=	0.01	(gm)	density	=	3.39	(gm/cc)	(analysis	in	mole	%)
	cpx	Na0.13Ca0.80Fe''0.36Mg0.42Fe'''0.19Ti0.00Al0.23Si1.85O6
	G	=	-201.86	(J)	H	=	-163.72	(J)	S	=	0.03	(J/K)	V	=	0	(cc)	Cp	=	0.02	(J/K)
	diopside	clinoenstatit	hedenbergite	alumino-buffo	buffonite	essenite	jadeite
	29.16	6.5	36.31	-4.25	4.55	14.32	13.41
feldspar	mass	=	0.07	(gm)	density	=	2.57	(gm/cc)	(analysis	in	mole	%)
	K0.09Na0.76Ca0.15Al1.15Si2.85O8
	G	=	-1102.26	(J)	H	=	-903.74	(J)	S	=	0.16	(J/K)	V	=	0.03	(cc)	Cp	=	0.08	(J/K)
	albite	anorthite	sanidine
	76.34	15.07	8.6
spinel	mass	=	0.04	(gm)	density	=	4.89	(gm/cc)	(analysis	in	mole	%)
	Fe''0.95Mg0.07Fe'''1.78Al0.18Cr0.00Ti0.02O4
	G	=	-303.83	(J)	H	=	-195.74	(J)	S	=	0.08	(J/K)	V	=	0.01	(cc)	Cp	=	0.04	(J/K)
	chromite	hercynite	magnetite	spinel	ulvospinel
	0	2.04	89.09	7.15	1.72
Total	solids	mass	=	0.14	(gm)	density	=	3.25	(gm/cc)
	G	=	-1730.08	(J)	H	=	-1354.91	(J)	S	=	0.29	(J/K)	V	=	0.04	(cc)	Cp	=	0.15	(J/K)
Summary	of	all	fractionated	phases:	(total	mass	=	97.3	grams)
olivine	mass	=	2.78	(gm)	density	=	3.61	(gm/cc)	(analysis	in	mole	%)
	(Ca0.01Mg0.57Fe''0.38Mn0.05Co0.00Ni0.00)2SiO4
	G	=	-35835	(J)	H	=	-28133.1	(J)	S	=	6.05	(J/K)	V	=	0.77	(cc)	Cp	=	3.1	(J/K)
	tephroite	fayalite	co-olivine	ni-olivine	monticellite	forsterite
	5.28	37.7	0	0	1.34	55.68
orthopyroxene	mass	=	26.38	(gm)	density	=	3.24	(gm/cc)	(analysis	in	mole	%)
	opx	Na0.00Ca0.05Fe''0.23Mg1.62Fe'''0.02Ti0.00Al0.18Si1.90O6
	G	=	-421958	(J)	H	=	-346062	(J)	S	=	59.61	(J/K)	V	=	8.14	(cc)	Cp	=	33.05	(J/K)
	diopside	clinoenstatit	hedenbergite	alumino-buffo	buffonite	essenite	jadeite
	-28.62	95.16	23.22	7.58	-7.38	9.85	0.19
clinopyroxene	mass	=	16.86	(gm)	density	=	3.31	(gm/cc)	(analysis	in	mole	%)
	cpx	Na0.02Ca0.27Fe''0.38Mg1.17Fe'''0.06Ti0.01Al0.25Si1.85O6
	G	=	-256593	(J)	H	=	-208562	(J)	S	=	37.73	(J/K)	V	=	5.09	(cc)	Cp	=	20.14	(J/K)
	diopside	clinoenstatit	hedenbergite	alumino-buffo	buffonite	essenite	jadeite
	-25.48	70.8	37.55	9.88	-8.04	13.56	1.73
feldspar	mass	=	48.23	(gm)	density	=	2.68	(gm/cc)	(analysis	in	mole	%)
	K0.01Na0.32Ca0.68Al1.68Si2.32O8
	G	=	-807934	(J)	H	=	-667706	(J)	S	=	110.14	(J/K)	V	=	18.01	(cc)	Cp	=	58.49	(J/K)
	albite	anorthite	sanidine
	31.68	67.61	0.71
leucite	mass	=	0.03	(gm)	density	=	2.44	(gm/cc)	(analysis	in	mole	%)
	K0.91Na0.09AlSi2O6.00(OH)0.00
	G	=	-434.72	(J)	H	=	-349.59	(J)	S	=	0.07	(J/K)	V	=	0.01	(cc)	Cp	=	0.03	(J/K)
	leucite	analcime	na-leucite
	91	0	9
spinel	mass	=	3.03	(gm)	density	=	4.81	(gm/cc)	(analysis	in	mole	%)
	Fe''1.01Mg0.13Fe'''1.48Al0.25Cr0.00Ti0.14O4
	G	=	-22811.2	(J)	H	=	-15149.3	(J)	S	=	6.02	(J/K)	V	=	0.63	(cc)	Cp	=	2.77	(J/K)
	chromite	hercynite	magnetite	spinel	ulvospinel
	0	-0.72	73.77	13.11	13.84
Viscosity	of	the	System	cannot	be	computed.
System	mass	=	100.23	(gm)	density	=	2.97	(gm/cc)
	G	=	-1.58838e+06	(J)	H	=	-1.29928e+06	(J)	S	=	227.07	(J/K)	V	=	33.76	(cc)	Cp	=	121.47	(J/K)
Oxygen	delta	moles	=	0.00377757	delta	grams	=	0.120878
	G	=	-1090.2	(J)	H	=	122.26	(J)	S	=	0.95	(J/K)	V	=	399.87	(cc)	Cp	=	0.14	(J/K)
**********----------**********
Title:	Dummy	Title
T	=	990	(C)	P	=	5	(kbars)	log(10)	f	O2	=	-10.62	delta	HM	=	-5.23	NNO	=	-0.25	QFM	=	0	COH	=	1.71	IW	=	4.15
Constraint	Flags:	fO2	path	=	QFM	Fractionate	Solids
Liquid	mass	=	2.68	(gm)	density	=	2.6	(gm/cc)	viscosity	=	3.9	(log	10	poise)	(analysis	in	wt	%)
	G	=	-39596.1	(J)	H	=	-30927.2	(J)	S	=	6.86	(J/K)	V	=	1.03	(cc)	Cp	=	3.6	(J/K)
	SiO2	TiO2	Al2O3	Fe2O3	Cr2O3	FeO	MnO	MgO	NiO	CoO	CaO	Na2O	K2O	P2O5	H2O	CO2	SO3	Cl2O-1	F2O-1
	59.63	0.01	7.93	3.64	0	9.34	0.85	0.28	0	0	1.52	15.16	1.64	0	0	0	0	0	0
olivine	mass	=	0.01	(gm)	density	=	3.96	(gm/cc)	(analysis	in	mole	%)
	(Ca0.01Mg0.22Fe''0.55Mn0.22Co0.00Ni0.00)2SiO4
	G	=	-105.95	(J)	H	=	-79.66	(J)	S	=	0.02	(J/K)	V	=	0	(cc)	Cp	=	0.01	(J/K)
	tephroite	fayalite	co-olivine	ni-olivine	monticellite	forsterite
	22.41	55.49	0	0	2.49	19.61
clinopyroxene	mass	=	0.01	(gm)	density	=	3.4	(gm/cc)	(analysis	in	mole	%)
	cpx	Na0.14Ca0.80Fe''0.37Mg0.40Fe'''0.20Ti0.00Al0.24Si1.85O6
	G	=	-180.3	(J)	H	=	-146.48	(J)	S	=	0.03	(J/K)	V	=	0	(cc)	Cp	=	0.01	(J/K)
	diopside	clinoenstatit	hedenbergite	alumino-buffo	buffonite	essenite	jadeite
	28.2	5.93	37.03	-5.11	5.33	14.47	14.16
feldspar	mass	=	0.06	(gm)	density	=	2.57	(gm/cc)	(analysis	in	mole	%)
	K0.09Na0.77Ca0.14Al1.14Si2.86O8
	G	=	-1001.15	(J)	H	=	-822.64	(J)	S	=	0.14	(J/K)	V	=	0.02	(cc)	Cp	=	0.07	(J/K)
	albite	anorthite	sanidine
	76.91	14.22	8.87
spinel	mass	=	0.04	(gm)	density	=	4.9	(gm/cc)	(analysis	in	mole	%)
	Fe''0.95Mg0.07Fe'''1.80Al0.17Cr0.00Ti0.01O4
	G	=	-270.08	(J)	H	=	-174.36	(J)	S	=	0.08	(J/K)	V	=	0.01	(cc)	Cp	=	0.04	(J/K)
	chromite	hercynite	magnetite	spinel	ulvospinel
	0	2.1	90.07	6.63	1.2
Total	solids	mass	=	0.12	(gm)	density	=	3.24	(gm/cc)
	G	=	-1557.48	(J)	H	=	-1223.13	(J)	S	=	0.26	(J/K)	V	=	0.04	(cc)	Cp	=	0.13	(J/K)
Summary	of	all	fractionated	phases:	(total	mass	=	97.43	grams)
olivine	mass	=	2.79	(gm)	density	=	3.61	(gm/cc)	(analysis	in	mole	%)
	(Ca0.01Mg0.57Fe''0.38Mn0.05Co0.00Ni0.00)2SiO4
	G	=	-35876.7	(J)	H	=	-28240.7	(J)	S	=	6.05	(J/K)	V	=	0.77	(cc)	Cp	=	3.1	(J/K)
	tephroite	fayalite	co-olivine	ni-olivine	monticellite	forsterite
	5.33	37.75	0	0	1.35	55.58
orthopyroxene	mass	=	26.38	(gm)	density	=	3.24	(gm/cc)	(analysis	in	mole	%)
	opx	Na0.00Ca0.05Fe''0.23Mg1.62Fe'''0.02Ti0.00Al0.18Si1.90O6
	G	=	-421363	(J)	H	=	-346392	(J)	S	=	59.35	(J/K)	V	=	8.13	(cc)	Cp	=	33.02	(J/K)
	diopside	clinoenstatit	hedenbergite	alumino-buffo	buffonite	essenite	jadeite
	-28.62	95.16	23.22	7.58	-7.38	9.85	0.19
clinopyroxene	mass	=	16.87	(gm)	density	=	3.31	(gm/cc)	(analysis	in	mole	%)
	cpx	Na0.02Ca0.28Fe''0.38Mg1.17Fe'''0.06Ti0.01Al0.25Si1.85O6
	G	=	-256385	(J)	H	=	-208899	(J)	S	=	37.59	(J/K)	V	=	5.09	(cc)	Cp	=	20.13	(J/K)
	diopside	clinoenstatit	hedenbergite	alumino-buffo	buffonite	essenite	jadeite
	-25.44	70.76	37.55	9.87	-8.03	13.56	1.74
feldspar	mass	=	48.29	(gm)	density	=	2.68	(gm/cc)	(analysis	in	mole	%)
	K0.01Na0.32Ca0.68Al1.68Si2.32O8
	G	=	-807892	(J)	H	=	-669159	(J)	S	=	109.83	(J/K)	V	=	18.03	(cc)	Cp	=	58.5	(J/K)
	albite	anorthite	sanidine
	31.74	67.54	0.72
leucite	mass	=	0.03	(gm)	density	=	2.44	(gm/cc)	(analysis	in	mole	%)
	K0.91Na0.09AlSi2O6.00(OH)0.00
	G	=	-434.05	(J)	H	=	-349.91	(J)	S	=	0.07	(J/K)	V	=	0.01	(cc)	Cp	=	0.03	(J/K)
	leucite	analcime	na-leucite
	91	0	9
spinel	mass	=	3.07	(gm)	density	=	4.81	(gm/cc)	(analysis	in	mole	%)
	Fe''1.01Mg0.13Fe'''1.48Al0.25Cr0.00Ti0.14O4
	G	=	-23038.9	(J)	H	=	-15363.1	(J)	S	=	6.08	(J/K)	V	=	0.64	(cc)	Cp	=	2.8	(J/K)
	chromite	hercynite	magnetite	spinel	ulvospinel
	0	-0.69	73.97	13.03	13.68
Viscosity	of	the	System	cannot	be	computed.
System	mass	=	100.23	(gm)	density	=	2.97	(gm/cc)
	G	=	-1.58614e+06	(J)	H	=	-1.30055e+06	(J)	S	=	226.09	(J/K)	V	=	33.74	(cc)	Cp	=	121.32	(J/K)
Oxygen	delta	moles	=	0.00383266	delta	grams	=	0.122641
	G	=	-1096.45	(J)	H	=	122.67	(J)	S	=	0.97	(J/K)	V	=	402.51	(cc)	Cp	=	0.14	(J/K)
**********----------**********
Title:	Dummy	Title
T	=	980	(C)	P	=	5	(kbars)	log(10)	f	O2	=	-10.78	delta	HM	=	-5.23	NNO	=	-0.24	QFM	=	0	COH	=	1.69	IW	=	4.17
Constraint	Flags:	fO2	path	=	QFM	Fractionate	Solids
Liquid	mass	=	2.58	(gm)	density	=	2.59	(gm/cc)	viscosity	=	4.01	(log	10	poise)	(analysis	in	wt	%)
	G	=	-38257.4	(J)	H	=	-29995	(J)	S	=	6.59	(J/K)	V	=	1	(cc)	Cp	=	3.47	(J/K)
	SiO2	TiO2	Al2O3	Fe2O3	Cr2O3	FeO	MnO	MgO	NiO	CoO	CaO	Na2O	K2O	P2O5	H2O	CO2	SO3	Cl2O-1	F2O-1
	60.36	0.01	7.73	3.53	0	8.63	0.84	0.23	0	0	1.45	15.56	1.67	0	0	0	0	0	0
olivine	mass	=	0.01	(gm)	density	=	3.98	(gm/cc)	(analysis	in	mole	%)
	(Ca0.01Mg0.20Fe''0.56Mn0.24Co0.00Ni0.00)2SiO4
	G	=	-93.32	(J)	H	=	-70.25	(J)	S	=	0.02	(J/K)	V	=	0	(cc)	Cp	=	0.01	(J/K)
	tephroite	fayalite	co-olivine	ni-olivine	monticellite	forsterite
	23.8	55.77	0	0	2.56	17.87
clinopyroxene	mass	=	0.01	(gm)	density	=	3.41	(gm/cc)	(analysis	in	mole	%)
	cpx	Na0.15Ca0.80Fe''0.38Mg0.38Fe'''0.21Ti0.00Al0.24Si1.85O6
	G	=	-162.17	(J)	H	=	-131.96	(J)	S	=	0.02	(J/K)	V	=	0	(cc)	Cp	=	0.01	(J/K)
	diopside	clinoenstatit	hedenbergite	alumino-buffo	buffonite	essenite	jadeite
	27.06	5.39	37.8	-5.99	6.14	14.65	14.93
feldspar	mass	=	0.06	(gm)	density	=	2.57	(gm/cc)	(analysis	in	mole	%)
[truncated: 273 more rows]
