# Supplementary material for: Derivation of intermediate to silicic magma from the basalt analyzed at the Vega 2 landing site, Venus
Source: PLoS One. 2018 Mar 27;13(3):e0194155. doi: 10.1371/journal.pone.0194155 (PMC5870967; doi:10.1371/journal.pone.0194155)
Supplement: S3 Table — The results presented in this file are the raw output data generated by Rhyolite-MELTS for wet fractional crystallization of Vega 2 basalt (SO3-free) listed in Table 1. The relative oxidation state is fixed to the FMQ buffer, pressures of 0.01, 0.1 and 0.5 GPa and initial water content of 0.5 wt% were used. The liquid compositions are the basis of the model curves presented in Fig 3 of the text. (XLS) [file pone.0194155.s003.xls]

## Sheet: GPa 0.01
**********----------**********
T	=	1500	(C)	P	=	0.1	(kbars)	log(10)	f	O2	=	-5.49	delta	HM	=	-5.52	NNO	=	-0.79	QFM	=	0	COH	=	2.47	IW	=	3.17
Constraint	Flags:	fO2	path	=	QFM	Fractionate	Solids
Liquid	mass	=	100.1	(gm)	density	=	2.57	(gm/cc)	viscosity	=	1.03	(log	10	poise)	(analysis	in	wt	%)
	G	=	-1.74352e+06	(J)	H	=	-1.20852e+06	(J)	S	=	301.73	(J/K)	V	=	39.01	(cc)	Cp	=	155.49	(J/K)
	SiO2	TiO2	Al2O3	Fe2O3	Cr2O3	FeO	MnO	MgO	NiO	CoO	CaO	Na2O	K2O	P2O5	H2O	CO2	SO3	Cl2O-1	F2O-1
	49.95	0.22	17.52	1.19	0	7.36	0.15	12.6	0	0	8.21	2.19	0.11	0	0.5	0	0	0	0
Total	solids	mass	=	0	(gm)	density	=	0	(gm/cc)
	G	=	0	(J)	H	=	0	(J)	S	=	0	(J/K)	V	=	0	(cc)	Cp	=	0	(J/K)
Summary	of	all	fractionated	phases:	(total	mass	=	0	grams)
Viscosity	of	the	System:	1.03	(log	10	poise)
System	mass	=	100.1	(gm)	density	=	2.57	(gm/cc)
	G	=	-1.74352e+06	(J)	H	=	-1.20852e+06	(J)	S	=	301.73	(J/K)	V	=	39.01	(cc)	Cp	=	155.49	(J/K)
Oxygen	delta	moles	=	-1.5439e-16	delta	grams	=	-4.94031e-15
	G	=	0	(J)	H	=	0	(J)	S	=	0	(J/K)	V	=	0	(cc)	Cp	=	0	(J/K)
**********----------**********
Title:	Dummy	Title
T	=	1490	(C)	P	=	0.1	(kbars)	log(10)	f	O2	=	-5.57	delta	HM	=	-5.52	NNO	=	-0.79	QFM	=	0	COH	=	2.46	IW	=	3.18
Constraint	Flags:	fO2	path	=	QFM	Fractionate	Solids
Liquid	mass	=	100.1	(gm)	density	=	2.57	(gm/cc)	viscosity	=	1.06	(log	10	poise)	(analysis	in	wt	%)
	G	=	-1.74051e+06	(J)	H	=	-1.21007e+06	(J)	S	=	300.85	(J/K)	V	=	38.98	(cc)	Cp	=	155.49	(J/K)
	SiO2	TiO2	Al2O3	Fe2O3	Cr2O3	FeO	MnO	MgO	NiO	CoO	CaO	Na2O	K2O	P2O5	H2O	CO2	SO3	Cl2O-1	F2O-1
	49.95	0.22	17.52	1.19	0	7.36	0.15	12.6	0	0	8.21	2.19	0.11	0	0.5	0	0	0	0
Total	solids	mass	=	0	(gm)	density	=	0	(gm/cc)
	G	=	0	(J)	H	=	0	(J)	S	=	0	(J/K)	V	=	0	(cc)	Cp	=	0	(J/K)
Summary	of	all	fractionated	phases:	(total	mass	=	0	grams)
Viscosity	of	the	System:	1.06	(log	10	poise)
System	mass	=	100.1	(gm)	density	=	2.57	(gm/cc)
	G	=	-1.74051e+06	(J)	H	=	-1.21007e+06	(J)	S	=	300.85	(J/K)	V	=	38.98	(cc)	Cp	=	155.49	(J/K)
Oxygen	delta	moles	=	1.48262e-06	delta	grams	=	4.7442e-05
	G	=	-0.62	(J)	H	=	0.07	(J)	S	=	0	(J/K)	V	=	0.22	(cc)	Cp	=	0	(J/K)
**********----------**********
Title:	Dummy	Title
T	=	1480	(C)	P	=	0.1	(kbars)	log(10)	f	O2	=	-5.65	delta	HM	=	-5.52	NNO	=	-0.79	QFM	=	0	COH	=	2.46	IW	=	3.19
Constraint	Flags:	fO2	path	=	QFM	Fractionate	Solids
Liquid	mass	=	100.1	(gm)	density	=	2.57	(gm/cc)	viscosity	=	1.09	(log	10	poise)	(analysis	in	wt	%)
	G	=	-1.73751e+06	(J)	H	=	-1.21163e+06	(J)	S	=	299.96	(J/K)	V	=	38.95	(cc)	Cp	=	155.49	(J/K)
	SiO2	TiO2	Al2O3	Fe2O3	Cr2O3	FeO	MnO	MgO	NiO	CoO	CaO	Na2O	K2O	P2O5	H2O	CO2	SO3	Cl2O-1	F2O-1
	49.95	0.22	17.52	1.19	0	7.36	0.15	12.6	0	0	8.21	2.19	0.11	0	0.5	0	0	0	0
Total	solids	mass	=	0	(gm)	density	=	0	(gm/cc)
	G	=	0	(J)	H	=	0	(J)	S	=	0	(J/K)	V	=	0	(cc)	Cp	=	0	(J/K)
Summary	of	all	fractionated	phases:	(total	mass	=	0	grams)
Viscosity	of	the	System:	1.09	(log	10	poise)
System	mass	=	100.1	(gm)	density	=	2.57	(gm/cc)
	G	=	-1.73751e+06	(J)	H	=	-1.21163e+06	(J)	S	=	299.96	(J/K)	V	=	38.95	(cc)	Cp	=	155.49	(J/K)
Oxygen	delta	moles	=	3.33774e-06	delta	grams	=	0.000106804
	G	=	-1.38	(J)	H	=	0.17	(J)	S	=	0	(J/K)	V	=	0.49	(cc)	Cp	=	0	(J/K)
**********----------**********
Title:	Dummy	Title
T	=	1470	(C)	P	=	0.1	(kbars)	log(10)	f	O2	=	-5.73	delta	HM	=	-5.52	NNO	=	-0.78	QFM	=	0	COH	=	2.45	IW	=	3.2
Constraint	Flags:	fO2	path	=	QFM	Fractionate	Solids
Liquid	mass	=	100.1	(gm)	density	=	2.57	(gm/cc)	viscosity	=	1.12	(log	10	poise)	(analysis	in	wt	%)
	G	=	-1.73451e+06	(J)	H	=	-1.21318e+06	(J)	S	=	299.07	(J/K)	V	=	38.92	(cc)	Cp	=	155.48	(J/K)
	SiO2	TiO2	Al2O3	Fe2O3	Cr2O3	FeO	MnO	MgO	NiO	CoO	CaO	Na2O	K2O	P2O5	H2O	CO2	SO3	Cl2O-1	F2O-1
	49.95	0.22	17.52	1.19	0	7.36	0.15	12.6	0	0	8.21	2.19	0.11	0	0.5	0	0	0	0
Total	solids	mass	=	0	(gm)	density	=	0	(gm/cc)
	G	=	0	(J)	H	=	0	(J)	S	=	0	(J/K)	V	=	0	(cc)	Cp	=	0	(J/K)
Summary	of	all	fractionated	phases:	(total	mass	=	0	grams)
Viscosity	of	the	System:	1.12	(log	10	poise)
System	mass	=	100.1	(gm)	density	=	2.57	(gm/cc)
	G	=	-1.73451e+06	(J)	H	=	-1.21318e+06	(J)	S	=	299.07	(J/K)	V	=	38.92	(cc)	Cp	=	155.48	(J/K)
Oxygen	delta	moles	=	5.57428e-06	delta	grams	=	0.00017837
	G	=	-2.28	(J)	H	=	0.28	(J)	S	=	0	(J/K)	V	=	0.81	(cc)	Cp	=	0	(J/K)
**********----------**********
Title:	Dummy	Title
T	=	1460	(C)	P	=	0.1	(kbars)	log(10)	f	O2	=	-5.81	delta	HM	=	-5.53	NNO	=	-0.78	QFM	=	0	COH	=	2.44	IW	=	3.21
Constraint	Flags:	fO2	path	=	QFM	Fractionate	Solids
Liquid	mass	=	100.1	(gm)	density	=	2.57	(gm/cc)	viscosity	=	1.15	(log	10	poise)	(analysis	in	wt	%)
	G	=	-1.73153e+06	(J)	H	=	-1.21474e+06	(J)	S	=	298.18	(J/K)	V	=	38.89	(cc)	Cp	=	155.48	(J/K)
	SiO2	TiO2	Al2O3	Fe2O3	Cr2O3	FeO	MnO	MgO	NiO	CoO	CaO	Na2O	K2O	P2O5	H2O	CO2	SO3	Cl2O-1	F2O-1
	49.95	0.22	17.52	1.19	0	7.36	0.15	12.6	0	0	8.21	2.19	0.11	0	0.5	0	0	0	0
Total	solids	mass	=	0	(gm)	density	=	0	(gm/cc)
	G	=	0	(J)	H	=	0	(J)	S	=	0	(J/K)	V	=	0	(cc)	Cp	=	0	(J/K)
Summary	of	all	fractionated	phases:	(total	mass	=	0	grams)
Viscosity	of	the	System:	1.15	(log	10	poise)
System	mass	=	100.1	(gm)	density	=	2.57	(gm/cc)
	G	=	-1.73153e+06	(J)	H	=	-1.21474e+06	(J)	S	=	298.18	(J/K)	V	=	38.89	(cc)	Cp	=	155.48	(J/K)
Oxygen	delta	moles	=	8.20149e-06	delta	grams	=	0.000262438
	G	=	-3.34	(J)	H	=	0.4	(J)	S	=	0	(J/K)	V	=	1.18	(cc)	Cp	=	0	(J/K)
**********----------**********
Title:	Dummy	Title
T	=	1450	(C)	P	=	0.1	(kbars)	log(10)	f	O2	=	-5.89	delta	HM	=	-5.53	NNO	=	-0.78	QFM	=	0	COH	=	2.44	IW	=	3.21
Constraint	Flags:	fO2	path	=	QFM	Fractionate	Solids
Liquid	mass	=	100.1	(gm)	density	=	2.58	(gm/cc)	viscosity	=	1.18	(log	10	poise)	(analysis	in	wt	%)
	G	=	-1.72855e+06	(J)	H	=	-1.21629e+06	(J)	S	=	297.28	(J/K)	V	=	38.86	(cc)	Cp	=	155.48	(J/K)
	SiO2	TiO2	Al2O3	Fe2O3	Cr2O3	FeO	MnO	MgO	NiO	CoO	CaO	Na2O	K2O	P2O5	H2O	CO2	SO3	Cl2O-1	F2O-1
	49.95	0.22	17.52	1.2	0	7.36	0.15	12.6	0	0	8.21	2.19	0.11	0	0.5	0	0	0	0
Total	solids	mass	=	0	(gm)	density	=	0	(gm/cc)
	G	=	0	(J)	H	=	0	(J)	S	=	0	(J/K)	V	=	0	(cc)	Cp	=	0	(J/K)
Summary	of	all	fractionated	phases:	(total	mass	=	0	grams)
Viscosity	of	the	System:	1.18	(log	10	poise)
System	mass	=	100.1	(gm)	density	=	2.58	(gm/cc)
	G	=	-1.72855e+06	(J)	H	=	-1.21629e+06	(J)	S	=	297.28	(J/K)	V	=	38.86	(cc)	Cp	=	155.48	(J/K)
Oxygen	delta	moles	=	1.1229e-05	delta	grams	=	0.000359314
	G	=	-4.54	(J)	H	=	0.55	(J)	S	=	0	(J/K)	V	=	1.61	(cc)	Cp	=	0	(J/K)
**********----------**********
Title:	Dummy	Title
T	=	1440	(C)	P	=	0.1	(kbars)	log(10)	f	O2	=	-5.97	delta	HM	=	-5.53	NNO	=	-0.78	QFM	=	0	COH	=	2.43	IW	=	3.22
Constraint	Flags:	fO2	path	=	QFM	Fractionate	Solids
Liquid	mass	=	100.1	(gm)	density	=	2.58	(gm/cc)	viscosity	=	1.22	(log	10	poise)	(analysis	in	wt	%)
	G	=	-1.72559e+06	(J)	H	=	-1.21785e+06	(J)	S	=	296.38	(J/K)	V	=	38.83	(cc)	Cp	=	155.48	(J/K)
	SiO2	TiO2	Al2O3	Fe2O3	Cr2O3	FeO	MnO	MgO	NiO	CoO	CaO	Na2O	K2O	P2O5	H2O	CO2	SO3	Cl2O-1	F2O-1
	49.95	0.22	17.52	1.2	0	7.35	0.15	12.6	0	0	8.21	2.19	0.11	0	0.5	0	0	0	0
Total	solids	mass	=	0	(gm)	density	=	0	(gm/cc)
	G	=	0	(J)	H	=	0	(J)	S	=	0	(J/K)	V	=	0	(cc)	Cp	=	0	(J/K)
Summary	of	all	fractionated	phases:	(total	mass	=	0	grams)
Viscosity	of	the	System:	1.22	(log	10	poise)
System	mass	=	100.1	(gm)	density	=	2.58	(gm/cc)
	G	=	-1.72559e+06	(J)	H	=	-1.21785e+06	(J)	S	=	296.38	(J/K)	V	=	38.83	(cc)	Cp	=	155.48	(J/K)
Oxygen	delta	moles	=	1.46667e-05	delta	grams	=	0.000469317
	G	=	-5.9	(J)	H	=	0.71	(J)	S	=	0	(J/K)	V	=	2.09	(cc)	Cp	=	0	(J/K)
**********----------**********
Title:	Dummy	Title
T	=	1430	(C)	P	=	0.1	(kbars)	log(10)	f	O2	=	-6.05	delta	HM	=	-5.53	NNO	=	-0.78	QFM	=	0	COH	=	2.42	IW	=	3.23
Constraint	Flags:	fO2	path	=	QFM	Fractionate	Solids
Liquid	mass	=	100.1	(gm)	density	=	2.58	(gm/cc)	viscosity	=	1.25	(log	10	poise)	(analysis	in	wt	%)
	G	=	-1.72263e+06	(J)	H	=	-1.21941e+06	(J)	S	=	295.47	(J/K)	V	=	38.8	(cc)	Cp	=	155.48	(J/K)
	SiO2	TiO2	Al2O3	Fe2O3	Cr2O3	FeO	MnO	MgO	NiO	CoO	CaO	Na2O	K2O	P2O5	H2O	CO2	SO3	Cl2O-1	F2O-1
	49.95	0.22	17.52	1.2	0	7.35	0.15	12.6	0	0	8.21	2.19	0.11	0	0.5	0	0	0	0
Total	solids	mass	=	0	(gm)	density	=	0	(gm/cc)
	G	=	0	(J)	H	=	0	(J)	S	=	0	(J/K)	V	=	0	(cc)	Cp	=	0	(J/K)
Summary	of	all	fractionated	phases:	(total	mass	=	0	grams)
Viscosity	of	the	System:	1.25	(log	10	poise)
System	mass	=	100.1	(gm)	density	=	2.58	(gm/cc)
	G	=	-1.72263e+06	(J)	H	=	-1.21941e+06	(J)	S	=	295.47	(J/K)	V	=	38.8	(cc)	Cp	=	155.48	(J/K)
Oxygen	delta	moles	=	1.8525e-05	delta	grams	=	0.000592778
	G	=	-7.4	(J)	H	=	0.89	(J)	S	=	0	(J/K)	V	=	2.62	(cc)	Cp	=	0	(J/K)
**********----------**********
Title:	Dummy	Title
T	=	1420	(C)	P	=	0.1	(kbars)	log(10)	f	O2	=	-6.14	delta	HM	=	-5.53	NNO	=	-0.78	QFM	=	0	COH	=	2.41	IW	=	3.24
Constraint	Flags:	fO2	path	=	QFM	Fractionate	Solids
Liquid	mass	=	100.1	(gm)	density	=	2.58	(gm/cc)	viscosity	=	1.28	(log	10	poise)	(analysis	in	wt	%)
	G	=	-1.71968e+06	(J)	H	=	-1.22096e+06	(J)	S	=	294.55	(J/K)	V	=	38.77	(cc)	Cp	=	155.48	(J/K)
	SiO2	TiO2	Al2O3	Fe2O3	Cr2O3	FeO	MnO	MgO	NiO	CoO	CaO	Na2O	K2O	P2O5	H2O	CO2	SO3	Cl2O-1	F2O-1
	49.95	0.22	17.52	1.2	0	7.35	0.15	12.6	0	0	8.21	2.19	0.11	0	0.5	0	0	0	0
Total	solids	mass	=	0	(gm)	density	=	0	(gm/cc)
	G	=	0	(J)	H	=	0	(J)	S	=	0	(J/K)	V	=	0	(cc)	Cp	=	0	(J/K)
Summary	of	all	fractionated	phases:	(total	mass	=	0	grams)
Viscosity	of	the	System:	1.28	(log	10	poise)
System	mass	=	100.1	(gm)	density	=	2.58	(gm/cc)
	G	=	-1.71968e+06	(J)	H	=	-1.22096e+06	(J)	S	=	294.55	(J/K)	V	=	38.77	(cc)	Cp	=	155.48	(J/K)
Oxygen	delta	moles	=	2.28146e-05	delta	grams	=	0.000730041
	G	=	-9.05	(J)	H	=	1.09	(J)	S	=	0.01	(J/K)	V	=	3.21	(cc)	Cp	=	0	(J/K)
**********----------**********
Title:	Dummy	Title
T	=	1410	(C)	P	=	0.1	(kbars)	log(10)	f	O2	=	-6.23	delta	HM	=	-5.54	NNO	=	-0.77	QFM	=	0	COH	=	2.41	IW	=	3.25
Constraint	Flags:	fO2	path	=	QFM	Fractionate	Solids
Liquid	mass	=	100.1	(gm)	density	=	2.58	(gm/cc)	viscosity	=	1.31	(log	10	poise)	(analysis	in	wt	%)
	G	=	-1.71674e+06	(J)	H	=	-1.22252e+06	(J)	S	=	293.63	(J/K)	V	=	38.74	(cc)	Cp	=	155.48	(J/K)
	SiO2	TiO2	Al2O3	Fe2O3	Cr2O3	FeO	MnO	MgO	NiO	CoO	CaO	Na2O	K2O	P2O5	H2O	CO2	SO3	Cl2O-1	F2O-1
	49.95	0.22	17.52	1.2	0	7.35	0.15	12.6	0	0	8.21	2.19	0.11	0	0.5	0	0	0	0
Total	solids	mass	=	0	(gm)	density	=	0	(gm/cc)
	G	=	0	(J)	H	=	0	(J)	S	=	0	(J/K)	V	=	0	(cc)	Cp	=	0	(J/K)
Summary	of	all	fractionated	phases:	(total	mass	=	0	grams)
Viscosity	of	the	System:	1.31	(log	10	poise)
System	mass	=	100.1	(gm)	density	=	2.58	(gm/cc)
	G	=	-1.71674e+06	(J)	H	=	-1.22252e+06	(J)	S	=	293.63	(J/K)	V	=	38.74	(cc)	Cp	=	155.48	(J/K)
Oxygen	delta	moles	=	2.75468e-05	delta	grams	=	0.000881463
	G	=	-10.86	(J)	H	=	1.3	(J)	S	=	0.01	(J/K)	V	=	3.85	(cc)	Cp	=	0	(J/K)
**********----------**********
Title:	Dummy	Title
T	=	1400	(C)	P	=	0.1	(kbars)	log(10)	f	O2	=	-6.31	delta	HM	=	-5.54	NNO	=	-0.77	QFM	=	0	COH	=	2.4	IW	=	3.26
Constraint	Flags:	fO2	path	=	QFM	Fractionate	Solids
Liquid	mass	=	100.1	(gm)	density	=	2.59	(gm/cc)	viscosity	=	1.34	(log	10	poise)	(analysis	in	wt	%)
	G	=	-1.71381e+06	(J)	H	=	-1.22408e+06	(J)	S	=	292.7	(J/K)	V	=	38.71	(cc)	Cp	=	155.48	(J/K)
	SiO2	TiO2	Al2O3	Fe2O3	Cr2O3	FeO	MnO	MgO	NiO	CoO	CaO	Na2O	K2O	P2O5	H2O	CO2	SO3	Cl2O-1	F2O-1
	49.95	0.22	17.52	1.2	0	7.35	0.15	12.6	0	0	8.21	2.19	0.11	0	0.5	0	0	0	0
Total	solids	mass	=	0	(gm)	density	=	0	(gm/cc)
	G	=	0	(J)	H	=	0	(J)	S	=	0	(J/K)	V	=	0	(cc)	Cp	=	0	(J/K)
Summary	of	all	fractionated	phases:	(total	mass	=	0	grams)
Viscosity	of	the	System:	1.34	(log	10	poise)
System	mass	=	100.1	(gm)	density	=	2.59	(gm/cc)
	G	=	-1.71381e+06	(J)	H	=	-1.22408e+06	(J)	S	=	292.7	(J/K)	V	=	38.71	(cc)	Cp	=	155.48	(J/K)
Oxygen	delta	moles	=	3.2733e-05	delta	grams	=	0.00104742
	G	=	-12.82	(J)	H	=	1.54	(J)	S	=	0.01	(J/K)	V	=	4.55	(cc)	Cp	=	0	(J/K)
**********----------**********
Title:	Dummy	Title
T	=	1390	(C)	P	=	0.1	(kbars)	log(10)	f	O2	=	-6.4	delta	HM	=	-5.54	NNO	=	-0.77	QFM	=	0	COH	=	2.39	IW	=	3.26
Constraint	Flags:	fO2	path	=	QFM	Fractionate	Solids
Liquid	mass	=	100.1	(gm)	density	=	2.59	(gm/cc)	viscosity	=	1.38	(log	10	poise)	(analysis	in	wt	%)
	G	=	-1.7109e+06	(J)	H	=	-1.22563e+06	(J)	S	=	291.77	(J/K)	V	=	38.67	(cc)	Cp	=	155.48	(J/K)
	SiO2	TiO2	Al2O3	Fe2O3	Cr2O3	FeO	MnO	MgO	NiO	CoO	CaO	Na2O	K2O	P2O5	H2O	CO2	SO3	Cl2O-1	F2O-1
	49.95	0.22	17.52	1.2	0	7.35	0.15	12.6	0	0	8.21	2.19	0.11	0	0.5	0	0	0	0
Total	solids	mass	=	0	(gm)	density	=	0	(gm/cc)
	G	=	0	(J)	H	=	0	(J)	S	=	0	(J/K)	V	=	0	(cc)	Cp	=	0	(J/K)
Summary	of	all	fractionated	phases:	(total	mass	=	0	grams)
Viscosity	of	the	System:	1.38	(log	10	poise)
System	mass	=	100.1	(gm)	density	=	2.59	(gm/cc)
	G	=	-1.7109e+06	(J)	H	=	-1.22563e+06	(J)	S	=	291.77	(J/K)	V	=	38.67	(cc)	Cp	=	155.48	(J/K)
Oxygen	delta	moles	=	3.83853e-05	delta	grams	=	0.00122828
	G	=	-14.93	(J)	H	=	1.79	(J)	S	=	0.01	(J/K)	V	=	5.31	(cc)	Cp	=	0	(J/K)
**********----------**********
Title:	Dummy	Title
T	=	1380	(C)	P	=	0.1	(kbars)	log(10)	f	O2	=	-6.49	delta	HM	=	-5.54	NNO	=	-0.77	QFM	=	0	COH	=	2.38	IW	=	3.27
Constraint	Flags:	fO2	path	=	QFM	Fractionate	Solids
Liquid	mass	=	100.1	(gm)	density	=	2.59	(gm/cc)	viscosity	=	1.41	(log	10	poise)	(analysis	in	wt	%)
	G	=	-1.70799e+06	(J)	H	=	-1.22719e+06	(J)	S	=	290.83	(J/K)	V	=	38.64	(cc)	Cp	=	155.48	(J/K)
	SiO2	TiO2	Al2O3	Fe2O3	Cr2O3	FeO	MnO	MgO	NiO	CoO	CaO	Na2O	K2O	P2O5	H2O	CO2	SO3	Cl2O-1	F2O-1
	49.95	0.22	17.52	1.21	0	7.35	0.15	12.6	0	0	8.21	2.19	0.11	0	0.5	0	0	0	0
Total	solids	mass	=	0	(gm)	density	=	0	(gm/cc)
	G	=	0	(J)	H	=	0	(J)	S	=	0	(J/K)	V	=	0	(cc)	Cp	=	0	(J/K)
Summary	of	all	fractionated	phases:	(total	mass	=	0	grams)
Viscosity	of	the	System:	1.41	(log	10	poise)
System	mass	=	100.1	(gm)	density	=	2.59	(gm/cc)
	G	=	-1.70799e+06	(J)	H	=	-1.22719e+06	(J)	S	=	290.83	(J/K)	V	=	38.64	(cc)	Cp	=	155.48	(J/K)
Oxygen	delta	moles	=	4.45164e-05	delta	grams	=	0.00142447
	G	=	-17.2	(J)	H	=	2.06	(J)	S	=	0.01	(J/K)	V	=	6.12	(cc)	Cp	=	0	(J/K)
**********----------**********
Title:	Dummy	Title
T	=	1370	(C)	P	=	0.1	(kbars)	log(10)	f	O2	=	-6.58	delta	HM	=	-5.55	NNO	=	-0.77	QFM	=	0	COH	=	2.38	IW	=	3.28
Constraint	Flags:	fO2	path	=	QFM	Fractionate	Solids
Liquid	mass	=	100.1	(gm)	density	=	2.59	(gm/cc)	viscosity	=	1.44	(log	10	poise)	(analysis	in	wt	%)
	G	=	-1.70509e+06	(J)	H	=	-1.22875e+06	(J)	S	=	289.89	(J/K)	V	=	38.61	(cc)	Cp	=	155.48	(J/K)
	SiO2	TiO2	Al2O3	Fe2O3	Cr2O3	FeO	MnO	MgO	NiO	CoO	CaO	Na2O	K2O	P2O5	H2O	CO2	SO3	Cl2O-1	F2O-1
	49.95	0.22	17.52	1.21	0	7.34	0.15	12.6	0	0	8.21	2.19	0.11	0	0.5	0	0	0	0
Total	solids	mass	=	0	(gm)	density	=	0	(gm/cc)
	G	=	0	(J)	H	=	0	(J)	S	=	0	(J/K)	V	=	0	(cc)	Cp	=	0	(J/K)
Summary	of	all	fractionated	phases:	(total	mass	=	0	grams)
Viscosity	of	the	System:	1.44	(log	10	poise)
System	mass	=	100.1	(gm)	density	=	2.59	(gm/cc)
	G	=	-1.70509e+06	(J)	H	=	-1.22875e+06	(J)	S	=	289.89	(J/K)	V	=	38.61	(cc)	Cp	=	155.48	(J/K)
Oxygen	delta	moles	=	5.11392e-05	delta	grams	=	0.00163639
	G	=	-19.62	(J)	H	=	2.34	(J)	S	=	0.01	(J/K)	V	=	6.99	(cc)	Cp	=	0	(J/K)
**********----------**********
Title:	Dummy	Title
T	=	1360	(C)	P	=	0.1	(kbars)	log(10)	f	O2	=	-6.67	delta	HM	=	-5.55	NNO	=	-0.76	QFM	=	0	COH	=	2.37	IW	=	3.29
Constraint	Flags:	fO2	path	=	QFM	Fractionate	Solids
Liquid	mass	=	100.1	(gm)	density	=	2.59	(gm/cc)	viscosity	=	1.48	(log	10	poise)	(analysis	in	wt	%)
	G	=	-1.7022e+06	(J)	H	=	-1.23031e+06	(J)	S	=	288.94	(J/K)	V	=	38.58	(cc)	Cp	=	155.48	(J/K)
	SiO2	TiO2	Al2O3	Fe2O3	Cr2O3	FeO	MnO	MgO	NiO	CoO	CaO	Na2O	K2O	P2O5	H2O	CO2	SO3	Cl2O-1	F2O-1
	49.95	0.22	17.52	1.21	0	7.34	0.15	12.6	0	0	8.21	2.19	0.11	0	0.5	0	0	0	0
Total	solids	mass	=	0	(gm)	density	=	0	(gm/cc)
	G	=	0	(J)	H	=	0	(J)	S	=	0	(J/K)	V	=	0	(cc)	Cp	=	0	(J/K)
Summary	of	all	fractionated	phases:	(total	mass	=	0	grams)
Viscosity	of	the	System:	1.48	(log	10	poise)
System	mass	=	100.1	(gm)	density	=	2.59	(gm/cc)
	G	=	-1.7022e+06	(J)	H	=	-1.23031e+06	(J)	S	=	288.94	(J/K)	V	=	38.58	(cc)	Cp	=	155.48	(J/K)
Oxygen	delta	moles	=	5.82672e-05	delta	grams	=	0.00186448
	G	=	-22.2	(J)	H	=	2.65	(J)	S	=	0.02	(J/K)	V	=	7.91	(cc)	Cp	=	0	(J/K)
**********----------**********
Title:	Dummy	Title
T	=	1350	(C)	P	=	0.1	(kbars)	log(10)	f	O2	=	-6.76	delta	HM	=	-5.55	NNO	=	-0.76	QFM	=	0	COH	=	2.36	IW	=	3.3
Constraint	Flags:	fO2	path	=	QFM	Fractionate	Solids
Liquid	mass	=	100.1	(gm)	density	=	2.6	(gm/cc)	viscosity	=	1.51	(log	10	poise)	(analysis	in	wt	%)
	G	=	-1.69932e+06	(J)	H	=	-1.23187e+06	(J)	S	=	287.99	(J/K)	V	=	38.55	(cc)	Cp	=	155.48	(J/K)
	SiO2	TiO2	Al2O3	Fe2O3	Cr2O3	FeO	MnO	MgO	NiO	CoO	CaO	Na2O	K2O	P2O5	H2O	CO2	SO3	Cl2O-1	F2O-1
	49.95	0.22	17.52	1.21	0	7.34	0.15	12.6	0	0	8.21	2.19	0.11	0	0.5	0	0	0	0
Total	solids	mass	=	0	(gm)	density	=	0	(gm/cc)
	G	=	0	(J)	H	=	0	(J)	S	=	0	(J/K)	V	=	0	(cc)	Cp	=	0	(J/K)
Summary	of	all	fractionated	phases:	(total	mass	=	0	grams)
Viscosity	of	the	System:	1.51	(log	10	poise)
System	mass	=	100.1	(gm)	density	=	2.6	(gm/cc)
	G	=	-1.69932e+06	(J)	H	=	-1.23187e+06	(J)	S	=	287.99	(J/K)	V	=	38.55	(cc)	Cp	=	155.48	(J/K)
Oxygen	delta	moles	=	6.59147e-05	delta	grams	=	0.00210919
	G	=	-24.94	(J)	H	=	2.97	(J)	S	=	0.02	(J/K)	V	=	8.9	(cc)	Cp	=	0	(J/K)
**********----------**********
Title:	Dummy	Title
T	=	1340	(C)	P	=	0.1	(kbars)	log(10)	f	O2	=	-6.85	delta	HM	=	-5.55	NNO	=	-0.76	QFM	=	0	COH	=	2.35	IW	=	3.31
Constraint	Flags:	fO2	path	=	QFM	Fractionate	Solids
Liquid	mass	=	100.1	(gm)	density	=	2.6	(gm/cc)	viscosity	=	1.55	(log	10	poise)	(analysis	in	wt	%)
	G	=	-1.69645e+06	(J)	H	=	-1.23342e+06	(J)	S	=	287.03	(J/K)	V	=	38.52	(cc)	Cp	=	155.48	(J/K)
	SiO2	TiO2	Al2O3	Fe2O3	Cr2O3	FeO	MnO	MgO	NiO	CoO	CaO	Na2O	K2O	P2O5	H2O	CO2	SO3	Cl2O-1	F2O-1
	49.95	0.22	17.52	1.22	0	7.34	0.15	12.6	0	0	8.21	2.19	0.11	0	0.5	0	0	0	0
Total	solids	mass	=	0	(gm)	density	=	0	(gm/cc)
	G	=	0	(J)	H	=	0	(J)	S	=	0	(J/K)	V	=	0	(cc)	Cp	=	0	(J/K)
Summary	of	all	fractionated	phases:	(total	mass	=	0	grams)
Viscosity	of	the	System:	1.55	(log	10	poise)
System	mass	=	100.1	(gm)	density	=	2.6	(gm/cc)
	G	=	-1.69645e+06	(J)	H	=	-1.23342e+06	(J)	S	=	287.03	(J/K)	V	=	38.52	(cc)	Cp	=	155.48	(J/K)
Oxygen	delta	moles	=	7.40963e-05	delta	grams	=	0.00237099
	G	=	-27.85	(J)	H	=	3.32	(J)	S	=	0.02	(J/K)	V	=	9.94	(cc)	Cp	=	0	(J/K)
**********----------**********
Title:	Dummy	Title
T	=	1330	(C)	P	=	0.1	(kbars)	log(10)	f	O2	=	-6.95	delta	HM	=	-5.55	NNO	=	-0.76	QFM	=	0	COH	=	2.34	IW	=	3.32
Constraint	Flags:	fO2	path	=	QFM	Fractionate	Solids
Liquid	mass	=	100.1	(gm)	density	=	2.6	(gm/cc)	viscosity	=	1.58	(log	10	poise)	(analysis	in	wt	%)
	G	=	-1.69359e+06	(J)	H	=	-1.23498e+06	(J)	S	=	286.06	(J/K)	V	=	38.49	(cc)	Cp	=	155.48	(J/K)
	SiO2	TiO2	Al2O3	Fe2O3	Cr2O3	FeO	MnO	MgO	NiO	CoO	CaO	Na2O	K2O	P2O5	H2O	CO2	SO3	Cl2O-1	F2O-1
	49.95	0.22	17.52	1.22	0	7.34	0.15	12.6	0	0	8.21	2.19	0.11	0	0.5	0	0	0	0
Total	solids	mass	=	0	(gm)	density	=	0	(gm/cc)
	G	=	0	(J)	H	=	0	(J)	S	=	0	(J/K)	V	=	0	(cc)	Cp	=	0	(J/K)
Summary	of	all	fractionated	phases:	(total	mass	=	0	grams)
Viscosity	of	the	System:	1.58	(log	10	poise)
System	mass	=	100.1	(gm)	density	=	2.6	(gm/cc)
	G	=	-1.69359e+06	(J)	H	=	-1.23498e+06	(J)	S	=	286.06	(J/K)	V	=	38.49	(cc)	Cp	=	155.48	(J/K)
Oxygen	delta	moles	=	8.28273e-05	delta	grams	=	0.00265037
	G	=	-30.91	(J)	H	=	3.68	(J)	S	=	0.02	(J/K)	V	=	11.04	(cc)	Cp	=	0	(J/K)
**********----------**********
Title:	Dummy	Title
T	=	1320	(C)	P	=	0.1	(kbars)	log(10)	f	O2	=	-7.05	delta	HM	=	-5.56	NNO	=	-0.76	QFM	=	0	COH	=	2.34	IW	=	3.33
Constraint	Flags:	fO2	path	=	QFM	Fractionate	Solids
Liquid	mass	=	100	(gm)	density	=	2.6	(gm/cc)	viscosity	=	1.62	(log	10	poise)	(analysis	in	wt	%)
	G	=	-1.68906e+06	(J)	H	=	-1.23532e+06	(J)	S	=	284.81	(J/K)	V	=	38.43	(cc)	Cp	=	155.29	(J/K)
	SiO2	TiO2	Al2O3	Fe2O3	Cr2O3	FeO	MnO	MgO	NiO	CoO	CaO	Na2O	K2O	P2O5	H2O	CO2	SO3	Cl2O-1	F2O-1
	49.96	0.22	17.54	1.22	0	7.33	0.15	12.56	0	0	8.22	2.19	0.11	0	0.5	0	0	0	0
olivine	mass	=	0.1	(gm)	density	=	3.18	(gm/cc)	(analysis	in	mole	%)
	(Ca0.00Mg0.90Fe''0.10Mn0.00Co0.00Ni0.00)2SiO4
	G	=	-1674.81	(J)	H	=	-1271.01	(J)	S	=	0.25	(J/K)	V	=	0.03	(cc)	Cp	=	0.13	(J/K)
	tephroite	fayalite	co-olivine	ni-olivine	monticellite	forsterite
	0.17	10.15	0	0	0.72	88.95
Total	solids	mass	=	0.1	(gm)	density	=	3.18	(gm/cc)
	G	=	-1674.81	(J)	H	=	-1271.01	(J)	S	=	0.25	(J/K)	V	=	0.03	(cc)	Cp	=	0.13	(J/K)
Summary	of	all	fractionated	phases:	(total	mass	=	0	grams)
Viscosity	of	the	System:	1.62	(log	10	poise)
System	mass	=	100.1	(gm)	density	=	2.6	(gm/cc)
	G	=	-1.69073e+06	(J)	H	=	-1.23659e+06	(J)	S	=	285.06	(J/K)	V	=	38.46	(cc)	Cp	=	155.42	(J/K)
Oxygen	delta	moles	=	8.83332e-05	delta	grams	=	0.00282656
	G	=	-32.74	(J)	H	=	3.89	(J)	S	=	0.02	(J/K)	V	=	11.7	(cc)	Cp	=	0	(J/K)
**********----------**********
Title:	Dummy	Title
T	=	1310	(C)	P	=	0.1	(kbars)	log(10)	f	O2	=	-7.14	delta	HM	=	-5.56	NNO	=	-0.75	QFM	=	0	COH	=	2.33	IW	=	3.34
Constraint	Flags:	fO2	path	=	QFM	Fractionate	Solids
Liquid	mass	=	98.78	(gm)	density	=	2.6	(gm/cc)	viscosity	=	1.7	(log	10	poise)	(analysis	in	wt	%)
	G	=	-1.66567e+06	(J)	H	=	-1.22186e+06	(J)	S	=	280.33	(J/K)	V	=	37.98	(cc)	Cp	=	153.07	(J/K)
	SiO2	TiO2	Al2O3	Fe2O3	Cr2O3	FeO	MnO	MgO	NiO	CoO	CaO	Na2O	K2O	P2O5	H2O	CO2	SO3	Cl2O-1	F2O-1
	50.07	0.22	17.76	1.22	0	7.31	0.15	12.11	0	0	8.32	2.22	0.11	0	0.51	0	0	0	0
olivine	mass	=	1.23	(gm)	density	=	3.18	(gm/cc)	(analysis	in	mole	%)
	(Ca0.00Mg0.89Fe''0.10Mn0.00Co0.00Ni0.00)2SiO4
	G	=	-20552.9	(J)	H	=	-15628.5	(J)	S	=	3.11	(J/K)	V	=	0.38	(cc)	Cp	=	1.57	(J/K)
	tephroite	fayalite	co-olivine	ni-olivine	monticellite	forsterite
	0.18	10.47	0	0	0.74	88.61
Total	solids	mass	=	1.23	(gm)	density	=	3.18	(gm/cc)
	G	=	-20552.9	(J)	H	=	-15628.5	(J)	S	=	3.11	(J/K)	V	=	0.38	(cc)	Cp	=	1.57	(J/K)
Summary	of	all	fractionated	phases:	(total	mass	=	0.1	grams)
olivine	mass	=	0.1	(gm)	density	=	3.18	(gm/cc)	(analysis	in	mole	%)
	(Ca0.00Mg0.90Fe''0.10Mn0.00Co0.00Ni0.00)2SiO4
	G	=	-1647.52	(J)	H	=	-1253.45	(J)	S	=	0.25	(J/K)	V	=	0.03	(cc)	Cp	=	0.13	(J/K)
	tephroite	fayalite	co-olivine	ni-olivine	monticellite	forsterite
	0.17	10.15	0	0	0.72	88.95
Viscosity	of	the	System:	1.72	(log	10	poise)
System	mass	=	100.1	(gm)	density	=	2.61	(gm/cc)
	G	=	-1.68787e+06	(J)	H	=	-1.23875e+06	(J)	S	=	283.69	(J/K)	V	=	38.4	(cc)	Cp	=	154.77	(J/K)
Oxygen	delta	moles	=	4.99859e-05	delta	grams	=	0.00159949
	G	=	-18.4	(J)	H	=	2.18	(J)	S	=	0.01	(J/K)	V	=	6.58	(cc)	Cp	=	0	(J/K)
**********----------**********
Title:	Dummy	Title
T	=	1300	(C)	P	=	0.1	(kbars)	log(10)	f	O2	=	-7.24	delta	HM	=	-5.56	NNO	=	-0.75	QFM	=	0	COH	=	2.32	IW	=	3.35
Constraint	Flags:	fO2	path	=	QFM	Fractionate	Solids
Liquid	mass	=	97.6	(gm)	density	=	2.6	(gm/cc)	viscosity	=	1.77	(log	10	poise)	(analysis	in	wt	%)
	G	=	-1.64324e+06	(J)	H	=	-1.20902e+06	(J)	S	=	276.02	(J/K)	V	=	37.55	(cc)	Cp	=	150.93	(J/K)
	SiO2	TiO2	Al2O3	Fe2O3	Cr2O3	FeO	MnO	MgO	NiO	CoO	CaO	Na2O	K2O	P2O5	H2O	CO2	SO3	Cl2O-1	F2O-1
	50.19	0.23	17.97	1.23	0	7.28	0.15	11.68	0	0	8.41	2.24	0.11	0	0.51	0	0	0	0
olivine	mass	=	1.18	(gm)	density	=	3.19	(gm/cc)	(analysis	in	mole	%)
	(Ca0.00Mg0.89Fe''0.11Mn0.00Co0.00Ni0.00)2SiO4
	G	=	-19635.2	(J)	H	=	-14960	(J)	S	=	2.97	(J/K)	V	=	0.37	(cc)	Cp	=	1.51	(J/K)
	tephroite	fayalite	co-olivine	ni-olivine	monticellite	forsterite
	0.18	10.8	0	0	0.75	88.27
Total	solids	mass	=	1.18	(gm)	density	=	3.19	(gm/cc)
	G	=	-19635.2	(J)	H	=	-14960	(J)	S	=	2.97	(J/K)	V	=	0.37	(cc)	Cp	=	1.51	(J/K)
Summary	of	all	fractionated	phases:	(total	mass	=	1.32	grams)
olivine	mass	=	1.32	(gm)	density	=	3.19	(gm/cc)	(analysis	in	mole	%)
	(Ca0.00Mg0.89Fe''0.10Mn0.00Co0.00Ni0.00)2SiO4
	G	=	-22142.2	(J)	H	=	-16880.1	(J)	S	=	3.34	(J/K)	V	=	0.41	(cc)	Cp	=	1.7	(J/K)
	tephroite	fayalite	co-olivine	ni-olivine	monticellite	forsterite
	0.18	10.45	0	0	0.73	88.64
Viscosity	of	the	System:	1.81	(log	10	poise)
System	mass	=	100.1	(gm)	density	=	2.61	(gm/cc)
	G	=	-1.68501e+06	(J)	H	=	-1.24086e+06	(J)	S	=	282.33	(J/K)	V	=	38.34	(cc)	Cp	=	154.14	(J/K)
Oxygen	delta	moles	=	1.25167e-05	delta	grams	=	0.000400521
	G	=	-4.57	(J)	H	=	0.54	(J)	S	=	0	(J/K)	V	=	1.64	(cc)	Cp	=	0	(J/K)
**********----------**********
Title:	Dummy	Title
T	=	1290	(C)	P	=	0.1	(kbars)	log(10)	f	O2	=	-7.34	delta	HM	=	-5.56	NNO	=	-0.75	QFM	=	0	COH	=	2.31	IW	=	3.36
Constraint	Flags:	fO2	path	=	QFM	Fractionate	Solids
Liquid	mass	=	96.48	(gm)	density	=	2.6	(gm/cc)	viscosity	=	1.85	(log	10	poise)	(analysis	in	wt	%)
	G	=	-1.62172e+06	(J)	H	=	-1.19676e+06	(J)	S	=	271.86	(J/K)	V	=	37.15	(cc)	Cp	=	148.89	(J/K)
	SiO2	TiO2	Al2O3	Fe2O3	Cr2O3	FeO	MnO	MgO	NiO	CoO	CaO	Na2O	K2O	P2O5	H2O	CO2	SO3	Cl2O-1	F2O-1
	50.3	0.23	18.18	1.23	0	7.25	0.15	11.25	0	0	8.51	2.27	0.11	0	0.52	0	0	0	0
olivine	mass	=	1.13	(gm)	density	=	3.2	(gm/cc)	(analysis	in	mole	%)
	(Ca0.00Mg0.89Fe''0.11Mn0.00Co0.00Ni0.00)2SiO4
	G	=	-18764.7	(J)	H	=	-14324.7	(J)	S	=	2.84	(J/K)	V	=	0.35	(cc)	Cp	=	1.44	(J/K)
	tephroite	fayalite	co-olivine	ni-olivine	monticellite	forsterite
	0.19	11.14	0	0	0.77	87.91
Total	solids	mass	=	1.13	(gm)	density	=	3.2	(gm/cc)
	G	=	-18764.7	(J)	H	=	-14324.7	(J)	S	=	2.84	(J/K)	V	=	0.35	(cc)	Cp	=	1.44	(J/K)
Summary	of	all	fractionated	phases:	(total	mass	=	2.5	grams)
olivine	mass	=	2.5	(gm)	density	=	3.19	(gm/cc)	(analysis	in	mole	%)
	(Ca0.00Mg0.89Fe''0.11Mn0.00Co0.00Ni0.00)2SiO4
	G	=	-41689.7	(J)	H	=	-31853.3	(J)	S	=	6.29	(J/K)	V	=	0.78	(cc)	Cp	=	3.2	(J/K)
	tephroite	fayalite	co-olivine	ni-olivine	monticellite	forsterite
	0.18	10.61	0	0	0.74	88.46
Viscosity	of	the	System:	1.9	(log	10	poise)
System	mass	=	100.1	(gm)	density	=	2.61	(gm/cc)
	G	=	-1.68218e+06	(J)	H	=	-1.24294e+06	(J)	S	=	280.99	(J/K)	V	=	38.28	(cc)	Cp	=	153.53	(J/K)
Oxygen	delta	moles	=	-2.41067e-05	delta	grams	=	-0.000771387
	G	=	8.75	(J)	H	=	-1.03	(J)	S	=	-0.01	(J/K)	V	=	-3.13	(cc)	Cp	=	0	(J/K)
**********----------**********
Title:	Dummy	Title
T	=	1280	(C)	P	=	0.1	(kbars)	log(10)	f	O2	=	-7.44	delta	HM	=	-5.57	NNO	=	-0.75	QFM	=	0	COH	=	2.3	IW	=	3.37
Constraint	Flags:	fO2	path	=	QFM	Fractionate	Solids
Liquid	mass	=	95.39	(gm)	density	=	2.6	(gm/cc)	viscosity	=	1.92	(log	10	poise)	(analysis	in	wt	%)
	G	=	-1.60107e+06	(J)	H	=	-1.18506e+06	(J)	S	=	267.85	(J/K)	V	=	36.75	(cc)	Cp	=	146.93	(J/K)
	SiO2	TiO2	Al2O3	Fe2O3	Cr2O3	FeO	MnO	MgO	NiO	CoO	CaO	Na2O	K2O	P2O5	H2O	CO2	SO3	Cl2O-1	F2O-1
	50.41	0.23	18.39	1.23	0	7.22	0.15	10.84	0	0	8.6	2.3	0.12	0	0.52	0	0	0	0
olivine	mass	=	1.08	(gm)	density	=	3.2	(gm/cc)	(analysis	in	mole	%)
	(Ca0.00Mg0.88Fe''0.11Mn0.00Co0.00Ni0.00)2SiO4
	G	=	-17938.5	(J)	H	=	-13720.6	(J)	S	=	2.72	(J/K)	V	=	0.34	(cc)	Cp	=	1.38	(J/K)
	tephroite	fayalite	co-olivine	ni-olivine	monticellite	forsterite
	0.19	11.49	0	0	0.78	87.54
Total	solids	mass	=	1.08	(gm)	density	=	3.2	(gm/cc)
	G	=	-17938.5	(J)	H	=	-13720.6	(J)	S	=	2.72	(J/K)	V	=	0.34	(cc)	Cp	=	1.38	(J/K)
Summary	of	all	fractionated	phases:	(total	mass	=	3.62	grams)
olivine	mass	=	3.62	(gm)	density	=	3.19	(gm/cc)	(analysis	in	mole	%)
	(Ca0.00Mg0.89Fe''0.11Mn0.00Co0.00Ni0.00)2SiO4
	G	=	-60338.7	(J)	H	=	-46205.6	(J)	S	=	9.1	(J/K)	V	=	1.13	(cc)	Cp	=	4.64	(J/K)
	tephroite	fayalite	co-olivine	ni-olivine	monticellite	forsterite
	0.18	10.78	0	0	0.75	88.29
Viscosity	of	the	System:	1.99	(log	10	poise)
System	mass	=	100.1	(gm)	density	=	2.62	(gm/cc)
	G	=	-1.67935e+06	(J)	H	=	-1.24499e+06	(J)	S	=	279.67	(J/K)	V	=	38.22	(cc)	Cp	=	152.95	(J/K)
Oxygen	delta	moles	=	-5.99164e-05	delta	grams	=	-0.00191725
	G	=	21.58	(J)	H	=	-2.55	(J)	S	=	-0.02	(J/K)	V	=	-7.74	(cc)	Cp	=	0	(J/K)
**********----------**********
Title:	Dummy	Title
T	=	1270	(C)	P	=	0.1	(kbars)	log(10)	f	O2	=	-7.54	delta	HM	=	-5.57	NNO	=	-0.75	QFM	=	0	COH	=	2.29	IW	=	3.38
Constraint	Flags:	fO2	path	=	QFM	Fractionate	Solids
Liquid	mass	=	94.36	(gm)	density	=	2.59	(gm/cc)	viscosity	=	2	(log	10	poise)	(analysis	in	wt	%)
	G	=	-1.58125e+06	(J)	H	=	-1173888	(J)	S	=	263.98	(J/K)	V	=	36.38	(cc)	Cp	=	145.06	(J/K)
	SiO2	TiO2	Al2O3	Fe2O3	Cr2O3	FeO	MnO	MgO	NiO	CoO	CaO	Na2O	K2O	P2O5	H2O	CO2	SO3	Cl2O-1	F2O-1
	50.52	0.23	18.59	1.23	0	7.18	0.15	10.44	0	0	8.69	2.32	0.12	0	0.53	0	0	0	0
olivine	mass	=	1.04	(gm)	density	=	3.21	(gm/cc)	(analysis	in	mole	%)
	(Ca0.00Mg0.88Fe''0.12Mn0.00Co0.00Ni0.00)2SiO4
	G	=	-17154.1	(J)	H	=	-13146	(J)	S	=	2.6	(J/K)	V	=	0.32	(cc)	Cp	=	1.32	(J/K)
	tephroite	fayalite	co-olivine	ni-olivine	monticellite	forsterite
	0.2	11.85	0	0	0.8	87.16
Total	solids	mass	=	1.04	(gm)	density	=	3.21	(gm/cc)
	G	=	-17154.1	(J)	H	=	-13146	(J)	S	=	2.6	(J/K)	V	=	0.32	(cc)	Cp	=	1.32	(J/K)
Summary	of	all	fractionated	phases:	(total	mass	=	4.7	grams)
olivine	mass	=	4.7	(gm)	density	=	3.2	(gm/cc)	(analysis	in	mole	%)
	(Ca0.00Mg0.89Fe''0.11Mn0.00Co0.00Ni0.00)2SiO4
	G	=	-78134.7	(J)	H	=	-59967.5	(J)	S	=	11.77	(J/K)	V	=	1.47	(cc)	Cp	=	6.01	(J/K)
	tephroite	fayalite	co-olivine	ni-olivine	monticellite	forsterite
	0.18	10.94	0	0	0.76	88.12
Viscosity	of	the	System:	2.08	(log	10	poise)
System	mass	=	100.1	(gm)	density	=	2.62	(gm/cc)
	G	=	-1.67654e+06	(J)	H	=	-1.247e+06	(J)	S	=	278.35	(J/K)	V	=	38.17	(cc)	Cp	=	152.39	(J/K)
Oxygen	delta	moles	=	-9.49434e-05	delta	grams	=	-0.00303808
	G	=	33.96	(J)	H	=	-4	(J)	S	=	-0.02	(J/K)	V	=	-12.18	(cc)	Cp	=	0	(J/K)
**********----------**********
Title:	Dummy	Title
T	=	1260	(C)	P	=	0.1	(kbars)	log(10)	f	O2	=	-7.65	delta	HM	=	-5.57	NNO	=	-0.74	QFM	=	0	COH	=	2.28	IW	=	3.39
Constraint	Flags:	fO2	path	=	QFM	Fractionate	Solids
Liquid	mass	=	93.36	(gm)	density	=	2.59	(gm/cc)	viscosity	=	2.08	(log	10	poise)	(analysis	in	wt	%)
	G	=	-1.56221e+06	(J)	H	=	-1.16322e+06	(J)	S	=	260.25	(J/K)	V	=	36.01	(cc)	Cp	=	143.26	(J/K)
	SiO2	TiO2	Al2O3	Fe2O3	Cr2O3	FeO	MnO	MgO	NiO	CoO	CaO	Na2O	K2O	P2O5	H2O	CO2	SO3	Cl2O-1	F2O-1
	50.63	0.24	18.79	1.23	0	7.14	0.15	10.04	0	0	8.78	2.35	0.12	0	0.54	0	0	0	0
olivine	mass	=	1	(gm)	density	=	3.21	(gm/cc)	(analysis	in	mole	%)
	(Ca0.00Mg0.88Fe''0.12Mn0.00Co0.00Ni0.00)2SiO4
	G	=	-16409	(J)	H	=	-12599	(J)	S	=	2.49	(J/K)	V	=	0.31	(cc)	Cp	=	1.27	(J/K)
	tephroite	fayalite	co-olivine	ni-olivine	monticellite	forsterite
	0.2	12.22	0	0	0.81	86.76
Total	solids	mass	=	1	(gm)	density	=	3.21	(gm/cc)
	G	=	-16409	(J)	H	=	-12599	(J)	S	=	2.49	(J/K)	V	=	0.31	(cc)	Cp	=	1.27	(J/K)
Summary	of	all	fractionated	phases:	(total	mass	=	5.74	grams)
olivine	mass	=	5.74	(gm)	density	=	3.2	(gm/cc)	(analysis	in	mole	%)
	(Ca0.00Mg0.89Fe''0.11Mn0.00Co0.00Ni0.00)2SiO4
	G	=	-95120.9	(J)	H	=	-73168	(J)	S	=	14.32	(J/K)	V	=	1.79	(cc)	Cp	=	7.33	(J/K)
	tephroite	fayalite	co-olivine	ni-olivine	monticellite	forsterite
	0.19	11.1	0	0	0.76	87.95
Viscosity	of	the	System:	2.18	(log	10	poise)
System	mass	=	100.1	(gm)	density	=	2.63	(gm/cc)
	G	=	-1.67374e+06	(J)	H	=	-1.24898e+06	(J)	S	=	277.05	(J/K)	V	=	38.12	(cc)	Cp	=	151.85	(J/K)
Oxygen	delta	moles	=	-0.000129219	delta	grams	=	-0.00413485
	G	=	45.88	(J)	H	=	-5.4	(J)	S	=	-0.03	(J/K)	V	=	-16.47	(cc)	Cp	=	0	(J/K)
**********----------**********
Title:	Dummy	Title
T	=	1250	(C)	P	=	0.1	(kbars)	log(10)	f	O2	=	-7.75	delta	HM	=	-5.57	NNO	=	-0.74	QFM	=	0	COH	=	2.27	IW	=	3.4
Constraint	Flags:	fO2	path	=	QFM	Fractionate	Solids
Liquid	mass	=	92.4	(gm)	density	=	2.59	(gm/cc)	viscosity	=	2.15	(log	10	poise)	(analysis	in	wt	%)
	G	=	-1.54392e+06	(J)	H	=	-1.15302e+06	(J)	S	=	256.64	(J/K)	V	=	35.67	(cc)	Cp	=	141.54	(J/K)
	SiO2	TiO2	Al2O3	Fe2O3	Cr2O3	FeO	MnO	MgO	NiO	CoO	CaO	Na2O	K2O	P2O5	H2O	CO2	SO3	Cl2O-1	F2O-1
	50.74	0.24	18.98	1.23	0	7.1	0.15	9.66	0	0	8.87	2.37	0.12	0	0.54	0	0	0	0
olivine	mass	=	0.96	(gm)	density	=	3.22	(gm/cc)	(analysis	in	mole	%)
	(Ca0.00Mg0.87Fe''0.13Mn0.00Co0.00Ni0.00)2SiO4
	G	=	-15700.9	(J)	H	=	-12078.2	(J)	S	=	2.38	(J/K)	V	=	0.3	(cc)	Cp	=	1.22	(J/K)
	tephroite	fayalite	co-olivine	ni-olivine	monticellite	forsterite
	0.21	12.6	0	0	0.83	86.36
Total	solids	mass	=	0.96	(gm)	density	=	3.22	(gm/cc)
	G	=	-15700.9	(J)	H	=	-12078.2	(J)	S	=	2.38	(J/K)	V	=	0.3	(cc)	Cp	=	1.22	(J/K)
Summary	of	all	fractionated	phases:	(total	mass	=	6.73	grams)
olivine	mass	=	6.73	(gm)	density	=	3.2	(gm/cc)	(analysis	in	mole	%)
	(Ca0.00Mg0.89Fe''0.11Mn0.00Co0.00Ni0.00)2SiO4
	G	=	-111338	(J)	H	=	-85834.1	(J)	S	=	16.74	(J/K)	V	=	2.1	(cc)	Cp	=	8.58	(J/K)
	tephroite	fayalite	co-olivine	ni-olivine	monticellite	forsterite
	0.19	11.27	0	0	0.77	87.77
Viscosity	of	the	System:	2.27	(log	10	poise)
System	mass	=	100.09	(gm)	density	=	2.63	(gm/cc)
	G	=	-1.67096e+06	(J)	H	=	-1.25094e+06	(J)	S	=	275.76	(J/K)	V	=	38.07	(cc)	Cp	=	151.34	(J/K)
Oxygen	delta	moles	=	-0.000162774	delta	grams	=	-0.00520856
	G	=	57.37	(J)	H	=	-6.74	(J)	S	=	-0.04	(J/K)	V	=	-20.61	(cc)	Cp	=	-0.01	(J/K)
**********----------**********
Title:	Dummy	Title
T	=	1240	(C)	P	=	0.1	(kbars)	log(10)	f	O2	=	-7.86	delta	HM	=	-5.58	NNO	=	-0.74	QFM	=	0	COH	=	2.27	IW	=	3.41
Constraint	Flags:	fO2	path	=	QFM	Fractionate	Solids
Liquid	mass	=	91.48	(gm)	density	=	2.59	(gm/cc)	viscosity	=	2.23	(log	10	poise)	(analysis	in	wt	%)
	G	=	-1.52634e+06	(J)	H	=	-1.14329e+06	(J)	S	=	253.15	(J/K)	V	=	35.33	(cc)	Cp	=	139.89	(J/K)
	SiO2	TiO2	Al2O3	Fe2O3	Cr2O3	FeO	MnO	MgO	NiO	CoO	CaO	Na2O	K2O	P2O5	H2O	CO2	SO3	Cl2O-1	F2O-1
	50.84	0.24	19.17	1.24	0	7.06	0.15	9.29	0	0	8.96	2.39	0.12	0	0.55	0	0	0	0
olivine	mass	=	0.92	(gm)	density	=	3.23	(gm/cc)	(analysis	in	mole	%)
	(Ca0.00Mg0.87Fe''0.13Mn0.00Co0.00Ni0.00)2SiO4
	G	=	-15027.7	(J)	H	=	-11582.1	(J)	S	=	2.28	(J/K)	V	=	0.29	(cc)	Cp	=	1.17	(J/K)
	tephroite	fayalite	co-olivine	ni-olivine	monticellite	forsterite
	0.21	13	0	0	0.85	85.94
Total	solids	mass	=	0.92	(gm)	density	=	3.23	(gm/cc)
	G	=	-15027.7	(J)	H	=	-11582.1	(J)	S	=	2.28	(J/K)	V	=	0.29	(cc)	Cp	=	1.17	(J/K)
Summary	of	all	fractionated	phases:	(total	mass	=	7.69	grams)
olivine	mass	=	7.69	(gm)	density	=	3.21	(gm/cc)	(analysis	in	mole	%)
	(Ca0.00Mg0.88Fe''0.11Mn0.00Co0.00Ni0.00)2SiO4
	G	=	-126823	(J)	H	=	-97991.4	(J)	S	=	19.05	(J/K)	V	=	2.4	(cc)	Cp	=	9.79	(J/K)
	tephroite	fayalite	co-olivine	ni-olivine	monticellite	forsterite
	0.19	11.43	0	0	0.78	87.6
Viscosity	of	the	System:	2.37	(log	10	poise)
System	mass	=	100.09	(gm)	density	=	2.63	(gm/cc)
	G	=	-1.66819e+06	(J)	H	=	-1.25286e+06	(J)	S	=	274.48	(J/K)	V	=	38.01	(cc)	Cp	=	150.84	(J/K)
Oxygen	delta	moles	=	-0.000195638	delta	grams	=	-0.00626019
	G	=	68.45	(J)	H	=	-8.03	(J)	S	=	-0.05	(J/K)	V	=	-24.61	(cc)	Cp	=	-0.01	(J/K)
**********----------**********
Title:	Dummy	Title
T	=	1230	(C)	P	=	0.1	(kbars)	log(10)	f	O2	=	-7.96	delta	HM	=	-5.58	NNO	=	-0.74	QFM	=	0	COH	=	2.26	IW	=	3.42
Constraint	Flags:	fO2	path	=	QFM	Fractionate	Solids
Liquid	mass	=	90.6	(gm)	density	=	2.59	(gm/cc)	viscosity	=	2.31	(log	10	poise)	(analysis	in	wt	%)
	G	=	-1.50943e+06	(J)	H	=	-1.13399e+06	(J)	S	=	249.77	(J/K)	V	=	35.01	(cc)	Cp	=	138.3	(J/K)
	SiO2	TiO2	Al2O3	Fe2O3	Cr2O3	FeO	MnO	MgO	NiO	CoO	CaO	Na2O	K2O	P2O5	H2O	CO2	SO3	Cl2O-1	F2O-1
	50.95	0.24	19.36	1.24	0	7.01	0.15	8.93	0	0	9.04	2.42	0.12	0	0.55	0	0	0	0
olivine	mass	=	0.89	(gm)	density	=	3.23	(gm/cc)	(analysis	in	mole	%)
	(Ca0.00Mg0.86Fe''0.13Mn0.00Co0.00Ni0.00)2SiO4
	G	=	-14387.6	(J)	H	=	-11109.5	(J)	S	=	2.18	(J/K)	V	=	0.27	(cc)	Cp	=	1.12	(J/K)
	tephroite	fayalite	co-olivine	ni-olivine	monticellite	forsterite
	0.22	13.41	0	0	0.86	85.51
Total	solids	mass	=	0.89	(gm)	density	=	3.23	(gm/cc)
	G	=	-14387.6	(J)	H	=	-11109.5	(J)	S	=	2.18	(J/K)	V	=	0.27	(cc)	Cp	=	1.12	(J/K)
Summary	of	all	fractionated	phases:	(total	mass	=	8.61	grams)
olivine	mass	=	8.61	(gm)	density	=	3.21	(gm/cc)	(analysis	in	mole	%)
	(Ca0.00Mg0.88Fe''0.12Mn0.00Co0.00Ni0.00)2SiO4
	G	=	-141614	(J)	H	=	-109664	(J)	S	=	21.26	(J/K)	V	=	2.68	(cc)	Cp	=	10.94	(J/K)
	tephroite	fayalite	co-olivine	ni-olivine	monticellite	forsterite
	0.19	11.6	0	0	0.79	87.42
Viscosity	of	the	System:	2.46	(log	10	poise)
System	mass	=	100.09	(gm)	density	=	2.64	(gm/cc)
	G	=	-1.66543e+06	(J)	H	=	-1.25476e+06	(J)	S	=	273.21	(J/K)	V	=	37.97	(cc)	Cp	=	150.36	(J/K)
Oxygen	delta	moles	=	-0.000227844	delta	grams	=	-0.00729074
	G	=	79.13	(J)	H	=	-9.27	(J)	S	=	-0.06	(J/K)	V	=	-28.48	(cc)	Cp	=	-0.01	(J/K)
**********----------**********
Title:	Dummy	Title
T	=	1220	(C)	P	=	0.1	(kbars)	log(10)	f	O2	=	-8.07	delta	HM	=	-5.58	NNO	=	-0.74	QFM	=	0	COH	=	2.25	IW	=	3.43
Constraint	Flags:	fO2	path	=	QFM	Fractionate	Solids
Liquid	mass	=	89.74	(gm)	density	=	2.59	(gm/cc)	viscosity	=	2.39	(log	10	poise)	(analysis	in	wt	%)
	G	=	-1.49317e+06	(J)	H	=	-1.1251e+06	(J)	S	=	246.5	(J/K)	V	=	34.7	(cc)	Cp	=	136.78	(J/K)
	SiO2	TiO2	Al2O3	Fe2O3	Cr2O3	FeO	MnO	MgO	NiO	CoO	CaO	Na2O	K2O	P2O5	H2O	CO2	SO3	Cl2O-1	F2O-1
	51.05	0.25	19.54	1.24	0	6.96	0.15	8.58	0	0	9.12	2.44	0.12	0	0.56	0	0	0	0
olivine	mass	=	0.85	(gm)	density	=	3.24	(gm/cc)	(analysis	in	mole	%)
	(Ca0.00Mg0.86Fe''0.14Mn0.00Co0.00Ni0.00)2SiO4
	G	=	-13778.8	(J)	H	=	-10659.1	(J)	S	=	2.09	(J/K)	V	=	0.26	(cc)	Cp	=	1.07	(J/K)
	tephroite	fayalite	co-olivine	ni-olivine	monticellite	forsterite
	0.23	13.83	0	0	0.88	85.06
Total	solids	mass	=	0.85	(gm)	density	=	3.24	(gm/cc)
	G	=	-13778.8	(J)	H	=	-10659.1	(J)	S	=	2.09	(J/K)	V	=	0.26	(cc)	Cp	=	1.07	(J/K)
Summary	of	all	fractionated	phases:	(total	mass	=	9.49	grams)
olivine	mass	=	9.49	(gm)	density	=	3.21	(gm/cc)	(analysis	in	mole	%)
	(Ca0.00Mg0.88Fe''0.12Mn0.00Co0.00Ni0.00)2SiO4
	G	=	-155744	(J)	H	=	-120875	(J)	S	=	23.35	(J/K)	V	=	2.95	(cc)	Cp	=	12.05	(J/K)
	tephroite	fayalite	co-olivine	ni-olivine	monticellite	forsterite
	0.2	11.77	0	0	0.79	87.24
Viscosity	of	the	System:	2.55	(log	10	poise)
System	mass	=	100.09	(gm)	density	=	2.64	(gm/cc)
	G	=	-1.66269e+06	(J)	H	=	-1.25664e+06	(J)	S	=	271.95	(J/K)	V	=	37.92	(cc)	Cp	=	149.9	(J/K)
Oxygen	delta	moles	=	-0.000259422	delta	grams	=	-0.00830121
	G	=	89.43	(J)	H	=	-10.46	(J)	S	=	-0.07	(J/K)	V	=	-32.21	(cc)	Cp	=	-0.01	(J/K)
**********----------**********
Title:	Dummy	Title
T	=	1210	(C)	P	=	0.1	(kbars)	log(10)	f	O2	=	-8.18	delta	HM	=	-5.58	NNO	=	-0.73	QFM	=	0	COH	=	2.24	IW	=	3.44
Constraint	Flags:	fO2	path	=	QFM	Fractionate	Solids
Liquid	mass	=	88.93	(gm)	density	=	2.58	(gm/cc)	viscosity	=	2.47	(log	10	poise)	(analysis	in	wt	%)
	G	=	-1477515	(J)	H	=	-1.11661e+06	(J)	S	=	243.34	(J/K)	V	=	34.4	(cc)	Cp	=	135.32	(J/K)
	SiO2	TiO2	Al2O3	Fe2O3	Cr2O3	FeO	MnO	MgO	NiO	CoO	CaO	Na2O	K2O	P2O5	H2O	CO2	SO3	Cl2O-1	F2O-1
	51.15	0.25	19.72	1.24	0	6.91	0.14	8.23	0	0	9.21	2.46	0.12	0	0.56	0	0	0	0
olivine	mass	=	0.82	(gm)	density	=	3.25	(gm/cc)	(analysis	in	mole	%)
	(Ca0.00Mg0.85Fe''0.14Mn0.00Co0.00Ni0.00)2SiO4
	G	=	-13199.6	(J)	H	=	-10229.8	(J)	S	=	2	(J/K)	V	=	0.25	(cc)	Cp	=	1.03	(J/K)
	tephroite	fayalite	co-olivine	ni-olivine	monticellite	forsterite
	0.23	14.27	0	0	0.9	84.6
Total	solids	mass	=	0.82	(gm)	density	=	3.25	(gm/cc)
	G	=	-13199.6	(J)	H	=	-10229.8	(J)	S	=	2	(J/K)	V	=	0.25	(cc)	Cp	=	1.03	(J/K)
Summary	of	all	fractionated	phases:	(total	mass	=	10.34	grams)
olivine	mass	=	10.34	(gm)	density	=	3.22	(gm/cc)	(analysis	in	mole	%)
	(Ca0.00Mg0.88Fe''0.12Mn0.00Co0.00Ni0.00)2SiO4
	G	=	-169245	(J)	H	=	-131647	(J)	S	=	25.35	(J/K)	V	=	3.22	(cc)	Cp	=	13.11	(J/K)
	tephroite	fayalite	co-olivine	ni-olivine	monticellite	forsterite
	0.2	11.94	0	0	0.8	87.07
Viscosity	of	the	System:	2.65	(log	10	poise)
System	mass	=	100.09	(gm)	density	=	2.64	(gm/cc)
	G	=	-1.65996e+06	(J)	H	=	-1.25849e+06	(J)	S	=	270.69	(J/K)	V	=	37.87	(cc)	Cp	=	149.45	(J/K)
Oxygen	delta	moles	=	-0.000290405	delta	grams	=	-0.00929262
	G	=	99.36	(J)	H	=	-11.61	(J)	S	=	-0.07	(J/K)	V	=	-35.81	(cc)	Cp	=	-0.01	(J/K)
**********----------**********
Title:	Dummy	Title
T	=	1200	(C)	P	=	0.1	(kbars)	log(10)	f	O2	=	-8.29	delta	HM	=	-5.59	NNO	=	-0.73	QFM	=	0	COH	=	2.23	IW	=	3.45
Constraint	Flags:	fO2	path	=	QFM	Fractionate	Solids
Liquid	mass	=	88.14	(gm)	density	=	2.58	(gm/cc)	viscosity	=	2.56	(log	10	poise)	(analysis	in	wt	%)
	G	=	-1.46245e+06	(J)	H	=	-1.10847e+06	(J)	S	=	240.28	(J/K)	V	=	34.12	(cc)	Cp	=	130.41	(J/K)
	SiO2	TiO2	Al2O3	Fe2O3	Cr2O3	FeO	MnO	MgO	NiO	CoO	CaO	Na2O	K2O	P2O5	H2O	CO2	SO3	Cl2O-1	F2O-1
	51.25	0.25	19.9	1.24	0	6.85	0.14	7.9	0	0	9.28	2.48	0.12	0	0.57	0	0	0	0
olivine	mass	=	0.79	(gm)	density	=	3.25	(gm/cc)	(analysis	in	mole	%)
	(Ca0.00Mg0.85Fe''0.15Mn0.00Co0.00Ni0.00)2SiO4
	G	=	-12648.5	(J)	H	=	-9820.46	(J)	S	=	1.92	(J/K)	V	=	0.24	(cc)	Cp	=	0.99	(J/K)
	tephroite	fayalite	co-olivine	ni-olivine	monticellite	forsterite
	0.24	14.73	0	0	0.91	84.12
Total	solids	mass	=	0.79	(gm)	density	=	3.25	(gm/cc)
	G	=	-12648.5	(J)	H	=	-9820.46	(J)	S	=	1.92	(J/K)	V	=	0.24	(cc)	Cp	=	0.99	(J/K)
Summary	of	all	fractionated	phases:	(total	mass	=	11.16	grams)
olivine	mass	=	11.16	(gm)	density	=	3.22	(gm/cc)	(analysis	in	mole	%)
	(Ca0.00Mg0.88Fe''0.12Mn0.00Co0.00Ni0.00)2SiO4
	G	=	-182147	(J)	H	=	-141999	(J)	S	=	27.25	(J/K)	V	=	3.47	(cc)	Cp	=	14.12	(J/K)
	tephroite	fayalite	co-olivine	ni-olivine	monticellite	forsterite
	0.2	12.1	0	0	0.81	86.89
Viscosity	of	the	System:	2.75	(log	10	poise)
System	mass	=	100.09	(gm)	density	=	2.65	(gm/cc)
	G	=	-1.65724e+06	(J)	H	=	-1.26029e+06	(J)	S	=	269.46	(J/K)	V	=	37.82	(cc)	Cp	=	145.52	(J/K)
Oxygen	delta	moles	=	-0.000320825	delta	grams	=	-0.010266
	G	=	108.94	(J)	H	=	-12.71	(J)	S	=	-0.08	(J/K)	V	=	-39.3	(cc)	Cp	=	-0.01	(J/K)
**********----------**********
Title:	Dummy	Title
T	=	1190	(C)	P	=	0.1	(kbars)	log(10)	f	O2	=	-8.41	delta	HM	=	-5.59	NNO	=	-0.73	QFM	=	0	COH	=	2.22	IW	=	3.46
Constraint	Flags:	fO2	path	=	QFM	Fractionate	Solids
Liquid	mass	=	82.47	(gm)	density	=	2.58	(gm/cc)	viscosity	=	2.65	(log	10	poise)	(analysis	in	wt	%)
	G	=	-1.36403e+06	(J)	H	=	-1.03597e+06	(J)	S	=	224.22	(J/K)	V	=	31.99	(cc)	Cp	=	121.52	(J/K)
	SiO2	TiO2	Al2O3	Fe2O3	Cr2O3	FeO	MnO	MgO	NiO	CoO	CaO	Na2O	K2O	P2O5	H2O	CO2	SO3	Cl2O-1	F2O-1
	51.67	0.27	19.68	1.28	0	7.05	0.15	7.49	0	0	9.13	2.56	0.13	0	0.61	0	0	0	0
olivine	mass	=	1.76	(gm)	density	=	3.26	(gm/cc)	(analysis	in	mole	%)
	(Ca0.00Mg0.84Fe''0.16Mn0.00Co0.00Ni0.00)2SiO4
	G	=	-28087.8	(J)	H	=	-21833	(J)	S	=	4.27	(J/K)	V	=	0.54	(cc)	Cp	=	2.2	(J/K)
	tephroite	fayalite	co-olivine	ni-olivine	monticellite	forsterite
	0.26	15.61	0	0	0.92	83.21
feldspar	mass	=	3.9	(gm)	density	=	2.68	(gm/cc)	(analysis	in	mole	%)
	K0.00Na0.18Ca0.82Al1.82Si2.18O8
	G	=	-67888.5	(J)	H	=	-53996.2	(J)	S	=	9.49	(J/K)	V	=	1.46	(cc)	Cp	=	4.81	(J/K)
	albite	anorthite	sanidine
	18.13	81.82	0.05
Total	solids	mass	=	5.67	(gm)	density	=	2.83	(gm/cc)
	G	=	-95976.3	(J)	H	=	-75829.2	(J)	S	=	13.77	(J/K)	V	=	2	(cc)	Cp	=	7.01	(J/K)
Summary	of	all	fractionated	phases:	(total	mass	=	11.95	grams)
olivine	mass	=	11.95	(gm)	density	=	3.22	(gm/cc)	(analysis	in	mole	%)
	(Ca0.00Mg0.88Fe''0.12Mn0.00Co0.00Ni0.00)2SiO4
	G	=	-194481	(J)	H	=	-151952	(J)	S	=	29.07	(J/K)	V	=	3.71	(cc)	Cp	=	15.09	(J/K)
	tephroite	fayalite	co-olivine	ni-olivine	monticellite	forsterite
	0.2	12.28	0	0	0.81	86.71
Viscosity	of	the	System:	2.96	(log	10	poise)
System	mass	=	100.09	(gm)	density	=	2.66	(gm/cc)
	G	=	-1.65449e+06	(J)	H	=	-1.26375e+06	(J)	S	=	267.05	(J/K)	V	=	37.69	(cc)	Cp	=	143.62	(J/K)
Oxygen	delta	moles	=	-0.000437186	delta	grams	=	-0.0139894
	G	=	147.33	(J)	H	=	-17.15	(J)	S	=	-0.11	(J/K)	V	=	-53.18	(cc)	Cp	=	-0.02	(J/K)
**********----------**********
Title:	Dummy	Title
T	=	1180	(C)	P	=	0.1	(kbars)	log(10)	f	O2	=	-8.52	delta	HM	=	-5.59	NNO	=	-0.73	QFM	=	0	COH	=	2.21	IW	=	3.47
Constraint	Flags:	fO2	path	=	QFM	Fractionate	Solids
Liquid	mass	=	74.75	(gm)	density	=	2.57	(gm/cc)	viscosity	=	2.75	(log	10	poise)	(analysis	in	wt	%)
	G	=	-1.23109e+06	(J)	H	=	-936379	(J)	S	=	202.81	(J/K)	V	=	29.08	(cc)	Cp	=	109.54	(J/K)
	SiO2	TiO2	Al2O3	Fe2O3	Cr2O3	FeO	MnO	MgO	NiO	CoO	CaO	Na2O	K2O	P2O5	H2O	CO2	SO3	Cl2O-1	F2O-1
	52.29	0.29	19.19	1.34	0	7.39	0.16	7.04	0	0	8.82	2.66	0.15	0	0.67	0	0	0	0
olivine	mass	=	2.09	(gm)	density	=	3.28	(gm/cc)	(analysis	in	mole	%)
	(Ca0.00Mg0.83Fe''0.17Mn0.00Co0.00Ni0.00)2SiO4
	G	=	-32963.9	(J)	H	=	-25640.8	(J)	S	=	5.04	(J/K)	V	=	0.64	(cc)	Cp	=	2.59	(J/K)
	tephroite	fayalite	co-olivine	ni-olivine	monticellite	forsterite
	0.29	16.81	0	0	0.91	81.99
feldspar	mass	=	5.63	(gm)	density	=	2.67	(gm/cc)	(analysis	in	mole	%)
	K0.00Na0.19Ca0.81Al1.81Si2.19O8
	G	=	-97729.1	(J)	H	=	-77889.1	(J)	S	=	13.65	(J/K)	V	=	2.11	(cc)	Cp	=	6.93	(J/K)
	albite	anorthite	sanidine
	19.37	80.57	0.06
Total	solids	mass	=	7.72	(gm)	density	=	2.81	(gm/cc)
	G	=	-130693	(J)	H	=	-103530	(J)	S	=	18.69	(J/K)	V	=	2.74	(cc)	Cp	=	9.52	(J/K)
Summary	of	all	fractionated	phases:	(total	mass	=	17.62	grams)
olivine	mass	=	13.71	(gm)	density	=	3.23	(gm/cc)	(analysis	in	mole	%)
	(Ca0.00Mg0.87Fe''0.13Mn0.00Co0.00Ni0.00)2SiO4
	G	=	-222213	(J)	H	=	-173939	(J)	S	=	33.22	(J/K)	V	=	4.24	(cc)	Cp	=	17.28	(J/K)
	tephroite	fayalite	co-olivine	ni-olivine	monticellite	forsterite
	0.21	12.7	0	0	0.83	86.26
feldspar	mass	=	3.9	(gm)	density	=	2.68	(gm/cc)	(analysis	in	mole	%)
	K0.00Na0.18Ca0.82Al1.82Si2.18O8
	G	=	-67746	(J)	H	=	-54006.2	(J)	S	=	9.46	(J/K)	V	=	1.46	(cc)	Cp	=	4.8	(J/K)
	albite	anorthite	sanidine
	18.13	81.82	0.05
Viscosity	of	the	System:	3.27	(log	10	poise)
System	mass	=	100.08	(gm)	density	=	2.67	(gm/cc)
	G	=	-1.65174e+06	(J)	H	=	-1.26785e+06	(J)	S	=	264.18	(J/K)	V	=	37.52	(cc)	Cp	=	141.14	(J/K)
Oxygen	delta	moles	=	-0.000595605	delta	grams	=	-0.0190587
	G	=	199.18	(J)	H	=	-23.15	(J)	S	=	-0.15	(J/K)	V	=	-71.96	(cc)	Cp	=	-0.02	(J/K)
**********----------**********
Title:	Dummy	Title
T	=	1170	(C)	P	=	0.1	(kbars)	log(10)	f	O2	=	-8.64	delta	HM	=	-5.59	NNO	=	-0.72	QFM	=	0	COH	=	2.2	IW	=	3.48
Constraint	Flags:	fO2	path	=	QFM	Fractionate	Solids
Liquid	mass	=	68.37	(gm)	density	=	2.56	(gm/cc)	viscosity	=	2.85	(log	10	poise)	(analysis	in	wt	%)
	G	=	-1.12161e+06	(J)	H	=	-854429	(J)	S	=	185.13	(J/K)	V	=	26.68	(cc)	Cp	=	99.69	(J/K)
	SiO2	TiO2	Al2O3	Fe2O3	Cr2O3	FeO	MnO	MgO	NiO	CoO	CaO	Na2O	K2O	P2O5	H2O	CO2	SO3	Cl2O-1	F2O-1
	52.89	0.32	18.72	1.4	0	7.71	0.16	6.61	0	0	8.54	2.75	0.16	0	0.73	0	0	0	0
olivine	mass	=	1.73	(gm)	density	=	3.3	(gm/cc)	(analysis	in	mole	%)
	(Ca0.00Mg0.82Fe''0.18Mn0.00Co0.00Ni0.00)2SiO4
	G	=	-26975.6	(J)	H	=	-20996.2	(J)	S	=	4.14	(J/K)	V	=	0.52	(cc)	Cp	=	2.13	(J/K)
	tephroite	fayalite	co-olivine	ni-olivine	monticellite	forsterite
	0.32	18.07	0	0	0.9	80.72
feldspar	mass	=	4.64	(gm)	density	=	2.67	(gm/cc)	(analysis	in	mole	%)
	K0.00Na0.21Ca0.79Al1.79Si2.21O8
	G	=	-80486.8	(J)	H	=	-64278.4	(J)	S	=	11.23	(J/K)	V	=	1.74	(cc)	Cp	=	5.71	(J/K)
	albite	anorthite	sanidine
	20.6	79.34	0.06
Total	solids	mass	=	6.37	(gm)	density	=	2.82	(gm/cc)
	G	=	-107462	(J)	H	=	-85274.6	(J)	S	=	15.37	(J/K)	V	=	2.26	(cc)	Cp	=	7.84	(J/K)
Summary	of	all	fractionated	phases:	(total	mass	=	25.33	grams)
olivine	mass	=	15.8	(gm)	density	=	3.24	(gm/cc)	(analysis	in	mole	%)
	(Ca0.00Mg0.87Fe''0.13Mn0.00Co0.00Ni0.00)2SiO4
	G	=	-254772	(J)	H	=	-199759	(J)	S	=	38.12	(J/K)	V	=	4.88	(cc)	Cp	=	19.85	(J/K)
	tephroite	fayalite	co-olivine	ni-olivine	monticellite	forsterite
	0.22	13.24	0	0	0.84	85.71
feldspar	mass	=	9.53	(gm)	density	=	2.67	(gm/cc)	(analysis	in	mole	%)
	K0.00Na0.19Ca0.81Al1.81Si2.19O8
	G	=	-165197	(J)	H	=	-131974	(J)	S	=	23.02	(J/K)	V	=	3.56	(cc)	Cp	=	11.71	(J/K)
	albite	anorthite	sanidine
	18.86	81.08	0.05
Viscosity	of	the	System:	3.59	(log	10	poise)
System	mass	=	100.08	(gm)	density	=	2.68	(gm/cc)
	G	=	-1.64904e+06	(J)	H	=	-1.27144e+06	(J)	S	=	261.65	(J/K)	V	=	37.38	(cc)	Cp	=	139.09	(J/K)
Oxygen	delta	moles	=	-0.000734013	delta	grams	=	-0.0234875
	G	=	243.58	(J)	H	=	-28.27	(J)	S	=	-0.19	(J/K)	V	=	-88.07	(cc)	Cp	=	-0.03	(J/K)
**********----------**********
Title:	Dummy	Title
T	=	1160	(C)	P	=	0.1	(kbars)	log(10)	f	O2	=	-8.76	delta	HM	=	-5.6	NNO	=	-0.72	QFM	=	0	COH	=	2.19	IW	=	3.5
Constraint	Flags:	fO2	path	=	QFM	Fractionate	Solids
Liquid	mass	=	63.02	(gm)	density	=	2.56	(gm/cc)	viscosity	=	2.95	(log	10	poise)	(analysis	in	wt	%)
	G	=	-1.02981e+06	(J)	H	=	-785778	(J)	S	=	170.28	(J/K)	V	=	24.66	(cc)	Cp	=	91.43	(J/K)
	SiO2	TiO2	Al2O3	Fe2O3	Cr2O3	FeO	MnO	MgO	NiO	CoO	CaO	Na2O	K2O	P2O5	H2O	CO2	SO3	Cl2O-1	F2O-1
	53.48	0.35	18.27	1.46	0	8	0.17	6.2	0	0	8.27	2.83	0.17	0	0.79	0	0	0	0
olivine	mass	=	1.45	(gm)	density	=	3.31	(gm/cc)	(analysis	in	mole	%)
	(Ca0.00Mg0.80Fe''0.19Mn0.00Co0.00Ni0.00)2SiO4
	G	=	-22477.2	(J)	H	=	-17504.8	(J)	S	=	3.47	(J/K)	V	=	0.44	(cc)	Cp	=	1.79	(J/K)
	tephroite	fayalite	co-olivine	ni-olivine	monticellite	forsterite
	0.35	19.38	0	0	0.89	79.39
feldspar	mass	=	3.9	(gm)	density	=	2.67	(gm/cc)	(analysis	in	mole	%)
	K0.00Na0.22Ca0.78Al1.78Si2.22O8
	G	=	-67478.6	(J)	H	=	-54000.3	(J)	S	=	9.4	(J/K)	V	=	1.46	(cc)	Cp	=	4.79	(J/K)
	albite	anorthite	sanidine
	21.8	78.13	0.07
Total	solids	mass	=	5.35	(gm)	density	=	2.82	(gm/cc)
	G	=	-89955.8	(J)	H	=	-71505.2	(J)	S	=	12.87	(J/K)	V	=	1.9	(cc)	Cp	=	6.57	(J/K)
Summary	of	all	fractionated	phases:	(total	mass	=	31.7	grams)
olivine	mass	=	17.53	(gm)	density	=	3.25	(gm/cc)	(analysis	in	mole	%)
	(Ca0.00Mg0.86Fe''0.14Mn0.00Co0.00Ni0.00)2SiO4
	G	=	-281304	(J)	H	=	-220956	(J)	S	=	42.11	(J/K)	V	=	5.4	(cc)	Cp	=	21.96	(J/K)
	tephroite	fayalite	co-olivine	ni-olivine	monticellite	forsterite
	0.23	13.7	0	0	0.84	85.22
feldspar	mass	=	14.17	(gm)	density	=	2.67	(gm/cc)	(analysis	in	mole	%)
	K0.00Na0.19Ca0.81Al1.81Si2.19O8
	G	=	-245294	(J)	H	=	-196389	(J)	S	=	34.12	(J/K)	V	=	5.3	(cc)	Cp	=	17.4	(J/K)
	albite	anorthite	sanidine
	19.43	80.51	0.06
Viscosity	of	the	System:	3.93	(log	10	poise)
System	mass	=	100.07	(gm)	density	=	2.69	(gm/cc)
	G	=	-1.64636e+06	(J)	H	=	-1.27463e+06	(J)	S	=	259.38	(J/K)	V	=	37.26	(cc)	Cp	=	137.36	(J/K)
Oxygen	delta	moles	=	-0.000856848	delta	grams	=	-0.0274181
	G	=	282.15	(J)	H	=	-32.69	(J)	S	=	-0.22	(J/K)	V	=	-102.1	(cc)	Cp	=	-0.03	(J/K)
**********----------**********
Title:	Dummy	Title
T	=	1150	(C)	P	=	0.1	(kbars)	log(10)	f	O2	=	-8.88	delta	HM	=	-5.6	NNO	=	-0.72	QFM	=	0	COH	=	2.18	IW	=	3.51
Constraint	Flags:	fO2	path	=	QFM	Fractionate	Solids
Liquid	mass	=	58.45	(gm)	density	=	2.55	(gm/cc)	viscosity	=	3.05	(log	10	poise)	(analysis	in	wt	%)
	G	=	-951561	(J)	H	=	-727306	(J)	S	=	157.58	(J/K)	V	=	22.94	(cc)	Cp	=	84.39	(J/K)
	SiO2	TiO2	Al2O3	Fe2O3	Cr2O3	FeO	MnO	MgO	NiO	CoO	CaO	Na2O	K2O	P2O5	H2O	CO2	SO3	Cl2O-1	F2O-1
	54.06	0.38	17.83	1.51	0	8.27	0.18	5.82	0	0	8.02	2.9	0.18	0	0.86	0	0	0	0
olivine	mass	=	1.25	(gm)	density	=	3.33	(gm/cc)	(analysis	in	mole	%)
	(Ca0.00Mg0.79Fe''0.21Mn0.00Co0.00Ni0.00)2SiO4
	G	=	-19039.2	(J)	H	=	-14834.7	(J)	S	=	2.95	(J/K)	V	=	0.37	(cc)	Cp	=	1.52	(J/K)
	tephroite	fayalite	co-olivine	ni-olivine	monticellite	forsterite
	0.38	20.76	0	0	0.88	77.98
feldspar	mass	=	3.33	(gm)	density	=	2.67	(gm/cc)	(analysis	in	mole	%)
	K0.00Na0.23Ca0.77Al1.77Si2.23O8
	G	=	-57518	(J)	H	=	-46123.8	(J)	S	=	8.01	(J/K)	V	=	1.25	(cc)	Cp	=	4.08	(J/K)
	albite	anorthite	sanidine
	22.99	76.93	0.08
water	mass	=	0	(gm)	density	=	0.02	(gm/cc)
	H2O
	G	=	-5.65	(J)	H	=	-2.25	(J)	S	=	0	(J/K)	V	=	0.01	(cc)	Cp	=	0	(J/K)
Total	solids	mass	=	4.57	(gm)	density	=	2.8	(gm/cc)
	G	=	-76562.9	(J)	H	=	-60960.8	(J)	S	=	10.96	(J/K)	V	=	1.63	(cc)	Cp	=	5.6	(J/K)
Summary	of	all	fractionated	phases:	(total	mass	=	37.04	grams)
olivine	mass	=	18.98	(gm)	density	=	3.25	(gm/cc)	(analysis	in	mole	%)
	(Ca0.00Mg0.86Fe''0.14Mn0.00Co0.00Ni0.00)2SiO4
	G	=	-303305	(J)	H	=	-238679	(J)	S	=	45.41	(J/K)	V	=	5.84	(cc)	Cp	=	23.72	(J/K)
	tephroite	fayalite	co-olivine	ni-olivine	monticellite	forsterite
	0.24	14.13	0	0	0.85	84.79
feldspar	mass	=	18.06	(gm)	density	=	2.67	(gm/cc)	(analysis	in	mole	%)
	K0.00Na0.20Ca0.80Al1.80Si2.20O8
	G	=	-312291	(J)	H	=	-250573	(J)	S	=	43.37	(J/K)	V	=	6.75	(cc)	Cp	=	22.16	(J/K)
	albite	anorthite	sanidine
	19.94	80	0.06
Viscosity	of	the	System:	4.31	(log	10	poise)
System	mass	=	100.07	(gm)	density	=	2.69	(gm/cc)
	G	=	-1.64372e+06	(J)	H	=	-1.27752e+06	(J)	S	=	257.32	(J/K)	V	=	37.16	(cc)	Cp	=	135.87	(J/K)
Oxygen	delta	moles	=	-0.000967514	delta	grams	=	-0.0309593
	G	=	316.11	(J)	H	=	-36.56	(J)	S	=	-0.25	(J/K)	V	=	-114.48	(cc)	Cp	=	-0.04	(J/K)
**********----------**********
Title:	Dummy	Title
T	=	1140	(C)	P	=	0.1	(kbars)	log(10)	f	O2	=	-9	delta	HM	=	-5.6	NNO	=	-0.72	QFM	=	0	COH	=	2.17	IW	=	3.52
Constraint	Flags:	fO2	path	=	QFM	Fractionate	Solids
Liquid	mass	=	53.1	(gm)	density	=	2.55	(gm/cc)	viscosity	=	3.18	(log	10	poise)	(analysis	in	wt	%)
	G	=	-860200	(J)	H	=	-658752	(J)	S	=	142.55	(J/K)	V	=	20.86	(cc)	Cp	=	76.16	(J/K)
	SiO2	TiO2	Al2O3	Fe2O3	Cr2O3	FeO	MnO	MgO	NiO	CoO	CaO	Na2O	K2O	P2O5	H2O	CO2	SO3	Cl2O-1	F2O-1
	54.85	0.41	17.21	1.58	0	8.64	0.18	5.39	0	0	7.68	2.99	0.2	0	0.86	0	0	0	0
olivine	mass	=	1.36	(gm)	density	=	3.36	(gm/cc)	(analysis	in	mole	%)
	(Ca0.00Mg0.77Fe''0.23Mn0.00Co0.00Ni0.00)2SiO4
	G	=	-20458.9	(J)	H	=	-15937.2	(J)	S	=	3.2	(J/K)	V	=	0.4	(cc)	Cp	=	1.64	(J/K)
	tephroite	fayalite	co-olivine	ni-olivine	monticellite	forsterite
	0.43	22.63	0	0	0.88	76.06
feldspar	mass	=	3.95	(gm)	density	=	2.66	(gm/cc)	(analysis	in	mole	%)
	K0.00Na0.25Ca0.75Al1.75Si2.25O8
	G	=	-68154.8	(J)	H	=	-54756.9	(J)	S	=	9.48	(J/K)	V	=	1.48	(cc)	Cp	=	4.84	(J/K)
	albite	anorthite	sanidine
	25.04	74.87	0.09
water	mass	=	0.04	(gm)	density	=	0.02	(gm/cc)
	H2O
	G	=	-1181.05	(J)	H	=	-473.82	(J)	S	=	0.5	(J/K)	V	=	2.81	(cc)	Cp	=	0.11	(J/K)
Total	solids	mass	=	5.35	(gm)	density	=	1.14	(gm/cc)
	G	=	-89794.7	(J)	H	=	-71168	(J)	S	=	13.18	(J/K)	V	=	4.69	(cc)	Cp	=	6.6	(J/K)
Summary	of	all	fractionated	phases:	(total	mass	=	41.61	grams)
olivine	mass	=	20.23	(gm)	density	=	3.26	(gm/cc)	(analysis	in	mole	%)
	(Ca0.00Mg0.85Fe''0.15Mn0.00Co0.00Ni0.00)2SiO4
	G	=	-321840	(J)	H	=	-253747	(J)	S	=	48.19	(J/K)	V	=	6.21	(cc)	Cp	=	25.21	(J/K)
	tephroite	fayalite	co-olivine	ni-olivine	monticellite	forsterite
	0.25	14.52	0	0	0.85	84.38
feldspar	mass	=	21.39	(gm)	density	=	2.67	(gm/cc)	(analysis	in	mole	%)
	K0.00Na0.20Ca0.80Al1.80Si2.20O8
	G	=	-369249	(J)	H	=	-296921	(J)	S	=	51.18	(J/K)	V	=	8	(cc)	Cp	=	26.21	(J/K)
	albite	anorthite	sanidine
	20.42	79.52	0.06
Viscosity	of	the	System:	5.79	(log	10	poise)
System	mass	=	100.06	(gm)	density	=	2.52	(gm/cc)
	G	=	-1.64108e+06	(J)	H	=	-1.28059e+06	(J)	S	=	255.1	(J/K)	V	=	39.76	(cc)	Cp	=	134.19	(J/K)
Oxygen	delta	moles	=	-0.0011032	delta	grams	=	-0.0353011
	G	=	357.61	(J)	H	=	-41.28	(J)	S	=	-0.28	(J/K)	V	=	-129.62	(cc)	Cp	=	-0.04	(J/K)
**********----------**********
Title:	Dummy	Title
T	=	1130	(C)	P	=	0.1	(kbars)	log(10)	f	O2	=	-9.12	delta	HM	=	-5.61	NNO	=	-0.71	QFM	=	0	COH	=	2.15	IW	=	3.53
Constraint	Flags:	fO2	path	=	QFM	Fractionate	Solids
Liquid	mass	=	46.4	(gm)	density	=	2.55	(gm/cc)	viscosity	=	3.29	(log	10	poise)	(analysis	in	wt	%)
	G	=	-746206	(J)	H	=	-572165	(J)	S	=	124.04	(J/K)	V	=	18.22	(cc)	Cp	=	66.03	(J/K)
	SiO2	TiO2	Al2O3	Fe2O3	Cr2O3	FeO	MnO	MgO	NiO	CoO	CaO	Na2O	K2O	P2O5	H2O	CO2	SO3	Cl2O-1	F2O-1
	55.43	0.47	16.57	1.7	0	9.24	0.21	4.83	0	0	7.33	3.13	0.23	0	0.87	0	0	0	0
orthopyroxene	mass	=	2.32	(gm)	density	=	3.28	(gm/cc)	(analysis	in	mole	%)
	opx	Na0.00Ca0.06Fe''0.43Mg1.44Fe'''0.02Ti0.00Al0.11Si1.94O6
	G	=	-36332.4	(J)	H	=	-28659.6	(J)	S	=	5.47	(J/K)	V	=	0.71	(cc)	Cp	=	2.87	(J/K)
	diopside	clinoenstatit	hedenbergite	alumino-buffo	buffonite	essenite	jadeite
	-43.54	93.86	43.12	4.18	-3.96	6.22	0.12
feldspar	mass	=	4.34	(gm)	density	=	2.66	(gm/cc)	(analysis	in	mole	%)
	K0.00Na0.27Ca0.73Al1.73Si2.27O8
	G	=	-74758.1	(J)	H	=	-60173.2	(J)	S	=	10.39	(J/K)	V	=	1.63	(cc)	Cp	=	5.31	(J/K)
	albite	anorthite	sanidine
	27.36	72.53	0.11
water	mass	=	0.1	(gm)	density	=	0.02	(gm/cc)
	H2O
	G	=	-2672.9	(J)	H	=	-1079.44	(J)	S	=	1.14	(J/K)	V	=	6.33	(cc)	Cp	=	0.25	(J/K)
Total	solids	mass	=	6.75	(gm)	density	=	0.78	(gm/cc)
	G	=	-113763	(J)	H	=	-89912.3	(J)	S	=	17	(J/K)	V	=	8.66	(cc)	Cp	=	8.44	(J/K)
Summary	of	all	fractionated	phases:	(total	mass	=	46.91	grams)
olivine	mass	=	21.58	(gm)	density	=	3.27	(gm/cc)	(analysis	in	mole	%)
	(Ca0.00Mg0.85Fe''0.15Mn0.00Co0.00Ni0.00)2SiO4
	G	=	-341766	(J)	H	=	-269933	(J)	S	=	51.19	(J/K)	V	=	6.61	(cc)	Cp	=	26.83	(J/K)
	tephroite	fayalite	co-olivine	ni-olivine	monticellite	forsterite
	0.26	15.02	0	0	0.85	83.87
feldspar	mass	=	25.33	(gm)	density	=	2.67	(gm/cc)	(analysis	in	mole	%)
	K0.00Na0.21Ca0.79Al1.79Si2.21O8
	G	=	-436751	(J)	H	=	-351950	(J)	S	=	60.44	(J/K)	V	=	9.48	(cc)	Cp	=	31.02	(J/K)
	albite	anorthite	sanidine
	21.14	78.8	0.07
Viscosity	of	the	System	cannot	be	computed.
System	mass	=	100.06	(gm)	density	=	2.33	(gm/cc)
	G	=	-1.63849e+06	(J)	H	=	-1.28396e+06	(J)	S	=	252.67	(J/K)	V	=	42.97	(cc)	Cp	=	132.32	(J/K)
Oxygen	delta	moles	=	-0.00121185	delta	grams	=	-0.0387778
	G	=	389.74	(J)	H	=	-44.91	(J)	S	=	-0.31	(J/K)	V	=	-141.38	(cc)	Cp	=	-0.04	(J/K)
**********----------**********
Title:	Dummy	Title
T	=	1120	(C)	P	=	0.1	(kbars)	log(10)	f	O2	=	-9.25	delta	HM	=	-5.61	NNO	=	-0.71	QFM	=	0	COH	=	2.14	IW	=	3.54
Constraint	Flags:	fO2	path	=	QFM	Fractionate	Solids
Liquid	mass	=	41.19	(gm)	density	=	2.55	(gm/cc)	viscosity	=	3.4	(log	10	poise)	(analysis	in	wt	%)
	G	=	-657962	(J)	H	=	-505199	(J)	S	=	109.65	(J/K)	V	=	16.17	(cc)	Cp	=	58.2	(J/K)
	SiO2	TiO2	Al2O3	Fe2O3	Cr2O3	FeO	MnO	MgO	NiO	CoO	CaO	Na2O	K2O	P2O5	H2O	CO2	SO3	Cl2O-1	F2O-1
	55.99	0.53	15.96	1.8	0	9.79	0.24	4.31	0	0	7	3.25	0.26	0	0.87	0	0	0	0
orthopyroxene	mass	=	1.79	(gm)	density	=	3.3	(gm/cc)	(analysis	in	mole	%)
	opx	Na0.00Ca0.06Fe''0.47Mg1.40Fe'''0.02Ti0.00Al0.10Si1.94O6
	G	=	-27713.1	(J)	H	=	-21870.5	(J)	S	=	4.19	(J/K)	V	=	0.54	(cc)	Cp	=	2.2	(J/K)
	diopside	clinoenstatit	hedenbergite	alumino-buffo	buffonite	essenite	jadeite
	-47.5	93.64	47.41	3.99	-3.77	6.11	0.12
feldspar	mass	=	3.38	(gm)	density	=	2.66	(gm/cc)	(analysis	in	mole	%)
	K0.00Na0.30Ca0.70Al1.70Si2.30O8
	G	=	-58162.5	(J)	H	=	-46902.6	(J)	S	=	8.08	(J/K)	V	=	1.27	(cc)	Cp	=	4.14	(J/K)
	albite	anorthite	sanidine
	29.64	70.23	0.13
water	mass	=	0.14	(gm)	density	=	0.02	(gm/cc)
	H2O
	G	=	-3826.5	(J)	H	=	-1555.57	(J)	S	=	1.63	(J/K)	V	=	9.03	(cc)	Cp	=	0.37	(J/K)
Total	solids	mass	=	5.31	(gm)	density	=	0.49	(gm/cc)
	G	=	-89702.1	(J)	H	=	-70328.7	(J)	S	=	13.91	(J/K)	V	=	10.84	(cc)	Cp	=	6.71	(J/K)
Summary	of	all	fractionated	phases:	(total	mass	=	53.56	grams)
olivine	mass	=	21.58	(gm)	density	=	3.27	(gm/cc)	(analysis	in	mole	%)
	(Ca0.00Mg0.85Fe''0.15Mn0.00Co0.00Ni0.00)2SiO4
	G	=	-341255	(J)	H	=	-270201	(J)	S	=	51	(J/K)	V	=	6.6	(cc)	Cp	=	26.8	(J/K)
	tephroite	fayalite	co-olivine	ni-olivine	monticellite	forsterite
	0.26	15.02	0	0	0.85	83.87
orthopyroxene	mass	=	2.31	(gm)	density	=	3.28	(gm/cc)	(analysis	in	mole	%)
	opx	Na0.00Ca0.06Fe''0.43Mg1.44Fe'''0.02Ti0.00Al0.11Si1.94O6
	G	=	-36244	(J)	H	=	-28661.6	(J)	S	=	5.44	(J/K)	V	=	0.7	(cc)	Cp	=	2.87	(J/K)
	diopside	clinoenstatit	hedenbergite	alumino-buffo	buffonite	essenite	jadeite
	-43.54	93.86	43.12	4.18	-3.96	6.22	0.12
feldspar	mass	=	29.66	(gm)	density	=	2.67	(gm/cc)	(analysis	in	mole	%)
	K0.00Na0.22Ca0.78Al1.78Si2.22O8
	G	=	-510757	(J)	H	=	-412447	(J)	S	=	70.57	(J/K)	V	=	11.1	(cc)	Cp	=	36.3	(J/K)
	albite	anorthite	sanidine
	22.05	77.88	0.07
Viscosity	of	the	System	cannot	be	computed.
System	mass	=	100.06	(gm)	density	=	2.2	(gm/cc)
	G	=	-1.63592e+06	(J)	H	=	-1.28684e+06	(J)	S	=	250.57	(J/K)	V	=	45.43	(cc)	Cp	=	130.87	(J/K)
Oxygen	delta	moles	=	-0.00130483	delta	grams	=	-0.0417531
	G	=	416.31	(J)	H	=	-47.88	(J)	S	=	-0.33	(J/K)	V	=	-151.14	(cc)	Cp	=	-0.05	(J/K)
**********----------**********
Title:	Dummy	Title
T	=	1110	(C)	P	=	0.1	(kbars)	log(10)	f	O2	=	-9.37	delta	HM	=	-5.61	NNO	=	-0.71	QFM	=	0	COH	=	2.13	IW	=	3.56
Constraint	Flags:	fO2	path	=	QFM	Fractionate	Solids
Liquid	mass	=	36.8	(gm)	density	=	2.55	(gm/cc)	viscosity	=	3.52	(log	10	poise)	(analysis	in	wt	%)
	G	=	-584459	(J)	H	=	-449520	(J)	S	=	97.56	(J/K)	V	=	14.46	(cc)	Cp	=	51.64	(J/K)
	SiO2	TiO2	Al2O3	Fe2O3	Cr2O3	FeO	MnO	MgO	NiO	CoO	CaO	Na2O	K2O	P2O5	H2O	CO2	SO3	Cl2O-1	F2O-1
	56.59	0.59	15.43	1.88	0	10.21	0.27	3.84	0	0	6.67	3.37	0.28	0	0.88	0	0	0	0
clinopyroxene	mass	=	1.65	(gm)	density	=	3.32	(gm/cc)	(analysis	in	mole	%)
	cpx	Na0.00Ca0.13Fe''0.56Mg1.22Fe'''0.04Ti0.00Al0.14Si1.91O6
	G	=	-24923.2	(J)	H	=	-19595.3	(J)	S	=	3.85	(J/K)	V	=	0.5	(cc)	Cp	=	1.99	(J/K)
	diopside	clinoenstatit	hedenbergite	alumino-buffo	buffonite	essenite	jadeite
	-52.3	86.97	56.45	5.03	-4.64	8.16	0.32
feldspar	mass	=	2.71	(gm)	density	=	2.65	(gm/cc)	(analysis	in	mole	%)
	K0.00Na0.32Ca0.68Al1.68Si2.32O8
	G	=	-46548.4	(J)	H	=	-37606.4	(J)	S	=	6.46	(J/K)	V	=	1.02	(cc)	Cp	=	3.31	(J/K)
	albite	anorthite	sanidine
	32.01	67.83	0.16
water	mass	=	0.18	(gm)	density	=	0.02	(gm/cc)
	H2O
	G	=	-4783.55	(J)	H	=	-1957.54	(J)	S	=	2.04	(J/K)	V	=	11.25	(cc)	Cp	=	0.46	(J/K)
Total	solids	mass	=	4.53	(gm)	density	=	0.36	(gm/cc)
	G	=	-76255.1	(J)	H	=	-59159.2	(J)	S	=	12.36	(J/K)	V	=	12.77	(cc)	Cp	=	5.76	(J/K)
Summary	of	all	fractionated	phases:	(total	mass	=	58.72	grams)
olivine	mass	=	21.58	(gm)	density	=	3.27	(gm/cc)	(analysis	in	mole	%)
	(Ca0.00Mg0.85Fe''0.15Mn0.00Co0.00Ni0.00)2SiO4
	G	=	-340746	(J)	H	=	-270469	(J)	S	=	50.81	(J/K)	V	=	6.6	(cc)	Cp	=	26.77	(J/K)
	tephroite	fayalite	co-olivine	ni-olivine	monticellite	forsterite
	0.26	15.02	0	0	0.85	83.87
orthopyroxene	mass	=	4.1	(gm)	density	=	3.29	(gm/cc)	(analysis	in	mole	%)
	opx	Na0.00Ca0.06Fe''0.45Mg1.42Fe'''0.02Ti0.00Al0.10Si1.94O6
	G	=	-63827.3	(J)	H	=	-50556.1	(J)	S	=	9.59	(J/K)	V	=	1.25	(cc)	Cp	=	5.06	(J/K)
	diopside	clinoenstatit	hedenbergite	alumino-buffo	buffonite	essenite	jadeite
	-45.25	93.76	44.98	4.1	-3.88	6.17	0.12
feldspar	mass	=	33.04	(gm)	density	=	2.67	(gm/cc)	(analysis	in	mole	%)
	K0.00Na0.23Ca0.77Al1.77Si2.23O8
	G	=	-568088	(J)	H	=	-459715	(J)	S	=	78.35	(J/K)	V	=	12.37	(cc)	Cp	=	40.39	(J/K)
	albite	anorthite	sanidine
	22.83	77.09	0.08
Viscosity	of	the	System	cannot	be	computed.
System	mass	=	100.06	(gm)	density	=	2.11	(gm/cc)
	G	=	-1.63338e+06	(J)	H	=	-1.28942e+06	(J)	S	=	248.68	(J/K)	V	=	47.45	(cc)	Cp	=	129.63	(J/K)
Oxygen	delta	moles	=	-0.0013914	delta	grams	=	-0.0445232
	G	=	440.37	(J)	H	=	-50.55	(J)	S	=	-0.35	(J/K)	V	=	-160.01	(cc)	Cp	=	-0.05	(J/K)
**********----------**********
Title:	Dummy	Title
T	=	1100	(C)	P	=	0.1	(kbars)	log(10)	f	O2	=	-9.5	delta	HM	=	-5.61	NNO	=	-0.71	QFM	=	0	COH	=	2.12	IW	=	3.57
Constraint	Flags:	fO2	path	=	QFM	Fractionate	Solids
Liquid	mass	=	33.16	(gm)	density	=	2.54	(gm/cc)	viscosity	=	3.63	(log	10	poise)	(analysis	in	wt	%)
	G	=	-523680	(J)	H	=	-403499	(J)	S	=	87.52	(J/K)	V	=	13.03	(cc)	Cp	=	46.22	(J/K)
	SiO2	TiO2	Al2O3	Fe2O3	Cr2O3	FeO	MnO	MgO	NiO	CoO	CaO	Na2O	K2O	P2O5	H2O	CO2	SO3	Cl2O-1	F2O-1
	57.19	0.65	14.91	1.96	0	10.59	0.29	3.38	0	0	6.36	3.47	0.31	0	0.88	0	0	0	0
clinopyroxene	mass	=	1.38	(gm)	density	=	3.34	(gm/cc)	(analysis	in	mole	%)
	cpx	Na0.00Ca0.13Fe''0.61Mg1.17Fe'''0.04Ti0.00Al0.13Si1.91O6
	G	=	-20541.9	(J)	H	=	-16155.6	(J)	S	=	3.19	(J/K)	V	=	0.41	(cc)	Cp	=	1.65	(J/K)
	diopside	clinoenstatit	hedenbergite	alumino-buffo	buffonite	essenite	jadeite
	-56.94	86.92	61	4.91	-4.48	8.25	0.34
feldspar	mass	=	2.24	(gm)	density	=	2.65	(gm/cc)	(analysis	in	mole	%)
	K0.00Na0.34Ca0.65Al1.65Si2.35O8
	G	=	-38495.7	(J)	H	=	-31158.6	(J)	S	=	5.34	(J/K)	V	=	0.85	(cc)	Cp	=	2.74	(J/K)
	albite	anorthite	sanidine
	34.36	65.46	0.18
water	mass	=	0.21	(gm)	density	=	0.02	(gm/cc)
	H2O
	G	=	-5572.24	(J)	H	=	-2295.42	(J)	S	=	2.39	(J/K)	V	=	13.07	(cc)	Cp	=	0.54	(J/K)
Total	solids	mass	=	3.83	(gm)	density	=	0.27	(gm/cc)
	G	=	-64609.8	(J)	H	=	-49609.6	(J)	S	=	10.92	(J/K)	V	=	14.33	(cc)	Cp	=	4.93	(J/K)
Summary	of	all	fractionated	phases:	(total	mass	=	63.07	grams)
olivine	mass	=	21.58	(gm)	density	=	3.27	(gm/cc)	(analysis	in	mole	%)
	(Ca0.00Mg0.85Fe''0.15Mn0.00Co0.00Ni0.00)2SiO4
	G	=	-340239	(J)	H	=	-270737	(J)	S	=	50.62	(J/K)	V	=	6.6	(cc)	Cp	=	26.74	(J/K)
	tephroite	fayalite	co-olivine	ni-olivine	monticellite	forsterite
	0.26	15.02	0	0	0.85	83.87
orthopyroxene	mass	=	4.1	(gm)	density	=	3.29	(gm/cc)	(analysis	in	mole	%)
	opx	Na0.00Ca0.06Fe''0.45Mg1.42Fe'''0.02Ti0.00Al0.10Si1.94O6
	G	=	-63731.6	(J)	H	=	-50606.7	(J)	S	=	9.56	(J/K)	V	=	1.24	(cc)	Cp	=	5.06	(J/K)
	diopside	clinoenstatit	hedenbergite	alumino-buffo	buffonite	essenite	jadeite
	-45.25	93.76	44.98	4.1	-3.88	6.17	0.12
clinopyroxene	mass	=	1.65	(gm)	density	=	3.32	(gm/cc)	(analysis	in	mole	%)
	cpx	Na0.00Ca0.13Fe''0.56Mg1.22Fe'''0.04Ti0.00Al0.14Si1.91O6
	G	=	-24851.3	(J)	H	=	-19588.8	(J)	S	=	3.83	(J/K)	V	=	0.5	(cc)	Cp	=	1.98	(J/K)
	diopside	clinoenstatit	hedenbergite	alumino-buffo	buffonite	essenite	jadeite
	-52.3	86.97	56.45	5.03	-4.64	8.16	0.32
feldspar	mass	=	35.74	(gm)	density	=	2.67	(gm/cc)	(analysis	in	mole	%)
	K0.00Na0.24Ca0.76Al1.76Si2.24O8
	G	=	-613745	(J)	H	=	-497720	(J)	S	=	84.5	(J/K)	V	=	13.39	(cc)	Cp	=	43.65	(J/K)
	albite	anorthite	sanidine
	23.53	76.39	0.09
Viscosity	of	the	System	cannot	be	computed.
System	mass	=	100.05	(gm)	density	=	2.04	(gm/cc)
	G	=	-1.63086e+06	(J)	H	=	-1.29176e+06	(J)	S	=	246.95	(J/K)	V	=	49.08	(cc)	Cp	=	128.59	(J/K)
Oxygen	delta	moles	=	-0.00146809	delta	grams	=	-0.0469773
	G	=	460.9	(J)	H	=	-52.81	(J)	S	=	-0.37	(J/K)	V	=	-167.61	(cc)	Cp	=	-0.05	(J/K)
**********----------**********
Title:	Dummy	Title
T	=	1090	(C)	P	=	0.1	(kbars)	log(10)	f	O2	=	-9.63	delta	HM	=	-5.62	NNO	=	-0.7	QFM	=	0	COH	=	2.11	IW	=	3.58
Constraint	Flags:	fO2	path	=	QFM	Fractionate	Solids
Liquid	mass	=	30.17	(gm)	density	=	2.54	(gm/cc)	viscosity	=	3.75	(log	10	poise)	(analysis	in	wt	%)
	G	=	-474103	(J)	H	=	-365999	(J)	S	=	79.3	(J/K)	V	=	11.86	(cc)	Cp	=	41.8	(J/K)
	SiO2	TiO2	Al2O3	Fe2O3	Cr2O3	FeO	MnO	MgO	NiO	CoO	CaO	Na2O	K2O	P2O5	H2O	CO2	SO3	Cl2O-1	F2O-1
	57.77	0.71	14.4	2.03	0	10.92	0.32	2.97	0	0	6.08	3.56	0.34	0	0.89	0	0	0	0
clinopyroxene	mass	=	1.12	(gm)	density	=	3.36	(gm/cc)	(analysis	in	mole	%)
	cpx	Na0.00Ca0.13Fe''0.66Mg1.12Fe'''0.04Ti0.00Al0.14Si1.91O6
	G	=	-16433.2	(J)	H	=	-12927.3	(J)	S	=	2.57	(J/K)	V	=	0.33	(cc)	Cp	=	1.33	(J/K)
	diopside	clinoenstatit	hedenbergite	alumino-buffo	buffonite	essenite	jadeite
	-61.84	86.93	65.74	4.78	-4.33	8.37	0.35
feldspar	mass	=	1.85	(gm)	density	=	2.64	(gm/cc)	(analysis	in	mole	%)
	K0.00Na0.37Ca0.63Al1.63Si2.37O8
	G	=	-31651.7	(J)	H	=	-25667.2	(J)	S	=	4.39	(J/K)	V	=	0.7	(cc)	Cp	=	2.26	(J/K)
	albite	anorthite	sanidine
	36.63	63.16	0.21
water	mass	=	0.23	(gm)	density	=	0.02	(gm/cc)
	H2O
	G	=	-6212.65	(J)	H	=	-2576.22	(J)	S	=	2.67	(J/K)	V	=	14.52	(cc)	Cp	=	0.6	(J/K)
Total	solids	mass	=	3.19	(gm)	density	=	0.21	(gm/cc)
	G	=	-54297.5	(J)	H	=	-41170.7	(J)	S	=	9.63	(J/K)	V	=	15.55	(cc)	Cp	=	4.18	(J/K)
Summary	of	all	fractionated	phases:	(total	mass	=	66.69	grams)
olivine	mass	=	21.58	(gm)	density	=	3.27	(gm/cc)	(analysis	in	mole	%)
	(Ca0.00Mg0.85Fe''0.15Mn0.00Co0.00Ni0.00)2SiO4
	G	=	-339734	(J)	H	=	-271004	(J)	S	=	50.42	(J/K)	V	=	6.59	(cc)	Cp	=	26.72	(J/K)
	tephroite	fayalite	co-olivine	ni-olivine	monticellite	forsterite
	0.26	15.02	0	0	0.85	83.87
orthopyroxene	mass	=	4.1	(gm)	density	=	3.29	(gm/cc)	(analysis	in	mole	%)
	opx	Na0.00Ca0.06Fe''0.45Mg1.42Fe'''0.02Ti0.00Al0.10Si1.94O6
	G	=	-63636.2	(J)	H	=	-50657.3	(J)	S	=	9.52	(J/K)	V	=	1.24	(cc)	Cp	=	5.05	(J/K)
	diopside	clinoenstatit	hedenbergite	alumino-buffo	buffonite	essenite	jadeite
	-45.25	93.76	44.98	4.1	-3.88	6.17	0.12
clinopyroxene	mass	=	3.03	(gm)	density	=	3.33	(gm/cc)	(analysis	in	mole	%)
	cpx	Na0.00Ca0.13Fe''0.59Mg1.20Fe'''0.04Ti0.00Al0.14Si1.91O6
	G	=	-45289.9	(J)	H	=	-35754.6	(J)	S	=	7	(J/K)	V	=	0.91	(cc)	Cp	=	3.63	(J/K)
	diopside	clinoenstatit	hedenbergite	alumino-buffo	buffonite	essenite	jadeite
	-54.4	86.95	58.51	4.98	-4.57	8.2	0.33
feldspar	mass	=	37.98	(gm)	density	=	2.67	(gm/cc)	(analysis	in	mole	%)
	K0.00Na0.24Ca0.76Al1.76Si2.24O8
	G	=	-651299	(J)	H	=	-529303	(J)	S	=	89.5	(J/K)	V	=	14.23	(cc)	Cp	=	46.34	(J/K)
	albite	anorthite	sanidine
	24.17	75.74	0.09
Viscosity	of	the	System	cannot	be	computed.
System	mass	=	100.05	(gm)	density	=	1.99	(gm/cc)
	G	=	-1.62836e+06	(J)	H	=	-1.29389e+06	(J)	S	=	245.37	(J/K)	V	=	50.39	(cc)	Cp	=	127.72	(J/K)
Oxygen	delta	moles	=	-0.00153364	delta	grams	=	-0.0490745
	G	=	477.57	(J)	H	=	-54.61	(J)	S	=	-0.39	(J/K)	V	=	-173.82	(cc)	Cp	=	-0.06	(J/K)
**********----------**********
Title:	Dummy	Title
T	=	1080	(C)	P	=	0.1	(kbars)	log(10)	f	O2	=	-9.76	delta	HM	=	-5.62	NNO	=	-0.7	QFM	=	0	COH	=	2.1	IW	=	3.6
Constraint	Flags:	fO2	path	=	QFM	Fractionate	Solids
Liquid	mass	=	27.68	(gm)	density	=	2.54	(gm/cc)	viscosity	=	3.86	(log	10	poise)	(analysis	in	wt	%)
	G	=	-432813	(J)	H	=	-334798	(J)	S	=	72.43	(J/K)	V	=	10.89	(cc)	Cp	=	38.13	(J/K)
	SiO2	TiO2	Al2O3	Fe2O3	Cr2O3	FeO	MnO	MgO	NiO	CoO	CaO	Na2O	K2O	P2O5	H2O	CO2	SO3	Cl2O-1	F2O-1
	58.33	0.77	13.91	2.1	0	11.21	0.35	2.6	0	0	5.82	3.63	0.37	0	0.89	0	0	0	0
clinopyroxene	mass	=	0.93	(gm)	density	=	3.38	(gm/cc)	(analysis	in	mole	%)
	cpx	Na0.00Ca0.13Fe''0.71Mg1.07Fe'''0.04Ti0.00Al0.14Si1.91O6
	G	=	-13443.8	(J)	H	=	-10577.3	(J)	S	=	2.12	(J/K)	V	=	0.27	(cc)	Cp	=	1.09	(J/K)
	diopside	clinoenstatit	hedenbergite	alumino-buffo	buffonite	essenite	jadeite
	-67.03	86.97	70.7	4.66	-4.17	8.51	0.36
feldspar	mass	=	1.55	(gm)	density	=	2.64	(gm/cc)	(analysis	in	mole	%)
	K0.00Na0.39Ca0.61Al1.61Si2.39O8
	G	=	-26548.8	(J)	H	=	-21570	(J)	S	=	3.68	(J/K)	V	=	0.59	(cc)	Cp	=	1.89	(J/K)
	albite	anorthite	sanidine
	38.83	60.93	0.24
water	mass	=	0.25	(gm)	density	=	0.02	(gm/cc)
	H2O
	G	=	-6742.63	(J)	H	=	-2814.54	(J)	S	=	2.9	(J/K)	V	=	15.71	(cc)	Cp	=	0.65	(J/K)
Total	solids	mass	=	2.73	(gm)	density	=	0.16	(gm/cc)
	G	=	-46735.2	(J)	H	=	-34961.8	(J)	S	=	8.7	(J/K)	V	=	16.57	(cc)	Cp	=	3.64	(J/K)
Summary	of	all	fractionated	phases:	(total	mass	=	69.64	grams)
olivine	mass	=	21.58	(gm)	density	=	3.27	(gm/cc)	(analysis	in	mole	%)
	(Ca0.00Mg0.85Fe''0.15Mn0.00Co0.00Ni0.00)2SiO4
	G	=	-339230	(J)	H	=	-271271	(J)	S	=	50.22	(J/K)	V	=	6.59	(cc)	Cp	=	26.69	(J/K)
	tephroite	fayalite	co-olivine	ni-olivine	monticellite	forsterite
	0.26	15.02	0	0	0.85	83.87
orthopyroxene	mass	=	4.1	(gm)	density	=	3.29	(gm/cc)	(analysis	in	mole	%)
	opx	Na0.00Ca0.06Fe''0.45Mg1.42Fe'''0.02Ti0.00Al0.10Si1.94O6
	G	=	-63541.1	(J)	H	=	-50707.8	(J)	S	=	9.48	(J/K)	V	=	1.24	(cc)	Cp	=	5.05	(J/K)
	diopside	clinoenstatit	hedenbergite	alumino-buffo	buffonite	essenite	jadeite
	-45.25	93.76	44.98	4.1	-3.88	6.17	0.12
clinopyroxene	mass	=	4.14	(gm)	density	=	3.34	(gm/cc)	(analysis	in	mole	%)
	cpx	Na0.00Ca0.13Fe''0.60Mg1.18Fe'''0.04Ti0.00Al0.14Si1.91O6
	G	=	-61594.8	(J)	H	=	-48705.3	(J)	S	=	9.53	(J/K)	V	=	1.24	(cc)	Cp	=	4.94	(J/K)
	diopside	clinoenstatit	hedenbergite	alumino-buffo	buffonite	essenite	jadeite
	-56.39	86.94	60.44	4.93	-4.5	8.25	0.34
feldspar	mass	=	39.82	(gm)	density	=	2.67	(gm/cc)	(analysis	in	mole	%)
	K0.00Na0.25Ca0.75Al1.75Si2.25O8
	G	=	-681969	(J)	H	=	-555418	(J)	S	=	93.52	(J/K)	V	=	14.92	(cc)	Cp	=	48.55	(J/K)
	albite	anorthite	sanidine
	24.75	75.15	0.1
Viscosity	of	the	System	cannot	be	computed.
System	mass	=	100.05	(gm)	density	=	1.94	(gm/cc)
	G	=	-1.62588e+06	(J)	H	=	-1.29586e+06	(J)	S	=	243.89	(J/K)	V	=	51.45	(cc)	Cp	=	126.99	(J/K)
Oxygen	delta	moles	=	-0.00159058	delta	grams	=	-0.0508968
	G	=	491.26	(J)	H	=	-56.06	(J)	S	=	-0.4	(J/K)	V	=	-178.95	(cc)	Cp	=	-0.06	(J/K)
**********----------**********
Title:	Dummy	Title
T	=	1070	(C)	P	=	0.1	(kbars)	log(10)	f	O2	=	-9.9	delta	HM	=	-5.62	NNO	=	-0.7	QFM	=	0	COH	=	2.09	IW	=	3.61
Constraint	Flags:	fO2	path	=	QFM	Fractionate	Solids
Liquid	mass	=	25.55	(gm)	density	=	2.54	(gm/cc)	viscosity	=	3.97	(log	10	poise)	(analysis	in	wt	%)
	G	=	-397825	(J)	H	=	-308385	(J)	S	=	66.59	(J/K)	V	=	10.06	(cc)	Cp	=	35.02	(J/K)
	SiO2	TiO2	Al2O3	Fe2O3	Cr2O3	FeO	MnO	MgO	NiO	CoO	CaO	Na2O	K2O	P2O5	H2O	CO2	SO3	Cl2O-1	F2O-1
	58.88	0.84	13.43	2.16	0	11.47	0.38	2.27	0	0	5.58	3.69	0.4	0	0.9	0	0	0	0
clinopyroxene	mass	=	0.78	(gm)	density	=	3.41	(gm/cc)	(analysis	in	mole	%)
	cpx	Na0.00Ca0.13Fe''0.76Mg1.02Fe'''0.05Ti0.00Al0.14Si1.91O6
	G	=	-11212.4	(J)	H	=	-8822.06	(J)	S	=	1.78	(J/K)	V	=	0.23	(cc)	Cp	=	0.92	(J/K)
	diopside	clinoenstatit	hedenbergite	alumino-buffo	buffonite	essenite	jadeite
	-72.53	87.05	75.91	4.52	-4	8.67	0.38
feldspar	mass	=	1.32	(gm)	density	=	2.64	(gm/cc)	(analysis	in	mole	%)
	K0.00Na0.41Ca0.59Al1.59Si2.41O8
	G	=	-22631.7	(J)	H	=	-18422.7	(J)	S	=	3.13	(J/K)	V	=	0.5	(cc)	Cp	=	1.62	(J/K)
	albite	anorthite	sanidine
	40.95	58.78	0.27
water	mass	=	0.27	(gm)	density	=	0.02	(gm/cc)
	H2O
	G	=	-7188.03	(J)	H	=	-3020.39	(J)	S	=	3.1	(J/K)	V	=	16.69	(cc)	Cp	=	0.7	(J/K)
Total	solids	mass	=	2.38	(gm)	density	=	0.14	(gm/cc)
	G	=	-41032.1	(J)	H	=	-30265.1	(J)	S	=	8.02	(J/K)	V	=	17.42	(cc)	Cp	=	3.23	(J/K)
Summary	of	all	fractionated	phases:	(total	mass	=	72.11	grams)
olivine	mass	=	21.58	(gm)	density	=	3.28	(gm/cc)	(analysis	in	mole	%)
	(Ca0.00Mg0.85Fe''0.15Mn0.00Co0.00Ni0.00)2SiO4
	G	=	-338729	(J)	H	=	-271538	(J)	S	=	50.03	(J/K)	V	=	6.59	(cc)	Cp	=	26.66	(J/K)
	tephroite	fayalite	co-olivine	ni-olivine	monticellite	forsterite
	0.26	15.02	0	0	0.85	83.87
orthopyroxene	mass	=	4.1	(gm)	density	=	3.3	(gm/cc)	(analysis	in	mole	%)
	opx	Na0.00Ca0.06Fe''0.45Mg1.42Fe'''0.02Ti0.00Al0.10Si1.94O6
	G	=	-63446.5	(J)	H	=	-50758.3	(J)	S	=	9.45	(J/K)	V	=	1.24	(cc)	Cp	=	5.04	(J/K)
	diopside	clinoenstatit	hedenbergite	alumino-buffo	buffonite	essenite	jadeite
	-45.25	93.76	44.98	4.1	-3.88	6.17	0.12
clinopyroxene	mass	=	5.06	(gm)	density	=	3.35	(gm/cc)	(analysis	in	mole	%)
	cpx	Na0.00Ca0.13Fe''0.62Mg1.16Fe'''0.04Ti0.00Al0.14Si1.91O6
	G	=	-74890.1	(J)	H	=	-59316.9	(J)	S	=	11.59	(J/K)	V	=	1.51	(cc)	Cp	=	6.03	(J/K)
	diopside	clinoenstatit	hedenbergite	alumino-buffo	buffonite	essenite	jadeite
	-58.31	86.95	62.29	4.88	-4.44	8.29	0.34
feldspar	mass	=	41.37	(gm)	density	=	2.67	(gm/cc)	(analysis	in	mole	%)
	K0.00Na0.25Ca0.75Al1.75Si2.25O8
	G	=	-707503	(J)	H	=	-577453	(J)	S	=	96.82	(J/K)	V	=	15.51	(cc)	Cp	=	50.38	(J/K)
	albite	anorthite	sanidine
	25.28	74.62	0.1
Viscosity	of	the	System	cannot	be	computed.
System	mass	=	100.05	(gm)	density	=	1.91	(gm/cc)
	G	=	-1.62343e+06	(J)	H	=	-1.29772e+06	(J)	S	=	242.5	(J/K)	V	=	52.33	(cc)	Cp	=	126.36	(J/K)
Oxygen	delta	moles	=	-0.00164076	delta	grams	=	-0.0525023
	G	=	502.59	(J)	H	=	-57.24	(J)	S	=	-0.42	(J/K)	V	=	-183.23	(cc)	Cp	=	-0.06	(J/K)
**********----------**********
Title:	Dummy	Title
T	=	1060	(C)	P	=	0.1	(kbars)	log(10)	f	O2	=	-10.04	delta	HM	=	-5.63	NNO	=	-0.7	QFM	=	0	COH	=	2.08	IW	=	3.62
Constraint	Flags:	fO2	path	=	QFM	Fractionate	Solids
Liquid	mass	=	23.72	(gm)	density	=	2.54	(gm/cc)	viscosity	=	4.08	(log	10	poise)	(analysis	in	wt	%)
	G	=	-367742	(J)	H	=	-285695	(J)	S	=	61.54	(J/K)	V	=	9.34	(cc)	Cp	=	32.34	(J/K)
	SiO2	TiO2	Al2O3	Fe2O3	Cr2O3	FeO	MnO	MgO	NiO	CoO	CaO	Na2O	K2O	P2O5	H2O	CO2	SO3	Cl2O-1	F2O-1
	59.42	0.9	12.97	2.22	0	11.69	0.41	1.97	0	0	5.36	3.74	0.43	0	0.9	0	0	0	0
clinopyroxene	mass	=	0.68	(gm)	density	=	3.43	(gm/cc)	(analysis	in	mole	%)
	cpx	Na0.00Ca0.12Fe''0.81Mg0.96Fe'''0.05Ti0.00Al0.14Si1.91O6
	G	=	-9512.81	(J)	H	=	-7484.25	(J)	S	=	1.52	(J/K)	V	=	0.2	(cc)	Cp	=	0.78	(J/K)
	diopside	clinoenstatit	hedenbergite	alumino-buffo	buffonite	essenite	jadeite
	-78.35	87.16	81.39	4.37	-3.82	8.86	0.39
feldspar	mass	=	1.14	(gm)	density	=	2.63	(gm/cc)	(analysis	in	mole	%)
	K0.00Na0.43Ca0.57Al1.57Si2.43O8
	G	=	-19551.2	(J)	H	=	-15945.9	(J)	S	=	2.7	(J/K)	V	=	0.43	(cc)	Cp	=	1.4	(J/K)
	albite	anorthite	sanidine
	42.99	56.71	0.31
water	mass	=	0.29	(gm)	density	=	0.02	(gm/cc)
	H2O
	G	=	-7567.15	(J)	H	=	-3200.81	(J)	S	=	3.28	(J/K)	V	=	17.51	(cc)	Cp	=	0.73	(J/K)
Total	solids	mass	=	2.11	(gm)	density	=	0.12	(gm/cc)
	G	=	-36631.2	(J)	H	=	-26630.9	(J)	S	=	7.5	(J/K)	V	=	18.14	(cc)	Cp	=	2.91	(J/K)
Summary	of	all	fractionated	phases:	(total	mass	=	74.22	grams)
olivine	mass	=	21.58	(gm)	density	=	3.28	(gm/cc)	(analysis	in	mole	%)
	(Ca0.00Mg0.85Fe''0.15Mn0.00Co0.00Ni0.00)2SiO4
	G	=	-338230	(J)	H	=	-271804	(J)	S	=	49.83	(J/K)	V	=	6.59	(cc)	Cp	=	26.63	(J/K)
	tephroite	fayalite	co-olivine	ni-olivine	monticellite	forsterite
	0.26	15.02	0	0	0.85	83.87
orthopyroxene	mass	=	4.1	(gm)	density	=	3.3	(gm/cc)	(analysis	in	mole	%)
	opx	Na0.00Ca0.06Fe''0.45Mg1.42Fe'''0.02Ti0.00Al0.10Si1.94O6
	G	=	-63352.2	(J)	H	=	-50808.7	(J)	S	=	9.41	(J/K)	V	=	1.24	(cc)	Cp	=	5.04	(J/K)
	diopside	clinoenstatit	hedenbergite	alumino-buffo	buffonite	essenite	jadeite
	-45.25	93.76	44.98	4.1	-3.88	6.17	0.12
clinopyroxene	mass	=	5.85	(gm)	density	=	3.36	(gm/cc)	(analysis	in	mole	%)
	cpx	Na0.00Ca0.13Fe''0.64Mg1.14Fe'''0.04Ti0.00Al0.14Si1.91O6
	G	=	-85937	(J)	H	=	-68182.6	(J)	S	=	13.32	(J/K)	V	=	1.74	(cc)	Cp	=	6.93	(J/K)
	diopside	clinoenstatit	hedenbergite	alumino-buffo	buffonite	essenite	jadeite
	-60.18	86.96	64.08	4.83	-4.38	8.34	0.35
feldspar	mass	=	42.69	(gm)	density	=	2.67	(gm/cc)	(analysis	in	mole	%)
	K0.00Na0.26Ca0.74Al1.74Si2.26O8
	G	=	-729093	(J)	H	=	-596356	(J)	S	=	99.57	(J/K)	V	=	16	(cc)	Cp	=	51.94	(J/K)
	albite	anorthite	sanidine
	25.77	74.12	0.11
Viscosity	of	the	System	cannot	be	computed.
System	mass	=	100.05	(gm)	density	=	1.89	(gm/cc)
	G	=	-1.62099e+06	(J)	H	=	-1.29948e+06	(J)	S	=	241.16	(J/K)	V	=	53.05	(cc)	Cp	=	125.79	(J/K)
Oxygen	delta	moles	=	-0.00168551	delta	grams	=	-0.0539342
	G	=	512.02	(J)	H	=	-58.19	(J)	S	=	-0.43	(J/K)	V	=	-186.83	(cc)	Cp	=	-0.06	(J/K)
**********----------**********
Title:	Dummy	Title
T	=	1050	(C)	P	=	0.1	(kbars)	log(10)	f	O2	=	-10.17	delta	HM	=	-5.63	NNO	=	-0.69	QFM	=	0	COH	=	2.06	IW	=	3.64
Constraint	Flags:	fO2	path	=	QFM	Fractionate	Solids
Liquid	mass	=	21.6	(gm)	density	=	2.52	(gm/cc)	viscosity	=	4.29	(log	10	poise)	(analysis	in	wt	%)
	G	=	-335361	(J)	H	=	-261500	(J)	S	=	55.82	(J/K)	V	=	8.56	(cc)	Cp	=	29.3	(J/K)
	SiO2	TiO2	Al2O3	Fe2O3	Cr2O3	FeO	MnO	MgO	NiO	CoO	CaO	Na2O	K2O	P2O5	H2O	CO2	SO3	Cl2O-1	F2O-1
	60.81	0.82	12.48	2.18	0	11.22	0.45	1.67	0	0	5.17	3.81	0.47	0	0.92	0	0	0	0
clinopyroxene	mass	=	0.62	(gm)	density	=	3.45	(gm/cc)	(analysis	in	mole	%)
	cpx	Na0.00Ca0.13Fe''0.86Mg0.91Fe'''0.05Ti0.00Al0.13Si1.91O6
	G	=	-8622.92	(J)	H	=	-6786.76	(J)	S	=	1.39	(J/K)	V	=	0.18	(cc)	Cp	=	0.71	(J/K)
	diopside	clinoenstatit	hedenbergite	alumino-buffo	buffonite	essenite	jadeite
	-82.88	87.01	86.17	4.06	-3.57	8.81	0.39
feldspar	mass	=	1.21	(gm)	density	=	2.63	(gm/cc)	(analysis	in	mole	%)
	K0.00Na0.45Ca0.55Al1.55Si2.45O8
	G	=	-20617.5	(J)	H	=	-16847.8	(J)	S	=	2.85	(J/K)	V	=	0.46	(cc)	Cp	=	1.47	(J/K)
	albite	anorthite	sanidine
	45.1	54.56	0.34
spinel	mass	=	0.29	(gm)	density	=	4.76	(gm/cc)	(analysis	in	mole	%)
	Fe''1.20Mg0.14Fe'''1.15Al0.18Cr0.00Ti0.34O4
	G	=	-2307.24	(J)	H	=	-1524.22	(J)	S	=	0.59	(J/K)	V	=	0.06	(cc)	Cp	=	0.27	(J/K)
	chromite	hercynite	magnetite	spinel	ulvospinel
	0	-4.69	57.47	13.55	33.66
water	mass	=	0.3	(gm)	density	=	0.02	(gm/cc)
	H2O
	G	=	-7969.86	(J)	H	=	-3393.55	(J)	S	=	3.46	(J/K)	V	=	18.37	(cc)	Cp	=	0.77	(J/K)
Total	solids	mass	=	2.42	(gm)	density	=	0.13	(gm/cc)
	G	=	-39517.5	(J)	H	=	-28552.4	(J)	S	=	8.29	(J/K)	V	=	19.07	(cc)	Cp	=	3.23	(J/K)
Summary	of	all	fractionated	phases:	(total	mass	=	76.03	grams)
olivine	mass	=	21.58	(gm)	density	=	3.28	(gm/cc)	(analysis	in	mole	%)
	(Ca0.00Mg0.85Fe''0.15Mn0.00Co0.00Ni0.00)2SiO4
	G	=	-337733	(J)	H	=	-272070	(J)	S	=	49.63	(J/K)	V	=	6.58	(cc)	Cp	=	26.6	(J/K)
	tephroite	fayalite	co-olivine	ni-olivine	monticellite	forsterite
	0.26	15.02	0	0	0.85	83.87
orthopyroxene	mass	=	4.1	(gm)	density	=	3.3	(gm/cc)	(analysis	in	mole	%)
	opx	Na0.00Ca0.06Fe''0.45Mg1.42Fe'''0.02Ti0.00Al0.10Si1.94O6
	G	=	-63258.3	(J)	H	=	-50859	(J)	S	=	9.37	(J/K)	V	=	1.24	(cc)	Cp	=	5.03	(J/K)
	diopside	clinoenstatit	hedenbergite	alumino-buffo	buffonite	essenite	jadeite
	-45.25	93.76	44.98	4.1	-3.88	6.17	0.12
clinopyroxene	mass	=	6.52	(gm)	density	=	3.37	(gm/cc)	(analysis	in	mole	%)
	cpx	Na0.00Ca0.13Fe''0.66Mg1.12Fe'''0.04Ti0.00Al0.14Si1.91O6
	G	=	-95270.2	(J)	H	=	-75718.3	(J)	S	=	14.78	(J/K)	V	=	1.94	(cc)	Cp	=	7.7	(J/K)
	diopside	clinoenstatit	hedenbergite	alumino-buffo	buffonite	essenite	jadeite
	-62.01	86.98	65.83	4.78	-4.33	8.4	0.35
feldspar	mass	=	43.83	(gm)	density	=	2.67	(gm/cc)	(analysis	in	mole	%)
	K0.00Na0.26Ca0.74Al1.74Si2.26O8
	G	=	-747579	(J)	H	=	-612796	(J)	S	=	101.86	(J/K)	V	=	16.43	(cc)	Cp	=	53.27	(J/K)
	albite	anorthite	sanidine
	26.22	73.67	0.11
Viscosity	of	the	System	cannot	be	computed.
System	mass	=	100.05	(gm)	density	=	1.86	(gm/cc)
	G	=	-1.61872e+06	(J)	H	=	-1.3015e+06	(J)	S	=	239.75	(J/K)	V	=	53.83	(cc)	Cp	=	125.14	(J/K)
Oxygen	delta	moles	=	-0.00144432	delta	grams	=	-0.0462166
	G	=	435.09	(J)	H	=	-49.34	(J)	S	=	-0.37	(J/K)	V	=	-158.89	(cc)	Cp	=	-0.05	(J/K)
**********----------**********
Title:	Dummy	Title
T	=	1040	(C)	P	=	0.1	(kbars)	log(10)	f	O2	=	-10.31	delta	HM	=	-5.63	NNO	=	-0.69	QFM	=	0	COH	=	2.05	IW	=	3.65
Constraint	Flags:	fO2	path	=	QFM	Fractionate	Solids
Liquid	mass	=	19.73	(gm)	density	=	2.5	(gm/cc)	viscosity	=	4.52	(log	10	poise)	(analysis	in	wt	%)
	G	=	-307315	(J)	H	=	-240619	(J)	S	=	50.79	(J/K)	V	=	7.88	(cc)	Cp	=	26.64	(J/K)
	SiO2	TiO2	Al2O3	Fe2O3	Cr2O3	FeO	MnO	MgO	NiO	CoO	CaO	Na2O	K2O	P2O5	H2O	CO2	SO3	Cl2O-1	F2O-1
	62.4	0.71	12	2.11	0	10.55	0.49	1.42	0	0	5	3.88	0.51	0	0.93	0	0	0	0
clinopyroxene	mass	=	0.5	(gm)	density	=	3.47	(gm/cc)	(analysis	in	mole	%)
	cpx	Na0.00Ca0.13Fe''0.91Mg0.87Fe'''0.05Ti0.00Al0.13Si1.91O6
	G	=	-6846.59	(J)	H	=	-5392.07	(J)	S	=	1.11	(J/K)	V	=	0.14	(cc)	Cp	=	0.57	(J/K)
	diopside	clinoenstatit	hedenbergite	alumino-buffo	buffonite	essenite	jadeite
	-86.87	86.79	90.57	3.72	-3.3	8.68	0.4
feldspar	mass	=	1.06	(gm)	density	=	2.63	(gm/cc)	(analysis	in	mole	%)
	K0.00Na0.47Ca0.52Al1.52Si2.48O8
	G	=	-18037	(J)	H	=	-14767.8	(J)	S	=	2.49	(J/K)	V	=	0.4	(cc)	Cp	=	1.29	(J/K)
	albite	anorthite	sanidine
	47.12	52.5	0.38
spinel	mass	=	0.32	(gm)	density	=	4.78	(gm/cc)	(analysis	in	mole	%)
	Fe''1.20Mg0.12Fe'''1.19Al0.17Cr0.00Ti0.32O4
	G	=	-2480.07	(J)	H	=	-1637.12	(J)	S	=	0.64	(J/K)	V	=	0.07	(cc)	Cp	=	0.29	(J/K)
	chromite	hercynite	magnetite	spinel	ulvospinel
	0	-3.63	59.7	12.01	31.92
water	mass	=	0.32	(gm)	density	=	0.02	(gm/cc)
	H2O
	G	=	-8315.47	(J)	H	=	-3564.25	(J)	S	=	3.62	(J/K)	V	=	19.1	(cc)	Cp	=	0.81	(J/K)
Total	solids	mass	=	2.19	(gm)	density	=	0.11	(gm/cc)
	G	=	-35679.1	(J)	H	=	-25361.2	(J)	S	=	7.86	(J/K)	V	=	19.72	(cc)	Cp	=	2.96	(J/K)
Summary	of	all	fractionated	phases:	(total	mass	=	78.14	grams)
olivine	mass	=	21.58	(gm)	density	=	3.28	(gm/cc)	(analysis	in	mole	%)
	(Ca0.00Mg0.85Fe''0.15Mn0.00Co0.00Ni0.00)2SiO4
	G	=	-337237	(J)	H	=	-272336	(J)	S	=	49.42	(J/K)	V	=	6.58	(cc)	Cp	=	26.57	(J/K)
	tephroite	fayalite	co-olivine	ni-olivine	monticellite	forsterite
	0.26	15.02	0	0	0.85	83.87
orthopyroxene	mass	=	4.1	(gm)	density	=	3.3	(gm/cc)	(analysis	in	mole	%)
	opx	Na0.00Ca0.06Fe''0.45Mg1.42Fe'''0.02Ti0.00Al0.10Si1.94O6
	G	=	-63164.8	(J)	H	=	-50909.4	(J)	S	=	9.33	(J/K)	V	=	1.24	(cc)	Cp	=	5.03	(J/K)
	diopside	clinoenstatit	hedenbergite	alumino-buffo	buffonite	essenite	jadeite
	-45.25	93.76	44.98	4.1	-3.88	6.17	0.12
clinopyroxene	mass	=	7.14	(gm)	density	=	3.38	(gm/cc)	(analysis	in	mole	%)
	cpx	Na0.00Ca0.13Fe''0.68Mg1.10Fe'''0.04Ti0.00Al0.14Si1.91O6
	G	=	-103701	(J)	H	=	-82563.6	(J)	S	=	16.1	(J/K)	V	=	2.11	(cc)	Cp	=	8.41	(J/K)
	diopside	clinoenstatit	hedenbergite	alumino-buffo	buffonite	essenite	jadeite
	-63.77	86.98	67.54	4.72	-4.26	8.43	0.35
feldspar	mass	=	45.04	(gm)	density	=	2.67	(gm/cc)	(analysis	in	mole	%)
	K0.00Na0.27Ca0.73Al1.73Si2.27O8
	G	=	-767108	(J)	H	=	-630152	(J)	S	=	104.3	(J/K)	V	=	16.89	(cc)	Cp	=	54.68	(J/K)
	albite	anorthite	sanidine
	26.73	73.15	0.12
spinel	mass	=	0.29	(gm)	density	=	4.77	(gm/cc)	(analysis	in	mole	%)
	Fe''1.20Mg0.14Fe'''1.15Al0.18Cr0.00Ti0.34O4
	G	=	-2283.89	(J)	H	=	-1515.31	(J)	S	=	0.59	(J/K)	V	=	0.06	(cc)	Cp	=	0.26	(J/K)
	chromite	hercynite	magnetite	spinel	ulvospinel
	0	-4.69	57.47	13.55	33.66
Viscosity	of	the	System	cannot	be	computed.
System	mass	=	100.06	(gm)	density	=	1.84	(gm/cc)
	G	=	-1.61649e+06	(J)	H	=	-1.30346e+06	(J)	S	=	238.38	(J/K)	V	=	54.48	(cc)	Cp	=	124.56	(J/K)
Oxygen	delta	moles	=	-0.00116268	delta	grams	=	-0.0372045
	G	=	347.3	(J)	H	=	-39.3	(J)	S	=	-0.29	(J/K)	V	=	-126.94	(cc)	Cp	=	-0.04	(J/K)
**********----------**********
Title:	Dummy	Title
T	=	1030	(C)	P	=	0.1	(kbars)	log(10)	f	O2	=	-10.46	delta	HM	=	-5.64	NNO	=	-0.69	QFM	=	0	COH	=	2.04	IW	=	3.66
Constraint	Flags:	fO2	path	=	QFM	Fractionate	Solids
Liquid	mass	=	18.2	(gm)	density	=	2.49	(gm/cc)	viscosity	=	4.75	(log	10	poise)	(analysis	in	wt	%)
	G	=	-284430	(J)	H	=	-223603	(J)	S	=	46.68	(J/K)	V	=	7.32	(cc)	Cp	=	24.48	(J/K)
	SiO2	TiO2	Al2O3	Fe2O3	Cr2O3	FeO	MnO	MgO	NiO	CoO	CaO	Na2O	K2O	P2O5	H2O	CO2	SO3	Cl2O-1	F2O-1
	63.9	0.62	11.52	2.03	0	9.91	0.54	1.2	0	0	4.85	3.94	0.55	0	0.94	0	0	0	0
clinopyroxene	mass	=	0.39	(gm)	density	=	3.49	(gm/cc)	(analysis	in	mole	%)
	cpx	Na0.00Ca0.13Fe''0.95Mg0.83Fe'''0.06Ti0.00Al0.12Si1.91O6
	G	=	-5351.47	(J)	H	=	-4217.44	(J)	S	=	0.87	(J/K)	V	=	0.11	(cc)	Cp	=	0.45	(J/K)
	diopside	clinoenstatit	hedenbergite	alumino-buffo	buffonite	essenite	jadeite
	-90.84	86.59	94.92	3.4	-3.04	8.56	0.41
feldspar	mass	=	0.88	(gm)	density	=	2.62	(gm/cc)	(analysis	in	mole	%)
	K0.00Na0.49Ca0.51Al1.51Si2.49O8
	G	=	-14977.8	(J)	H	=	-12287.1	(J)	S	=	2.06	(J/K)	V	=	0.34	(cc)	Cp	=	1.07	(J/K)
	albite	anorthite	sanidine
	49	50.58	0.42
spinel	mass	=	0.25	(gm)	density	=	4.8	(gm/cc)	(analysis	in	mole	%)
	Fe''1.20Mg0.11Fe'''1.24Al0.16Cr0.00Ti0.30O4
	G	=	-1961.26	(J)	H	=	-1294.3	(J)	S	=	0.51	(J/K)	V	=	0.05	(cc)	Cp	=	0.23	(J/K)
	chromite	hercynite	magnetite	spinel	ulvospinel
	0	-2.73	61.83	10.69	30.21
water	mass	=	0.33	(gm)	density	=	0.02	(gm/cc)
	H2O
	G	=	-8593.26	(J)	H	=	-3707.8	(J)	S	=	3.75	(J/K)	V	=	19.67	(cc)	Cp	=	0.84	(J/K)
Total	solids	mass	=	1.86	(gm)	density	=	0.09	(gm/cc)
	G	=	-30883.8	(J)	H	=	-21506.7	(J)	S	=	7.2	(J/K)	V	=	20.17	(cc)	Cp	=	2.59	(J/K)
Summary	of	all	fractionated	phases:	(total	mass	=	80.01	grams)
olivine	mass	=	21.58	(gm)	density	=	3.28	(gm/cc)	(analysis	in	mole	%)
	(Ca0.00Mg0.85Fe''0.15Mn0.00Co0.00Ni0.00)2SiO4
	G	=	-336744	(J)	H	=	-272602	(J)	S	=	49.22	(J/K)	V	=	6.58	(cc)	Cp	=	26.54	(J/K)
	tephroite	fayalite	co-olivine	ni-olivine	monticellite	forsterite
	0.26	15.02	0	0	0.85	83.87
orthopyroxene	mass	=	4.1	(gm)	density	=	3.3	(gm/cc)	(analysis	in	mole	%)
	opx	Na0.00Ca0.06Fe''0.45Mg1.42Fe'''0.02Ti0.00Al0.10Si1.94O6
	G	=	-63071.6	(J)	H	=	-50959.6	(J)	S	=	9.29	(J/K)	V	=	1.24	(cc)	Cp	=	5.02	(J/K)
	diopside	clinoenstatit	hedenbergite	alumino-buffo	buffonite	essenite	jadeite
	-45.25	93.76	44.98	4.1	-3.88	6.17	0.12
clinopyroxene	mass	=	7.63	(gm)	density	=	3.38	(gm/cc)	(analysis	in	mole	%)
	cpx	Na0.00Ca0.13Fe''0.69Mg1.09Fe'''0.04Ti0.00Al0.13Si1.91O6
	G	=	-110345	(J)	H	=	-88019.9	(J)	S	=	17.13	(J/K)	V	=	2.26	(cc)	Cp	=	8.96	(J/K)
	diopside	clinoenstatit	hedenbergite	alumino-buffo	buffonite	essenite	jadeite
	-65.22	86.97	68.99	4.66	-4.2	8.45	0.36
feldspar	mass	=	46.09	(gm)	density	=	2.67	(gm/cc)	(analysis	in	mole	%)
	K0.00Na0.27Ca0.73Al1.73Si2.27O8
	G	=	-784036	(J)	H	=	-645440	(J)	S	=	106.35	(J/K)	V	=	17.29	(cc)	Cp	=	55.91	(J/K)
	albite	anorthite	sanidine
	27.21	72.67	0.12
spinel	mass	=	0.6	(gm)	density	=	4.78	(gm/cc)	(analysis	in	mole	%)
	Fe''1.20Mg0.13Fe'''1.17Al0.17Cr0.00Ti0.33O4
	G	=	-4734.48	(J)	H	=	-3146.51	(J)	S	=	1.22	(J/K)	V	=	0.13	(cc)	Cp	=	0.55	(J/K)
	chromite	hercynite	magnetite	spinel	ulvospinel
	0	-4.14	58.63	12.75	32.75
Viscosity	of	the	System	cannot	be	computed.
System	mass	=	100.07	(gm)	density	=	1.82	(gm/cc)
	G	=	-1.61424e+06	(J)	H	=	-1.30528e+06	(J)	S	=	237.09	(J/K)	V	=	54.98	(cc)	Cp	=	124.06	(J/K)
Oxygen	delta	moles	=	-0.000931178	delta	grams	=	-0.0297966
	G	=	275.79	(J)	H	=	-31.14	(J)	S	=	-0.24	(J/K)	V	=	-100.89	(cc)	Cp	=	-0.03	(J/K)
**********----------**********
Title:	Dummy	Title
T	=	1020	(C)	P	=	0.1	(kbars)	log(10)	f	O2	=	-10.6	delta	HM	=	-5.64	NNO	=	-0.68	QFM	=	0	COH	=	2.03	IW	=	3.68
Constraint	Flags:	fO2	path	=	QFM	Fractionate	Solids
Liquid	mass	=	16.94	(gm)	density	=	2.47	(gm/cc)	viscosity	=	4.96	(log	10	poise)	(analysis	in	wt	%)
	G	=	-265393	(J)	H	=	-209467	(J)	S	=	43.25	(J/K)	V	=	6.86	(cc)	Cp	=	22.69	(J/K)
	SiO2	TiO2	Al2O3	Fe2O3	Cr2O3	FeO	MnO	MgO	NiO	CoO	CaO	Na2O	K2O	P2O5	H2O	CO2	SO3	Cl2O-1	F2O-1
	65.32	0.54	11.06	1.96	0	9.29	0.58	1.02	0	0	4.71	3.98	0.58	0	0.95	0	0	0	0
clinopyroxene	mass	=	0.32	(gm)	density	=	3.5	(gm/cc)	(analysis	in	mole	%)
	cpx	Na0.00Ca0.13Fe''0.99Mg0.78Fe'''0.06Ti0.00Al0.12Si1.91O6
	G	=	-4272.6	(J)	H	=	-3369.67	(J)	S	=	0.7	(J/K)	V	=	0.09	(cc)	Cp	=	0.36	(J/K)
	diopside	clinoenstatit	hedenbergite	alumino-buffo	buffonite	essenite	jadeite
	-94.76	86.4	99.2	3.1	-2.79	8.44	0.41
feldspar	mass	=	0.75	(gm)	density	=	2.62	(gm/cc)	(analysis	in	mole	%)
	K0.00Na0.51Ca0.49Al1.49Si2.51O8
	G	=	-12655.8	(J)	H	=	-10402.9	(J)	S	=	1.74	(J/K)	V	=	0.28	(cc)	Cp	=	0.91	(J/K)
	albite	anorthite	sanidine
	50.75	48.8	0.45
spinel	mass	=	0.21	(gm)	density	=	4.82	(gm/cc)	(analysis	in	mole	%)
	Fe''1.19Mg0.10Fe'''1.28Al0.15Cr0.00Ti0.29O4
	G	=	-1582.41	(J)	H	=	-1044.45	(J)	S	=	0.42	(J/K)	V	=	0.04	(cc)	Cp	=	0.19	(J/K)
	chromite	hercynite	magnetite	spinel	ulvospinel
	0	-1.97	63.86	9.55	28.56
water	mass	=	0.34	(gm)	density	=	0.02	(gm/cc)
	H2O
	G	=	-8819.51	(J)	H	=	-3830.73	(J)	S	=	3.86	(J/K)	V	=	20.11	(cc)	Cp	=	0.86	(J/K)
Total	solids	mass	=	1.61	(gm)	density	=	0.08	(gm/cc)
	G	=	-27330.3	(J)	H	=	-18647.7	(J)	S	=	6.71	(J/K)	V	=	20.53	(cc)	Cp	=	2.32	(J/K)
Summary	of	all	fractionated	phases:	(total	mass	=	81.53	grams)
olivine	mass	=	21.58	(gm)	density	=	3.28	(gm/cc)	(analysis	in	mole	%)
	(Ca0.00Mg0.85Fe''0.15Mn0.00Co0.00Ni0.00)2SiO4
	G	=	-336253	(J)	H	=	-272867	(J)	S	=	49.02	(J/K)	V	=	6.57	(cc)	Cp	=	26.51	(J/K)
	tephroite	fayalite	co-olivine	ni-olivine	monticellite	forsterite
	0.26	15.02	0	0	0.85	83.87
orthopyroxene	mass	=	4.1	(gm)	density	=	3.3	(gm/cc)	(analysis	in	mole	%)
	opx	Na0.00Ca0.06Fe''0.45Mg1.42Fe'''0.02Ti0.00Al0.10Si1.94O6
	G	=	-62978.9	(J)	H	=	-51009.8	(J)	S	=	9.26	(J/K)	V	=	1.24	(cc)	Cp	=	5.02	(J/K)
	diopside	clinoenstatit	hedenbergite	alumino-buffo	buffonite	essenite	jadeite
	-45.25	93.76	44.98	4.1	-3.88	6.17	0.12
clinopyroxene	mass	=	8.02	(gm)	density	=	3.39	(gm/cc)	(analysis	in	mole	%)
	cpx	Na0.00Ca0.13Fe''0.70Mg1.08Fe'''0.04Ti0.00Al0.13Si1.91O6
	G	=	-115486	(J)	H	=	-92306.1	(J)	S	=	17.93	(J/K)	V	=	2.37	(cc)	Cp	=	9.4	(J/K)
	diopside	clinoenstatit	hedenbergite	alumino-buffo	buffonite	essenite	jadeite
	-66.43	86.95	70.21	4.6	-4.15	8.45	0.36
feldspar	mass	=	46.97	(gm)	density	=	2.67	(gm/cc)	(analysis	in	mole	%)
	K0.00Na0.28Ca0.72Al1.72Si2.28O8
	G	=	-797888	(J)	H	=	-658258	(J)	S	=	107.98	(J/K)	V	=	17.62	(cc)	Cp	=	56.91	(J/K)
	albite	anorthite	sanidine
	27.62	72.25	0.13
spinel	mass	=	0.85	(gm)	density	=	4.79	(gm/cc)	(analysis	in	mole	%)
	Fe''1.20Mg0.12Fe'''1.19Al0.17Cr0.00Ti0.32O4
	G	=	-6661.45	(J)	H	=	-4437.29	(J)	S	=	1.72	(J/K)	V	=	0.18	(cc)	Cp	=	0.78	(J/K)
	chromite	hercynite	magnetite	spinel	ulvospinel
	0	-3.72	59.57	12.14	32.01
Viscosity	of	the	System	cannot	be	computed.
System	mass	=	100.08	(gm)	density	=	1.81	(gm/cc)
	G	=	-1.61199e+06	(J)	H	=	-1.30699e+06	(J)	S	=	235.86	(J/K)	V	=	55.36	(cc)	Cp	=	123.62	(J/K)
Oxygen	delta	moles	=	-0.000737842	delta	grams	=	-0.0236101
	G	=	216.66	(J)	H	=	-24.41	(J)	S	=	-0.19	(J/K)	V	=	-79.33	(cc)	Cp	=	-0.03	(J/K)
**********----------**********
Title:	Dummy	Title
T	=	1010	(C)	P	=	0.1	(kbars)	log(10)	f	O2	=	-10.75	delta	HM	=	-5.64	NNO	=	-0.68	QFM	=	0	COH	=	2.01	IW	=	3.69
Constraint	Flags:	fO2	path	=	QFM	Fractionate	Solids
Liquid	mass	=	15.87	(gm)	density	=	2.45	(gm/cc)	viscosity	=	5.17	(log	10	poise)	(analysis	in	wt	%)
	G	=	-249307	(J)	H	=	-197538	(J)	S	=	40.35	(J/K)	V	=	6.46	(cc)	Cp	=	21.18	(J/K)
	SiO2	TiO2	Al2O3	Fe2O3	Cr2O3	FeO	MnO	MgO	NiO	CoO	CaO	Na2O	K2O	P2O5	H2O	CO2	SO3	Cl2O-1	F2O-1
	66.68	0.47	10.62	1.88	0	8.7	0.62	0.87	0	0	4.58	4	0.62	0	0.96	0	0	0	0
clinopyroxene	mass	=	0.26	(gm)	density	=	3.52	(gm/cc)	(analysis	in	mole	%)
	cpx	Na0.00Ca0.13Fe''1.03Mg0.74Fe'''0.06Ti0.00Al0.12Si1.91O6
	G	=	-3472.92	(J)	H	=	-2741.17	(J)	S	=	0.57	(J/K)	V	=	0.07	(cc)	Cp	=	0.29	(J/K)
	diopside	clinoenstatit	hedenbergite	alumino-buffo	buffonite	essenite	jadeite
	-98.62	86.19	103.41	2.82	-2.55	8.33	0.41
feldspar	mass	=	0.64	(gm)	density	=	2.62	(gm/cc)	(analysis	in	mole	%)
	K0.00Na0.52Ca0.47Al1.47Si2.53O8
	G	=	-10845.7	(J)	H	=	-8932.91	(J)	S	=	1.49	(J/K)	V	=	0.24	(cc)	Cp	=	0.78	(J/K)
	albite	anorthite	sanidine
	52.37	47.14	0.49
spinel	mass	=	0.17	(gm)	density	=	4.83	(gm/cc)	(analysis	in	mole	%)
	Fe''1.18Mg0.09Fe'''1.32Al0.14Cr0.00Ti0.27O4
	G	=	-1297.47	(J)	H	=	-856.83	(J)	S	=	0.34	(J/K)	V	=	0.04	(cc)	Cp	=	0.16	(J/K)
	chromite	hercynite	magnetite	spinel	ulvospinel
	0	-1.32	65.8	8.56	26.97
water	mass	=	0.35	(gm)	density	=	0.02	(gm/cc)
	H2O
	G	=	-9005.59	(J)	H	=	-3937.57	(J)	S	=	3.95	(J/K)	V	=	20.46	(cc)	Cp	=	0.88	(J/K)
Total	solids	mass	=	1.42	(gm)	density	=	0.07	(gm/cc)
	G	=	-24621.6	(J)	H	=	-16468.5	(J)	S	=	6.35	(J/K)	V	=	20.81	(cc)	Cp	=	2.12	(J/K)
Summary	of	all	fractionated	phases:	(total	mass	=	82.79	grams)
olivine	mass	=	21.58	(gm)	density	=	3.28	(gm/cc)	(analysis	in	mole	%)
	(Ca0.00Mg0.85Fe''0.15Mn0.00Co0.00Ni0.00)2SiO4
	G	=	-335764	(J)	H	=	-273132	(J)	S	=	48.81	(J/K)	V	=	6.57	(cc)	Cp	=	26.48	(J/K)
	tephroite	fayalite	co-olivine	ni-olivine	monticellite	forsterite
	0.26	15.02	0	0	0.85	83.87
orthopyroxene	mass	=	4.1	(gm)	density	=	3.3	(gm/cc)	(analysis	in	mole	%)
	opx	Na0.00Ca0.06Fe''0.45Mg1.42Fe'''0.02Ti0.00Al0.10Si1.94O6
	G	=	-62886.5	(J)	H	=	-51060	(J)	S	=	9.22	(J/K)	V	=	1.24	(cc)	Cp	=	5.01	(J/K)
	diopside	clinoenstatit	hedenbergite	alumino-buffo	buffonite	essenite	jadeite
	-45.25	93.76	44.98	4.1	-3.88	6.17	0.12
clinopyroxene	mass	=	8.34	(gm)	density	=	3.4	(gm/cc)	(analysis	in	mole	%)
	cpx	Na0.00Ca0.13Fe''0.71Mg1.07Fe'''0.04Ti0.00Al0.13Si1.91O6
	G	=	-119542	(J)	H	=	-95748.1	(J)	S	=	18.54	(J/K)	V	=	2.46	(cc)	Cp	=	9.74	(J/K)
	diopside	clinoenstatit	hedenbergite	alumino-buffo	buffonite	essenite	jadeite
	-67.46	86.93	71.27	4.55	-4.1	8.45	0.36
feldspar	mass	=	47.72	(gm)	density	=	2.67	(gm/cc)	(analysis	in	mole	%)
	K0.00Na0.28Ca0.72Al1.72Si2.28O8
	G	=	-809406	(J)	H	=	-669201	(J)	S	=	109.27	(J/K)	V	=	17.9	(cc)	Cp	=	57.95	(J/K)
	albite	anorthite	sanidine
	27.98	71.88	0.14
spinel	mass	=	1.06	(gm)	density	=	4.79	(gm/cc)	(analysis	in	mole	%)
	Fe''1.20Mg0.12Fe'''1.21Al0.17Cr0.00Ti0.31O4
	G	=	-8205.71	(J)	H	=	-5480.2	(J)	S	=	2.12	(J/K)	V	=	0.22	(cc)	Cp	=	0.96	(J/K)
	chromite	hercynite	magnetite	spinel	ulvospinel
	0	-3.39	60.4	11.64	31.34
Viscosity	of	the	System	cannot	be	computed.
System	mass	=	100.08	(gm)	density	=	1.8	(gm/cc)
	G	=	-1.60973e+06	(J)	H	=	-1.30863e+06	(J)	S	=	234.66	(J/K)	V	=	55.66	(cc)	Cp	=	123.45	(J/K)
Oxygen	delta	moles	=	-0.000574434	delta	grams	=	-0.0183812
	G	=	167.23	(J)	H	=	-18.8	(J)	S	=	-0.14	(J/K)	V	=	-61.28	(cc)	Cp	=	-0.02	(J/K)
**********----------**********
Title:	Dummy	Title
T	=	1000	(C)	P	=	0.1	(kbars)	log(10)	f	O2	=	-10.9	delta	HM	=	-5.65	NNO	=	-0.68	QFM	=	0	COH	=	2	IW	=	3.71
Constraint	Flags:	fO2	path	=	QFM	Fractionate	Solids
Liquid	mass	=	14.95	(gm)	density	=	2.44	(gm/cc)	viscosity	=	5.37	(log	10	poise)	(analysis	in	wt	%)
	G	=	-235535	(J)	H	=	-187339	(J)	S	=	37.86	(J/K)	V	=	6.13	(cc)	Cp	=	19.89	(J/K)
	SiO2	TiO2	Al2O3	Fe2O3	Cr2O3	FeO	MnO	MgO	NiO	CoO	CaO	Na2O	K2O	P2O5	H2O	CO2	SO3	Cl2O-1	F2O-1
	67.96	0.41	10.19	1.8	0	8.14	0.65	0.74	0	0	4.47	4.02	0.65	0	0.97	0	0	0	0
clinopyroxene	mass	=	0.22	(gm)	density	=	3.54	(gm/cc)	(analysis	in	mole	%)
	cpx	Na0.00Ca0.14Fe''1.08Mg0.70Fe'''0.06Ti0.00Al0.11Si1.92O6
	G	=	-2866.72	(J)	H	=	-2264.65	(J)	S	=	0.47	(J/K)	V	=	0.06	(cc)	Cp	=	0.24	(J/K)
	diopside	clinoenstatit	hedenbergite	alumino-buffo	buffonite	essenite	jadeite
	-102.38	85.97	107.54	2.54	-2.3	8.21	0.42
feldspar	mass	=	0.56	(gm)	density	=	2.62	(gm/cc)	(analysis	in	mole	%)
	K0.01Na0.54Ca0.46Al1.46Si2.54O8
	G	=	-9404.01	(J)	H	=	-7761.22	(J)	S	=	1.29	(J/K)	V	=	0.21	(cc)	Cp	=	0.68	(J/K)
	albite	anorthite	sanidine
	53.89	45.59	0.53
spinel	mass	=	0.14	(gm)	density	=	4.85	(gm/cc)	(analysis	in	mole	%)
	Fe''1.18Mg0.08Fe'''1.35Al0.14Cr0.00Ti0.25O4
	G	=	-1077.75	(J)	H	=	-712.35	(J)	S	=	0.29	(J/K)	V	=	0.03	(cc)	Cp	=	0.13	(J/K)
	chromite	hercynite	magnetite	spinel	ulvospinel
	0	-0.77	67.63	7.69	25.45
water	mass	=	0.35	(gm)	density	=	0.02	(gm/cc)
	H2O
	G	=	-9159.66	(J)	H	=	-4031.59	(J)	S	=	4.03	(J/K)	V	=	20.73	(cc)	Cp	=	0.9	(J/K)
Total	solids	mass	=	1.27	(gm)	density	=	0.06	(gm/cc)
	G	=	-22508.1	(J)	H	=	-14769.8	(J)	S	=	6.08	(J/K)	V	=	21.03	(cc)	Cp	=	1.96	(J/K)
Summary	of	all	fractionated	phases:	(total	mass	=	83.86	grams)
olivine	mass	=	21.58	(gm)	density	=	3.29	(gm/cc)	(analysis	in	mole	%)
	(Ca0.00Mg0.85Fe''0.15Mn0.00Co0.00Ni0.00)2SiO4
	G	=	-335277	(J)	H	=	-273396	(J)	S	=	48.6	(J/K)	V	=	6.57	(cc)	Cp	=	26.45	(J/K)
	tephroite	fayalite	co-olivine	ni-olivine	monticellite	forsterite
	0.26	15.02	0	0	0.85	83.87
orthopyroxene	mass	=	4.1	(gm)	density	=	3.31	(gm/cc)	(analysis	in	mole	%)
	opx	Na0.00Ca0.06Fe''0.45Mg1.42Fe'''0.02Ti0.00Al0.10Si1.94O6
	G	=	-62794.6	(J)	H	=	-51110.1	(J)	S	=	9.18	(J/K)	V	=	1.24	(cc)	Cp	=	5.01	(J/K)
	diopside	clinoenstatit	hedenbergite	alumino-buffo	buffonite	essenite	jadeite
	-45.25	93.76	44.98	4.1	-3.88	6.17	0.12
clinopyroxene	mass	=	8.6	(gm)	density	=	3.4	(gm/cc)	(analysis	in	mole	%)
	cpx	Na0.00Ca0.13Fe''0.72Mg1.06Fe'''0.04Ti0.00Al0.13Si1.91O6
	G	=	-122794	(J)	H	=	-98564.5	(J)	S	=	19.03	(J/K)	V	=	2.53	(cc)	Cp	=	10.02	(J/K)
	diopside	clinoenstatit	hedenbergite	alumino-buffo	buffonite	essenite	jadeite
	-68.36	86.91	72.2	4.5	-4.05	8.45	0.36
feldspar	mass	=	48.35	(gm)	density	=	2.67	(gm/cc)	(analysis	in	mole	%)
	K0.00Na0.28Ca0.72Al1.72Si2.28O8
	G	=	-819103	(J)	H	=	-678683	(J)	S	=	110.29	(J/K)	V	=	18.13	(cc)	Cp	=	58.67	(J/K)
	albite	anorthite	sanidine
	28.31	71.55	0.14
spinel	mass	=	1.23	(gm)	density	=	4.8	(gm/cc)	(analysis	in	mole	%)
	Fe''1.20Mg0.11Fe'''1.22Al0.16Cr0.00Ti0.31O4
	G	=	-9461.91	(J)	H	=	-6337.12	(J)	S	=	2.45	(J/K)	V	=	0.26	(cc)	Cp	=	1.12	(J/K)
	chromite	hercynite	magnetite	spinel	ulvospinel
	0	-3.1	61.14	11.22	30.74
Viscosity	of	the	System	cannot	be	computed.
System	mass	=	100.09	(gm)	density	=	1.79	(gm/cc)
	G	=	-1.60747e+06	(J)	H	=	-1.3102e+06	(J)	S	=	233.49	(J/K)	V	=	55.89	(cc)	Cp	=	123.1	(J/K)
Oxygen	delta	moles	=	-0.000435084	delta	grams	=	-0.0139222
	G	=	125.56	(J)	H	=	-14.08	(J)	S	=	-0.11	(J/K)	V	=	-46.06	(cc)	Cp	=	-0.02	(J/K)
**********----------**********
Title:	Dummy	Title
T	=	990	(C)	P	=	0.1	(kbars)	log(10)	f	O2	=	-11.05	delta	HM	=	-5.65	NNO	=	-0.67	QFM	=	0	COH	=	1.99	IW	=	3.72
Constraint	Flags:	fO2	path	=	QFM	Fractionate	Solids
Liquid	mass	=	14.16	(gm)	density	=	2.43	(gm/cc)	viscosity	=	5.56	(log	10	poise)	(analysis	in	wt	%)
	G	=	-223614	(J)	H	=	-178523	(J)	S	=	35.7	(J/K)	V	=	5.84	(cc)	Cp	=	18.77	(J/K)
	SiO2	TiO2	Al2O3	Fe2O3	Cr2O3	FeO	MnO	MgO	NiO	CoO	CaO	Na2O	K2O	P2O5	H2O	CO2	SO3	Cl2O-1	F2O-1
	69.18	0.36	9.77	1.72	0	7.6	0.69	0.63	0	0	4.36	4.02	0.69	0	0.98	0	0	0	0
clinopyroxene	mass	=	0.19	(gm)	density	=	3.55	(gm/cc)	(analysis	in	mole	%)
	cpx	Na0.00Ca0.14Fe''1.12Mg0.66Fe'''0.06Ti0.00Al0.11Si1.92O6
	G	=	-2398.08	(J)	H	=	-1896.21	(J)	S	=	0.4	(J/K)	V	=	0.05	(cc)	Cp	=	0.2	(J/K)
	diopside	clinoenstatit	hedenbergite	alumino-buffo	buffonite	essenite	jadeite
	-106.02	85.73	111.57	2.27	-2.07	8.09	0.42
feldspar	mass	=	0.49	(gm)	density	=	2.61	(gm/cc)	(analysis	in	mole	%)
	K0.01Na0.55Ca0.44Al1.44Si2.56O8
	G	=	-8232.92	(J)	H	=	-6808.57	(J)	S	=	1.13	(J/K)	V	=	0.19	(cc)	Cp	=	0.6	(J/K)
	albite	anorthite	sanidine
	55.31	44.13	0.56
spinel	mass	=	0.12	(gm)	density	=	4.86	(gm/cc)	(analysis	in	mole	%)
	Fe''1.17Mg0.07Fe'''1.39Al0.13Cr0.00Ti0.24O4
	G	=	-904.66	(J)	H	=	-598.64	(J)	S	=	0.24	(J/K)	V	=	0.03	(cc)	Cp	=	0.11	(J/K)
	chromite	hercynite	magnetite	spinel	ulvospinel
	0	-0.29	69.37	6.92	24.01
water	mass	=	0.36	(gm)	density	=	0.02	(gm/cc)
	H2O
	G	=	-9287.74	(J)	H	=	-4115.17	(J)	S	=	4.1	(J/K)	V	=	20.94	(cc)	Cp	=	0.92	(J/K)
Total	solids	mass	=	1.16	(gm)	density	=	0.05	(gm/cc)
	G	=	-20823.4	(J)	H	=	-13418.6	(J)	S	=	5.86	(J/K)	V	=	21.2	(cc)	Cp	=	1.83	(J/K)
Summary	of	all	fractionated	phases:	(total	mass	=	84.77	grams)
olivine	mass	=	21.58	(gm)	density	=	3.29	(gm/cc)	(analysis	in	mole	%)
	(Ca0.00Mg0.85Fe''0.15Mn0.00Co0.00Ni0.00)2SiO4
	G	=	-334792	(J)	H	=	-273661	(J)	S	=	48.4	(J/K)	V	=	6.57	(cc)	Cp	=	26.41	(J/K)
	tephroite	fayalite	co-olivine	ni-olivine	monticellite	forsterite
	0.26	15.02	0	0	0.85	83.87
orthopyroxene	mass	=	4.1	(gm)	density	=	3.31	(gm/cc)	(analysis	in	mole	%)
	opx	Na0.00Ca0.06Fe''0.45Mg1.42Fe'''0.02Ti0.00Al0.10Si1.94O6
	G	=	-62703	(J)	H	=	-51160.2	(J)	S	=	9.14	(J/K)	V	=	1.24	(cc)	Cp	=	5	(J/K)
	diopside	clinoenstatit	hedenbergite	alumino-buffo	buffonite	essenite	jadeite
	-45.25	93.76	44.98	4.1	-3.88	6.17	0.12
clinopyroxene	mass	=	8.82	(gm)	density	=	3.41	(gm/cc)	(analysis	in	mole	%)
	cpx	Na0.00Ca0.13Fe''0.73Mg1.05Fe'''0.04Ti0.00Al0.13Si1.91O6
	G	=	-125436	(J)	H	=	-100907	(J)	S	=	19.42	(J/K)	V	=	2.59	(cc)	Cp	=	10.25	(J/K)
	diopside	clinoenstatit	hedenbergite	alumino-buffo	buffonite	essenite	jadeite
	-69.16	86.89	73.02	4.45	-4.01	8.44	0.36
feldspar	mass	=	48.9	(gm)	density	=	2.67	(gm/cc)	(analysis	in	mole	%)
	K0.00Na0.29Ca0.71Al1.71Si2.29O8
	G	=	-827350	(J)	H	=	-686998	(J)	S	=	111.11	(J/K)	V	=	18.34	(cc)	Cp	=	59.27	(J/K)
	albite	anorthite	sanidine
	28.6	71.25	0.14
spinel	mass	=	1.37	(gm)	density	=	4.81	(gm/cc)	(analysis	in	mole	%)
	Fe''1.19Mg0.11Fe'''1.24Al0.16Cr0.00Ti0.30O4
	G	=	-10495.8	(J)	H	=	-7050.95	(J)	S	=	2.73	(J/K)	V	=	0.29	(cc)	Cp	=	1.25	(J/K)
	chromite	hercynite	magnetite	spinel	ulvospinel
	0	-2.86	61.81	10.85	30.2
Viscosity	of	the	System	cannot	be	computed.
System	mass	=	100.09	(gm)	density	=	1.79	(gm/cc)
	G	=	-1.60521e+06	(J)	H	=	-1.31172e+06	(J)	S	=	232.35	(J/K)	V	=	56.06	(cc)	Cp	=	122.79	(J/K)
Oxygen	delta	moles	=	-0.000315487	delta	grams	=	-0.0100952
	G	=	90.25	(J)	H	=	-10.1	(J)	S	=	-0.08	(J/K)	V	=	-33.13	(cc)	Cp	=	-0.01	(J/K)
**********----------**********
Title:	Dummy	Title
T	=	980	(C)	P	=	0.1	(kbars)	log(10)	f	O2	=	-11.21	delta	HM	=	-5.66	NNO	=	-0.67	QFM	=	0	COH	=	1.97	IW	=	3.74
Constraint	Flags:	fO2	path	=	QFM	Fractionate	Solids
Liquid	mass	=	13.47	(gm)	density	=	2.41	(gm/cc)	viscosity	=	5.75	(log	10	poise)	(analysis	in	wt	%)
	G	=	-213199	(J)	H	=	-170833	(J)	S	=	33.81	(J/K)	V	=	5.58	(cc)	Cp	=	17.81	(J/K)
	SiO2	TiO2	Al2O3	Fe2O3	Cr2O3	FeO	MnO	MgO	NiO	CoO	CaO	Na2O	K2O	P2O5	H2O	CO2	SO3	Cl2O-1	F2O-1
	70.35	0.32	9.36	1.64	0	7.08	0.72	0.53	0	0	4.26	4.02	0.72	0	0.99	0	0	0	0
clinopyroxene	mass	=	0.16	(gm)	density	=	3.57	(gm/cc)	(analysis	in	mole	%)
	cpx	Na0.00Ca0.14Fe''1.15Mg0.61Fe'''0.06Ti0.00Al0.10Si1.92O6
	G	=	-2029.78	(J)	H	=	-1606.63	(J)	S	=	0.34	(J/K)	V	=	0.04	(cc)	Cp	=	0.17	(J/K)
	diopside	clinoenstatit	hedenbergite	alumino-buffo	buffonite	essenite	jadeite
	-109.51	85.45	115.49	2.02	-1.84	7.97	0.43
feldspar	mass	=	0.43	(gm)	density	=	2.61	(gm/cc)	(analysis	in	mole	%)
	K0.01Na0.57Ca0.43Al1.43Si2.57O8
	G	=	-7266.32	(J)	H	=	-6021.55	(J)	S	=	0.99	(J/K)	V	=	0.16	(cc)	Cp	=	0.53	(J/K)
	albite	anorthite	sanidine
	56.64	42.77	0.59
spinel	mass	=	0.11	(gm)	density	=	4.87	(gm/cc)	(analysis	in	mole	%)
	Fe''1.16Mg0.06Fe'''1.42Al0.13Cr0.00Ti0.23O4
	G	=	-765.81	(J)	H	=	-507.5	(J)	S	=	0.21	(J/K)	V	=	0.02	(cc)	Cp	=	0.09	(J/K)
	chromite	hercynite	magnetite	spinel	ulvospinel
	0	0.11	71	6.23	22.66
water	mass	=	0.37	(gm)	density	=	0.02	(gm/cc)
	H2O
	G	=	-9394.37	(J)	H	=	-4190.14	(J)	S	=	4.15	(J/K)	V	=	21.1	(cc)	Cp	=	0.93	(J/K)
Total	solids	mass	=	1.06	(gm)	density	=	0.05	(gm/cc)
	G	=	-19456.3	(J)	H	=	-12325.8	(J)	S	=	5.69	(J/K)	V	=	21.33	(cc)	Cp	=	1.72	(J/K)
Summary	of	all	fractionated	phases:	(total	mass	=	85.56	grams)
olivine	mass	=	21.58	(gm)	density	=	3.29	(gm/cc)	(analysis	in	mole	%)
	(Ca0.00Mg0.85Fe''0.15Mn0.00Co0.00Ni0.00)2SiO4
	G	=	-334309	(J)	H	=	-273925	(J)	S	=	48.19	(J/K)	V	=	6.56	(cc)	Cp	=	26.38	(J/K)
	tephroite	fayalite	co-olivine	ni-olivine	monticellite	forsterite
	0.26	15.02	0	0	0.85	83.87
orthopyroxene	mass	=	4.1	(gm)	density	=	3.31	(gm/cc)	(analysis	in	mole	%)
	opx	Na0.00Ca0.06Fe''0.45Mg1.42Fe'''0.02Ti0.00Al0.10Si1.94O6
	G	=	-62611.8	(J)	H	=	-51210.2	(J)	S	=	9.1	(J/K)	V	=	1.24	(cc)	Cp	=	5	(J/K)
	diopside	clinoenstatit	hedenbergite	alumino-buffo	buffonite	essenite	jadeite
	-45.25	93.76	44.98	4.1	-3.88	6.17	0.12
clinopyroxene	mass	=	9	(gm)	density	=	3.41	(gm/cc)	(analysis	in	mole	%)
	cpx	Na0.00Ca0.13Fe''0.74Mg1.04Fe'''0.04Ti0.00Al0.13Si1.91O6
	G	=	-127607	(J)	H	=	-102883	(J)	S	=	19.73	(J/K)	V	=	2.64	(cc)	Cp	=	10.44	(J/K)
	diopside	clinoenstatit	hedenbergite	alumino-buffo	buffonite	essenite	jadeite
	-69.87	86.87	73.77	4.41	-3.98	8.44	0.36
feldspar	mass	=	49.39	(gm)	density	=	2.67	(gm/cc)	(analysis	in	mole	%)
	K0.00Na0.29Ca0.71Al1.71Si2.29O8
	G	=	-834419	(J)	H	=	-694366	(J)	S	=	111.76	(J/K)	V	=	18.52	(cc)	Cp	=	59.8	(J/K)
	albite	anorthite	sanidine
	28.87	70.98	0.15
spinel	mass	=	1.49	(gm)	density	=	4.81	(gm/cc)	(analysis	in	mole	%)
	Fe''1.19Mg0.11Fe'''1.25Al0.16Cr0.00Ti0.30O4
	G	=	-11354.5	(J)	H	=	-7652.23	(J)	S	=	2.95	(J/K)	V	=	0.31	(cc)	Cp	=	1.36	(J/K)
	chromite	hercynite	magnetite	spinel	ulvospinel
	0	-2.66	62.42	10.54	29.7
Viscosity	of	the	System	cannot	be	computed.
System	mass	=	100.09	(gm)	density	=	1.78	(gm/cc)
	G	=	-1.60296e+06	(J)	H	=	-1.3132e+06	(J)	S	=	231.23	(J/K)	V	=	56.18	(cc)	Cp	=	122.5	(J/K)
Oxygen	delta	moles	=	-0.000212393	delta	grams	=	-0.00679634
	G	=	60.23	(J)	H	=	-6.72	(J)	S	=	-0.05	(J/K)	V	=	-22.13	(cc)	Cp	=	-0.01	(J/K)
**********----------**********
Title:	Dummy	Title
T	=	970	(C)	P	=	0.1	(kbars)	log(10)	f	O2	=	-11.36	delta	HM	=	-5.66	NNO	=	-0.67	QFM	=	0	COH	=	1.96	IW	=	3.75
Constraint	Flags:	fO2	path	=	QFM	Fractionate	Solids
Liquid	mass	=	12.87	(gm)	density	=	2.4	(gm/cc)	viscosity	=	5.93	(log	10	poise)	(analysis	in	wt	%)
	G	=	-204027	(J)	H	=	-164071	(J)	S	=	32.14	(J/K)	V	=	5.35	(cc)	Cp	=	16.95	(J/K)
	SiO2	TiO2	Al2O3	Fe2O3	Cr2O3	FeO	MnO	MgO	NiO	CoO	CaO	Na2O	K2O	P2O5	H2O	CO2	SO3	Cl2O-1	F2O-1
	71.45	0.28	8.97	1.57	0	6.59	0.76	0.45	0	0	4.17	4.01	0.75	0	0.99	0	0	0	0
clinopyroxene	mass	=	0.14	(gm)	density	=	3.59	(gm/cc)	(analysis	in	mole	%)
	cpx	Na0.00Ca0.14Fe''1.19Mg0.57Fe'''0.06Ti0.00Al0.10Si1.92O6
	G	=	-1736.25	(J)	H	=	-1375.82	(J)	S	=	0.29	(J/K)	V	=	0.04	(cc)	Cp	=	0.15	(J/K)
	diopside	clinoenstatit	hedenbergite	alumino-buffo	buffonite	essenite	jadeite
	-112.82	85.12	119.27	1.77	-1.61	7.83	0.43
feldspar	mass	=	0.38	(gm)	density	=	2.61	(gm/cc)	(analysis	in	mole	%)
	K0.01Na0.58Ca0.41Al1.41Si2.59O8
	G	=	-6457.69	(J)	H	=	-5362.49	(J)	S	=	0.88	(J/K)	V	=	0.15	(cc)	Cp	=	0.47	(J/K)
	albite	anorthite	sanidine
	57.88	41.49	0.63
spinel	mass	=	0.09	(gm)	density	=	4.88	(gm/cc)	(analysis	in	mole	%)
	Fe''1.16Mg0.06Fe'''1.45Al0.12Cr0.00Ti0.21O4
	G	=	-652.71	(J)	H	=	-433.29	(J)	S	=	0.18	(J/K)	V	=	0.02	(cc)	Cp	=	0.08	(J/K)
	chromite	hercynite	magnetite	spinel	ulvospinel
	0	0.46	72.53	5.62	21.39
water	mass	=	0.37	(gm)	density	=	0.02	(gm/cc)
	H2O
	G	=	-9483.08	(J)	H	=	-4257.89	(J)	S	=	4.2	(J/K)	V	=	21.21	(cc)	Cp	=	0.94	(J/K)
Total	solids	mass	=	0.98	(gm)	density	=	0.05	(gm/cc)
	G	=	-18329.7	(J)	H	=	-11429.5	(J)	S	=	5.55	(J/K)	V	=	21.41	(cc)	Cp	=	1.64	(J/K)
Summary	of	all	fractionated	phases:	(total	mass	=	86.25	grams)
olivine	mass	=	21.58	(gm)	density	=	3.29	(gm/cc)	(analysis	in	mole	%)
	(Ca0.00Mg0.85Fe''0.15Mn0.00Co0.00Ni0.00)2SiO4
	G	=	-333828	(J)	H	=	-274188	(J)	S	=	47.97	(J/K)	V	=	6.56	(cc)	Cp	=	26.35	(J/K)
	tephroite	fayalite	co-olivine	ni-olivine	monticellite	forsterite
	0.26	15.02	0	0	0.85	83.87
orthopyroxene	mass	=	4.1	(gm)	density	=	3.31	(gm/cc)	(analysis	in	mole	%)
	opx	Na0.00Ca0.06Fe''0.45Mg1.42Fe'''0.02Ti0.00Al0.10Si1.94O6
	G	=	-62521	(J)	H	=	-51260.1	(J)	S	=	9.06	(J/K)	V	=	1.24	(cc)	Cp	=	4.99	(J/K)
	diopside	clinoenstatit	hedenbergite	alumino-buffo	buffonite	essenite	jadeite
	-45.25	93.76	44.98	4.1	-3.88	6.17	0.12
clinopyroxene	mass	=	9.16	(gm)	density	=	3.41	(gm/cc)	(analysis	in	mole	%)
	cpx	Na0.00Ca0.13Fe''0.74Mg1.03Fe'''0.04Ti0.00Al0.13Si1.91O6
	G	=	-129406	(J)	H	=	-104571	(J)	S	=	19.98	(J/K)	V	=	2.68	(cc)	Cp	=	10.6	(J/K)
	diopside	clinoenstatit	hedenbergite	alumino-buffo	buffonite	essenite	jadeite
	-70.51	86.85	74.44	4.37	-3.94	8.43	0.37
feldspar	mass	=	49.82	(gm)	density	=	2.67	(gm/cc)	(analysis	in	mole	%)
	K0.00Na0.29Ca0.71Al1.71Si2.29O8
	G	=	-840517	(J)	H	=	-700952	(J)	S	=	112.27	(J/K)	V	=	18.68	(cc)	Cp	=	60.25	(J/K)
	albite	anorthite	sanidine
	29.11	70.74	0.15
spinel	mass	=	1.59	(gm)	density	=	4.82	(gm/cc)	(analysis	in	mole	%)
	Fe''1.19Mg0.10Fe'''1.26Al0.16Cr0.00Ti0.29O4
	G	=	-12072.7	(J)	H	=	-8163.37	(J)	S	=	3.14	(J/K)	V	=	0.33	(cc)	Cp	=	1.45	(J/K)
	chromite	hercynite	magnetite	spinel	ulvospinel
	0	-2.48	62.96	10.26	29.25
Viscosity	of	the	System	cannot	be	computed.
System	mass	=	100.1	(gm)	density	=	1.78	(gm/cc)
	G	=	-1.6007e+06	(J)	H	=	-1.31464e+06	(J)	S	=	230.11	(J/K)	V	=	56.26	(cc)	Cp	=	122.23	(J/K)
Oxygen	delta	moles	=	-0.000123288	delta	grams	=	-0.00394507
	G	=	34.65	(J)	H	=	-3.86	(J)	S	=	-0.03	(J/K)	V	=	-12.74	(cc)	Cp	=	0	(J/K)
**********----------**********
Title:	Dummy	Title
T	=	960	(C)	P	=	0.1	(kbars)	log(10)	f	O2	=	-11.52	delta	HM	=	-5.66	NNO	=	-0.67	QFM	=	0	COH	=	1.95	IW	=	3.77
Constraint	Flags:	fO2	path	=	QFM	Fractionate	Solids
Liquid	mass	=	12.3	(gm)	density	=	2.39	(gm/cc)	viscosity	=	6.13	(log	10	poise)	(analysis	in	wt	%)
	G	=	-195572	(J)	H	=	-157863	(J)	S	=	30.58	(J/K)	V	=	5.15	(cc)	Cp	=	16.16	(J/K)
	SiO2	TiO2	Al2O3	Fe2O3	Cr2O3	FeO	MnO	MgO	NiO	CoO	CaO	Na2O	K2O	P2O5	H2O	CO2	SO3	Cl2O-1	F2O-1
	72.64	0.26	8.57	1.48	0	6.05	0.74	0.39	0	0	4.1	3.99	0.78	0	1	0	0	0	0
olivine	mass	=	0.13	(gm)	density	=	4.04	(gm/cc)	(analysis	in	mole	%)
	(Ca0.01Mg0.18Fe''0.74Mn0.08Co0.00Ni0.00)2SiO4
	G	=	-1285.66	(J)	H	=	-968.55	(J)	S	=	0.26	(J/K)	V	=	0.03	(cc)	Cp	=	0.13	(J/K)
	tephroite	fayalite	co-olivine	ni-olivine	monticellite	forsterite
	7.55	74.45	0	0	1.33	16.67
clinopyroxene	mass	=	0.01	(gm)	density	=	3.6	(gm/cc)	(analysis	in	mole	%)
	cpx	Na0.00Ca0.15Fe''1.22Mg0.54Fe'''0.06Ti0.00Al0.10Si1.92O6
	G	=	-181.23	(J)	H	=	-143.81	(J)	S	=	0.03	(J/K)	V	=	0	(cc)	Cp	=	0.02	(J/K)
	diopside	clinoenstatit	hedenbergite	alumino-buffo	buffonite	essenite	jadeite
	-115.23	84.6	122.42	1.54	-1.39	7.63	0.44
feldspar	mass	=	0.37	(gm)	density	=	2.61	(gm/cc)	(analysis	in	mole	%)
	K0.01Na0.59Ca0.40Al1.40Si2.60O8
	G	=	-6238.8	(J)	H	=	-5191.51	(J)	S	=	0.85	(J/K)	V	=	0.14	(cc)	Cp	=	0.45	(J/K)
	albite	anorthite	sanidine
	58.99	40.35	0.66
spinel	mass	=	0.06	(gm)	density	=	4.89	(gm/cc)	(analysis	in	mole	%)
	Fe''1.16Mg0.05Fe'''1.46Al0.11Cr0.00Ti0.21O4
	G	=	-409.01	(J)	H	=	-272.24	(J)	S	=	0.11	(J/K)	V	=	0.01	(cc)	Cp	=	0.05	(J/K)
	chromite	hercynite	magnetite	spinel	ulvospinel
	0	0.6	73.23	5.14	21.03
water	mass	=	0.38	(gm)	density	=	0.02	(gm/cc)
	H2O
	G	=	-9568.03	(J)	H	=	-4324.66	(J)	S	=	4.25	(J/K)	V	=	21.31	(cc)	Cp	=	0.95	(J/K)
Total	solids	mass	=	0.95	(gm)	density	=	0.04	(gm/cc)
	G	=	-17682.7	(J)	H	=	-10900.8	(J)	S	=	5.5	(J/K)	V	=	21.5	(cc)	Cp	=	1.6	(J/K)
Summary	of	all	fractionated	phases:	(total	mass	=	86.85	grams)
olivine	mass	=	21.58	(gm)	density	=	3.29	(gm/cc)	(analysis	in	mole	%)
	(Ca0.00Mg0.85Fe''0.15Mn0.00Co0.00Ni0.00)2SiO4
	G	=	-333349	(J)	H	=	-274452	(J)	S	=	47.76	(J/K)	V	=	6.56	(cc)	Cp	=	26.32	(J/K)
	tephroite	fayalite	co-olivine	ni-olivine	monticellite	forsterite
	0.26	15.02	0	0	0.85	83.87
orthopyroxene	mass	=	4.1	(gm)	density	=	3.31	(gm/cc)	(analysis	in	mole	%)
	opx	Na0.00Ca0.06Fe''0.45Mg1.42Fe'''0.02Ti0.00Al0.10Si1.94O6
	G	=	-62430.6	(J)	H	=	-51310	(J)	S	=	9.02	(J/K)	V	=	1.24	(cc)	Cp	=	4.99	(J/K)
	diopside	clinoenstatit	hedenbergite	alumino-buffo	buffonite	essenite	jadeite
	-45.25	93.76	44.98	4.1	-3.88	6.17	0.12
clinopyroxene	mass	=	9.29	(gm)	density	=	3.42	(gm/cc)	(analysis	in	mole	%)
	cpx	Na0.00Ca0.13Fe''0.75Mg1.03Fe'''0.05Ti0.00Al0.13Si1.91O6
	G	=	-130911	(J)	H	=	-106029	(J)	S	=	20.18	(J/K)	V	=	2.72	(cc)	Cp	=	10.74	(J/K)
	diopside	clinoenstatit	hedenbergite	alumino-buffo	buffonite	essenite	jadeite
	-71.08	86.82	75.05	4.33	-3.91	8.42	0.37
feldspar	mass	=	50.2	(gm)	density	=	2.67	(gm/cc)	(analysis	in	mole	%)
	K0.00Na0.29Ca0.71Al1.71Si2.29O8
	G	=	-845802	(J)	H	=	-706883	(J)	S	=	112.65	(J/K)	V	=	18.82	(cc)	Cp	=	60.64	(J/K)
	albite	anorthite	sanidine
	29.33	70.51	0.16
spinel	mass	=	1.68	(gm)	density	=	4.82	(gm/cc)	(analysis	in	mole	%)
	Fe''1.19Mg0.10Fe'''1.27Al0.15Cr0.00Ti0.29O4
	G	=	-12676.2	(J)	H	=	-8601.16	(J)	S	=	3.3	(J/K)	V	=	0.35	(cc)	Cp	=	1.53	(J/K)
	chromite	hercynite	magnetite	spinel	ulvospinel
	0	-2.33	63.46	10.02	28.84
Viscosity	of	the	System	cannot	be	computed.
System	mass	=	100.1	(gm)	density	=	1.78	(gm/cc)
	G	=	-1.59842e+06	(J)	H	=	-1.31604e+06	(J)	S	=	228.99	(J/K)	V	=	56.33	(cc)	Cp	=	121.97	(J/K)
Oxygen	delta	moles	=	-9.59512e-05	delta	grams	=	-0.00307032
	G	=	26.73	(J)	H	=	-2.97	(J)	S	=	-0.02	(J/K)	V	=	-9.84	(cc)	Cp	=	0	(J/K)
**********----------**********
Title:	Dummy	Title
T	=	950	(C)	P	=	0.1	(kbars)	log(10)	f	O2	=	-11.68	delta	HM	=	-5.67	NNO	=	-0.66	QFM	=	0	COH	=	1.93	IW	=	3.78
Constraint	Flags:	fO2	path	=	QFM	Fractionate	Solids
Liquid	mass	=	11.79	(gm)	density	=	2.38	(gm/cc)	viscosity	=	6.33	(log	10	poise)	(analysis	in	wt	%)
	G	=	-187981	(J)	H	=	-152296	(J)	S	=	29.18	(J/K)	V	=	4.96	(cc)	Cp	=	15.45	(J/K)
	SiO2	TiO2	Al2O3	Fe2O3	Cr2O3	FeO	MnO	MgO	NiO	CoO	CaO	Na2O	K2O	P2O5	H2O	CO2	SO3	Cl2O-1	F2O-1
	73.78	0.25	8.19	1.38	0	5.54	0.7	0.33	0	0	4.05	3.97	0.81	0	1	0	0	0	0
olivine	mass	=	0.13	(gm)	density	=	4.06	(gm/cc)	(analysis	in	mole	%)
	(Ca0.01Mg0.17Fe''0.76Mn0.08Co0.00Ni0.00)2SiO4
	G	=	-1339.81	(J)	H	=	-1010.6	(J)	S	=	0.27	(J/K)	V	=	0.03	(cc)	Cp	=	0.13	(J/K)
	tephroite	fayalite	co-olivine	ni-olivine	monticellite	forsterite
	7.68	75.73	0	0	1.33	15.27
feldspar	mass	=	0.34	(gm)	density	=	2.61	(gm/cc)	(analysis	in	mole	%)
	K0.01Na0.60Ca0.39Al1.39Si2.61O8
	G	=	-5643.48	(J)	H	=	-4705.95	(J)	S	=	0.77	(J/K)	V	=	0.13	(cc)	Cp	=	0.41	(J/K)
	albite	anorthite	sanidine
	60.03	39.29	0.69
spinel	mass	=	0.04	(gm)	density	=	4.9	(gm/cc)	(analysis	in	mole	%)
	Fe''1.16Mg0.05Fe'''1.47Al0.11Cr0.00Ti0.21O4
	G	=	-304.01	(J)	H	=	-202.96	(J)	S	=	0.08	(J/K)	V	=	0.01	(cc)	Cp	=	0.04	(J/K)
	chromite	hercynite	magnetite	spinel	ulvospinel
	0	0.69	73.63	4.71	20.97
water	mass	=	0.38	(gm)	density	=	0.02	(gm/cc)
	H2O
	G	=	-9640.5	(J)	H	=	-4386.47	(J)	S	=	4.3	(J/K)	V	=	21.38	(cc)	Cp	=	0.96	(J/K)
Total	solids	mass	=	0.89	(gm)	density	=	0.04	(gm/cc)
	G	=	-16927.8	(J)	H	=	-10306	(J)	S	=	5.41	(J/K)	V	=	21.55	(cc)	Cp	=	1.54	(J/K)
Summary	of	all	fractionated	phases:	(total	mass	=	87.41	grams)
olivine	mass	=	21.71	(gm)	density	=	3.3	(gm/cc)	(analysis	in	mole	%)
	(Ca0.00Mg0.84Fe''0.15Mn0.00Co0.00Ni0.00)2SiO4
	G	=	-334146	(J)	H	=	-275664	(J)	S	=	47.81	(J/K)	V	=	6.58	(cc)	Cp	=	26.41	(J/K)
	tephroite	fayalite	co-olivine	ni-olivine	monticellite	forsterite
	0.29	15.29	0	0	0.85	83.57
orthopyroxene	mass	=	4.1	(gm)	density	=	3.31	(gm/cc)	(analysis	in	mole	%)
	opx	Na0.00Ca0.06Fe''0.45Mg1.42Fe'''0.02Ti0.00Al0.10Si1.94O6
	G	=	-62340.7	(J)	H	=	-51359.8	(J)	S	=	8.98	(J/K)	V	=	1.24	(cc)	Cp	=	4.98	(J/K)
	diopside	clinoenstatit	hedenbergite	alumino-buffo	buffonite	essenite	jadeite
	-45.25	93.76	44.98	4.1	-3.88	6.17	0.12
clinopyroxene	mass	=	9.3	(gm)	density	=	3.42	(gm/cc)	(analysis	in	mole	%)
	cpx	Na0.00Ca0.13Fe''0.75Mg1.03Fe'''0.05Ti0.00Al0.13Si1.91O6
	G	=	-130860	(J)	H	=	-106256	(J)	S	=	20.11	(J/K)	V	=	2.72	(cc)	Cp	=	10.74	(J/K)
	diopside	clinoenstatit	hedenbergite	alumino-buffo	buffonite	essenite	jadeite
	-71.13	86.82	75.11	4.33	-3.91	8.42	0.37
feldspar	mass	=	50.56	(gm)	density	=	2.67	(gm/cc)	(analysis	in	mole	%)
	K0.00Na0.30Ca0.70Al1.70Si2.30O8
	G	=	-850865	(J)	H	=	-712647	(J)	S	=	113	(J/K)	V	=	18.96	(cc)	Cp	=	61.02	(J/K)
	albite	anorthite	sanidine
	29.55	70.29	0.16
spinel	mass	=	1.74	(gm)	density	=	4.83	(gm/cc)	(analysis	in	mole	%)
	Fe''1.19Mg0.10Fe'''1.28Al0.15Cr0.00Ti0.29O4
	G	=	-13035.2	(J)	H	=	-8878.44	(J)	S	=	3.4	(J/K)	V	=	0.36	(cc)	Cp	=	1.57	(J/K)
	chromite	hercynite	magnetite	spinel	ulvospinel
	0	-2.24	63.76	9.87	28.6
Viscosity	of	the	System	cannot	be	computed.
System	mass	=	100.1	(gm)	density	=	1.78	(gm/cc)
	G	=	-1.59616e+06	(J)	H	=	-1.31741e+06	(J)	S	=	227.89	(J/K)	V	=	56.37	(cc)	Cp	=	121.71	(J/K)
Oxygen	delta	moles	=	-8.69286e-05	delta	grams	=	-0.00278161
	G	=	23.99	(J)	H	=	-2.66	(J)	S	=	-0.02	(J/K)	V	=	-8.84	(cc)	Cp	=	0	(J/K)
**********----------**********
Title:	Dummy	Title
T	=	940	(C)	P	=	0.1	(kbars)	log(10)	f	O2	=	-11.85	delta	HM	=	-5.67	NNO	=	-0.66	QFM	=	0	COH	=	1.92	IW	=	3.8
Constraint	Flags:	fO2	path	=	QFM	Fractionate	Solids
Liquid	mass	=	10.31	(gm)	density	=	2.37	(gm/cc)	viscosity	=	6.44	(log	10	poise)	(analysis	in	wt	%)
	G	=	-164536	(J)	H	=	-133715	(J)	S	=	25.41	(J/K)	V	=	4.35	(cc)	Cp	=	13.48	(J/K)
	SiO2	TiO2	Al2O3	Fe2O3	Cr2O3	FeO	MnO	MgO	NiO	CoO	CaO	Na2O	K2O	P2O5	H2O	CO2	SO3	Cl2O-1	F2O-1
	74.68	0.24	7.64	1.32	0	5.05	0.7	0.27	0	0	4.1	4.08	0.92	0	1.01	0	0	0	0
olivine	mass	=	0.18	(gm)	density	=	4.08	(gm/cc)	(analysis	in	mole	%)
	(Ca0.01Mg0.15Fe''0.77Mn0.08Co0.00Ni0.00)2SiO4
	G	=	-1785.5	(J)	H	=	-1348.35	(J)	S	=	0.36	(J/K)	V	=	0.04	(cc)	Cp	=	0.18	(J/K)
	tephroite	fayalite	co-olivine	ni-olivine	monticellite	forsterite
	8.25	76.71	0	0	1.42	13.63
feldspar	mass	=	0.68	(gm)	density	=	2.61	(gm/cc)	(analysis	in	mole	%)
	K0.01Na0.61Ca0.38Al1.38Si2.62O8
	G	=	-11339.6	(J)	H	=	-9475.17	(J)	S	=	1.54	(J/K)	V	=	0.26	(cc)	Cp	=	0.82	(J/K)
	albite	anorthite	sanidine
	61.22	37.98	0.81
quartz	mass	=	0.55	(gm)	density	=	2.54	(gm/cc)
	SiO2
	G	=	-9283.16	(J)	H	=	-7834.04	(J)	S	=	1.19	(J/K)	V	=	0.22	(cc)	Cp	=	0.65	(J/K)
spinel	mass	=	0.07	(gm)	density	=	4.91	(gm/cc)	(analysis	in	mole	%)
	Fe''1.17Mg0.04Fe'''1.48Al0.10Cr0.00Ti0.21O4
	G	=	-480.56	(J)	H	=	-321.71	(J)	S	=	0.13	(J/K)	V	=	0.01	(cc)	Cp	=	0.06	(J/K)
	chromite	hercynite	magnetite	spinel	ulvospinel
	0	0.69	74.1	4.24	20.97
water	mass	=	0.4	(gm)	density	=	0.02	(gm/cc)
	H2O
	G	=	-9956.57	(J)	H	=	-4560.5	(J)	S	=	4.45	(J/K)	V	=	21.99	(cc)	Cp	=	1	(J/K)
Total	solids	mass	=	1.87	(gm)	density	=	0.08	(gm/cc)
	G	=	-32845.4	(J)	H	=	-23539.8	(J)	S	=	7.67	(J/K)	V	=	22.53	(cc)	Cp	=	2.71	(J/K)
Summary	of	all	fractionated	phases:	(total	mass	=	87.92	grams)
olivine	mass	=	21.84	(gm)	density	=	3.3	(gm/cc)	(analysis	in	mole	%)
	(Ca0.00Mg0.84Fe''0.16Mn0.00Co0.00Ni0.00)2SiO4
	G	=	-334997	(J)	H	=	-276919	(J)	S	=	47.87	(J/K)	V	=	6.61	(cc)	Cp	=	26.51	(J/K)
	tephroite	fayalite	co-olivine	ni-olivine	monticellite	forsterite
	0.33	15.57	0	0	0.86	83.25
orthopyroxene	mass	=	4.1	(gm)	density	=	3.31	(gm/cc)	(analysis	in	mole	%)
	opx	Na0.00Ca0.06Fe''0.45Mg1.42Fe'''0.02Ti0.00Al0.10Si1.94O6
	G	=	-62251.1	(J)	H	=	-51409.6	(J)	S	=	8.94	(J/K)	V	=	1.24	(cc)	Cp	=	4.97	(J/K)
	diopside	clinoenstatit	hedenbergite	alumino-buffo	buffonite	essenite	jadeite
	-45.25	93.76	44.98	4.1	-3.88	6.17	0.12
clinopyroxene	mass	=	9.3	(gm)	density	=	3.42	(gm/cc)	(analysis	in	mole	%)
	cpx	Na0.00Ca0.13Fe''0.75Mg1.03Fe'''0.05Ti0.00Al0.13Si1.91O6
	G	=	-130659	(J)	H	=	-106364	(J)	S	=	20.03	(J/K)	V	=	2.72	(cc)	Cp	=	10.73	(J/K)
	diopside	clinoenstatit	hedenbergite	alumino-buffo	buffonite	essenite	jadeite
	-71.13	86.82	75.11	4.33	-3.91	8.42	0.37
feldspar	mass	=	50.9	(gm)	density	=	2.67	(gm/cc)	(analysis	in	mole	%)
	K0.00Na0.30Ca0.70Al1.70Si2.30O8
	G	=	-855330	(J)	H	=	-717928	(J)	S	=	113.26	(J/K)	V	=	19.08	(cc)	Cp	=	61.35	(J/K)
	albite	anorthite	sanidine
	29.75	70.08	0.16
spinel	mass	=	1.78	(gm)	density	=	4.83	(gm/cc)	(analysis	in	mole	%)
	Fe''1.19Mg0.10Fe'''1.28Al0.15Cr0.00Ti0.28O4
	G	=	-13288.6	(J)	H	=	-9086.82	(J)	S	=	3.46	(J/K)	V	=	0.37	(cc)	Cp	=	1.61	(J/K)
	chromite	hercynite	magnetite	spinel	ulvospinel
	0	-2.17	63.99	9.75	28.43
Viscosity	of	the	System	cannot	be	computed.
System	mass	=	100.1	(gm)	density	=	1.76	(gm/cc)
	G	=	-1.59391e+06	(J)	H	=	-1.31896e+06	(J)	S	=	226.64	(J/K)	V	=	56.9	(cc)	Cp	=	121.35	(J/K)
Oxygen	delta	moles	=	-6.49748e-05	delta	grams	=	-0.00207912
	G	=	17.77	(J)	H	=	-1.96	(J)	S	=	-0.02	(J/K)	V	=	-6.55	(cc)	Cp	=	0	(J/K)
**********----------**********
Title:	Dummy	Title
T	=	930	(C)	P	=	0.1	(kbars)	log(10)	f	O2	=	-12.02	delta	HM	=	-5.67	NNO	=	-0.66	QFM	=	0	COH	=	1.9	IW	=	3.82
Constraint	Flags:	fO2	path	=	QFM	Fractionate	Solids
Liquid	mass	=	8.47	(gm)	density	=	2.36	(gm/cc)	viscosity	=	6.46	(log	10	poise)	(analysis	in	wt	%)
	G	=	-135202	(J)	H	=	-110156	(J)	S	=	20.82	(J/K)	V	=	3.59	(cc)	Cp	=	11.05	(J/K)
	SiO2	TiO2	Al2O3	Fe2O3	Cr2O3	FeO	MnO	MgO	NiO	CoO	CaO	Na2O	K2O	P2O5	H2O	CO2	SO3	Cl2O-1	F2O-1
	75.3	0.22	7.08	1.26	0	4.59	0.75	0.19	0	0	4.14	4.35	1.1	0	1.02	0	0	0	0
olivine	mass	=	0.12	(gm)	density	=	4.1	(gm/cc)	(analysis	in	mole	%)
	(Ca0.01Mg0.13Fe''0.78Mn0.10Co0.00Ni0.00)2SiO4
	G	=	-1193.54	(J)	H	=	-901.55	(J)	S	=	0.24	(J/K)	V	=	0.03	(cc)	Cp	=	0.12	(J/K)
	tephroite	fayalite	co-olivine	ni-olivine	monticellite	forsterite
	9.72	77.6	0	0	1.57	11.11
clinopyroxene	mass	=	0.1	(gm)	density	=	3.48	(gm/cc)	(analysis	in	mole	%)
	cpx	Na0.03Ca0.79Fe''0.75Mg0.31Fe'''0.11Ti0.01Al0.11Si1.89O6
	G	=	-1346.41	(J)	H	=	-1100.42	(J)	S	=	0.2	(J/K)	V	=	0.03	(cc)	Cp	=	0.11	(J/K)
	diopside	clinoenstatit	hedenbergite	alumino-buffo	buffonite	essenite	jadeite
	-7.25	18.76	75.2	-0.49	1.87	9.2	2.72
feldspar	mass	=	0.72	(gm)	density	=	2.6	(gm/cc)	(analysis	in	mole	%)
	K0.01Na0.63Ca0.36Al1.36Si2.64O8
	G	=	-12002.8	(J)	H	=	-10048.7	(J)	S	=	1.62	(J/K)	V	=	0.28	(cc)	Cp	=	0.87	(J/K)
	albite	anorthite	sanidine
	63.04	35.91	1.05
quartz	mass	=	0.82	(gm)	density	=	2.54	(gm/cc)
	SiO2
	G	=	-13674.3	(J)	H	=	-11564.2	(J)	S	=	1.75	(J/K)	V	=	0.32	(cc)	Cp	=	0.96	(J/K)
spinel	mass	=	0.08	(gm)	density	=	4.92	(gm/cc)	(analysis	in	mole	%)
	Fe''1.17Mg0.04Fe'''1.50Al0.09Cr0.00Ti0.21O4
	G	=	-534.02	(J)	H	=	-358.29	(J)	S	=	0.15	(J/K)	V	=	0.02	(cc)	Cp	=	0.07	(J/K)
	chromite	hercynite	magnetite	spinel	ulvospinel
	0	0.87	74.86	3.57	20.7
water	mass	=	0.41	(gm)	density	=	0.02	(gm/cc)
	H2O
	G	=	-10356.8	(J)	H	=	-4775.47	(J)	S	=	4.64	(J/K)	V	=	22.78	(cc)	Cp	=	1.04	(J/K)
Total	solids	mass	=	2.24	(gm)	density	=	0.1	(gm/cc)
	G	=	-39107.8	(J)	H	=	-28748.7	(J)	S	=	8.61	(J/K)	V	=	23.45	(cc)	Cp	=	3.17	(J/K)
Summary	of	all	fractionated	phases:	(total	mass	=	89.39	grams)
olivine	mass	=	22.02	(gm)	density	=	3.31	(gm/cc)	(analysis	in	mole	%)
	(Ca0.00Mg0.84Fe''0.16Mn0.00Co0.00Ni0.00)2SiO4
	G	=	-336296	(J)	H	=	-278511	(J)	S	=	48.03	(J/K)	V	=	6.66	(cc)	Cp	=	26.65	(J/K)
	tephroite	fayalite	co-olivine	ni-olivine	monticellite	forsterite
	0.38	15.96	0	0	0.86	82.81
orthopyroxene	mass	=	4.1	(gm)	density	=	3.32	(gm/cc)	(analysis	in	mole	%)
	opx	Na0.00Ca0.06Fe''0.45Mg1.42Fe'''0.02Ti0.00Al0.10Si1.94O6
	G	=	-62161.9	(J)	H	=	-51459.3	(J)	S	=	8.9	(J/K)	V	=	1.24	(cc)	Cp	=	4.97	(J/K)
	diopside	clinoenstatit	hedenbergite	alumino-buffo	buffonite	essenite	jadeite
	-45.25	93.76	44.98	4.1	-3.88	6.17	0.12
clinopyroxene	mass	=	9.3	(gm)	density	=	3.42	(gm/cc)	(analysis	in	mole	%)
	cpx	Na0.00Ca0.13Fe''0.75Mg1.03Fe'''0.05Ti0.00Al0.13Si1.91O6
	G	=	-130459	(J)	H	=	-106471	(J)	S	=	19.94	(J/K)	V	=	2.72	(cc)	Cp	=	10.71	(J/K)
	diopside	clinoenstatit	hedenbergite	alumino-buffo	buffonite	essenite	jadeite
	-71.13	86.82	75.11	4.33	-3.91	8.42	0.37
feldspar	mass	=	51.57	(gm)	density	=	2.67	(gm/cc)	(analysis	in	mole	%)
	K0.00Na0.30Ca0.70Al1.70Si2.30O8
	G	=	-865483	(J)	H	=	-727985	(J)	S	=	114.28	(J/K)	V	=	19.34	(cc)	Cp	=	62.09	(J/K)
	albite	anorthite	sanidine
	30.17	69.66	0.17
quartz	mass	=	0.55	(gm)	density	=	2.54	(gm/cc)
	SiO2
	G	=	-9261.17	(J)	H	=	-7832.04	(J)	S	=	1.19	(J/K)	V	=	0.22	(cc)	Cp	=	0.65	(J/K)
spinel	mass	=	1.84	(gm)	density	=	4.84	(gm/cc)	(analysis	in	mole	%)
	Fe''1.19Mg0.10Fe'''1.29Al0.15Cr0.00Ti0.28O4
	G	=	-13717.6	(J)	H	=	-9414.56	(J)	S	=	3.58	(J/K)	V	=	0.38	(cc)	Cp	=	1.67	(J/K)
	chromite	hercynite	magnetite	spinel	ulvospinel
	0	-2.07	64.34	9.56	28.17
Viscosity	of	the	System	cannot	be	computed.
System	mass	=	100.1	(gm)	density	=	1.74	(gm/cc)
	G	=	-1.59169e+06	(J)	H	=	-1.32058e+06	(J)	S	=	225.33	(J/K)	V	=	57.58	(cc)	Cp	=	120.96	(J/K)
Oxygen	delta	moles	=	-2.06785e-05	delta	grams	=	-0.000661688
	G	=	5.6	(J)	H	=	-0.62	(J)	S	=	-0.01	(J/K)	V	=	-2.07	(cc)	Cp	=	0	(J/K)
**********----------**********
Title:	Dummy	Title
T	=	920	(C)	P	=	0.1	(kbars)	log(10)	f	O2	=	-12.19	delta	HM	=	-5.68	NNO	=	-0.65	QFM	=	0	COH	=	1.89	IW	=	3.83
Constraint	Flags:	fO2	path	=	QFM	Fractionate	Solids
Liquid	mass	=	7.21	(gm)	density	=	2.35	(gm/cc)	viscosity	=	6.49	(log	10	poise)	(analysis	in	wt	%)
	G	=	-115189	(J)	H	=	-94087.3	(J)	S	=	17.69	(J/K)	V	=	3.07	(cc)	Cp	=	9.4	(J/K)
	SiO2	TiO2	Al2O3	Fe2O3	Cr2O3	FeO	MnO	MgO	NiO	CoO	CaO	Na2O	K2O	P2O5	H2O	CO2	SO3	Cl2O-1	F2O-1
	75.84	0.21	6.64	1.2	0	4.16	0.82	0.11	0	0	4.08	4.62	1.28	0	1.03	0	0	0	0
olivine	mass	=	0.06	(gm)	density	=	4.12	(gm/cc)	(analysis	in	mole	%)
	(Ca0.01Mg0.10Fe''0.78Mn0.12Co0.00Ni0.00)2SiO4
[truncated: 92 more rows]

## Sheet: GPa 0.1
**********----------**********
T	=	1500	(C)	P	=	1	(kbars)	log(10)	f	O2	=	-5.43	delta	HM	=	-5.46	NNO	=	-0.73	QFM	=	0	COH	=	2.43	IW	=	3.23
Constraint	Flags:	fO2	path	=	QFM	Fractionate	Solids
Liquid	mass	=	100.1	(gm)	density	=	2.58	(gm/cc)	viscosity	=	1.03	(log	10	poise)	(analysis	in	wt	%)
	G	=	-1.74e+06	(J)	H	=	-1.20549e+06	(J)	S	=	301.45	(J/K)	V	=	38.75	(cc)	Cp	=	155.47	(J/K)
	SiO2	TiO2	Al2O3	Fe2O3	Cr2O3	FeO	MnO	MgO	NiO	CoO	CaO	Na2O	K2O	P2O5	H2O	CO2	SO3	Cl2O-1	F2O-1
	49.95	0.22	17.52	1.18	0	7.37	0.15	12.6	0	0	8.21	2.19	0.11	0	0.5	0	0	0	0
Total	solids	mass	=	0	(gm)	density	=	0	(gm/cc)
	G	=	0	(J)	H	=	0	(J)	S	=	0	(J/K)	V	=	0	(cc)	Cp	=	0	(J/K)
Summary	of	all	fractionated	phases:	(total	mass	=	0	grams)
Viscosity	of	the	System:	1.03	(log	10	poise)
System	mass	=	100.1	(gm)	density	=	2.58	(gm/cc)
	G	=	-1.74e+06	(J)	H	=	-1.20549e+06	(J)	S	=	301.45	(J/K)	V	=	38.75	(cc)	Cp	=	155.47	(J/K)
Oxygen	delta	moles	=	-1.5439e-16	delta	grams	=	-4.94031e-15
	G	=	0	(J)	H	=	0	(J)	S	=	0	(J/K)	V	=	0	(cc)	Cp	=	0	(J/K)
**********----------**********
Title:	Dummy	Title
T	=	1490	(C)	P	=	1	(kbars)	log(10)	f	O2	=	-5.51	delta	HM	=	-5.46	NNO	=	-0.73	QFM	=	0	COH	=	2.42	IW	=	3.24
Constraint	Flags:	fO2	path	=	QFM	Fractionate	Solids
Liquid	mass	=	100.1	(gm)	density	=	2.59	(gm/cc)	viscosity	=	1.06	(log	10	poise)	(analysis	in	wt	%)
	G	=	-1.73699e+06	(J)	H	=	-1.20705e+06	(J)	S	=	300.57	(J/K)	V	=	38.72	(cc)	Cp	=	155.47	(J/K)
	SiO2	TiO2	Al2O3	Fe2O3	Cr2O3	FeO	MnO	MgO	NiO	CoO	CaO	Na2O	K2O	P2O5	H2O	CO2	SO3	Cl2O-1	F2O-1
	49.95	0.22	17.52	1.18	0	7.37	0.15	12.6	0	0	8.21	2.19	0.11	0	0.5	0	0	0	0
Total	solids	mass	=	0	(gm)	density	=	0	(gm/cc)
	G	=	0	(J)	H	=	0	(J)	S	=	0	(J/K)	V	=	0	(cc)	Cp	=	0	(J/K)
Summary	of	all	fractionated	phases:	(total	mass	=	0	grams)
Viscosity	of	the	System:	1.06	(log	10	poise)
System	mass	=	100.1	(gm)	density	=	2.59	(gm/cc)
	G	=	-1.73699e+06	(J)	H	=	-1.20705e+06	(J)	S	=	300.57	(J/K)	V	=	38.72	(cc)	Cp	=	155.47	(J/K)
Oxygen	delta	moles	=	1.52394e-06	delta	grams	=	4.87642e-05
	G	=	-0.63	(J)	H	=	0.08	(J)	S	=	0	(J/K)	V	=	0.22	(cc)	Cp	=	0	(J/K)
**********----------**********
Title:	Dummy	Title
T	=	1480	(C)	P	=	1	(kbars)	log(10)	f	O2	=	-5.59	delta	HM	=	-5.47	NNO	=	-0.73	QFM	=	0	COH	=	2.42	IW	=	3.25
Constraint	Flags:	fO2	path	=	QFM	Fractionate	Solids
Liquid	mass	=	100.1	(gm)	density	=	2.59	(gm/cc)	viscosity	=	1.09	(log	10	poise)	(analysis	in	wt	%)
	G	=	-1.73399e+06	(J)	H	=	-1.2086e+06	(J)	S	=	299.68	(J/K)	V	=	38.69	(cc)	Cp	=	155.47	(J/K)
	SiO2	TiO2	Al2O3	Fe2O3	Cr2O3	FeO	MnO	MgO	NiO	CoO	CaO	Na2O	K2O	P2O5	H2O	CO2	SO3	Cl2O-1	F2O-1
	49.95	0.22	17.52	1.18	0	7.37	0.15	12.6	0	0	8.21	2.19	0.11	0	0.5	0	0	0	0
Total	solids	mass	=	0	(gm)	density	=	0	(gm/cc)
	G	=	0	(J)	H	=	0	(J)	S	=	0	(J/K)	V	=	0	(cc)	Cp	=	0	(J/K)
Summary	of	all	fractionated	phases:	(total	mass	=	0	grams)
Viscosity	of	the	System:	1.09	(log	10	poise)
System	mass	=	100.1	(gm)	density	=	2.59	(gm/cc)
	G	=	-1.73399e+06	(J)	H	=	-1.2086e+06	(J)	S	=	299.68	(J/K)	V	=	38.69	(cc)	Cp	=	155.47	(J/K)
Oxygen	delta	moles	=	3.41801e-06	delta	grams	=	0.000109372
	G	=	-1.41	(J)	H	=	0.17	(J)	S	=	0	(J/K)	V	=	0.5	(cc)	Cp	=	0	(J/K)
**********----------**********
Title:	Dummy	Title
T	=	1470	(C)	P	=	1	(kbars)	log(10)	f	O2	=	-5.67	delta	HM	=	-5.47	NNO	=	-0.73	QFM	=	0	COH	=	2.41	IW	=	3.25
Constraint	Flags:	fO2	path	=	QFM	Fractionate	Solids
Liquid	mass	=	100.1	(gm)	density	=	2.59	(gm/cc)	viscosity	=	1.12	(log	10	poise)	(analysis	in	wt	%)
	G	=	-1.731e+06	(J)	H	=	-1.21016e+06	(J)	S	=	298.79	(J/K)	V	=	38.66	(cc)	Cp	=	155.47	(J/K)
	SiO2	TiO2	Al2O3	Fe2O3	Cr2O3	FeO	MnO	MgO	NiO	CoO	CaO	Na2O	K2O	P2O5	H2O	CO2	SO3	Cl2O-1	F2O-1
	49.95	0.22	17.52	1.18	0	7.37	0.15	12.6	0	0	8.21	2.19	0.11	0	0.5	0	0	0	0
Total	solids	mass	=	0	(gm)	density	=	0	(gm/cc)
	G	=	0	(J)	H	=	0	(J)	S	=	0	(J/K)	V	=	0	(cc)	Cp	=	0	(J/K)
Summary	of	all	fractionated	phases:	(total	mass	=	0	grams)
Viscosity	of	the	System:	1.12	(log	10	poise)
System	mass	=	100.1	(gm)	density	=	2.59	(gm/cc)
	G	=	-1.731e+06	(J)	H	=	-1.21016e+06	(J)	S	=	298.79	(J/K)	V	=	38.66	(cc)	Cp	=	155.47	(J/K)
Oxygen	delta	moles	=	5.69107e-06	delta	grams	=	0.000182107
	G	=	-2.33	(J)	H	=	0.28	(J)	S	=	0	(J/K)	V	=	0.82	(cc)	Cp	=	0	(J/K)
**********----------**********
Title:	Dummy	Title
T	=	1460	(C)	P	=	1	(kbars)	log(10)	f	O2	=	-5.75	delta	HM	=	-5.47	NNO	=	-0.72	QFM	=	0	COH	=	2.4	IW	=	3.26
Constraint	Flags:	fO2	path	=	QFM	Fractionate	Solids
Liquid	mass	=	100.1	(gm)	density	=	2.59	(gm/cc)	viscosity	=	1.15	(log	10	poise)	(analysis	in	wt	%)
	G	=	-1.72802e+06	(J)	H	=	-1.21171e+06	(J)	S	=	297.9	(J/K)	V	=	38.62	(cc)	Cp	=	155.47	(J/K)
	SiO2	TiO2	Al2O3	Fe2O3	Cr2O3	FeO	MnO	MgO	NiO	CoO	CaO	Na2O	K2O	P2O5	H2O	CO2	SO3	Cl2O-1	F2O-1
	49.95	0.22	17.52	1.18	0	7.37	0.15	12.6	0	0	8.21	2.19	0.11	0	0.5	0	0	0	0
Total	solids	mass	=	0	(gm)	density	=	0	(gm/cc)
	G	=	0	(J)	H	=	0	(J)	S	=	0	(J/K)	V	=	0	(cc)	Cp	=	0	(J/K)
Summary	of	all	fractionated	phases:	(total	mass	=	0	grams)
Viscosity	of	the	System:	1.15	(log	10	poise)
System	mass	=	100.1	(gm)	density	=	2.59	(gm/cc)
	G	=	-1.72802e+06	(J)	H	=	-1.21171e+06	(J)	S	=	297.9	(J/K)	V	=	38.62	(cc)	Cp	=	155.47	(J/K)
Oxygen	delta	moles	=	8.35234e-06	delta	grams	=	0.000267265
	G	=	-3.4	(J)	H	=	0.41	(J)	S	=	0	(J/K)	V	=	1.2	(cc)	Cp	=	0	(J/K)
**********----------**********
Title:	Dummy	Title
T	=	1450	(C)	P	=	1	(kbars)	log(10)	f	O2	=	-5.83	delta	HM	=	-5.47	NNO	=	-0.72	QFM	=	0	COH	=	2.4	IW	=	3.27
Constraint	Flags:	fO2	path	=	QFM	Fractionate	Solids
Liquid	mass	=	100.1	(gm)	density	=	2.59	(gm/cc)	viscosity	=	1.18	(log	10	poise)	(analysis	in	wt	%)
	G	=	-1.72505e+06	(J)	H	=	-1.21327e+06	(J)	S	=	297	(J/K)	V	=	38.59	(cc)	Cp	=	155.47	(J/K)
	SiO2	TiO2	Al2O3	Fe2O3	Cr2O3	FeO	MnO	MgO	NiO	CoO	CaO	Na2O	K2O	P2O5	H2O	CO2	SO3	Cl2O-1	F2O-1
	49.95	0.22	17.52	1.18	0	7.37	0.15	12.6	0	0	8.21	2.19	0.11	0	0.5	0	0	0	0
Total	solids	mass	=	0	(gm)	density	=	0	(gm/cc)
	G	=	0	(J)	H	=	0	(J)	S	=	0	(J/K)	V	=	0	(cc)	Cp	=	0	(J/K)
Summary	of	all	fractionated	phases:	(total	mass	=	0	grams)
Viscosity	of	the	System:	1.18	(log	10	poise)
System	mass	=	100.1	(gm)	density	=	2.59	(gm/cc)
	G	=	-1.72505e+06	(J)	H	=	-1.21327e+06	(J)	S	=	297	(J/K)	V	=	38.59	(cc)	Cp	=	155.47	(J/K)
Oxygen	delta	moles	=	1.14114e-05	delta	grams	=	0.00036515
	G	=	-4.62	(J)	H	=	0.56	(J)	S	=	0	(J/K)	V	=	1.63	(cc)	Cp	=	0	(J/K)
**********----------**********
Title:	Dummy	Title
T	=	1440	(C)	P	=	1	(kbars)	log(10)	f	O2	=	-5.91	delta	HM	=	-5.47	NNO	=	-0.72	QFM	=	0	COH	=	2.39	IW	=	3.28
Constraint	Flags:	fO2	path	=	QFM	Fractionate	Solids
Liquid	mass	=	100.1	(gm)	density	=	2.6	(gm/cc)	viscosity	=	1.22	(log	10	poise)	(analysis	in	wt	%)
	G	=	-1.72208e+06	(J)	H	=	-1.21483e+06	(J)	S	=	296.1	(J/K)	V	=	38.56	(cc)	Cp	=	155.46	(J/K)
	SiO2	TiO2	Al2O3	Fe2O3	Cr2O3	FeO	MnO	MgO	NiO	CoO	CaO	Na2O	K2O	P2O5	H2O	CO2	SO3	Cl2O-1	F2O-1
	49.95	0.22	17.52	1.19	0	7.37	0.15	12.6	0	0	8.21	2.19	0.11	0	0.5	0	0	0	0
Total	solids	mass	=	0	(gm)	density	=	0	(gm/cc)
	G	=	0	(J)	H	=	0	(J)	S	=	0	(J/K)	V	=	0	(cc)	Cp	=	0	(J/K)
Summary	of	all	fractionated	phases:	(total	mass	=	0	grams)
Viscosity	of	the	System:	1.22	(log	10	poise)
System	mass	=	100.1	(gm)	density	=	2.6	(gm/cc)
	G	=	-1.72208e+06	(J)	H	=	-1.21483e+06	(J)	S	=	296.1	(J/K)	V	=	38.56	(cc)	Cp	=	155.46	(J/K)
Oxygen	delta	moles	=	1.48781e-05	delta	grams	=	0.00047608
	G	=	-5.98	(J)	H	=	0.72	(J)	S	=	0	(J/K)	V	=	2.12	(cc)	Cp	=	0	(J/K)
**********----------**********
Title:	Dummy	Title
T	=	1430	(C)	P	=	1	(kbars)	log(10)	f	O2	=	-6	delta	HM	=	-5.47	NNO	=	-0.72	QFM	=	0	COH	=	2.38	IW	=	3.29
Constraint	Flags:	fO2	path	=	QFM	Fractionate	Solids
Liquid	mass	=	100.1	(gm)	density	=	2.6	(gm/cc)	viscosity	=	1.25	(log	10	poise)	(analysis	in	wt	%)
	G	=	-1.71913e+06	(J)	H	=	-1.21638e+06	(J)	S	=	295.19	(J/K)	V	=	38.53	(cc)	Cp	=	155.46	(J/K)
	SiO2	TiO2	Al2O3	Fe2O3	Cr2O3	FeO	MnO	MgO	NiO	CoO	CaO	Na2O	K2O	P2O5	H2O	CO2	SO3	Cl2O-1	F2O-1
	49.95	0.22	17.52	1.19	0	7.36	0.15	12.6	0	0	8.21	2.19	0.11	0	0.5	0	0	0	0
Total	solids	mass	=	0	(gm)	density	=	0	(gm/cc)
	G	=	0	(J)	H	=	0	(J)	S	=	0	(J/K)	V	=	0	(cc)	Cp	=	0	(J/K)
Summary	of	all	fractionated	phases:	(total	mass	=	0	grams)
Viscosity	of	the	System:	1.25	(log	10	poise)
System	mass	=	100.1	(gm)	density	=	2.6	(gm/cc)
	G	=	-1.71913e+06	(J)	H	=	-1.21638e+06	(J)	S	=	295.19	(J/K)	V	=	38.53	(cc)	Cp	=	155.46	(J/K)
Oxygen	delta	moles	=	1.87627e-05	delta	grams	=	0.000600385
	G	=	-7.49	(J)	H	=	0.9	(J)	S	=	0	(J/K)	V	=	2.66	(cc)	Cp	=	0	(J/K)
**********----------**********
Title:	Dummy	Title
T	=	1420	(C)	P	=	1	(kbars)	log(10)	f	O2	=	-6.08	delta	HM	=	-5.48	NNO	=	-0.72	QFM	=	0	COH	=	2.37	IW	=	3.3
Constraint	Flags:	fO2	path	=	QFM	Fractionate	Solids
Liquid	mass	=	100.1	(gm)	density	=	2.6	(gm/cc)	viscosity	=	1.28	(log	10	poise)	(analysis	in	wt	%)
	G	=	-1.71618e+06	(J)	H	=	-1.21794e+06	(J)	S	=	294.27	(J/K)	V	=	38.5	(cc)	Cp	=	155.46	(J/K)
	SiO2	TiO2	Al2O3	Fe2O3	Cr2O3	FeO	MnO	MgO	NiO	CoO	CaO	Na2O	K2O	P2O5	H2O	CO2	SO3	Cl2O-1	F2O-1
	49.95	0.22	17.52	1.19	0	7.36	0.15	12.6	0	0	8.21	2.19	0.11	0	0.5	0	0	0	0
Total	solids	mass	=	0	(gm)	density	=	0	(gm/cc)
	G	=	0	(J)	H	=	0	(J)	S	=	0	(J/K)	V	=	0	(cc)	Cp	=	0	(J/K)
Summary	of	all	fractionated	phases:	(total	mass	=	0	grams)
Viscosity	of	the	System:	1.28	(log	10	poise)
System	mass	=	100.1	(gm)	density	=	2.6	(gm/cc)
	G	=	-1.71618e+06	(J)	H	=	-1.21794e+06	(J)	S	=	294.27	(J/K)	V	=	38.5	(cc)	Cp	=	155.46	(J/K)
Oxygen	delta	moles	=	2.3076e-05	delta	grams	=	0.000738406
	G	=	-9.16	(J)	H	=	1.1	(J)	S	=	0.01	(J/K)	V	=	3.25	(cc)	Cp	=	0	(J/K)
**********----------**********
Title:	Dummy	Title
T	=	1410	(C)	P	=	1	(kbars)	log(10)	f	O2	=	-6.17	delta	HM	=	-5.48	NNO	=	-0.71	QFM	=	0	COH	=	2.37	IW	=	3.31
Constraint	Flags:	fO2	path	=	QFM	Fractionate	Solids
Liquid	mass	=	100.1	(gm)	density	=	2.6	(gm/cc)	viscosity	=	1.31	(log	10	poise)	(analysis	in	wt	%)
	G	=	-1.71325e+06	(J)	H	=	-1219496	(J)	S	=	293.35	(J/K)	V	=	38.47	(cc)	Cp	=	155.46	(J/K)
	SiO2	TiO2	Al2O3	Fe2O3	Cr2O3	FeO	MnO	MgO	NiO	CoO	CaO	Na2O	K2O	P2O5	H2O	CO2	SO3	Cl2O-1	F2O-1
	49.95	0.22	17.52	1.19	0	7.36	0.15	12.6	0	0	8.21	2.19	0.11	0	0.5	0	0	0	0
Total	solids	mass	=	0	(gm)	density	=	0	(gm/cc)
	G	=	0	(J)	H	=	0	(J)	S	=	0	(J/K)	V	=	0	(cc)	Cp	=	0	(J/K)
Summary	of	all	fractionated	phases:	(total	mass	=	0	grams)
Viscosity	of	the	System:	1.31	(log	10	poise)
System	mass	=	100.1	(gm)	density	=	2.6	(gm/cc)
	G	=	-1.71325e+06	(J)	H	=	-1219496	(J)	S	=	293.35	(J/K)	V	=	38.47	(cc)	Cp	=	155.46	(J/K)
Oxygen	delta	moles	=	2.78291e-05	delta	grams	=	0.000890499
	G	=	-10.97	(J)	H	=	1.32	(J)	S	=	0.01	(J/K)	V	=	3.89	(cc)	Cp	=	0	(J/K)
**********----------**********
Title:	Dummy	Title
T	=	1400	(C)	P	=	1	(kbars)	log(10)	f	O2	=	-6.25	delta	HM	=	-5.48	NNO	=	-0.71	QFM	=	0	COH	=	2.36	IW	=	3.31
Constraint	Flags:	fO2	path	=	QFM	Fractionate	Solids
Liquid	mass	=	100.1	(gm)	density	=	2.6	(gm/cc)	viscosity	=	1.34	(log	10	poise)	(analysis	in	wt	%)
	G	=	-1.71032e+06	(J)	H	=	-1.22105e+06	(J)	S	=	292.42	(J/K)	V	=	38.44	(cc)	Cp	=	155.46	(J/K)
	SiO2	TiO2	Al2O3	Fe2O3	Cr2O3	FeO	MnO	MgO	NiO	CoO	CaO	Na2O	K2O	P2O5	H2O	CO2	SO3	Cl2O-1	F2O-1
	49.95	0.22	17.52	1.19	0	7.36	0.15	12.6	0	0	8.21	2.19	0.11	0	0.5	0	0	0	0
Total	solids	mass	=	0	(gm)	density	=	0	(gm/cc)
	G	=	0	(J)	H	=	0	(J)	S	=	0	(J/K)	V	=	0	(cc)	Cp	=	0	(J/K)
Summary	of	all	fractionated	phases:	(total	mass	=	0	grams)
Viscosity	of	the	System:	1.34	(log	10	poise)
System	mass	=	100.1	(gm)	density	=	2.6	(gm/cc)
	G	=	-1.71032e+06	(J)	H	=	-1.22105e+06	(J)	S	=	292.42	(J/K)	V	=	38.44	(cc)	Cp	=	155.46	(J/K)
Oxygen	delta	moles	=	3.30335e-05	delta	grams	=	0.00105703
	G	=	-12.93	(J)	H	=	1.55	(J)	S	=	0.01	(J/K)	V	=	4.6	(cc)	Cp	=	0	(J/K)
**********----------**********
Title:	Dummy	Title
T	=	1390	(C)	P	=	1	(kbars)	log(10)	f	O2	=	-6.34	delta	HM	=	-5.48	NNO	=	-0.71	QFM	=	0	COH	=	2.35	IW	=	3.32
Constraint	Flags:	fO2	path	=	QFM	Fractionate	Solids
Liquid	mass	=	100.1	(gm)	density	=	2.61	(gm/cc)	viscosity	=	1.38	(log	10	poise)	(analysis	in	wt	%)
	G	=	-1.70741e+06	(J)	H	=	-1.22261e+06	(J)	S	=	291.49	(J/K)	V	=	38.41	(cc)	Cp	=	155.46	(J/K)
	SiO2	TiO2	Al2O3	Fe2O3	Cr2O3	FeO	MnO	MgO	NiO	CoO	CaO	Na2O	K2O	P2O5	H2O	CO2	SO3	Cl2O-1	F2O-1
	49.95	0.22	17.52	1.19	0	7.36	0.15	12.6	0	0	8.21	2.19	0.11	0	0.5	0	0	0	0
Total	solids	mass	=	0	(gm)	density	=	0	(gm/cc)
	G	=	0	(J)	H	=	0	(J)	S	=	0	(J/K)	V	=	0	(cc)	Cp	=	0	(J/K)
Summary	of	all	fractionated	phases:	(total	mass	=	0	grams)
Viscosity	of	the	System:	1.38	(log	10	poise)
System	mass	=	100.1	(gm)	density	=	2.61	(gm/cc)
	G	=	-1.70741e+06	(J)	H	=	-1.22261e+06	(J)	S	=	291.49	(J/K)	V	=	38.41	(cc)	Cp	=	155.46	(J/K)
Oxygen	delta	moles	=	3.87012e-05	delta	grams	=	0.00123839
	G	=	-15.05	(J)	H	=	1.8	(J)	S	=	0.01	(J/K)	V	=	5.35	(cc)	Cp	=	0	(J/K)
**********----------**********
Title:	Dummy	Title
T	=	1380	(C)	P	=	1	(kbars)	log(10)	f	O2	=	-6.43	delta	HM	=	-5.48	NNO	=	-0.71	QFM	=	0	COH	=	2.34	IW	=	3.33
Constraint	Flags:	fO2	path	=	QFM	Fractionate	Solids
Liquid	mass	=	100.1	(gm)	density	=	2.61	(gm/cc)	viscosity	=	1.41	(log	10	poise)	(analysis	in	wt	%)
	G	=	-1.7045e+06	(J)	H	=	-1.22417e+06	(J)	S	=	290.56	(J/K)	V	=	38.38	(cc)	Cp	=	155.46	(J/K)
	SiO2	TiO2	Al2O3	Fe2O3	Cr2O3	FeO	MnO	MgO	NiO	CoO	CaO	Na2O	K2O	P2O5	H2O	CO2	SO3	Cl2O-1	F2O-1
	49.95	0.22	17.52	1.19	0	7.36	0.15	12.6	0	0	8.21	2.19	0.11	0	0.5	0	0	0	0
Total	solids	mass	=	0	(gm)	density	=	0	(gm/cc)
	G	=	0	(J)	H	=	0	(J)	S	=	0	(J/K)	V	=	0	(cc)	Cp	=	0	(J/K)
Summary	of	all	fractionated	phases:	(total	mass	=	0	grams)
Viscosity	of	the	System:	1.41	(log	10	poise)
System	mass	=	100.1	(gm)	density	=	2.61	(gm/cc)
	G	=	-1.7045e+06	(J)	H	=	-1.22417e+06	(J)	S	=	290.56	(J/K)	V	=	38.38	(cc)	Cp	=	155.46	(J/K)
Oxygen	delta	moles	=	4.48447e-05	delta	grams	=	0.00143498
	G	=	-17.32	(J)	H	=	2.07	(J)	S	=	0.01	(J/K)	V	=	6.16	(cc)	Cp	=	0	(J/K)
**********----------**********
Title:	Dummy	Title
T	=	1370	(C)	P	=	1	(kbars)	log(10)	f	O2	=	-6.52	delta	HM	=	-5.48	NNO	=	-0.71	QFM	=	0	COH	=	2.33	IW	=	3.34
Constraint	Flags:	fO2	path	=	QFM	Fractionate	Solids
Liquid	mass	=	100.1	(gm)	density	=	2.61	(gm/cc)	viscosity	=	1.44	(log	10	poise)	(analysis	in	wt	%)
	G	=	-1.7016e+06	(J)	H	=	-1.22572e+06	(J)	S	=	289.61	(J/K)	V	=	38.35	(cc)	Cp	=	155.46	(J/K)
	SiO2	TiO2	Al2O3	Fe2O3	Cr2O3	FeO	MnO	MgO	NiO	CoO	CaO	Na2O	K2O	P2O5	H2O	CO2	SO3	Cl2O-1	F2O-1
	49.95	0.22	17.52	1.2	0	7.35	0.15	12.6	0	0	8.21	2.19	0.11	0	0.5	0	0	0	0
Total	solids	mass	=	0	(gm)	density	=	0	(gm/cc)
	G	=	0	(J)	H	=	0	(J)	S	=	0	(J/K)	V	=	0	(cc)	Cp	=	0	(J/K)
Summary	of	all	fractionated	phases:	(total	mass	=	0	grams)
Viscosity	of	the	System:	1.44	(log	10	poise)
System	mass	=	100.1	(gm)	density	=	2.61	(gm/cc)
	G	=	-1.7016e+06	(J)	H	=	-1.22572e+06	(J)	S	=	289.61	(J/K)	V	=	38.35	(cc)	Cp	=	155.46	(J/K)
Oxygen	delta	moles	=	5.1477e-05	delta	grams	=	0.0016472
	G	=	-19.75	(J)	H	=	2.36	(J)	S	=	0.01	(J/K)	V	=	7.03	(cc)	Cp	=	0	(J/K)
**********----------**********
Title:	Dummy	Title
T	=	1360	(C)	P	=	1	(kbars)	log(10)	f	O2	=	-6.61	delta	HM	=	-5.49	NNO	=	-0.7	QFM	=	0	COH	=	2.33	IW	=	3.35
Constraint	Flags:	fO2	path	=	QFM	Fractionate	Solids
Liquid	mass	=	100.1	(gm)	density	=	2.61	(gm/cc)	viscosity	=	1.48	(log	10	poise)	(analysis	in	wt	%)
	G	=	-1.69872e+06	(J)	H	=	-1.22728e+06	(J)	S	=	288.66	(J/K)	V	=	38.32	(cc)	Cp	=	155.46	(J/K)
	SiO2	TiO2	Al2O3	Fe2O3	Cr2O3	FeO	MnO	MgO	NiO	CoO	CaO	Na2O	K2O	P2O5	H2O	CO2	SO3	Cl2O-1	F2O-1
	49.95	0.22	17.52	1.2	0	7.35	0.15	12.6	0	0	8.21	2.19	0.11	0	0.5	0	0	0	0
Total	solids	mass	=	0	(gm)	density	=	0	(gm/cc)
	G	=	0	(J)	H	=	0	(J)	S	=	0	(J/K)	V	=	0	(cc)	Cp	=	0	(J/K)
Summary	of	all	fractionated	phases:	(total	mass	=	0	grams)
Viscosity	of	the	System:	1.48	(log	10	poise)
System	mass	=	100.1	(gm)	density	=	2.61	(gm/cc)
	G	=	-1.69872e+06	(J)	H	=	-1.22728e+06	(J)	S	=	288.66	(J/K)	V	=	38.32	(cc)	Cp	=	155.46	(J/K)
Oxygen	delta	moles	=	5.86115e-05	delta	grams	=	0.0018755
	G	=	-22.33	(J)	H	=	2.67	(J)	S	=	0.02	(J/K)	V	=	7.96	(cc)	Cp	=	0	(J/K)
**********----------**********
Title:	Dummy	Title
T	=	1350	(C)	P	=	1	(kbars)	log(10)	f	O2	=	-6.7	delta	HM	=	-5.49	NNO	=	-0.7	QFM	=	0	COH	=	2.32	IW	=	3.36
Constraint	Flags:	fO2	path	=	QFM	Fractionate	Solids
Liquid	mass	=	100.1	(gm)	density	=	2.61	(gm/cc)	viscosity	=	1.51	(log	10	poise)	(analysis	in	wt	%)
	G	=	-1.69584e+06	(J)	H	=	-1.22884e+06	(J)	S	=	287.71	(J/K)	V	=	38.29	(cc)	Cp	=	155.45	(J/K)
	SiO2	TiO2	Al2O3	Fe2O3	Cr2O3	FeO	MnO	MgO	NiO	CoO	CaO	Na2O	K2O	P2O5	H2O	CO2	SO3	Cl2O-1	F2O-1
	49.95	0.22	17.52	1.2	0	7.35	0.15	12.6	0	0	8.21	2.19	0.11	0	0.5	0	0	0	0
Total	solids	mass	=	0	(gm)	density	=	0	(gm/cc)
	G	=	0	(J)	H	=	0	(J)	S	=	0	(J/K)	V	=	0	(cc)	Cp	=	0	(J/K)
Summary	of	all	fractionated	phases:	(total	mass	=	0	grams)
Viscosity	of	the	System:	1.51	(log	10	poise)
System	mass	=	100.1	(gm)	density	=	2.61	(gm/cc)
	G	=	-1.69584e+06	(J)	H	=	-1.22884e+06	(J)	S	=	287.71	(J/K)	V	=	38.29	(cc)	Cp	=	155.45	(J/K)
Oxygen	delta	moles	=	6.62624e-05	delta	grams	=	0.00212032
	G	=	-25.08	(J)	H	=	2.99	(J)	S	=	0.02	(J/K)	V	=	8.94	(cc)	Cp	=	0	(J/K)
**********----------**********
Title:	Dummy	Title
T	=	1340	(C)	P	=	1	(kbars)	log(10)	f	O2	=	-6.79	delta	HM	=	-5.49	NNO	=	-0.7	QFM	=	0	COH	=	2.31	IW	=	3.37
Constraint	Flags:	fO2	path	=	QFM	Fractionate	Solids
Liquid	mass	=	100.1	(gm)	density	=	2.62	(gm/cc)	viscosity	=	1.55	(log	10	poise)	(analysis	in	wt	%)
	G	=	-1.69297e+06	(J)	H	=	-1.2304e+06	(J)	S	=	286.75	(J/K)	V	=	38.26	(cc)	Cp	=	155.45	(J/K)
	SiO2	TiO2	Al2O3	Fe2O3	Cr2O3	FeO	MnO	MgO	NiO	CoO	CaO	Na2O	K2O	P2O5	H2O	CO2	SO3	Cl2O-1	F2O-1
	49.95	0.22	17.52	1.2	0	7.35	0.15	12.6	0	0	8.21	2.19	0.11	0	0.5	0	0	0	0
Total	solids	mass	=	0	(gm)	density	=	0	(gm/cc)
	G	=	0	(J)	H	=	0	(J)	S	=	0	(J/K)	V	=	0	(cc)	Cp	=	0	(J/K)
Summary	of	all	fractionated	phases:	(total	mass	=	0	grams)
Viscosity	of	the	System:	1.55	(log	10	poise)
System	mass	=	100.1	(gm)	density	=	2.62	(gm/cc)
	G	=	-1.69297e+06	(J)	H	=	-1.2304e+06	(J)	S	=	286.75	(J/K)	V	=	38.26	(cc)	Cp	=	155.45	(J/K)
Oxygen	delta	moles	=	7.44442e-05	delta	grams	=	0.00238213
	G	=	-27.98	(J)	H	=	3.33	(J)	S	=	0.02	(J/K)	V	=	9.98	(cc)	Cp	=	0	(J/K)
**********----------**********
Title:	Dummy	Title
T	=	1330	(C)	P	=	1	(kbars)	log(10)	f	O2	=	-6.89	delta	HM	=	-5.49	NNO	=	-0.7	QFM	=	0	COH	=	2.3	IW	=	3.38
Constraint	Flags:	fO2	path	=	QFM	Fractionate	Solids
Liquid	mass	=	100.1	(gm)	density	=	2.62	(gm/cc)	viscosity	=	1.58	(log	10	poise)	(analysis	in	wt	%)
	G	=	-1.69011e+06	(J)	H	=	-1.23196e+06	(J)	S	=	285.78	(J/K)	V	=	38.23	(cc)	Cp	=	155.45	(J/K)
	SiO2	TiO2	Al2O3	Fe2O3	Cr2O3	FeO	MnO	MgO	NiO	CoO	CaO	Na2O	K2O	P2O5	H2O	CO2	SO3	Cl2O-1	F2O-1
	49.95	0.22	17.52	1.21	0	7.35	0.15	12.6	0	0	8.21	2.19	0.11	0	0.5	0	0	0	0
Total	solids	mass	=	0	(gm)	density	=	0	(gm/cc)
	G	=	0	(J)	H	=	0	(J)	S	=	0	(J/K)	V	=	0	(cc)	Cp	=	0	(J/K)
Summary	of	all	fractionated	phases:	(total	mass	=	0	grams)
Viscosity	of	the	System:	1.58	(log	10	poise)
System	mass	=	100.1	(gm)	density	=	2.62	(gm/cc)
	G	=	-1.69011e+06	(J)	H	=	-1.23196e+06	(J)	S	=	285.78	(J/K)	V	=	38.23	(cc)	Cp	=	155.45	(J/K)
Oxygen	delta	moles	=	8.31723e-05	delta	grams	=	0.00266141
	G	=	-31.04	(J)	H	=	3.69	(J)	S	=	0.02	(J/K)	V	=	11.09	(cc)	Cp	=	0	(J/K)
**********----------**********
Title:	Dummy	Title
T	=	1320	(C)	P	=	1	(kbars)	log(10)	f	O2	=	-6.98	delta	HM	=	-5.49	NNO	=	-0.69	QFM	=	0	COH	=	2.29	IW	=	3.39
Constraint	Flags:	fO2	path	=	QFM	Fractionate	Solids
Liquid	mass	=	99.16	(gm)	density	=	2.62	(gm/cc)	viscosity	=	1.65	(log	10	poise)	(analysis	in	wt	%)
	G	=	-1.67153e+06	(J)	H	=	-1.22206e+06	(J)	S	=	282.13	(J/K)	V	=	37.88	(cc)	Cp	=	153.75	(J/K)
	SiO2	TiO2	Al2O3	Fe2O3	Cr2O3	FeO	MnO	MgO	NiO	CoO	CaO	Na2O	K2O	P2O5	H2O	CO2	SO3	Cl2O-1	F2O-1
	50.04	0.22	17.69	1.21	0	7.33	0.15	12.26	0	0	8.29	2.21	0.11	0	0.5	0	0	0	0
olivine	mass	=	0.94	(gm)	density	=	3.19	(gm/cc)	(analysis	in	mole	%)
	(Ca0.00Mg0.89Fe''0.10Mn0.00Co0.00Ni0.00)2SiO4
	G	=	-15717.6	(J)	H	=	-11917.9	(J)	S	=	2.39	(J/K)	V	=	0.29	(cc)	Cp	=	1.2	(J/K)
	tephroite	fayalite	co-olivine	ni-olivine	monticellite	forsterite
	0.18	10.44	0	0	0.71	88.67
Total	solids	mass	=	0.94	(gm)	density	=	3.19	(gm/cc)
	G	=	-15717.6	(J)	H	=	-11917.9	(J)	S	=	2.39	(J/K)	V	=	0.29	(cc)	Cp	=	1.2	(J/K)
Summary	of	all	fractionated	phases:	(total	mass	=	0	grams)
Viscosity	of	the	System:	1.66	(log	10	poise)
System	mass	=	100.1	(gm)	density	=	2.62	(gm/cc)
	G	=	-1.68724e+06	(J)	H	=	-1.23398e+06	(J)	S	=	284.51	(J/K)	V	=	38.18	(cc)	Cp	=	154.95	(J/K)
Oxygen	delta	moles	=	5.60992e-05	delta	grams	=	0.00179511
	G	=	-20.79	(J)	H	=	2.47	(J)	S	=	0.01	(J/K)	V	=	7.43	(cc)	Cp	=	0	(J/K)
**********----------**********
Title:	Dummy	Title
T	=	1310	(C)	P	=	1	(kbars)	log(10)	f	O2	=	-7.08	delta	HM	=	-5.5	NNO	=	-0.69	QFM	=	0	COH	=	2.28	IW	=	3.4
Constraint	Flags:	fO2	path	=	QFM	Fractionate	Solids
Liquid	mass	=	97.97	(gm)	density	=	2.62	(gm/cc)	viscosity	=	1.72	(log	10	poise)	(analysis	in	wt	%)
	G	=	-1.64882e+06	(J)	H	=	-1.20908e+06	(J)	S	=	277.76	(J/K)	V	=	37.45	(cc)	Cp	=	151.58	(J/K)
	SiO2	TiO2	Al2O3	Fe2O3	Cr2O3	FeO	MnO	MgO	NiO	CoO	CaO	Na2O	K2O	P2O5	H2O	CO2	SO3	Cl2O-1	F2O-1
	50.15	0.22	17.9	1.21	0	7.3	0.15	11.82	0	0	8.38	2.24	0.11	0	0.51	0	0	0	0
olivine	mass	=	1.19	(gm)	density	=	3.19	(gm/cc)	(analysis	in	mole	%)
	(Ca0.00Mg0.89Fe''0.11Mn0.00Co0.00Ni0.00)2SiO4
	G	=	-19891.6	(J)	H	=	-15112.6	(J)	S	=	3.02	(J/K)	V	=	0.37	(cc)	Cp	=	1.53	(J/K)
	tephroite	fayalite	co-olivine	ni-olivine	monticellite	forsterite
	0.18	10.77	0	0	0.73	88.32
Total	solids	mass	=	1.19	(gm)	density	=	3.19	(gm/cc)
	G	=	-19891.6	(J)	H	=	-15112.6	(J)	S	=	3.02	(J/K)	V	=	0.37	(cc)	Cp	=	1.53	(J/K)
Summary	of	all	fractionated	phases:	(total	mass	=	0.94	grams)
olivine	mass	=	0.94	(gm)	density	=	3.19	(gm/cc)	(analysis	in	mole	%)
	(Ca0.00Mg0.89Fe''0.10Mn0.00Co0.00Ni0.00)2SiO4
	G	=	-15669.1	(J)	H	=	-11911.2	(J)	S	=	2.37	(J/K)	V	=	0.29	(cc)	Cp	=	1.2	(J/K)
	tephroite	fayalite	co-olivine	ni-olivine	monticellite	forsterite
	0.18	10.44	0	0	0.71	88.67
Viscosity	of	the	System:	1.75	(log	10	poise)
System	mass	=	100.1	(gm)	density	=	2.63	(gm/cc)
	G	=	-1.68438e+06	(J)	H	=	-1.23611e+06	(J)	S	=	283.15	(J/K)	V	=	38.12	(cc)	Cp	=	154.31	(J/K)
Oxygen	delta	moles	=	1.81853e-05	delta	grams	=	0.000581907
	G	=	-6.69	(J)	H	=	0.79	(J)	S	=	0	(J/K)	V	=	2.39	(cc)	Cp	=	0	(J/K)
**********----------**********
Title:	Dummy	Title
T	=	1300	(C)	P	=	1	(kbars)	log(10)	f	O2	=	-7.18	delta	HM	=	-5.5	NNO	=	-0.69	QFM	=	0	COH	=	2.27	IW	=	3.41
Constraint	Flags:	fO2	path	=	QFM	Fractionate	Solids
Liquid	mass	=	96.83	(gm)	density	=	2.61	(gm/cc)	viscosity	=	1.8	(log	10	poise)	(analysis	in	wt	%)
	G	=	-1.62705e+06	(J)	H	=	-1.1967e+06	(J)	S	=	273.56	(J/K)	V	=	37.04	(cc)	Cp	=	149.51	(J/K)
	SiO2	TiO2	Al2O3	Fe2O3	Cr2O3	FeO	MnO	MgO	NiO	CoO	CaO	Na2O	K2O	P2O5	H2O	CO2	SO3	Cl2O-1	F2O-1
	50.26	0.23	18.11	1.21	0	7.27	0.15	11.39	0	0	8.48	2.26	0.11	0	0.52	0	0	0	0
olivine	mass	=	1.14	(gm)	density	=	3.2	(gm/cc)	(analysis	in	mole	%)
	(Ca0.00Mg0.89Fe''0.11Mn0.00Co0.00Ni0.00)2SiO4
	G	=	-19008.5	(J)	H	=	-14470.1	(J)	S	=	2.88	(J/K)	V	=	0.36	(cc)	Cp	=	1.46	(J/K)
	tephroite	fayalite	co-olivine	ni-olivine	monticellite	forsterite
	0.19	11.1	0	0	0.74	87.97
Total	solids	mass	=	1.14	(gm)	density	=	3.2	(gm/cc)
	G	=	-19008.5	(J)	H	=	-14470.1	(J)	S	=	2.88	(J/K)	V	=	0.36	(cc)	Cp	=	1.46	(J/K)
Summary	of	all	fractionated	phases:	(total	mass	=	2.12	grams)
olivine	mass	=	2.12	(gm)	density	=	3.19	(gm/cc)	(analysis	in	mole	%)
	(Ca0.00Mg0.89Fe''0.11Mn0.00Co0.00Ni0.00)2SiO4
	G	=	-35482.2	(J)	H	=	-27032.3	(J)	S	=	5.37	(J/K)	V	=	0.67	(cc)	Cp	=	2.73	(J/K)
	tephroite	fayalite	co-olivine	ni-olivine	monticellite	forsterite
	0.18	10.63	0	0	0.72	88.48
Viscosity	of	the	System:	1.84	(log	10	poise)
System	mass	=	100.1	(gm)	density	=	2.63	(gm/cc)
	G	=	-1.68154e+06	(J)	H	=	-1.2382e+06	(J)	S	=	281.81	(J/K)	V	=	38.06	(cc)	Cp	=	153.7	(J/K)
Oxygen	delta	moles	=	-1.88737e-05	delta	grams	=	-0.000603934
	G	=	6.9	(J)	H	=	-0.82	(J)	S	=	0	(J/K)	V	=	-2.47	(cc)	Cp	=	0	(J/K)
**********----------**********
Title:	Dummy	Title
T	=	1290	(C)	P	=	1	(kbars)	log(10)	f	O2	=	-7.28	delta	HM	=	-5.5	NNO	=	-0.69	QFM	=	0	COH	=	2.27	IW	=	3.42
Constraint	Flags:	fO2	path	=	QFM	Fractionate	Solids
Liquid	mass	=	95.74	(gm)	density	=	2.61	(gm/cc)	viscosity	=	1.87	(log	10	poise)	(analysis	in	wt	%)
	G	=	-1.60615e+06	(J)	H	=	-1.18488e+06	(J)	S	=	269.5	(J/K)	V	=	36.64	(cc)	Cp	=	147.53	(J/K)
	SiO2	TiO2	Al2O3	Fe2O3	Cr2O3	FeO	MnO	MgO	NiO	CoO	CaO	Na2O	K2O	P2O5	H2O	CO2	SO3	Cl2O-1	F2O-1
	50.38	0.23	18.32	1.22	0	7.24	0.15	10.97	0	0	8.57	2.29	0.11	0	0.52	0	0	0	0
olivine	mass	=	1.1	(gm)	density	=	3.2	(gm/cc)	(analysis	in	mole	%)
	(Ca0.00Mg0.88Fe''0.11Mn0.00Co0.00Ni0.00)2SiO4
	G	=	-18170.5	(J)	H	=	-13859.1	(J)	S	=	2.76	(J/K)	V	=	0.34	(cc)	Cp	=	1.4	(J/K)
	tephroite	fayalite	co-olivine	ni-olivine	monticellite	forsterite
	0.19	11.45	0	0	0.76	87.6
Total	solids	mass	=	1.1	(gm)	density	=	3.2	(gm/cc)
	G	=	-18170.5	(J)	H	=	-13859.1	(J)	S	=	2.76	(J/K)	V	=	0.34	(cc)	Cp	=	1.4	(J/K)
Summary	of	all	fractionated	phases:	(total	mass	=	3.27	grams)
olivine	mass	=	3.27	(gm)	density	=	3.19	(gm/cc)	(analysis	in	mole	%)
	(Ca0.00Mg0.89Fe''0.11Mn0.00Co0.00Ni0.00)2SiO4
	G	=	-54383.8	(J)	H	=	-41525.5	(J)	S	=	8.23	(J/K)	V	=	1.02	(cc)	Cp	=	4.18	(J/K)
	tephroite	fayalite	co-olivine	ni-olivine	monticellite	forsterite
	0.18	10.79	0	0	0.73	88.3
Viscosity	of	the	System:	1.94	(log	10	poise)
System	mass	=	100.1	(gm)	density	=	2.63	(gm/cc)
	G	=	-1.67871e+06	(J)	H	=	-1.24026e+06	(J)	S	=	280.49	(J/K)	V	=	38	(cc)	Cp	=	153.11	(J/K)
Oxygen	delta	moles	=	-5.51096e-05	delta	grams	=	-0.00176344
	G	=	19.99	(J)	H	=	-2.36	(J)	S	=	-0.01	(J/K)	V	=	-7.16	(cc)	Cp	=	0	(J/K)
**********----------**********
Title:	Dummy	Title
T	=	1280	(C)	P	=	1	(kbars)	log(10)	f	O2	=	-7.38	delta	HM	=	-5.5	NNO	=	-0.68	QFM	=	0	COH	=	2.26	IW	=	3.43
Constraint	Flags:	fO2	path	=	QFM	Fractionate	Solids
Liquid	mass	=	94.68	(gm)	density	=	2.61	(gm/cc)	viscosity	=	1.95	(log	10	poise)	(analysis	in	wt	%)
	G	=	-1.58609e+06	(J)	H	=	-1.17359e+06	(J)	S	=	265.59	(J/K)	V	=	36.26	(cc)	Cp	=	145.63	(J/K)
	SiO2	TiO2	Al2O3	Fe2O3	Cr2O3	FeO	MnO	MgO	NiO	CoO	CaO	Na2O	K2O	P2O5	H2O	CO2	SO3	Cl2O-1	F2O-1
	50.49	0.23	18.52	1.22	0	7.2	0.15	10.57	0	0	8.67	2.31	0.12	0	0.53	0	0	0	0
olivine	mass	=	1.05	(gm)	density	=	3.21	(gm/cc)	(analysis	in	mole	%)
	(Ca0.00Mg0.88Fe''0.12Mn0.00Co0.00Ni0.00)2SiO4
	G	=	-17374.9	(J)	H	=	-13278	(J)	S	=	2.64	(J/K)	V	=	0.33	(cc)	Cp	=	1.34	(J/K)
	tephroite	fayalite	co-olivine	ni-olivine	monticellite	forsterite
	0.2	11.8	0	0	0.77	87.23
Total	solids	mass	=	1.05	(gm)	density	=	3.21	(gm/cc)
	G	=	-17374.9	(J)	H	=	-13278	(J)	S	=	2.64	(J/K)	V	=	0.33	(cc)	Cp	=	1.34	(J/K)
Summary	of	all	fractionated	phases:	(total	mass	=	4.36	grams)
olivine	mass	=	4.36	(gm)	density	=	3.2	(gm/cc)	(analysis	in	mole	%)
	(Ca0.00Mg0.89Fe''0.11Mn0.00Co0.00Ni0.00)2SiO4
	G	=	-72420.1	(J)	H	=	-55421.6	(J)	S	=	10.94	(J/K)	V	=	1.36	(cc)	Cp	=	5.57	(J/K)
	tephroite	fayalite	co-olivine	ni-olivine	monticellite	forsterite
	0.18	10.96	0	0	0.73	88.12
Viscosity	of	the	System:	2.03	(log	10	poise)
System	mass	=	100.1	(gm)	density	=	2.64	(gm/cc)
	G	=	-1.67589e+06	(J)	H	=	-1.24229e+06	(J)	S	=	279.17	(J/K)	V	=	37.95	(cc)	Cp	=	152.55	(J/K)
Oxygen	delta	moles	=	-9.05541e-05	delta	grams	=	-0.00289762
	G	=	32.62	(J)	H	=	-3.85	(J)	S	=	-0.02	(J/K)	V	=	-11.69	(cc)	Cp	=	0	(J/K)
**********----------**********
Title:	Dummy	Title
T	=	1270	(C)	P	=	1	(kbars)	log(10)	f	O2	=	-7.48	delta	HM	=	-5.5	NNO	=	-0.68	QFM	=	0	COH	=	2.25	IW	=	3.44
Constraint	Flags:	fO2	path	=	QFM	Fractionate	Solids
Liquid	mass	=	93.67	(gm)	density	=	2.61	(gm/cc)	viscosity	=	2.02	(log	10	poise)	(analysis	in	wt	%)
	G	=	-1.56683e+06	(J)	H	=	-1.16281e+06	(J)	S	=	261.81	(J/K)	V	=	35.89	(cc)	Cp	=	143.81	(J/K)
	SiO2	TiO2	Al2O3	Fe2O3	Cr2O3	FeO	MnO	MgO	NiO	CoO	CaO	Na2O	K2O	P2O5	H2O	CO2	SO3	Cl2O-1	F2O-1
	50.59	0.23	18.72	1.22	0	7.16	0.15	10.17	0	0	8.76	2.34	0.12	0	0.53	0	0	0	0
olivine	mass	=	1.01	(gm)	density	=	3.21	(gm/cc)	(analysis	in	mole	%)
	(Ca0.00Mg0.88Fe''0.12Mn0.00Co0.00Ni0.00)2SiO4
	G	=	-16619.2	(J)	H	=	-12724.9	(J)	S	=	2.52	(J/K)	V	=	0.31	(cc)	Cp	=	1.28	(J/K)
	tephroite	fayalite	co-olivine	ni-olivine	monticellite	forsterite
	0.2	12.17	0	0	0.79	86.84
Total	solids	mass	=	1.01	(gm)	density	=	3.21	(gm/cc)
	G	=	-16619.2	(J)	H	=	-12724.9	(J)	S	=	2.52	(J/K)	V	=	0.31	(cc)	Cp	=	1.28	(J/K)
Summary	of	all	fractionated	phases:	(total	mass	=	5.41	grams)
olivine	mass	=	5.41	(gm)	density	=	3.2	(gm/cc)	(analysis	in	mole	%)
	(Ca0.00Mg0.89Fe''0.11Mn0.00Co0.00Ni0.00)2SiO4
	G	=	-89635.1	(J)	H	=	-68750	(J)	S	=	13.53	(J/K)	V	=	1.69	(cc)	Cp	=	6.91	(J/K)
	tephroite	fayalite	co-olivine	ni-olivine	monticellite	forsterite
	0.19	11.12	0	0	0.74	87.95
Viscosity	of	the	System:	2.12	(log	10	poise)
System	mass	=	100.09	(gm)	density	=	2.64	(gm/cc)
	G	=	-1.67308e+06	(J)	H	=	-1.24428e+06	(J)	S	=	277.87	(J/K)	V	=	37.9	(cc)	Cp	=	152	(J/K)
Oxygen	delta	moles	=	-0.000125238	delta	grams	=	-0.00400747
	G	=	44.79	(J)	H	=	-5.28	(J)	S	=	-0.03	(J/K)	V	=	-16.07	(cc)	Cp	=	0	(J/K)
**********----------**********
Title:	Dummy	Title
T	=	1260	(C)	P	=	1	(kbars)	log(10)	f	O2	=	-7.58	delta	HM	=	-5.51	NNO	=	-0.68	QFM	=	0	COH	=	2.24	IW	=	3.45
Constraint	Flags:	fO2	path	=	QFM	Fractionate	Solids
Liquid	mass	=	92.71	(gm)	density	=	2.61	(gm/cc)	viscosity	=	2.1	(log	10	poise)	(analysis	in	wt	%)
	G	=	-1.54832e+06	(J)	H	=	-1.15251e+06	(J)	S	=	258.17	(J/K)	V	=	35.54	(cc)	Cp	=	142.07	(J/K)
	SiO2	TiO2	Al2O3	Fe2O3	Cr2O3	FeO	MnO	MgO	NiO	CoO	CaO	Na2O	K2O	P2O5	H2O	CO2	SO3	Cl2O-1	F2O-1
	50.7	0.24	18.92	1.22	0	7.12	0.15	9.79	0	0	8.84	2.36	0.12	0	0.54	0	0	0	0
olivine	mass	=	0.97	(gm)	density	=	3.22	(gm/cc)	(analysis	in	mole	%)
	(Ca0.00Mg0.87Fe''0.13Mn0.00Co0.00Ni0.00)2SiO4
	G	=	-15901.1	(J)	H	=	-12198.2	(J)	S	=	2.42	(J/K)	V	=	0.3	(cc)	Cp	=	1.23	(J/K)
	tephroite	fayalite	co-olivine	ni-olivine	monticellite	forsterite
	0.21	12.55	0	0	0.8	86.44
Total	solids	mass	=	0.97	(gm)	density	=	3.22	(gm/cc)
	G	=	-15901.1	(J)	H	=	-12198.2	(J)	S	=	2.42	(J/K)	V	=	0.3	(cc)	Cp	=	1.23	(J/K)
Summary	of	all	fractionated	phases:	(total	mass	=	6.42	grams)
olivine	mass	=	6.42	(gm)	density	=	3.2	(gm/cc)	(analysis	in	mole	%)
	(Ca0.00Mg0.89Fe''0.11Mn0.00Co0.00Ni0.00)2SiO4
	G	=	-106070	(J)	H	=	-81537.9	(J)	S	=	16	(J/K)	V	=	2	(cc)	Cp	=	8.18	(J/K)
	tephroite	fayalite	co-olivine	ni-olivine	monticellite	forsterite
	0.19	11.29	0	0	0.75	87.78
Viscosity	of	the	System:	2.21	(log	10	poise)
System	mass	=	100.09	(gm)	density	=	2.64	(gm/cc)
	G	=	-1.67029e+06	(J)	H	=	-1.24625e+06	(J)	S	=	276.58	(J/K)	V	=	37.85	(cc)	Cp	=	151.48	(J/K)
Oxygen	delta	moles	=	-0.000159193	delta	grams	=	-0.00509397
	G	=	56.52	(J)	H	=	-6.65	(J)	S	=	-0.04	(J/K)	V	=	-20.29	(cc)	Cp	=	-0.01	(J/K)
**********----------**********
Title:	Dummy	Title
T	=	1250	(C)	P	=	1	(kbars)	log(10)	f	O2	=	-7.68	delta	HM	=	-5.51	NNO	=	-0.68	QFM	=	0	COH	=	2.23	IW	=	3.46
Constraint	Flags:	fO2	path	=	QFM	Fractionate	Solids
Liquid	mass	=	91.77	(gm)	density	=	2.61	(gm/cc)	viscosity	=	2.18	(log	10	poise)	(analysis	in	wt	%)
	G	=	-1.53053e+06	(J)	H	=	-1.14267e+06	(J)	S	=	254.64	(J/K)	V	=	35.2	(cc)	Cp	=	140.39	(J/K)
	SiO2	TiO2	Al2O3	Fe2O3	Cr2O3	FeO	MnO	MgO	NiO	CoO	CaO	Na2O	K2O	P2O5	H2O	CO2	SO3	Cl2O-1	F2O-1
	50.81	0.24	19.11	1.22	0	7.08	0.15	9.41	0	0	8.93	2.39	0.12	0	0.54	0	0	0	0
olivine	mass	=	0.93	(gm)	density	=	3.23	(gm/cc)	(analysis	in	mole	%)
	(Ca0.00Mg0.87Fe''0.13Mn0.00Co0.00Ni0.00)2SiO4
	G	=	-15218.5	(J)	H	=	-11696.7	(J)	S	=	2.31	(J/K)	V	=	0.29	(cc)	Cp	=	1.18	(J/K)
	tephroite	fayalite	co-olivine	ni-olivine	monticellite	forsterite
	0.21	12.94	0	0	0.82	86.03
Total	solids	mass	=	0.93	(gm)	density	=	3.23	(gm/cc)
	G	=	-15218.5	(J)	H	=	-11696.7	(J)	S	=	2.31	(J/K)	V	=	0.29	(cc)	Cp	=	1.18	(J/K)
Summary	of	all	fractionated	phases:	(total	mass	=	7.39	grams)
olivine	mass	=	7.39	(gm)	density	=	3.21	(gm/cc)	(analysis	in	mole	%)
	(Ca0.00Mg0.88Fe''0.11Mn0.00Co0.00Ni0.00)2SiO4
	G	=	-121763	(J)	H	=	-93811.5	(J)	S	=	18.35	(J/K)	V	=	2.3	(cc)	Cp	=	9.4	(J/K)
	tephroite	fayalite	co-olivine	ni-olivine	monticellite	forsterite
	0.19	11.45	0	0	0.76	87.6
Viscosity	of	the	System:	2.31	(log	10	poise)
System	mass	=	100.09	(gm)	density	=	2.65	(gm/cc)
	G	=	-1.66751e+06	(J)	H	=	-1.24818e+06	(J)	S	=	275.3	(J/K)	V	=	37.8	(cc)	Cp	=	150.98	(J/K)
Oxygen	delta	moles	=	-0.000192448	delta	grams	=	-0.0061581
	G	=	67.83	(J)	H	=	-7.97	(J)	S	=	-0.05	(J/K)	V	=	-24.37	(cc)	Cp	=	-0.01	(J/K)
**********----------**********
Title:	Dummy	Title
T	=	1240	(C)	P	=	1	(kbars)	log(10)	f	O2	=	-7.79	delta	HM	=	-5.51	NNO	=	-0.67	QFM	=	0	COH	=	2.22	IW	=	3.47
Constraint	Flags:	fO2	path	=	QFM	Fractionate	Solids
Liquid	mass	=	90.88	(gm)	density	=	2.61	(gm/cc)	viscosity	=	2.26	(log	10	poise)	(analysis	in	wt	%)
	G	=	-1.51342e+06	(J)	H	=	-1.13328e+06	(J)	S	=	251.23	(J/K)	V	=	34.88	(cc)	Cp	=	138.79	(J/K)
	SiO2	TiO2	Al2O3	Fe2O3	Cr2O3	FeO	MnO	MgO	NiO	CoO	CaO	Na2O	K2O	P2O5	H2O	CO2	SO3	Cl2O-1	F2O-1
	50.91	0.24	19.3	1.22	0	7.03	0.15	9.05	0	0	9.02	2.41	0.12	0	0.55	0	0	0	0
olivine	mass	=	0.9	(gm)	density	=	3.23	(gm/cc)	(analysis	in	mole	%)
	(Ca0.00Mg0.86Fe''0.13Mn0.00Co0.00Ni0.00)2SiO4
	G	=	-14569.4	(J)	H	=	-11218.8	(J)	S	=	2.21	(J/K)	V	=	0.28	(cc)	Cp	=	1.13	(J/K)
	tephroite	fayalite	co-olivine	ni-olivine	monticellite	forsterite
	0.22	13.35	0	0	0.84	85.6
Total	solids	mass	=	0.9	(gm)	density	=	3.23	(gm/cc)
	G	=	-14569.4	(J)	H	=	-11218.8	(J)	S	=	2.21	(J/K)	V	=	0.28	(cc)	Cp	=	1.13	(J/K)
Summary	of	all	fractionated	phases:	(total	mass	=	8.32	grams)
olivine	mass	=	8.32	(gm)	density	=	3.21	(gm/cc)	(analysis	in	mole	%)
	(Ca0.00Mg0.88Fe''0.12Mn0.00Co0.00Ni0.00)2SiO4
	G	=	-136751	(J)	H	=	-105595	(J)	S	=	20.59	(J/K)	V	=	2.59	(cc)	Cp	=	10.57	(J/K)
	tephroite	fayalite	co-olivine	ni-olivine	monticellite	forsterite
	0.19	11.62	0	0	0.76	87.43
Viscosity	of	the	System:	2.4	(log	10	poise)
System	mass	=	100.09	(gm)	density	=	2.65	(gm/cc)
	G	=	-1.66474e+06	(J)	H	=	-1.25009e+06	(J)	S	=	274.03	(J/K)	V	=	37.75	(cc)	Cp	=	150.49	(J/K)
Oxygen	delta	moles	=	-0.000225035	delta	grams	=	-0.00720085
	G	=	78.73	(J)	H	=	-9.24	(J)	S	=	-0.06	(J/K)	V	=	-28.31	(cc)	Cp	=	-0.01	(J/K)
**********----------**********
Title:	Dummy	Title
T	=	1230	(C)	P	=	1	(kbars)	log(10)	f	O2	=	-7.9	delta	HM	=	-5.51	NNO	=	-0.67	QFM	=	0	COH	=	2.21	IW	=	3.48
Constraint	Flags:	fO2	path	=	QFM	Fractionate	Solids
Liquid	mass	=	90.02	(gm)	density	=	2.6	(gm/cc)	viscosity	=	2.34	(log	10	poise)	(analysis	in	wt	%)
	G	=	-1.49697e+06	(J)	H	=	-1.1243e+06	(J)	S	=	247.93	(J/K)	V	=	34.57	(cc)	Cp	=	137.25	(J/K)
	SiO2	TiO2	Al2O3	Fe2O3	Cr2O3	FeO	MnO	MgO	NiO	CoO	CaO	Na2O	K2O	P2O5	H2O	CO2	SO3	Cl2O-1	F2O-1
	51.02	0.24	19.49	1.22	0	6.98	0.15	8.69	0	0	9.1	2.43	0.12	0	0.56	0	0	0	0
olivine	mass	=	0.86	(gm)	density	=	3.24	(gm/cc)	(analysis	in	mole	%)
	(Ca0.00Mg0.86Fe''0.14Mn0.00Co0.00Ni0.00)2SiO4
	G	=	-13952	(J)	H	=	-10763.4	(J)	S	=	2.12	(J/K)	V	=	0.27	(cc)	Cp	=	1.09	(J/K)
	tephroite	fayalite	co-olivine	ni-olivine	monticellite	forsterite
	0.22	13.77	0	0	0.85	85.16
Total	solids	mass	=	0.86	(gm)	density	=	3.24	(gm/cc)
	G	=	-13952	(J)	H	=	-10763.4	(J)	S	=	2.12	(J/K)	V	=	0.27	(cc)	Cp	=	1.09	(J/K)
Summary	of	all	fractionated	phases:	(total	mass	=	9.21	grams)
olivine	mass	=	9.21	(gm)	density	=	3.22	(gm/cc)	(analysis	in	mole	%)
	(Ca0.00Mg0.88Fe''0.12Mn0.00Co0.00Ni0.00)2SiO4
	G	=	-151068	(J)	H	=	-116912	(J)	S	=	22.72	(J/K)	V	=	2.87	(cc)	Cp	=	11.69	(J/K)
	tephroite	fayalite	co-olivine	ni-olivine	monticellite	forsterite
	0.2	11.78	0	0	0.77	87.25
Viscosity	of	the	System:	2.49	(log	10	poise)
System	mass	=	100.09	(gm)	density	=	2.65	(gm/cc)
	G	=	-1.66199e+06	(J)	H	=	-1.25198e+06	(J)	S	=	272.77	(J/K)	V	=	37.7	(cc)	Cp	=	150.03	(J/K)
Oxygen	delta	moles	=	-0.000256985	delta	grams	=	-0.00822321
	G	=	89.25	(J)	H	=	-10.46	(J)	S	=	-0.07	(J/K)	V	=	-32.12	(cc)	Cp	=	-0.01	(J/K)
**********----------**********
Title:	Dummy	Title
T	=	1220	(C)	P	=	1	(kbars)	log(10)	f	O2	=	-8.01	delta	HM	=	-5.51	NNO	=	-0.67	QFM	=	0	COH	=	2.2	IW	=	3.5
Constraint	Flags:	fO2	path	=	QFM	Fractionate	Solids
Liquid	mass	=	89.19	(gm)	density	=	2.6	(gm/cc)	viscosity	=	2.42	(log	10	poise)	(analysis	in	wt	%)
	G	=	-1.48114e+06	(J)	H	=	-1.11572e+06	(J)	S	=	244.73	(J/K)	V	=	34.27	(cc)	Cp	=	135.77	(J/K)
	SiO2	TiO2	Al2O3	Fe2O3	Cr2O3	FeO	MnO	MgO	NiO	CoO	CaO	Na2O	K2O	P2O5	H2O	CO2	SO3	Cl2O-1	F2O-1
	51.12	0.25	19.67	1.22	0	6.93	0.14	8.35	0	0	9.18	2.46	0.12	0	0.56	0	0	0	0
olivine	mass	=	0.83	(gm)	density	=	3.25	(gm/cc)	(analysis	in	mole	%)
	(Ca0.00Mg0.86Fe''0.14Mn0.00Co0.00Ni0.00)2SiO4
	G	=	-13364.7	(J)	H	=	-10329.3	(J)	S	=	2.03	(J/K)	V	=	0.26	(cc)	Cp	=	1.04	(J/K)
	tephroite	fayalite	co-olivine	ni-olivine	monticellite	forsterite
	0.23	14.2	0	0	0.87	84.7
Total	solids	mass	=	0.83	(gm)	density	=	3.25	(gm/cc)
	G	=	-13364.7	(J)	H	=	-10329.3	(J)	S	=	2.03	(J/K)	V	=	0.26	(cc)	Cp	=	1.04	(J/K)
Summary	of	all	fractionated	phases:	(total	mass	=	10.07	grams)
olivine	mass	=	10.07	(gm)	density	=	3.22	(gm/cc)	(analysis	in	mole	%)
	(Ca0.00Mg0.88Fe''0.12Mn0.00Co0.00Ni0.00)2SiO4
	G	=	-164748	(J)	H	=	-127785	(J)	S	=	24.76	(J/K)	V	=	3.13	(cc)	Cp	=	12.77	(J/K)
	tephroite	fayalite	co-olivine	ni-olivine	monticellite	forsterite
	0.2	11.95	0	0	0.78	87.07
Viscosity	of	the	System:	2.59	(log	10	poise)
System	mass	=	100.09	(gm)	density	=	2.66	(gm/cc)
	G	=	-1.65925e+06	(J)	H	=	-1.25384e+06	(J)	S	=	271.52	(J/K)	V	=	37.65	(cc)	Cp	=	149.58	(J/K)
Oxygen	delta	moles	=	-0.000288329	delta	grams	=	-0.00922619
	G	=	99.39	(J)	H	=	-11.63	(J)	S	=	-0.07	(J/K)	V	=	-35.79	(cc)	Cp	=	-0.01	(J/K)
**********----------**********
Title:	Dummy	Title
T	=	1210	(C)	P	=	1	(kbars)	log(10)	f	O2	=	-8.12	delta	HM	=	-5.52	NNO	=	-0.67	QFM	=	0	COH	=	2.19	IW	=	3.51
Constraint	Flags:	fO2	path	=	QFM	Fractionate	Solids
Liquid	mass	=	88.39	(gm)	density	=	2.6	(gm/cc)	viscosity	=	2.5	(log	10	poise)	(analysis	in	wt	%)
	G	=	-1.4659e+06	(J)	H	=	-1.10753e+06	(J)	S	=	241.63	(J/K)	V	=	33.98	(cc)	Cp	=	134.35	(J/K)
	SiO2	TiO2	Al2O3	Fe2O3	Cr2O3	FeO	MnO	MgO	NiO	CoO	CaO	Na2O	K2O	P2O5	H2O	CO2	SO3	Cl2O-1	F2O-1
	51.22	0.25	19.84	1.22	0	6.88	0.14	8.02	0	0	9.26	2.48	0.12	0	0.57	0	0	0	0
olivine	mass	=	0.8	(gm)	density	=	3.25	(gm/cc)	(analysis	in	mole	%)
	(Ca0.00Mg0.85Fe''0.15Mn0.00Co0.00Ni0.00)2SiO4
	G	=	-12805.8	(J)	H	=	-9915.36	(J)	S	=	1.95	(J/K)	V	=	0.25	(cc)	Cp	=	1	(J/K)
	tephroite	fayalite	co-olivine	ni-olivine	monticellite	forsterite
	0.24	14.65	0	0	0.88	84.23
Total	solids	mass	=	0.8	(gm)	density	=	3.25	(gm/cc)
	G	=	-12805.8	(J)	H	=	-9915.36	(J)	S	=	1.95	(J/K)	V	=	0.25	(cc)	Cp	=	1	(J/K)
Summary	of	all	fractionated	phases:	(total	mass	=	10.9	grams)
olivine	mass	=	10.9	(gm)	density	=	3.22	(gm/cc)	(analysis	in	mole	%)
	(Ca0.00Mg0.88Fe''0.12Mn0.00Co0.00Ni0.00)2SiO4
	G	=	-177822	(J)	H	=	-138233	(J)	S	=	26.69	(J/K)	V	=	3.38	(cc)	Cp	=	13.79	(J/K)
	tephroite	fayalite	co-olivine	ni-olivine	monticellite	forsterite
	0.2	12.12	0	0	0.78	86.9
Viscosity	of	the	System:	2.68	(log	10	poise)
System	mass	=	100.09	(gm)	density	=	2.66	(gm/cc)
	G	=	-1.65653e+06	(J)	H	=	-1.25567e+06	(J)	S	=	270.27	(J/K)	V	=	37.61	(cc)	Cp	=	149.14	(J/K)
Oxygen	delta	moles	=	-0.0003191	delta	grams	=	-0.0102108
	G	=	109.17	(J)	H	=	-12.75	(J)	S	=	-0.08	(J/K)	V	=	-39.35	(cc)	Cp	=	-0.01	(J/K)
**********----------**********
Title:	Dummy	Title
T	=	1200	(C)	P	=	1	(kbars)	log(10)	f	O2	=	-8.23	delta	HM	=	-5.52	NNO	=	-0.66	QFM	=	0	COH	=	2.18	IW	=	3.52
Constraint	Flags:	fO2	path	=	QFM	Fractionate	Solids
Liquid	mass	=	85.71	(gm)	density	=	2.6	(gm/cc)	viscosity	=	2.58	(log	10	poise)	(analysis	in	wt	%)
	G	=	-1.41859e+06	(J)	H	=	-1.07457e+06	(J)	S	=	233.52	(J/K)	V	=	32.98	(cc)	Cp	=	126.55	(J/K)
	SiO2	TiO2	Al2O3	Fe2O3	Cr2O3	FeO	MnO	MgO	NiO	CoO	CaO	Na2O	K2O	P2O5	H2O	CO2	SO3	Cl2O-1	F2O-1
	51.44	0.26	19.87	1.24	0	6.92	0.15	7.66	0	0	9.25	2.52	0.13	0	0.58	0	0	0	0
olivine	mass	=	1.16	(gm)	density	=	3.26	(gm/cc)	(analysis	in	mole	%)
	(Ca0.00Mg0.84Fe''0.15Mn0.00Co0.00Ni0.00)2SiO4
	G	=	-18525.5	(J)	H	=	-14366.5	(J)	S	=	2.82	(J/K)	V	=	0.36	(cc)	Cp	=	1.45	(J/K)
	tephroite	fayalite	co-olivine	ni-olivine	monticellite	forsterite
	0.25	15.27	0	0	0.89	83.59
feldspar	mass	=	1.52	(gm)	density	=	2.68	(gm/cc)	(analysis	in	mole	%)
	K0.00Na0.18Ca0.81Al1.81Si2.19O8
	G	=	-26363.2	(J)	H	=	-20910.1	(J)	S	=	3.7	(J/K)	V	=	0.57	(cc)	Cp	=	1.87	(J/K)
	albite	anorthite	sanidine
	18.49	81.46	0.05
Total	solids	mass	=	2.68	(gm)	density	=	2.9	(gm/cc)
	G	=	-44888.7	(J)	H	=	-35276.6	(J)	S	=	6.52	(J/K)	V	=	0.92	(cc)	Cp	=	3.32	(J/K)
Summary	of	all	fractionated	phases:	(total	mass	=	11.7	grams)
olivine	mass	=	11.7	(gm)	density	=	3.23	(gm/cc)	(analysis	in	mole	%)
	(Ca0.00Mg0.88Fe''0.12Mn0.00Co0.00Ni0.00)2SiO4
	G	=	-190318	(J)	H	=	-148278	(J)	S	=	28.54	(J/K)	V	=	3.63	(cc)	Cp	=	14.78	(J/K)
	tephroite	fayalite	co-olivine	ni-olivine	monticellite	forsterite
	0.2	12.29	0	0	0.79	86.72
Viscosity	of	the	System:	2.82	(log	10	poise)
System	mass	=	100.09	(gm)	density	=	2.67	(gm/cc)
	G	=	-1.65379e+06	(J)	H	=	-1.25813e+06	(J)	S	=	268.59	(J/K)	V	=	37.53	(cc)	Cp	=	144.65	(J/K)
Oxygen	delta	moles	=	-0.000382058	delta	grams	=	-0.0122254
	G	=	129.73	(J)	H	=	-15.13	(J)	S	=	-0.1	(J/K)	V	=	-46.8	(cc)	Cp	=	-0.01	(J/K)
**********----------**********
Title:	Dummy	Title
T	=	1190	(C)	P	=	1	(kbars)	log(10)	f	O2	=	-8.34	delta	HM	=	-5.52	NNO	=	-0.66	QFM	=	0	COH	=	2.17	IW	=	3.53
Constraint	Flags:	fO2	path	=	QFM	Fractionate	Solids
Liquid	mass	=	77.27	(gm)	density	=	2.59	(gm/cc)	viscosity	=	2.68	(log	10	poise)	(analysis	in	wt	%)
	G	=	-1.27327e+06	(J)	H	=	-965878	(J)	S	=	210.09	(J/K)	V	=	29.81	(cc)	Cp	=	113.45	(J/K)
	SiO2	TiO2	Al2O3	Fe2O3	Cr2O3	FeO	MnO	MgO	NiO	CoO	CaO	Na2O	K2O	P2O5	H2O	CO2	SO3	Cl2O-1	F2O-1
	52.06	0.28	19.37	1.3	0	7.28	0.15	7.2	0	0	8.95	2.62	0.14	0	0.65	0	0	0	0
olivine	mass	=	2.27	(gm)	density	=	3.28	(gm/cc)	(analysis	in	mole	%)
	(Ca0.00Mg0.83Fe''0.16Mn0.00Co0.00Ni0.00)2SiO4
	G	=	-35821.5	(J)	H	=	-27798.7	(J)	S	=	5.48	(J/K)	V	=	0.69	(cc)	Cp	=	2.82	(J/K)
	tephroite	fayalite	co-olivine	ni-olivine	monticellite	forsterite
	0.28	16.46	0	0	0.88	82.38
feldspar	mass	=	6.17	(gm)	density	=	2.68	(gm/cc)	(analysis	in	mole	%)
	K0.00Na0.20Ca0.80Al1.80Si2.20O8
	G	=	-107150	(J)	H	=	-85159.8	(J)	S	=	15.03	(J/K)	V	=	2.31	(cc)	Cp	=	7.6	(J/K)
	albite	anorthite	sanidine
	19.77	80.17	0.06
Total	solids	mass	=	8.44	(gm)	density	=	2.81	(gm/cc)
	G	=	-142971	(J)	H	=	-112958	(J)	S	=	20.51	(J/K)	V	=	3	(cc)	Cp	=	10.42	(J/K)
Summary	of	all	fractionated	phases:	(total	mass	=	14.37	grams)
olivine	mass	=	12.86	(gm)	density	=	3.23	(gm/cc)	(analysis	in	mole	%)
	(Ca0.00Mg0.87Fe''0.13Mn0.00Co0.00Ni0.00)2SiO4
	G	=	-208507	(J)	H	=	-162788	(J)	S	=	31.25	(J/K)	V	=	3.98	(cc)	Cp	=	16.21	(J/K)
	tephroite	fayalite	co-olivine	ni-olivine	monticellite	forsterite
	0.21	12.56	0	0	0.8	86.44
feldspar	mass	=	1.51	(gm)	density	=	2.68	(gm/cc)	(analysis	in	mole	%)
	K0.00Na0.18Ca0.81Al1.81Si2.19O8
	G	=	-26278.5	(J)	H	=	-20890.8	(J)	S	=	3.68	(J/K)	V	=	0.57	(cc)	Cp	=	1.86	(J/K)
	albite	anorthite	sanidine
	18.49	81.46	0.05
Viscosity	of	the	System:	3.13	(log	10	poise)
System	mass	=	100.08	(gm)	density	=	2.68	(gm/cc)
	G	=	-1.65103e+06	(J)	H	=	-1.26251e+06	(J)	S	=	265.53	(J/K)	V	=	37.36	(cc)	Cp	=	141.95	(J/K)
Oxygen	delta	moles	=	-0.000550222	delta	grams	=	-0.0176064
	G	=	185.42	(J)	H	=	-21.59	(J)	S	=	-0.14	(J/K)	V	=	-66.93	(cc)	Cp	=	-0.02	(J/K)
**********----------**********
Title:	Dummy	Title
T	=	1180	(C)	P	=	1	(kbars)	log(10)	f	O2	=	-8.45	delta	HM	=	-5.52	NNO	=	-0.66	QFM	=	0	COH	=	2.16	IW	=	3.54
Constraint	Flags:	fO2	path	=	QFM	Fractionate	Solids
Liquid	mass	=	70.37	(gm)	density	=	2.58	(gm/cc)	viscosity	=	2.78	(log	10	poise)	(analysis	in	wt	%)
	G	=	-1.15474e+06	(J)	H	=	-877290	(J)	S	=	190.93	(J/K)	V	=	27.22	(cc)	Cp	=	102.78	(J/K)
	SiO2	TiO2	Al2O3	Fe2O3	Cr2O3	FeO	MnO	MgO	NiO	CoO	CaO	Na2O	K2O	P2O5	H2O	CO2	SO3	Cl2O-1	F2O-1
	52.66	0.31	18.9	1.36	0	7.61	0.16	6.77	0	0	8.66	2.7	0.15	0	0.71	0	0	0	0
olivine	mass	=	1.86	(gm)	density	=	3.29	(gm/cc)	(analysis	in	mole	%)
	(Ca0.00Mg0.82Fe''0.18Mn0.00Co0.00Ni0.00)2SiO4
	G	=	-29033.5	(J)	H	=	-22545.3	(J)	S	=	4.46	(J/K)	V	=	0.56	(cc)	Cp	=	2.29	(J/K)
	tephroite	fayalite	co-olivine	ni-olivine	monticellite	forsterite
	0.31	17.7	0	0	0.88	81.12
feldspar	mass	=	5.04	(gm)	density	=	2.67	(gm/cc)	(analysis	in	mole	%)
	K0.00Na0.21Ca0.79Al1.79Si2.21O8
	G	=	-87399.7	(J)	H	=	-69605.1	(J)	S	=	12.25	(J/K)	V	=	1.89	(cc)	Cp	=	6.21	(J/K)
	albite	anorthite	sanidine
	21.03	78.91	0.07
Total	solids	mass	=	6.9	(gm)	density	=	2.82	(gm/cc)
	G	=	-116433	(J)	H	=	-92150.4	(J)	S	=	16.71	(J/K)	V	=	2.45	(cc)	Cp	=	8.5	(J/K)
Summary	of	all	fractionated	phases:	(total	mass	=	22.81	grams)
olivine	mass	=	15.12	(gm)	density	=	3.24	(gm/cc)	(analysis	in	mole	%)
	(Ca0.00Mg0.87Fe''0.13Mn0.00Co0.00Ni0.00)2SiO4
	G	=	-243939	(J)	H	=	-190758	(J)	S	=	36.6	(J/K)	V	=	4.67	(cc)	Cp	=	19.01	(J/K)
	tephroite	fayalite	co-olivine	ni-olivine	monticellite	forsterite
	0.22	13.13	0	0	0.81	85.84
feldspar	mass	=	7.69	(gm)	density	=	2.68	(gm/cc)	(analysis	in	mole	%)
	K0.00Na0.20Ca0.80Al1.80Si2.20O8
	G	=	-133194	(J)	H	=	-106107	(J)	S	=	18.64	(J/K)	V	=	2.87	(cc)	Cp	=	9.45	(J/K)
	albite	anorthite	sanidine
	19.52	80.42	0.06
Viscosity	of	the	System:	3.45	(log	10	poise)
System	mass	=	100.08	(gm)	density	=	2.69	(gm/cc)
	G	=	-1.64831e+06	(J)	H	=	-1.2663e+06	(J)	S	=	262.88	(J/K)	V	=	37.21	(cc)	Cp	=	139.74	(J/K)
Oxygen	delta	moles	=	-0.000695961	delta	grams	=	-0.0222699
	G	=	232.74	(J)	H	=	-27.05	(J)	S	=	-0.18	(J/K)	V	=	-84.09	(cc)	Cp	=	-0.03	(J/K)
**********----------**********
Title:	Dummy	Title
T	=	1170	(C)	P	=	1	(kbars)	log(10)	f	O2	=	-8.57	delta	HM	=	-5.53	NNO	=	-0.66	QFM	=	0	COH	=	2.15	IW	=	3.55
Constraint	Flags:	fO2	path	=	QFM	Fractionate	Solids
Liquid	mass	=	64.62	(gm)	density	=	2.58	(gm/cc)	viscosity	=	2.88	(log	10	poise)	(analysis	in	wt	%)
	G	=	-1.05615e+06	(J)	H	=	-803672	(J)	S	=	174.95	(J/K)	V	=	25.06	(cc)	Cp	=	93.9	(J/K)
	SiO2	TiO2	Al2O3	Fe2O3	Cr2O3	FeO	MnO	MgO	NiO	CoO	CaO	Na2O	K2O	P2O5	H2O	CO2	SO3	Cl2O-1	F2O-1
	53.24	0.34	18.43	1.42	0	7.92	0.17	6.36	0	0	8.4	2.78	0.17	0	0.77	0	0	0	0
olivine	mass	=	1.55	(gm)	density	=	3.31	(gm/cc)	(analysis	in	mole	%)
	(Ca0.00Mg0.81Fe''0.19Mn0.00Co0.00Ni0.00)2SiO4
	G	=	-23999.8	(J)	H	=	-18647.2	(J)	S	=	3.71	(J/K)	V	=	0.47	(cc)	Cp	=	1.91	(J/K)
	tephroite	fayalite	co-olivine	ni-olivine	monticellite	forsterite
	0.34	19	0	0	0.87	79.8
feldspar	mass	=	4.2	(gm)	density	=	2.67	(gm/cc)	(analysis	in	mole	%)
	K0.00Na0.22Ca0.78Al1.78Si2.22O8
	G	=	-72685.2	(J)	H	=	-58005.3	(J)	S	=	10.17	(J/K)	V	=	1.57	(cc)	Cp	=	5.16	(J/K)
	albite	anorthite	sanidine
	22.25	77.67	0.07
Total	solids	mass	=	5.75	(gm)	density	=	2.82	(gm/cc)
	G	=	-96685	(J)	H	=	-76652.6	(J)	S	=	13.88	(J/K)	V	=	2.04	(cc)	Cp	=	7.07	(J/K)
Summary	of	all	fractionated	phases:	(total	mass	=	29.71	grams)
olivine	mass	=	16.98	(gm)	density	=	3.25	(gm/cc)	(analysis	in	mole	%)
	(Ca0.00Mg0.86Fe''0.14Mn0.00Co0.00Ni0.00)2SiO4
	G	=	-272541	(J)	H	=	-213497	(J)	S	=	40.91	(J/K)	V	=	5.23	(cc)	Cp	=	21.28	(J/K)
	tephroite	fayalite	co-olivine	ni-olivine	monticellite	forsterite
	0.23	13.62	0	0	0.82	85.33
feldspar	mass	=	12.73	(gm)	density	=	2.68	(gm/cc)	(analysis	in	mole	%)
	K0.00Na0.20Ca0.80Al1.80Si2.20O8
	G	=	-220238	(J)	H	=	-175831	(J)	S	=	30.77	(J/K)	V	=	4.76	(cc)	Cp	=	15.64	(J/K)
	albite	anorthite	sanidine
	20.12	79.82	0.06
Viscosity	of	the	System:	3.79	(log	10	poise)
System	mass	=	100.07	(gm)	density	=	2.7	(gm/cc)
	G	=	-1.64562e+06	(J)	H	=	-1.26965e+06	(J)	S	=	260.52	(J/K)	V	=	37.09	(cc)	Cp	=	137.9	(J/K)
Oxygen	delta	moles	=	-0.000824422	delta	grams	=	-0.0263805
	G	=	273.58	(J)	H	=	-31.75	(J)	S	=	-0.21	(J/K)	V	=	-98.92	(cc)	Cp	=	-0.03	(J/K)
**********----------**********
Title:	Dummy	Title
T	=	1160	(C)	P	=	1	(kbars)	log(10)	f	O2	=	-8.69	delta	HM	=	-5.53	NNO	=	-0.65	QFM	=	0	COH	=	2.14	IW	=	3.57
Constraint	Flags:	fO2	path	=	QFM	Fractionate	Solids
Liquid	mass	=	58.07	(gm)	density	=	2.57	(gm/cc)	viscosity	=	2.93	(log	10	poise)	(analysis	in	wt	%)
	G	=	-944358	(J)	H	=	-719278	(J)	S	=	157.05	(J/K)	V	=	22.57	(cc)	Cp	=	84	(J/K)
	SiO2	TiO2	Al2O3	Fe2O3	Cr2O3	FeO	MnO	MgO	NiO	CoO	CaO	Na2O	K2O	P2O5	H2O	CO2	SO3	Cl2O-1	F2O-1
	53.52	0.38	18.04	1.5	0	8.36	0.19	5.91	0	0	8.16	2.9	0.19	0	0.86	0	0	0	0
orthopyroxene	mass	=	2.38	(gm)	density	=	3.25	(gm/cc)	(analysis	in	mole	%)
	opx	Na0.00Ca0.06Fe''0.36Mg1.51Fe'''0.02Ti0.00Al0.12Si1.93O6
	G	=	-38133	(J)	H	=	-29953	(J)	S	=	5.71	(J/K)	V	=	0.73	(cc)	Cp	=	2.99	(J/K)
	diopside	clinoenstatit	hedenbergite	alumino-buffo	buffonite	essenite	jadeite
	-37.1	94.11	35.59	5.04	-4.82	7.06	0.13
feldspar	mass	=	4.16	(gm)	density	=	2.67	(gm/cc)	(analysis	in	mole	%)
	K0.00Na0.23Ca0.77Al1.77Si2.23O8
	G	=	-71950.5	(J)	H	=	-57539.2	(J)	S	=	10.06	(J/K)	V	=	1.56	(cc)	Cp	=	5.11	(J/K)
	albite	anorthite	sanidine
	23.28	76.64	0.08
Total	solids	mass	=	6.54	(gm)	density	=	2.86	(gm/cc)
	G	=	-110084	(J)	H	=	-87492.2	(J)	S	=	15.76	(J/K)	V	=	2.29	(cc)	Cp	=	8.1	(J/K)
Summary	of	all	fractionated	phases:	(total	mass	=	35.45	grams)
olivine	mass	=	18.53	(gm)	density	=	3.25	(gm/cc)	(analysis	in	mole	%)
	(Ca0.00Mg0.86Fe''0.14Mn0.00Co0.00Ni0.00)2SiO4
	G	=	-296074	(J)	H	=	-232357	(J)	S	=	44.46	(J/K)	V	=	5.7	(cc)	Cp	=	23.17	(J/K)
	tephroite	fayalite	co-olivine	ni-olivine	monticellite	forsterite
	0.24	14.06	0	0	0.82	84.88
feldspar	mass	=	16.92	(gm)	density	=	2.68	(gm/cc)	(analysis	in	mole	%)
	K0.00Na0.21Ca0.79Al1.79Si2.21O8
	G	=	-292467	(J)	H	=	-234006	(J)	S	=	40.79	(J/K)	V	=	6.33	(cc)	Cp	=	20.78	(J/K)
	albite	anorthite	sanidine
	20.65	79.29	0.06
Viscosity	of	the	System:	4.23	(log	10	poise)
System	mass	=	100.07	(gm)	density	=	2.71	(gm/cc)
	G	=	-1.64298e+06	(J)	H	=	-1.27313e+06	(J)	S	=	258.07	(J/K)	V	=	36.89	(cc)	Cp	=	136.05	(J/K)
Oxygen	delta	moles	=	-0.000901783	delta	grams	=	-0.028856
	G	=	296.94	(J)	H	=	-34.4	(J)	S	=	-0.23	(J/K)	V	=	-107.45	(cc)	Cp	=	-0.03	(J/K)
**********----------**********
Title:	Dummy	Title
T	=	1150	(C)	P	=	1	(kbars)	log(10)	f	O2	=	-8.81	delta	HM	=	-5.53	NNO	=	-0.65	QFM	=	0	COH	=	2.13	IW	=	3.58
Constraint	Flags:	fO2	path	=	QFM	Fractionate	Solids
Liquid	mass	=	52.7	(gm)	density	=	2.57	(gm/cc)	viscosity	=	2.99	(log	10	poise)	(analysis	in	wt	%)
	G	=	-852663	(J)	H	=	-650092	(J)	S	=	142.34	(J/K)	V	=	20.53	(cc)	Cp	=	75.88	(J/K)
	SiO2	TiO2	Al2O3	Fe2O3	Cr2O3	FeO	MnO	MgO	NiO	CoO	CaO	Na2O	K2O	P2O5	H2O	CO2	SO3	Cl2O-1	F2O-1
	53.79	0.41	17.66	1.58	0	8.77	0.21	5.47	0	0	7.93	3.02	0.2	0	0.95	0	0	0	0
orthopyroxene	mass	=	1.96	(gm)	density	=	3.26	(gm/cc)	(analysis	in	mole	%)
	opx	Na0.00Ca0.06Fe''0.38Mg1.49Fe'''0.02Ti0.00Al0.12Si1.93O6
	G	=	-31128	(J)	H	=	-24480.2	(J)	S	=	4.67	(J/K)	V	=	0.6	(cc)	Cp	=	2.45	(J/K)
	diopside	clinoenstatit	hedenbergite	alumino-buffo	buffonite	essenite	jadeite
	-39.31	93.85	38.19	4.86	-4.63	6.91	0.13
feldspar	mass	=	3.42	(gm)	density	=	2.67	(gm/cc)	(analysis	in	mole	%)
	K0.00Na0.24Ca0.76Al1.76Si2.24O8
	G	=	-59048.4	(J)	H	=	-47320.2	(J)	S	=	8.24	(J/K)	V	=	1.28	(cc)	Cp	=	4.2	(J/K)
	albite	anorthite	sanidine
	24.29	75.62	0.09
Total	solids	mass	=	5.38	(gm)	density	=	2.86	(gm/cc)
	G	=	-90176.4	(J)	H	=	-71800.4	(J)	S	=	12.91	(J/K)	V	=	1.88	(cc)	Cp	=	6.65	(J/K)
Summary	of	all	fractionated	phases:	(total	mass	=	41.99	grams)
olivine	mass	=	18.53	(gm)	density	=	3.25	(gm/cc)	(analysis	in	mole	%)
	(Ca0.00Mg0.86Fe''0.14Mn0.00Co0.00Ni0.00)2SiO4
	G	=	-295630	(J)	H	=	-232588	(J)	S	=	44.3	(J/K)	V	=	5.69	(cc)	Cp	=	23.14	(J/K)
	tephroite	fayalite	co-olivine	ni-olivine	monticellite	forsterite
	0.24	14.06	0	0	0.82	84.88
orthopyroxene	mass	=	2.38	(gm)	density	=	3.25	(gm/cc)	(analysis	in	mole	%)
	opx	Na0.00Ca0.06Fe''0.36Mg1.51Fe'''0.02Ti0.00Al0.12Si1.93O6
	G	=	-38041.8	(J)	H	=	-29956	(J)	S	=	5.68	(J/K)	V	=	0.73	(cc)	Cp	=	2.98	(J/K)
	diopside	clinoenstatit	hedenbergite	alumino-buffo	buffonite	essenite	jadeite
	-37.1	94.11	35.59	5.04	-4.82	7.06	0.13
feldspar	mass	=	21.09	(gm)	density	=	2.67	(gm/cc)	(analysis	in	mole	%)
	K0.00Na0.21Ca0.79Al1.79Si2.21O8
	G	=	-363863	(J)	H	=	-291766	(J)	S	=	50.66	(J/K)	V	=	7.88	(cc)	Cp	=	25.87	(J/K)
	albite	anorthite	sanidine
	21.17	78.77	0.07
Viscosity	of	the	System:	4.84	(log	10	poise)
System	mass	=	100.07	(gm)	density	=	2.73	(gm/cc)
	G	=	-1.64037e+06	(J)	H	=	-1.2762e+06	(J)	S	=	255.89	(J/K)	V	=	36.71	(cc)	Cp	=	134.52	(J/K)
Oxygen	delta	moles	=	-0.000970975	delta	grams	=	-0.03107
	G	=	317.24	(J)	H	=	-36.69	(J)	S	=	-0.25	(J/K)	V	=	-114.89	(cc)	Cp	=	-0.04	(J/K)
**********----------**********
Title:	Dummy	Title
T	=	1140	(C)	P	=	1	(kbars)	log(10)	f	O2	=	-8.93	delta	HM	=	-5.53	NNO	=	-0.65	QFM	=	0	COH	=	2.12	IW	=	3.59
Constraint	Flags:	fO2	path	=	QFM	Fractionate	Solids
Liquid	mass	=	48.24	(gm)	density	=	2.56	(gm/cc)	viscosity	=	3.04	(log	10	poise)	(analysis	in	wt	%)
	G	=	-776734	(J)	H	=	-592844	(J)	S	=	130.13	(J/K)	V	=	18.83	(cc)	Cp	=	69.16	(J/K)
	SiO2	TiO2	Al2O3	Fe2O3	Cr2O3	FeO	MnO	MgO	NiO	CoO	CaO	Na2O	K2O	P2O5	H2O	CO2	SO3	Cl2O-1	F2O-1
	54.05	0.45	17.29	1.66	0	9.16	0.23	5.07	0	0	7.71	3.13	0.22	0	1.04	0	0	0	0
orthopyroxene	mass	=	1.62	(gm)	density	=	3.27	(gm/cc)	(analysis	in	mole	%)
	opx	Na0.00Ca0.06Fe''0.41Mg1.46Fe'''0.02Ti0.00Al0.12Si1.93O6
	G	=	-25531.3	(J)	H	=	-20102.7	(J)	S	=	3.84	(J/K)	V	=	0.49	(cc)	Cp	=	2.02	(J/K)
	diopside	clinoenstatit	hedenbergite	alumino-buffo	buffonite	essenite	jadeite
	-41.63	93.61	40.87	4.69	-4.46	6.78	0.13
feldspar	mass	=	2.84	(gm)	density	=	2.67	(gm/cc)	(analysis	in	mole	%)
	K0.00Na0.25Ca0.75Al1.75Si2.25O8
	G	=	-49028.8	(J)	H	=	-39373.1	(J)	S	=	6.83	(J/K)	V	=	1.07	(cc)	Cp	=	3.49	(J/K)
	albite	anorthite	sanidine
	25.29	74.61	0.1
Total	solids	mass	=	4.46	(gm)	density	=	2.86	(gm/cc)
	G	=	-74560.1	(J)	H	=	-59475.7	(J)	S	=	10.67	(J/K)	V	=	1.56	(cc)	Cp	=	5.5	(J/K)
Summary	of	all	fractionated	phases:	(total	mass	=	47.36	grams)
olivine	mass	=	18.53	(gm)	density	=	3.26	(gm/cc)	(analysis	in	mole	%)
	(Ca0.00Mg0.86Fe''0.14Mn0.00Co0.00Ni0.00)2SiO4
	G	=	-295188	(J)	H	=	-232820	(J)	S	=	44.13	(J/K)	V	=	5.69	(cc)	Cp	=	23.12	(J/K)
	tephroite	fayalite	co-olivine	ni-olivine	monticellite	forsterite
	0.24	14.06	0	0	0.82	84.88
orthopyroxene	mass	=	4.33	(gm)	density	=	3.26	(gm/cc)	(analysis	in	mole	%)
	opx	Na0.00Ca0.06Fe''0.37Mg1.50Fe'''0.02Ti0.00Al0.12Si1.93O6
	G	=	-69032.5	(J)	H	=	-54463.6	(J)	S	=	10.31	(J/K)	V	=	1.33	(cc)	Cp	=	5.43	(J/K)
	diopside	clinoenstatit	hedenbergite	alumino-buffo	buffonite	essenite	jadeite
	-38.1	93.99	36.76	4.96	-4.74	6.99	0.13
feldspar	mass	=	24.5	(gm)	density	=	2.67	(gm/cc)	(analysis	in	mole	%)
	K0.00Na0.22Ca0.78Al1.78Si2.22O8
	G	=	-422276	(J)	H	=	-339349	(J)	S	=	58.68	(J/K)	V	=	9.16	(cc)	Cp	=	30.03	(J/K)
	albite	anorthite	sanidine
	21.6	78.33	0.07
Viscosity	of	the	System:	6.1	(log	10	poise)
System	mass	=	100.07	(gm)	density	=	2.74	(gm/cc)
	G	=	-1.63779e+06	(J)	H	=	-1.27895e+06	(J)	S	=	253.93	(J/K)	V	=	36.57	(cc)	Cp	=	133.24	(J/K)
Oxygen	delta	moles	=	-0.0010326	delta	grams	=	-0.033042
	G	=	334.73	(J)	H	=	-38.64	(J)	S	=	-0.26	(J/K)	V	=	-121.32	(cc)	Cp	=	-0.04	(J/K)
**********----------**********
Title:	Dummy	Title
T	=	1130	(C)	P	=	1	(kbars)	log(10)	f	O2	=	-9.05	delta	HM	=	-5.54	NNO	=	-0.64	QFM	=	0	COH	=	2.11	IW	=	3.6
Constraint	Flags:	fO2	path	=	QFM	Fractionate	Solids
Liquid	mass	=	44.48	(gm)	density	=	2.56	(gm/cc)	viscosity	=	3.09	(log	10	poise)	(analysis	in	wt	%)
	G	=	-712845	(J)	H	=	-544709	(J)	S	=	119.83	(J/K)	V	=	17.39	(cc)	Cp	=	63.51	(J/K)
	SiO2	TiO2	Al2O3	Fe2O3	Cr2O3	FeO	MnO	MgO	NiO	CoO	CaO	Na2O	K2O	P2O5	H2O	CO2	SO3	Cl2O-1	F2O-1
	54.3	0.49	16.92	1.74	0	9.53	0.24	4.68	0	0	7.5	3.24	0.24	0	1.12	0	0	0	0
orthopyroxene	mass	=	1.36	(gm)	density	=	3.29	(gm/cc)	(analysis	in	mole	%)
	opx	Na0.00Ca0.06Fe''0.44Mg1.43Fe'''0.02Ti0.00Al0.11Si1.93O6
	G	=	-21272.9	(J)	H	=	-16769.3	(J)	S	=	3.21	(J/K)	V	=	0.41	(cc)	Cp	=	1.68	(J/K)
	diopside	clinoenstatit	hedenbergite	alumino-buffo	buffonite	essenite	jadeite
	-44.06	93.38	43.62	4.54	-4.3	6.68	0.14
feldspar	mass	=	2.4	(gm)	density	=	2.67	(gm/cc)	(analysis	in	mole	%)
	K0.00Na0.26Ca0.74Al1.74Si2.26O8
	G	=	-41371.4	(J)	H	=	-33293.3	(J)	S	=	5.76	(J/K)	V	=	0.9	(cc)	Cp	=	2.95	(J/K)
	albite	anorthite	sanidine
	26.28	73.6	0.12
Total	solids	mass	=	3.76	(gm)	density	=	2.86	(gm/cc)
	G	=	-62644.2	(J)	H	=	-50062.6	(J)	S	=	8.97	(J/K)	V	=	1.32	(cc)	Cp	=	4.63	(J/K)
Summary	of	all	fractionated	phases:	(total	mass	=	51.82	grams)
olivine	mass	=	18.53	(gm)	density	=	3.26	(gm/cc)	(analysis	in	mole	%)
	(Ca0.00Mg0.86Fe''0.14Mn0.00Co0.00Ni0.00)2SiO4
	G	=	-294747	(J)	H	=	-233051	(J)	S	=	43.97	(J/K)	V	=	5.69	(cc)	Cp	=	23.1	(J/K)
	tephroite	fayalite	co-olivine	ni-olivine	monticellite	forsterite
	0.24	14.06	0	0	0.82	84.88
orthopyroxene	mass	=	5.95	(gm)	density	=	3.26	(gm/cc)	(analysis	in	mole	%)
	opx	Na0.00Ca0.06Fe''0.38Mg1.49Fe'''0.02Ti0.00Al0.12Si1.93O6
	G	=	-94388.8	(J)	H	=	-74613.8	(J)	S	=	14.09	(J/K)	V	=	1.82	(cc)	Cp	=	7.43	(J/K)
	diopside	clinoenstatit	hedenbergite	alumino-buffo	buffonite	essenite	jadeite
	-39.05	93.89	37.87	4.88	-4.66	6.94	0.13
feldspar	mass	=	27.35	(gm)	density	=	2.67	(gm/cc)	(analysis	in	mole	%)
	K0.00Na0.22Ca0.78Al1.78Si2.22O8
	G	=	-470604	(J)	H	=	-379019	(J)	S	=	65.27	(J/K)	V	=	10.23	(cc)	Cp	=	33.49	(J/K)
	albite	anorthite	sanidine
	21.99	77.94	0.07
Viscosity	of	the	System	cannot	be	computed.
System	mass	=	100.06	(gm)	density	=	2.75	(gm/cc)
	G	=	-1.63523e+06	(J)	H	=	-1.28146e+06	(J)	S	=	252.13	(J/K)	V	=	36.44	(cc)	Cp	=	132.15	(J/K)
Oxygen	delta	moles	=	-0.00108795	delta	grams	=	-0.0348132
	G	=	349.89	(J)	H	=	-40.32	(J)	S	=	-0.28	(J/K)	V	=	-126.92	(cc)	Cp	=	-0.04	(J/K)
**********----------**********
Title:	Dummy	Title
T	=	1120	(C)	P	=	1	(kbars)	log(10)	f	O2	=	-9.18	delta	HM	=	-5.54	NNO	=	-0.64	QFM	=	0	COH	=	2.09	IW	=	3.62
Constraint	Flags:	fO2	path	=	QFM	Fractionate	Solids
Liquid	mass	=	41.26	(gm)	density	=	2.55	(gm/cc)	viscosity	=	3.14	(log	10	poise)	(analysis	in	wt	%)
	G	=	-658355	(J)	H	=	-503686	(J)	S	=	111.02	(J/K)	V	=	16.17	(cc)	Cp	=	58.69	(J/K)
	SiO2	TiO2	Al2O3	Fe2O3	Cr2O3	FeO	MnO	MgO	NiO	CoO	CaO	Na2O	K2O	P2O5	H2O	CO2	SO3	Cl2O-1	F2O-1
	54.55	0.52	16.57	1.81	0	9.88	0.26	4.32	0	0	7.29	3.33	0.26	0	1.21	0	0	0	0
orthopyroxene	mass	=	1.16	(gm)	density	=	3.3	(gm/cc)	(analysis	in	mole	%)
	opx	Na0.00Ca0.07Fe''0.46Mg1.40Fe'''0.02Ti0.00Al0.11Si1.93O6
	G	=	-17960.4	(J)	H	=	-14174.4	(J)	S	=	2.72	(J/K)	V	=	0.35	(cc)	Cp	=	1.43	(J/K)
	diopside	clinoenstatit	hedenbergite	alumino-buffo	buffonite	essenite	jadeite
	-46.62	93.17	46.47	4.41	-4.16	6.59	0.14
feldspar	mass	=	2.06	(gm)	density	=	2.66	(gm/cc)	(analysis	in	mole	%)
	K0.00Na0.27Ca0.73Al1.73Si2.27O8
	G	=	-35390	(J)	H	=	-28539.5	(J)	S	=	4.92	(J/K)	V	=	0.77	(cc)	Cp	=	2.52	(J/K)
	albite	anorthite	sanidine
	27.27	72.6	0.13
Total	solids	mass	=	3.22	(gm)	density	=	2.86	(gm/cc)
	G	=	-53350.3	(J)	H	=	-42713.8	(J)	S	=	7.63	(J/K)	V	=	1.12	(cc)	Cp	=	3.95	(J/K)
Summary	of	all	fractionated	phases:	(total	mass	=	55.58	grams)
olivine	mass	=	18.53	(gm)	density	=	3.26	(gm/cc)	(analysis	in	mole	%)
	(Ca0.00Mg0.86Fe''0.14Mn0.00Co0.00Ni0.00)2SiO4
	G	=	-294308	(J)	H	=	-233282	(J)	S	=	43.8	(J/K)	V	=	5.68	(cc)	Cp	=	23.07	(J/K)
	tephroite	fayalite	co-olivine	ni-olivine	monticellite	forsterite
	0.24	14.06	0	0	0.82	84.88
orthopyroxene	mass	=	7.31	(gm)	density	=	3.27	(gm/cc)	(analysis	in	mole	%)
	opx	Na0.00Ca0.06Fe''0.39Mg1.48Fe'''0.02Ti0.00Al0.12Si1.93O6
	G	=	-115455	(J)	H	=	-91447.5	(J)	S	=	17.23	(J/K)	V	=	2.24	(cc)	Cp	=	9.1	(J/K)
	diopside	clinoenstatit	hedenbergite	alumino-buffo	buffonite	essenite	jadeite
	-39.98	93.8	38.94	4.82	-4.59	6.89	0.13
feldspar	mass	=	29.75	(gm)	density	=	2.67	(gm/cc)	(analysis	in	mole	%)
	K0.00Na0.22Ca0.78Al1.78Si2.22O8
	G	=	-511220	(J)	H	=	-412638	(J)	S	=	70.76	(J/K)	V	=	11.12	(cc)	Cp	=	36.39	(J/K)
	albite	anorthite	sanidine
	22.33	77.59	0.08
Viscosity	of	the	System	cannot	be	computed.
System	mass	=	100.06	(gm)	density	=	2.75	(gm/cc)
	G	=	-1.63269e+06	(J)	H	=	-1.28377e+06	(J)	S	=	250.46	(J/K)	V	=	36.33	(cc)	Cp	=	131.21	(J/K)
Oxygen	delta	moles	=	-0.001138	delta	grams	=	-0.0364145
	G	=	363.08	(J)	H	=	-41.76	(J)	S	=	-0.29	(J/K)	V	=	-131.81	(cc)	Cp	=	-0.04	(J/K)
**********----------**********
Title:	Dummy	Title
T	=	1110	(C)	P	=	1	(kbars)	log(10)	f	O2	=	-9.3	delta	HM	=	-5.54	NNO	=	-0.64	QFM	=	0	COH	=	2.08	IW	=	3.63
Constraint	Flags:	fO2	path	=	QFM	Fractionate	Solids
Liquid	mass	=	38.33	(gm)	density	=	2.55	(gm/cc)	viscosity	=	3.19	(log	10	poise)	(analysis	in	wt	%)
	G	=	-609337	(J)	H	=	-466836	(J)	S	=	103.03	(J/K)	V	=	15.06	(cc)	Cp	=	54.32	(J/K)
	SiO2	TiO2	Al2O3	Fe2O3	Cr2O3	FeO	MnO	MgO	NiO	CoO	CaO	Na2O	K2O	P2O5	H2O	CO2	SO3	Cl2O-1	F2O-1
	54.83	0.56	16.27	1.86	0	10.13	0.28	3.97	0	0	7.06	3.44	0.27	0	1.3	0	0	0	0
clinopyroxene	mass	=	1.19	(gm)	density	=	3.32	(gm/cc)	(analysis	in	mole	%)
	cpx	Na0.00Ca0.15Fe''0.53Mg1.22Fe'''0.04Ti0.00Al0.15Si1.91O6
	G	=	-17993.4	(J)	H	=	-14161.8	(J)	S	=	2.77	(J/K)	V	=	0.36	(cc)	Cp	=	1.43	(J/K)
	diopside	clinoenstatit	hedenbergite	alumino-buffo	buffonite	essenite	jadeite
	-47.64	84.47	53.46	5.7	-5.25	8.87	0.39
feldspar	mass	=	1.75	(gm)	density	=	2.66	(gm/cc)	(analysis	in	mole	%)
	K0.00Na0.28Ca0.72Al1.72Si2.28O8
	G	=	-29972.3	(J)	H	=	-24220.8	(J)	S	=	4.16	(J/K)	V	=	0.66	(cc)	Cp	=	2.14	(J/K)
	albite	anorthite	sanidine
	28.33	71.53	0.14
Total	solids	mass	=	2.93	(gm)	density	=	2.89	(gm/cc)
	G	=	-47965.7	(J)	H	=	-38382.6	(J)	S	=	6.93	(J/K)	V	=	1.01	(cc)	Cp	=	3.57	(J/K)
Summary	of	all	fractionated	phases:	(total	mass	=	58.8	grams)
olivine	mass	=	18.53	(gm)	density	=	3.26	(gm/cc)	(analysis	in	mole	%)
	(Ca0.00Mg0.86Fe''0.14Mn0.00Co0.00Ni0.00)2SiO4
	G	=	-293871	(J)	H	=	-233512	(J)	S	=	43.64	(J/K)	V	=	5.68	(cc)	Cp	=	23.05	(J/K)
	tephroite	fayalite	co-olivine	ni-olivine	monticellite	forsterite
	0.24	14.06	0	0	0.82	84.88
orthopyroxene	mass	=	8.47	(gm)	density	=	3.28	(gm/cc)	(analysis	in	mole	%)
	opx	Na0.00Ca0.06Fe''0.40Mg1.47Fe'''0.02Ti0.00Al0.12Si1.93O6
	G	=	-133183	(J)	H	=	-105700	(J)	S	=	19.87	(J/K)	V	=	2.58	(cc)	Cp	=	10.52	(J/K)
	diopside	clinoenstatit	hedenbergite	alumino-buffo	buffonite	essenite	jadeite
	-40.88	93.71	39.95	4.77	-4.54	6.85	0.13
feldspar	mass	=	31.8	(gm)	density	=	2.67	(gm/cc)	(analysis	in	mole	%)
	K0.00Na0.23Ca0.77Al1.77Si2.23O8
	G	=	-545808	(J)	H	=	-441528	(J)	S	=	75.39	(J/K)	V	=	11.89	(cc)	Cp	=	38.87	(J/K)
	albite	anorthite	sanidine
	22.65	77.26	0.08
Viscosity	of	the	System	cannot	be	computed.
System	mass	=	100.06	(gm)	density	=	2.76	(gm/cc)
	G	=	-1.63017e+06	(J)	H	=	-1.28596e+06	(J)	S	=	248.86	(J/K)	V	=	36.23	(cc)	Cp	=	130.33	(J/K)
Oxygen	delta	moles	=	-0.00118708	delta	grams	=	-0.0379853
	G	=	375.71	(J)	H	=	-43.13	(J)	S	=	-0.3	(J/K)	V	=	-136.51	(cc)	Cp	=	-0.04	(J/K)
**********----------**********
Title:	Dummy	Title
T	=	1100	(C)	P	=	1	(kbars)	log(10)	f	O2	=	-9.43	delta	HM	=	-5.54	NNO	=	-0.63	QFM	=	0	COH	=	2.07	IW	=	3.64
Constraint	Flags:	fO2	path	=	QFM	Fractionate	Solids
Liquid	mass	=	35.75	(gm)	density	=	2.54	(gm/cc)	viscosity	=	3.25	(log	10	poise)	(analysis	in	wt	%)
	G	=	-566333	(J)	H	=	-434518	(J)	S	=	95.99	(J/K)	V	=	14.08	(cc)	Cp	=	50.49	(J/K)
	SiO2	TiO2	Al2O3	Fe2O3	Cr2O3	FeO	MnO	MgO	NiO	CoO	CaO	Na2O	K2O	P2O5	H2O	CO2	SO3	Cl2O-1	F2O-1
	55.12	0.6	15.99	1.92	0	10.37	0.3	3.63	0	0	6.84	3.54	0.29	0	1.4	0	0	0	0
clinopyroxene	mass	=	1.05	(gm)	density	=	3.33	(gm/cc)	(analysis	in	mole	%)
	cpx	Na0.00Ca0.15Fe''0.56Mg1.18Fe'''0.04Ti0.00Al0.15Si1.91O6
	G	=	-15783.3	(J)	H	=	-12436.7	(J)	S	=	2.44	(J/K)	V	=	0.32	(cc)	Cp	=	1.26	(J/K)
	diopside	clinoenstatit	hedenbergite	alumino-buffo	buffonite	essenite	jadeite
	-50.29	84.19	56.27	5.65	-5.16	8.94	0.41
feldspar	mass	=	1.53	(gm)	density	=	2.66	(gm/cc)	(analysis	in	mole	%)
	K0.00Na0.29Ca0.70Al1.70Si2.30O8
	G	=	-26250.7	(J)	H	=	-21257.5	(J)	S	=	3.64	(J/K)	V	=	0.58	(cc)	Cp	=	1.87	(J/K)
	albite	anorthite	sanidine
	29.39	70.46	0.15
Total	solids	mass	=	2.58	(gm)	density	=	2.9	(gm/cc)
	G	=	-42034	(J)	H	=	-33694.2	(J)	S	=	6.07	(J/K)	V	=	0.89	(cc)	Cp	=	3.13	(J/K)
Summary	of	all	fractionated	phases:	(total	mass	=	61.72	grams)
olivine	mass	=	18.53	(gm)	density	=	3.26	(gm/cc)	(analysis	in	mole	%)
	(Ca0.00Mg0.86Fe''0.14Mn0.00Co0.00Ni0.00)2SiO4
	G	=	-293435	(J)	H	=	-233743	(J)	S	=	43.47	(J/K)	V	=	5.68	(cc)	Cp	=	23.03	(J/K)
	tephroite	fayalite	co-olivine	ni-olivine	monticellite	forsterite
	0.24	14.06	0	0	0.82	84.88
orthopyroxene	mass	=	8.47	(gm)	density	=	3.28	(gm/cc)	(analysis	in	mole	%)
	opx	Na0.00Ca0.06Fe''0.40Mg1.47Fe'''0.02Ti0.00Al0.12Si1.93O6
	G	=	-132985	(J)	H	=	-105806	(J)	S	=	19.79	(J/K)	V	=	2.58	(cc)	Cp	=	10.51	(J/K)
	diopside	clinoenstatit	hedenbergite	alumino-buffo	buffonite	essenite	jadeite
	-40.88	93.71	39.95	4.77	-4.54	6.85	0.13
clinopyroxene	mass	=	1.18	(gm)	density	=	3.32	(gm/cc)	(analysis	in	mole	%)
	cpx	Na0.00Ca0.15Fe''0.53Mg1.22Fe'''0.04Ti0.00Al0.15Si1.91O6
	G	=	-17932.3	(J)	H	=	-14149.6	(J)	S	=	2.75	(J/K)	V	=	0.36	(cc)	Cp	=	1.43	(J/K)
	diopside	clinoenstatit	hedenbergite	alumino-buffo	buffonite	essenite	jadeite
	-47.64	84.47	53.46	5.7	-5.25	8.87	0.39
feldspar	mass	=	33.55	(gm)	density	=	2.67	(gm/cc)	(analysis	in	mole	%)
	K0.00Na0.23Ca0.77Al1.77Si2.23O8
	G	=	-574940	(J)	H	=	-466121	(J)	S	=	79.25	(J/K)	V	=	12.54	(cc)	Cp	=	40.96	(J/K)
	albite	anorthite	sanidine
	22.95	76.97	0.08
Viscosity	of	the	System	cannot	be	computed.
System	mass	=	100.06	(gm)	density	=	2.77	(gm/cc)
	G	=	-1.62766e+06	(J)	H	=	-1.28803e+06	(J)	S	=	247.34	(J/K)	V	=	36.14	(cc)	Cp	=	129.54	(J/K)
Oxygen	delta	moles	=	-0.00123187	delta	grams	=	-0.0394182
	G	=	386.74	(J)	H	=	-44.31	(J)	S	=	-0.31	(J/K)	V	=	-140.64	(cc)	Cp	=	-0.04	(J/K)
**********----------**********
Title:	Dummy	Title
T	=	1090	(C)	P	=	1	(kbars)	log(10)	f	O2	=	-9.56	delta	HM	=	-5.55	NNO	=	-0.63	QFM	=	0	COH	=	2.06	IW	=	3.65
Constraint	Flags:	fO2	path	=	QFM	Fractionate	Solids
Liquid	mass	=	33.5	(gm)	density	=	2.53	(gm/cc)	viscosity	=	3.3	(log	10	poise)	(analysis	in	wt	%)
	G	=	-528837	(J)	H	=	-406363	(J)	S	=	89.85	(J/K)	V	=	13.23	(cc)	Cp	=	47.15	(J/K)
	SiO2	TiO2	Al2O3	Fe2O3	Cr2O3	FeO	MnO	MgO	NiO	CoO	CaO	Na2O	K2O	P2O5	H2O	CO2	SO3	Cl2O-1	F2O-1
	55.41	0.64	15.71	1.97	0	10.58	0.32	3.3	0	0	6.62	3.64	0.31	0	1.49	0	0	0	0
clinopyroxene	mass	=	0.91	(gm)	density	=	3.34	(gm/cc)	(analysis	in	mole	%)
	cpx	Na0.00Ca0.16Fe''0.59Mg1.15Fe'''0.04Ti0.00Al0.15Si1.90O6
	G	=	-13606.4	(J)	H	=	-10733.4	(J)	S	=	2.11	(J/K)	V	=	0.27	(cc)	Cp	=	1.09	(J/K)
	diopside	clinoenstatit	hedenbergite	alumino-buffo	buffonite	essenite	jadeite
	-53.1	83.94	59.18	5.59	-5.07	9.03	0.42
feldspar	mass	=	1.34	(gm)	density	=	2.66	(gm/cc)	(analysis	in	mole	%)
	K0.00Na0.30Ca0.69Al1.69Si2.31O8
	G	=	-22991.4	(J)	H	=	-18656.8	(J)	S	=	3.18	(J/K)	V	=	0.5	(cc)	Cp	=	1.64	(J/K)
	albite	anorthite	sanidine
	30.47	69.37	0.16
Total	solids	mass	=	2.26	(gm)	density	=	2.9	(gm/cc)
	G	=	-36597.7	(J)	H	=	-29390.2	(J)	S	=	5.29	(J/K)	V	=	0.78	(cc)	Cp	=	2.73	(J/K)
Summary	of	all	fractionated	phases:	(total	mass	=	64.3	grams)
olivine	mass	=	18.53	(gm)	density	=	3.26	(gm/cc)	(analysis	in	mole	%)
	(Ca0.00Mg0.86Fe''0.14Mn0.00Co0.00Ni0.00)2SiO4
	G	=	-293002	(J)	H	=	-233973	(J)	S	=	43.3	(J/K)	V	=	5.68	(cc)	Cp	=	23	(J/K)
	tephroite	fayalite	co-olivine	ni-olivine	monticellite	forsterite
	0.24	14.06	0	0	0.82	84.88
orthopyroxene	mass	=	8.47	(gm)	density	=	3.28	(gm/cc)	(analysis	in	mole	%)
	opx	Na0.00Ca0.06Fe''0.40Mg1.47Fe'''0.02Ti0.00Al0.12Si1.93O6
	G	=	-132788	(J)	H	=	-105911	(J)	S	=	19.72	(J/K)	V	=	2.58	(cc)	Cp	=	10.5	(J/K)
	diopside	clinoenstatit	hedenbergite	alumino-buffo	buffonite	essenite	jadeite
	-40.88	93.71	39.95	4.77	-4.54	6.85	0.13
clinopyroxene	mass	=	2.23	(gm)	density	=	3.33	(gm/cc)	(analysis	in	mole	%)
	cpx	Na0.00Ca0.15Fe''0.55Mg1.20Fe'''0.04Ti0.00Al0.15Si1.91O6
	G	=	-33630.4	(J)	H	=	-26586.9	(J)	S	=	5.17	(J/K)	V	=	0.67	(cc)	Cp	=	2.68	(J/K)
	diopside	clinoenstatit	hedenbergite	alumino-buffo	buffonite	essenite	jadeite
	-48.88	84.34	54.77	5.67	-5.21	8.9	0.4
feldspar	mass	=	35.08	(gm)	density	=	2.67	(gm/cc)	(analysis	in	mole	%)
	K0.00Na0.23Ca0.77Al1.77Si2.23O8
	G	=	-600317	(J)	H	=	-487768	(J)	S	=	82.57	(J/K)	V	=	13.12	(cc)	Cp	=	42.78	(J/K)
	albite	anorthite	sanidine
	23.23	76.68	0.09
Viscosity	of	the	System	cannot	be	computed.
System	mass	=	100.06	(gm)	density	=	2.78	(gm/cc)
	G	=	-1.62517e+06	(J)	H	=	-1.28999e+06	(J)	S	=	245.89	(J/K)	V	=	36.06	(cc)	Cp	=	128.85	(J/K)
Oxygen	delta	moles	=	-0.00127183	delta	grams	=	-0.040697
	G	=	396.05	(J)	H	=	-45.29	(J)	S	=	-0.32	(J/K)	V	=	-144.14	(cc)	Cp	=	-0.05	(J/K)
**********----------**********
Title:	Dummy	Title
T	=	1080	(C)	P	=	1	(kbars)	log(10)	f	O2	=	-9.69	delta	HM	=	-5.55	NNO	=	-0.63	QFM	=	0	COH	=	2.05	IW	=	3.67
Constraint	Flags:	fO2	path	=	QFM	Fractionate	Solids
Liquid	mass	=	31.51	(gm)	density	=	2.53	(gm/cc)	viscosity	=	3.35	(log	10	poise)	(analysis	in	wt	%)
	G	=	-495851	(J)	H	=	-381613	(J)	S	=	84.42	(J/K)	V	=	12.48	(cc)	Cp	=	44.22	(J/K)
	SiO2	TiO2	Al2O3	Fe2O3	Cr2O3	FeO	MnO	MgO	NiO	CoO	CaO	Na2O	K2O	P2O5	H2O	CO2	SO3	Cl2O-1	F2O-1
	55.69	0.68	15.43	2.02	0	10.77	0.34	3	0	0	6.41	3.74	0.33	0	1.59	0	0	0	0
clinopyroxene	mass	=	0.8	(gm)	density	=	3.36	(gm/cc)	(analysis	in	mole	%)
	cpx	Na0.00Ca0.16Fe''0.62Mg1.12Fe'''0.04Ti0.00Al0.15Si1.90O6
	G	=	-11828.4	(J)	H	=	-9340.85	(J)	S	=	1.84	(J/K)	V	=	0.24	(cc)	Cp	=	0.95	(J/K)
	diopside	clinoenstatit	hedenbergite	alumino-buffo	buffonite	essenite	jadeite
	-56.1	83.74	62.22	5.54	-4.97	9.14	0.44
feldspar	mass	=	1.19	(gm)	density	=	2.66	(gm/cc)	(analysis	in	mole	%)
	K0.00Na0.32Ca0.68Al1.68Si2.32O8
	G	=	-20323.4	(J)	H	=	-16526	(J)	S	=	2.81	(J/K)	V	=	0.45	(cc)	Cp	=	1.45	(J/K)
	albite	anorthite	sanidine
	31.56	68.26	0.18
Total	solids	mass	=	1.99	(gm)	density	=	2.9	(gm/cc)
	G	=	-32151.8	(J)	H	=	-25866.9	(J)	S	=	4.64	(J/K)	V	=	0.69	(cc)	Cp	=	2.4	(J/K)
Summary	of	all	fractionated	phases:	(total	mass	=	66.55	grams)
olivine	mass	=	18.53	(gm)	density	=	3.26	(gm/cc)	(analysis	in	mole	%)
	(Ca0.00Mg0.86Fe''0.14Mn0.00Co0.00Ni0.00)2SiO4
	G	=	-292569	(J)	H	=	-234203	(J)	S	=	43.13	(J/K)	V	=	5.67	(cc)	Cp	=	22.98	(J/K)
	tephroite	fayalite	co-olivine	ni-olivine	monticellite	forsterite
	0.24	14.06	0	0	0.82	84.88
orthopyroxene	mass	=	8.47	(gm)	density	=	3.28	(gm/cc)	(analysis	in	mole	%)
	opx	Na0.00Ca0.06Fe''0.40Mg1.47Fe'''0.02Ti0.00Al0.12Si1.93O6
	G	=	-132591	(J)	H	=	-106016	(J)	S	=	19.64	(J/K)	V	=	2.58	(cc)	Cp	=	10.49	(J/K)
	diopside	clinoenstatit	hedenbergite	alumino-buffo	buffonite	essenite	jadeite
	-40.88	93.71	39.95	4.77	-4.54	6.85	0.13
clinopyroxene	mass	=	3.14	(gm)	density	=	3.33	(gm/cc)	(analysis	in	mole	%)
	cpx	Na0.00Ca0.15Fe''0.56Mg1.19Fe'''0.04Ti0.00Al0.15Si1.91O6
	G	=	-47131.1	(J)	H	=	-37331.7	(J)	S	=	7.24	(J/K)	V	=	0.94	(cc)	Cp	=	3.76	(J/K)
	diopside	clinoenstatit	hedenbergite	alumino-buffo	buffonite	essenite	jadeite
	-50.1	84.22	56.04	5.65	-5.17	8.94	0.41
feldspar	mass	=	36.42	(gm)	density	=	2.67	(gm/cc)	(analysis	in	mole	%)
	K0.00Na0.23Ca0.76Al1.76Si2.24O8
	G	=	-622406	(J)	H	=	-506830	(J)	S	=	85.41	(J/K)	V	=	13.62	(cc)	Cp	=	44.37	(J/K)
	albite	anorthite	sanidine
	23.5	76.41	0.09
Viscosity	of	the	System	cannot	be	computed.
System	mass	=	100.06	(gm)	density	=	2.78	(gm/cc)
	G	=	-1.6227e+06	(J)	H	=	-1.29186e+06	(J)	S	=	244.5	(J/K)	V	=	35.98	(cc)	Cp	=	128.22	(J/K)
Oxygen	delta	moles	=	-0.00130768	delta	grams	=	-0.0418442
	G	=	403.89	(J)	H	=	-46.09	(J)	S	=	-0.33	(J/K)	V	=	-147.12	(cc)	Cp	=	-0.05	(J/K)
**********----------**********
Title:	Dummy	Title
T	=	1070	(C)	P	=	1	(kbars)	log(10)	f	O2	=	-9.83	delta	HM	=	-5.55	NNO	=	-0.62	QFM	=	0	COH	=	2.04	IW	=	3.68
Constraint	Flags:	fO2	path	=	QFM	Fractionate	Solids
Liquid	mass	=	29.75	(gm)	density	=	2.52	(gm/cc)	viscosity	=	3.4	(log	10	poise)	(analysis	in	wt	%)
	G	=	-466597	(J)	H	=	-359682	(J)	S	=	79.6	(J/K)	V	=	11.81	(cc)	Cp	=	41.61	(J/K)
	SiO2	TiO2	Al2O3	Fe2O3	Cr2O3	FeO	MnO	MgO	NiO	CoO	CaO	Na2O	K2O	P2O5	H2O	CO2	SO3	Cl2O-1	F2O-1
	55.97	0.71	15.15	2.07	0	10.95	0.37	2.72	0	0	6.21	3.82	0.35	0	1.68	0	0	0	0
clinopyroxene	mass	=	0.71	(gm)	density	=	3.37	(gm/cc)	(analysis	in	mole	%)
	cpx	Na0.00Ca0.16Fe''0.65Mg1.08Fe'''0.04Ti0.00Al0.15Si1.90O6
	G	=	-10361.1	(J)	H	=	-8190.53	(J)	S	=	1.62	(J/K)	V	=	0.21	(cc)	Cp	=	0.84	(J/K)
	diopside	clinoenstatit	hedenbergite	alumino-buffo	buffonite	essenite	jadeite
	-59.29	83.59	65.39	5.49	-4.88	9.25	0.45
feldspar	mass	=	1.06	(gm)	density	=	2.66	(gm/cc)	(analysis	in	mole	%)
	K0.00Na0.33Ca0.67Al1.67Si2.33O8
	G	=	-18113.7	(J)	H	=	-14759.6	(J)	S	=	2.5	(J/K)	V	=	0.4	(cc)	Cp	=	1.29	(J/K)
	albite	anorthite	sanidine
	32.68	67.13	0.19
Total	solids	mass	=	1.77	(gm)	density	=	2.9	(gm/cc)
	G	=	-28474.8	(J)	H	=	-22950.2	(J)	S	=	4.11	(J/K)	V	=	0.61	(cc)	Cp	=	2.13	(J/K)
Summary	of	all	fractionated	phases:	(total	mass	=	68.54	grams)
olivine	mass	=	18.53	(gm)	density	=	3.27	(gm/cc)	(analysis	in	mole	%)
	(Ca0.00Mg0.86Fe''0.14Mn0.00Co0.00Ni0.00)2SiO4
	G	=	-292139	(J)	H	=	-234432	(J)	S	=	42.96	(J/K)	V	=	5.67	(cc)	Cp	=	22.95	(J/K)
	tephroite	fayalite	co-olivine	ni-olivine	monticellite	forsterite
	0.24	14.06	0	0	0.82	84.88
orthopyroxene	mass	=	8.47	(gm)	density	=	3.28	(gm/cc)	(analysis	in	mole	%)
	opx	Na0.00Ca0.06Fe''0.40Mg1.47Fe'''0.02Ti0.00Al0.12Si1.93O6
	G	=	-132395	(J)	H	=	-106120	(J)	S	=	19.56	(J/K)	V	=	2.58	(cc)	Cp	=	10.48	(J/K)
	diopside	clinoenstatit	hedenbergite	alumino-buffo	buffonite	essenite	jadeite
	-40.88	93.71	39.95	4.77	-4.54	6.85	0.13
clinopyroxene	mass	=	3.94	(gm)	density	=	3.34	(gm/cc)	(analysis	in	mole	%)
	cpx	Na0.00Ca0.15Fe''0.57Mg1.17Fe'''0.04Ti0.00Al0.15Si1.91O6
	G	=	-58835.9	(J)	H	=	-46693.4	(J)	S	=	9.04	(J/K)	V	=	1.18	(cc)	Cp	=	4.71	(J/K)
	diopside	clinoenstatit	hedenbergite	alumino-buffo	buffonite	essenite	jadeite
	-51.3	84.13	57.28	5.63	-5.13	8.98	0.41
feldspar	mass	=	37.6	(gm)	density	=	2.67	(gm/cc)	(analysis	in	mole	%)
	K0.00Na0.24Ca0.76Al1.76Si2.24O8
	G	=	-641803	(J)	H	=	-523776	(J)	S	=	87.87	(J/K)	V	=	14.06	(cc)	Cp	=	45.77	(J/K)
	albite	anorthite	sanidine
	23.75	76.15	0.09
Viscosity	of	the	System	cannot	be	computed.
System	mass	=	100.06	(gm)	density	=	2.79	(gm/cc)
	G	=	-1.62024e+06	(J)	H	=	-1.29365e+06	(J)	S	=	243.15	(J/K)	V	=	35.91	(cc)	Cp	=	127.65	(J/K)
Oxygen	delta	moles	=	-0.00134	delta	grams	=	-0.0428785
	G	=	410.46	(J)	H	=	-46.75	(J)	S	=	-0.34	(J/K)	V	=	-149.64	(cc)	Cp	=	-0.05	(J/K)
**********----------**********
Title:	Dummy	Title
T	=	1060	(C)	P	=	1	(kbars)	log(10)	f	O2	=	-9.96	delta	HM	=	-5.55	NNO	=	-0.62	QFM	=	0	COH	=	2.02	IW	=	3.7
Constraint	Flags:	fO2	path	=	QFM	Fractionate	Solids
Liquid	mass	=	28.17	(gm)	density	=	2.51	(gm/cc)	viscosity	=	3.45	(log	10	poise)	(analysis	in	wt	%)
	G	=	-440464	(J)	H	=	-340105	(J)	S	=	75.28	(J/K)	V	=	11.21	(cc)	Cp	=	39.29	(J/K)
	SiO2	TiO2	Al2O3	Fe2O3	Cr2O3	FeO	MnO	MgO	NiO	CoO	CaO	Na2O	K2O	P2O5	H2O	CO2	SO3	Cl2O-1	F2O-1
	56.24	0.75	14.88	2.12	0	11.11	0.39	2.46	0	0	6.01	3.91	0.37	0	1.78	0	0	0	0
clinopyroxene	mass	=	0.63	(gm)	density	=	3.39	(gm/cc)	(analysis	in	mole	%)
	cpx	Na0.00Ca0.16Fe''0.69Mg1.05Fe'''0.05Ti0.00Al0.15Si1.90O6
	G	=	-9139.77	(J)	H	=	-7231.99	(J)	S	=	1.43	(J/K)	V	=	0.19	(cc)	Cp	=	0.74	(J/K)
	diopside	clinoenstatit	hedenbergite	alumino-buffo	buffonite	essenite	jadeite
	-62.7	83.48	68.71	5.44	-4.79	9.39	0.46
feldspar	mass	=	0.95	(gm)	density	=	2.66	(gm/cc)	(analysis	in	mole	%)
	K0.00Na0.34Ca0.66Al1.66Si2.34O8
	G	=	-16264.1	(J)	H	=	-13279.9	(J)	S	=	2.24	(J/K)	V	=	0.36	(cc)	Cp	=	1.16	(J/K)
	albite	anorthite	sanidine
	33.8	65.99	0.21
Total	solids	mass	=	1.59	(gm)	density	=	2.91	(gm/cc)
	G	=	-25403.8	(J)	H	=	-20511.9	(J)	S	=	3.67	(J/K)	V	=	0.55	(cc)	Cp	=	1.9	(J/K)
Summary	of	all	fractionated	phases:	(total	mass	=	70.3	grams)
olivine	mass	=	18.53	(gm)	density	=	3.27	(gm/cc)	(analysis	in	mole	%)
	(Ca0.00Mg0.86Fe''0.14Mn0.00Co0.00Ni0.00)2SiO4
	G	=	-291710	(J)	H	=	-234662	(J)	S	=	42.79	(J/K)	V	=	5.67	(cc)	Cp	=	22.93	(J/K)
	tephroite	fayalite	co-olivine	ni-olivine	monticellite	forsterite
	0.24	14.06	0	0	0.82	84.88
orthopyroxene	mass	=	8.47	(gm)	density	=	3.28	(gm/cc)	(analysis	in	mole	%)
	opx	Na0.00Ca0.06Fe''0.40Mg1.47Fe'''0.02Ti0.00Al0.12Si1.93O6
	G	=	-132200	(J)	H	=	-106225	(J)	S	=	19.48	(J/K)	V	=	2.58	(cc)	Cp	=	10.47	(J/K)
	diopside	clinoenstatit	hedenbergite	alumino-buffo	buffonite	essenite	jadeite
	-40.88	93.71	39.95	4.77	-4.54	6.85	0.13
clinopyroxene	mass	=	4.65	(gm)	density	=	3.34	(gm/cc)	(analysis	in	mole	%)
	cpx	Na0.00Ca0.16Fe''0.59Mg1.16Fe'''0.04Ti0.00Al0.15Si1.90O6
	G	=	-69058	(J)	H	=	-54913.3	(J)	S	=	10.61	(J/K)	V	=	1.39	(cc)	Cp	=	5.54	(J/K)
	diopside	clinoenstatit	hedenbergite	alumino-buffo	buffonite	essenite	jadeite
	-52.51	84.05	58.5	5.61	-5.09	9.02	0.42
feldspar	mass	=	38.66	(gm)	density	=	2.67	(gm/cc)	(analysis	in	mole	%)
	K0.00Na0.24Ca0.76Al1.76Si2.24O8
	G	=	-658969	(J)	H	=	-538968	(J)	S	=	90.01	(J/K)	V	=	14.46	(cc)	Cp	=	47.01	(J/K)
	albite	anorthite	sanidine
	24	75.9	0.1
Viscosity	of	the	System	cannot	be	computed.
System	mass	=	100.05	(gm)	density	=	2.79	(gm/cc)
	G	=	-1.6178e+06	(J)	H	=	-1.29539e+06	(J)	S	=	241.85	(J/K)	V	=	35.85	(cc)	Cp	=	127.13	(J/K)
Oxygen	delta	moles	=	-0.00136928	delta	grams	=	-0.0438152
	G	=	415.95	(J)	H	=	-47.27	(J)	S	=	-0.35	(J/K)	V	=	-151.77	(cc)	Cp	=	-0.05	(J/K)
**********----------**********
Title:	Dummy	Title
T	=	1050	(C)	P	=	1	(kbars)	log(10)	f	O2	=	-10.1	delta	HM	=	-5.56	NNO	=	-0.62	QFM	=	0	COH	=	2.01	IW	=	3.71
Constraint	Flags:	fO2	path	=	QFM	Fractionate	Solids
Liquid	mass	=	26.74	(gm)	density	=	2.51	(gm/cc)	viscosity	=	3.5	(log	10	poise)	(analysis	in	wt	%)
	G	=	-416962	(J)	H	=	-322513	(J)	S	=	71.38	(J/K)	V	=	10.67	(cc)	Cp	=	37.2	(J/K)
	SiO2	TiO2	Al2O3	Fe2O3	Cr2O3	FeO	MnO	MgO	NiO	CoO	CaO	Na2O	K2O	P2O5	H2O	CO2	SO3	Cl2O-1	F2O-1
	56.52	0.79	14.61	2.16	0	11.25	0.41	2.21	0	0	5.82	3.99	0.39	0	1.87	0	0	0	0
clinopyroxene	mass	=	0.57	(gm)	density	=	3.4	(gm/cc)	(analysis	in	mole	%)
	cpx	Na0.00Ca0.16Fe''0.72Mg1.01Fe'''0.05Ti0.00Al0.15Si1.90O6
	G	=	-8115.69	(J)	H	=	-6427.43	(J)	S	=	1.28	(J/K)	V	=	0.17	(cc)	Cp	=	0.66	(J/K)
	diopside	clinoenstatit	hedenbergite	alumino-buffo	buffonite	essenite	jadeite
	-66.34	83.42	72.2	5.39	-4.69	9.53	0.48
feldspar	mass	=	0.86	(gm)	density	=	2.65	(gm/cc)	(analysis	in	mole	%)
	K0.00Na0.35Ca0.65Al1.65Si2.35O8
	G	=	-14701.1	(J)	H	=	-12028.4	(J)	S	=	2.02	(J/K)	V	=	0.33	(cc)	Cp	=	1.05	(J/K)
	albite	anorthite	sanidine
	34.95	64.83	0.22
Total	solids	mass	=	1.43	(gm)	density	=	2.91	(gm/cc)
	G	=	-22816.8	(J)	H	=	-18455.8	(J)	S	=	3.3	(J/K)	V	=	0.49	(cc)	Cp	=	1.71	(J/K)
Summary	of	all	fractionated	phases:	(total	mass	=	71.88	grams)
olivine	mass	=	18.53	(gm)	density	=	3.27	(gm/cc)	(analysis	in	mole	%)
	(Ca0.00Mg0.86Fe''0.14Mn0.00Co0.00Ni0.00)2SiO4
	G	=	-291283	(J)	H	=	-234891	(J)	S	=	42.62	(J/K)	V	=	5.67	(cc)	Cp	=	22.9	(J/K)
	tephroite	fayalite	co-olivine	ni-olivine	monticellite	forsterite
	0.24	14.06	0	0	0.82	84.88
orthopyroxene	mass	=	8.47	(gm)	density	=	3.28	(gm/cc)	(analysis	in	mole	%)
	opx	Na0.00Ca0.06Fe''0.40Mg1.47Fe'''0.02Ti0.00Al0.12Si1.93O6
	G	=	-132005	(J)	H	=	-106330	(J)	S	=	19.4	(J/K)	V	=	2.58	(cc)	Cp	=	10.46	(J/K)
	diopside	clinoenstatit	hedenbergite	alumino-buffo	buffonite	essenite	jadeite
	-40.88	93.71	39.95	4.77	-4.54	6.85	0.13
clinopyroxene	mass	=	5.28	(gm)	density	=	3.35	(gm/cc)	(analysis	in	mole	%)
	cpx	Na0.00Ca0.16Fe''0.60Mg1.15Fe'''0.04Ti0.00Al0.15Si1.90O6
	G	=	-78045.2	(J)	H	=	-62182	(J)	S	=	11.99	(J/K)	V	=	1.58	(cc)	Cp	=	6.27	(J/K)
	diopside	clinoenstatit	hedenbergite	alumino-buffo	buffonite	essenite	jadeite
	-53.7	83.98	59.7	5.59	-5.05	9.06	0.42
feldspar	mass	=	39.61	(gm)	density	=	2.67	(gm/cc)	(analysis	in	mole	%)
	K0.00Na0.24Ca0.76Al1.76Si2.24O8
	G	=	-674266	(J)	H	=	-552691	(J)	S	=	91.88	(J/K)	V	=	14.81	(cc)	Cp	=	48.12	(J/K)
	albite	anorthite	sanidine
	24.24	75.66	0.1
Viscosity	of	the	System	cannot	be	computed.
System	mass	=	100.05	(gm)	density	=	2.8	(gm/cc)
	G	=	-1.61538e+06	(J)	H	=	-1.29706e+06	(J)	S	=	240.57	(J/K)	V	=	35.79	(cc)	Cp	=	126.65	(J/K)
Oxygen	delta	moles	=	-0.0013959	delta	grams	=	-0.0446672
	G	=	420.5	(J)	H	=	-47.69	(J)	S	=	-0.35	(J/K)	V	=	-153.56	(cc)	Cp	=	-0.05	(J/K)
**********----------**********
Title:	Dummy	Title
T	=	1040	(C)	P	=	1	(kbars)	log(10)	f	O2	=	-10.24	delta	HM	=	-5.56	NNO	=	-0.61	QFM	=	0	COH	=	2	IW	=	3.72
Constraint	Flags:	fO2	path	=	QFM	Fractionate	Solids
Liquid	mass	=	25.01	(gm)	density	=	2.49	(gm/cc)	viscosity	=	3.61	(log	10	poise)	(analysis	in	wt	%)
	G	=	-390895	(J)	H	=	-303201	(J)	S	=	66.78	(J/K)	V	=	10.06	(cc)	Cp	=	34.72	(J/K)
	SiO2	TiO2	Al2O3	Fe2O3	Cr2O3	FeO	MnO	MgO	NiO	CoO	CaO	Na2O	K2O	P2O5	H2O	CO2	SO3	Cl2O-1	F2O-1
	57.45	0.71	14.35	2.12	0	10.79	0.43	1.98	0	0	5.65	4.11	0.41	0	2	0	0	0	0
clinopyroxene	mass	=	0.52	(gm)	density	=	3.41	(gm/cc)	(analysis	in	mole	%)
	cpx	Na0.00Ca0.17Fe''0.75Mg0.98Fe'''0.05Ti0.00Al0.15Si1.90O6
	G	=	-7390.87	(J)	H	=	-5862.03	(J)	S	=	1.16	(J/K)	V	=	0.15	(cc)	Cp	=	0.6	(J/K)
	diopside	clinoenstatit	hedenbergite	alumino-buffo	buffonite	essenite	jadeite
	-68.29	83.01	74.71	5.17	-4.53	9.44	0.49
feldspar	mass	=	0.93	(gm)	density	=	2.65	(gm/cc)	(analysis	in	mole	%)
	K0.00Na0.36Ca0.64Al1.64Si2.36O8
	G	=	-15858.3	(J)	H	=	-13001.8	(J)	S	=	2.18	(J/K)	V	=	0.35	(cc)	Cp	=	1.13	(J/K)
	albite	anorthite	sanidine
	36.17	63.59	0.24
spinel	mass	=	0.29	(gm)	density	=	4.74	(gm/cc)	(analysis	in	mole	%)
	Fe''1.15Mg0.16Fe'''1.16Al0.22Cr0.00Ti0.31O4
	G	=	-2334.62	(J)	H	=	-1556.78	(J)	S	=	0.59	(J/K)	V	=	0.06	(cc)	Cp	=	0.27	(J/K)
	chromite	hercynite	magnetite	spinel	ulvospinel
	0	-4.99	58.14	16.03	30.83
Total	solids	mass	=	1.74	(gm)	density	=	3.08	(gm/cc)
	G	=	-25583.8	(J)	H	=	-20420.6	(J)	S	=	3.93	(J/K)	V	=	0.57	(cc)	Cp	=	2	(J/K)
Summary	of	all	fractionated	phases:	(total	mass	=	73.31	grams)
olivine	mass	=	18.53	(gm)	density	=	3.27	(gm/cc)	(analysis	in	mole	%)
	(Ca0.00Mg0.86Fe''0.14Mn0.00Co0.00Ni0.00)2SiO4
	G	=	-290858	(J)	H	=	-235120	(J)	S	=	42.45	(J/K)	V	=	5.66	(cc)	Cp	=	22.88	(J/K)
	tephroite	fayalite	co-olivine	ni-olivine	monticellite	forsterite
	0.24	14.06	0	0	0.82	84.88
orthopyroxene	mass	=	8.47	(gm)	density	=	3.29	(gm/cc)	(analysis	in	mole	%)
	opx	Na0.00Ca0.06Fe''0.40Mg1.47Fe'''0.02Ti0.00Al0.12Si1.93O6
	G	=	-131811	(J)	H	=	-106434	(J)	S	=	19.33	(J/K)	V	=	2.58	(cc)	Cp	=	10.45	(J/K)
	diopside	clinoenstatit	hedenbergite	alumino-buffo	buffonite	essenite	jadeite
	-40.88	93.71	39.95	4.77	-4.54	6.85	0.13
clinopyroxene	mass	=	5.84	(gm)	density	=	3.36	(gm/cc)	(analysis	in	mole	%)
	cpx	Na0.00Ca0.16Fe''0.61Mg1.13Fe'''0.04Ti0.00Al0.15Si1.90O6
	G	=	-85996.3	(J)	H	=	-68652.7	(J)	S	=	13.21	(J/K)	V	=	1.74	(cc)	Cp	=	6.92	(J/K)
	diopside	clinoenstatit	hedenbergite	alumino-buffo	buffonite	essenite	jadeite
	-54.9	83.93	60.89	5.57	-5.02	9.11	0.43
feldspar	mass	=	40.47	(gm)	density	=	2.67	(gm/cc)	(analysis	in	mole	%)
	K0.00Na0.24Ca0.75Al1.75Si2.25O8
	G	=	-687984	(J)	H	=	-565172	(J)	S	=	93.52	(J/K)	V	=	15.13	(cc)	Cp	=	49.11	(J/K)
	albite	anorthite	sanidine
	24.47	75.43	0.1
Viscosity	of	the	System	cannot	be	computed.
System	mass	=	100.06	(gm)	density	=	2.8	(gm/cc)
	G	=	-1.61313e+06	(J)	H	=	-1.299e+06	(J)	S	=	239.22	(J/K)	V	=	35.74	(cc)	Cp	=	126.08	(J/K)
Oxygen	delta	moles	=	-0.00112895	delta	grams	=	-0.0361251
	G	=	337.22	(J)	H	=	-38.16	(J)	S	=	-0.29	(J/K)	V	=	-123.26	(cc)	Cp	=	-0.04	(J/K)
**********----------**********
Title:	Dummy	Title
T	=	1030	(C)	P	=	1	(kbars)	log(10)	f	O2	=	-10.38	delta	HM	=	-5.56	NNO	=	-0.61	QFM	=	0	COH	=	1.99	IW	=	3.74
Constraint	Flags:	fO2	path	=	QFM	Fractionate	Solids
Liquid	mass	=	23.43	(gm)	density	=	2.46	(gm/cc)	viscosity	=	3.74	(log	10	poise)	(analysis	in	wt	%)
	G	=	-367357	(J)	H	=	-285808	(J)	S	=	62.58	(J/K)	V	=	9.51	(cc)	Cp	=	32.47	(J/K)
	SiO2	TiO2	Al2O3	Fe2O3	Cr2O3	FeO	MnO	MgO	NiO	CoO	CaO	Na2O	K2O	P2O5	H2O	CO2	SO3	Cl2O-1	F2O-1
	58.5	0.62	14.09	2.06	0	10.22	0.46	1.76	0	0	5.49	4.23	0.44	0	2.13	0	0	0	0
clinopyroxene	mass	=	0.44	(gm)	density	=	3.42	(gm/cc)	(analysis	in	mole	%)
	cpx	Na0.01Ca0.17Fe''0.77Mg0.96Fe'''0.05Ti0.00Al0.15Si1.90O6
	G	=	-6186.21	(J)	H	=	-4914.57	(J)	S	=	0.98	(J/K)	V	=	0.13	(cc)	Cp	=	0.51	(J/K)
	diopside	clinoenstatit	hedenbergite	alumino-buffo	buffonite	essenite	jadeite
	-69.88	82.56	76.95	4.93	-4.36	9.29	0.5
feldspar	mass	=	0.85	(gm)	density	=	2.65	(gm/cc)	(analysis	in	mole	%)
	K0.00Na0.37Ca0.62Al1.62Si2.38O8
	G	=	-14505	(J)	H	=	-11916.5	(J)	S	=	1.99	(J/K)	V	=	0.32	(cc)	Cp	=	1.04	(J/K)
	albite	anorthite	sanidine
	37.44	62.31	0.25
spinel	mass	=	0.31	(gm)	density	=	4.76	(gm/cc)	(analysis	in	mole	%)
	Fe''1.15Mg0.15Fe'''1.20Al0.21Cr0.00Ti0.29O4
	G	=	-2441.58	(J)	H	=	-1628.12	(J)	S	=	0.62	(J/K)	V	=	0.06	(cc)	Cp	=	0.28	(J/K)
	chromite	hercynite	magnetite	spinel	ulvospinel
	0	-4.12	60.07	14.74	29.31
Total	solids	mass	=	1.6	(gm)	density	=	3.11	(gm/cc)
	G	=	-23132.8	(J)	H	=	-18459.2	(J)	S	=	3.59	(J/K)	V	=	0.51	(cc)	Cp	=	1.83	(J/K)
Summary	of	all	fractionated	phases:	(total	mass	=	75.04	grams)
olivine	mass	=	18.53	(gm)	density	=	3.27	(gm/cc)	(analysis	in	mole	%)
	(Ca0.00Mg0.86Fe''0.14Mn0.00Co0.00Ni0.00)2SiO4
	G	=	-290434	(J)	H	=	-235348	(J)	S	=	42.27	(J/K)	V	=	5.66	(cc)	Cp	=	22.85	(J/K)
	tephroite	fayalite	co-olivine	ni-olivine	monticellite	forsterite
	0.24	14.06	0	0	0.82	84.88
orthopyroxene	mass	=	8.47	(gm)	density	=	3.29	(gm/cc)	(analysis	in	mole	%)
	opx	Na0.00Ca0.06Fe''0.40Mg1.47Fe'''0.02Ti0.00Al0.12Si1.93O6
	G	=	-131619	(J)	H	=	-106539	(J)	S	=	19.25	(J/K)	V	=	2.58	(cc)	Cp	=	10.44	(J/K)
	diopside	clinoenstatit	hedenbergite	alumino-buffo	buffonite	essenite	jadeite
	-40.88	93.71	39.95	4.77	-4.54	6.85	0.13
clinopyroxene	mass	=	6.36	(gm)	density	=	3.36	(gm/cc)	(analysis	in	mole	%)
	cpx	Na0.00Ca0.16Fe''0.62Mg1.12Fe'''0.04Ti0.00Al0.15Si1.90O6
	G	=	-93211.8	(J)	H	=	-74564	(J)	S	=	14.31	(J/K)	V	=	1.89	(cc)	Cp	=	7.51	(J/K)
	diopside	clinoenstatit	hedenbergite	alumino-buffo	buffonite	essenite	jadeite
	-55.97	83.85	61.99	5.54	-4.98	9.13	0.43
feldspar	mass	=	41.4	(gm)	density	=	2.67	(gm/cc)	(analysis	in	mole	%)
	K0.00Na0.25Ca0.75Al1.75Si2.25O8
	G	=	-702842	(J)	H	=	-578638	(J)	S	=	95.31	(J/K)	V	=	15.48	(cc)	Cp	=	50.18	(J/K)
	albite	anorthite	sanidine
	24.73	75.17	0.1
spinel	mass	=	0.29	(gm)	density	=	4.74	(gm/cc)	(analysis	in	mole	%)
	Fe''1.15Mg0.16Fe'''1.16Al0.22Cr0.00Ti0.31O4
	G	=	-2311.22	(J)	H	=	-1547.74	(J)	S	=	0.59	(J/K)	V	=	0.06	(cc)	Cp	=	0.26	(J/K)
	chromite	hercynite	magnetite	spinel	ulvospinel
	0	-4.99	58.14	16.03	30.83
Viscosity	of	the	System	cannot	be	computed.
System	mass	=	100.07	(gm)	density	=	2.8	(gm/cc)
	G	=	-1.61091e+06	(J)	H	=	-1.3009e+06	(J)	S	=	237.89	(J/K)	V	=	35.69	(cc)	Cp	=	125.54	(J/K)
Oxygen	delta	moles	=	-0.000835317	delta	grams	=	-0.0267292
	G	=	247.4	(J)	H	=	-27.94	(J)	S	=	-0.21	(J/K)	V	=	-90.5	(cc)	Cp	=	-0.03	(J/K)
**********----------**********
Title:	Dummy	Title
T	=	1020	(C)	P	=	1	(kbars)	log(10)	f	O2	=	-10.53	delta	HM	=	-5.56	NNO	=	-0.61	QFM	=	0	COH	=	1.97	IW	=	3.75
Constraint	Flags:	fO2	path	=	QFM	Fractionate	Solids
Liquid	mass	=	22.06	(gm)	density	=	2.44	(gm/cc)	viscosity	=	3.85	(log	10	poise)	(analysis	in	wt	%)
	G	=	-346921	(J)	H	=	-270717	(J)	S	=	58.93	(J/K)	V	=	9.03	(cc)	Cp	=	30.51	(J/K)
	SiO2	TiO2	Al2O3	Fe2O3	Cr2O3	FeO	MnO	MgO	NiO	CoO	CaO	Na2O	K2O	P2O5	H2O	CO2	SO3	Cl2O-1	F2O-1
	59.51	0.53	13.82	2	0	9.68	0.49	1.57	0	0	5.33	4.34	0.46	0	2.27	0	0	0	0
clinopyroxene	mass	=	0.37	(gm)	density	=	3.43	(gm/cc)	(analysis	in	mole	%)
	cpx	Na0.01Ca0.17Fe''0.79Mg0.93Fe'''0.05Ti0.00Al0.14Si1.90O6
	G	=	-5152.56	(J)	H	=	-4100.09	(J)	S	=	0.81	(J/K)	V	=	0.11	(cc)	Cp	=	0.42	(J/K)
	diopside	clinoenstatit	hedenbergite	alumino-buffo	buffonite	essenite	jadeite
	-71.56	82.17	79.22	4.71	-4.2	9.15	0.51
feldspar	mass	=	0.76	(gm)	density	=	2.65	(gm/cc)	(analysis	in	mole	%)
	K0.00Na0.39Ca0.61Al1.61Si2.39O8
	G	=	-12853.3	(J)	H	=	-10581.1	(J)	S	=	1.76	(J/K)	V	=	0.29	(cc)	Cp	=	0.92	(J/K)
	albite	anorthite	sanidine
	38.73	61	0.27
spinel	mass	=	0.26	(gm)	density	=	4.78	(gm/cc)	(analysis	in	mole	%)
	Fe''1.14Mg0.14Fe'''1.24Al0.20Cr0.00Ti0.28O4
	G	=	-2044.15	(J)	H	=	-1363.52	(J)	S	=	0.53	(J/K)	V	=	0.05	(cc)	Cp	=	0.24	(J/K)
	chromite	hercynite	magnetite	spinel	ulvospinel
	0	-3.33	61.97	13.58	27.78
Total	solids	mass	=	1.39	(gm)	density	=	3.09	(gm/cc)
	G	=	-20050	(J)	H	=	-16044.7	(J)	S	=	3.1	(J/K)	V	=	0.45	(cc)	Cp	=	1.58	(J/K)
Summary	of	all	fractionated	phases:	(total	mass	=	76.64	grams)
olivine	mass	=	18.53	(gm)	density	=	3.27	(gm/cc)	(analysis	in	mole	%)
	(Ca0.00Mg0.86Fe''0.14Mn0.00Co0.00Ni0.00)2SiO4
	G	=	-290012	(J)	H	=	-235577	(J)	S	=	42.1	(J/K)	V	=	5.66	(cc)	Cp	=	22.82	(J/K)
	tephroite	fayalite	co-olivine	ni-olivine	monticellite	forsterite
	0.24	14.06	0	0	0.82	84.88
orthopyroxene	mass	=	8.47	(gm)	density	=	3.29	(gm/cc)	(analysis	in	mole	%)
	opx	Na0.00Ca0.06Fe''0.40Mg1.47Fe'''0.02Ti0.00Al0.12Si1.93O6
	G	=	-131427	(J)	H	=	-106643	(J)	S	=	19.17	(J/K)	V	=	2.57	(cc)	Cp	=	10.42	(J/K)
	diopside	clinoenstatit	hedenbergite	alumino-buffo	buffonite	essenite	jadeite
	-40.88	93.71	39.95	4.77	-4.54	6.85	0.13
clinopyroxene	mass	=	6.8	(gm)	density	=	3.37	(gm/cc)	(analysis	in	mole	%)
	cpx	Na0.00Ca0.16Fe''0.63Mg1.11Fe'''0.04Ti0.00Al0.15Si1.90O6
	G	=	-99213.6	(J)	H	=	-79532.9	(J)	S	=	15.22	(J/K)	V	=	2.02	(cc)	Cp	=	8.01	(J/K)
	diopside	clinoenstatit	hedenbergite	alumino-buffo	buffonite	essenite	jadeite
	-56.84	83.77	62.93	5.5	-4.94	9.14	0.44
feldspar	mass	=	42.26	(gm)	density	=	2.68	(gm/cc)	(analysis	in	mole	%)
	K0.00Na0.25Ca0.75Al1.75Si2.25O8
	G	=	-716331	(J)	H	=	-591028	(J)	S	=	96.9	(J/K)	V	=	15.8	(cc)	Cp	=	51.16	(J/K)
	albite	anorthite	sanidine
	24.99	74.9	0.11
spinel	mass	=	0.59	(gm)	density	=	4.75	(gm/cc)	(analysis	in	mole	%)
	Fe''1.15Mg0.15Fe'''1.18Al0.22Cr0.00Ti0.30O4
	G	=	-4723.42	(J)	H	=	-3169.74	(J)	S	=	1.2	(J/K)	V	=	0.12	(cc)	Cp	=	0.54	(J/K)
	chromite	hercynite	magnetite	spinel	ulvospinel
	0	-4.54	59.13	15.36	30.05
Viscosity	of	the	System	cannot	be	computed.
System	mass	=	100.08	(gm)	density	=	2.81	(gm/cc)
	G	=	-1.60868e+06	(J)	H	=	-1.30271e+06	(J)	S	=	236.6	(J/K)	V	=	35.65	(cc)	Cp	=	125.05	(J/K)
Oxygen	delta	moles	=	-0.000580625	delta	grams	=	-0.0185793
	G	=	170.5	(J)	H	=	-19.21	(J)	S	=	-0.15	(J/K)	V	=	-62.43	(cc)	Cp	=	-0.02	(J/K)
**********----------**********
Title:	Dummy	Title
T	=	1010	(C)	P	=	1	(kbars)	log(10)	f	O2	=	-10.67	delta	HM	=	-5.57	NNO	=	-0.6	QFM	=	0	COH	=	1.96	IW	=	3.77
Constraint	Flags:	fO2	path	=	QFM	Fractionate	Solids
Liquid	mass	=	20.86	(gm)	density	=	2.42	(gm/cc)	viscosity	=	3.96	(log	10	poise)	(analysis	in	wt	%)
	G	=	-328988	(J)	H	=	-257483	(J)	S	=	55.73	(J/K)	V	=	8.6	(cc)	Cp	=	28.81	(J/K)
	SiO2	TiO2	Al2O3	Fe2O3	Cr2O3	FeO	MnO	MgO	NiO	CoO	CaO	Na2O	K2O	P2O5	H2O	CO2	SO3	Cl2O-1	F2O-1
	60.47	0.46	13.55	1.94	0	9.16	0.52	1.41	0	0	5.17	4.44	0.49	0	2.4	0	0	0	0
clinopyroxene	mass	=	0.31	(gm)	density	=	3.44	(gm/cc)	(analysis	in	mole	%)
	cpx	Na0.01Ca0.18Fe''0.82Mg0.91Fe'''0.05Ti0.00Al0.14Si1.91O6
	G	=	-4331.95	(J)	H	=	-3452.75	(J)	S	=	0.69	(J/K)	V	=	0.09	(cc)	Cp	=	0.36	(J/K)
	diopside	clinoenstatit	hedenbergite	alumino-buffo	buffonite	essenite	jadeite
	-73.32	81.84	81.51	4.49	-4.04	9.01	0.52
feldspar	mass	=	0.68	(gm)	density	=	2.65	(gm/cc)	(analysis	in	mole	%)
	K0.00Na0.40Ca0.60Al1.60Si2.40O8
	G	=	-11501.7	(J)	H	=	-9487.66	(J)	S	=	1.57	(J/K)	V	=	0.26	(cc)	Cp	=	0.83	(J/K)
	albite	anorthite	sanidine
	40.04	59.68	0.28
spinel	mass	=	0.22	(gm)	density	=	4.79	(gm/cc)	(analysis	in	mole	%)
	Fe''1.14Mg0.13Fe'''1.28Al0.20Cr0.00Ti0.26O4
	G	=	-1731.56	(J)	H	=	-1155.66	(J)	S	=	0.45	(J/K)	V	=	0.05	(cc)	Cp	=	0.2	(J/K)
	chromite	hercynite	magnetite	spinel	ulvospinel
	0	-2.61	63.85	12.53	26.23
Total	solids	mass	=	1.21	(gm)	density	=	3.08	(gm/cc)
	G	=	-17565.2	(J)	H	=	-14096.1	(J)	S	=	2.7	(J/K)	V	=	0.39	(cc)	Cp	=	1.39	(J/K)
Summary	of	all	fractionated	phases:	(total	mass	=	78.01	grams)
olivine	mass	=	18.53	(gm)	density	=	3.28	(gm/cc)	(analysis	in	mole	%)
	(Ca0.00Mg0.86Fe''0.14Mn0.00Co0.00Ni0.00)2SiO4
	G	=	-289592	(J)	H	=	-235805	(J)	S	=	41.92	(J/K)	V	=	5.66	(cc)	Cp	=	22.8	(J/K)
	tephroite	fayalite	co-olivine	ni-olivine	monticellite	forsterite
	0.24	14.06	0	0	0.82	84.88
orthopyroxene	mass	=	8.47	(gm)	density	=	3.29	(gm/cc)	(analysis	in	mole	%)
	opx	Na0.00Ca0.06Fe''0.40Mg1.47Fe'''0.02Ti0.00Al0.12Si1.93O6
	G	=	-131235	(J)	H	=	-106747	(J)	S	=	19.08	(J/K)	V	=	2.57	(cc)	Cp	=	10.41	(J/K)
	diopside	clinoenstatit	hedenbergite	alumino-buffo	buffonite	essenite	jadeite
	-40.88	93.71	39.95	4.77	-4.54	6.85	0.13
clinopyroxene	mass	=	7.16	(gm)	density	=	3.37	(gm/cc)	(analysis	in	mole	%)
	cpx	Na0.00Ca0.16Fe''0.64Mg1.10Fe'''0.04Ti0.00Al0.15Si1.90O6
	G	=	-104174	(J)	H	=	-83691.5	(J)	S	=	15.96	(J/K)	V	=	2.12	(cc)	Cp	=	8.42	(J/K)
	diopside	clinoenstatit	hedenbergite	alumino-buffo	buffonite	essenite	jadeite
	-57.58	83.69	63.74	5.46	-4.9	9.14	0.44
feldspar	mass	=	43.01	(gm)	density	=	2.68	(gm/cc)	(analysis	in	mole	%)
	K0.00Na0.25Ca0.75Al1.75Si2.25O8
	G	=	-728155	(J)	H	=	-602093	(J)	S	=	98.24	(J/K)	V	=	16.08	(cc)	Cp	=	52.18	(J/K)
	albite	anorthite	sanidine
	25.23	74.66	0.11
spinel	mass	=	0.85	(gm)	density	=	4.76	(gm/cc)	(analysis	in	mole	%)
	Fe''1.15Mg0.15Fe'''1.20Al0.21Cr0.00Ti0.29O4
	G	=	-6733.21	(J)	H	=	-4529.6	(J)	S	=	1.72	(J/K)	V	=	0.18	(cc)	Cp	=	0.78	(J/K)
	chromite	hercynite	magnetite	spinel	ulvospinel
	0	-4.17	59.99	14.82	29.36
Viscosity	of	the	System	cannot	be	computed.
System	mass	=	100.09	(gm)	density	=	2.81	(gm/cc)
	G	=	-1.60644e+06	(J)	H	=	-1.30445e+06	(J)	S	=	235.36	(J/K)	V	=	35.61	(cc)	Cp	=	124.79	(J/K)
Oxygen	delta	moles	=	-0.000357486	delta	grams	=	-0.0114391
	G	=	104.07	(J)	H	=	-11.7	(J)	S	=	-0.09	(J/K)	V	=	-38.14	(cc)	Cp	=	-0.01	(J/K)
**********----------**********
Title:	Dummy	Title
T	=	1000	(C)	P	=	1	(kbars)	log(10)	f	O2	=	-10.82	delta	HM	=	-5.57	NNO	=	-0.6	QFM	=	0	COH	=	1.95	IW	=	3.78
Constraint	Flags:	fO2	path	=	QFM	Fractionate	Solids
Liquid	mass	=	19.8	(gm)	density	=	2.41	(gm/cc)	viscosity	=	4.07	(log	10	poise)	(analysis	in	wt	%)
	G	=	-313102	(J)	H	=	-245767	(J)	S	=	52.89	(J/K)	V	=	8.23	(cc)	Cp	=	27.3	(J/K)
	SiO2	TiO2	Al2O3	Fe2O3	Cr2O3	FeO	MnO	MgO	NiO	CoO	CaO	Na2O	K2O	P2O5	H2O	CO2	SO3	Cl2O-1	F2O-1
	61.4	0.4	13.27	1.88	0	8.66	0.55	1.26	0	0	5.02	4.53	0.51	0	2.53	0	0	0	0
clinopyroxene	mass	=	0.27	(gm)	density	=	3.45	(gm/cc)	(analysis	in	mole	%)
	cpx	Na0.01Ca0.18Fe''0.84Mg0.88Fe'''0.05Ti0.00Al0.14Si1.91O6
	G	=	-3672.6	(J)	H	=	-2932.02	(J)	S	=	0.58	(J/K)	V	=	0.08	(cc)	Cp	=	0.3	(J/K)
	diopside	clinoenstatit	hedenbergite	alumino-buffo	buffonite	essenite	jadeite
	-75.17	81.55	83.82	4.29	-3.89	8.87	0.53
feldspar	mass	=	0.61	(gm)	density	=	2.64	(gm/cc)	(analysis	in	mole	%)
	K0.00Na0.41Ca0.58Al1.58Si2.42O8
	G	=	-10380.4	(J)	H	=	-8580.16	(J)	S	=	1.41	(J/K)	V	=	0.23	(cc)	Cp	=	0.75	(J/K)
	albite	anorthite	sanidine
	41.35	58.35	0.3
spinel	mass	=	0.19	(gm)	density	=	4.8	(gm/cc)	(analysis	in	mole	%)
	Fe''1.13Mg0.12Fe'''1.31Al0.19Cr0.00Ti0.25O4
	G	=	-1481.86	(J)	H	=	-989.8	(J)	S	=	0.39	(J/K)	V	=	0.04	(cc)	Cp	=	0.18	(J/K)
	chromite	hercynite	magnetite	spinel	ulvospinel
	0	-1.96	65.69	11.57	24.7
Total	solids	mass	=	1.07	(gm)	density	=	3.07	(gm/cc)
	G	=	-15534.9	(J)	H	=	-12502	(J)	S	=	2.38	(J/K)	V	=	0.35	(cc)	Cp	=	1.23	(J/K)
Summary	of	all	fractionated	phases:	(total	mass	=	79.22	grams)
olivine	mass	=	18.53	(gm)	density	=	3.28	(gm/cc)	(analysis	in	mole	%)
	(Ca0.00Mg0.86Fe''0.14Mn0.00Co0.00Ni0.00)2SiO4
	G	=	-289174	(J)	H	=	-236033	(J)	S	=	41.74	(J/K)	V	=	5.65	(cc)	Cp	=	22.77	(J/K)
	tephroite	fayalite	co-olivine	ni-olivine	monticellite	forsterite
	0.24	14.06	0	0	0.82	84.88
orthopyroxene	mass	=	8.47	(gm)	density	=	3.29	(gm/cc)	(analysis	in	mole	%)
	opx	Na0.00Ca0.06Fe''0.40Mg1.47Fe'''0.02Ti0.00Al0.12Si1.93O6
	G	=	-131045	(J)	H	=	-106851	(J)	S	=	19	(J/K)	V	=	2.57	(cc)	Cp	=	10.4	(J/K)
	diopside	clinoenstatit	hedenbergite	alumino-buffo	buffonite	essenite	jadeite
	-40.88	93.71	39.95	4.77	-4.54	6.85	0.13
clinopyroxene	mass	=	7.47	(gm)	density	=	3.38	(gm/cc)	(analysis	in	mole	%)
	cpx	Na0.00Ca0.16Fe''0.64Mg1.09Fe'''0.04Ti0.00Al0.15Si1.90O6
	G	=	-108309	(J)	H	=	-87206.2	(J)	S	=	16.57	(J/K)	V	=	2.21	(cc)	Cp	=	8.76	(J/K)
	diopside	clinoenstatit	hedenbergite	alumino-buffo	buffonite	essenite	jadeite
	-58.21	83.62	64.46	5.42	-4.87	9.14	0.44
feldspar	mass	=	43.69	(gm)	density	=	2.68	(gm/cc)	(analysis	in	mole	%)
	K0.00Na0.25Ca0.74Al1.74Si2.26O8
	G	=	-738615	(J)	H	=	-612072	(J)	S	=	99.39	(J/K)	V	=	16.33	(cc)	Cp	=	52.94	(J/K)
	albite	anorthite	sanidine
	25.46	74.42	0.11
spinel	mass	=	1.07	(gm)	density	=	4.77	(gm/cc)	(analysis	in	mole	%)
	Fe''1.14Mg0.14Fe'''1.22Al0.21Cr0.00Ti0.29O4
	G	=	-8426.21	(J)	H	=	-5683.73	(J)	S	=	2.15	(J/K)	V	=	0.22	(cc)	Cp	=	0.98	(J/K)
	chromite	hercynite	magnetite	spinel	ulvospinel
	0	-3.85	60.78	14.35	28.72
Viscosity	of	the	System	cannot	be	computed.
System	mass	=	100.09	(gm)	density	=	2.81	(gm/cc)
	G	=	-1.60421e+06	(J)	H	=	-1.30611e+06	(J)	S	=	234.14	(J/K)	V	=	35.57	(cc)	Cp	=	124.39	(J/K)
Oxygen	delta	moles	=	-0.000160312	delta	grams	=	-0.00512978
	G	=	46.27	(J)	H	=	-5.19	(J)	S	=	-0.04	(J/K)	V	=	-16.97	(cc)	Cp	=	-0.01	(J/K)
**********----------**********
Title:	Dummy	Title
T	=	990	(C)	P	=	1	(kbars)	log(10)	f	O2	=	-10.97	delta	HM	=	-5.57	NNO	=	-0.6	QFM	=	0	COH	=	1.93	IW	=	3.8
Constraint	Flags:	fO2	path	=	QFM	Fractionate	Solids
Liquid	mass	=	18.85	(gm)	density	=	2.39	(gm/cc)	viscosity	=	4.16	(log	10	poise)	(analysis	in	wt	%)
	G	=	-298913	(J)	H	=	-235308	(J)	S	=	50.35	(J/K)	V	=	7.89	(cc)	Cp	=	25.96	(J/K)
	SiO2	TiO2	Al2O3	Fe2O3	Cr2O3	FeO	MnO	MgO	NiO	CoO	CaO	Na2O	K2O	P2O5	H2O	CO2	SO3	Cl2O-1	F2O-1
	62.29	0.34	12.99	1.82	0	8.18	0.58	1.12	0	0	4.87	4.61	0.54	0	2.65	0	0	0	0
clinopyroxene	mass	=	0.23	(gm)	density	=	3.46	(gm/cc)	(analysis	in	mole	%)
	cpx	Na0.01Ca0.18Fe''0.86Mg0.86Fe'''0.05Ti0.00Al0.13Si1.91O6
	G	=	-3136.92	(J)	H	=	-2508.46	(J)	S	=	0.5	(J/K)	V	=	0.07	(cc)	Cp	=	0.26	(J/K)
	diopside	clinoenstatit	hedenbergite	alumino-buffo	buffonite	essenite	jadeite
	-77.08	81.31	86.15	4.09	-3.74	8.73	0.54
feldspar	mass	=	0.56	(gm)	density	=	2.64	(gm/cc)	(analysis	in	mole	%)
	K0.00Na0.43Ca0.57Al1.57Si2.43O8
	G	=	-9437.73	(J)	H	=	-7816.82	(J)	S	=	1.28	(J/K)	V	=	0.21	(cc)	Cp	=	0.68	(J/K)
	albite	anorthite	sanidine
	42.67	57.01	0.32
spinel	mass	=	0.17	(gm)	density	=	4.82	(gm/cc)	(analysis	in	mole	%)
	Fe''1.12Mg0.11Fe'''1.35Al0.19Cr0.00Ti0.23O4
	G	=	-1279.5	(J)	H	=	-855.5	(J)	S	=	0.34	(J/K)	V	=	0.04	(cc)	Cp	=	0.15	(J/K)
	chromite	hercynite	magnetite	spinel	ulvospinel
	0	-1.38	67.5	10.71	23.17
Total	solids	mass	=	0.96	(gm)	density	=	3.06	(gm/cc)
	G	=	-13854.2	(J)	H	=	-11180.8	(J)	S	=	2.12	(J/K)	V	=	0.31	(cc)	Cp	=	1.09	(J/K)
Summary	of	all	fractionated	phases:	(total	mass	=	80.29	grams)
olivine	mass	=	18.53	(gm)	density	=	3.28	(gm/cc)	(analysis	in	mole	%)
	(Ca0.00Mg0.86Fe''0.14Mn0.00Co0.00Ni0.00)2SiO4
	G	=	-288757	(J)	H	=	-236260	(J)	S	=	41.56	(J/K)	V	=	5.65	(cc)	Cp	=	22.74	(J/K)
	tephroite	fayalite	co-olivine	ni-olivine	monticellite	forsterite
	0.24	14.06	0	0	0.82	84.88
orthopyroxene	mass	=	8.47	(gm)	density	=	3.29	(gm/cc)	(analysis	in	mole	%)
	opx	Na0.00Ca0.06Fe''0.40Mg1.47Fe'''0.02Ti0.00Al0.12Si1.93O6
	G	=	-130855	(J)	H	=	-106955	(J)	S	=	18.92	(J/K)	V	=	2.57	(cc)	Cp	=	10.39	(J/K)
	diopside	clinoenstatit	hedenbergite	alumino-buffo	buffonite	essenite	jadeite
	-40.88	93.71	39.95	4.77	-4.54	6.85	0.13
clinopyroxene	mass	=	7.73	(gm)	density	=	3.38	(gm/cc)	(analysis	in	mole	%)
	cpx	Na0.00Ca0.16Fe''0.65Mg1.09Fe'''0.04Ti0.00Al0.15Si1.90O6
	G	=	-111779	(J)	H	=	-90203.1	(J)	S	=	17.08	(J/K)	V	=	2.29	(cc)	Cp	=	9.05	(J/K)
	diopside	clinoenstatit	hedenbergite	alumino-buffo	buffonite	essenite	jadeite
	-58.77	83.55	65.1	5.38	-4.84	9.13	0.45
feldspar	mass	=	44.3	(gm)	density	=	2.68	(gm/cc)	(analysis	in	mole	%)
	K0.00Na0.26Ca0.74Al1.74Si2.26O8
	G	=	-747945	(J)	H	=	-621150	(J)	S	=	100.38	(J/K)	V	=	16.56	(cc)	Cp	=	53.63	(J/K)
	albite	anorthite	sanidine
	25.68	74.2	0.12
spinel	mass	=	1.26	(gm)	density	=	4.78	(gm/cc)	(analysis	in	mole	%)
	Fe''1.14Mg0.14Fe'''1.23Al0.21Cr0.00Ti0.28O4
	G	=	-9865.96	(J)	H	=	-6673.82	(J)	S	=	2.53	(J/K)	V	=	0.26	(cc)	Cp	=	1.16	(J/K)
	chromite	hercynite	magnetite	spinel	ulvospinel
	0	-3.57	61.52	13.93	28.11
Viscosity	of	the	System	cannot	be	computed.
System	mass	=	100.1	(gm)	density	=	2.82	(gm/cc)
	G	=	-1.60197e+06	(J)	H	=	-1.30773e+06	(J)	S	=	232.94	(J/K)	V	=	35.54	(cc)	Cp	=	124.03	(J/K)
Oxygen	delta	moles	=	1.51826e-05	delta	grams	=	0.000485825
	G	=	-4.34	(J)	H	=	0.49	(J)	S	=	0	(J/K)	V	=	1.59	(cc)	Cp	=	0	(J/K)
**********----------**********
Title:	Dummy	Title
T	=	980	(C)	P	=	1	(kbars)	log(10)	f	O2	=	-11.13	delta	HM	=	-5.58	NNO	=	-0.59	QFM	=	0	COH	=	1.92	IW	=	3.82
Constraint	Flags:	fO2	path	=	QFM	Fractionate	Solids
Liquid	mass	=	18.01	(gm)	density	=	2.37	(gm/cc)	viscosity	=	4.26	(log	10	poise)	(analysis	in	wt	%)
	G	=	-286145	(J)	H	=	-225901	(J)	S	=	48.07	(J/K)	V	=	7.59	(cc)	Cp	=	24.76	(J/K)
	SiO2	TiO2	Al2O3	Fe2O3	Cr2O3	FeO	MnO	MgO	NiO	CoO	CaO	Na2O	K2O	P2O5	H2O	CO2	SO3	Cl2O-1	F2O-1
	63.16	0.3	12.71	1.75	0	7.72	0.6	1.01	0	0	4.73	4.69	0.56	0	2.78	0	0	0	0
clinopyroxene	mass	=	0.2	(gm)	density	=	3.47	(gm/cc)	(analysis	in	mole	%)
	cpx	Na0.01Ca0.18Fe''0.89Mg0.83Fe'''0.05Ti0.00Al0.13Si1.91O6
	G	=	-2697.38	(J)	H	=	-2160.52	(J)	S	=	0.43	(J/K)	V	=	0.06	(cc)	Cp	=	0.22	(J/K)
	diopside	clinoenstatit	hedenbergite	alumino-buffo	buffonite	essenite	jadeite
	-79.06	81.11	88.51	3.9	-3.59	8.59	0.55
feldspar	mass	=	0.51	(gm)	density	=	2.64	(gm/cc)	(analysis	in	mole	%)
	K0.00Na0.44Ca0.56Al1.56Si2.44O8
	G	=	-8635.97	(J)	H	=	-7167.3	(J)	S	=	1.17	(J/K)	V	=	0.19	(cc)	Cp	=	0.62	(J/K)
	albite	anorthite	sanidine
	44	55.67	0.34
spinel	mass	=	0.15	(gm)	density	=	4.83	(gm/cc)	(analysis	in	mole	%)
	Fe''1.12Mg0.10Fe'''1.39Al0.18Cr0.00Ti0.22O4
	G	=	-1113.37	(J)	H	=	-745.32	(J)	S	=	0.29	(J/K)	V	=	0.03	(cc)	Cp	=	0.14	(J/K)
	chromite	hercynite	magnetite	spinel	ulvospinel
	0	-0.85	69.27	9.92	21.66
Total	solids	mass	=	0.86	(gm)	density	=	3.05	(gm/cc)
	G	=	-12446.7	(J)	H	=	-10073.1	(J)	S	=	1.89	(J/K)	V	=	0.28	(cc)	Cp	=	0.98	(J/K)
Summary	of	all	fractionated	phases:	(total	mass	=	81.24	grams)
olivine	mass	=	18.53	(gm)	density	=	3.28	(gm/cc)	(analysis	in	mole	%)
	(Ca0.00Mg0.86Fe''0.14Mn0.00Co0.00Ni0.00)2SiO4
	G	=	-288343	(J)	H	=	-236488	(J)	S	=	41.38	(J/K)	V	=	5.65	(cc)	Cp	=	22.71	(J/K)
	tephroite	fayalite	co-olivine	ni-olivine	monticellite	forsterite
	0.24	14.06	0	0	0.82	84.88
orthopyroxene	mass	=	8.47	(gm)	density	=	3.29	(gm/cc)	(analysis	in	mole	%)
	opx	Na0.00Ca0.06Fe''0.40Mg1.47Fe'''0.02Ti0.00Al0.12Si1.93O6
	G	=	-130666	(J)	H	=	-107059	(J)	S	=	18.84	(J/K)	V	=	2.57	(cc)	Cp	=	10.38	(J/K)
	diopside	clinoenstatit	hedenbergite	alumino-buffo	buffonite	essenite	jadeite
	-40.88	93.71	39.95	4.77	-4.54	6.85	0.13
clinopyroxene	mass	=	7.96	(gm)	density	=	3.38	(gm/cc)	(analysis	in	mole	%)
	cpx	Na0.00Ca0.16Fe''0.66Mg1.08Fe'''0.04Ti0.00Al0.15Si1.90O6
	G	=	-114709	(J)	H	=	-92779.1	(J)	S	=	17.5	(J/K)	V	=	2.35	(cc)	Cp	=	9.3	(J/K)
	diopside	clinoenstatit	hedenbergite	alumino-buffo	buffonite	essenite	jadeite
	-59.28	83.49	65.68	5.35	-4.81	9.12	0.45
feldspar	mass	=	44.86	(gm)	density	=	2.68	(gm/cc)	(analysis	in	mole	%)
	K0.00Na0.26Ca0.74Al1.74Si2.26O8
	G	=	-756323	(J)	H	=	-629471	(J)	S	=	101.23	(J/K)	V	=	16.76	(cc)	Cp	=	54.24	(J/K)
	albite	anorthite	sanidine
	25.9	73.98	0.12
spinel	mass	=	1.43	(gm)	density	=	4.78	(gm/cc)	(analysis	in	mole	%)
	Fe''1.14Mg0.14Fe'''1.24Al0.20Cr0.00Ti0.28O4
	G	=	-11100.3	(J)	H	=	-7531.21	(J)	S	=	2.85	(J/K)	V	=	0.3	(cc)	Cp	=	1.31	(J/K)
	chromite	hercynite	magnetite	spinel	ulvospinel
	0	-3.32	62.21	13.56	27.54
Viscosity	of	the	System	cannot	be	computed.
System	mass	=	100.1	(gm)	density	=	2.82	(gm/cc)
	G	=	-1.59973e+06	(J)	H	=	-1.3093e+06	(J)	S	=	231.76	(J/K)	V	=	35.5	(cc)	Cp	=	123.69	(J/K)
Oxygen	delta	moles	=	0.000172324	delta	grams	=	0.00551415
	G	=	-48.86	(J)	H	=	5.45	(J)	S	=	0.04	(J/K)	V	=	17.95	(cc)	Cp	=	0.01	(J/K)
**********----------**********
Title:	Dummy	Title
T	=	970	(C)	P	=	1	(kbars)	log(10)	f	O2	=	-11.28	delta	HM	=	-5.58	NNO	=	-0.59	QFM	=	0	COH	=	1.9	IW	=	3.83
Constraint	Flags:	fO2	path	=	QFM	Fractionate	Solids
Liquid	mass	=	17.24	(gm)	density	=	2.36	(gm/cc)	viscosity	=	4.34	(log	10	poise)	(analysis	in	wt	%)
	G	=	-274583	(J)	H	=	-217386	(J)	S	=	46.01	(J/K)	V	=	7.31	(cc)	Cp	=	23.68	(J/K)
	SiO2	TiO2	Al2O3	Fe2O3	Cr2O3	FeO	MnO	MgO	NiO	CoO	CaO	Na2O	K2O	P2O5	H2O	CO2	SO3	Cl2O-1	F2O-1
	63.99	0.25	12.43	1.69	0	7.29	0.63	0.9	0	0	4.59	4.75	0.58	0	2.9	0	0	0	0
clinopyroxene	mass	=	0.17	(gm)	density	=	3.48	(gm/cc)	(analysis	in	mole	%)
	cpx	Na0.01Ca0.19Fe''0.91Mg0.81Fe'''0.05Ti0.00Al0.13Si1.91O6
	G	=	-2333.48	(J)	H	=	-1872.13	(J)	S	=	0.37	(J/K)	V	=	0.05	(cc)	Cp	=	0.19	(J/K)
	diopside	clinoenstatit	hedenbergite	alumino-buffo	buffonite	essenite	jadeite
	-81.09	80.94	90.89	3.71	-3.44	8.44	0.56
feldspar	mass	=	0.47	(gm)	density	=	2.64	(gm/cc)	(analysis	in	mole	%)
	K0.00Na0.45Ca0.54Al1.54Si2.46O8
	G	=	-7946.83	(J)	H	=	-6608.76	(J)	S	=	1.08	(J/K)	V	=	0.18	(cc)	Cp	=	0.57	(J/K)
	albite	anorthite	sanidine
	45.31	54.33	0.35
spinel	mass	=	0.13	(gm)	density	=	4.84	(gm/cc)	(analysis	in	mole	%)
	Fe''1.11Mg0.09Fe'''1.42Al0.18Cr0.00Ti0.20O4
	G	=	-975.32	(J)	H	=	-653.82	(J)	S	=	0.26	(J/K)	V	=	0.03	(cc)	Cp	=	0.12	(J/K)
	chromite	hercynite	magnetite	spinel	ulvospinel
	0	-0.38	71	9.2	20.18
Total	solids	mass	=	0.78	(gm)	density	=	3.04	(gm/cc)
	G	=	-11255.6	(J)	H	=	-9134.72	(J)	S	=	1.71	(J/K)	V	=	0.26	(cc)	Cp	=	0.89	(J/K)
Summary	of	all	fractionated	phases:	(total	mass	=	82.09	grams)
olivine	mass	=	18.53	(gm)	density	=	3.28	(gm/cc)	(analysis	in	mole	%)
	(Ca0.00Mg0.86Fe''0.14Mn0.00Co0.00Ni0.00)2SiO4
	G	=	-287930	(J)	H	=	-236715	(J)	S	=	41.2	(J/K)	V	=	5.65	(cc)	Cp	=	22.69	(J/K)
	tephroite	fayalite	co-olivine	ni-olivine	monticellite	forsterite
	0.24	14.06	0	0	0.82	84.88
orthopyroxene	mass	=	8.47	(gm)	density	=	3.29	(gm/cc)	(analysis	in	mole	%)
	opx	Na0.00Ca0.06Fe''0.40Mg1.47Fe'''0.02Ti0.00Al0.12Si1.93O6
	G	=	-130478	(J)	H	=	-107163	(J)	S	=	18.76	(J/K)	V	=	2.57	(cc)	Cp	=	10.37	(J/K)
	diopside	clinoenstatit	hedenbergite	alumino-buffo	buffonite	essenite	jadeite
	-40.88	93.71	39.95	4.77	-4.54	6.85	0.13
clinopyroxene	mass	=	8.15	(gm)	density	=	3.39	(gm/cc)	(analysis	in	mole	%)
	cpx	Na0.00Ca0.16Fe''0.66Mg1.07Fe'''0.04Ti0.00Al0.15Si1.90O6
	G	=	-117196	(J)	H	=	-95009.2	(J)	S	=	17.85	(J/K)	V	=	2.41	(cc)	Cp	=	9.51	(J/K)
	diopside	clinoenstatit	hedenbergite	alumino-buffo	buffonite	essenite	jadeite
	-59.74	83.43	66.21	5.32	-4.78	9.11	0.45
feldspar	mass	=	45.37	(gm)	density	=	2.68	(gm/cc)	(analysis	in	mole	%)
	K0.00Na0.26Ca0.74Al1.74Si2.26O8
	G	=	-763893	(J)	H	=	-637148	(J)	S	=	101.95	(J/K)	V	=	16.95	(cc)	Cp	=	54.8	(J/K)
	albite	anorthite	sanidine
	26.1	73.78	0.12
spinel	mass	=	1.58	(gm)	density	=	4.79	(gm/cc)	(analysis	in	mole	%)
	Fe''1.14Mg0.13Fe'''1.26Al0.20Cr0.00Ti0.27O4
	G	=	-12165.9	(J)	H	=	-8279.84	(J)	S	=	3.13	(J/K)	V	=	0.33	(cc)	Cp	=	1.44	(J/K)
	chromite	hercynite	magnetite	spinel	ulvospinel
	0	-3.09	62.86	13.22	27
Viscosity	of	the	System	cannot	be	computed.
System	mass	=	100.11	(gm)	density	=	2.82	(gm/cc)
	G	=	-1.5975e+06	(J)	H	=	-1.31084e+06	(J)	S	=	230.6	(J/K)	V	=	35.47	(cc)	Cp	=	123.37	(J/K)
Oxygen	delta	moles	=	0.000313729	delta	grams	=	0.0100389
	G	=	-88.17	(J)	H	=	9.82	(J)	S	=	0.08	(J/K)	V	=	32.43	(cc)	Cp	=	0.01	(J/K)
**********----------**********
Title:	Dummy	Title
T	=	960	(C)	P	=	1	(kbars)	log(10)	f	O2	=	-11.44	delta	HM	=	-5.58	NNO	=	-0.59	QFM	=	0	COH	=	1.89	IW	=	3.85
Constraint	Flags:	fO2	path	=	QFM	Fractionate	Solids
Liquid	mass	=	16.55	(gm)	density	=	2.34	(gm/cc)	viscosity	=	4.43	(log	10	poise)	(analysis	in	wt	%)
	G	=	-264050	(J)	H	=	-209633	(J)	S	=	44.13	(J/K)	V	=	7.06	(cc)	Cp	=	22.69	(J/K)
	SiO2	TiO2	Al2O3	Fe2O3	Cr2O3	FeO	MnO	MgO	NiO	CoO	CaO	Na2O	K2O	P2O5	H2O	CO2	SO3	Cl2O-1	F2O-1
	64.8	0.22	12.14	1.63	0	6.86	0.66	0.81	0	0	4.45	4.81	0.6	0	3.02	0	0	0	0
clinopyroxene	mass	=	0.15	(gm)	density	=	3.49	(gm/cc)	(analysis	in	mole	%)
	cpx	Na0.01Ca0.19Fe''0.93Mg0.79Fe'''0.05Ti0.00Al0.12Si1.91O6
	G	=	-2029.78	(J)	H	=	-1631.17	(J)	S	=	0.32	(J/K)	V	=	0.04	(cc)	Cp	=	0.17	(J/K)
	diopside	clinoenstatit	hedenbergite	alumino-buffo	buffonite	essenite	jadeite
	-83.17	80.79	93.28	3.53	-3.3	8.3	0.56
feldspar	mass	=	0.44	(gm)	density	=	2.64	(gm/cc)	(analysis	in	mole	%)
	K0.00Na0.47Ca0.53Al1.53Si2.47O8
	G	=	-7348.72	(J)	H	=	-6123.78	(J)	S	=	0.99	(J/K)	V	=	0.17	(cc)	Cp	=	0.53	(J/K)
	albite	anorthite	sanidine
	46.62	53	0.37
spinel	mass	=	0.12	(gm)	density	=	4.85	(gm/cc)	(analysis	in	mole	%)
	Fe''1.10Mg0.09Fe'''1.45Al0.17Cr0.00Ti0.19O4
	G	=	-859.34	(J)	H	=	-576.98	(J)	S	=	0.23	(J/K)	V	=	0.02	(cc)	Cp	=	0.11	(J/K)
	chromite	hercynite	magnetite	spinel	ulvospinel
	0	0.04	72.68	8.55	18.73
Total	solids	mass	=	0.71	(gm)	density	=	3.03	(gm/cc)
	G	=	-10237.8	(J)	H	=	-8331.93	(J)	S	=	1.55	(J/K)	V	=	0.23	(cc)	Cp	=	0.81	(J/K)
Summary	of	all	fractionated	phases:	(total	mass	=	82.86	grams)
olivine	mass	=	18.53	(gm)	density	=	3.28	(gm/cc)	(analysis	in	mole	%)
	(Ca0.00Mg0.86Fe''0.14Mn0.00Co0.00Ni0.00)2SiO4
	G	=	-287519	(J)	H	=	-236941	(J)	S	=	41.01	(J/K)	V	=	5.64	(cc)	Cp	=	22.66	(J/K)
	tephroite	fayalite	co-olivine	ni-olivine	monticellite	forsterite
	0.24	14.06	0	0	0.82	84.88
orthopyroxene	mass	=	8.47	(gm)	density	=	3.3	(gm/cc)	(analysis	in	mole	%)
	opx	Na0.00Ca0.06Fe''0.40Mg1.47Fe'''0.02Ti0.00Al0.12Si1.93O6
	G	=	-130291	(J)	H	=	-107266	(J)	S	=	18.67	(J/K)	V	=	2.57	(cc)	Cp	=	10.36	(J/K)
	diopside	clinoenstatit	hedenbergite	alumino-buffo	buffonite	essenite	jadeite
	-40.88	93.71	39.95	4.77	-4.54	6.85	0.13
clinopyroxene	mass	=	8.32	(gm)	density	=	3.39	(gm/cc)	(analysis	in	mole	%)
	cpx	Na0.00Ca0.16Fe''0.67Mg1.07Fe'''0.04Ti0.00Al0.15Si1.90O6
	G	=	-119317	(J)	H	=	-96952.9	(J)	S	=	18.14	(J/K)	V	=	2.45	(cc)	Cp	=	9.69	(J/K)
	diopside	clinoenstatit	hedenbergite	alumino-buffo	buffonite	essenite	jadeite
	-60.16	83.38	66.69	5.28	-4.75	9.09	0.45
feldspar	mass	=	45.83	(gm)	density	=	2.68	(gm/cc)	(analysis	in	mole	%)
	K0.00Na0.26Ca0.74Al1.74Si2.26O8
	G	=	-770767	(J)	H	=	-644272	(J)	S	=	102.58	(J/K)	V	=	17.13	(cc)	Cp	=	55.3	(J/K)
	albite	anorthite	sanidine
	26.3	73.58	0.12
spinel	mass	=	1.71	(gm)	density	=	4.8	(gm/cc)	(analysis	in	mole	%)
	Fe''1.14Mg0.13Fe'''1.27Al0.20Cr0.00Ti0.26O4
	G	=	-13091.2	(J)	H	=	-8938.21	(J)	S	=	3.37	(J/K)	V	=	0.36	(cc)	Cp	=	1.56	(J/K)
	chromite	hercynite	magnetite	spinel	ulvospinel
	0	-2.88	63.47	12.92	26.49
Viscosity	of	the	System	cannot	be	computed.
System	mass	=	100.11	(gm)	density	=	2.82	(gm/cc)
	G	=	-1.59527e+06	(J)	H	=	-1.31234e+06	(J)	S	=	229.44	(J/K)	V	=	35.44	(cc)	Cp	=	123.06	(J/K)
Oxygen	delta	moles	=	0.000441479	delta	grams	=	0.0141268
	G	=	-122.97	(J)	H	=	13.66	(J)	S	=	0.11	(J/K)	V	=	45.26	(cc)	Cp	=	0.02	(J/K)
**********----------**********
Title:	Dummy	Title
T	=	950	(C)	P	=	1	(kbars)	log(10)	f	O2	=	-11.6	delta	HM	=	-5.59	NNO	=	-0.58	QFM	=	0	COH	=	1.87	IW	=	3.87
Constraint	Flags:	fO2	path	=	QFM	Fractionate	Solids
Liquid	mass	=	15.92	(gm)	density	=	2.33	(gm/cc)	viscosity	=	4.5	(log	10	poise)	(analysis	in	wt	%)
	G	=	-254407	(J)	H	=	-202538	(J)	S	=	42.41	(J/K)	V	=	6.83	(cc)	Cp	=	21.8	(J/K)
	SiO2	TiO2	Al2O3	Fe2O3	Cr2O3	FeO	MnO	MgO	NiO	CoO	CaO	Na2O	K2O	P2O5	H2O	CO2	SO3	Cl2O-1	F2O-1
	65.58	0.19	11.85	1.57	0	6.46	0.68	0.72	0	0	4.32	4.86	0.63	0	3.14	0	0	0	0
clinopyroxene	mass	=	0.13	(gm)	density	=	3.5	(gm/cc)	(analysis	in	mole	%)
	cpx	Na0.01Ca0.19Fe''0.96Mg0.76Fe'''0.05Ti0.00Al0.12Si1.92O6
	G	=	-1774.46	(J)	H	=	-1428.36	(J)	S	=	0.28	(J/K)	V	=	0.04	(cc)	Cp	=	0.15	(J/K)
	diopside	clinoenstatit	hedenbergite	alumino-buffo	buffonite	essenite	jadeite
	-85.27	80.66	95.68	3.36	-3.16	8.15	0.57
feldspar	mass	=	0.41	(gm)	density	=	2.63	(gm/cc)	(analysis	in	mole	%)
	K0.00Na0.48Ca0.52Al1.52Si2.48O8
	G	=	-6824.99	(J)	H	=	-5698.91	(J)	S	=	0.92	(J/K)	V	=	0.15	(cc)	Cp	=	0.49	(J/K)
	albite	anorthite	sanidine
	47.92	51.69	0.39
spinel	mass	=	0.11	(gm)	density	=	4.86	(gm/cc)	(analysis	in	mole	%)
	Fe''1.09Mg0.08Fe'''1.49Al0.17Cr0.00Ti0.17O4
	G	=	-760.9	(J)	H	=	-511.77	(J)	S	=	0.2	(J/K)	V	=	0.02	(cc)	Cp	=	0.09	(J/K)
	chromite	hercynite	magnetite	spinel	ulvospinel
	0	0.42	74.31	7.95	17.33
Total	solids	mass	=	0.64	(gm)	density	=	3.01	(gm/cc)
	G	=	-9360.35	(J)	H	=	-7639.05	(J)	S	=	1.41	(J/K)	V	=	0.21	(cc)	Cp	=	0.74	(J/K)
Summary	of	all	fractionated	phases:	(total	mass	=	83.56	grams)
olivine	mass	=	18.53	(gm)	density	=	3.28	(gm/cc)	(analysis	in	mole	%)
	(Ca0.00Mg0.86Fe''0.14Mn0.00Co0.00Ni0.00)2SiO4
	G	=	-287110	(J)	H	=	-237168	(J)	S	=	40.83	(J/K)	V	=	5.64	(cc)	Cp	=	22.63	(J/K)
	tephroite	fayalite	co-olivine	ni-olivine	monticellite	forsterite
	0.24	14.06	0	0	0.82	84.88
orthopyroxene	mass	=	8.47	(gm)	density	=	3.3	(gm/cc)	(analysis	in	mole	%)
	opx	Na0.00Ca0.06Fe''0.40Mg1.47Fe'''0.02Ti0.00Al0.12Si1.93O6
	G	=	-130105	(J)	H	=	-107370	(J)	S	=	18.59	(J/K)	V	=	2.57	(cc)	Cp	=	10.34	(J/K)
	diopside	clinoenstatit	hedenbergite	alumino-buffo	buffonite	essenite	jadeite
	-40.88	93.71	39.95	4.77	-4.54	6.85	0.13
clinopyroxene	mass	=	8.47	(gm)	density	=	3.39	(gm/cc)	(analysis	in	mole	%)
	cpx	Na0.00Ca0.16Fe''0.67Mg1.06Fe'''0.04Ti0.00Al0.15Si1.90O6
	G	=	-121131	(J)	H	=	-98657.2	(J)	S	=	18.37	(J/K)	V	=	2.5	(cc)	Cp	=	9.85	(J/K)
	diopside	clinoenstatit	hedenbergite	alumino-buffo	buffonite	essenite	jadeite
	-60.55	83.34	67.14	5.25	-4.73	9.08	0.46
feldspar	mass	=	46.27	(gm)	density	=	2.68	(gm/cc)	(analysis	in	mole	%)
	K0.00Na0.26Ca0.73Al1.73Si2.27O8
	G	=	-777038	(J)	H	=	-650915	(J)	S	=	103.11	(J/K)	V	=	17.29	(cc)	Cp	=	55.76	(J/K)
	albite	anorthite	sanidine
	26.49	73.38	0.12
spinel	mass	=	1.82	(gm)	density	=	4.8	(gm/cc)	(analysis	in	mole	%)
	Fe''1.13Mg0.13Fe'''1.28Al0.20Cr0.00Ti0.26O4
	G	=	-13898.6	(J)	H	=	-9520.84	(J)	S	=	3.58	(J/K)	V	=	0.38	(cc)	Cp	=	1.66	(J/K)
	chromite	hercynite	magnetite	spinel	ulvospinel
	0	-2.7	64.05	12.65	26
Viscosity	of	the	System	cannot	be	computed.
System	mass	=	100.12	(gm)	density	=	2.83	(gm/cc)
	G	=	-1.59305e+06	(J)	H	=	-1.31381e+06	(J)	S	=	228.3	(J/K)	V	=	35.42	(cc)	Cp	=	122.77	(J/K)
Oxygen	delta	moles	=	0.000557249	delta	grams	=	0.0178313
	G	=	-153.82	(J)	H	=	17.04	(J)	S	=	0.14	(J/K)	V	=	56.67	(cc)	Cp	=	0.02	(J/K)
**********----------**********
Title:	Dummy	Title
T	=	940	(C)	P	=	1	(kbars)	log(10)	f	O2	=	-11.77	delta	HM	=	-5.59	NNO	=	-0.58	QFM	=	0	COH	=	1.86	IW	=	3.88
Constraint	Flags:	fO2	path	=	QFM	Fractionate	Solids
Liquid	mass	=	15.33	(gm)	density	=	2.32	(gm/cc)	viscosity	=	4.58	(log	10	poise)	(analysis	in	wt	%)
	G	=	-245537	(J)	H	=	-196013	(J)	S	=	40.82	(J/K)	V	=	6.62	(cc)	Cp	=	20.97	(J/K)
	SiO2	TiO2	Al2O3	Fe2O3	Cr2O3	FeO	MnO	MgO	NiO	CoO	CaO	Na2O	K2O	P2O5	H2O	CO2	SO3	Cl2O-1	F2O-1
	66.33	0.16	11.56	1.51	0	6.07	0.71	0.65	0	0	4.19	4.91	0.65	0	3.26	0	0	0	0
clinopyroxene	mass	=	0.12	(gm)	density	=	3.51	(gm/cc)	(analysis	in	mole	%)
	cpx	Na0.01Ca0.19Fe''0.98Mg0.74Fe'''0.05Ti0.00Al0.12Si1.92O6
	G	=	-1558.43	(J)	H	=	-1256.57	(J)	S	=	0.25	(J/K)	V	=	0.03	(cc)	Cp	=	0.13	(J/K)
	diopside	clinoenstatit	hedenbergite	alumino-buffo	buffonite	essenite	jadeite
	-87.39	80.55	98.09	3.19	-3.01	7.99	0.58
feldspar	mass	=	0.38	(gm)	density	=	2.63	(gm/cc)	(analysis	in	mole	%)
	K0.00Na0.49Ca0.50Al1.50Si2.50O8
	G	=	-6362.61	(J)	H	=	-5323.64	(J)	S	=	0.86	(J/K)	V	=	0.14	(cc)	Cp	=	0.46	(J/K)
	albite	anorthite	sanidine
	49.2	50.38	0.41
spinel	mass	=	0.09	(gm)	density	=	4.88	(gm/cc)	(analysis	in	mole	%)
	Fe''1.09Mg0.07Fe'''1.52Al0.16Cr0.00Ti0.16O4
	G	=	-676.57	(J)	H	=	-455.91	(J)	S	=	0.18	(J/K)	V	=	0.02	(cc)	Cp	=	0.09	(J/K)
	chromite	hercynite	magnetite	spinel	ulvospinel
	0	0.75	75.88	7.39	15.97
Total	solids	mass	=	0.59	(gm)	density	=	3	(gm/cc)
	G	=	-8597.61	(J)	H	=	-7036.12	(J)	S	=	1.29	(J/K)	V	=	0.2	(cc)	Cp	=	0.68	(J/K)
Summary	of	all	fractionated	phases:	(total	mass	=	84.19	grams)
olivine	mass	=	18.53	(gm)	density	=	3.29	(gm/cc)	(analysis	in	mole	%)
	(Ca0.00Mg0.86Fe''0.14Mn0.00Co0.00Ni0.00)2SiO4
	G	=	-286702	(J)	H	=	-237394	(J)	S	=	40.64	(J/K)	V	=	5.64	(cc)	Cp	=	22.6	(J/K)
	tephroite	fayalite	co-olivine	ni-olivine	monticellite	forsterite
	0.24	14.06	0	0	0.82	84.88
orthopyroxene	mass	=	8.47	(gm)	density	=	3.3	(gm/cc)	(analysis	in	mole	%)
	opx	Na0.00Ca0.06Fe''0.40Mg1.47Fe'''0.02Ti0.00Al0.12Si1.93O6
	G	=	-129920	(J)	H	=	-107473	(J)	S	=	18.5	(J/K)	V	=	2.57	(cc)	Cp	=	10.33	(J/K)
	diopside	clinoenstatit	hedenbergite	alumino-buffo	buffonite	essenite	jadeite
	-40.88	93.71	39.95	4.77	-4.54	6.85	0.13
clinopyroxene	mass	=	8.6	(gm)	density	=	3.4	(gm/cc)	(analysis	in	mole	%)
	cpx	Na0.00Ca0.16Fe''0.68Mg1.06Fe'''0.04Ti0.00Al0.15Si1.90O6
	G	=	-122689	(J)	H	=	-100160	(J)	S	=	18.57	(J/K)	V	=	2.53	(cc)	Cp	=	9.98	(J/K)
	diopside	clinoenstatit	hedenbergite	alumino-buffo	buffonite	essenite	jadeite
	-60.91	83.3	67.56	5.23	-4.7	9.07	0.46
feldspar	mass	=	46.67	(gm)	density	=	2.68	(gm/cc)	(analysis	in	mole	%)
	K0.00Na0.27Ca0.73Al1.73Si2.27O8
	G	=	-782780	(J)	H	=	-657138	(J)	S	=	103.57	(J/K)	V	=	17.44	(cc)	Cp	=	56.18	(J/K)
	albite	anorthite	sanidine
	26.68	73.19	0.13
spinel	mass	=	1.93	(gm)	density	=	4.81	(gm/cc)	(analysis	in	mole	%)
	Fe''1.13Mg0.12Fe'''1.29Al0.20Cr0.00Ti0.26O4
	G	=	-14605.8	(J)	H	=	-10039.3	(J)	S	=	3.76	(J/K)	V	=	0.4	(cc)	Cp	=	1.75	(J/K)
	chromite	hercynite	magnetite	spinel	ulvospinel
	0	-2.54	64.59	12.4	25.55
Viscosity	of	the	System	cannot	be	computed.
System	mass	=	100.12	(gm)	density	=	2.83	(gm/cc)
	G	=	-1.59083e+06	(J)	H	=	-1.31525e+06	(J)	S	=	227.16	(J/K)	V	=	35.39	(cc)	Cp	=	122.5	(J/K)
Oxygen	delta	moles	=	0.000662396	delta	grams	=	0.0211959
	G	=	-181.18	(J)	H	=	20.02	(J)	S	=	0.17	(J/K)	V	=	66.81	(cc)	Cp	=	0.02	(J/K)
**********----------**********
Title:	Dummy	Title
T	=	930	(C)	P	=	1	(kbars)	log(10)	f	O2	=	-11.93	delta	HM	=	-5.59	NNO	=	-0.57	QFM	=	0	COH	=	1.85	IW	=	3.9
Constraint	Flags:	fO2	path	=	QFM	Fractionate	Solids
Liquid	mass	=	14.8	(gm)	density	=	2.31	(gm/cc)	viscosity	=	4.65	(log	10	poise)	(analysis	in	wt	%)
	G	=	-237375	(J)	H	=	-190014	(J)	S	=	39.36	(J/K)	V	=	6.42	(cc)	Cp	=	20.22	(J/K)
	SiO2	TiO2	Al2O3	Fe2O3	Cr2O3	FeO	MnO	MgO	NiO	CoO	CaO	Na2O	K2O	P2O5	H2O	CO2	SO3	Cl2O-1	F2O-1
	67.06	0.13	11.28	1.45	0	5.7	0.73	0.58	0	0	4.06	4.95	0.67	0	3.38	0	0	0	0
clinopyroxene	mass	=	0.1	(gm)	density	=	3.52	(gm/cc)	(analysis	in	mole	%)
	cpx	Na0.01Ca0.19Fe''1.01Mg0.71Fe'''0.05Ti0.00Al0.11Si1.92O6
	G	=	-1291.09	(J)	H	=	-1042.75	(J)	S	=	0.21	(J/K)	V	=	0.03	(cc)	Cp	=	0.11	(J/K)
	diopside	clinoenstatit	hedenbergite	alumino-buffo	buffonite	essenite	jadeite
	-89.66	80.53	100.57	3.02	-2.87	7.83	0.58
clinopyroxene	mass	=	0.01	(gm)	density	=	3.4	(gm/cc)	(analysis	in	mole	%)
	cpx	Na0.02Ca0.77Fe''0.53Mg0.55Fe'''0.08Ti0.01Al0.15Si1.89O6
	G	=	-113.42	(J)	H	=	-93.55	(J)	S	=	0.02	(J/K)	V	=	0	(cc)	Cp	=	0.01	(J/K)
	diopside	clinoenstatit	hedenbergite	alumino-buffo	buffonite	essenite	jadeite
	12.69	21.03	53.16	3.15	-2.05	9.63	2.39
feldspar	mass	=	0.35	(gm)	density	=	2.63	(gm/cc)	(analysis	in	mole	%)
	K0.00Na0.51Ca0.49Al1.49Si2.51O8
	G	=	-5888.47	(J)	H	=	-4936.93	(J)	S	=	0.79	(J/K)	V	=	0.13	(cc)	Cp	=	0.43	(J/K)
	albite	anorthite	sanidine
	50.5	49.07	0.43
spinel	mass	=	0.09	(gm)	density	=	4.88	(gm/cc)	(analysis	in	mole	%)
	Fe''1.08Mg0.07Fe'''1.55Al0.16Cr0.00Ti0.15O4
	G	=	-607.27	(J)	H	=	-410.05	(J)	S	=	0.16	(J/K)	V	=	0.02	(cc)	Cp	=	0.08	(J/K)
	chromite	hercynite	magnetite	spinel	ulvospinel
	0	1.05	77.41	6.89	14.65
Total	solids	mass	=	0.54	(gm)	density	=	3	(gm/cc)
	G	=	-7900.25	(J)	H	=	-6483.28	(J)	S	=	1.18	(J/K)	V	=	0.18	(cc)	Cp	=	0.62	(J/K)
Summary	of	all	fractionated	phases:	(total	mass	=	84.78	grams)
olivine	mass	=	18.53	(gm)	density	=	3.29	(gm/cc)	(analysis	in	mole	%)
	(Ca0.00Mg0.86Fe''0.14Mn0.00Co0.00Ni0.00)2SiO4
	G	=	-286297	(J)	H	=	-237620	(J)	S	=	40.46	(J/K)	V	=	5.64	(cc)	Cp	=	22.57	(J/K)
	tephroite	fayalite	co-olivine	ni-olivine	monticellite	forsterite
	0.24	14.06	0	0	0.82	84.88
orthopyroxene	mass	=	8.47	(gm)	density	=	3.3	(gm/cc)	(analysis	in	mole	%)
	opx	Na0.00Ca0.06Fe''0.40Mg1.47Fe'''0.02Ti0.00Al0.12Si1.93O6
	G	=	-129735	(J)	H	=	-107577	(J)	S	=	18.42	(J/K)	V	=	2.57	(cc)	Cp	=	10.32	(J/K)
	diopside	clinoenstatit	hedenbergite	alumino-buffo	buffonite	essenite	jadeite
	-40.88	93.71	39.95	4.77	-4.54	6.85	0.13
clinopyroxene	mass	=	8.72	(gm)	density	=	3.4	(gm/cc)	(analysis	in	mole	%)
	cpx	Na0.00Ca0.16Fe''0.68Mg1.06Fe'''0.04Ti0.00Al0.15Si1.90O6
	G	=	-124029	(J)	H	=	-101492	(J)	S	=	18.73	(J/K)	V	=	2.56	(cc)	Cp	=	10.1	(J/K)
	diopside	clinoenstatit	hedenbergite	alumino-buffo	buffonite	essenite	jadeite
	-61.24	83.27	67.95	5.2	-4.68	9.05	0.46
feldspar	mass	=	47.05	(gm)	density	=	2.68	(gm/cc)	(analysis	in	mole	%)
	K0.00Na0.27Ca0.73Al1.73Si2.27O8
	G	=	-788057	(J)	H	=	-662989	(J)	S	=	103.95	(J/K)	V	=	17.58	(cc)	Cp	=	56.57	(J/K)
	albite	anorthite	sanidine
	26.87	73.01	0.13
spinel	mass	=	2.02	(gm)	density	=	4.81	(gm/cc)	(analysis	in	mole	%)
	Fe''1.13Mg0.12Fe'''1.30Al0.20Cr0.00Ti0.25O4
	G	=	-15227.2	(J)	H	=	-10502.7	(J)	S	=	3.93	(J/K)	V	=	0.42	(cc)	Cp	=	1.84	(J/K)
	chromite	hercynite	magnetite	spinel	ulvospinel
	0	-2.39	65.1	12.18	25.11
Viscosity	of	the	System	cannot	be	computed.
System	mass	=	100.12	(gm)	density	=	2.83	(gm/cc)
	G	=	-1.58862e+06	(J)	H	=	-1.31668e+06	(J)	S	=	226.03	(J/K)	V	=	35.36	(cc)	Cp	=	122.23	(J/K)
Oxygen	delta	moles	=	0.000759195	delta	grams	=	0.0242933
	G	=	-205.76	(J)	H	=	22.67	(J)	S	=	0.19	(J/K)	V	=	75.94	(cc)	Cp	=	0.03	(J/K)
**********----------**********
Title:	Dummy	Title
T	=	920	(C)	P	=	1	(kbars)	log(10)	f	O2	=	-12.1	delta	HM	=	-5.6	NNO	=	-0.57	QFM	=	0	COH	=	1.83	IW	=	3.92
Constraint	Flags:	fO2	path	=	QFM	Fractionate	Solids
Liquid	mass	=	14.32	(gm)	density	=	2.29	(gm/cc)	viscosity	=	4.72	(log	10	poise)	(analysis	in	wt	%)
	G	=	-229942	(J)	H	=	-184564	(J)	S	=	38.03	(J/K)	V	=	6.24	(cc)	Cp	=	19.53	(J/K)
	SiO2	TiO2	Al2O3	Fe2O3	Cr2O3	FeO	MnO	MgO	NiO	CoO	CaO	Na2O	K2O	P2O5	H2O	CO2	SO3	Cl2O-1	F2O-1
	67.77	0.11	11.02	1.39	0	5.35	0.76	0.52	0	0	3.91	4.98	0.69	0	3.49	0	0	0	0
clinopyroxene	mass	=	0.06	(gm)	density	=	3.54	(gm/cc)	(analysis	in	mole	%)
	cpx	Na0.01Ca0.18Fe''1.03Mg0.69Fe'''0.05Ti0.00Al0.11Si1.92O6
	G	=	-776.48	(J)	H	=	-628.09	(J)	S	=	0.12	(J/K)	V	=	0.02	(cc)	Cp	=	0.07	(J/K)
	diopside	clinoenstatit	hedenbergite	alumino-buffo	buffonite	essenite	jadeite
	-92.67	80.93	103.36	2.87	-2.75	7.67	0.57
clinopyroxene	mass	=	0.04	(gm)	density	=	3.4	(gm/cc)	(analysis	in	mole	%)
	cpx	Na0.02Ca0.77Fe''0.55Mg0.54Fe'''0.08Ti0.00Al0.15Si1.90O6
	G	=	-629.11	(J)	H	=	-519.87	(J)	S	=	0.09	(J/K)	V	=	0.01	(cc)	Cp	=	0.05	(J/K)
	diopside	clinoenstatit	hedenbergite	alumino-buffo	buffonite	essenite	jadeite
	11.79	20.78	54.52	2.87	-1.89	9.48	2.45
feldspar	mass	=	0.31	(gm)	density	=	2.63	(gm/cc)	(analysis	in	mole	%)
	K0.00Na0.52Ca0.48Al1.48Si2.52O8
	G	=	-5252.04	(J)	H	=	-4412.22	(J)	S	=	0.7	(J/K)	V	=	0.12	(cc)	Cp	=	0.38	(J/K)
	albite	anorthite	sanidine
	51.91	47.64	0.45
spinel	mass	=	0.08	(gm)	density	=	4.89	(gm/cc)	(analysis	in	mole	%)
	Fe''1.07Mg0.06Fe'''1.58Al0.16Cr0.00Ti0.13O4
	G	=	-560.03	(J)	H	=	-378.99	(J)	S	=	0.15	(J/K)	V	=	0.02	(cc)	Cp	=	0.07	(J/K)
	chromite	hercynite	magnetite	spinel	ulvospinel
	0	1.34	78.93	6.42	13.3
Total	solids	mass	=	0.5	(gm)	density	=	3	(gm/cc)
	G	=	-7217.67	(J)	H	=	-5939.17	(J)	S	=	1.07	(J/K)	V	=	0.17	(cc)	Cp	=	0.57	(J/K)
Summary	of	all	fractionated	phases:	(total	mass	=	85.31	grams)
olivine	mass	=	18.53	(gm)	density	=	3.29	(gm/cc)	(analysis	in	mole	%)
	(Ca0.00Mg0.86Fe''0.14Mn0.00Co0.00Ni0.00)2SiO4
	G	=	-285893	(J)	H	=	-237845	(J)	S	=	40.27	(J/K)	V	=	5.63	(cc)	Cp	=	22.54	(J/K)
	tephroite	fayalite	co-olivine	ni-olivine	monticellite	forsterite
	0.24	14.06	0	0	0.82	84.88
orthopyroxene	mass	=	8.47	(gm)	density	=	3.3	(gm/cc)	(analysis	in	mole	%)
	opx	Na0.00Ca0.06Fe''0.40Mg1.47Fe'''0.02Ti0.00Al0.12Si1.93O6
	G	=	-129551	(J)	H	=	-107680	(J)	S	=	18.33	(J/K)	V	=	2.56	(cc)	Cp	=	10.31	(J/K)
	diopside	clinoenstatit	hedenbergite	alumino-buffo	buffonite	essenite	jadeite
	-40.88	93.71	39.95	4.77	-4.54	6.85	0.13
clinopyroxene	mass	=	8.81	(gm)	density	=	3.4	(gm/cc)	(analysis	in	mole	%)
	cpx	Na0.00Ca0.16Fe''0.68Mg1.05Fe'''0.04Ti0.00Al0.15Si1.90O6
	G	=	-125100	(J)	H	=	-102612	(J)	S	=	18.85	(J/K)	V	=	2.59	(cc)	Cp	=	10.19	(J/K)
	diopside	clinoenstatit	hedenbergite	alumino-buffo	buffonite	essenite	jadeite
	-61.54	83.24	68.29	5.18	-4.66	9.04	0.46
clinopyroxene	mass	=	0.01	(gm)	density	=	3.4	(gm/cc)	(analysis	in	mole	%)
	cpx	Na0.02Ca0.77Fe''0.53Mg0.55Fe'''0.08Ti0.01Al0.15Si1.89O6
	G	=	-80.08	(J)	H	=	-66.21	(J)	S	=	0.01	(J/K)	V	=	0	(cc)	Cp	=	0.01	(J/K)
	diopside	clinoenstatit	hedenbergite	alumino-buffo	buffonite	essenite	jadeite
	12.69	21.03	53.16	3.15	-2.05	9.63	2.39
feldspar	mass	=	47.4	(gm)	density	=	2.68	(gm/cc)	(analysis	in	mole	%)
	K0.00Na0.27Ca0.73Al1.73Si2.27O8
	G	=	-792856	(J)	H	=	-668457	(J)	S	=	104.26	(J/K)	V	=	17.71	(cc)	Cp	=	56.92	(J/K)
	albite	anorthite	sanidine
	27.04	72.83	0.13
spinel	mass	=	2.1	(gm)	density	=	4.82	(gm/cc)	(analysis	in	mole	%)
	Fe''1.13Mg0.12Fe'''1.31Al0.19Cr0.00Ti0.25O4
	G	=	-15778	(J)	H	=	-10921.1	(J)	S	=	4.07	(J/K)	V	=	0.44	(cc)	Cp	=	1.91	(J/K)
	chromite	hercynite	magnetite	spinel	ulvospinel
	0	-2.25	65.58	11.97	24.71
Viscosity	of	the	System	cannot	be	computed.
System	mass	=	100.13	(gm)	density	=	2.83	(gm/cc)
	G	=	-1.58642e+06	(J)	H	=	-1.31808e+06	(J)	S	=	224.9	(J/K)	V	=	35.34	(cc)	Cp	=	121.98	(J/K)
Oxygen	delta	moles	=	0.000852776	delta	grams	=	0.0272878
	G	=	-228.99	(J)	H	=	25.16	(J)	S	=	0.21	(J/K)	V	=	84.6	(cc)	Cp	=	0.03	(J/K)
**********----------**********
Title:	Dummy	Title
T	=	910	(C)	P	=	1	(kbars)	log(10)	f	O2	=	-12.28	delta	HM	=	-5.6	NNO	=	-0.56	QFM	=	0	COH	=	1.81	IW	=	3.93
Constraint	Flags:	fO2	path	=	QFM	Fractionate	Solids
Liquid	mass	=	13.87	(gm)	density	=	2.28	(gm/cc)	viscosity	=	4.78	(log	10	poise)	(analysis	in	wt	%)
	G	=	-223014	(J)	H	=	-179486	(J)	S	=	36.79	(J/K)	V	=	6.07	(cc)	Cp	=	18.89	(J/K)
	SiO2	TiO2	Al2O3	Fe2O3	Cr2O3	FeO	MnO	MgO	NiO	CoO	CaO	Na2O	K2O	P2O5	H2O	CO2	SO3	Cl2O-1	F2O-1
	68.46	0.09	10.75	1.33	0	5.01	0.78	0.46	0	0	3.77	5.02	0.71	0	3.61	0	0	0	0
clinopyroxene	mass	=	0.05	(gm)	density	=	3.55	(gm/cc)	(analysis	in	mole	%)
	cpx	Na0.01Ca0.18Fe''1.06Mg0.67Fe'''0.05Ti0.00Al0.11Si1.92O6
	G	=	-679.75	(J)	H	=	-550.7	(J)	S	=	0.11	(J/K)	V	=	0.01	(cc)	Cp	=	0.06	(J/K)
	diopside	clinoenstatit	hedenbergite	alumino-buffo	buffonite	essenite	jadeite
[truncated: 786 more rows]

## Sheet: GPa 0.5
**********----------**********
T	=	1500	(C)	P	=	5	(kbars)	log(10)	f	O2	=	-5.18	delta	HM	=	-5.22	NNO	=	-0.48	QFM	=	0	COH	=	2.27	IW	=	3.48
Constraint	Flags:	fO2	path	=	QFM	Fractionate	Solids
Liquid	mass	=	100.09	(gm)	density	=	2.65	(gm/cc)	viscosity	=	1.03	(log	10	poise)	(analysis	in	wt	%)
	G	=	-1.72463e+06	(J)	H	=	-1.19228e+06	(J)	S	=	300.23	(J/K)	V	=	37.73	(cc)	Cp	=	155.43	(J/K)
	SiO2	TiO2	Al2O3	Fe2O3	Cr2O3	FeO	MnO	MgO	NiO	CoO	CaO	Na2O	K2O	P2O5	H2O	CO2	SO3	Cl2O-1	F2O-1
	49.95	0.22	17.52	1.14	0	7.41	0.15	12.6	0	0	8.21	2.19	0.11	0	0.5	0	0	0	0
Total	solids	mass	=	0	(gm)	density	=	0	(gm/cc)
	G	=	0	(J)	H	=	0	(J)	S	=	0	(J/K)	V	=	0	(cc)	Cp	=	0	(J/K)
Summary	of	all	fractionated	phases:	(total	mass	=	0	grams)
Viscosity	of	the	System:	1.03	(log	10	poise)
System	mass	=	100.09	(gm)	density	=	2.65	(gm/cc)
	G	=	-1.72463e+06	(J)	H	=	-1.19228e+06	(J)	S	=	300.23	(J/K)	V	=	37.73	(cc)	Cp	=	155.43	(J/K)
Oxygen	delta	moles	=	-1.5439e-16	delta	grams	=	-4.94031e-15
	G	=	0	(J)	H	=	0	(J)	S	=	0	(J/K)	V	=	0	(cc)	Cp	=	0	(J/K)
**********----------**********
Title:	Dummy	Title
T	=	1490	(C)	P	=	5	(kbars)	log(10)	f	O2	=	-5.26	delta	HM	=	-5.22	NNO	=	-0.48	QFM	=	0	COH	=	2.26	IW	=	3.49
Constraint	Flags:	fO2	path	=	QFM	Fractionate	Solids
Liquid	mass	=	100.09	(gm)	density	=	2.66	(gm/cc)	viscosity	=	1.06	(log	10	poise)	(analysis	in	wt	%)
	G	=	-1.72163e+06	(J)	H	=	-1.19384e+06	(J)	S	=	299.35	(J/K)	V	=	37.7	(cc)	Cp	=	155.42	(J/K)
	SiO2	TiO2	Al2O3	Fe2O3	Cr2O3	FeO	MnO	MgO	NiO	CoO	CaO	Na2O	K2O	P2O5	H2O	CO2	SO3	Cl2O-1	F2O-1
	49.95	0.22	17.52	1.14	0	7.41	0.15	12.6	0	0	8.21	2.19	0.11	0	0.5	0	0	0	0
Total	solids	mass	=	0	(gm)	density	=	0	(gm/cc)
	G	=	0	(J)	H	=	0	(J)	S	=	0	(J/K)	V	=	0	(cc)	Cp	=	0	(J/K)
Summary	of	all	fractionated	phases:	(total	mass	=	0	grams)
Viscosity	of	the	System:	1.06	(log	10	poise)
System	mass	=	100.09	(gm)	density	=	2.66	(gm/cc)
	G	=	-1.72163e+06	(J)	H	=	-1.19384e+06	(J)	S	=	299.35	(J/K)	V	=	37.7	(cc)	Cp	=	155.42	(J/K)
Oxygen	delta	moles	=	1.77887e-06	delta	grams	=	5.69217e-05
	G	=	-0.74	(J)	H	=	0.09	(J)	S	=	0	(J/K)	V	=	0.26	(cc)	Cp	=	0	(J/K)
**********----------**********
Title:	Dummy	Title
T	=	1480	(C)	P	=	5	(kbars)	log(10)	f	O2	=	-5.34	delta	HM	=	-5.22	NNO	=	-0.48	QFM	=	0	COH	=	2.26	IW	=	3.5
Constraint	Flags:	fO2	path	=	QFM	Fractionate	Solids
Liquid	mass	=	100.09	(gm)	density	=	2.66	(gm/cc)	viscosity	=	1.09	(log	10	poise)	(analysis	in	wt	%)
	G	=	-1.71865e+06	(J)	H	=	-1.19539e+06	(J)	S	=	298.47	(J/K)	V	=	37.67	(cc)	Cp	=	155.42	(J/K)
	SiO2	TiO2	Al2O3	Fe2O3	Cr2O3	FeO	MnO	MgO	NiO	CoO	CaO	Na2O	K2O	P2O5	H2O	CO2	SO3	Cl2O-1	F2O-1
	49.95	0.22	17.52	1.14	0	7.41	0.15	12.6	0	0	8.21	2.19	0.11	0	0.5	0	0	0	0
Total	solids	mass	=	0	(gm)	density	=	0	(gm/cc)
	G	=	0	(J)	H	=	0	(J)	S	=	0	(J/K)	V	=	0	(cc)	Cp	=	0	(J/K)
Summary	of	all	fractionated	phases:	(total	mass	=	0	grams)
Viscosity	of	the	System:	1.09	(log	10	poise)
System	mass	=	100.09	(gm)	density	=	2.66	(gm/cc)
	G	=	-1.71865e+06	(J)	H	=	-1.19539e+06	(J)	S	=	298.47	(J/K)	V	=	37.67	(cc)	Cp	=	155.42	(J/K)
Oxygen	delta	moles	=	3.91948e-06	delta	grams	=	0.000125419
	G	=	-1.62	(J)	H	=	0.2	(J)	S	=	0	(J/K)	V	=	0.57	(cc)	Cp	=	0	(J/K)
**********----------**********
Title:	Dummy	Title
T	=	1470	(C)	P	=	5	(kbars)	log(10)	f	O2	=	-5.42	delta	HM	=	-5.22	NNO	=	-0.47	QFM	=	0	COH	=	2.25	IW	=	3.51
Constraint	Flags:	fO2	path	=	QFM	Fractionate	Solids
Liquid	mass	=	100.09	(gm)	density	=	2.66	(gm/cc)	viscosity	=	1.12	(log	10	poise)	(analysis	in	wt	%)
	G	=	-1.71567e+06	(J)	H	=	-1.19695e+06	(J)	S	=	297.58	(J/K)	V	=	37.64	(cc)	Cp	=	155.41	(J/K)
	SiO2	TiO2	Al2O3	Fe2O3	Cr2O3	FeO	MnO	MgO	NiO	CoO	CaO	Na2O	K2O	P2O5	H2O	CO2	SO3	Cl2O-1	F2O-1
	49.95	0.22	17.52	1.14	0	7.41	0.15	12.6	0	0	8.21	2.19	0.11	0	0.5	0	0	0	0
Total	solids	mass	=	0	(gm)	density	=	0	(gm/cc)
	G	=	0	(J)	H	=	0	(J)	S	=	0	(J/K)	V	=	0	(cc)	Cp	=	0	(J/K)
Summary	of	all	fractionated	phases:	(total	mass	=	0	grams)
Viscosity	of	the	System:	1.12	(log	10	poise)
System	mass	=	100.09	(gm)	density	=	2.66	(gm/cc)
	G	=	-1.71567e+06	(J)	H	=	-1.19695e+06	(J)	S	=	297.58	(J/K)	V	=	37.64	(cc)	Cp	=	155.41	(J/K)
Oxygen	delta	moles	=	6.43057e-06	delta	grams	=	0.000205771
	G	=	-2.64	(J)	H	=	0.32	(J)	S	=	0	(J/K)	V	=	0.93	(cc)	Cp	=	0	(J/K)
**********----------**********
Title:	Dummy	Title
T	=	1460	(C)	P	=	5	(kbars)	log(10)	f	O2	=	-5.5	delta	HM	=	-5.22	NNO	=	-0.47	QFM	=	0	COH	=	2.24	IW	=	3.52
Constraint	Flags:	fO2	path	=	QFM	Fractionate	Solids
Liquid	mass	=	100.09	(gm)	density	=	2.66	(gm/cc)	viscosity	=	1.15	(log	10	poise)	(analysis	in	wt	%)
	G	=	-1.7127e+06	(J)	H	=	-1.1985e+06	(J)	S	=	296.68	(J/K)	V	=	37.61	(cc)	Cp	=	155.41	(J/K)
	SiO2	TiO2	Al2O3	Fe2O3	Cr2O3	FeO	MnO	MgO	NiO	CoO	CaO	Na2O	K2O	P2O5	H2O	CO2	SO3	Cl2O-1	F2O-1
	49.95	0.22	17.52	1.14	0	7.41	0.15	12.6	0	0	8.21	2.19	0.11	0	0.5	0	0	0	0
Total	solids	mass	=	0	(gm)	density	=	0	(gm/cc)
	G	=	0	(J)	H	=	0	(J)	S	=	0	(J/K)	V	=	0	(cc)	Cp	=	0	(J/K)
Summary	of	all	fractionated	phases:	(total	mass	=	0	grams)
Viscosity	of	the	System:	1.15	(log	10	poise)
System	mass	=	100.09	(gm)	density	=	2.66	(gm/cc)
	G	=	-1.7127e+06	(J)	H	=	-1.1985e+06	(J)	S	=	296.68	(J/K)	V	=	37.61	(cc)	Cp	=	155.41	(J/K)
Oxygen	delta	moles	=	9.3212e-06	delta	grams	=	0.000298267
	G	=	-3.8	(J)	H	=	0.46	(J)	S	=	0	(J/K)	V	=	1.34	(cc)	Cp	=	0	(J/K)
**********----------**********
Title:	Dummy	Title
T	=	1450	(C)	P	=	5	(kbars)	log(10)	f	O2	=	-5.58	delta	HM	=	-5.22	NNO	=	-0.47	QFM	=	0	COH	=	2.23	IW	=	3.53
Constraint	Flags:	fO2	path	=	QFM	Fractionate	Solids
Liquid	mass	=	100.09	(gm)	density	=	2.66	(gm/cc)	viscosity	=	1.18	(log	10	poise)	(analysis	in	wt	%)
	G	=	-1.70974e+06	(J)	H	=	-1.20006e+06	(J)	S	=	295.78	(J/K)	V	=	37.58	(cc)	Cp	=	155.41	(J/K)
	SiO2	TiO2	Al2O3	Fe2O3	Cr2O3	FeO	MnO	MgO	NiO	CoO	CaO	Na2O	K2O	P2O5	H2O	CO2	SO3	Cl2O-1	F2O-1
	49.95	0.22	17.52	1.14	0	7.41	0.15	12.6	0	0	8.21	2.19	0.11	0	0.5	0	0	0	0
Total	solids	mass	=	0	(gm)	density	=	0	(gm/cc)
	G	=	0	(J)	H	=	0	(J)	S	=	0	(J/K)	V	=	0	(cc)	Cp	=	0	(J/K)
Summary	of	all	fractionated	phases:	(total	mass	=	0	grams)
Viscosity	of	the	System:	1.18	(log	10	poise)
System	mass	=	100.09	(gm)	density	=	2.66	(gm/cc)
	G	=	-1.70974e+06	(J)	H	=	-1.20006e+06	(J)	S	=	295.78	(J/K)	V	=	37.58	(cc)	Cp	=	155.41	(J/K)
Oxygen	delta	moles	=	1.26008e-05	delta	grams	=	0.00040321
	G	=	-5.1	(J)	H	=	0.62	(J)	S	=	0	(J/K)	V	=	1.81	(cc)	Cp	=	0	(J/K)
**********----------**********
Title:	Dummy	Title
T	=	1440	(C)	P	=	5	(kbars)	log(10)	f	O2	=	-5.66	delta	HM	=	-5.22	NNO	=	-0.46	QFM	=	0	COH	=	2.22	IW	=	3.54
Constraint	Flags:	fO2	path	=	QFM	Fractionate	Solids
Liquid	mass	=	100.09	(gm)	density	=	2.67	(gm/cc)	viscosity	=	1.22	(log	10	poise)	(analysis	in	wt	%)
	G	=	-1.70679e+06	(J)	H	=	-1.20161e+06	(J)	S	=	294.88	(J/K)	V	=	37.55	(cc)	Cp	=	155.4	(J/K)
	SiO2	TiO2	Al2O3	Fe2O3	Cr2O3	FeO	MnO	MgO	NiO	CoO	CaO	Na2O	K2O	P2O5	H2O	CO2	SO3	Cl2O-1	F2O-1
	49.95	0.22	17.52	1.14	0	7.41	0.15	12.6	0	0	8.21	2.19	0.11	0	0.5	0	0	0	0
Total	solids	mass	=	0	(gm)	density	=	0	(gm/cc)
	G	=	0	(J)	H	=	0	(J)	S	=	0	(J/K)	V	=	0	(cc)	Cp	=	0	(J/K)
Summary	of	all	fractionated	phases:	(total	mass	=	0	grams)
Viscosity	of	the	System:	1.22	(log	10	poise)
System	mass	=	100.09	(gm)	density	=	2.67	(gm/cc)
	G	=	-1.70679e+06	(J)	H	=	-1.20161e+06	(J)	S	=	294.88	(J/K)	V	=	37.55	(cc)	Cp	=	155.4	(J/K)
Oxygen	delta	moles	=	1.62791e-05	delta	grams	=	0.00052091
	G	=	-6.54	(J)	H	=	0.79	(J)	S	=	0	(J/K)	V	=	2.32	(cc)	Cp	=	0	(J/K)
**********----------**********
Title:	Dummy	Title
T	=	1430	(C)	P	=	5	(kbars)	log(10)	f	O2	=	-5.74	delta	HM	=	-5.22	NNO	=	-0.46	QFM	=	0	COH	=	2.22	IW	=	3.55
Constraint	Flags:	fO2	path	=	QFM	Fractionate	Solids
Liquid	mass	=	100.09	(gm)	density	=	2.67	(gm/cc)	viscosity	=	1.25	(log	10	poise)	(analysis	in	wt	%)
	G	=	-1.70384e+06	(J)	H	=	-1.20317e+06	(J)	S	=	293.97	(J/K)	V	=	37.52	(cc)	Cp	=	155.4	(J/K)
	SiO2	TiO2	Al2O3	Fe2O3	Cr2O3	FeO	MnO	MgO	NiO	CoO	CaO	Na2O	K2O	P2O5	H2O	CO2	SO3	Cl2O-1	F2O-1
	49.95	0.22	17.52	1.14	0	7.4	0.15	12.6	0	0	8.21	2.19	0.11	0	0.5	0	0	0	0
Total	solids	mass	=	0	(gm)	density	=	0	(gm/cc)
	G	=	0	(J)	H	=	0	(J)	S	=	0	(J/K)	V	=	0	(cc)	Cp	=	0	(J/K)
Summary	of	all	fractionated	phases:	(total	mass	=	0	grams)
Viscosity	of	the	System:	1.25	(log	10	poise)
System	mass	=	100.09	(gm)	density	=	2.67	(gm/cc)
	G	=	-1.70384e+06	(J)	H	=	-1.20317e+06	(J)	S	=	293.97	(J/K)	V	=	37.52	(cc)	Cp	=	155.4	(J/K)
Oxygen	delta	moles	=	2.03662e-05	delta	grams	=	0.000651694
	G	=	-8.13	(J)	H	=	0.98	(J)	S	=	0.01	(J/K)	V	=	2.88	(cc)	Cp	=	0	(J/K)
**********----------**********
Title:	Dummy	Title
T	=	1420	(C)	P	=	5	(kbars)	log(10)	f	O2	=	-5.82	delta	HM	=	-5.22	NNO	=	-0.46	QFM	=	0	COH	=	2.21	IW	=	3.56
Constraint	Flags:	fO2	path	=	QFM	Fractionate	Solids
Liquid	mass	=	100.09	(gm)	density	=	2.67	(gm/cc)	viscosity	=	1.28	(log	10	poise)	(analysis	in	wt	%)
	G	=	-1.70091e+06	(J)	H	=	-1.20473e+06	(J)	S	=	293.06	(J/K)	V	=	37.49	(cc)	Cp	=	155.4	(J/K)
	SiO2	TiO2	Al2O3	Fe2O3	Cr2O3	FeO	MnO	MgO	NiO	CoO	CaO	Na2O	K2O	P2O5	H2O	CO2	SO3	Cl2O-1	F2O-1
	49.95	0.22	17.52	1.14	0	7.4	0.15	12.6	0	0	8.21	2.19	0.11	0	0.5	0	0	0	0
Total	solids	mass	=	0	(gm)	density	=	0	(gm/cc)
	G	=	0	(J)	H	=	0	(J)	S	=	0	(J/K)	V	=	0	(cc)	Cp	=	0	(J/K)
Summary	of	all	fractionated	phases:	(total	mass	=	0	grams)
Viscosity	of	the	System:	1.28	(log	10	poise)
System	mass	=	100.09	(gm)	density	=	2.67	(gm/cc)
	G	=	-1.70091e+06	(J)	H	=	-1.20473e+06	(J)	S	=	293.06	(J/K)	V	=	37.49	(cc)	Cp	=	155.4	(J/K)
Oxygen	delta	moles	=	2.48727e-05	delta	grams	=	0.000795897
	G	=	-9.87	(J)	H	=	1.19	(J)	S	=	0.01	(J/K)	V	=	3.5	(cc)	Cp	=	0	(J/K)
**********----------**********
Title:	Dummy	Title
T	=	1410	(C)	P	=	5	(kbars)	log(10)	f	O2	=	-5.9	delta	HM	=	-5.22	NNO	=	-0.45	QFM	=	0	COH	=	2.2	IW	=	3.57
Constraint	Flags:	fO2	path	=	QFM	Fractionate	Solids
Liquid	mass	=	100.09	(gm)	density	=	2.67	(gm/cc)	viscosity	=	1.31	(log	10	poise)	(analysis	in	wt	%)
	G	=	-1.69799e+06	(J)	H	=	-1.20628e+06	(J)	S	=	292.14	(J/K)	V	=	37.46	(cc)	Cp	=	155.39	(J/K)
	SiO2	TiO2	Al2O3	Fe2O3	Cr2O3	FeO	MnO	MgO	NiO	CoO	CaO	Na2O	K2O	P2O5	H2O	CO2	SO3	Cl2O-1	F2O-1
	49.95	0.22	17.52	1.15	0	7.4	0.15	12.6	0	0	8.21	2.19	0.11	0	0.5	0	0	0	0
Total	solids	mass	=	0	(gm)	density	=	0	(gm/cc)
	G	=	0	(J)	H	=	0	(J)	S	=	0	(J/K)	V	=	0	(cc)	Cp	=	0	(J/K)
Summary	of	all	fractionated	phases:	(total	mass	=	0	grams)
Viscosity	of	the	System:	1.31	(log	10	poise)
System	mass	=	100.09	(gm)	density	=	2.67	(gm/cc)
	G	=	-1.69799e+06	(J)	H	=	-1.20628e+06	(J)	S	=	292.14	(J/K)	V	=	37.46	(cc)	Cp	=	155.39	(J/K)
Oxygen	delta	moles	=	2.98096e-05	delta	grams	=	0.000953871
	G	=	-11.75	(J)	H	=	1.41	(J)	S	=	0.01	(J/K)	V	=	4.17	(cc)	Cp	=	0	(J/K)
**********----------**********
Title:	Dummy	Title
T	=	1400	(C)	P	=	5	(kbars)	log(10)	f	O2	=	-5.99	delta	HM	=	-5.22	NNO	=	-0.45	QFM	=	0	COH	=	2.19	IW	=	3.58
Constraint	Flags:	fO2	path	=	QFM	Fractionate	Solids
Liquid	mass	=	100.09	(gm)	density	=	2.67	(gm/cc)	viscosity	=	1.34	(log	10	poise)	(analysis	in	wt	%)
	G	=	-1.69508e+06	(J)	H	=	-1.20784e+06	(J)	S	=	291.21	(J/K)	V	=	37.43	(cc)	Cp	=	155.39	(J/K)
	SiO2	TiO2	Al2O3	Fe2O3	Cr2O3	FeO	MnO	MgO	NiO	CoO	CaO	Na2O	K2O	P2O5	H2O	CO2	SO3	Cl2O-1	F2O-1
	49.95	0.22	17.52	1.15	0	7.4	0.15	12.6	0	0	8.21	2.19	0.11	0	0.5	0	0	0	0
Total	solids	mass	=	0	(gm)	density	=	0	(gm/cc)
	G	=	0	(J)	H	=	0	(J)	S	=	0	(J/K)	V	=	0	(cc)	Cp	=	0	(J/K)
Summary	of	all	fractionated	phases:	(total	mass	=	0	grams)
Viscosity	of	the	System:	1.34	(log	10	poise)
System	mass	=	100.09	(gm)	density	=	2.67	(gm/cc)
	G	=	-1.69508e+06	(J)	H	=	-1.20784e+06	(J)	S	=	291.21	(J/K)	V	=	37.43	(cc)	Cp	=	155.39	(J/K)
Oxygen	delta	moles	=	3.51882e-05	delta	grams	=	0.00112598
	G	=	-13.78	(J)	H	=	1.65	(J)	S	=	0.01	(J/K)	V	=	4.9	(cc)	Cp	=	0	(J/K)
**********----------**********
Title:	Dummy	Title
T	=	1390	(C)	P	=	5	(kbars)	log(10)	f	O2	=	-6.08	delta	HM	=	-5.22	NNO	=	-0.45	QFM	=	0	COH	=	2.18	IW	=	3.59
Constraint	Flags:	fO2	path	=	QFM	Fractionate	Solids
Liquid	mass	=	100.1	(gm)	density	=	2.68	(gm/cc)	viscosity	=	1.38	(log	10	poise)	(analysis	in	wt	%)
	G	=	-1.69217e+06	(J)	H	=	-1.20939e+06	(J)	S	=	290.28	(J/K)	V	=	37.4	(cc)	Cp	=	155.39	(J/K)
	SiO2	TiO2	Al2O3	Fe2O3	Cr2O3	FeO	MnO	MgO	NiO	CoO	CaO	Na2O	K2O	P2O5	H2O	CO2	SO3	Cl2O-1	F2O-1
	49.95	0.22	17.52	1.15	0	7.4	0.15	12.6	0	0	8.21	2.19	0.11	0	0.5	0	0	0	0
Total	solids	mass	=	0	(gm)	density	=	0	(gm/cc)
	G	=	0	(J)	H	=	0	(J)	S	=	0	(J/K)	V	=	0	(cc)	Cp	=	0	(J/K)
Summary	of	all	fractionated	phases:	(total	mass	=	0	grams)
Viscosity	of	the	System:	1.38	(log	10	poise)
System	mass	=	100.1	(gm)	density	=	2.68	(gm/cc)
	G	=	-1.69217e+06	(J)	H	=	-1.20939e+06	(J)	S	=	290.28	(J/K)	V	=	37.4	(cc)	Cp	=	155.39	(J/K)
Oxygen	delta	moles	=	4.10203e-05	delta	grams	=	0.0013126
	G	=	-15.95	(J)	H	=	1.91	(J)	S	=	0.01	(J/K)	V	=	5.67	(cc)	Cp	=	0	(J/K)
**********----------**********
Title:	Dummy	Title
T	=	1380	(C)	P	=	5	(kbars)	log(10)	f	O2	=	-6.16	delta	HM	=	-5.22	NNO	=	-0.44	QFM	=	0	COH	=	2.17	IW	=	3.6
Constraint	Flags:	fO2	path	=	QFM	Fractionate	Solids
Liquid	mass	=	100.1	(gm)	density	=	2.68	(gm/cc)	viscosity	=	1.41	(log	10	poise)	(analysis	in	wt	%)
	G	=	-1.68928e+06	(J)	H	=	-1.21095e+06	(J)	S	=	289.34	(J/K)	V	=	37.37	(cc)	Cp	=	155.39	(J/K)
	SiO2	TiO2	Al2O3	Fe2O3	Cr2O3	FeO	MnO	MgO	NiO	CoO	CaO	Na2O	K2O	P2O5	H2O	CO2	SO3	Cl2O-1	F2O-1
	49.95	0.22	17.52	1.15	0	7.4	0.15	12.6	0	0	8.21	2.19	0.11	0	0.5	0	0	0	0
Total	solids	mass	=	0	(gm)	density	=	0	(gm/cc)
	G	=	0	(J)	H	=	0	(J)	S	=	0	(J/K)	V	=	0	(cc)	Cp	=	0	(J/K)
Summary	of	all	fractionated	phases:	(total	mass	=	0	grams)
Viscosity	of	the	System:	1.41	(log	10	poise)
System	mass	=	100.1	(gm)	density	=	2.68	(gm/cc)
	G	=	-1.68928e+06	(J)	H	=	-1.21095e+06	(J)	S	=	289.34	(J/K)	V	=	37.37	(cc)	Cp	=	155.39	(J/K)
Oxygen	delta	moles	=	4.73183e-05	delta	grams	=	0.00151413
	G	=	-18.28	(J)	H	=	2.19	(J)	S	=	0.01	(J/K)	V	=	6.5	(cc)	Cp	=	0	(J/K)
**********----------**********
Title:	Dummy	Title
T	=	1370	(C)	P	=	5	(kbars)	log(10)	f	O2	=	-6.25	delta	HM	=	-5.22	NNO	=	-0.44	QFM	=	0	COH	=	2.16	IW	=	3.61
Constraint	Flags:	fO2	path	=	QFM	Fractionate	Solids
Liquid	mass	=	100.1	(gm)	density	=	2.68	(gm/cc)	viscosity	=	1.44	(log	10	poise)	(analysis	in	wt	%)
	G	=	-1.68639e+06	(J)	H	=	-1.21251e+06	(J)	S	=	288.4	(J/K)	V	=	37.34	(cc)	Cp	=	155.38	(J/K)
	SiO2	TiO2	Al2O3	Fe2O3	Cr2O3	FeO	MnO	MgO	NiO	CoO	CaO	Na2O	K2O	P2O5	H2O	CO2	SO3	Cl2O-1	F2O-1
	49.95	0.22	17.52	1.15	0	7.39	0.15	12.6	0	0	8.21	2.19	0.11	0	0.5	0	0	0	0
Total	solids	mass	=	0	(gm)	density	=	0	(gm/cc)
	G	=	0	(J)	H	=	0	(J)	S	=	0	(J/K)	V	=	0	(cc)	Cp	=	0	(J/K)
Summary	of	all	fractionated	phases:	(total	mass	=	0	grams)
Viscosity	of	the	System:	1.44	(log	10	poise)
System	mass	=	100.1	(gm)	density	=	2.68	(gm/cc)
	G	=	-1.68639e+06	(J)	H	=	-1.21251e+06	(J)	S	=	288.4	(J/K)	V	=	37.34	(cc)	Cp	=	155.38	(J/K)
Oxygen	delta	moles	=	5.4095e-05	delta	grams	=	0.00173097
	G	=	-20.75	(J)	H	=	2.48	(J)	S	=	0.01	(J/K)	V	=	7.39	(cc)	Cp	=	0	(J/K)
**********----------**********
Title:	Dummy	Title
T	=	1360	(C)	P	=	5	(kbars)	log(10)	f	O2	=	-6.34	delta	HM	=	-5.22	NNO	=	-0.43	QFM	=	0	COH	=	2.15	IW	=	3.62
Constraint	Flags:	fO2	path	=	QFM	Fractionate	Solids
Liquid	mass	=	99.93	(gm)	density	=	2.68	(gm/cc)	viscosity	=	1.48	(log	10	poise)	(analysis	in	wt	%)
	G	=	-1.68062e+06	(J)	H	=	-1.21195e+06	(J)	S	=	286.97	(J/K)	V	=	37.25	(cc)	Cp	=	155.09	(J/K)
	SiO2	TiO2	Al2O3	Fe2O3	Cr2O3	FeO	MnO	MgO	NiO	CoO	CaO	Na2O	K2O	P2O5	H2O	CO2	SO3	Cl2O-1	F2O-1
	49.94	0.22	17.55	1.16	0	7.39	0.15	12.56	0	0	8.22	2.19	0.11	0	0.5	0	0	0	0
orthopyroxene	mass	=	0.17	(gm)	density	=	3.17	(gm/cc)	(analysis	in	mole	%)
	opx	Na0.00Ca0.03Fe''0.18Mg1.72Fe'''0.02Ti0.00Al0.14Si1.92O6
	G	=	-2897.86	(J)	H	=	-2182.72	(J)	S	=	0.44	(J/K)	V	=	0.05	(cc)	Cp	=	0.22	(J/K)
	diopside	clinoenstatit	hedenbergite	alumino-buffo	buffonite	essenite	jadeite
	-22.65	97.04	17.68	5.87	-5.73	7.67	0.11
Total	solids	mass	=	0.17	(gm)	density	=	3.17	(gm/cc)
	G	=	-2897.86	(J)	H	=	-2182.72	(J)	S	=	0.44	(J/K)	V	=	0.05	(cc)	Cp	=	0.22	(J/K)
Summary	of	all	fractionated	phases:	(total	mass	=	0	grams)
Viscosity	of	the	System:	1.48	(log	10	poise)
System	mass	=	100.1	(gm)	density	=	2.68	(gm/cc)
	G	=	-1.68352e+06	(J)	H	=	-1.21414e+06	(J)	S	=	287.41	(J/K)	V	=	37.31	(cc)	Cp	=	155.32	(J/K)
Oxygen	delta	moles	=	6.13496e-05	delta	grams	=	0.00196311
	G	=	-23.38	(J)	H	=	2.79	(J)	S	=	0.02	(J/K)	V	=	8.33	(cc)	Cp	=	0	(J/K)
**********----------**********
Title:	Dummy	Title
T	=	1350	(C)	P	=	5	(kbars)	log(10)	f	O2	=	-6.43	delta	HM	=	-5.22	NNO	=	-0.43	QFM	=	0	COH	=	2.14	IW	=	3.63
Constraint	Flags:	fO2	path	=	QFM	Fractionate	Solids
Liquid	mass	=	97.86	(gm)	density	=	2.68	(gm/cc)	viscosity	=	1.53	(log	10	poise)	(analysis	in	wt	%)
	G	=	-1.64245e+06	(J)	H	=	-1.18773e+06	(J)	S	=	280.15	(J/K)	V	=	36.47	(cc)	Cp	=	151.61	(J/K)
	SiO2	TiO2	Al2O3	Fe2O3	Cr2O3	FeO	MnO	MgO	NiO	CoO	CaO	Na2O	K2O	P2O5	H2O	CO2	SO3	Cl2O-1	F2O-1
	49.82	0.22	17.84	1.17	0	7.42	0.15	12.13	0	0	8.38	2.24	0.11	0	0.51	0	0	0	0
orthopyroxene	mass	=	2.07	(gm)	density	=	3.17	(gm/cc)	(analysis	in	mole	%)
	opx	Na0.00Ca0.03Fe''0.18Mg1.71Fe'''0.02Ti0.00Al0.14Si1.92O6
	G	=	-35341.5	(J)	H	=	-26677.6	(J)	S	=	5.34	(J/K)	V	=	0.65	(cc)	Cp	=	2.71	(J/K)
	diopside	clinoenstatit	hedenbergite	alumino-buffo	buffonite	essenite	jadeite
	-23.28	96.87	18.22	6.08	-5.93	7.93	0.12
Total	solids	mass	=	2.07	(gm)	density	=	3.17	(gm/cc)
	G	=	-35341.5	(J)	H	=	-26677.6	(J)	S	=	5.34	(J/K)	V	=	0.65	(cc)	Cp	=	2.71	(J/K)
Summary	of	all	fractionated	phases:	(total	mass	=	0.17	grams)
orthopyroxene	mass	=	0.17	(gm)	density	=	3.17	(gm/cc)	(analysis	in	mole	%)
	opx	Na0.00Ca0.03Fe''0.18Mg1.72Fe'''0.02Ti0.00Al0.14Si1.92O6
	G	=	-2858.05	(J)	H	=	-2158.17	(J)	S	=	0.43	(J/K)	V	=	0.05	(cc)	Cp	=	0.22	(J/K)
	diopside	clinoenstatit	hedenbergite	alumino-buffo	buffonite	essenite	jadeite
	-22.65	97.04	17.68	5.87	-5.73	7.67	0.11
Viscosity	of	the	System:	1.56	(log	10	poise)
System	mass	=	100.1	(gm)	density	=	2.69	(gm/cc)
	G	=	-1.68065e+06	(J)	H	=	-1.21657e+06	(J)	S	=	285.92	(J/K)	V	=	37.18	(cc)	Cp	=	154.54	(J/K)
Oxygen	delta	moles	=	6.88235e-05	delta	grams	=	0.00220227
	G	=	-26.05	(J)	H	=	3.1	(J)	S	=	0.02	(J/K)	V	=	9.29	(cc)	Cp	=	0	(J/K)
**********----------**********
Title:	Dummy	Title
T	=	1340	(C)	P	=	5	(kbars)	log(10)	f	O2	=	-6.52	delta	HM	=	-5.22	NNO	=	-0.43	QFM	=	0	COH	=	2.13	IW	=	3.64
Constraint	Flags:	fO2	path	=	QFM	Fractionate	Solids
Liquid	mass	=	95.89	(gm)	density	=	2.68	(gm/cc)	viscosity	=	1.58	(log	10	poise)	(analysis	in	wt	%)
	G	=	-1.60622e+06	(J)	H	=	-1.16477e+06	(J)	S	=	273.65	(J/K)	V	=	35.73	(cc)	Cp	=	148.3	(J/K)
	SiO2	TiO2	Al2O3	Fe2O3	Cr2O3	FeO	MnO	MgO	NiO	CoO	CaO	Na2O	K2O	P2O5	H2O	CO2	SO3	Cl2O-1	F2O-1
	49.71	0.23	18.14	1.18	0	7.43	0.16	11.7	0	0	8.54	2.28	0.11	0	0.52	0	0	0	0
orthopyroxene	mass	=	1.97	(gm)	density	=	3.17	(gm/cc)	(analysis	in	mole	%)
	opx	Na0.00Ca0.03Fe''0.19Mg1.70Fe'''0.02Ti0.00Al0.15Si1.92O6
	G	=	-33480.4	(J)	H	=	-25327.4	(J)	S	=	5.05	(J/K)	V	=	0.62	(cc)	Cp	=	2.57	(J/K)
	diopside	clinoenstatit	hedenbergite	alumino-buffo	buffonite	essenite	jadeite
	-23.93	96.69	18.77	6.28	-6.12	8.18	0.12
Total	solids	mass	=	1.97	(gm)	density	=	3.17	(gm/cc)
	G	=	-33480.4	(J)	H	=	-25327.4	(J)	S	=	5.05	(J/K)	V	=	0.62	(cc)	Cp	=	2.57	(J/K)
Summary	of	all	fractionated	phases:	(total	mass	=	2.24	grams)
orthopyroxene	mass	=	2.24	(gm)	density	=	3.17	(gm/cc)	(analysis	in	mole	%)
	opx	Na0.00Ca0.03Fe''0.18Mg1.71Fe'''0.02Ti0.00Al0.14Si1.92O6
	G	=	-38106.6	(J)	H	=	-28838.3	(J)	S	=	5.75	(J/K)	V	=	0.71	(cc)	Cp	=	2.92	(J/K)
	diopside	clinoenstatit	hedenbergite	alumino-buffo	buffonite	essenite	jadeite
	-23.24	96.88	18.18	6.06	-5.91	7.91	0.12
Viscosity	of	the	System:	1.64	(log	10	poise)
System	mass	=	100.1	(gm)	density	=	2.7	(gm/cc)
	G	=	-1.67781e+06	(J)	H	=	-1.21894e+06	(J)	S	=	284.45	(J/K)	V	=	37.06	(cc)	Cp	=	153.79	(J/K)
Oxygen	delta	moles	=	7.66143e-05	delta	grams	=	0.00245156
	G	=	-28.79	(J)	H	=	3.43	(J)	S	=	0.02	(J/K)	V	=	10.28	(cc)	Cp	=	0	(J/K)
**********----------**********
Title:	Dummy	Title
T	=	1330	(C)	P	=	5	(kbars)	log(10)	f	O2	=	-6.61	delta	HM	=	-5.22	NNO	=	-0.42	QFM	=	0	COH	=	2.12	IW	=	3.65
Constraint	Flags:	fO2	path	=	QFM	Fractionate	Solids
Liquid	mass	=	94.02	(gm)	density	=	2.68	(gm/cc)	viscosity	=	1.63	(log	10	poise)	(analysis	in	wt	%)
	G	=	-1.57177e+06	(J)	H	=	-1.14299e+06	(J)	S	=	267.47	(J/K)	V	=	35.03	(cc)	Cp	=	145.16	(J/K)
	SiO2	TiO2	Al2O3	Fe2O3	Cr2O3	FeO	MnO	MgO	NiO	CoO	CaO	Na2O	K2O	P2O5	H2O	CO2	SO3	Cl2O-1	F2O-1
	49.6	0.23	18.42	1.19	0	7.44	0.16	11.29	0	0	8.69	2.33	0.12	0	0.53	0	0	0	0
orthopyroxene	mass	=	1.87	(gm)	density	=	3.18	(gm/cc)	(analysis	in	mole	%)
	opx	Na0.00Ca0.03Fe''0.19Mg1.69Fe'''0.02Ti0.00Al0.15Si1.91O6
	G	=	-31756.2	(J)	H	=	-24074.7	(J)	S	=	4.79	(J/K)	V	=	0.59	(cc)	Cp	=	2.44	(J/K)
	diopside	clinoenstatit	hedenbergite	alumino-buffo	buffonite	essenite	jadeite
	-24.58	96.51	19.34	6.49	-6.32	8.44	0.13
Total	solids	mass	=	1.87	(gm)	density	=	3.18	(gm/cc)
	G	=	-31756.2	(J)	H	=	-24074.7	(J)	S	=	4.79	(J/K)	V	=	0.59	(cc)	Cp	=	2.44	(J/K)
Summary	of	all	fractionated	phases:	(total	mass	=	4.2	grams)
orthopyroxene	mass	=	4.2	(gm)	density	=	3.17	(gm/cc)	(analysis	in	mole	%)
	opx	Na0.00Ca0.03Fe''0.18Mg1.70Fe'''0.02Ti0.00Al0.14Si1.92O6
	G	=	-71443.9	(J)	H	=	-54193.8	(J)	S	=	10.76	(J/K)	V	=	1.32	(cc)	Cp	=	5.48	(J/K)
	diopside	clinoenstatit	hedenbergite	alumino-buffo	buffonite	essenite	jadeite
	-23.56	96.8	18.45	6.17	-6.01	8.04	0.12
Viscosity	of	the	System:	1.73	(log	10	poise)
System	mass	=	100.1	(gm)	density	=	2.71	(gm/cc)
	G	=	-1.67497e+06	(J)	H	=	-1.22125e+06	(J)	S	=	283.02	(J/K)	V	=	36.94	(cc)	Cp	=	153.08	(J/K)
Oxygen	delta	moles	=	8.46529e-05	delta	grams	=	0.00270879
	G	=	-31.59	(J)	H	=	3.76	(J)	S	=	0.02	(J/K)	V	=	11.28	(cc)	Cp	=	0	(J/K)
**********----------**********
Title:	Dummy	Title
T	=	1320	(C)	P	=	5	(kbars)	log(10)	f	O2	=	-6.71	delta	HM	=	-5.22	NNO	=	-0.42	QFM	=	0	COH	=	2.11	IW	=	3.67
Constraint	Flags:	fO2	path	=	QFM	Fractionate	Solids
Liquid	mass	=	92.24	(gm)	density	=	2.68	(gm/cc)	viscosity	=	1.68	(log	10	poise)	(analysis	in	wt	%)
	G	=	-1.53899e+06	(J)	H	=	-1.12229e+06	(J)	S	=	261.56	(J/K)	V	=	34.36	(cc)	Cp	=	142.17	(J/K)
	SiO2	TiO2	Al2O3	Fe2O3	Cr2O3	FeO	MnO	MgO	NiO	CoO	CaO	Na2O	K2O	P2O5	H2O	CO2	SO3	Cl2O-1	F2O-1
	49.49	0.24	18.71	1.2	0	7.45	0.16	10.88	0	0	8.84	2.37	0.12	0	0.54	0	0	0	0
orthopyroxene	mass	=	1.78	(gm)	density	=	3.18	(gm/cc)	(analysis	in	mole	%)
	opx	Na0.00Ca0.04Fe''0.20Mg1.67Fe'''0.02Ti0.00Al0.16Si1.91O6
	G	=	-30156	(J)	H	=	-22910.6	(J)	S	=	4.55	(J/K)	V	=	0.56	(cc)	Cp	=	2.32	(J/K)
	diopside	clinoenstatit	hedenbergite	alumino-buffo	buffonite	essenite	jadeite
	-25.24	96.3	19.93	6.7	-6.52	8.7	0.14
Total	solids	mass	=	1.78	(gm)	density	=	3.18	(gm/cc)
	G	=	-30156	(J)	H	=	-22910.6	(J)	S	=	4.55	(J/K)	V	=	0.56	(cc)	Cp	=	2.32	(J/K)
Summary	of	all	fractionated	phases:	(total	mass	=	6.07	grams)
orthopyroxene	mass	=	6.07	(gm)	density	=	3.18	(gm/cc)	(analysis	in	mole	%)
	opx	Na0.00Ca0.03Fe''0.19Mg1.70Fe'''0.02Ti0.00Al0.15Si1.92O6
	G	=	-103010	(J)	H	=	-78320.9	(J)	S	=	15.5	(J/K)	V	=	1.91	(cc)	Cp	=	7.91	(J/K)
	diopside	clinoenstatit	hedenbergite	alumino-buffo	buffonite	essenite	jadeite
	-23.87	96.71	18.73	6.26	-6.11	8.16	0.12
Viscosity	of	the	System:	1.81	(log	10	poise)
System	mass	=	100.1	(gm)	density	=	2.72	(gm/cc)
	G	=	-1.67216e+06	(J)	H	=	-1.22352e+06	(J)	S	=	281.6	(J/K)	V	=	36.83	(cc)	Cp	=	152.4	(J/K)
Oxygen	delta	moles	=	9.28719e-05	delta	grams	=	0.00297179
	G	=	-34.42	(J)	H	=	4.09	(J)	S	=	0.02	(J/K)	V	=	12.3	(cc)	Cp	=	0	(J/K)
**********----------**********
Title:	Dummy	Title
T	=	1310	(C)	P	=	5	(kbars)	log(10)	f	O2	=	-6.8	delta	HM	=	-5.22	NNO	=	-0.41	QFM	=	0	COH	=	2.1	IW	=	3.68
Constraint	Flags:	fO2	path	=	QFM	Fractionate	Solids
Liquid	mass	=	90.54	(gm)	density	=	2.69	(gm/cc)	viscosity	=	1.73	(log	10	poise)	(analysis	in	wt	%)
	G	=	-1.50775e+06	(J)	H	=	-1.1026e+06	(J)	S	=	255.92	(J/K)	V	=	33.72	(cc)	Cp	=	139.32	(J/K)
	SiO2	TiO2	Al2O3	Fe2O3	Cr2O3	FeO	MnO	MgO	NiO	CoO	CaO	Na2O	K2O	P2O5	H2O	CO2	SO3	Cl2O-1	F2O-1
	49.39	0.24	18.98	1.21	0	7.46	0.17	10.48	0	0	8.98	2.42	0.12	0	0.55	0	0	0	0
orthopyroxene	mass	=	1.7	(gm)	density	=	3.19	(gm/cc)	(analysis	in	mole	%)
	opx	Na0.00Ca0.04Fe''0.21Mg1.66Fe'''0.02Ti0.00Al0.16Si1.91O6
	G	=	-28668.8	(J)	H	=	-21827.1	(J)	S	=	4.32	(J/K)	V	=	0.53	(cc)	Cp	=	2.21	(J/K)
	diopside	clinoenstatit	hedenbergite	alumino-buffo	buffonite	essenite	jadeite
	-25.91	96.09	20.54	6.9	-6.72	8.96	0.14
Total	solids	mass	=	1.7	(gm)	density	=	3.19	(gm/cc)
	G	=	-28668.8	(J)	H	=	-21827.1	(J)	S	=	4.32	(J/K)	V	=	0.53	(cc)	Cp	=	2.21	(J/K)
Summary	of	all	fractionated	phases:	(total	mass	=	7.86	grams)
orthopyroxene	mass	=	7.86	(gm)	density	=	3.18	(gm/cc)	(analysis	in	mole	%)
	opx	Na0.00Ca0.03Fe''0.19Mg1.69Fe'''0.02Ti0.00Al0.15Si1.92O6
	G	=	-132930	(J)	H	=	-101307	(J)	S	=	19.98	(J/K)	V	=	2.47	(cc)	Cp	=	10.22	(J/K)
	diopside	clinoenstatit	hedenbergite	alumino-buffo	buffonite	essenite	jadeite
	-24.18	96.62	19	6.36	-6.2	8.28	0.13
Viscosity	of	the	System:	1.89	(log	10	poise)
System	mass	=	100.1	(gm)	density	=	2.73	(gm/cc)
	G	=	-1.66935e+06	(J)	H	=	-1.22573e+06	(J)	S	=	280.21	(J/K)	V	=	36.72	(cc)	Cp	=	151.75	(J/K)
Oxygen	delta	moles	=	0.000101205	delta	grams	=	0.00323843
	G	=	-37.25	(J)	H	=	4.42	(J)	S	=	0.03	(J/K)	V	=	13.32	(cc)	Cp	=	0	(J/K)
**********----------**********
Title:	Dummy	Title
T	=	1300	(C)	P	=	5	(kbars)	log(10)	f	O2	=	-6.9	delta	HM	=	-5.22	NNO	=	-0.41	QFM	=	0	COH	=	2.09	IW	=	3.69
Constraint	Flags:	fO2	path	=	QFM	Fractionate	Solids
Liquid	mass	=	88.92	(gm)	density	=	2.69	(gm/cc)	viscosity	=	1.79	(log	10	poise)	(analysis	in	wt	%)
	G	=	-1.47795e+06	(J)	H	=	-1.08385e+06	(J)	S	=	250.52	(J/K)	V	=	33.11	(cc)	Cp	=	136.61	(J/K)
	SiO2	TiO2	Al2O3	Fe2O3	Cr2O3	FeO	MnO	MgO	NiO	CoO	CaO	Na2O	K2O	P2O5	H2O	CO2	SO3	Cl2O-1	F2O-1
	49.29	0.24	19.26	1.21	0	7.46	0.17	10.09	0	0	9.13	2.46	0.12	0	0.56	0	0	0	0
orthopyroxene	mass	=	1.62	(gm)	density	=	3.19	(gm/cc)	(analysis	in	mole	%)
	opx	Na0.00Ca0.04Fe''0.21Mg1.65Fe'''0.02Ti0.00Al0.16Si1.91O6
	G	=	-27284.9	(J)	H	=	-20817.5	(J)	S	=	4.11	(J/K)	V	=	0.51	(cc)	Cp	=	2.1	(J/K)
	diopside	clinoenstatit	hedenbergite	alumino-buffo	buffonite	essenite	jadeite
	-26.59	95.86	21.18	7.11	-6.92	9.21	0.15
Total	solids	mass	=	1.62	(gm)	density	=	3.19	(gm/cc)
	G	=	-27284.9	(J)	H	=	-20817.5	(J)	S	=	4.11	(J/K)	V	=	0.51	(cc)	Cp	=	2.1	(J/K)
Summary	of	all	fractionated	phases:	(total	mass	=	9.55	grams)
orthopyroxene	mass	=	9.55	(gm)	density	=	3.18	(gm/cc)	(analysis	in	mole	%)
	opx	Na0.00Ca0.03Fe''0.19Mg1.69Fe'''0.02Ti0.00Al0.15Si1.91O6
	G	=	-161322	(J)	H	=	-123231	(J)	S	=	24.21	(J/K)	V	=	3	(cc)	Cp	=	12.41	(J/K)
	diopside	clinoenstatit	hedenbergite	alumino-buffo	buffonite	essenite	jadeite
	-24.49	96.52	19.27	6.46	-6.29	8.4	0.13
Viscosity	of	the	System:	1.97	(log	10	poise)
System	mass	=	100.1	(gm)	density	=	2.73	(gm/cc)
	G	=	-1.66656e+06	(J)	H	=	-1.2279e+06	(J)	S	=	278.84	(J/K)	V	=	36.62	(cc)	Cp	=	151.13	(J/K)
Oxygen	delta	moles	=	0.000109585	delta	grams	=	0.00350658
	G	=	-40.04	(J)	H	=	4.74	(J)	S	=	0.03	(J/K)	V	=	14.33	(cc)	Cp	=	0	(J/K)
**********----------**********
Title:	Dummy	Title
T	=	1290	(C)	P	=	5	(kbars)	log(10)	f	O2	=	-6.99	delta	HM	=	-5.22	NNO	=	-0.41	QFM	=	0	COH	=	2.08	IW	=	3.7
Constraint	Flags:	fO2	path	=	QFM	Fractionate	Solids
Liquid	mass	=	87.37	(gm)	density	=	2.69	(gm/cc)	viscosity	=	1.84	(log	10	poise)	(analysis	in	wt	%)
	G	=	-1.4495e+06	(J)	H	=	-1.06598e+06	(J)	S	=	245.35	(J/K)	V	=	32.52	(cc)	Cp	=	134.02	(J/K)
	SiO2	TiO2	Al2O3	Fe2O3	Cr2O3	FeO	MnO	MgO	NiO	CoO	CaO	Na2O	K2O	P2O5	H2O	CO2	SO3	Cl2O-1	F2O-1
	49.2	0.25	19.53	1.22	0	7.45	0.17	9.71	0	0	9.27	2.5	0.13	0	0.57	0	0	0	0
orthopyroxene	mass	=	1.55	(gm)	density	=	3.2	(gm/cc)	(analysis	in	mole	%)
	opx	Na0.00Ca0.04Fe''0.22Mg1.64Fe'''0.02Ti0.00Al0.17Si1.90O6
	G	=	-25995.6	(J)	H	=	-19875.6	(J)	S	=	3.92	(J/K)	V	=	0.49	(cc)	Cp	=	2	(J/K)
	diopside	clinoenstatit	hedenbergite	alumino-buffo	buffonite	essenite	jadeite
	-27.28	95.61	21.84	7.32	-7.12	9.47	0.16
Total	solids	mass	=	1.55	(gm)	density	=	3.2	(gm/cc)
	G	=	-25995.6	(J)	H	=	-19875.6	(J)	S	=	3.92	(J/K)	V	=	0.49	(cc)	Cp	=	2	(J/K)
Summary	of	all	fractionated	phases:	(total	mass	=	11.18	grams)
orthopyroxene	mass	=	11.18	(gm)	density	=	3.19	(gm/cc)	(analysis	in	mole	%)
	opx	Na0.00Ca0.03Fe''0.20Mg1.68Fe'''0.02Ti0.00Al0.15Si1.91O6
	G	=	-188289	(J)	H	=	-144167	(J)	S	=	28.23	(J/K)	V	=	3.51	(cc)	Cp	=	14.5	(J/K)
	diopside	clinoenstatit	hedenbergite	alumino-buffo	buffonite	essenite	jadeite
	-24.79	96.43	19.55	6.55	-6.38	8.52	0.13
Viscosity	of	the	System:	2.05	(log	10	poise)
System	mass	=	100.1	(gm)	density	=	2.74	(gm/cc)
	G	=	-1.66378e+06	(J)	H	=	-1.23003e+06	(J)	S	=	277.49	(J/K)	V	=	36.52	(cc)	Cp	=	150.53	(J/K)
Oxygen	delta	moles	=	0.000117945	delta	grams	=	0.00377409
	G	=	-42.79	(J)	H	=	5.06	(J)	S	=	0.03	(J/K)	V	=	15.33	(cc)	Cp	=	0	(J/K)
**********----------**********
Title:	Dummy	Title
T	=	1280	(C)	P	=	5	(kbars)	log(10)	f	O2	=	-7.09	delta	HM	=	-5.22	NNO	=	-0.4	QFM	=	0	COH	=	2.07	IW	=	3.71
Constraint	Flags:	fO2	path	=	QFM	Fractionate	Solids
Liquid	mass	=	85.89	(gm)	density	=	2.69	(gm/cc)	viscosity	=	1.89	(log	10	poise)	(analysis	in	wt	%)
	G	=	-1.4223e+06	(J)	H	=	-1.04894e+06	(J)	S	=	240.39	(J/K)	V	=	31.96	(cc)	Cp	=	131.55	(J/K)
	SiO2	TiO2	Al2O3	Fe2O3	Cr2O3	FeO	MnO	MgO	NiO	CoO	CaO	Na2O	K2O	P2O5	H2O	CO2	SO3	Cl2O-1	F2O-1
	49.1	0.25	19.79	1.23	0	7.45	0.17	9.34	0	0	9.41	2.55	0.13	0	0.58	0	0	0	0
orthopyroxene	mass	=	1.49	(gm)	density	=	3.2	(gm/cc)	(analysis	in	mole	%)
	opx	Na0.00Ca0.04Fe''0.23Mg1.63Fe'''0.02Ti0.00Al0.17Si1.90O6
	G	=	-24793.4	(J)	H	=	-18996.2	(J)	S	=	3.73	(J/K)	V	=	0.46	(cc)	Cp	=	1.91	(J/K)
	diopside	clinoenstatit	hedenbergite	alumino-buffo	buffonite	essenite	jadeite
	-27.97	95.34	22.53	7.52	-7.31	9.72	0.17
Total	solids	mass	=	1.49	(gm)	density	=	3.2	(gm/cc)
	G	=	-24793.4	(J)	H	=	-18996.2	(J)	S	=	3.73	(J/K)	V	=	0.46	(cc)	Cp	=	1.91	(J/K)
Summary	of	all	fractionated	phases:	(total	mass	=	12.73	grams)
orthopyroxene	mass	=	12.73	(gm)	density	=	3.19	(gm/cc)	(analysis	in	mole	%)
	opx	Na0.00Ca0.04Fe''0.20Mg1.68Fe'''0.02Ti0.00Al0.15Si1.91O6
	G	=	-213929	(J)	H	=	-164181	(J)	S	=	32.03	(J/K)	V	=	3.99	(cc)	Cp	=	16.49	(J/K)
	diopside	clinoenstatit	hedenbergite	alumino-buffo	buffonite	essenite	jadeite
	-25.1	96.33	19.83	6.64	-6.47	8.63	0.14
Viscosity	of	the	System:	2.14	(log	10	poise)
System	mass	=	100.1	(gm)	density	=	2.75	(gm/cc)
	G	=	-1.66102e+06	(J)	H	=	-1.23212e+06	(J)	S	=	276.15	(J/K)	V	=	36.42	(cc)	Cp	=	149.95	(J/K)
Oxygen	delta	moles	=	0.000126217	delta	grams	=	0.00403879
	G	=	-45.47	(J)	H	=	5.37	(J)	S	=	0.03	(J/K)	V	=	16.3	(cc)	Cp	=	0	(J/K)
**********----------**********
Title:	Dummy	Title
T	=	1270	(C)	P	=	5	(kbars)	log(10)	f	O2	=	-7.19	delta	HM	=	-5.22	NNO	=	-0.4	QFM	=	0	COH	=	2.06	IW	=	3.73
Constraint	Flags:	fO2	path	=	QFM	Fractionate	Solids
Liquid	mass	=	84.47	(gm)	density	=	2.69	(gm/cc)	viscosity	=	1.95	(log	10	poise)	(analysis	in	wt	%)
	G	=	-1.39627e+06	(J)	H	=	-1.03266e+06	(J)	S	=	235.63	(J/K)	V	=	31.43	(cc)	Cp	=	129.19	(J/K)
	SiO2	TiO2	Al2O3	Fe2O3	Cr2O3	FeO	MnO	MgO	NiO	CoO	CaO	Na2O	K2O	P2O5	H2O	CO2	SO3	Cl2O-1	F2O-1
	49.02	0.25	20.05	1.24	0	7.44	0.18	8.97	0	0	9.55	2.59	0.13	0	0.59	0	0	0	0
orthopyroxene	mass	=	1.42	(gm)	density	=	3.21	(gm/cc)	(analysis	in	mole	%)
	opx	Na0.00Ca0.05Fe''0.23Mg1.62Fe'''0.02Ti0.00Al0.18Si1.90O6
	G	=	-23671.6	(J)	H	=	-18174.4	(J)	S	=	3.56	(J/K)	V	=	0.44	(cc)	Cp	=	1.83	(J/K)
	diopside	clinoenstatit	hedenbergite	alumino-buffo	buffonite	essenite	jadeite
	-28.66	95.05	23.24	7.73	-7.51	9.98	0.17
Total	solids	mass	=	1.42	(gm)	density	=	3.21	(gm/cc)
	G	=	-23671.6	(J)	H	=	-18174.4	(J)	S	=	3.56	(J/K)	V	=	0.44	(cc)	Cp	=	1.83	(J/K)
Summary	of	all	fractionated	phases:	(total	mass	=	14.21	grams)
orthopyroxene	mass	=	14.21	(gm)	density	=	3.19	(gm/cc)	(analysis	in	mole	%)
	opx	Na0.00Ca0.04Fe''0.20Mg1.67Fe'''0.02Ti0.00Al0.16Si1.91O6
	G	=	-238331	(J)	H	=	-183334	(J)	S	=	35.64	(J/K)	V	=	4.45	(cc)	Cp	=	18.39	(J/K)
	diopside	clinoenstatit	hedenbergite	alumino-buffo	buffonite	essenite	jadeite
	-25.39	96.22	20.11	6.74	-6.56	8.75	0.14
Viscosity	of	the	System:	2.22	(log	10	poise)
System	mass	=	100.1	(gm)	density	=	2.76	(gm/cc)
	G	=	-1.65827e+06	(J)	H	=	-1.23417e+06	(J)	S	=	274.83	(J/K)	V	=	36.33	(cc)	Cp	=	149.4	(J/K)
Oxygen	delta	moles	=	0.000134331	delta	grams	=	0.00429843
	G	=	-48.04	(J)	H	=	5.66	(J)	S	=	0.03	(J/K)	V	=	17.23	(cc)	Cp	=	0	(J/K)
**********----------**********
Title:	Dummy	Title
T	=	1260	(C)	P	=	5	(kbars)	log(10)	f	O2	=	-7.29	delta	HM	=	-5.22	NNO	=	-0.39	QFM	=	0	COH	=	2.05	IW	=	3.74
Constraint	Flags:	fO2	path	=	QFM	Fractionate	Solids
Liquid	mass	=	83.11	(gm)	density	=	2.69	(gm/cc)	viscosity	=	2	(log	10	poise)	(analysis	in	wt	%)
	G	=	-1.37133e+06	(J)	H	=	-1.01709e+06	(J)	S	=	231.05	(J/K)	V	=	30.92	(cc)	Cp	=	126.92	(J/K)
	SiO2	TiO2	Al2O3	Fe2O3	Cr2O3	FeO	MnO	MgO	NiO	CoO	CaO	Na2O	K2O	P2O5	H2O	CO2	SO3	Cl2O-1	F2O-1
	48.93	0.26	20.31	1.25	0	7.42	0.18	8.61	0	0	9.68	2.63	0.13	0	0.6	0	0	0	0
orthopyroxene	mass	=	1.36	(gm)	density	=	3.21	(gm/cc)	(analysis	in	mole	%)
	opx	Na0.00Ca0.05Fe''0.24Mg1.60Fe'''0.03Ti0.00Al0.18Si1.90O6
	G	=	-22624.5	(J)	H	=	-17406.4	(J)	S	=	3.4	(J/K)	V	=	0.42	(cc)	Cp	=	1.75	(J/K)
	diopside	clinoenstatit	hedenbergite	alumino-buffo	buffonite	essenite	jadeite
	-29.36	94.74	23.99	7.93	-7.71	10.22	0.18
Total	solids	mass	=	1.36	(gm)	density	=	3.21	(gm/cc)
	G	=	-22624.5	(J)	H	=	-17406.4	(J)	S	=	3.4	(J/K)	V	=	0.42	(cc)	Cp	=	1.75	(J/K)
Summary	of	all	fractionated	phases:	(total	mass	=	15.63	grams)
orthopyroxene	mass	=	15.63	(gm)	density	=	3.19	(gm/cc)	(analysis	in	mole	%)
	opx	Na0.00Ca0.04Fe''0.20Mg1.67Fe'''0.02Ti0.00Al0.16Si1.91O6
	G	=	-261576	(J)	H	=	-201684	(J)	S	=	39.07	(J/K)	V	=	4.89	(cc)	Cp	=	20.2	(J/K)
	diopside	clinoenstatit	hedenbergite	alumino-buffo	buffonite	essenite	jadeite
	-25.69	96.12	20.39	6.83	-6.64	8.86	0.14
Viscosity	of	the	System:	2.3	(log	10	poise)
System	mass	=	100.1	(gm)	density	=	2.76	(gm/cc)
	G	=	-1.65553e+06	(J)	H	=	-1.23618e+06	(J)	S	=	273.52	(J/K)	V	=	36.24	(cc)	Cp	=	148.87	(J/K)
Oxygen	delta	moles	=	0.000142214	delta	grams	=	0.00455068
	G	=	-50.49	(J)	H	=	5.94	(J)	S	=	0.04	(J/K)	V	=	18.13	(cc)	Cp	=	0.01	(J/K)
**********----------**********
Title:	Dummy	Title
T	=	1250	(C)	P	=	5	(kbars)	log(10)	f	O2	=	-7.4	delta	HM	=	-5.22	NNO	=	-0.39	QFM	=	0	COH	=	2.04	IW	=	3.75
Constraint	Flags:	fO2	path	=	QFM	Fractionate	Solids
Liquid	mass	=	81.8	(gm)	density	=	2.69	(gm/cc)	viscosity	=	2.05	(log	10	poise)	(analysis	in	wt	%)
	G	=	-1347420	(J)	H	=	-1.0022e+06	(J)	S	=	226.65	(J/K)	V	=	30.43	(cc)	Cp	=	124.75	(J/K)
	SiO2	TiO2	Al2O3	Fe2O3	Cr2O3	FeO	MnO	MgO	NiO	CoO	CaO	Na2O	K2O	P2O5	H2O	CO2	SO3	Cl2O-1	F2O-1
	48.85	0.26	20.56	1.25	0	7.4	0.18	8.26	0	0	9.81	2.67	0.13	0	0.61	0	0	0	0
orthopyroxene	mass	=	1.31	(gm)	density	=	3.22	(gm/cc)	(analysis	in	mole	%)
	opx	Na0.00Ca0.05Fe''0.25Mg1.59Fe'''0.03Ti0.00Al0.19Si1.89O6
	G	=	-21647.1	(J)	H	=	-16688.6	(J)	S	=	3.26	(J/K)	V	=	0.41	(cc)	Cp	=	1.68	(J/K)
	diopside	clinoenstatit	hedenbergite	alumino-buffo	buffonite	essenite	jadeite
	-30.05	94.39	24.77	8.13	-7.9	10.47	0.19
Total	solids	mass	=	1.31	(gm)	density	=	3.22	(gm/cc)
	G	=	-21647.1	(J)	H	=	-16688.6	(J)	S	=	3.26	(J/K)	V	=	0.41	(cc)	Cp	=	1.68	(J/K)
Summary	of	all	fractionated	phases:	(total	mass	=	16.99	grams)
orthopyroxene	mass	=	16.99	(gm)	density	=	3.2	(gm/cc)	(analysis	in	mole	%)
	opx	Na0.00Ca0.04Fe''0.21Mg1.66Fe'''0.02Ti0.00Al0.16Si1.91O6
	G	=	-283743	(J)	H	=	-219283	(J)	S	=	42.32	(J/K)	V	=	5.32	(cc)	Cp	=	21.93	(J/K)
	diopside	clinoenstatit	hedenbergite	alumino-buffo	buffonite	essenite	jadeite
	-25.98	96.01	20.68	6.91	-6.73	8.97	0.14
Viscosity	of	the	System:	2.39	(log	10	poise)
System	mass	=	100.1	(gm)	density	=	2.77	(gm/cc)
	G	=	-1.65281e+06	(J)	H	=	-1.23817e+06	(J)	S	=	272.23	(J/K)	V	=	36.15	(cc)	Cp	=	148.36	(J/K)
Oxygen	delta	moles	=	0.000149789	delta	grams	=	0.00479308
	G	=	-52.79	(J)	H	=	6.21	(J)	S	=	0.04	(J/K)	V	=	18.97	(cc)	Cp	=	0.01	(J/K)
**********----------**********
Title:	Dummy	Title
T	=	1240	(C)	P	=	5	(kbars)	log(10)	f	O2	=	-7.5	delta	HM	=	-5.22	NNO	=	-0.38	QFM	=	0	COH	=	2.03	IW	=	3.76
Constraint	Flags:	fO2	path	=	QFM	Fractionate	Solids
Liquid	mass	=	80.54	(gm)	density	=	2.69	(gm/cc)	viscosity	=	2.11	(log	10	poise)	(analysis	in	wt	%)
	G	=	-1.32446e+06	(J)	H	=	-987925	(J)	S	=	222.41	(J/K)	V	=	29.96	(cc)	Cp	=	122.67	(J/K)
	SiO2	TiO2	Al2O3	Fe2O3	Cr2O3	FeO	MnO	MgO	NiO	CoO	CaO	Na2O	K2O	P2O5	H2O	CO2	SO3	Cl2O-1	F2O-1
	48.77	0.26	20.81	1.26	0	7.38	0.19	7.92	0	0	9.94	2.71	0.14	0	0.62	0	0	0	0
orthopyroxene	mass	=	1.26	(gm)	density	=	3.22	(gm/cc)	(analysis	in	mole	%)
	opx	Na0.00Ca0.06Fe''0.26Mg1.57Fe'''0.03Ti0.00Al0.19Si1.89O6
	G	=	-20735	(J)	H	=	-16018.1	(J)	S	=	3.12	(J/K)	V	=	0.39	(cc)	Cp	=	1.61	(J/K)
	diopside	clinoenstatit	hedenbergite	alumino-buffo	buffonite	essenite	jadeite
	-30.74	94.01	25.59	8.32	-8.09	10.71	0.2
Total	solids	mass	=	1.26	(gm)	density	=	3.22	(gm/cc)
	G	=	-20735	(J)	H	=	-16018.1	(J)	S	=	3.12	(J/K)	V	=	0.39	(cc)	Cp	=	1.61	(J/K)
Summary	of	all	fractionated	phases:	(total	mass	=	18.3	grams)
orthopyroxene	mass	=	18.3	(gm)	density	=	3.2	(gm/cc)	(analysis	in	mole	%)
	opx	Na0.00Ca0.04Fe''0.21Mg1.66Fe'''0.02Ti0.00Al0.16Si1.91O6
	G	=	-304901	(J)	H	=	-236180	(J)	S	=	45.42	(J/K)	V	=	5.72	(cc)	Cp	=	23.58	(J/K)
	diopside	clinoenstatit	hedenbergite	alumino-buffo	buffonite	essenite	jadeite
	-26.27	95.89	20.97	7	-6.81	9.07	0.15
Viscosity	of	the	System:	2.47	(log	10	poise)
System	mass	=	100.1	(gm)	density	=	2.78	(gm/cc)
	G	=	-1.6501e+06	(J)	H	=	-1.24012e+06	(J)	S	=	270.94	(J/K)	V	=	36.07	(cc)	Cp	=	147.86	(J/K)
Oxygen	delta	moles	=	0.000156976	delta	grams	=	0.00502305
	G	=	-54.92	(J)	H	=	6.45	(J)	S	=	0.04	(J/K)	V	=	19.75	(cc)	Cp	=	0.01	(J/K)
**********----------**********
Title:	Dummy	Title
T	=	1230	(C)	P	=	5	(kbars)	log(10)	f	O2	=	-7.6	delta	HM	=	-5.22	NNO	=	-0.38	QFM	=	0	COH	=	2.02	IW	=	3.78
Constraint	Flags:	fO2	path	=	QFM	Fractionate	Solids
Liquid	mass	=	74.76	(gm)	density	=	2.69	(gm/cc)	viscosity	=	2.14	(log	10	poise)	(analysis	in	wt	%)
	G	=	-1.22451e+06	(J)	H	=	-914831	(J)	S	=	206.02	(J/K)	V	=	27.8	(cc)	Cp	=	113.61	(J/K)
	SiO2	TiO2	Al2O3	Fe2O3	Cr2O3	FeO	MnO	MgO	NiO	CoO	CaO	Na2O	K2O	P2O5	H2O	CO2	SO3	Cl2O-1	F2O-1
	48.65	0.28	20.76	1.32	0	7.66	0.2	7.57	0	0	9.91	2.83	0.15	0	0.67	0	0	0	0
orthopyroxene	mass	=	2.43	(gm)	density	=	3.23	(gm/cc)	(analysis	in	mole	%)
	opx	Na0.00Ca0.06Fe''0.27Mg1.56Fe'''0.03Ti0.00Al0.19Si1.89O6
	G	=	-39826.6	(J)	H	=	-30821.4	(J)	S	=	5.99	(J/K)	V	=	0.75	(cc)	Cp	=	3.09	(J/K)
	diopside	clinoenstatit	hedenbergite	alumino-buffo	buffonite	essenite	jadeite
	-31.66	93.61	26.86	8.3	-8.05	10.73	0.21
feldspar	mass	=	3.35	(gm)	density	=	2.69	(gm/cc)	(analysis	in	mole	%)
	K0.00Na0.19Ca0.81Al1.81Si2.19O8
	G	=	-57938.5	(J)	H	=	-45547.1	(J)	S	=	8.24	(J/K)	V	=	1.25	(cc)	Cp	=	4.13	(J/K)
	albite	anorthite	sanidine
	18.63	81.3	0.07
Total	solids	mass	=	5.78	(gm)	density	=	2.89	(gm/cc)
	G	=	-97765.1	(J)	H	=	-76368.6	(J)	S	=	14.23	(J/K)	V	=	2	(cc)	Cp	=	7.23	(J/K)
Summary	of	all	fractionated	phases:	(total	mass	=	19.56	grams)
orthopyroxene	mass	=	19.56	(gm)	density	=	3.2	(gm/cc)	(analysis	in	mole	%)
	opx	Na0.00Ca0.04Fe''0.21Mg1.65Fe'''0.02Ti0.00Al0.16Si1.91O6
	G	=	-325117	(J)	H	=	-252423	(J)	S	=	48.36	(J/K)	V	=	6.11	(cc)	Cp	=	25.16	(J/K)
	diopside	clinoenstatit	hedenbergite	alumino-buffo	buffonite	essenite	jadeite
	-26.56	95.77	21.26	7.08	-6.89	9.18	0.15
Viscosity	of	the	System:	2.66	(log	10	poise)
System	mass	=	100.1	(gm)	density	=	2.79	(gm/cc)
	G	=	-1.64739e+06	(J)	H	=	-1.24362e+06	(J)	S	=	268.61	(J/K)	V	=	35.9	(cc)	Cp	=	146	(J/K)
Oxygen	delta	moles	=	0.000137715	delta	grams	=	0.0044067
	G	=	-47.83	(J)	H	=	5.6	(J)	S	=	0.04	(J/K)	V	=	17.21	(cc)	Cp	=	0.01	(J/K)
**********----------**********
Title:	Dummy	Title
T	=	1220	(C)	P	=	5	(kbars)	log(10)	f	O2	=	-7.71	delta	HM	=	-5.22	NNO	=	-0.37	QFM	=	0	COH	=	2.01	IW	=	3.79
Constraint	Flags:	fO2	path	=	QFM	Fractionate	Solids
Liquid	mass	=	64.75	(gm)	density	=	2.69	(gm/cc)	viscosity	=	2.14	(log	10	poise)	(analysis	in	wt	%)
	G	=	-1.05395e+06	(J)	H	=	-787555	(J)	S	=	178.41	(J/K)	V	=	24.07	(cc)	Cp	=	98.06	(J/K)
	SiO2	TiO2	Al2O3	Fe2O3	Cr2O3	FeO	MnO	MgO	NiO	CoO	CaO	Na2O	K2O	P2O5	H2O	CO2	SO3	Cl2O-1	F2O-1
	48.49	0.32	20.48	1.42	0	8.25	0.23	7.19	0	0	9.62	3.05	0.17	0	0.77	0	0	0	0
orthopyroxene	mass	=	1.43	(gm)	density	=	3.24	(gm/cc)	(analysis	in	mole	%)
	opx	Na0.00Ca0.06Fe''0.29Mg1.54Fe'''0.03Ti0.00Al0.19Si1.89O6
	G	=	-23228.1	(J)	H	=	-18004	(J)	S	=	3.5	(J/K)	V	=	0.44	(cc)	Cp	=	1.81	(J/K)
	diopside	clinoenstatit	hedenbergite	alumino-buffo	buffonite	essenite	jadeite
	-33	93.33	28.54	8.14	-7.85	10.62	0.22
clinopyroxene	mass	=	2.44	(gm)	density	=	3.25	(gm/cc)	(analysis	in	mole	%)
	cpx	Na0.01Ca0.24Fe''0.32Mg1.29Fe'''0.04Ti0.00Al0.24Si1.87O6
	G	=	-39136.7	(J)	H	=	-30235.6	(J)	S	=	5.96	(J/K)	V	=	0.75	(cc)	Cp	=	3.02	(J/K)
	diopside	clinoenstatit	hedenbergite	alumino-buffo	buffonite	essenite	jadeite
	-21.59	75.41	31.95	9.87	-9.51	13.06	0.81
feldspar	mass	=	6.15	(gm)	density	=	2.69	(gm/cc)	(analysis	in	mole	%)
	K0.00Na0.19Ca0.81Al1.81Si2.19O8
	G	=	-106193	(J)	H	=	-83662.5	(J)	S	=	15.09	(J/K)	V	=	2.29	(cc)	Cp	=	7.58	(J/K)
	albite	anorthite	sanidine
	19.39	80.53	0.08
Total	solids	mass	=	10.01	(gm)	density	=	2.88	(gm/cc)
	G	=	-168558	(J)	H	=	-131902	(J)	S	=	24.55	(J/K)	V	=	3.48	(cc)	Cp	=	12.41	(J/K)
Summary	of	all	fractionated	phases:	(total	mass	=	25.33	grams)
orthopyroxene	mass	=	21.98	(gm)	density	=	3.21	(gm/cc)	(analysis	in	mole	%)
	opx	Na0.00Ca0.04Fe''0.22Mg1.64Fe'''0.02Ti0.00Al0.17Si1.90O6
	G	=	-364368	(J)	H	=	-283500	(J)	S	=	54.16	(J/K)	V	=	6.86	(cc)	Cp	=	28.23	(J/K)
	diopside	clinoenstatit	hedenbergite	alumino-buffo	buffonite	essenite	jadeite
	-27.11	95.54	21.87	7.22	-7.02	9.35	0.16
feldspar	mass	=	3.35	(gm)	density	=	2.69	(gm/cc)	(analysis	in	mole	%)
	K0.00Na0.19Ca0.81Al1.81Si2.19O8
	G	=	-57808.7	(J)	H	=	-45550.9	(J)	S	=	8.21	(J/K)	V	=	1.24	(cc)	Cp	=	4.12	(J/K)
	albite	anorthite	sanidine
	18.63	81.3	0.07
Viscosity	of	the	System:	3.05	(log	10	poise)
System	mass	=	100.1	(gm)	density	=	2.81	(gm/cc)
	G	=	-1.64469e+06	(J)	H	=	-1.24851e+06	(J)	S	=	265.33	(J/K)	V	=	35.65	(cc)	Cp	=	142.83	(J/K)
Oxygen	delta	moles	=	8.25441e-05	delta	grams	=	0.00264131
	G	=	-28.45	(J)	H	=	3.33	(J)	S	=	0.02	(J/K)	V	=	10.25	(cc)	Cp	=	0	(J/K)
**********----------**********
Title:	Dummy	Title
T	=	1210	(C)	P	=	5	(kbars)	log(10)	f	O2	=	-7.82	delta	HM	=	-5.22	NNO	=	-0.37	QFM	=	0	COH	=	2	IW	=	3.8
Constraint	Flags:	fO2	path	=	QFM	Fractionate	Solids
Liquid	mass	=	56.51	(gm)	density	=	2.69	(gm/cc)	viscosity	=	2.14	(log	10	poise)	(analysis	in	wt	%)
	G	=	-914592	(J)	H	=	-683606	(J)	S	=	155.74	(J/K)	V	=	21.02	(cc)	Cp	=	85.3	(J/K)
	SiO2	TiO2	Al2O3	Fe2O3	Cr2O3	FeO	MnO	MgO	NiO	CoO	CaO	Na2O	K2O	P2O5	H2O	CO2	SO3	Cl2O-1	F2O-1
	48.32	0.37	20.35	1.51	0	8.79	0.27	6.76	0	0	9.26	3.3	0.19	0	0.88	0	0	0	0
clinopyroxene	mass	=	3.56	(gm)	density	=	3.25	(gm/cc)	(analysis	in	mole	%)
	cpx	Na0.01Ca0.26Fe''0.33Mg1.26Fe'''0.04Ti0.00Al0.24Si1.86O6
	G	=	-56805.4	(J)	H	=	-43965.9	(J)	S	=	8.66	(J/K)	V	=	1.09	(cc)	Cp	=	4.39	(J/K)
	diopside	clinoenstatit	hedenbergite	alumino-buffo	buffonite	essenite	jadeite
	-21.47	73.59	33.2	10	-9.56	13.34	0.9
feldspar	mass	=	4.69	(gm)	density	=	2.69	(gm/cc)	(analysis	in	mole	%)
	K0.00Na0.20Ca0.80Al1.80Si2.20O8
	G	=	-80874	(J)	H	=	-63853.8	(J)	S	=	11.48	(J/K)	V	=	1.74	(cc)	Cp	=	5.77	(J/K)
	albite	anorthite	sanidine
	20.13	79.78	0.1
Total	solids	mass	=	8.25	(gm)	density	=	2.91	(gm/cc)
	G	=	-137679	(J)	H	=	-107820	(J)	S	=	20.13	(J/K)	V	=	2.84	(cc)	Cp	=	10.16	(J/K)
Summary	of	all	fractionated	phases:	(total	mass	=	35.34	grams)
orthopyroxene	mass	=	23.41	(gm)	density	=	3.21	(gm/cc)	(analysis	in	mole	%)
	opx	Na0.00Ca0.04Fe''0.22Mg1.63Fe'''0.02Ti0.00Al0.17Si1.90O6
	G	=	-386987	(J)	H	=	-301777	(J)	S	=	57.45	(J/K)	V	=	7.29	(cc)	Cp	=	30.01	(J/K)
	diopside	clinoenstatit	hedenbergite	alumino-buffo	buffonite	essenite	jadeite
	-27.47	95.4	22.27	7.27	-7.07	9.42	0.16
clinopyroxene	mass	=	2.44	(gm)	density	=	3.25	(gm/cc)	(analysis	in	mole	%)
	cpx	Na0.01Ca0.24Fe''0.32Mg1.29Fe'''0.04Ti0.00Al0.24Si1.87O6
	G	=	-39042.6	(J)	H	=	-30239	(J)	S	=	5.94	(J/K)	V	=	0.75	(cc)	Cp	=	3.02	(J/K)
	diopside	clinoenstatit	hedenbergite	alumino-buffo	buffonite	essenite	jadeite
	-21.59	75.41	31.95	9.87	-9.51	13.06	0.81
feldspar	mass	=	9.49	(gm)	density	=	2.69	(gm/cc)	(analysis	in	mole	%)
	K0.00Na0.19Ca0.81Al1.81Si2.19O8
	G	=	-163722	(J)	H	=	-129293	(J)	S	=	23.21	(J/K)	V	=	3.53	(cc)	Cp	=	11.69	(J/K)
	albite	anorthite	sanidine
	19.12	80.8	0.08
Viscosity	of	the	System:	3.6	(log	10	poise)
System	mass	=	100.09	(gm)	density	=	2.83	(gm/cc)
	G	=	-1.64202e+06	(J)	H	=	-1.25273e+06	(J)	S	=	262.47	(J/K)	V	=	35.43	(cc)	Cp	=	140.17	(J/K)
Oxygen	delta	moles	=	3.36285e-05	delta	grams	=	0.00107607
	G	=	-11.51	(J)	H	=	1.34	(J)	S	=	0.01	(J/K)	V	=	4.15	(cc)	Cp	=	0	(J/K)
**********----------**********
Title:	Dummy	Title
T	=	1200	(C)	P	=	5	(kbars)	log(10)	f	O2	=	-7.93	delta	HM	=	-5.22	NNO	=	-0.37	QFM	=	0	COH	=	1.99	IW	=	3.82
Constraint	Flags:	fO2	path	=	QFM	Fractionate	Solids
Liquid	mass	=	50.07	(gm)	density	=	2.69	(gm/cc)	viscosity	=	2.14	(log	10	poise)	(analysis	in	wt	%)
	G	=	-805972	(J)	H	=	-602623	(J)	S	=	138.04	(J/K)	V	=	18.64	(cc)	Cp	=	73.6	(J/K)
	SiO2	TiO2	Al2O3	Fe2O3	Cr2O3	FeO	MnO	MgO	NiO	CoO	CaO	Na2O	K2O	P2O5	H2O	CO2	SO3	Cl2O-1	F2O-1
	48.15	0.41	20.24	1.6	0	9.3	0.3	6.35	0	0	8.89	3.55	0.21	0	1	0	0	0	0
clinopyroxene	mass	=	2.83	(gm)	density	=	3.26	(gm/cc)	(analysis	in	mole	%)
	cpx	Na0.01Ca0.27Fe''0.34Mg1.22Fe'''0.04Ti0.00Al0.25Si1.86O6
	G	=	-44826.9	(J)	H	=	-34759.8	(J)	S	=	6.83	(J/K)	V	=	0.87	(cc)	Cp	=	3.47	(J/K)
	diopside	clinoenstatit	hedenbergite	alumino-buffo	buffonite	essenite	jadeite
	-21.3	71.75	34.38	10.16	-9.63	13.66	0.99
feldspar	mass	=	3.62	(gm)	density	=	2.69	(gm/cc)	(analysis	in	mole	%)
	K0.00Na0.21Ca0.79Al1.79Si2.21O8
	G	=	-62307.4	(J)	H	=	-49301.5	(J)	S	=	8.83	(J/K)	V	=	1.35	(cc)	Cp	=	4.45	(J/K)
	albite	anorthite	sanidine
	20.86	79.04	0.11
Total	solids	mass	=	6.44	(gm)	density	=	2.91	(gm/cc)
	G	=	-107134	(J)	H	=	-84061.4	(J)	S	=	15.66	(J/K)	V	=	2.21	(cc)	Cp	=	7.92	(J/K)
Summary	of	all	fractionated	phases:	(total	mass	=	43.58	grams)
orthopyroxene	mass	=	23.41	(gm)	density	=	3.21	(gm/cc)	(analysis	in	mole	%)
	opx	Na0.00Ca0.04Fe''0.22Mg1.63Fe'''0.02Ti0.00Al0.17Si1.90O6
	G	=	-386414	(J)	H	=	-302077	(J)	S	=	57.25	(J/K)	V	=	7.29	(cc)	Cp	=	29.98	(J/K)
	diopside	clinoenstatit	hedenbergite	alumino-buffo	buffonite	essenite	jadeite
	-27.47	95.4	22.27	7.27	-7.07	9.42	0.16
clinopyroxene	mass	=	6	(gm)	density	=	3.25	(gm/cc)	(analysis	in	mole	%)
	cpx	Na0.01Ca0.25Fe''0.33Mg1.27Fe'''0.04Ti0.00Al0.24Si1.86O6
	G	=	-95667.9	(J)	H	=	-74252.1	(J)	S	=	14.54	(J/K)	V	=	1.84	(cc)	Cp	=	7.4	(J/K)
	diopside	clinoenstatit	hedenbergite	alumino-buffo	buffonite	essenite	jadeite
	-21.52	74.33	32.69	9.94	-9.54	13.23	0.86
feldspar	mass	=	14.18	(gm)	density	=	2.69	(gm/cc)	(analysis	in	mole	%)
	K0.00Na0.19Ca0.80Al1.80Si2.20O8
	G	=	-244202	(J)	H	=	-193284	(J)	S	=	34.56	(J/K)	V	=	5.27	(cc)	Cp	=	17.44	(J/K)
	albite	anorthite	sanidine
	19.45	80.46	0.08
Viscosity	of	the	System:	4.62	(log	10	poise)
System	mass	=	100.09	(gm)	density	=	2.84	(gm/cc)
	G	=	-1.63939e+06	(J)	H	=	-1.2563e+06	(J)	S	=	260.05	(J/K)	V	=	35.25	(cc)	Cp	=	136.34	(J/K)
Oxygen	delta	moles	=	-3.43376e-06	delta	grams	=	-0.000109876
	G	=	1.17	(J)	H	=	-0.14	(J)	S	=	0	(J/K)	V	=	-0.42	(cc)	Cp	=	0	(J/K)
**********----------**********
Title:	Dummy	Title
T	=	1190	(C)	P	=	5	(kbars)	log(10)	f	O2	=	-8.04	delta	HM	=	-5.22	NNO	=	-0.36	QFM	=	0	COH	=	1.98	IW	=	3.83
Constraint	Flags:	fO2	path	=	QFM	Fractionate	Solids
Liquid	mass	=	44.92	(gm)	density	=	2.68	(gm/cc)	viscosity	=	2.14	(log	10	poise)	(analysis	in	wt	%)
	G	=	-719202	(J)	H	=	-537969	(J)	S	=	123.86	(J/K)	V	=	16.73	(cc)	Cp	=	65.81	(J/K)
	SiO2	TiO2	Al2O3	Fe2O3	Cr2O3	FeO	MnO	MgO	NiO	CoO	CaO	Na2O	K2O	P2O5	H2O	CO2	SO3	Cl2O-1	F2O-1
	47.99	0.45	20.16	1.68	0	9.79	0.33	5.95	0	0	8.51	3.79	0.24	0	1.11	0	0	0	0
clinopyroxene	mass	=	2.27	(gm)	density	=	3.27	(gm/cc)	(analysis	in	mole	%)
	cpx	Na0.01Ca0.29Fe''0.36Mg1.19Fe'''0.04Ti0.00Al0.25Si1.85O6
	G	=	-35795.9	(J)	H	=	-27808.8	(J)	S	=	5.46	(J/K)	V	=	0.69	(cc)	Cp	=	2.77	(J/K)
	diopside	clinoenstatit	hedenbergite	alumino-buffo	buffonite	essenite	jadeite
	-21.39	70.13	35.54	10.34	-9.72	14.01	1.09
clinopyroxene	mass	=	0.04	(gm)	density	=	3.26	(gm/cc)	(analysis	in	mole	%)
	cpx	Na0.02Ca0.65Fe''0.23Mg0.91Fe'''0.05Ti0.01Al0.30Si1.83O6
	G	=	-600.37	(J)	H	=	-470.36	(J)	S	=	0.09	(J/K)	V	=	0.01	(cc)	Cp	=	0.04	(J/K)
	diopside	clinoenstatit	hedenbergite	alumino-buffo	buffonite	essenite	jadeite
	24.42	33.09	22.96	11.97	-10.83	16.27	2.12
feldspar	mass	=	2.85	(gm)	density	=	2.69	(gm/cc)	(analysis	in	mole	%)
	K0.00Na0.22Ca0.78Al1.78Si2.22O8
	G	=	-49067.8	(J)	H	=	-38909.8	(J)	S	=	6.94	(J/K)	V	=	1.06	(cc)	Cp	=	3.51	(J/K)
	albite	anorthite	sanidine
	21.59	78.29	0.12
Total	solids	mass	=	5.16	(gm)	density	=	2.92	(gm/cc)
	G	=	-85464.1	(J)	H	=	-67189	(J)	S	=	12.49	(J/K)	V	=	1.77	(cc)	Cp	=	6.32	(J/K)
Summary	of	all	fractionated	phases:	(total	mass	=	50.02	grams)
orthopyroxene	mass	=	23.41	(gm)	density	=	3.21	(gm/cc)	(analysis	in	mole	%)
	opx	Na0.00Ca0.04Fe''0.22Mg1.63Fe'''0.02Ti0.00Al0.17Si1.90O6
	G	=	-385842	(J)	H	=	-302376	(J)	S	=	57.05	(J/K)	V	=	7.29	(cc)	Cp	=	29.96	(J/K)
	diopside	clinoenstatit	hedenbergite	alumino-buffo	buffonite	essenite	jadeite
	-27.47	95.4	22.27	7.27	-7.07	9.42	0.16
clinopyroxene	mass	=	8.82	(gm)	density	=	3.26	(gm/cc)	(analysis	in	mole	%)
	cpx	Na0.01Ca0.26Fe''0.33Mg1.26Fe'''0.04Ti0.00Al0.24Si1.86O6
	G	=	-140247	(J)	H	=	-109094	(J)	S	=	21.29	(J/K)	V	=	2.71	(cc)	Cp	=	10.85	(J/K)
	diopside	clinoenstatit	hedenbergite	alumino-buffo	buffonite	essenite	jadeite
	-21.45	73.51	33.23	10.01	-9.57	13.37	0.9
feldspar	mass	=	17.79	(gm)	density	=	2.69	(gm/cc)	(analysis	in	mole	%)
	K0.00Na0.20Ca0.80Al1.80Si2.20O8
	G	=	-306029	(J)	H	=	-242767	(J)	S	=	43.24	(J/K)	V	=	6.61	(cc)	Cp	=	21.87	(J/K)
	albite	anorthite	sanidine
	19.74	80.17	0.09
Viscosity	of	the	System	cannot	be	computed.
System	mass	=	100.09	(gm)	density	=	2.85	(gm/cc)
	G	=	-1.63678e+06	(J)	H	=	-1.25939e+06	(J)	S	=	257.93	(J/K)	V	=	35.11	(cc)	Cp	=	134.81	(J/K)
Oxygen	delta	moles	=	-3.11614e-05	delta	grams	=	-0.000997128
	G	=	10.5	(J)	H	=	-1.22	(J)	S	=	-0.01	(J/K)	V	=	-3.79	(cc)	Cp	=	0	(J/K)
**********----------**********
Title:	Dummy	Title
T	=	1180	(C)	P	=	5	(kbars)	log(10)	f	O2	=	-8.15	delta	HM	=	-5.22	NNO	=	-0.36	QFM	=	0	COH	=	1.96	IW	=	3.84
Constraint	Flags:	fO2	path	=	QFM	Fractionate	Solids
Liquid	mass	=	40.74	(gm)	density	=	2.68	(gm/cc)	viscosity	=	2.15	(log	10	poise)	(analysis	in	wt	%)
	G	=	-649012	(J)	H	=	-485727	(J)	S	=	112.37	(J/K)	V	=	15.19	(cc)	Cp	=	59.5	(J/K)
	SiO2	TiO2	Al2O3	Fe2O3	Cr2O3	FeO	MnO	MgO	NiO	CoO	CaO	Na2O	K2O	P2O5	H2O	CO2	SO3	Cl2O-1	F2O-1
	47.82	0.49	20.13	1.76	0	10.25	0.37	5.57	0	0	8.08	4.04	0.26	0	1.23	0	0	0	0
clinopyroxene	mass	=	1.61	(gm)	density	=	3.28	(gm/cc)	(analysis	in	mole	%)
	cpx	Na0.01Ca0.28Fe''0.37Mg1.17Fe'''0.05Ti0.00Al0.26Si1.85O6
	G	=	-25207.1	(J)	H	=	-19612.5	(J)	S	=	3.85	(J/K)	V	=	0.49	(cc)	Cp	=	1.96	(J/K)
	diopside	clinoenstatit	hedenbergite	alumino-buffo	buffonite	essenite	jadeite
	-23.86	70.45	37.24	10.52	-9.79	14.31	1.14
clinopyroxene	mass	=	0.37	(gm)	density	=	3.27	(gm/cc)	(analysis	in	mole	%)
	cpx	Na0.02Ca0.65Fe''0.24Mg0.89Fe'''0.06Ti0.01Al0.31Si1.82O6
	G	=	-5825.21	(J)	H	=	-4572.56	(J)	S	=	0.86	(J/K)	V	=	0.11	(cc)	Cp	=	0.44	(J/K)
	diopside	clinoenstatit	hedenbergite	alumino-buffo	buffonite	essenite	jadeite
	23.63	32.39	23.7	12.24	-10.86	16.64	2.26
feldspar	mass	=	2.21	(gm)	density	=	2.69	(gm/cc)	(analysis	in	mole	%)
	K0.00Na0.22Ca0.77Al1.77Si2.23O8
	G	=	-38033.6	(J)	H	=	-30225	(J)	S	=	5.37	(J/K)	V	=	0.82	(cc)	Cp	=	2.72	(J/K)
	albite	anorthite	sanidine
	22.39	77.47	0.14
Total	solids	mass	=	4.19	(gm)	density	=	2.94	(gm/cc)
	G	=	-69065.9	(J)	H	=	-54410	(J)	S	=	10.09	(J/K)	V	=	1.43	(cc)	Cp	=	5.11	(J/K)
Summary	of	all	fractionated	phases:	(total	mass	=	55.17	grams)
orthopyroxene	mass	=	23.41	(gm)	density	=	3.21	(gm/cc)	(analysis	in	mole	%)
	opx	Na0.00Ca0.04Fe''0.22Mg1.63Fe'''0.02Ti0.00Al0.17Si1.90O6
	G	=	-385273	(J)	H	=	-302676	(J)	S	=	56.84	(J/K)	V	=	7.28	(cc)	Cp	=	29.93	(J/K)
	diopside	clinoenstatit	hedenbergite	alumino-buffo	buffonite	essenite	jadeite
	-27.47	95.4	22.27	7.27	-7.07	9.42	0.16
clinopyroxene	mass	=	11.09	(gm)	density	=	3.26	(gm/cc)	(analysis	in	mole	%)
	cpx	Na0.01Ca0.26Fe''0.34Mg1.24Fe'''0.04Ti0.00Al0.25Si1.86O6
	G	=	-175742	(J)	H	=	-137012	(J)	S	=	26.65	(J/K)	V	=	3.4	(cc)	Cp	=	13.61	(J/K)
	diopside	clinoenstatit	hedenbergite	alumino-buffo	buffonite	essenite	jadeite
	-21.44	72.82	33.7	10.08	-9.6	13.5	0.94
clinopyroxene	mass	=	0.04	(gm)	density	=	3.26	(gm/cc)	(analysis	in	mole	%)
	cpx	Na0.02Ca0.65Fe''0.23Mg0.91Fe'''0.05Ti0.01Al0.30Si1.83O6
	G	=	-564.34	(J)	H	=	-443.21	(J)	S	=	0.08	(J/K)	V	=	0.01	(cc)	Cp	=	0.04	(J/K)
	diopside	clinoenstatit	hedenbergite	alumino-buffo	buffonite	essenite	jadeite
	24.42	33.09	22.96	11.97	-10.83	16.27	2.12
feldspar	mass	=	20.64	(gm)	density	=	2.69	(gm/cc)	(analysis	in	mole	%)
	K0.00Na0.20Ca0.80Al1.80Si2.20O8
	G	=	-354549	(J)	H	=	-281893	(J)	S	=	50	(J/K)	V	=	7.67	(cc)	Cp	=	25.35	(J/K)
	albite	anorthite	sanidine
	19.99	79.91	0.09
Viscosity	of	the	System	cannot	be	computed.
System	mass	=	100.09	(gm)	density	=	2.86	(gm/cc)
	G	=	-1.63421e+06	(J)	H	=	-1.26216e+06	(J)	S	=	256.03	(J/K)	V	=	34.98	(cc)	Cp	=	133.54	(J/K)
Oxygen	delta	moles	=	-4.76425e-05	delta	grams	=	-0.0015245
	G	=	15.93	(J)	H	=	-1.85	(J)	S	=	-0.01	(J/K)	V	=	-5.76	(cc)	Cp	=	0	(J/K)
**********----------**********
Title:	Dummy	Title
T	=	1170	(C)	P	=	5	(kbars)	log(10)	f	O2	=	-8.27	delta	HM	=	-5.22	NNO	=	-0.35	QFM	=	0	COH	=	1.95	IW	=	3.86
Constraint	Flags:	fO2	path	=	QFM	Fractionate	Solids
Liquid	mass	=	37.27	(gm)	density	=	2.68	(gm/cc)	viscosity	=	2.17	(log	10	poise)	(analysis	in	wt	%)
	G	=	-591064	(J)	H	=	-442677	(J)	S	=	102.82	(J/K)	V	=	13.92	(cc)	Cp	=	54.25	(J/K)
	SiO2	TiO2	Al2O3	Fe2O3	Cr2O3	FeO	MnO	MgO	NiO	CoO	CaO	Na2O	K2O	P2O5	H2O	CO2	SO3	Cl2O-1	F2O-1
	47.79	0.52	20.06	1.83	0	10.65	0.4	5.16	0	0	7.67	4.28	0.28	0	1.34	0	0	0	0
clinopyroxene	mass	=	1.17	(gm)	density	=	3.29	(gm/cc)	(analysis	in	mole	%)
	cpx	Na0.01Ca0.28Fe''0.39Mg1.16Fe'''0.05Ti0.00Al0.26Si1.85O6
	G	=	-18180.8	(J)	H	=	-14166.6	(J)	S	=	2.78	(J/K)	V	=	0.35	(cc)	Cp	=	1.41	(J/K)
	diopside	clinoenstatit	hedenbergite	alumino-buffo	buffonite	essenite	jadeite
	-26.35	70.74	39.06	10.63	-9.8	14.54	1.18
clinopyroxene	mass	=	0.5	(gm)	density	=	3.27	(gm/cc)	(analysis	in	mole	%)
	cpx	Na0.02Ca0.66Fe''0.24Mg0.87Fe'''0.06Ti0.01Al0.32Si1.81O6
	G	=	-7889.72	(J)	H	=	-6204.89	(J)	S	=	1.17	(J/K)	V	=	0.15	(cc)	Cp	=	0.59	(J/K)
	diopside	clinoenstatit	hedenbergite	alumino-buffo	buffonite	essenite	jadeite
	22.83	31.7	24.5	12.44	-10.8	16.92	2.4
feldspar	mass	=	1.71	(gm)	density	=	2.68	(gm/cc)	(analysis	in	mole	%)
	K0.00Na0.23Ca0.76Al1.76Si2.24O8
	G	=	-29363.2	(J)	H	=	-23384	(J)	S	=	4.14	(J/K)	V	=	0.64	(cc)	Cp	=	2.1	(J/K)
	albite	anorthite	sanidine
	23.4	76.45	0.15
spinel	mass	=	0.1	(gm)	density	=	3.8	(gm/cc)	(analysis	in	mole	%)
	Fe''0.30Mg0.71Fe'''0.22Al1.77Cr0.00Ti0.01O4
	G	=	-1524.67	(J)	H	=	-1188.3	(J)	S	=	0.23	(J/K)	V	=	0.03	(cc)	Cp	=	0.12	(J/K)
	chromite	hercynite	magnetite	spinel	ulvospinel
	0	17.49	10.77	70.98	0.75
Total	solids	mass	=	3.48	(gm)	density	=	2.97	(gm/cc)
	G	=	-56958.5	(J)	H	=	-44943.8	(J)	S	=	8.33	(J/K)	V	=	1.17	(cc)	Cp	=	4.23	(J/K)
Summary	of	all	fractionated	phases:	(total	mass	=	59.35	grams)
orthopyroxene	mass	=	23.41	(gm)	density	=	3.22	(gm/cc)	(analysis	in	mole	%)
	opx	Na0.00Ca0.04Fe''0.22Mg1.63Fe'''0.02Ti0.00Al0.17Si1.90O6
	G	=	-384706	(J)	H	=	-302975	(J)	S	=	56.63	(J/K)	V	=	7.28	(cc)	Cp	=	29.9	(J/K)
	diopside	clinoenstatit	hedenbergite	alumino-buffo	buffonite	essenite	jadeite
	-27.47	95.4	22.27	7.27	-7.07	9.42	0.16
clinopyroxene	mass	=	12.69	(gm)	density	=	3.27	(gm/cc)	(analysis	in	mole	%)
	cpx	Na0.01Ca0.27Fe''0.34Mg1.24Fe'''0.04Ti0.00Al0.25Si1.86O6
	G	=	-200610	(J)	H	=	-156753	(J)	S	=	30.39	(J/K)	V	=	3.89	(cc)	Cp	=	15.55	(J/K)
	diopside	clinoenstatit	hedenbergite	alumino-buffo	buffonite	essenite	jadeite
	-21.74	72.52	34.14	10.13	-9.63	13.6	0.97
clinopyroxene	mass	=	0.4	(gm)	density	=	3.27	(gm/cc)	(analysis	in	mole	%)
	cpx	Na0.02Ca0.65Fe''0.24Mg0.89Fe'''0.06Ti0.01Al0.31Si1.82O6
	G	=	-6345.04	(J)	H	=	-4992.95	(J)	S	=	0.94	(J/K)	V	=	0.12	(cc)	Cp	=	0.48	(J/K)
	diopside	clinoenstatit	hedenbergite	alumino-buffo	buffonite	essenite	jadeite
	23.7	32.45	23.63	12.22	-10.85	16.61	2.25
feldspar	mass	=	22.85	(gm)	density	=	2.69	(gm/cc)	(analysis	in	mole	%)
	K0.00Na0.20Ca0.80Al1.80Si2.20O8
	G	=	-391982	(J)	H	=	-312361	(J)	S	=	55.17	(J/K)	V	=	8.49	(cc)	Cp	=	28.04	(J/K)
	albite	anorthite	sanidine
	20.23	79.68	0.1
Viscosity	of	the	System	cannot	be	computed.
System	mass	=	100.09	(gm)	density	=	2.87	(gm/cc)
	G	=	-1.63167e+06	(J)	H	=	-1.2647e+06	(J)	S	=	254.28	(J/K)	V	=	34.87	(cc)	Cp	=	132.45	(J/K)
Oxygen	delta	moles	=	-2.72234e-05	delta	grams	=	-0.000871117
	G	=	9.03	(J)	H	=	-1.05	(J)	S	=	-0.01	(J/K)	V	=	-3.27	(cc)	Cp	=	0	(J/K)
**********----------**********
Title:	Dummy	Title
T	=	1160	(C)	P	=	5	(kbars)	log(10)	f	O2	=	-8.38	delta	HM	=	-5.22	NNO	=	-0.35	QFM	=	0	COH	=	1.94	IW	=	3.87
Constraint	Flags:	fO2	path	=	QFM	Fractionate	Solids
Liquid	mass	=	34.35	(gm)	density	=	2.67	(gm/cc)	viscosity	=	2.2	(log	10	poise)	(analysis	in	wt	%)
	G	=	-542551	(J)	H	=	-406714	(J)	S	=	94.78	(J/K)	V	=	12.85	(cc)	Cp	=	49.83	(J/K)
	SiO2	TiO2	Al2O3	Fe2O3	Cr2O3	FeO	MnO	MgO	NiO	CoO	CaO	Na2O	K2O	P2O5	H2O	CO2	SO3	Cl2O-1	F2O-1
	47.89	0.55	19.94	1.89	0	10.97	0.44	4.75	0	0	7.28	4.53	0.31	0	1.46	0	0	0	0
clinopyroxene	mass	=	0.84	(gm)	density	=	3.3	(gm/cc)	(analysis	in	mole	%)
	cpx	Na0.01Ca0.28Fe''0.41Mg1.14Fe'''0.05Ti0.00Al0.27Si1.84O6
	G	=	-12993.8	(J)	H	=	-10139.3	(J)	S	=	1.99	(J/K)	V	=	0.25	(cc)	Cp	=	1.01	(J/K)
	diopside	clinoenstatit	hedenbergite	alumino-buffo	buffonite	essenite	jadeite
	-28.89	71.02	41.02	10.67	-9.75	14.69	1.23
clinopyroxene	mass	=	0.57	(gm)	density	=	3.28	(gm/cc)	(analysis	in	mole	%)
	cpx	Na0.03Ca0.66Fe''0.25Mg0.85Fe'''0.06Ti0.01Al0.32Si1.81O6
	G	=	-9041.63	(J)	H	=	-7124.13	(J)	S	=	1.34	(J/K)	V	=	0.17	(cc)	Cp	=	0.68	(J/K)
	diopside	clinoenstatit	hedenbergite	alumino-buffo	buffonite	essenite	jadeite
	22.03	31.03	25.36	12.57	-10.64	17.1	2.55
feldspar	mass	=	1.34	(gm)	density	=	2.68	(gm/cc)	(analysis	in	mole	%)
	K0.00Na0.25Ca0.75Al1.75Si2.25O8
	G	=	-22946.1	(J)	H	=	-18311.4	(J)	S	=	3.23	(J/K)	V	=	0.5	(cc)	Cp	=	1.64	(J/K)
	albite	anorthite	sanidine
	24.64	75.2	0.17
spinel	mass	=	0.18	(gm)	density	=	3.83	(gm/cc)	(analysis	in	mole	%)
	Fe''0.32Mg0.69Fe'''0.23Al1.75Cr0.00Ti0.01O4
	G	=	-2678.46	(J)	H	=	-2085.77	(J)	S	=	0.41	(J/K)	V	=	0.05	(cc)	Cp	=	0.21	(J/K)
	chromite	hercynite	magnetite	spinel	ulvospinel
	0	18.63	11.66	68.79	0.92
Total	solids	mass	=	2.93	(gm)	density	=	3.01	(gm/cc)
	G	=	-47659.9	(J)	H	=	-37660.6	(J)	S	=	6.98	(J/K)	V	=	0.97	(cc)	Cp	=	3.55	(J/K)
Summary	of	all	fractionated	phases:	(total	mass	=	62.81	grams)
orthopyroxene	mass	=	23.41	(gm)	density	=	3.22	(gm/cc)	(analysis	in	mole	%)
	opx	Na0.00Ca0.04Fe''0.22Mg1.63Fe'''0.02Ti0.00Al0.17Si1.90O6
	G	=	-384140	(J)	H	=	-303274	(J)	S	=	56.43	(J/K)	V	=	7.28	(cc)	Cp	=	29.87	(J/K)
	diopside	clinoenstatit	hedenbergite	alumino-buffo	buffonite	essenite	jadeite
	-27.47	95.4	22.27	7.27	-7.07	9.42	0.16
clinopyroxene	mass	=	13.86	(gm)	density	=	3.27	(gm/cc)	(analysis	in	mole	%)
	cpx	Na0.01Ca0.27Fe''0.35Mg1.23Fe'''0.04Ti0.00Al0.25Si1.86O6
	G	=	-218426	(J)	H	=	-171062	(J)	S	=	33.05	(J/K)	V	=	4.24	(cc)	Cp	=	16.94	(J/K)
	diopside	clinoenstatit	hedenbergite	alumino-buffo	buffonite	essenite	jadeite
	-22.13	72.38	34.55	10.18	-9.64	13.68	0.98
clinopyroxene	mass	=	0.89	(gm)	density	=	3.27	(gm/cc)	(analysis	in	mole	%)
	cpx	Na0.02Ca0.66Fe''0.24Mg0.88Fe'''0.06Ti0.01Al0.31Si1.82O6
	G	=	-14178.8	(J)	H	=	-11180.9	(J)	S	=	2.09	(J/K)	V	=	0.27	(cc)	Cp	=	1.06	(J/K)
	diopside	clinoenstatit	hedenbergite	alumino-buffo	buffonite	essenite	jadeite
	23.21	32.04	24.11	12.34	-10.82	16.78	2.33
feldspar	mass	=	24.56	(gm)	density	=	2.69	(gm/cc)	(analysis	in	mole	%)
	K0.00Na0.20Ca0.79Al1.79Si2.21O8
	G	=	-420707	(J)	H	=	-336008	(J)	S	=	59.1	(J/K)	V	=	9.13	(cc)	Cp	=	30.11	(J/K)
	albite	anorthite	sanidine
	20.45	79.45	0.1
spinel	mass	=	0.1	(gm)	density	=	3.8	(gm/cc)	(analysis	in	mole	%)
	Fe''0.30Mg0.71Fe'''0.22Al1.77Cr0.00Ti0.01O4
	G	=	-1498.27	(J)	H	=	-1170.7	(J)	S	=	0.23	(J/K)	V	=	0.03	(cc)	Cp	=	0.12	(J/K)
	chromite	hercynite	magnetite	spinel	ulvospinel
	0	17.49	10.77	70.98	0.75
Viscosity	of	the	System	cannot	be	computed.
System	mass	=	100.09	(gm)	density	=	2.88	(gm/cc)
	G	=	-1.62916e+06	(J)	H	=	-1.26707e+06	(J)	S	=	252.65	(J/K)	V	=	34.77	(cc)	Cp	=	131.49	(J/K)
Oxygen	delta	moles	=	2.49868e-05	delta	grams	=	0.000799548
	G	=	-8.23	(J)	H	=	0.95	(J)	S	=	0.01	(J/K)	V	=	2.98	(cc)	Cp	=	0	(J/K)
**********----------**********
Title:	Dummy	Title
T	=	1150	(C)	P	=	5	(kbars)	log(10)	f	O2	=	-8.5	delta	HM	=	-5.22	NNO	=	-0.34	QFM	=	0	COH	=	1.93	IW	=	3.89
Constraint	Flags:	fO2	path	=	QFM	Fractionate	Solids
Liquid	mass	=	31.86	(gm)	density	=	2.67	(gm/cc)	viscosity	=	2.23	(log	10	poise)	(analysis	in	wt	%)
	G	=	-501182	(J)	H	=	-376078	(J)	S	=	87.91	(J/K)	V	=	11.94	(cc)	Cp	=	46.05	(J/K)
	SiO2	TiO2	Al2O3	Fe2O3	Cr2O3	FeO	MnO	MgO	NiO	CoO	CaO	Na2O	K2O	P2O5	H2O	CO2	SO3	Cl2O-1	F2O-1
	48	0.58	19.8	1.95	0	11.27	0.47	4.36	0	0	6.9	4.77	0.33	0	1.57	0	0	0	0
clinopyroxene	mass	=	0.73	(gm)	density	=	3.31	(gm/cc)	(analysis	in	mole	%)
	cpx	Na0.01Ca0.27Fe''0.43Mg1.12Fe'''0.05Ti0.01Al0.27Si1.84O6
	G	=	-11161.8	(J)	H	=	-8722.04	(J)	S	=	1.71	(J/K)	V	=	0.22	(cc)	Cp	=	0.87	(J/K)
	diopside	clinoenstatit	hedenbergite	alumino-buffo	buffonite	essenite	jadeite
	-31.53	71.36	43.04	10.7	-9.68	14.83	1.28
clinopyroxene	mass	=	0.45	(gm)	density	=	3.29	(gm/cc)	(analysis	in	mole	%)
	cpx	Na0.03Ca0.67Fe''0.26Mg0.83Fe'''0.07Ti0.01Al0.33Si1.80O6
	G	=	-7143.53	(J)	H	=	-5639.15	(J)	S	=	1.06	(J/K)	V	=	0.14	(cc)	Cp	=	0.54	(J/K)
	diopside	clinoenstatit	hedenbergite	alumino-buffo	buffonite	essenite	jadeite
	21.27	30.31	26.2	12.71	-10.47	17.26	2.71
feldspar	mass	=	1.16	(gm)	density	=	2.68	(gm/cc)	(analysis	in	mole	%)
	K0.00Na0.26Ca0.74Al1.74Si2.26O8
	G	=	-19914.2	(J)	H	=	-15924.6	(J)	S	=	2.8	(J/K)	V	=	0.43	(cc)	Cp	=	1.43	(J/K)
	albite	anorthite	sanidine
	25.94	73.88	0.19
spinel	mass	=	0.16	(gm)	density	=	3.86	(gm/cc)	(analysis	in	mole	%)
	Fe''0.35Mg0.66Fe'''0.25Al1.72Cr0.00Ti0.01O4
	G	=	-2375.04	(J)	H	=	-1847.03	(J)	S	=	0.37	(J/K)	V	=	0.04	(cc)	Cp	=	0.19	(J/K)
	chromite	hercynite	magnetite	spinel	ulvospinel
	0	19.84	12.7	66.35	1.12
Total	solids	mass	=	2.5	(gm)	density	=	3.01	(gm/cc)
	G	=	-40594.6	(J)	H	=	-32132.9	(J)	S	=	5.95	(J/K)	V	=	0.83	(cc)	Cp	=	3.03	(J/K)
Summary	of	all	fractionated	phases:	(total	mass	=	65.73	grams)
orthopyroxene	mass	=	23.41	(gm)	density	=	3.22	(gm/cc)	(analysis	in	mole	%)
	opx	Na0.00Ca0.04Fe''0.22Mg1.63Fe'''0.02Ti0.00Al0.17Si1.90O6
	G	=	-383577	(J)	H	=	-303572	(J)	S	=	56.22	(J/K)	V	=	7.27	(cc)	Cp	=	29.84	(J/K)
	diopside	clinoenstatit	hedenbergite	alumino-buffo	buffonite	essenite	jadeite
	-27.47	95.4	22.27	7.27	-7.07	9.42	0.16
clinopyroxene	mass	=	14.69	(gm)	density	=	3.27	(gm/cc)	(analysis	in	mole	%)
	cpx	Na0.01Ca0.27Fe''0.35Mg1.22Fe'''0.04Ti0.00Al0.25Si1.86O6
	G	=	-231037	(J)	H	=	-181354	(J)	S	=	34.91	(J/K)	V	=	4.49	(cc)	Cp	=	17.94	(J/K)
	diopside	clinoenstatit	hedenbergite	alumino-buffo	buffonite	essenite	jadeite
	-22.51	72.3	34.92	10.2	-9.65	13.73	1
clinopyroxene	mass	=	1.47	(gm)	density	=	3.28	(gm/cc)	(analysis	in	mole	%)
	cpx	Na0.02Ca0.66Fe''0.25Mg0.87Fe'''0.06Ti0.01Al0.32Si1.81O6
	G	=	-23151.3	(J)	H	=	-18294.9	(J)	S	=	3.41	(J/K)	V	=	0.45	(cc)	Cp	=	1.74	(J/K)
	diopside	clinoenstatit	hedenbergite	alumino-buffo	buffonite	essenite	jadeite
	22.75	31.65	24.6	12.43	-10.75	16.91	2.42
feldspar	mass	=	25.89	(gm)	density	=	2.69	(gm/cc)	(analysis	in	mole	%)
	K0.00Na0.21Ca0.79Al1.79Si2.21O8
	G	=	-442984	(J)	H	=	-354599	(J)	S	=	62.1	(J/K)	V	=	9.62	(cc)	Cp	=	31.72	(J/K)
	albite	anorthite	sanidine
	20.66	79.23	0.1
spinel	mass	=	0.27	(gm)	density	=	3.82	(gm/cc)	(analysis	in	mole	%)
	Fe''0.31Mg0.70Fe'''0.23Al1.76Cr0.00Ti0.01O4
	G	=	-4146.42	(J)	H	=	-3241.14	(J)	S	=	0.64	(J/K)	V	=	0.07	(cc)	Cp	=	0.33	(J/K)
	chromite	hercynite	magnetite	spinel	ulvospinel
	0	18.22	11.34	69.58	0.86
Viscosity	of	the	System	cannot	be	computed.
System	mass	=	100.1	(gm)	density	=	2.89	(gm/cc)
	G	=	-1.62667e+06	(J)	H	=	-1.26927e+06	(J)	S	=	251.13	(J/K)	V	=	34.68	(cc)	Cp	=	130.65	(J/K)
Oxygen	delta	moles	=	7.62422e-05	delta	grams	=	0.00243966
	G	=	-24.91	(J)	H	=	2.88	(J)	S	=	0.02	(J/K)	V	=	9.02	(cc)	Cp	=	0	(J/K)
**********----------**********
Title:	Dummy	Title
T	=	1140	(C)	P	=	5	(kbars)	log(10)	f	O2	=	-8.62	delta	HM	=	-5.22	NNO	=	-0.34	QFM	=	0	COH	=	1.92	IW	=	3.9
Constraint	Flags:	fO2	path	=	QFM	Fractionate	Solids
Liquid	mass	=	29.7	(gm)	density	=	2.66	(gm/cc)	viscosity	=	2.26	(log	10	poise)	(analysis	in	wt	%)
	G	=	-465478	(J)	H	=	-349665	(J)	S	=	81.95	(J/K)	V	=	11.16	(cc)	Cp	=	42.79	(J/K)
	SiO2	TiO2	Al2O3	Fe2O3	Cr2O3	FeO	MnO	MgO	NiO	CoO	CaO	Na2O	K2O	P2O5	H2O	CO2	SO3	Cl2O-1	F2O-1
	48.13	0.61	19.65	2.01	0	11.54	0.51	4	0	0	6.53	5	0.35	0	1.68	0	0	0	0
clinopyroxene	mass	=	0.63	(gm)	density	=	3.32	(gm/cc)	(analysis	in	mole	%)
	cpx	Na0.01Ca0.27Fe''0.45Mg1.10Fe'''0.05Ti0.01Al0.27Si1.84O6
	G	=	-9613.79	(J)	H	=	-7522.76	(J)	S	=	1.48	(J/K)	V	=	0.19	(cc)	Cp	=	0.75	(J/K)
	diopside	clinoenstatit	hedenbergite	alumino-buffo	buffonite	essenite	jadeite
	-34.29	71.74	45.14	10.73	-9.6	14.95	1.33
clinopyroxene	mass	=	0.37	(gm)	density	=	3.3	(gm/cc)	(analysis	in	mole	%)
	cpx	Na0.03Ca0.68Fe''0.27Mg0.81Fe'''0.07Ti0.01Al0.33Si1.80O6
	G	=	-5744.5	(J)	H	=	-4543.31	(J)	S	=	0.85	(J/K)	V	=	0.11	(cc)	Cp	=	0.43	(J/K)
	diopside	clinoenstatit	hedenbergite	alumino-buffo	buffonite	essenite	jadeite
	20.54	29.54	27.03	12.86	-10.25	17.4	2.88
feldspar	mass	=	1.02	(gm)	density	=	2.68	(gm/cc)	(analysis	in	mole	%)
	K0.00Na0.27Ca0.72Al1.72Si2.28O8
	G	=	-17472	(J)	H	=	-14000.3	(J)	S	=	2.46	(J/K)	V	=	0.38	(cc)	Cp	=	1.25	(J/K)
	albite	anorthite	sanidine
	27.31	72.48	0.21
spinel	mass	=	0.15	(gm)	density	=	3.89	(gm/cc)	(analysis	in	mole	%)
	Fe''0.38Mg0.64Fe'''0.28Al1.69Cr0.00Ti0.01O4
	G	=	-2167.38	(J)	H	=	-1682.13	(J)	S	=	0.34	(J/K)	V	=	0.04	(cc)	Cp	=	0.18	(J/K)
	chromite	hercynite	magnetite	spinel	ulvospinel
	0	21.12	13.95	63.55	1.38
Total	solids	mass	=	2.17	(gm)	density	=	3.01	(gm/cc)
	G	=	-34997.7	(J)	H	=	-27748.5	(J)	S	=	5.13	(J/K)	V	=	0.72	(cc)	Cp	=	2.62	(J/K)
Summary	of	all	fractionated	phases:	(total	mass	=	68.23	grams)
orthopyroxene	mass	=	23.41	(gm)	density	=	3.22	(gm/cc)	(analysis	in	mole	%)
	opx	Na0.00Ca0.04Fe''0.22Mg1.63Fe'''0.02Ti0.00Al0.17Si1.90O6
	G	=	-383016	(J)	H	=	-303871	(J)	S	=	56.01	(J/K)	V	=	7.27	(cc)	Cp	=	29.82	(J/K)
	diopside	clinoenstatit	hedenbergite	alumino-buffo	buffonite	essenite	jadeite
	-27.47	95.4	22.27	7.27	-7.07	9.42	0.16
clinopyroxene	mass	=	15.41	(gm)	density	=	3.28	(gm/cc)	(analysis	in	mole	%)
	cpx	Na0.01Ca0.27Fe''0.35Mg1.22Fe'''0.04Ti0.00Al0.25Si1.86O6
	G	=	-241800	(J)	H	=	-190238	(J)	S	=	36.49	(J/K)	V	=	4.71	(cc)	Cp	=	18.79	(J/K)
	diopside	clinoenstatit	hedenbergite	alumino-buffo	buffonite	essenite	jadeite
	-22.92	72.26	35.29	10.23	-9.65	13.78	1.01
clinopyroxene	mass	=	1.92	(gm)	density	=	3.28	(gm/cc)	(analysis	in	mole	%)
	cpx	Na0.02Ca0.66Fe''0.25Mg0.86Fe'''0.06Ti0.01Al0.32Si1.81O6
	G	=	-30215.4	(J)	H	=	-23929.2	(J)	S	=	4.45	(J/K)	V	=	0.58	(cc)	Cp	=	2.27	(J/K)
	diopside	clinoenstatit	hedenbergite	alumino-buffo	buffonite	essenite	jadeite
	22.4	31.33	24.97	12.5	-10.69	16.99	2.49
feldspar	mass	=	27.06	(gm)	density	=	2.69	(gm/cc)	(analysis	in	mole	%)
	K0.00Na0.21Ca0.79Al1.79Si2.21O8
	G	=	-462204	(J)	H	=	-370818	(J)	S	=	64.67	(J/K)	V	=	10.06	(cc)	Cp	=	33.11	(J/K)
	albite	anorthite	sanidine
	20.89	79	0.11
spinel	mass	=	0.43	(gm)	density	=	3.84	(gm/cc)	(analysis	in	mole	%)
	Fe''0.33Mg0.68Fe'''0.24Al1.74Cr0.00Ti0.01O4
	G	=	-6487.71	(J)	H	=	-5074.9	(J)	S	=	1	(J/K)	V	=	0.11	(cc)	Cp	=	0.52	(J/K)
	chromite	hercynite	magnetite	spinel	ulvospinel
	0	18.81	11.83	68.4	0.95
Viscosity	of	the	System	cannot	be	computed.
System	mass	=	100.1	(gm)	density	=	2.89	(gm/cc)
	G	=	-1.6242e+06	(J)	H	=	-1.27134e+06	(J)	S	=	249.69	(J/K)	V	=	34.61	(cc)	Cp	=	129.92	(J/K)
Oxygen	delta	moles	=	0.000128522	delta	grams	=	0.00411254
	G	=	-41.66	(J)	H	=	4.81	(J)	S	=	0.03	(J/K)	V	=	15.1	(cc)	Cp	=	0	(J/K)
**********----------**********
Title:	Dummy	Title
T	=	1130	(C)	P	=	5	(kbars)	log(10)	f	O2	=	-8.74	delta	HM	=	-5.22	NNO	=	-0.33	QFM	=	0	COH	=	1.9	IW	=	3.92
Constraint	Flags:	fO2	path	=	QFM	Fractionate	Solids
Liquid	mass	=	27.81	(gm)	density	=	2.66	(gm/cc)	viscosity	=	2.3	(log	10	poise)	(analysis	in	wt	%)
	G	=	-434322	(J)	H	=	-326644	(J)	S	=	76.74	(J/K)	V	=	10.47	(cc)	Cp	=	39.95	(J/K)
	SiO2	TiO2	Al2O3	Fe2O3	Cr2O3	FeO	MnO	MgO	NiO	CoO	CaO	Na2O	K2O	P2O5	H2O	CO2	SO3	Cl2O-1	F2O-1
	48.27	0.64	19.48	2.06	0	11.77	0.54	3.66	0	0	6.19	5.22	0.37	0	1.8	0	0	0	0
clinopyroxene	mass	=	0.54	(gm)	density	=	3.33	(gm/cc)	(analysis	in	mole	%)
	cpx	Na0.01Ca0.26Fe''0.47Mg1.08Fe'''0.06Ti0.01Al0.27Si1.84O6
	G	=	-8269.6	(J)	H	=	-6479.71	(J)	S	=	1.28	(J/K)	V	=	0.16	(cc)	Cp	=	0.65	(J/K)
	diopside	clinoenstatit	hedenbergite	alumino-buffo	buffonite	essenite	jadeite
	-37.16	72.17	47.31	10.73	-9.51	15.06	1.38
clinopyroxene	mass	=	0.3	(gm)	density	=	3.3	(gm/cc)	(analysis	in	mole	%)
	cpx	Na0.03Ca0.68Fe''0.28Mg0.79Fe'''0.08Ti0.02Al0.34Si1.79O6
	G	=	-4732.55	(J)	H	=	-3750.04	(J)	S	=	0.7	(J/K)	V	=	0.09	(cc)	Cp	=	0.36	(J/K)
	diopside	clinoenstatit	hedenbergite	alumino-buffo	buffonite	essenite	jadeite
	19.83	28.73	27.84	13.02	-10	17.52	3.06
feldspar	mass	=	0.91	(gm)	density	=	2.68	(gm/cc)	(analysis	in	mole	%)
	K0.00Na0.29Ca0.71Al1.71Si2.29O8
	G	=	-15459.5	(J)	H	=	-12412.8	(J)	S	=	2.17	(J/K)	V	=	0.34	(cc)	Cp	=	1.11	(J/K)
	albite	anorthite	sanidine
	28.78	71	0.23
spinel	mass	=	0.14	(gm)	density	=	3.93	(gm/cc)	(analysis	in	mole	%)
	Fe''0.41Mg0.60Fe'''0.31Al1.65Cr0.00Ti0.02O4
	G	=	-2048.12	(J)	H	=	-1584.64	(J)	S	=	0.33	(J/K)	V	=	0.04	(cc)	Cp	=	0.17	(J/K)
	chromite	hercynite	magnetite	spinel	ulvospinel
	0	22.47	15.53	60.26	1.74
Total	solids	mass	=	1.9	(gm)	density	=	3.01	(gm/cc)
	G	=	-30509.8	(J)	H	=	-24227.2	(J)	S	=	4.48	(J/K)	V	=	0.63	(cc)	Cp	=	2.29	(J/K)
Summary	of	all	fractionated	phases:	(total	mass	=	70.39	grams)
orthopyroxene	mass	=	23.41	(gm)	density	=	3.22	(gm/cc)	(analysis	in	mole	%)
	opx	Na0.00Ca0.04Fe''0.22Mg1.63Fe'''0.02Ti0.00Al0.17Si1.90O6
	G	=	-382457	(J)	H	=	-304169	(J)	S	=	55.79	(J/K)	V	=	7.27	(cc)	Cp	=	29.79	(J/K)
	diopside	clinoenstatit	hedenbergite	alumino-buffo	buffonite	essenite	jadeite
	-27.47	95.4	22.27	7.27	-7.07	9.42	0.16
clinopyroxene	mass	=	16.04	(gm)	density	=	3.28	(gm/cc)	(analysis	in	mole	%)
	cpx	Na0.01Ca0.27Fe''0.36Mg1.21Fe'''0.04Ti0.00Al0.25Si1.86O6
	G	=	-251001	(J)	H	=	-197929	(J)	S	=	37.82	(J/K)	V	=	4.89	(cc)	Cp	=	19.53	(J/K)
	diopside	clinoenstatit	hedenbergite	alumino-buffo	buffonite	essenite	jadeite
	-23.36	72.24	35.67	10.25	-9.65	13.83	1.02
clinopyroxene	mass	=	2.28	(gm)	density	=	3.29	(gm/cc)	(analysis	in	mole	%)
	cpx	Na0.03Ca0.66Fe''0.25Mg0.85Fe'''0.06Ti0.01Al0.32Si1.81O6
	G	=	-35872.3	(J)	H	=	-28471.9	(J)	S	=	5.27	(J/K)	V	=	0.69	(cc)	Cp	=	2.7	(J/K)
	diopside	clinoenstatit	hedenbergite	alumino-buffo	buffonite	essenite	jadeite
	22.11	31.05	25.3	12.56	-10.62	17.06	2.55
feldspar	mass	=	28.08	(gm)	density	=	2.69	(gm/cc)	(analysis	in	mole	%)
	K0.00Na0.21Ca0.79Al1.79Si2.21O8
	G	=	-478959	(J)	H	=	-385124	(J)	S	=	66.87	(J/K)	V	=	10.43	(cc)	Cp	=	34.33	(J/K)
	albite	anorthite	sanidine
	21.13	78.76	0.11
spinel	mass	=	0.58	(gm)	density	=	3.85	(gm/cc)	(analysis	in	mole	%)
	Fe''0.34Mg0.67Fe'''0.25Al1.73Cr0.00Ti0.01O4
	G	=	-8618.22	(J)	H	=	-6745.69	(J)	S	=	1.33	(J/K)	V	=	0.15	(cc)	Cp	=	0.7	(J/K)
	chromite	hercynite	magnetite	spinel	ulvospinel
	0	19.39	12.36	67.19	1.06
Viscosity	of	the	System	cannot	be	computed.
System	mass	=	100.1	(gm)	density	=	2.9	(gm/cc)
	G	=	-1.62174e+06	(J)	H	=	-1.27331e+06	(J)	S	=	248.32	(J/K)	V	=	34.54	(cc)	Cp	=	129.27	(J/K)
Oxygen	delta	moles	=	0.000184527	delta	grams	=	0.00590463
	G	=	-59.34	(J)	H	=	6.84	(J)	S	=	0.05	(J/K)	V	=	21.53	(cc)	Cp	=	0.01	(J/K)
**********----------**********
Title:	Dummy	Title
T	=	1120	(C)	P	=	5	(kbars)	log(10)	f	O2	=	-8.86	delta	HM	=	-5.22	NNO	=	-0.32	QFM	=	0	COH	=	1.89	IW	=	3.93
Constraint	Flags:	fO2	path	=	QFM	Fractionate	Solids
Liquid	mass	=	26.14	(gm)	density	=	2.65	(gm/cc)	viscosity	=	2.33	(log	10	poise)	(analysis	in	wt	%)
	G	=	-406840	(J)	H	=	-306367	(J)	S	=	72.12	(J/K)	V	=	9.86	(cc)	Cp	=	37.44	(J/K)
	SiO2	TiO2	Al2O3	Fe2O3	Cr2O3	FeO	MnO	MgO	NiO	CoO	CaO	Na2O	K2O	P2O5	H2O	CO2	SO3	Cl2O-1	F2O-1
	48.44	0.67	19.29	2.11	0	11.97	0.57	3.34	0	0	5.86	5.44	0.4	0	1.91	0	0	0	0
clinopyroxene	mass	=	0.47	(gm)	density	=	3.34	(gm/cc)	(analysis	in	mole	%)
	cpx	Na0.01Ca0.26Fe''0.50Mg1.06Fe'''0.06Ti0.01Al0.27Si1.84O6
	G	=	-7067.92	(J)	H	=	-5545.51	(J)	S	=	1.09	(J/K)	V	=	0.14	(cc)	Cp	=	0.56	(J/K)
	diopside	clinoenstatit	hedenbergite	alumino-buffo	buffonite	essenite	jadeite
	-40.12	72.65	49.58	10.72	-9.39	15.14	1.42
clinopyroxene	mass	=	0.26	(gm)	density	=	3.31	(gm/cc)	(analysis	in	mole	%)
	cpx	Na0.03Ca0.69Fe''0.29Mg0.77Fe'''0.08Ti0.02Al0.34Si1.79O6
	G	=	-4036.61	(J)	H	=	-3204.65	(J)	S	=	0.6	(J/K)	V	=	0.08	(cc)	Cp	=	0.3	(J/K)
	diopside	clinoenstatit	hedenbergite	alumino-buffo	buffonite	essenite	jadeite
	19.16	27.88	28.64	13.18	-9.69	17.59	3.25
feldspar	mass	=	0.81	(gm)	density	=	2.67	(gm/cc)	(analysis	in	mole	%)
	K0.00Na0.30Ca0.69Al1.69Si2.31O8
	G	=	-13763.6	(J)	H	=	-11073.4	(J)	S	=	1.93	(J/K)	V	=	0.3	(cc)	Cp	=	0.99	(J/K)
	albite	anorthite	sanidine
	30.34	69.4	0.25
spinel	mass	=	0.15	(gm)	density	=	3.99	(gm/cc)	(analysis	in	mole	%)
	Fe''0.46Mg0.56Fe'''0.35Al1.60Cr0.00Ti0.02O4
	G	=	-2024.33	(J)	H	=	-1558.53	(J)	S	=	0.33	(J/K)	V	=	0.04	(cc)	Cp	=	0.17	(J/K)
	chromite	hercynite	magnetite	spinel	ulvospinel
	0	23.84	17.67	56.21	2.29
Total	solids	mass	=	1.68	(gm)	density	=	3.02	(gm/cc)
	G	=	-26892.5	(J)	H	=	-21382.1	(J)	S	=	3.96	(J/K)	V	=	0.56	(cc)	Cp	=	2.02	(J/K)
Summary	of	all	fractionated	phases:	(total	mass	=	72.28	grams)
orthopyroxene	mass	=	23.41	(gm)	density	=	3.22	(gm/cc)	(analysis	in	mole	%)
	opx	Na0.00Ca0.04Fe''0.22Mg1.63Fe'''0.02Ti0.00Al0.17Si1.90O6
	G	=	-381900	(J)	H	=	-304466	(J)	S	=	55.58	(J/K)	V	=	7.27	(cc)	Cp	=	29.76	(J/K)
	diopside	clinoenstatit	hedenbergite	alumino-buffo	buffonite	essenite	jadeite
	-27.47	95.4	22.27	7.27	-7.07	9.42	0.16
clinopyroxene	mass	=	16.58	(gm)	density	=	3.28	(gm/cc)	(analysis	in	mole	%)
	cpx	Na0.01Ca0.27Fe''0.36Mg1.21Fe'''0.04Ti0.00Al0.25Si1.86O6
	G	=	-258848	(J)	H	=	-204584	(J)	S	=	38.95	(J/K)	V	=	5.05	(cc)	Cp	=	20.16	(J/K)
	diopside	clinoenstatit	hedenbergite	alumino-buffo	buffonite	essenite	jadeite
	-23.8	72.23	36.05	10.26	-9.64	13.87	1.04
clinopyroxene	mass	=	2.59	(gm)	density	=	3.29	(gm/cc)	(analysis	in	mole	%)
	cpx	Na0.03Ca0.67Fe''0.26Mg0.84Fe'''0.07Ti0.01Al0.32Si1.81O6
	G	=	-40510.6	(J)	H	=	-32224.9	(J)	S	=	5.95	(J/K)	V	=	0.79	(cc)	Cp	=	3.05	(J/K)
	diopside	clinoenstatit	hedenbergite	alumino-buffo	buffonite	essenite	jadeite
	21.84	30.78	25.59	12.61	-10.54	17.11	2.61
feldspar	mass	=	28.98	(gm)	density	=	2.69	(gm/cc)	(analysis	in	mole	%)
	K0.00Na0.21Ca0.79Al1.79Si2.21O8
	G	=	-493683	(J)	H	=	-397853	(J)	S	=	68.79	(J/K)	V	=	10.77	(cc)	Cp	=	35.4	(J/K)
	albite	anorthite	sanidine
	21.36	78.52	0.12
spinel	mass	=	0.73	(gm)	density	=	3.87	(gm/cc)	(analysis	in	mole	%)
	Fe''0.35Mg0.66Fe'''0.26Al1.72Cr0.00Ti0.01O4
	G	=	-10626.6	(J)	H	=	-8320.87	(J)	S	=	1.66	(J/K)	V	=	0.19	(cc)	Cp	=	0.86	(J/K)
	chromite	hercynite	magnetite	spinel	ulvospinel
	0	19.99	12.97	65.85	1.19
Viscosity	of	the	System	cannot	be	computed.
System	mass	=	100.1	(gm)	density	=	2.9	(gm/cc)
	G	=	-1.6193e+06	(J)	H	=	-1.2752e+06	(J)	S	=	247	(J/K)	V	=	34.48	(cc)	Cp	=	128.68	(J/K)
Oxygen	delta	moles	=	0.000248717	delta	grams	=	0.00795865
	G	=	-79.35	(J)	H	=	9.13	(J)	S	=	0.06	(J/K)	V	=	28.81	(cc)	Cp	=	0.01	(J/K)
**********----------**********
Title:	Dummy	Title
T	=	1110	(C)	P	=	5	(kbars)	log(10)	f	O2	=	-8.98	delta	HM	=	-5.22	NNO	=	-0.32	QFM	=	0	COH	=	1.88	IW	=	3.95
Constraint	Flags:	fO2	path	=	QFM	Fractionate	Solids
Liquid	mass	=	24.63	(gm)	density	=	2.64	(gm/cc)	viscosity	=	2.37	(log	10	poise)	(analysis	in	wt	%)
	G	=	-382277	(J)	H	=	-288278	(J)	S	=	67.96	(J/K)	V	=	9.32	(cc)	Cp	=	35.18	(J/K)
	SiO2	TiO2	Al2O3	Fe2O3	Cr2O3	FeO	MnO	MgO	NiO	CoO	CaO	Na2O	K2O	P2O5	H2O	CO2	SO3	Cl2O-1	F2O-1
	48.66	0.69	19.09	2.16	0	12.11	0.61	3.03	0	0	5.54	5.66	0.42	0	2.03	0	0	0	0
clinopyroxene	mass	=	0.4	(gm)	density	=	3.35	(gm/cc)	(analysis	in	mole	%)
	cpx	Na0.01Ca0.25Fe''0.52Mg1.04Fe'''0.06Ti0.01Al0.27Si1.83O6
	G	=	-5962.41	(J)	H	=	-4684.28	(J)	S	=	0.92	(J/K)	V	=	0.12	(cc)	Cp	=	0.47	(J/K)
	diopside	clinoenstatit	hedenbergite	alumino-buffo	buffonite	essenite	jadeite
	-43.13	73.15	51.91	10.67	-9.25	15.19	1.47
clinopyroxene	mass	=	0.23	(gm)	density	=	3.32	(gm/cc)	(analysis	in	mole	%)
	cpx	Na0.03Ca0.70Fe''0.29Mg0.75Fe'''0.08Ti0.02Al0.34Si1.78O6
	G	=	-3617.35	(J)	H	=	-2877.28	(J)	S	=	0.54	(J/K)	V	=	0.07	(cc)	Cp	=	0.27	(J/K)
	diopside	clinoenstatit	hedenbergite	alumino-buffo	buffonite	essenite	jadeite
	18.52	27.01	29.42	13.32	-9.33	17.61	3.44
feldspar	mass	=	0.72	(gm)	density	=	2.67	(gm/cc)	(analysis	in	mole	%)
	K0.00Na0.32Ca0.68Al1.68Si2.32O8
	G	=	-12318.6	(J)	H	=	-9930.57	(J)	S	=	1.73	(J/K)	V	=	0.27	(cc)	Cp	=	0.89	(J/K)
	albite	anorthite	sanidine
	32.04	67.68	0.28
spinel	mass	=	0.16	(gm)	density	=	4.06	(gm/cc)	(analysis	in	mole	%)
	Fe''0.52Mg0.51Fe'''0.42Al1.52Cr0.00Ti0.03O4
	G	=	-2129.68	(J)	H	=	-1625.53	(J)	S	=	0.36	(J/K)	V	=	0.04	(cc)	Cp	=	0.18	(J/K)
	chromite	hercynite	magnetite	spinel	ulvospinel
	0	24.98	20.94	50.86	3.22
Total	solids	mass	=	1.52	(gm)	density	=	3.04	(gm/cc)
	G	=	-24028.1	(J)	H	=	-19117.7	(J)	S	=	3.55	(J/K)	V	=	0.5	(cc)	Cp	=	1.81	(J/K)
Summary	of	all	fractionated	phases:	(total	mass	=	73.96	grams)
orthopyroxene	mass	=	23.41	(gm)	density	=	3.22	(gm/cc)	(analysis	in	mole	%)
	opx	Na0.00Ca0.04Fe''0.22Mg1.63Fe'''0.02Ti0.00Al0.17Si1.90O6
	G	=	-381345	(J)	H	=	-304764	(J)	S	=	55.37	(J/K)	V	=	7.26	(cc)	Cp	=	29.73	(J/K)
	diopside	clinoenstatit	hedenbergite	alumino-buffo	buffonite	essenite	jadeite
	-27.47	95.4	22.27	7.27	-7.07	9.42	0.16
clinopyroxene	mass	=	17.05	(gm)	density	=	3.28	(gm/cc)	(analysis	in	mole	%)
	cpx	Na0.01Ca0.27Fe''0.36Mg1.21Fe'''0.04Ti0.00Al0.25Si1.85O6
	G	=	-265483	(J)	H	=	-210310	(J)	S	=	39.89	(J/K)	V	=	5.19	(cc)	Cp	=	20.69	(J/K)
	diopside	clinoenstatit	hedenbergite	alumino-buffo	buffonite	essenite	jadeite
	-24.24	72.24	36.41	10.27	-9.63	13.9	1.05
clinopyroxene	mass	=	2.84	(gm)	density	=	3.29	(gm/cc)	(analysis	in	mole	%)
	cpx	Na0.03Ca0.67Fe''0.26Mg0.84Fe'''0.07Ti0.01Al0.32Si1.81O6
	G	=	-44447.3	(J)	H	=	-35435.5	(J)	S	=	6.52	(J/K)	V	=	0.86	(cc)	Cp	=	3.35	(J/K)
	diopside	clinoenstatit	hedenbergite	alumino-buffo	buffonite	essenite	jadeite
	21.6	30.52	25.87	12.66	-10.47	17.15	2.67
feldspar	mass	=	29.78	(gm)	density	=	2.69	(gm/cc)	(analysis	in	mole	%)
	K0.00Na0.22Ca0.78Al1.78Si2.22O8
	G	=	-506695	(J)	H	=	-409253	(J)	S	=	70.45	(J/K)	V	=	11.07	(cc)	Cp	=	36.35	(J/K)
	albite	anorthite	sanidine
	21.61	78.27	0.12
spinel	mass	=	0.87	(gm)	density	=	3.89	(gm/cc)	(analysis	in	mole	%)
	Fe''0.37Mg0.64Fe'''0.27Al1.70Cr0.00Ti0.01O4
	G	=	-12608.3	(J)	H	=	-9871.84	(J)	S	=	1.98	(J/K)	V	=	0.22	(cc)	Cp	=	1.03	(J/K)
	chromite	hercynite	magnetite	spinel	ulvospinel
	0	20.61	13.74	64.28	1.37
Viscosity	of	the	System	cannot	be	computed.
System	mass	=	100.1	(gm)	density	=	2.91	(gm/cc)
	G	=	-1.61688e+06	(J)	H	=	-1.27703e+06	(J)	S	=	245.71	(J/K)	V	=	34.43	(cc)	Cp	=	128.14	(J/K)
Oxygen	delta	moles	=	0.000330415	delta	grams	=	0.0105729
	G	=	-104.58	(J)	H	=	12	(J)	S	=	0.08	(J/K)	V	=	38	(cc)	Cp	=	0.01	(J/K)
**********----------**********
Title:	Dummy	Title
T	=	1100	(C)	P	=	5	(kbars)	log(10)	f	O2	=	-9.11	delta	HM	=	-5.22	NNO	=	-0.31	QFM	=	0	COH	=	1.87	IW	=	3.96
Constraint	Flags:	fO2	path	=	QFM	Fractionate	Solids
Liquid	mass	=	23.21	(gm)	density	=	2.63	(gm/cc)	viscosity	=	2.41	(log	10	poise)	(analysis	in	wt	%)
	G	=	-359627	(J)	H	=	-271648	(J)	S	=	64.07	(J/K)	V	=	8.81	(cc)	Cp	=	33.08	(J/K)
	SiO2	TiO2	Al2O3	Fe2O3	Cr2O3	FeO	MnO	MgO	NiO	CoO	CaO	Na2O	K2O	P2O5	H2O	CO2	SO3	Cl2O-1	F2O-1
	49	0.69	18.87	2.19	0	12.12	0.65	2.75	0	0	5.24	5.89	0.44	0	2.15	0	0	0	0
clinopyroxene	mass	=	0.34	(gm)	density	=	3.36	(gm/cc)	(analysis	in	mole	%)
	cpx	Na0.02Ca0.25Fe''0.54Mg1.02Fe'''0.06Ti0.01Al0.27Si1.83O6
	G	=	-5012.13	(J)	H	=	-3943.03	(J)	S	=	0.78	(J/K)	V	=	0.1	(cc)	Cp	=	0.4	(J/K)
	diopside	clinoenstatit	hedenbergite	alumino-buffo	buffonite	essenite	jadeite
	-46.05	73.67	54.24	10.55	-9.07	15.15	1.51
clinopyroxene	mass	=	0.22	(gm)	density	=	3.33	(gm/cc)	(analysis	in	mole	%)
	cpx	Na0.04Ca0.70Fe''0.30Mg0.73Fe'''0.09Ti0.02Al0.35Si1.78O6
	G	=	-3394.36	(J)	H	=	-2705.14	(J)	S	=	0.5	(J/K)	V	=	0.07	(cc)	Cp	=	0.26	(J/K)
	diopside	clinoenstatit	hedenbergite	alumino-buffo	buffonite	essenite	jadeite
	18	26.16	30.18	13.4	-8.91	17.53	3.64
feldspar	mass	=	0.67	(gm)	density	=	2.67	(gm/cc)	(analysis	in	mole	%)
	K0.00Na0.34Ca0.66Al1.66Si2.34O8
	G	=	-11303.3	(J)	H	=	-9129.93	(J)	S	=	1.58	(J/K)	V	=	0.25	(cc)	Cp	=	0.81	(J/K)
	albite	anorthite	sanidine
	33.93	65.77	0.31
spinel	mass	=	0.21	(gm)	density	=	4.2	(gm/cc)	(analysis	in	mole	%)
	Fe''0.63Mg0.42Fe'''0.56Al1.33Cr0.00Ti0.06O4
	G	=	-2472.05	(J)	H	=	-1848.19	(J)	S	=	0.45	(J/K)	V	=	0.05	(cc)	Cp	=	0.22	(J/K)
	chromite	hercynite	magnetite	spinel	ulvospinel
	0	24.2	27.84	42.36	5.61
Total	solids	mass	=	1.43	(gm)	density	=	3.07	(gm/cc)
	G	=	-22181.8	(J)	H	=	-17626.3	(J)	S	=	3.32	(J/K)	V	=	0.47	(cc)	Cp	=	1.69	(J/K)
Summary	of	all	fractionated	phases:	(total	mass	=	75.47	grams)
orthopyroxene	mass	=	23.41	(gm)	density	=	3.22	(gm/cc)	(analysis	in	mole	%)
	opx	Na0.00Ca0.04Fe''0.22Mg1.63Fe'''0.02Ti0.00Al0.17Si1.90O6
	G	=	-380793	(J)	H	=	-305061	(J)	S	=	55.15	(J/K)	V	=	7.26	(cc)	Cp	=	29.7	(J/K)
	diopside	clinoenstatit	hedenbergite	alumino-buffo	buffonite	essenite	jadeite
	-27.47	95.4	22.27	7.27	-7.07	9.42	0.16
clinopyroxene	mass	=	17.45	(gm)	density	=	3.29	(gm/cc)	(analysis	in	mole	%)
	cpx	Na0.01Ca0.27Fe''0.37Mg1.20Fe'''0.04Ti0.00Al0.25Si1.85O6
	G	=	-271006	(J)	H	=	-215180	(J)	S	=	40.66	(J/K)	V	=	5.31	(cc)	Cp	=	21.14	(J/K)
	diopside	clinoenstatit	hedenbergite	alumino-buffo	buffonite	essenite	jadeite
	-24.66	72.26	36.75	10.28	-9.63	13.93	1.06
clinopyroxene	mass	=	3.08	(gm)	density	=	3.3	(gm/cc)	(analysis	in	mole	%)
	cpx	Na0.03Ca0.67Fe''0.26Mg0.83Fe'''0.07Ti0.01Al0.33Si1.80O6
	G	=	-47959.9	(J)	H	=	-38321.4	(J)	S	=	7.02	(J/K)	V	=	0.93	(cc)	Cp	=	3.61	(J/K)
	diopside	clinoenstatit	hedenbergite	alumino-buffo	buffonite	essenite	jadeite
	21.37	30.25	26.13	12.71	-10.38	17.19	2.72
feldspar	mass	=	30.51	(gm)	density	=	2.69	(gm/cc)	(analysis	in	mole	%)
	K0.00Na0.22Ca0.78Al1.78Si2.22O8
	G	=	-518248	(J)	H	=	-419517	(J)	S	=	71.9	(J/K)	V	=	11.34	(cc)	Cp	=	37.19	(J/K)
	albite	anorthite	sanidine
	21.86	78.02	0.12
spinel	mass	=	1.03	(gm)	density	=	3.92	(gm/cc)	(analysis	in	mole	%)
	Fe''0.39Mg0.62Fe'''0.30Al1.67Cr0.00Ti0.02O4
	G	=	-14692.4	(J)	H	=	-11491.8	(J)	S	=	2.33	(J/K)	V	=	0.26	(cc)	Cp	=	1.21	(J/K)
	chromite	hercynite	magnetite	spinel	ulvospinel
	0	21.26	14.81	62.29	1.65
Viscosity	of	the	System	cannot	be	computed.
System	mass	=	100.11	(gm)	density	=	2.91	(gm/cc)
	G	=	-1.61451e+06	(J)	H	=	-1.27885e+06	(J)	S	=	244.45	(J/K)	V	=	34.38	(cc)	Cp	=	127.62	(J/K)
Oxygen	delta	moles	=	0.000460215	delta	grams	=	0.0147263
	G	=	-144.48	(J)	H	=	16.55	(J)	S	=	0.12	(J/K)	V	=	52.54	(cc)	Cp	=	0.02	(J/K)
**********----------**********
Title:	Dummy	Title
T	=	1090	(C)	P	=	5	(kbars)	log(10)	f	O2	=	-9.24	delta	HM	=	-5.22	NNO	=	-0.31	QFM	=	0	COH	=	1.85	IW	=	3.98
Constraint	Flags:	fO2	path	=	QFM	Fractionate	Solids
Liquid	mass	=	21.6	(gm)	density	=	2.62	(gm/cc)	viscosity	=	2.48	(log	10	poise)	(analysis	in	wt	%)
	G	=	-335151	(J)	H	=	-253736	(J)	S	=	59.73	(J/K)	V	=	8.26	(cc)	Cp	=	30.73	(J/K)
	SiO2	TiO2	Al2O3	Fe2O3	Cr2O3	FeO	MnO	MgO	NiO	CoO	CaO	Na2O	K2O	P2O5	H2O	CO2	SO3	Cl2O-1	F2O-1
	49.64	0.64	18.72	2.17	0	11.74	0.69	2.48	0	0	4.94	6.17	0.48	0	2.31	0	0	0	0
clinopyroxene	mass	=	0.37	(gm)	density	=	3.37	(gm/cc)	(analysis	in	mole	%)
	cpx	Na0.02Ca0.24Fe''0.56Mg1.01Fe'''0.06Ti0.01Al0.27Si1.84O6
	G	=	-5400.33	(J)	H	=	-4255.7	(J)	S	=	0.84	(J/K)	V	=	0.11	(cc)	Cp	=	0.43	(J/K)
	diopside	clinoenstatit	hedenbergite	alumino-buffo	buffonite	essenite	jadeite
	-47.99	74.07	56.04	10.26	-8.84	14.92	1.54
clinopyroxene	mass	=	0.14	(gm)	density	=	3.33	(gm/cc)	(analysis	in	mole	%)
	cpx	Na0.04Ca0.71Fe''0.31Mg0.71Fe'''0.09Ti0.02Al0.34Si1.78O6
	G	=	-2096.58	(J)	H	=	-1674.4	(J)	S	=	0.31	(J/K)	V	=	0.04	(cc)	Cp	=	0.16	(J/K)
	diopside	clinoenstatit	hedenbergite	alumino-buffo	buffonite	essenite	jadeite
	17.92	25.65	30.83	13.07	-8.58	17.29	3.82
feldspar	mass	=	0.79	(gm)	density	=	2.66	(gm/cc)	(analysis	in	mole	%)
	K0.00Na0.36Ca0.64Al1.64Si2.36O8
	G	=	-13376.7	(J)	H	=	-10825.6	(J)	S	=	1.87	(J/K)	V	=	0.3	(cc)	Cp	=	0.96	(J/K)
	albite	anorthite	sanidine
	35.97	63.69	0.34
spinel	mass	=	0.34	(gm)	density	=	4.51	(gm/cc)	(analysis	in	mole	%)
	Fe''0.88Mg0.28Fe'''0.96Al0.73Cr0.00Ti0.16O4
	G	=	-3277.89	(J)	H	=	-2282.44	(J)	S	=	0.73	(J/K)	V	=	0.08	(cc)	Cp	=	0.33	(J/K)
	chromite	hercynite	magnetite	spinel	ulvospinel
	0	8.9	47.82	27.68	15.6
Total	solids	mass	=	1.63	(gm)	density	=	3.13	(gm/cc)
	G	=	-24151.5	(J)	H	=	-19038.1	(J)	S	=	3.75	(J/K)	V	=	0.52	(cc)	Cp	=	1.89	(J/K)
Summary	of	all	fractionated	phases:	(total	mass	=	76.89	grams)
orthopyroxene	mass	=	23.41	(gm)	density	=	3.23	(gm/cc)	(analysis	in	mole	%)
	opx	Na0.00Ca0.04Fe''0.22Mg1.63Fe'''0.02Ti0.00Al0.17Si1.90O6
	G	=	-380242	(J)	H	=	-305358	(J)	S	=	54.93	(J/K)	V	=	7.26	(cc)	Cp	=	29.67	(J/K)
	diopside	clinoenstatit	hedenbergite	alumino-buffo	buffonite	essenite	jadeite
	-27.47	95.4	22.27	7.27	-7.07	9.42	0.16
clinopyroxene	mass	=	17.78	(gm)	density	=	3.29	(gm/cc)	(analysis	in	mole	%)
	cpx	Na0.01Ca0.27Fe''0.37Mg1.20Fe'''0.04Ti0.00Al0.25Si1.85O6
	G	=	-275572	(J)	H	=	-219312	(J)	S	=	41.27	(J/K)	V	=	5.4	(cc)	Cp	=	21.52	(J/K)
	diopside	clinoenstatit	hedenbergite	alumino-buffo	buffonite	essenite	jadeite
	-25.05	72.29	37.07	10.29	-9.62	13.95	1.06
clinopyroxene	mass	=	3.29	(gm)	density	=	3.3	(gm/cc)	(analysis	in	mole	%)
	cpx	Na0.03Ca0.67Fe''0.26Mg0.82Fe'''0.07Ti0.01Al0.33Si1.80O6
	G	=	-51244.9	(J)	H	=	-41037.6	(J)	S	=	7.49	(J/K)	V	=	1	(cc)	Cp	=	3.86	(J/K)
	diopside	clinoenstatit	hedenbergite	alumino-buffo	buffonite	essenite	jadeite
	21.15	29.99	26.4	12.76	-10.29	17.21	2.78
feldspar	mass	=	31.17	(gm)	density	=	2.69	(gm/cc)	(analysis	in	mole	%)
	K0.00Na0.22Ca0.78Al1.78Si2.22O8
	G	=	-528772	(J)	H	=	-428989	(J)	S	=	73.2	(J/K)	V	=	11.58	(cc)	Cp	=	37.96	(J/K)
	albite	anorthite	sanidine
	22.12	77.76	0.13
spinel	mass	=	1.24	(gm)	density	=	3.96	(gm/cc)	(analysis	in	mole	%)
	Fe''0.43Mg0.59Fe'''0.34Al1.62Cr0.00Ti0.02O4
	G	=	-17115.6	(J)	H	=	-13336.4	(J)	S	=	2.77	(J/K)	V	=	0.31	(cc)	Cp	=	1.43	(J/K)
	chromite	hercynite	magnetite	spinel	ulvospinel
	0	21.71	16.79	59.25	2.25
Viscosity	of	the	System	cannot	be	computed.
System	mass	=	100.12	(gm)	density	=	2.92	(gm/cc)
	G	=	-1.61225e+06	(J)	H	=	-1.28081e+06	(J)	S	=	243.14	(J/K)	V	=	34.33	(cc)	Cp	=	127.05	(J/K)
Oxygen	delta	moles	=	0.000781021	delta	grams	=	0.0249917
	G	=	-243.21	(J)	H	=	27.81	(J)	S	=	0.2	(J/K)	V	=	88.52	(cc)	Cp	=	0.03	(J/K)
**********----------**********
Title:	Dummy	Title
T	=	1080	(C)	P	=	5	(kbars)	log(10)	f	O2	=	-9.37	delta	HM	=	-5.22	NNO	=	-0.3	QFM	=	0	COH	=	1.84	IW	=	3.99
Constraint	Flags:	fO2	path	=	QFM	Fractionate	Solids
Liquid	mass	=	20.09	(gm)	density	=	2.6	(gm/cc)	viscosity	=	2.56	(log	10	poise)	(analysis	in	wt	%)
	G	=	-312513	(J)	H	=	-237172	(J)	S	=	55.68	(J/K)	V	=	7.74	(cc)	Cp	=	28.55	(J/K)
	SiO2	TiO2	Al2O3	Fe2O3	Cr2O3	FeO	MnO	MgO	NiO	CoO	CaO	Na2O	K2O	P2O5	H2O	CO2	SO3	Cl2O-1	F2O-1
	50.35	0.57	18.57	2.14	0	11.25	0.75	2.24	0	0	4.66	6.46	0.51	0	2.49	0	0	0	0
clinopyroxene	mass	=	0.33	(gm)	density	=	3.38	(gm/cc)	(analysis	in	mole	%)
	cpx	Na0.02Ca0.24Fe''0.58Mg1.00Fe'''0.06Ti0.01Al0.26Si1.84O6
	G	=	-4915.88	(J)	H	=	-3881.1	(J)	S	=	0.76	(J/K)	V	=	0.1	(cc)	Cp	=	0.39	(J/K)
	diopside	clinoenstatit	hedenbergite	alumino-buffo	buffonite	essenite	jadeite
	-49.57	74.43	57.64	9.9	-8.6	14.62	1.57
clinopyroxene	mass	=	0.07	(gm)	density	=	3.33	(gm/cc)	(analysis	in	mole	%)
	cpx	Na0.04Ca0.71Fe''0.31Mg0.71Fe'''0.09Ti0.02Al0.34Si1.79O6
	G	=	-1135.96	(J)	H	=	-909.19	(J)	S	=	0.17	(J/K)	V	=	0.02	(cc)	Cp	=	0.09	(J/K)
	diopside	clinoenstatit	hedenbergite	alumino-buffo	buffonite	essenite	jadeite
	18.01	25.28	31.43	12.57	-8.29	17	3.98
feldspar	mass	=	0.78	(gm)	density	=	2.66	(gm/cc)	(analysis	in	mole	%)
	K0.00Na0.38Ca0.62Al1.62Si2.38O8
	G	=	-13176	(J)	H	=	-10683.8	(J)	S	=	1.84	(J/K)	V	=	0.29	(cc)	Cp	=	0.95	(J/K)
	albite	anorthite	sanidine
	38.06	61.56	0.38
spinel	mass	=	0.34	(gm)	density	=	4.57	(gm/cc)	(analysis	in	mole	%)
	Fe''0.92Mg0.25Fe'''1.03Al0.63Cr0.00Ti0.17O4
	G	=	-3133.19	(J)	H	=	-2156.59	(J)	S	=	0.72	(J/K)	V	=	0.07	(cc)	Cp	=	0.33	(J/K)
	chromite	hercynite	magnetite	spinel	ulvospinel
	0	6.52	51.61	24.79	17.08
Total	solids	mass	=	1.53	(gm)	density	=	3.13	(gm/cc)
	G	=	-22361.1	(J)	H	=	-17630.7	(J)	S	=	3.5	(J/K)	V	=	0.49	(cc)	Cp	=	1.76	(J/K)
Summary	of	all	fractionated	phases:	(total	mass	=	78.51	grams)
orthopyroxene	mass	=	23.41	(gm)	density	=	3.23	(gm/cc)	(analysis	in	mole	%)
	opx	Na0.00Ca0.04Fe''0.22Mg1.63Fe'''0.02Ti0.00Al0.17Si1.90O6
	G	=	-379694	(J)	H	=	-305654	(J)	S	=	54.72	(J/K)	V	=	7.25	(cc)	Cp	=	29.64	(J/K)
	diopside	clinoenstatit	hedenbergite	alumino-buffo	buffonite	essenite	jadeite
	-27.47	95.4	22.27	7.27	-7.07	9.42	0.16
clinopyroxene	mass	=	18.14	(gm)	density	=	3.29	(gm/cc)	(analysis	in	mole	%)
	cpx	Na0.01Ca0.27Fe''0.37Mg1.19Fe'''0.04Ti0.00Al0.25Si1.85O6
	G	=	-280520	(J)	H	=	-223761	(J)	S	=	41.95	(J/K)	V	=	5.51	(cc)	Cp	=	21.92	(J/K)
	diopside	clinoenstatit	hedenbergite	alumino-buffo	buffonite	essenite	jadeite
	-25.5	72.33	37.44	10.29	-9.6	13.97	1.07
clinopyroxene	mass	=	3.43	(gm)	density	=	3.3	(gm/cc)	(analysis	in	mole	%)
	cpx	Na0.03Ca0.67Fe''0.27Mg0.82Fe'''0.07Ti0.01Al0.33Si1.80O6
	G	=	-53229.3	(J)	H	=	-42724.7	(J)	S	=	7.76	(J/K)	V	=	1.04	(cc)	Cp	=	4.02	(J/K)
	diopside	clinoenstatit	hedenbergite	alumino-buffo	buffonite	essenite	jadeite
	21.02	29.82	26.57	12.77	-10.22	17.21	2.82
feldspar	mass	=	31.95	(gm)	density	=	2.69	(gm/cc)	(analysis	in	mole	%)
	K0.00Na0.22Ca0.77Al1.77Si2.23O8
	G	=	-541354	(J)	H	=	-440166	(J)	S	=	74.78	(J/K)	V	=	11.87	(cc)	Cp	=	38.88	(J/K)
	albite	anorthite	sanidine
	22.46	77.41	0.13
spinel	mass	=	1.58	(gm)	density	=	4.07	(gm/cc)	(analysis	in	mole	%)
	Fe''0.51Mg0.53Fe'''0.45Al1.45Cr0.00Ti0.05O4
	G	=	-20340.2	(J)	H	=	-15609.3	(J)	S	=	3.5	(J/K)	V	=	0.39	(cc)	Cp	=	1.76	(J/K)
	chromite	hercynite	magnetite	spinel	ulvospinel
	0	19.34	22.54	53.4	4.72
Viscosity	of	the	System	cannot	be	computed.
System	mass	=	100.13	(gm)	density	=	2.92	(gm/cc)
	G	=	-1.61001e+06	(J)	H	=	-1.28272e+06	(J)	S	=	241.87	(J/K)	V	=	34.29	(cc)	Cp	=	126.52	(J/K)
Oxygen	delta	moles	=	0.00111508	delta	grams	=	0.0356812
	G	=	-344.4	(J)	H	=	39.3	(J)	S	=	0.28	(J/K)	V	=	125.45	(cc)	Cp	=	0.04	(J/K)
**********----------**********
Title:	Dummy	Title
T	=	1070	(C)	P	=	5	(kbars)	log(10)	f	O2	=	-9.5	delta	HM	=	-5.22	NNO	=	-0.3	QFM	=	0	COH	=	1.83	IW	=	4.01
Constraint	Flags:	fO2	path	=	QFM	Fractionate	Solids
Liquid	mass	=	18.75	(gm)	density	=	2.58	(gm/cc)	viscosity	=	2.62	(log	10	poise)	(analysis	in	wt	%)
	G	=	-292329	(J)	H	=	-222386	(J)	S	=	52.07	(J/K)	V	=	7.28	(cc)	Cp	=	26.62	(J/K)
	SiO2	TiO2	Al2O3	Fe2O3	Cr2O3	FeO	MnO	MgO	NiO	CoO	CaO	Na2O	K2O	P2O5	H2O	CO2	SO3	Cl2O-1	F2O-1
	51.02	0.5	18.41	2.11	0	10.78	0.8	2.04	0	0	4.4	6.74	0.54	0	2.67	0	0	0	0
clinopyroxene	mass	=	0.31	(gm)	density	=	3.38	(gm/cc)	(analysis	in	mole	%)
	cpx	Na0.02Ca0.24Fe''0.59Mg0.99Fe'''0.06Ti0.01Al0.25Si1.84O6
	G	=	-4467.79	(J)	H	=	-3534.01	(J)	S	=	0.7	(J/K)	V	=	0.09	(cc)	Cp	=	0.36	(J/K)
	diopside	clinoenstatit	hedenbergite	alumino-buffo	buffonite	essenite	jadeite
	-51.07	74.8	59.17	9.55	-8.36	14.32	1.6
clinopyroxene	mass	=	0.02	(gm)	density	=	3.34	(gm/cc)	(analysis	in	mole	%)
	cpx	Na0.04Ca0.71Fe''0.32Mg0.70Fe'''0.09Ti0.02Al0.33Si1.79O6
	G	=	-324.61	(J)	H	=	-260.38	(J)	S	=	0.05	(J/K)	V	=	0.01	(cc)	Cp	=	0.02	(J/K)
	diopside	clinoenstatit	hedenbergite	alumino-buffo	buffonite	essenite	jadeite
	18.15	24.95	32.01	12.05	-8.02	16.72	4.15
feldspar	mass	=	0.74	(gm)	density	=	2.66	(gm/cc)	(analysis	in	mole	%)
	K0.00Na0.40Ca0.59Al1.59Si2.41O8
	G	=	-12504.2	(J)	H	=	-10158.7	(J)	S	=	1.75	(J/K)	V	=	0.28	(cc)	Cp	=	0.9	(J/K)
	albite	anorthite	sanidine
	40.12	59.46	0.42
spinel	mass	=	0.29	(gm)	density	=	4.6	(gm/cc)	(analysis	in	mole	%)
	Fe''0.95Mg0.23Fe'''1.08Al0.57Cr0.00Ti0.17O4
	G	=	-2627.05	(J)	H	=	-1797.76	(J)	S	=	0.62	(J/K)	V	=	0.06	(cc)	Cp	=	0.28	(J/K)
	chromite	hercynite	magnetite	spinel	ulvospinel
	0	5.57	54.21	22.78	17.44
Total	solids	mass	=	1.36	(gm)	density	=	3.1	(gm/cc)
	G	=	-19923.7	(J)	H	=	-15750.9	(J)	S	=	3.11	(J/K)	V	=	0.44	(cc)	Cp	=	1.56	(J/K)
Summary	of	all	fractionated	phases:	(total	mass	=	80.03	grams)
orthopyroxene	mass	=	23.41	(gm)	density	=	3.23	(gm/cc)	(analysis	in	mole	%)
	opx	Na0.00Ca0.04Fe''0.22Mg1.63Fe'''0.02Ti0.00Al0.17Si1.90O6
	G	=	-379148	(J)	H	=	-305951	(J)	S	=	54.5	(J/K)	V	=	7.25	(cc)	Cp	=	29.61	(J/K)
	diopside	clinoenstatit	hedenbergite	alumino-buffo	buffonite	essenite	jadeite
	-27.47	95.4	22.27	7.27	-7.07	9.42	0.16
clinopyroxene	mass	=	18.48	(gm)	density	=	3.3	(gm/cc)	(analysis	in	mole	%)
	cpx	Na0.01Ca0.27Fe''0.38Mg1.19Fe'''0.04Ti0.00Al0.25Si1.85O6
	G	=	-284977	(J)	H	=	-227839	(J)	S	=	42.54	(J/K)	V	=	5.61	(cc)	Cp	=	22.29	(J/K)
	diopside	clinoenstatit	hedenbergite	alumino-buffo	buffonite	essenite	jadeite
	-25.92	72.36	37.79	10.28	-9.58	13.98	1.08
clinopyroxene	mass	=	3.5	(gm)	density	=	3.3	(gm/cc)	(analysis	in	mole	%)
	cpx	Na0.03Ca0.67Fe''0.27Mg0.82Fe'''0.07Ti0.01Al0.33Si1.80O6
	G	=	-54251.9	(J)	H	=	-43647.3	(J)	S	=	7.9	(J/K)	V	=	1.06	(cc)	Cp	=	4.09	(J/K)
	diopside	clinoenstatit	hedenbergite	alumino-buffo	buffonite	essenite	jadeite
	20.96	29.72	26.67	12.76	-10.18	17.21	2.85
feldspar	mass	=	32.73	(gm)	density	=	2.69	(gm/cc)	(analysis	in	mole	%)
	K0.00Na0.23Ca0.77Al1.77Si2.23O8
	G	=	-553721	(J)	H	=	-451210	(J)	S	=	76.32	(J/K)	V	=	12.16	(cc)	Cp	=	39.78	(J/K)
	albite	anorthite	sanidine
	22.83	77.03	0.14
spinel	mass	=	1.91	(gm)	density	=	4.15	(gm/cc)	(analysis	in	mole	%)
	Fe''0.58Mg0.49Fe'''0.54Al1.33Cr0.00Ti0.07O4
	G	=	-23412.7	(J)	H	=	-17761.4	(J)	S	=	4.21	(J/K)	V	=	0.46	(cc)	Cp	=	2.08	(J/K)
	chromite	hercynite	magnetite	spinel	ulvospinel
	0	17.37	27.01	49	6.62
Viscosity	of	the	System	cannot	be	computed.
System	mass	=	100.14	(gm)	density	=	2.92	(gm/cc)
	G	=	-1.60776e+06	(J)	H	=	-1.28455e+06	(J)	S	=	240.64	(J/K)	V	=	34.26	(cc)	Cp	=	126.04	(J/K)
Oxygen	delta	moles	=	0.00141013	delta	grams	=	0.0451223
	G	=	-431.94	(J)	H	=	49.19	(J)	S	=	0.36	(J/K)	V	=	157.47	(cc)	Cp	=	0.05	(J/K)
**********----------**********
Title:	Dummy	Title
T	=	1060	(C)	P	=	5	(kbars)	log(10)	f	O2	=	-9.63	delta	HM	=	-5.22	NNO	=	-0.29	QFM	=	0	COH	=	1.81	IW	=	4.03
Constraint	Flags:	fO2	path	=	QFM	Fractionate	Solids
Liquid	mass	=	17.56	(gm)	density	=	2.56	(gm/cc)	viscosity	=	2.68	(log	10	poise)	(analysis	in	wt	%)
	G	=	-274361	(J)	H	=	-209210	(J)	S	=	48.87	(J/K)	V	=	6.86	(cc)	Cp	=	24.91	(J/K)
	SiO2	TiO2	Al2O3	Fe2O3	Cr2O3	FeO	MnO	MgO	NiO	CoO	CaO	Na2O	K2O	P2O5	H2O	CO2	SO3	Cl2O-1	F2O-1
	51.65	0.43	18.24	2.07	0	10.32	0.85	1.85	0	0	4.15	7.01	0.58	0	2.85	0	0	0	0
clinopyroxene	mass	=	0.27	(gm)	density	=	3.39	(gm/cc)	(analysis	in	mole	%)
	cpx	Na0.02Ca0.23Fe''0.61Mg0.98Fe'''0.06Ti0.01Al0.25Si1.85O6
	G	=	-3882.5	(J)	H	=	-3076.85	(J)	S	=	0.6	(J/K)	V	=	0.08	(cc)	Cp	=	0.31	(J/K)
	diopside	clinoenstatit	hedenbergite	alumino-buffo	buffonite	essenite	jadeite
	-52.74	75.31	60.73	9.2	-8.14	14.01	1.62
feldspar	mass	=	0.69	(gm)	density	=	2.65	(gm/cc)	(analysis	in	mole	%)
	K0.00Na0.42Ca0.57Al1.57Si2.43O8
	G	=	-11624	(J)	H	=	-9461.98	(J)	S	=	1.62	(J/K)	V	=	0.26	(cc)	Cp	=	0.84	(J/K)
	albite	anorthite	sanidine
	42.16	57.38	0.46
spinel	mass	=	0.25	(gm)	density	=	4.63	(gm/cc)	(analysis	in	mole	%)
	Fe''0.96Mg0.21Fe'''1.13Al0.53Cr0.00Ti0.17O4
	G	=	-2218.14	(J)	H	=	-1512.7	(J)	S	=	0.53	(J/K)	V	=	0.05	(cc)	Cp	=	0.24	(J/K)
	chromite	hercynite	magnetite	spinel	ulvospinel
	0	5.16	56.42	21.15	17.27
Total	solids	mass	=	1.21	(gm)	density	=	3.08	(gm/cc)
	G	=	-17724.6	(J)	H	=	-14051.5	(J)	S	=	2.76	(J/K)	V	=	0.39	(cc)	Cp	=	1.39	(J/K)
Summary	of	all	fractionated	phases:	(total	mass	=	81.38	grams)
orthopyroxene	mass	=	23.41	(gm)	density	=	3.23	(gm/cc)	(analysis	in	mole	%)
	opx	Na0.00Ca0.04Fe''0.22Mg1.63Fe'''0.02Ti0.00Al0.17Si1.90O6
	G	=	-378604	(J)	H	=	-306246	(J)	S	=	54.28	(J/K)	V	=	7.25	(cc)	Cp	=	29.58	(J/K)
	diopside	clinoenstatit	hedenbergite	alumino-buffo	buffonite	essenite	jadeite
	-27.47	95.4	22.27	7.27	-7.07	9.42	0.16
clinopyroxene	mass	=	18.78	(gm)	density	=	3.3	(gm/cc)	(analysis	in	mole	%)
	cpx	Na0.01Ca0.27Fe''0.38Mg1.19Fe'''0.04Ti0.00Al0.25Si1.85O6
	G	=	-288982	(J)	H	=	-231573	(J)	S	=	43.06	(J/K)	V	=	5.69	(cc)	Cp	=	22.62	(J/K)
	diopside	clinoenstatit	hedenbergite	alumino-buffo	buffonite	essenite	jadeite
	-26.31	72.4	38.13	10.27	-9.56	13.99	1.09
clinopyroxene	mass	=	3.52	(gm)	density	=	3.31	(gm/cc)	(analysis	in	mole	%)
	cpx	Na0.03Ca0.67Fe''0.27Mg0.82Fe'''0.07Ti0.01Al0.33Si1.80O6
	G	=	-54463	(J)	H	=	-43921.4	(J)	S	=	7.91	(J/K)	V	=	1.06	(cc)	Cp	=	4.11	(J/K)
	diopside	clinoenstatit	hedenbergite	alumino-buffo	buffonite	essenite	jadeite
	20.95	29.7	26.7	12.76	-10.17	17.21	2.85
feldspar	mass	=	33.47	(gm)	density	=	2.69	(gm/cc)	(analysis	in	mole	%)
	K0.00Na0.23Ca0.77Al1.77Si2.23O8
	G	=	-565401	(J)	H	=	-461737	(J)	S	=	77.76	(J/K)	V	=	12.44	(cc)	Cp	=	40.63	(J/K)
	albite	anorthite	sanidine
	23.22	76.64	0.14
spinel	mass	=	2.21	(gm)	density	=	4.21	(gm/cc)	(analysis	in	mole	%)
	Fe''0.62Mg0.46Fe'''0.60Al1.24Cr0.00Ti0.08O4
	G	=	-25973.2	(J)	H	=	-19560.3	(J)	S	=	4.81	(J/K)	V	=	0.52	(cc)	Cp	=	2.36	(J/K)
	chromite	hercynite	magnetite	spinel	ulvospinel
	0	16	30.15	45.97	7.87
Viscosity	of	the	System	cannot	be	computed.
System	mass	=	100.15	(gm)	density	=	2.93	(gm/cc)
	G	=	-1.60551e+06	(J)	H	=	-1.2863e+06	(J)	S	=	239.44	(J/K)	V	=	34.22	(cc)	Cp	=	125.61	(J/K)
Oxygen	delta	moles	=	0.00167026	delta	grams	=	0.0534463
	G	=	-507.38	(J)	H	=	57.66	(J)	S	=	0.42	(J/K)	V	=	185.14	(cc)	Cp	=	0.06	(J/K)
**********----------**********
Title:	Dummy	Title
T	=	1050	(C)	P	=	5	(kbars)	log(10)	f	O2	=	-9.77	delta	HM	=	-5.22	NNO	=	-0.29	QFM	=	0	COH	=	1.8	IW	=	4.04
Constraint	Flags:	fO2	path	=	QFM	Fractionate	Solids
Liquid	mass	=	16.5	(gm)	density	=	2.54	(gm/cc)	viscosity	=	2.73	(log	10	poise)	(analysis	in	wt	%)
	G	=	-258360	(J)	H	=	-197471	(J)	S	=	46.02	(J/K)	V	=	6.49	(cc)	Cp	=	23.4	(J/K)
	SiO2	TiO2	Al2O3	Fe2O3	Cr2O3	FeO	MnO	MgO	NiO	CoO	CaO	Na2O	K2O	P2O5	H2O	CO2	SO3	Cl2O-1	F2O-1
	52.24	0.38	18.06	2.03	0	9.87	0.91	1.69	0	0	3.91	7.26	0.61	0	3.03	0	0	0	0
clinopyroxene	mass	=	0.22	(gm)	density	=	3.4	(gm/cc)	(analysis	in	mole	%)
	cpx	Na0.02Ca0.22Fe''0.62Mg0.98Fe'''0.06Ti0.00Al0.24Si1.85O6
	G	=	-3207.66	(J)	H	=	-2546.72	(J)	S	=	0.5	(J/K)	V	=	0.07	(cc)	Cp	=	0.26	(J/K)
	diopside	clinoenstatit	hedenbergite	alumino-buffo	buffonite	essenite	jadeite
	-54.8	76.11	62.41	8.86	-7.92	13.7	1.63
feldspar	mass	=	0.63	(gm)	density	=	2.65	(gm/cc)	(analysis	in	mole	%)
	K0.01Na0.44Ca0.55Al1.55Si2.45O8
	G	=	-10636.7	(J)	H	=	-8675.15	(J)	S	=	1.48	(J/K)	V	=	0.24	(cc)	Cp	=	0.77	(J/K)
	albite	anorthite	sanidine
	44.22	55.27	0.51
spinel	mass	=	0.22	(gm)	density	=	4.66	(gm/cc)	(analysis	in	mole	%)
	Fe''0.97Mg0.20Fe'''1.17Al0.50Cr0.00Ti0.17O4
	G	=	-1893.91	(J)	H	=	-1288.93	(J)	S	=	0.46	(J/K)	V	=	0.05	(cc)	Cp	=	0.21	(J/K)
	chromite	hercynite	magnetite	spinel	ulvospinel
	0	5.07	58.43	19.75	16.75
Total	solids	mass	=	1.07	(gm)	density	=	3.06	(gm/cc)
	G	=	-15738.2	(J)	H	=	-12510.8	(J)	S	=	2.44	(J/K)	V	=	0.35	(cc)	Cp	=	1.23	(J/K)
Summary	of	all	fractionated	phases:	(total	mass	=	82.58	grams)
orthopyroxene	mass	=	23.41	(gm)	density	=	3.23	(gm/cc)	(analysis	in	mole	%)
	opx	Na0.00Ca0.04Fe''0.22Mg1.63Fe'''0.02Ti0.00Al0.17Si1.90O6
	G	=	-378062	(J)	H	=	-306542	(J)	S	=	54.05	(J/K)	V	=	7.24	(cc)	Cp	=	29.55	(J/K)
	diopside	clinoenstatit	hedenbergite	alumino-buffo	buffonite	essenite	jadeite
	-27.47	95.4	22.27	7.27	-7.07	9.42	0.16
clinopyroxene	mass	=	19.04	(gm)	density	=	3.3	(gm/cc)	(analysis	in	mole	%)
	cpx	Na0.01Ca0.26Fe''0.38Mg1.19Fe'''0.04Ti0.00Al0.25Si1.85O6
	G	=	-292396	(J)	H	=	-234853	(J)	S	=	43.49	(J/K)	V	=	5.77	(cc)	Cp	=	22.91	(J/K)
	diopside	clinoenstatit	hedenbergite	alumino-buffo	buffonite	essenite	jadeite
	-26.67	72.44	38.43	10.25	-9.55	13.99	1.1
clinopyroxene	mass	=	3.52	(gm)	density	=	3.31	(gm/cc)	(analysis	in	mole	%)
	cpx	Na0.03Ca0.67Fe''0.27Mg0.82Fe'''0.07Ti0.01Al0.33Si1.80O6
	G	=	-54384.1	(J)	H	=	-43962.5	(J)	S	=	7.88	(J/K)	V	=	1.06	(cc)	Cp	=	4.11	(J/K)
	diopside	clinoenstatit	hedenbergite	alumino-buffo	buffonite	essenite	jadeite
	20.95	29.7	26.7	12.76	-10.17	17.21	2.85
feldspar	mass	=	34.15	(gm)	density	=	2.69	(gm/cc)	(analysis	in	mole	%)
	K0.00Na0.24Ca0.76Al1.76Si2.24O8
	G	=	-576189	(J)	H	=	-471575	(J)	S	=	79.06	(J/K)	V	=	12.69	(cc)	Cp	=	41.42	(J/K)
	albite	anorthite	sanidine
	23.6	76.25	0.15
spinel	mass	=	2.46	(gm)	density	=	4.25	(gm/cc)	(analysis	in	mole	%)
	Fe''0.65Mg0.44Fe'''0.65Al1.18Cr0.00Ti0.09O4
	G	=	-28120	(J)	H	=	-21078.7	(J)	S	=	5.32	(J/K)	V	=	0.58	(cc)	Cp	=	2.59	(J/K)
	chromite	hercynite	magnetite	spinel	ulvospinel
	0	15.03	32.52	43.74	8.72
Viscosity	of	the	System	cannot	be	computed.
System	mass	=	100.15	(gm)	density	=	2.93	(gm/cc)
	G	=	-1.60325e+06	(J)	H	=	-1.28799e+06	(J)	S	=	238.26	(J/K)	V	=	34.19	(cc)	Cp	=	125.21	(J/K)
Oxygen	delta	moles	=	0.00190157	delta	grams	=	0.0608479
	G	=	-572.83	(J)	H	=	64.96	(J)	S	=	0.48	(J/K)	V	=	209.19	(cc)	Cp	=	0.07	(J/K)
**********----------**********
Title:	Dummy	Title
T	=	1040	(C)	P	=	5	(kbars)	log(10)	f	O2	=	-9.9	delta	HM	=	-5.22	NNO	=	-0.28	QFM	=	0	COH	=	1.78	IW	=	4.06
Constraint	Flags:	fO2	path	=	QFM	Fractionate	Solids
Liquid	mass	=	15.55	(gm)	density	=	2.52	(gm/cc)	viscosity	=	2.78	(log	10	poise)	(analysis	in	wt	%)
	G	=	-243996	(J)	H	=	-186926	(J)	S	=	43.46	(J/K)	V	=	6.16	(cc)	Cp	=	22.04	(J/K)
	SiO2	TiO2	Al2O3	Fe2O3	Cr2O3	FeO	MnO	MgO	NiO	CoO	CaO	Na2O	K2O	P2O5	H2O	CO2	SO3	Cl2O-1	F2O-1
	52.8	0.32	17.89	2	0	9.44	0.96	1.54	0	0	3.68	7.5	0.64	0	3.21	0	0	0	0
clinopyroxene	mass	=	0.19	(gm)	density	=	3.4	(gm/cc)	(analysis	in	mole	%)
	cpx	Na0.02Ca0.21Fe''0.64Mg0.97Fe'''0.06Ti0.00Al0.24Si1.86O6
	G	=	-2682.61	(J)	H	=	-2133.72	(J)	S	=	0.42	(J/K)	V	=	0.05	(cc)	Cp	=	0.22	(J/K)
	diopside	clinoenstatit	hedenbergite	alumino-buffo	buffonite	essenite	jadeite
	-57.08	77.08	64.17	8.54	-7.72	13.39	1.63
feldspar	mass	=	0.58	(gm)	density	=	2.65	(gm/cc)	(analysis	in	mole	%)
	K0.01Na0.46Ca0.53Al1.53Si2.47O8
	G	=	-9802.01	(J)	H	=	-8009.98	(J)	S	=	1.36	(J/K)	V	=	0.22	(cc)	Cp	=	0.71	(J/K)
	albite	anorthite	sanidine
	46.29	53.15	0.56
spinel	mass	=	0.19	(gm)	density	=	4.68	(gm/cc)	(analysis	in	mole	%)
	Fe''0.97Mg0.19Fe'''1.21Al0.47Cr0.00Ti0.16O4
	G	=	-1630.62	(J)	H	=	-1108.42	(J)	S	=	0.4	(J/K)	V	=	0.04	(cc)	Cp	=	0.18	(J/K)
	chromite	hercynite	magnetite	spinel	ulvospinel
	0	5.13	60.35	18.52	16
Total	solids	mass	=	0.96	(gm)	density	=	3.04	(gm/cc)
	G	=	-14115.2	(J)	H	=	-11252.1	(J)	S	=	2.18	(J/K)	V	=	0.32	(cc)	Cp	=	1.11	(J/K)
Summary	of	all	fractionated	phases:	(total	mass	=	83.65	grams)
orthopyroxene	mass	=	23.41	(gm)	density	=	3.23	(gm/cc)	(analysis	in	mole	%)
	opx	Na0.00Ca0.04Fe''0.22Mg1.63Fe'''0.02Ti0.00Al0.17Si1.90O6
	G	=	-377523	(J)	H	=	-306837	(J)	S	=	53.83	(J/K)	V	=	7.24	(cc)	Cp	=	29.51	(J/K)
	diopside	clinoenstatit	hedenbergite	alumino-buffo	buffonite	essenite	jadeite
	-27.47	95.4	22.27	7.27	-7.07	9.42	0.16
clinopyroxene	mass	=	19.26	(gm)	density	=	3.3	(gm/cc)	(analysis	in	mole	%)
	cpx	Na0.01Ca0.26Fe''0.39Mg1.18Fe'''0.04Ti0.00Al0.25Si1.85O6
	G	=	-295133	(J)	H	=	-237606	(J)	S	=	43.81	(J/K)	V	=	5.83	(cc)	Cp	=	23.14	(J/K)
	diopside	clinoenstatit	hedenbergite	alumino-buffo	buffonite	essenite	jadeite
	-26.98	72.48	38.7	10.24	-9.53	13.99	1.1
clinopyroxene	mass	=	3.52	(gm)	density	=	3.31	(gm/cc)	(analysis	in	mole	%)
	cpx	Na0.03Ca0.67Fe''0.27Mg0.82Fe'''0.07Ti0.01Al0.33Si1.80O6
	G	=	-54305.5	(J)	H	=	-44003.6	(J)	S	=	7.85	(J/K)	V	=	1.06	(cc)	Cp	=	4.11	(J/K)
	diopside	clinoenstatit	hedenbergite	alumino-buffo	buffonite	essenite	jadeite
	20.95	29.7	26.7	12.76	-10.17	17.21	2.85
feldspar	mass	=	34.78	(gm)	density	=	2.69	(gm/cc)	(analysis	in	mole	%)
	K0.00Na0.24Ca0.76Al1.76Si2.24O8
	G	=	-585978	(J)	H	=	-480634	(J)	S	=	80.22	(J/K)	V	=	12.93	(cc)	Cp	=	42.14	(J/K)
	albite	anorthite	sanidine
	23.98	75.87	0.16
spinel	mass	=	2.68	(gm)	density	=	4.28	(gm/cc)	(analysis	in	mole	%)
	Fe''0.67Mg0.42Fe'''0.69Al1.13Cr0.00Ti0.09O4
	G	=	-29938.4	(J)	H	=	-22376.8	(J)	S	=	5.76	(J/K)	V	=	0.63	(cc)	Cp	=	2.79	(J/K)
	chromite	hercynite	magnetite	spinel	ulvospinel
	0	14.31	34.39	42.01	9.3
Viscosity	of	the	System	cannot	be	computed.
System	mass	=	100.16	(gm)	density	=	2.93	(gm/cc)
	G	=	-1.60099e+06	(J)	H	=	-1.28964e+06	(J)	S	=	237.1	(J/K)	V	=	34.17	(cc)	Cp	=	124.84	(J/K)
Oxygen	delta	moles	=	0.00210816	delta	grams	=	0.0674587
	G	=	-629.72	(J)	H	=	71.26	(J)	S	=	0.53	(J/K)	V	=	230.17	(cc)	Cp	=	0.08	(J/K)
**********----------**********
Title:	Dummy	Title
T	=	1030	(C)	P	=	5	(kbars)	log(10)	f	O2	=	-10.04	delta	HM	=	-5.22	NNO	=	-0.27	QFM	=	0	COH	=	1.77	IW	=	4.08
Constraint	Flags:	fO2	path	=	QFM	Fractionate	Solids
Liquid	mass	=	14.7	(gm)	density	=	2.51	(gm/cc)	viscosity	=	2.82	(log	10	poise)	(analysis	in	wt	%)
	G	=	-231008	(J)	H	=	-177382	(J)	S	=	41.15	(J/K)	V	=	5.86	(cc)	Cp	=	20.82	(J/K)
	SiO2	TiO2	Al2O3	Fe2O3	Cr2O3	FeO	MnO	MgO	NiO	CoO	CaO	Na2O	K2O	P2O5	H2O	CO2	SO3	Cl2O-1	F2O-1
	53.33	0.27	17.71	1.96	0	9.03	1.02	1.41	0	0	3.45	7.74	0.68	0	3.4	0	0	0	0
clinopyroxene	mass	=	0.16	(gm)	density	=	3.41	(gm/cc)	(analysis	in	mole	%)
	cpx	Na0.02Ca0.20Fe''0.66Mg0.97Fe'''0.06Ti0.00Al0.23Si1.86O6
	G	=	-2258.18	(J)	H	=	-1799.39	(J)	S	=	0.35	(J/K)	V	=	0.05	(cc)	Cp	=	0.18	(J/K)
	diopside	clinoenstatit	hedenbergite	alumino-buffo	buffonite	essenite	jadeite
	-59.49	78.13	65.96	8.23	-7.52	13.07	1.62
feldspar	mass	=	0.54	(gm)	density	=	2.64	(gm/cc)	(analysis	in	mole	%)
	K0.01Na0.48Ca0.51Al1.51Si2.49O8
	G	=	-9078.72	(J)	H	=	-7433.42	(J)	S	=	1.26	(J/K)	V	=	0.2	(cc)	Cp	=	0.66	(J/K)
	albite	anorthite	sanidine
	48.36	51.03	0.61
spinel	mass	=	0.17	(gm)	density	=	4.69	(gm/cc)	(analysis	in	mole	%)
	Fe''0.98Mg0.17Fe'''1.24Al0.45Cr0.00Ti0.15O4
	G	=	-1416.08	(J)	H	=	-962.03	(J)	S	=	0.35	(J/K)	V	=	0.04	(cc)	Cp	=	0.16	(J/K)
	chromite	hercynite	magnetite	spinel	ulvospinel
	0	5.29	62.2	17.4	15.11
Total	solids	mass	=	0.87	(gm)	density	=	3.03	(gm/cc)
	G	=	-12753	(J)	H	=	-10194.8	(J)	S	=	1.96	(J/K)	V	=	0.29	(cc)	Cp	=	1	(J/K)
Summary	of	all	fractionated	phases:	(total	mass	=	84.6	grams)
orthopyroxene	mass	=	23.41	(gm)	density	=	3.23	(gm/cc)	(analysis	in	mole	%)
	opx	Na0.00Ca0.04Fe''0.22Mg1.63Fe'''0.02Ti0.00Al0.17Si1.90O6
	G	=	-376986	(J)	H	=	-307132	(J)	S	=	53.6	(J/K)	V	=	7.24	(cc)	Cp	=	29.48	(J/K)
	diopside	clinoenstatit	hedenbergite	alumino-buffo	buffonite	essenite	jadeite
	-27.47	95.4	22.27	7.27	-7.07	9.42	0.16
clinopyroxene	mass	=	19.45	(gm)	density	=	3.31	(gm/cc)	(analysis	in	mole	%)
	cpx	Na0.01Ca0.26Fe''0.39Mg1.18Fe'''0.04Ti0.00Al0.25Si1.85O6
	G	=	-297343	(J)	H	=	-239947	(J)	S	=	44.04	(J/K)	V	=	5.88	(cc)	Cp	=	23.33	(J/K)
	diopside	clinoenstatit	hedenbergite	alumino-buffo	buffonite	essenite	jadeite
	-27.25	72.52	38.93	10.22	-9.51	13.98	1.11
clinopyroxene	mass	=	3.52	(gm)	density	=	3.31	(gm/cc)	(analysis	in	mole	%)
	cpx	Na0.03Ca0.67Fe''0.27Mg0.82Fe'''0.07Ti0.01Al0.33Si1.80O6
	G	=	-54227.2	(J)	H	=	-44044.6	(J)	S	=	7.81	(J/K)	V	=	1.06	(cc)	Cp	=	4.1	(J/K)
	diopside	clinoenstatit	hedenbergite	alumino-buffo	buffonite	essenite	jadeite
	20.95	29.7	26.7	12.76	-10.17	17.21	2.85
feldspar	mass	=	35.36	(gm)	density	=	2.69	(gm/cc)	(analysis	in	mole	%)
	K0.00Na0.24Ca0.75Al1.75Si2.25O8
	G	=	-594922	(J)	H	=	-489035	(J)	S	=	81.25	(J/K)	V	=	13.14	(cc)	Cp	=	42.93	(J/K)
	albite	anorthite	sanidine
	24.35	75.49	0.16
spinel	mass	=	2.87	(gm)	density	=	4.3	(gm/cc)	(analysis	in	mole	%)
	Fe''0.69Mg0.41Fe'''0.72Al1.09Cr0.00Ti0.10O4
	G	=	-31490	(J)	H	=	-23497.3	(J)	S	=	6.13	(J/K)	V	=	0.67	(cc)	Cp	=	2.96	(J/K)
	chromite	hercynite	magnetite	spinel	ulvospinel
	0	13.77	35.92	40.62	9.69
Viscosity	of	the	System	cannot	be	computed.
System	mass	=	100.17	(gm)	density	=	2.93	(gm/cc)
	G	=	-1.59873e+06	(J)	H	=	-1.29123e+06	(J)	S	=	235.96	(J/K)	V	=	34.14	(cc)	Cp	=	124.63	(J/K)
Oxygen	delta	moles	=	0.00229384	delta	grams	=	0.0734001
	G	=	-679.38	(J)	H	=	76.71	(J)	S	=	0.58	(J/K)	V	=	248.53	(cc)	Cp	=	0.08	(J/K)
**********----------**********
Title:	Dummy	Title
T	=	1020	(C)	P	=	5	(kbars)	log(10)	f	O2	=	-10.19	delta	HM	=	-5.22	NNO	=	-0.27	QFM	=	0	COH	=	1.75	IW	=	4.09
Constraint	Flags:	fO2	path	=	QFM	Fractionate	Solids
Liquid	mass	=	13.92	(gm)	density	=	2.49	(gm/cc)	viscosity	=	2.86	(log	10	poise)	(analysis	in	wt	%)
	G	=	-219182	(J)	H	=	-168684	(J)	S	=	39.05	(J/K)	V	=	5.58	(cc)	Cp	=	19.72	(J/K)
	SiO2	TiO2	Al2O3	Fe2O3	Cr2O3	FeO	MnO	MgO	NiO	CoO	CaO	Na2O	K2O	P2O5	H2O	CO2	SO3	Cl2O-1	F2O-1
	53.83	0.23	17.52	1.92	0	8.63	1.08	1.3	0	0	3.24	7.96	0.71	0	3.59	0	0	0	0
clinopyroxene	mass	=	0.13	(gm)	density	=	3.41	(gm/cc)	(analysis	in	mole	%)
	cpx	Na0.02Ca0.19Fe''0.68Mg0.97Fe'''0.05Ti0.00Al0.22Si1.87O6
	G	=	-1913	(J)	H	=	-1527.1	(J)	S	=	0.3	(J/K)	V	=	0.04	(cc)	Cp	=	0.16	(J/K)
	diopside	clinoenstatit	hedenbergite	alumino-buffo	buffonite	essenite	jadeite
	-61.97	79.22	67.77	7.93	-7.32	12.76	1.6
feldspar	mass	=	0.5	(gm)	density	=	2.64	(gm/cc)	(analysis	in	mole	%)
	K0.01Na0.50Ca0.49Al1.49Si2.51O8
	G	=	-8450.97	(J)	H	=	-6932.98	(J)	S	=	1.17	(J/K)	V	=	0.19	(cc)	Cp	=	0.62	(J/K)
	albite	anorthite	sanidine
	50.43	48.9	0.67
spinel	mass	=	0.15	(gm)	density	=	4.71	(gm/cc)	(analysis	in	mole	%)
	Fe''0.98Mg0.16Fe'''1.28Al0.44Cr0.00Ti0.14O4
	G	=	-1239.75	(J)	H	=	-842.14	(J)	S	=	0.31	(J/K)	V	=	0.03	(cc)	Cp	=	0.14	(J/K)
	chromite	hercynite	magnetite	spinel	ulvospinel
	0	5.49	64	16.4	14.1
Total	solids	mass	=	0.79	(gm)	density	=	3.01	(gm/cc)
	G	=	-11603.7	(J)	H	=	-9302.23	(J)	S	=	1.78	(J/K)	V	=	0.26	(cc)	Cp	=	0.91	(J/K)
Summary	of	all	fractionated	phases:	(total	mass	=	85.46	grams)
orthopyroxene	mass	=	23.41	(gm)	density	=	3.23	(gm/cc)	(analysis	in	mole	%)
	opx	Na0.00Ca0.04Fe''0.22Mg1.63Fe'''0.02Ti0.00Al0.17Si1.90O6
	G	=	-376451	(J)	H	=	-307427	(J)	S	=	53.38	(J/K)	V	=	7.24	(cc)	Cp	=	29.45	(J/K)
	diopside	clinoenstatit	hedenbergite	alumino-buffo	buffonite	essenite	jadeite
	-27.47	95.4	22.27	7.27	-7.07	9.42	0.16
clinopyroxene	mass	=	19.6	(gm)	density	=	3.31	(gm/cc)	(analysis	in	mole	%)
	cpx	Na0.01Ca0.26Fe''0.39Mg1.18Fe'''0.04Ti0.00Al0.25Si1.85O6
	G	=	-299126	(J)	H	=	-241955	(J)	S	=	44.21	(J/K)	V	=	5.93	(cc)	Cp	=	23.49	(J/K)
	diopside	clinoenstatit	hedenbergite	alumino-buffo	buffonite	essenite	jadeite
	-27.5	72.56	39.14	10.21	-9.5	13.97	1.11
clinopyroxene	mass	=	3.52	(gm)	density	=	3.31	(gm/cc)	(analysis	in	mole	%)
	cpx	Na0.03Ca0.67Fe''0.27Mg0.82Fe'''0.07Ti0.01Al0.33Si1.80O6
	G	=	-54149.2	(J)	H	=	-44085.6	(J)	S	=	7.78	(J/K)	V	=	1.06	(cc)	Cp	=	4.1	(J/K)
	diopside	clinoenstatit	hedenbergite	alumino-buffo	buffonite	essenite	jadeite
	20.95	29.7	26.7	12.76	-10.17	17.21	2.85
feldspar	mass	=	35.9	(gm)	density	=	2.69	(gm/cc)	(analysis	in	mole	%)
	K0.00Na0.25Ca0.75Al1.75Si2.25O8
	G	=	-603134	(J)	H	=	-496865	(J)	S	=	82.18	(J/K)	V	=	13.34	(cc)	Cp	=	43.54	(J/K)
	albite	anorthite	sanidine
	24.71	75.12	0.17
spinel	mass	=	3.04	(gm)	density	=	4.33	(gm/cc)	(analysis	in	mole	%)
	Fe''0.70Mg0.39Fe'''0.74Al1.06Cr0.00Ti0.10O4
	G	=	-32824	(J)	H	=	-24473.9	(J)	S	=	6.46	(J/K)	V	=	0.7	(cc)	Cp	=	3.12	(J/K)
	chromite	hercynite	magnetite	spinel	ulvospinel
	0	13.35	37.21	39.48	9.96
Viscosity	of	the	System	cannot	be	computed.
System	mass	=	100.17	(gm)	density	=	2.94	(gm/cc)
	G	=	-1.59647e+06	(J)	H	=	-1.29279e+06	(J)	S	=	234.83	(J/K)	V	=	34.12	(cc)	Cp	=	124.32	(J/K)
Oxygen	delta	moles	=	0.00246175	delta	grams	=	0.078773
	G	=	-722.88	(J)	H	=	81.44	(J)	S	=	0.62	(J/K)	V	=	264.68	(cc)	Cp	=	0.09	(J/K)
**********----------**********
Title:	Dummy	Title
T	=	1010	(C)	P	=	5	(kbars)	log(10)	f	O2	=	-10.33	delta	HM	=	-5.22	NNO	=	-0.26	QFM	=	0	COH	=	1.74	IW	=	4.11
Constraint	Flags:	fO2	path	=	QFM	Fractionate	Solids
Liquid	mass	=	13.21	(gm)	density	=	2.48	(gm/cc)	viscosity	=	2.89	(log	10	poise)	(analysis	in	wt	%)
	G	=	-208248	(J)	H	=	-160622	(J)	S	=	37.12	(J/K)	V	=	5.33	(cc)	Cp	=	18.7	(J/K)
	SiO2	TiO2	Al2O3	Fe2O3	Cr2O3	FeO	MnO	MgO	NiO	CoO	CaO	Na2O	K2O	P2O5	H2O	CO2	SO3	Cl2O-1	F2O-1
	54.3	0.19	17.32	1.88	0	8.25	1.14	1.19	0	0	3.04	8.17	0.74	0	3.79	0	0	0	0
orthopyroxene	mass	=	0.07	(gm)	density	=	3.43	(gm/cc)	(analysis	in	mole	%)
	opx	Na0.00Ca0.06Fe''0.69Mg1.15Fe'''0.03Ti0.00Al0.16Si1.90O6
	G	=	-1022.11	(J)	H	=	-819.54	(J)	S	=	0.16	(J/K)	V	=	0.02	(cc)	Cp	=	0.08	(J/K)
	diopside	clinoenstatit	hedenbergite	alumino-buffo	buffonite	essenite	jadeite
	-73.37	93.92	69.38	6.21	-5.96	9.41	0.41
clinopyroxene	mass	=	0.03	(gm)	density	=	3.42	(gm/cc)	(analysis	in	mole	%)
	cpx	Na0.02Ca0.18Fe''0.70Mg0.96Fe'''0.05Ti0.00Al0.22Si1.87O6
	G	=	-417.16	(J)	H	=	-333.63	(J)	S	=	0.07	(J/K)	V	=	0.01	(cc)	Cp	=	0.03	(J/K)
	diopside	clinoenstatit	hedenbergite	alumino-buffo	buffonite	essenite	jadeite
	-64.24	80.15	69.53	7.64	-7.12	12.45	1.59
feldspar	mass	=	0.49	(gm)	density	=	2.64	(gm/cc)	(analysis	in	mole	%)
	K0.01Na0.52Ca0.47Al1.47Si2.53O8
	G	=	-8171.19	(J)	H	=	-6716.68	(J)	S	=	1.13	(J/K)	V	=	0.18	(cc)	Cp	=	0.6	(J/K)
	albite	anorthite	sanidine
	52.42	46.84	0.74
spinel	mass	=	0.14	(gm)	density	=	4.73	(gm/cc)	(analysis	in	mole	%)
	Fe''0.98Mg0.15Fe'''1.32Al0.42Cr0.00Ti0.13O4
	G	=	-1114.83	(J)	H	=	-757.35	(J)	S	=	0.28	(J/K)	V	=	0.03	(cc)	Cp	=	0.13	(J/K)
	chromite	hercynite	magnetite	spinel	ulvospinel
	0	5.71	65.83	15.45	13.01
Total	solids	mass	=	0.73	(gm)	density	=	2.98	(gm/cc)
	G	=	-10725.3	(J)	H	=	-8627.2	(J)	S	=	1.64	(J/K)	V	=	0.24	(cc)	Cp	=	0.84	(J/K)
Summary	of	all	fractionated	phases:	(total	mass	=	86.24	grams)
orthopyroxene	mass	=	23.41	(gm)	density	=	3.24	(gm/cc)	(analysis	in	mole	%)
	opx	Na0.00Ca0.04Fe''0.22Mg1.63Fe'''0.02Ti0.00Al0.17Si1.90O6
	G	=	-375918	(J)	H	=	-307721	(J)	S	=	53.15	(J/K)	V	=	7.23	(cc)	Cp	=	29.42	(J/K)
	diopside	clinoenstatit	hedenbergite	alumino-buffo	buffonite	essenite	jadeite
	-27.47	95.4	22.27	7.27	-7.07	9.42	0.16
clinopyroxene	mass	=	19.73	(gm)	density	=	3.31	(gm/cc)	(analysis	in	mole	%)
	cpx	Na0.01Ca0.26Fe''0.39Mg1.18Fe'''0.04Ti0.00Al0.25Si1.85O6
	G	=	-300563	(J)	H	=	-243693	(J)	S	=	44.32	(J/K)	V	=	5.96	(cc)	Cp	=	23.62	(J/K)
	diopside	clinoenstatit	hedenbergite	alumino-buffo	buffonite	essenite	jadeite
	-27.72	72.61	39.32	10.19	-9.48	13.97	1.11
clinopyroxene	mass	=	3.52	(gm)	density	=	3.31	(gm/cc)	(analysis	in	mole	%)
	cpx	Na0.03Ca0.67Fe''0.27Mg0.82Fe'''0.07Ti0.01Al0.33Si1.80O6
	G	=	-54071.5	(J)	H	=	-44126.5	(J)	S	=	7.75	(J/K)	V	=	1.06	(cc)	Cp	=	4.09	(J/K)
	diopside	clinoenstatit	hedenbergite	alumino-buffo	buffonite	essenite	jadeite
	20.95	29.7	26.7	12.76	-10.17	17.21	2.85
feldspar	mass	=	36.4	(gm)	density	=	2.69	(gm/cc)	(analysis	in	mole	%)
	K0.00Na0.25Ca0.75Al1.75Si2.25O8
	G	=	-610710	(J)	H	=	-504201	(J)	S	=	83.01	(J/K)	V	=	13.53	(cc)	Cp	=	44.1	(J/K)
	albite	anorthite	sanidine
	25.07	74.75	0.18
spinel	mass	=	3.19	(gm)	density	=	4.34	(gm/cc)	(analysis	in	mole	%)
	Fe''0.72Mg0.39Fe'''0.77Al1.03Cr0.00Ti0.10O4
	G	=	-33979.1	(J)	H	=	-25332.6	(J)	S	=	6.74	(J/K)	V	=	0.73	(cc)	Cp	=	3.25	(J/K)
	chromite	hercynite	magnetite	spinel	ulvospinel
	0	13.02	38.33	38.52	10.13
Viscosity	of	the	System	cannot	be	computed.
System	mass	=	100.18	(gm)	density	=	2.94	(gm/cc)
	G	=	-1.59421e+06	(J)	H	=	-1.29432e+06	(J)	S	=	233.71	(J/K)	V	=	34.09	(cc)	Cp	=	124.02	(J/K)
Oxygen	delta	moles	=	0.00261753	delta	grams	=	0.0837579
	G	=	-762.02	(J)	H	=	85.66	(J)	S	=	0.66	(J/K)	V	=	279.25	(cc)	Cp	=	0.09	(J/K)
**********----------**********
Title:	Dummy	Title
T	=	1000	(C)	P	=	5	(kbars)	log(10)	f	O2	=	-10.48	delta	HM	=	-5.22	NNO	=	-0.25	QFM	=	0	COH	=	1.72	IW	=	4.13
Constraint	Flags:	fO2	path	=	QFM	Fractionate	Solids
Liquid	mass	=	12.55	(gm)	density	=	2.47	(gm/cc)	viscosity	=	2.91	(log	10	poise)	(analysis	in	wt	%)
	G	=	-198038	(J)	H	=	-153076	(J)	S	=	35.32	(J/K)	V	=	5.09	(cc)	Cp	=	17.76	(J/K)
	SiO2	TiO2	Al2O3	Fe2O3	Cr2O3	FeO	MnO	MgO	NiO	CoO	CaO	Na2O	K2O	P2O5	H2O	CO2	SO3	Cl2O-1	F2O-1
	54.73	0.16	17.11	1.84	0	7.89	1.2	1.09	0	0	2.85	8.37	0.78	0	3.99	0	0	0	0
orthopyroxene	mass	=	0.09	(gm)	density	=	3.43	(gm/cc)	(analysis	in	mole	%)
	opx	Na0.00Ca0.05Fe''0.71Mg1.13Fe'''0.03Ti0.00Al0.16Si1.91O6
	G	=	-1304.61	(J)	H	=	-1048	(J)	S	=	0.2	(J/K)	V	=	0.03	(cc)	Cp	=	0.11	(J/K)
	diopside	clinoenstatit	hedenbergite	alumino-buffo	buffonite	essenite	jadeite
	-75.17	94.11	71.15	6.09	-5.88	9.28	0.41
feldspar	mass	=	0.46	(gm)	density	=	2.63	(gm/cc)	(analysis	in	mole	%)
	K0.01Na0.54Ca0.45Al1.45Si2.55O8
	G	=	-7750.81	(J)	H	=	-6383.74	(J)	S	=	1.07	(J/K)	V	=	0.18	(cc)	Cp	=	0.57	(J/K)
	albite	anorthite	sanidine
	54.37	44.82	0.81
spinel	mass	=	0.12	(gm)	density	=	4.74	(gm/cc)	(analysis	in	mole	%)
	Fe''0.97Mg0.15Fe'''1.35Al0.41Cr0.00Ti0.12O4
	G	=	-988.88	(J)	H	=	-671.95	(J)	S	=	0.25	(J/K)	V	=	0.03	(cc)	Cp	=	0.11	(J/K)
	chromite	hercynite	magnetite	spinel	ulvospinel
	0	5.96	67.64	14.52	11.89
Total	solids	mass	=	0.68	(gm)	density	=	2.97	(gm/cc)
	G	=	-10044.3	(J)	H	=	-8103.68	(J)	S	=	1.52	(J/K)	V	=	0.23	(cc)	Cp	=	0.79	(J/K)
Summary	of	all	fractionated	phases:	(total	mass	=	86.96	grams)
orthopyroxene	mass	=	23.48	(gm)	density	=	3.24	(gm/cc)	(analysis	in	mole	%)
	opx	Na0.00Ca0.04Fe''0.22Mg1.63Fe'''0.02Ti0.00Al0.17Si1.90O6
	G	=	-376377	(J)	H	=	-308810	(J)	S	=	53.07	(J/K)	V	=	7.25	(cc)	Cp	=	29.46	(J/K)
	diopside	clinoenstatit	hedenbergite	alumino-buffo	buffonite	essenite	jadeite
	-27.59	95.4	22.4	7.27	-7.07	9.42	0.16
clinopyroxene	mass	=	19.76	(gm)	density	=	3.31	(gm/cc)	(analysis	in	mole	%)
	cpx	Na0.01Ca0.26Fe''0.39Mg1.18Fe'''0.04Ti0.00Al0.25Si1.85O6
	G	=	-300505	(J)	H	=	-244237	(J)	S	=	44.2	(J/K)	V	=	5.97	(cc)	Cp	=	23.62	(J/K)
	diopside	clinoenstatit	hedenbergite	alumino-buffo	buffonite	essenite	jadeite
	-27.77	72.62	39.36	10.19	-9.48	13.96	1.12
clinopyroxene	mass	=	3.52	(gm)	density	=	3.31	(gm/cc)	(analysis	in	mole	%)
	cpx	Na0.03Ca0.67Fe''0.27Mg0.82Fe'''0.07Ti0.01Al0.33Si1.80O6
	G	=	-53994.2	(J)	H	=	-44167.4	(J)	S	=	7.72	(J/K)	V	=	1.06	(cc)	Cp	=	4.09	(J/K)
	diopside	clinoenstatit	hedenbergite	alumino-buffo	buffonite	essenite	jadeite
	20.95	29.7	26.7	12.76	-10.17	17.21	2.85
feldspar	mass	=	36.88	(gm)	density	=	2.69	(gm/cc)	(analysis	in	mole	%)
	K0.00Na0.25Ca0.74Al1.74Si2.26O8
	G	=	-617998	(J)	H	=	-511327	(J)	S	=	83.79	(J/K)	V	=	13.71	(cc)	Cp	=	44.64	(J/K)
	albite	anorthite	sanidine
	25.44	74.38	0.19
spinel	mass	=	3.32	(gm)	density	=	4.36	(gm/cc)	(analysis	in	mole	%)
	Fe''0.73Mg0.38Fe'''0.79Al1.01Cr0.00Ti0.10O4
	G	=	-35007	(J)	H	=	-26108.3	(J)	S	=	6.99	(J/K)	V	=	0.76	(cc)	Cp	=	3.37	(J/K)
	chromite	hercynite	magnetite	spinel	ulvospinel
	0	12.76	39.33	37.68	10.24
Viscosity	of	the	System	cannot	be	computed.
System	mass	=	100.18	(gm)	density	=	2.94	(gm/cc)
	G	=	-1.59196e+06	(J)	H	=	-1.29583e+06	(J)	S	=	232.6	(J/K)	V	=	34.07	(cc)	Cp	=	123.74	(J/K)
Oxygen	delta	moles	=	0.00275964	delta	grams	=	0.088305
	G	=	-796.43	(J)	H	=	89.31	(J)	S	=	0.7	(J/K)	V	=	292.12	(cc)	Cp	=	0.1	(J/K)
**********----------**********
Title:	Dummy	Title
T	=	990	(C)	P	=	5	(kbars)	log(10)	f	O2	=	-10.62	delta	HM	=	-5.23	NNO	=	-0.25	QFM	=	0	COH	=	1.71	IW	=	4.15
Constraint	Flags:	fO2	path	=	QFM	Fractionate	Solids
Liquid	mass	=	11.93	(gm)	density	=	2.45	(gm/cc)	viscosity	=	2.93	(log	10	poise)	(analysis	in	wt	%)
	G	=	-188609	(J)	H	=	-146099	(J)	S	=	33.65	(J/K)	V	=	4.87	(cc)	Cp	=	16.89	(J/K)
	SiO2	TiO2	Al2O3	Fe2O3	Cr2O3	FeO	MnO	MgO	NiO	CoO	CaO	Na2O	K2O	P2O5	H2O	CO2	SO3	Cl2O-1	F2O-1
	55.14	0.13	16.91	1.81	0	7.53	1.26	0.99	0	0	2.66	8.56	0.81	0	4.19	0	0	0	0
orthopyroxene	mass	=	0.08	(gm)	density	=	3.44	(gm/cc)	(analysis	in	mole	%)
	opx	Na0.00Ca0.05Fe''0.73Mg1.12Fe'''0.03Ti0.00Al0.16Si1.91O6
	G	=	-1108.58	(J)	H	=	-892.19	(J)	S	=	0.17	(J/K)	V	=	0.02	(cc)	Cp	=	0.09	(J/K)
	diopside	clinoenstatit	hedenbergite	alumino-buffo	buffonite	essenite	jadeite
	-77.02	94.33	72.93	5.99	-5.81	9.17	0.41
feldspar	mass	=	0.43	(gm)	density	=	2.63	(gm/cc)	(analysis	in	mole	%)
	K0.01Na0.56Ca0.43Al1.43Si2.57O8
	G	=	-7253.25	(J)	H	=	-5985.78	(J)	S	=	1	(J/K)	V	=	0.16	(cc)	Cp	=	0.53	(J/K)
	albite	anorthite	sanidine
	56.32	42.79	0.89
spinel	mass	=	0.11	(gm)	density	=	4.76	(gm/cc)	(analysis	in	mole	%)
	Fe''0.97Mg0.14Fe'''1.39Al0.40Cr0.00Ti0.11O4
	G	=	-880.25	(J)	H	=	-598.45	(J)	S	=	0.22	(J/K)	V	=	0.02	(cc)	Cp	=	0.1	(J/K)
	chromite	hercynite	magnetite	spinel	ulvospinel
	0	6.2	69.39	13.66	10.75
Total	solids	mass	=	0.62	(gm)	density	=	2.96	(gm/cc)
	G	=	-9242.07	(J)	H	=	-7476.41	(J)	S	=	1.4	(J/K)	V	=	0.21	(cc)	Cp	=	0.73	(J/K)
Summary	of	all	fractionated	phases:	(total	mass	=	87.63	grams)
orthopyroxene	mass	=	23.57	(gm)	density	=	3.24	(gm/cc)	(analysis	in	mole	%)
	opx	Na0.00Ca0.04Fe''0.23Mg1.63Fe'''0.02Ti0.00Al0.17Si1.90O6
	G	=	-377120	(J)	H	=	-310127	(J)	S	=	53.04	(J/K)	V	=	7.27	(cc)	Cp	=	29.54	(J/K)
	diopside	clinoenstatit	hedenbergite	alumino-buffo	buffonite	essenite	jadeite
	-27.76	95.4	22.58	7.27	-7.06	9.42	0.16
clinopyroxene	mass	=	19.76	(gm)	density	=	3.31	(gm/cc)	(analysis	in	mole	%)
	cpx	Na0.01Ca0.26Fe''0.39Mg1.18Fe'''0.04Ti0.00Al0.25Si1.85O6
	G	=	-300064	(J)	H	=	-244473	(J)	S	=	44.01	(J/K)	V	=	5.97	(cc)	Cp	=	23.6	(J/K)
	diopside	clinoenstatit	hedenbergite	alumino-buffo	buffonite	essenite	jadeite
	-27.77	72.62	39.36	10.19	-9.48	13.96	1.12
clinopyroxene	mass	=	3.52	(gm)	density	=	3.31	(gm/cc)	(analysis	in	mole	%)
	cpx	Na0.03Ca0.67Fe''0.27Mg0.82Fe'''0.07Ti0.01Al0.33Si1.80O6
	G	=	-53917.2	(J)	H	=	-44208.3	(J)	S	=	7.69	(J/K)	V	=	1.06	(cc)	Cp	=	4.09	(J/K)
	diopside	clinoenstatit	hedenbergite	alumino-buffo	buffonite	essenite	jadeite
	20.95	29.7	26.7	12.76	-10.17	17.21	2.85
feldspar	mass	=	37.34	(gm)	density	=	2.69	(gm/cc)	(analysis	in	mole	%)
	K0.00Na0.26Ca0.74Al1.74Si2.26O8
	G	=	-624859	(J)	H	=	-518124	(J)	S	=	84.5	(J/K)	V	=	13.88	(cc)	Cp	=	45.15	(J/K)
	albite	anorthite	sanidine
	25.8	74.01	0.19
spinel	mass	=	3.44	(gm)	density	=	4.37	(gm/cc)	(analysis	in	mole	%)
	Fe''0.73Mg0.37Fe'''0.80Al0.99Cr0.00Ti0.10O4
	G	=	-35906.9	(J)	H	=	-26800.1	(J)	S	=	7.21	(J/K)	V	=	0.79	(cc)	Cp	=	3.48	(J/K)
	chromite	hercynite	magnetite	spinel	ulvospinel
	0	12.54	40.22	36.95	10.29
Viscosity	of	the	System	cannot	be	computed.
System	mass	=	100.19	(gm)	density	=	2.94	(gm/cc)
	G	=	-1.58972e+06	(J)	H	=	-1.29731e+06	(J)	S	=	231.49	(J/K)	V	=	34.05	(cc)	Cp	=	123.46	(J/K)
Oxygen	delta	moles	=	0.00288995	delta	grams	=	0.092475
	G	=	-826.76	(J)	H	=	92.5	(J)	S	=	0.73	(J/K)	V	=	303.51	(cc)	Cp	=	0.1	(J/K)
**********----------**********
Title:	Dummy	Title
T	=	980	(C)	P	=	5	(kbars)	log(10)	f	O2	=	-10.78	delta	HM	=	-5.23	NNO	=	-0.24	QFM	=	0	COH	=	1.69	IW	=	4.17
Constraint	Flags:	fO2	path	=	QFM	Fractionate	Solids
Liquid	mass	=	11.36	(gm)	density	=	2.44	(gm/cc)	viscosity	=	2.95	(log	10	poise)	(analysis	in	wt	%)
	G	=	-179855	(J)	H	=	-139612	(J)	S	=	32.11	(J/K)	V	=	4.66	(cc)	Cp	=	16.09	(J/K)
	SiO2	TiO2	Al2O3	Fe2O3	Cr2O3	FeO	MnO	MgO	NiO	CoO	CaO	Na2O	K2O	P2O5	H2O	CO2	SO3	Cl2O-1	F2O-1
	55.53	0.11	16.7	1.77	0	7.19	1.32	0.91	0	0	2.49	8.75	0.85	0	4.4	0	0	0	0
orthopyroxene	mass	=	0.07	(gm)	density	=	3.45	(gm/cc)	(analysis	in	mole	%)
	opx	Na0.00Ca0.05Fe''0.75Mg1.10Fe'''0.03Ti0.00Al0.15Si1.91O6
	G	=	-965.23	(J)	H	=	-778.28	(J)	S	=	0.15	(J/K)	V	=	0.02	(cc)	Cp	=	0.08	(J/K)
	diopside	clinoenstatit	hedenbergite	alumino-buffo	buffonite	essenite	jadeite
	-78.89	94.57	74.7	5.89	-5.74	9.06	0.42
feldspar	mass	=	0.41	(gm)	density	=	2.63	(gm/cc)	(analysis	in	mole	%)
	K0.01Na0.58Ca0.41Al1.41Si2.59O8
	G	=	-6824.22	(J)	H	=	-5642.89	(J)	S	=	0.94	(J/K)	V	=	0.16	(cc)	Cp	=	0.5	(J/K)
	albite	anorthite	sanidine
	58.27	40.76	0.97
spinel	mass	=	0.1	(gm)	density	=	4.77	(gm/cc)	(analysis	in	mole	%)
	Fe''0.97Mg0.13Fe'''1.42Al0.39Cr0.00Ti0.10O4
	G	=	-787.97	(J)	H	=	-536.13	(J)	S	=	0.2	(J/K)	V	=	0.02	(cc)	Cp	=	0.09	(J/K)
	chromite	hercynite	magnetite	spinel	ulvospinel
	0	6.42	71.09	12.88	9.62
Total	solids	mass	=	0.58	(gm)	density	=	2.94	(gm/cc)
	G	=	-8577.42	(J)	H	=	-6957.3	(J)	S	=	1.29	(J/K)	V	=	0.2	(cc)	Cp	=	0.67	(J/K)
Summary	of	all	fractionated	phases:	(total	mass	=	88.25	grams)
orthopyroxene	mass	=	23.64	(gm)	density	=	3.24	(gm/cc)	(analysis	in	mole	%)
	opx	Na0.00Ca0.04Fe''0.23Mg1.63Fe'''0.02Ti0.00Al0.17Si1.90O6
	G	=	-377667	(J)	H	=	-311289	(J)	S	=	52.97	(J/K)	V	=	7.29	(cc)	Cp	=	29.59	(J/K)
	diopside	clinoenstatit	hedenbergite	alumino-buffo	buffonite	essenite	jadeite
	-27.91	95.39	22.73	7.26	-7.06	9.42	0.16
clinopyroxene	mass	=	19.76	(gm)	density	=	3.31	(gm/cc)	(analysis	in	mole	%)
	cpx	Na0.01Ca0.26Fe''0.39Mg1.18Fe'''0.04Ti0.00Al0.25Si1.85O6
	G	=	-299625	(J)	H	=	-244709	(J)	S	=	43.82	(J/K)	V	=	5.96	(cc)	Cp	=	23.57	(J/K)
	diopside	clinoenstatit	hedenbergite	alumino-buffo	buffonite	essenite	jadeite
	-27.77	72.62	39.36	10.19	-9.48	13.96	1.12
clinopyroxene	mass	=	3.52	(gm)	density	=	3.32	(gm/cc)	(analysis	in	mole	%)
	cpx	Na0.03Ca0.67Fe''0.27Mg0.82Fe'''0.07Ti0.01Al0.33Si1.80O6
	G	=	-53840.5	(J)	H	=	-44249.2	(J)	S	=	7.65	(J/K)	V	=	1.06	(cc)	Cp	=	4.08	(J/K)
	diopside	clinoenstatit	hedenbergite	alumino-buffo	buffonite	essenite	jadeite
	20.95	29.7	26.7	12.76	-10.17	17.21	2.85
feldspar	mass	=	37.77	(gm)	density	=	2.69	(gm/cc)	(analysis	in	mole	%)
	K0.00Na0.26Ca0.74Al1.74Si2.26O8
	G	=	-631217	(J)	H	=	-524528	(J)	S	=	85.14	(J/K)	V	=	14.04	(cc)	Cp	=	45.63	(J/K)
	albite	anorthite	sanidine
	26.15	73.65	0.2
spinel	mass	=	3.55	(gm)	density	=	4.39	(gm/cc)	(analysis	in	mole	%)
	Fe''0.74Mg0.36Fe'''0.82Al0.97Cr0.00Ti0.10O4
	G	=	-36696.4	(J)	H	=	-27419.9	(J)	S	=	7.4	(J/K)	V	=	0.81	(cc)	Cp	=	3.57	(J/K)
	chromite	hercynite	magnetite	spinel	ulvospinel
	0	12.37	41.02	36.31	10.3
Viscosity	of	the	System	cannot	be	computed.
System	mass	=	100.19	(gm)	density	=	2.94	(gm/cc)
	G	=	-1.58748e+06	(J)	H	=	-1.29876e+06	(J)	S	=	230.39	(J/K)	V	=	34.02	(cc)	Cp	=	123.2	(J/K)
Oxygen	delta	moles	=	0.00300989	delta	grams	=	0.0963129
	G	=	-853.49	(J)	H	=	95.26	(J)	S	=	0.76	(J/K)	V	=	313.6	(cc)	Cp	=	0.11	(J/K)
**********----------**********
Title:	Dummy	Title
T	=	970	(C)	P	=	5	(kbars)	log(10)	f	O2	=	-10.93	delta	HM	=	-5.23	NNO	=	-0.24	QFM	=	0	COH	=	1.68	IW	=	4.19
Constraint	Flags:	fO2	path	=	QFM	Fractionate	Solids
Liquid	mass	=	10.84	(gm)	density	=	2.43	(gm/cc)	viscosity	=	2.96	(log	10	poise)	(analysis	in	wt	%)
	G	=	-171690	(J)	H	=	-133551	(J)	S	=	30.68	(J/K)	V	=	4.47	(cc)	Cp	=	15.34	(J/K)
	SiO2	TiO2	Al2O3	Fe2O3	Cr2O3	FeO	MnO	MgO	NiO	CoO	CaO	Na2O	K2O	P2O5	H2O	CO2	SO3	Cl2O-1	F2O-1
	55.9	0.09	16.49	1.73	0	6.85	1.38	0.83	0	0	2.31	8.93	0.88	0	4.61	0	0	0	0
orthopyroxene	mass	=	0.06	(gm)	density	=	3.46	(gm/cc)	(analysis	in	mole	%)
	opx	Na0.00Ca0.05Fe''0.76Mg1.09Fe'''0.03Ti0.00Al0.15Si1.91O6
	G	=	-843.08	(J)	H	=	-681.07	(J)	S	=	0.13	(J/K)	V	=	0.02	(cc)	Cp	=	0.07	(J/K)
	diopside	clinoenstatit	hedenbergite	alumino-buffo	buffonite	essenite	jadeite
	-80.78	94.82	76.47	5.8	-5.68	8.96	0.42
feldspar	mass	=	0.39	(gm)	density	=	2.63	(gm/cc)	(analysis	in	mole	%)
	K0.01Na0.60Ca0.39Al1.39Si2.61O8
	G	=	-6447.33	(J)	H	=	-5341.83	(J)	S	=	0.89	(J/K)	V	=	0.15	(cc)	Cp	=	0.47	(J/K)
	albite	anorthite	sanidine
	60.2	38.74	1.06
[truncated: 1,100 more rows]
