# Supplementary material for: Derivation of intermediate to silicic magma from the basalt analyzed at the Vega 2 landing site, Venus
Source: PLoS One. 2018 Mar 27;13(3):e0194155. doi: 10.1371/journal.pone.0194155 (PMC5870967; doi:10.1371/journal.pone.0194155)
Supplement: S5 Table — The results presented in this file are the raw output data generated by Rhyolite-MELTS for dry partial melting of Vega 2 basalt (SO3-free) listed in Table 1. The relative oxidation state is fixed to the FMQ buffer, pressures of 0.01, 0.1 and 0.5 GPa and initial water content of 0 wt% were used. (XLS) [file pone.0194155.s005.xls]

## Sheet: GPa 0.01
**********----------**********
T	=	1500	(C)	P	=	0.1	(kbars)	log(10)	f	O2	=	-5.49	delta	HM	=	-5.52	NNO	=	-0.79	QFM	=	0	COH	=	2.47	IW	=	3.17
Constraint	Flags:	fO2	path	=	QFM
Liquid	mass	=	100.11	(gm)	density	=	2.63	(gm/cc)	viscosity	=	1.16	(log	10	poise)	(analysis	in	wt	%)
	G	=	-1.73537e+06	(J)	H	=	-1.20952e+06	(J)	S	=	296.56	(J/K)	V	=	38.07	(cc)	Cp	=	154.83	(J/K)
	SiO2	TiO2	Al2O3	Fe2O3	Cr2O3	FeO	MnO	MgO	NiO	CoO	CaO	Na2O	K2O	P2O5	H2O	CO2	SO3	Cl2O-1	F2O-1
	50.19	0.22	17.61	1.2	0	7.4	0.15	12.66	0	0	8.26	2.2	0.11	0	0	0	0	0	0
Total	solids	mass	=	0	(gm)	density	=	0	(gm/cc)
	G	=	0	(J)	H	=	0	(J)	S	=	0	(J/K)	V	=	0	(cc)	Cp	=	0	(J/K)
Viscosity	of	the	System:	1.16	(log	10	poise)
System	mass	=	100.11	(gm)	density	=	2.63	(gm/cc)
	G	=	-1.73537e+06	(J)	H	=	-1.20952e+06	(J)	S	=	296.56	(J/K)	V	=	38.07	(cc)	Cp	=	154.83	(J/K)
Oxygen	delta	moles	=	6.93889e-17	delta	grams	=	2.22036e-15
	G	=	0	(J)	H	=	0	(J)	S	=	0	(J/K)	V	=	0	(cc)	Cp	=	0	(J/K)
**********----------**********
Title:	Dummy	Title
T	=	1490	(C)	P	=	0.1	(kbars)	log(10)	f	O2	=	-5.57	delta	HM	=	-5.52	NNO	=	-0.79	QFM	=	0	COH	=	2.46	IW	=	3.18
Constraint	Flags:	fO2	path	=	QFM
Liquid	mass	=	100.11	(gm)	density	=	2.63	(gm/cc)	viscosity	=	1.19	(log	10	poise)	(analysis	in	wt	%)
	G	=	-1.73241e+06	(J)	H	=	-1.21107e+06	(J)	S	=	295.69	(J/K)	V	=	38.05	(cc)	Cp	=	154.83	(J/K)
	SiO2	TiO2	Al2O3	Fe2O3	Cr2O3	FeO	MnO	MgO	NiO	CoO	CaO	Na2O	K2O	P2O5	H2O	CO2	SO3	Cl2O-1	F2O-1
	50.19	0.22	17.61	1.2	0	7.4	0.15	12.66	0	0	8.26	2.2	0.11	0	0	0	0	0	0
Total	solids	mass	=	0	(gm)	density	=	0	(gm/cc)
	G	=	0	(J)	H	=	0	(J)	S	=	0	(J/K)	V	=	0	(cc)	Cp	=	0	(J/K)
Viscosity	of	the	System:	1.19	(log	10	poise)
System	mass	=	100.11	(gm)	density	=	2.63	(gm/cc)
	G	=	-1.73241e+06	(J)	H	=	-1.21107e+06	(J)	S	=	295.69	(J/K)	V	=	38.05	(cc)	Cp	=	154.83	(J/K)
Oxygen	delta	moles	=	1.49244e-06	delta	grams	=	4.77563e-05
	G	=	-0.62	(J)	H	=	0.08	(J)	S	=	0	(J/K)	V	=	0.22	(cc)	Cp	=	0	(J/K)
**********----------**********
Title:	Dummy	Title
T	=	1480	(C)	P	=	0.1	(kbars)	log(10)	f	O2	=	-5.65	delta	HM	=	-5.52	NNO	=	-0.79	QFM	=	0	COH	=	2.46	IW	=	3.19
Constraint	Flags:	fO2	path	=	QFM
Liquid	mass	=	100.11	(gm)	density	=	2.63	(gm/cc)	viscosity	=	1.22	(log	10	poise)	(analysis	in	wt	%)
	G	=	-1.72945e+06	(J)	H	=	-1.21262e+06	(J)	S	=	294.81	(J/K)	V	=	38.02	(cc)	Cp	=	154.83	(J/K)
	SiO2	TiO2	Al2O3	Fe2O3	Cr2O3	FeO	MnO	MgO	NiO	CoO	CaO	Na2O	K2O	P2O5	H2O	CO2	SO3	Cl2O-1	F2O-1
	50.19	0.22	17.61	1.2	0	7.4	0.15	12.66	0	0	8.26	2.2	0.11	0	0	0	0	0	0
Total	solids	mass	=	0	(gm)	density	=	0	(gm/cc)
	G	=	0	(J)	H	=	0	(J)	S	=	0	(J/K)	V	=	0	(cc)	Cp	=	0	(J/K)
Viscosity	of	the	System:	1.22	(log	10	poise)
System	mass	=	100.11	(gm)	density	=	2.63	(gm/cc)
	G	=	-1.72945e+06	(J)	H	=	-1.21262e+06	(J)	S	=	294.81	(J/K)	V	=	38.02	(cc)	Cp	=	154.83	(J/K)
Oxygen	delta	moles	=	3.35985e-06	delta	grams	=	0.000107511
	G	=	-1.39	(J)	H	=	0.17	(J)	S	=	0	(J/K)	V	=	0.49	(cc)	Cp	=	0	(J/K)
**********----------**********
Title:	Dummy	Title
T	=	1470	(C)	P	=	0.1	(kbars)	log(10)	f	O2	=	-5.73	delta	HM	=	-5.52	NNO	=	-0.78	QFM	=	0	COH	=	2.45	IW	=	3.2
Constraint	Flags:	fO2	path	=	QFM
Liquid	mass	=	100.11	(gm)	density	=	2.63	(gm/cc)	viscosity	=	1.25	(log	10	poise)	(analysis	in	wt	%)
	G	=	-1.72651e+06	(J)	H	=	-1.21416e+06	(J)	S	=	293.92	(J/K)	V	=	38	(cc)	Cp	=	154.83	(J/K)
	SiO2	TiO2	Al2O3	Fe2O3	Cr2O3	FeO	MnO	MgO	NiO	CoO	CaO	Na2O	K2O	P2O5	H2O	CO2	SO3	Cl2O-1	F2O-1
	50.19	0.22	17.61	1.2	0	7.4	0.15	12.66	0	0	8.26	2.2	0.11	0	0	0	0	0	0
Total	solids	mass	=	0	(gm)	density	=	0	(gm/cc)
	G	=	0	(J)	H	=	0	(J)	S	=	0	(J/K)	V	=	0	(cc)	Cp	=	0	(J/K)
Viscosity	of	the	System:	1.25	(log	10	poise)
System	mass	=	100.11	(gm)	density	=	2.63	(gm/cc)
	G	=	-1.72651e+06	(J)	H	=	-1.21416e+06	(J)	S	=	293.92	(J/K)	V	=	38	(cc)	Cp	=	154.83	(J/K)
Oxygen	delta	moles	=	5.61121e-06	delta	grams	=	0.000179552
	G	=	-2.3	(J)	H	=	0.28	(J)	S	=	0	(J/K)	V	=	0.81	(cc)	Cp	=	0	(J/K)
**********----------**********
Title:	Dummy	Title
T	=	1460	(C)	P	=	0.1	(kbars)	log(10)	f	O2	=	-5.81	delta	HM	=	-5.53	NNO	=	-0.78	QFM	=	0	COH	=	2.44	IW	=	3.21
Constraint	Flags:	fO2	path	=	QFM
Liquid	mass	=	100.11	(gm)	density	=	2.64	(gm/cc)	viscosity	=	1.28	(log	10	poise)	(analysis	in	wt	%)
	G	=	-1.72358e+06	(J)	H	=	-1.21571e+06	(J)	S	=	293.03	(J/K)	V	=	37.98	(cc)	Cp	=	154.83	(J/K)
	SiO2	TiO2	Al2O3	Fe2O3	Cr2O3	FeO	MnO	MgO	NiO	CoO	CaO	Na2O	K2O	P2O5	H2O	CO2	SO3	Cl2O-1	F2O-1
	50.19	0.22	17.61	1.2	0	7.4	0.15	12.66	0	0	8.26	2.2	0.11	0	0	0	0	0	0
Total	solids	mass	=	0	(gm)	density	=	0	(gm/cc)
	G	=	0	(J)	H	=	0	(J)	S	=	0	(J/K)	V	=	0	(cc)	Cp	=	0	(J/K)
Viscosity	of	the	System:	1.28	(log	10	poise)
System	mass	=	100.11	(gm)	density	=	2.64	(gm/cc)
	G	=	-1.72358e+06	(J)	H	=	-1.21571e+06	(J)	S	=	293.03	(J/K)	V	=	37.98	(cc)	Cp	=	154.83	(J/K)
Oxygen	delta	moles	=	8.25582e-06	delta	grams	=	0.000264176
	G	=	-3.36	(J)	H	=	0.41	(J)	S	=	0	(J/K)	V	=	1.19	(cc)	Cp	=	0	(J/K)
**********----------**********
Title:	Dummy	Title
T	=	1450	(C)	P	=	0.1	(kbars)	log(10)	f	O2	=	-5.89	delta	HM	=	-5.53	NNO	=	-0.78	QFM	=	0	COH	=	2.44	IW	=	3.21
Constraint	Flags:	fO2	path	=	QFM
Liquid	mass	=	100.11	(gm)	density	=	2.64	(gm/cc)	viscosity	=	1.31	(log	10	poise)	(analysis	in	wt	%)
	G	=	-1.72066e+06	(J)	H	=	-1.21726e+06	(J)	S	=	292.13	(J/K)	V	=	37.95	(cc)	Cp	=	154.83	(J/K)
	SiO2	TiO2	Al2O3	Fe2O3	Cr2O3	FeO	MnO	MgO	NiO	CoO	CaO	Na2O	K2O	P2O5	H2O	CO2	SO3	Cl2O-1	F2O-1
	50.19	0.22	17.61	1.2	0	7.4	0.15	12.66	0	0	8.26	2.2	0.11	0	0	0	0	0	0
Total	solids	mass	=	0	(gm)	density	=	0	(gm/cc)
	G	=	0	(J)	H	=	0	(J)	S	=	0	(J/K)	V	=	0	(cc)	Cp	=	0	(J/K)
Viscosity	of	the	System:	1.31	(log	10	poise)
System	mass	=	100.11	(gm)	density	=	2.64	(gm/cc)
	G	=	-1.72066e+06	(J)	H	=	-1.21726e+06	(J)	S	=	292.13	(J/K)	V	=	37.95	(cc)	Cp	=	154.83	(J/K)
Oxygen	delta	moles	=	1.13034e-05	delta	grams	=	0.000361694
	G	=	-4.57	(J)	H	=	0.55	(J)	S	=	0	(J/K)	V	=	1.62	(cc)	Cp	=	0	(J/K)
**********----------**********
Title:	Dummy	Title
T	=	1440	(C)	P	=	0.1	(kbars)	log(10)	f	O2	=	-5.97	delta	HM	=	-5.53	NNO	=	-0.78	QFM	=	0	COH	=	2.43	IW	=	3.22
Constraint	Flags:	fO2	path	=	QFM
Liquid	mass	=	100.11	(gm)	density	=	2.64	(gm/cc)	viscosity	=	1.34	(log	10	poise)	(analysis	in	wt	%)
	G	=	-1.71774e+06	(J)	H	=	-1.21881e+06	(J)	S	=	291.23	(J/K)	V	=	37.93	(cc)	Cp	=	154.83	(J/K)
	SiO2	TiO2	Al2O3	Fe2O3	Cr2O3	FeO	MnO	MgO	NiO	CoO	CaO	Na2O	K2O	P2O5	H2O	CO2	SO3	Cl2O-1	F2O-1
	50.19	0.22	17.61	1.2	0	7.4	0.15	12.66	0	0	8.26	2.2	0.11	0	0	0	0	0	0
Total	solids	mass	=	0	(gm)	density	=	0	(gm/cc)
	G	=	0	(J)	H	=	0	(J)	S	=	0	(J/K)	V	=	0	(cc)	Cp	=	0	(J/K)
Viscosity	of	the	System:	1.34	(log	10	poise)
System	mass	=	100.11	(gm)	density	=	2.64	(gm/cc)
	G	=	-1.71774e+06	(J)	H	=	-1.21881e+06	(J)	S	=	291.23	(J/K)	V	=	37.93	(cc)	Cp	=	154.83	(J/K)
Oxygen	delta	moles	=	1.47639e-05	delta	grams	=	0.000472426
	G	=	-5.94	(J)	H	=	0.72	(J)	S	=	0	(J/K)	V	=	2.1	(cc)	Cp	=	0	(J/K)
**********----------**********
Title:	Dummy	Title
T	=	1430	(C)	P	=	0.1	(kbars)	log(10)	f	O2	=	-6.05	delta	HM	=	-5.53	NNO	=	-0.78	QFM	=	0	COH	=	2.42	IW	=	3.23
Constraint	Flags:	fO2	path	=	QFM
Liquid	mass	=	100.11	(gm)	density	=	2.64	(gm/cc)	viscosity	=	1.38	(log	10	poise)	(analysis	in	wt	%)
	G	=	-1.71483e+06	(J)	H	=	-1.22036e+06	(J)	S	=	290.33	(J/K)	V	=	37.9	(cc)	Cp	=	154.83	(J/K)
	SiO2	TiO2	Al2O3	Fe2O3	Cr2O3	FeO	MnO	MgO	NiO	CoO	CaO	Na2O	K2O	P2O5	H2O	CO2	SO3	Cl2O-1	F2O-1
	50.19	0.22	17.61	1.21	0	7.4	0.15	12.66	0	0	8.26	2.2	0.11	0	0	0	0	0	0
Total	solids	mass	=	0	(gm)	density	=	0	(gm/cc)
	G	=	0	(J)	H	=	0	(J)	S	=	0	(J/K)	V	=	0	(cc)	Cp	=	0	(J/K)
Viscosity	of	the	System:	1.38	(log	10	poise)
System	mass	=	100.11	(gm)	density	=	2.64	(gm/cc)
	G	=	-1.71483e+06	(J)	H	=	-1.22036e+06	(J)	S	=	290.33	(J/K)	V	=	37.9	(cc)	Cp	=	154.83	(J/K)
Oxygen	delta	moles	=	1.86477e-05	delta	grams	=	0.000596704
	G	=	-7.45	(J)	H	=	0.9	(J)	S	=	0	(J/K)	V	=	2.64	(cc)	Cp	=	0	(J/K)
**********----------**********
Title:	Dummy	Title
T	=	1420	(C)	P	=	0.1	(kbars)	log(10)	f	O2	=	-6.14	delta	HM	=	-5.53	NNO	=	-0.78	QFM	=	0	COH	=	2.41	IW	=	3.24
Constraint	Flags:	fO2	path	=	QFM
Liquid	mass	=	100.11	(gm)	density	=	2.64	(gm/cc)	viscosity	=	1.41	(log	10	poise)	(analysis	in	wt	%)
	G	=	-1.71194e+06	(J)	H	=	-1.22191e+06	(J)	S	=	289.42	(J/K)	V	=	37.88	(cc)	Cp	=	154.83	(J/K)
	SiO2	TiO2	Al2O3	Fe2O3	Cr2O3	FeO	MnO	MgO	NiO	CoO	CaO	Na2O	K2O	P2O5	H2O	CO2	SO3	Cl2O-1	F2O-1
	50.19	0.22	17.61	1.21	0	7.39	0.15	12.66	0	0	8.26	2.2	0.11	0	0	0	0	0	0
Total	solids	mass	=	0	(gm)	density	=	0	(gm/cc)
	G	=	0	(J)	H	=	0	(J)	S	=	0	(J/K)	V	=	0	(cc)	Cp	=	0	(J/K)
Viscosity	of	the	System:	1.41	(log	10	poise)
System	mass	=	100.11	(gm)	density	=	2.64	(gm/cc)
	G	=	-1.71194e+06	(J)	H	=	-1.22191e+06	(J)	S	=	289.42	(J/K)	V	=	37.88	(cc)	Cp	=	154.83	(J/K)
Oxygen	delta	moles	=	2.29658e-05	delta	grams	=	0.000734877
	G	=	-9.11	(J)	H	=	1.1	(J)	S	=	0.01	(J/K)	V	=	3.23	(cc)	Cp	=	0	(J/K)
**********----------**********
Title:	Dummy	Title
T	=	1410	(C)	P	=	0.1	(kbars)	log(10)	f	O2	=	-6.23	delta	HM	=	-5.54	NNO	=	-0.77	QFM	=	0	COH	=	2.41	IW	=	3.25
Constraint	Flags:	fO2	path	=	QFM
Liquid	mass	=	100.11	(gm)	density	=	2.64	(gm/cc)	viscosity	=	1.44	(log	10	poise)	(analysis	in	wt	%)
	G	=	-1.70905e+06	(J)	H	=	-1.22346e+06	(J)	S	=	288.5	(J/K)	V	=	37.86	(cc)	Cp	=	154.83	(J/K)
	SiO2	TiO2	Al2O3	Fe2O3	Cr2O3	FeO	MnO	MgO	NiO	CoO	CaO	Na2O	K2O	P2O5	H2O	CO2	SO3	Cl2O-1	F2O-1
	50.19	0.22	17.61	1.21	0	7.39	0.15	12.66	0	0	8.26	2.2	0.11	0	0	0	0	0	0
Total	solids	mass	=	0	(gm)	density	=	0	(gm/cc)
	G	=	0	(J)	H	=	0	(J)	S	=	0	(J/K)	V	=	0	(cc)	Cp	=	0	(J/K)
Viscosity	of	the	System:	1.44	(log	10	poise)
System	mass	=	100.11	(gm)	density	=	2.64	(gm/cc)
	G	=	-1.70905e+06	(J)	H	=	-1.22346e+06	(J)	S	=	288.5	(J/K)	V	=	37.86	(cc)	Cp	=	154.83	(J/K)
Oxygen	delta	moles	=	2.77292e-05	delta	grams	=	0.000887302
	G	=	-10.93	(J)	H	=	1.31	(J)	S	=	0.01	(J/K)	V	=	3.88	(cc)	Cp	=	0	(J/K)
**********----------**********
Title:	Dummy	Title
T	=	1400	(C)	P	=	0.1	(kbars)	log(10)	f	O2	=	-6.31	delta	HM	=	-5.54	NNO	=	-0.77	QFM	=	0	COH	=	2.4	IW	=	3.26
Constraint	Flags:	fO2	path	=	QFM
Liquid	mass	=	100.11	(gm)	density	=	2.65	(gm/cc)	viscosity	=	1.48	(log	10	poise)	(analysis	in	wt	%)
	G	=	-1.70617e+06	(J)	H	=	-1.22501e+06	(J)	S	=	287.58	(J/K)	V	=	37.83	(cc)	Cp	=	154.83	(J/K)
	SiO2	TiO2	Al2O3	Fe2O3	Cr2O3	FeO	MnO	MgO	NiO	CoO	CaO	Na2O	K2O	P2O5	H2O	CO2	SO3	Cl2O-1	F2O-1
	50.19	0.22	17.61	1.21	0	7.39	0.15	12.66	0	0	8.26	2.2	0.11	0	0	0	0	0	0
Total	solids	mass	=	0	(gm)	density	=	0	(gm/cc)
	G	=	0	(J)	H	=	0	(J)	S	=	0	(J/K)	V	=	0	(cc)	Cp	=	0	(J/K)
Viscosity	of	the	System:	1.48	(log	10	poise)
System	mass	=	100.11	(gm)	density	=	2.65	(gm/cc)
	G	=	-1.70617e+06	(J)	H	=	-1.22501e+06	(J)	S	=	287.58	(J/K)	V	=	37.83	(cc)	Cp	=	154.83	(J/K)
Oxygen	delta	moles	=	3.29498e-05	delta	grams	=	0.00105435
	G	=	-12.9	(J)	H	=	1.55	(J)	S	=	0.01	(J/K)	V	=	4.58	(cc)	Cp	=	0	(J/K)
**********----------**********
Title:	Dummy	Title
T	=	1390	(C)	P	=	0.1	(kbars)	log(10)	f	O2	=	-6.4	delta	HM	=	-5.54	NNO	=	-0.77	QFM	=	0	COH	=	2.39	IW	=	3.26
Constraint	Flags:	fO2	path	=	QFM
Liquid	mass	=	100.11	(gm)	density	=	2.65	(gm/cc)	viscosity	=	1.51	(log	10	poise)	(analysis	in	wt	%)
	G	=	-1.70331e+06	(J)	H	=	-1.22657e+06	(J)	S	=	286.65	(J/K)	V	=	37.81	(cc)	Cp	=	154.84	(J/K)
	SiO2	TiO2	Al2O3	Fe2O3	Cr2O3	FeO	MnO	MgO	NiO	CoO	CaO	Na2O	K2O	P2O5	H2O	CO2	SO3	Cl2O-1	F2O-1
	50.19	0.22	17.61	1.21	0	7.39	0.15	12.66	0	0	8.26	2.2	0.11	0	0	0	0	0	0
Total	solids	mass	=	0	(gm)	density	=	0	(gm/cc)
	G	=	0	(J)	H	=	0	(J)	S	=	0	(J/K)	V	=	0	(cc)	Cp	=	0	(J/K)
Viscosity	of	the	System:	1.51	(log	10	poise)
System	mass	=	100.11	(gm)	density	=	2.65	(gm/cc)
	G	=	-1.70331e+06	(J)	H	=	-1.22657e+06	(J)	S	=	286.65	(J/K)	V	=	37.81	(cc)	Cp	=	154.84	(J/K)
Oxygen	delta	moles	=	3.86396e-05	delta	grams	=	0.00123642
	G	=	-15.03	(J)	H	=	1.8	(J)	S	=	0.01	(J/K)	V	=	5.34	(cc)	Cp	=	0	(J/K)
**********----------**********
Title:	Dummy	Title
T	=	1380	(C)	P	=	0.1	(kbars)	log(10)	f	O2	=	-6.49	delta	HM	=	-5.54	NNO	=	-0.77	QFM	=	0	COH	=	2.38	IW	=	3.27
Constraint	Flags:	fO2	path	=	QFM
Liquid	mass	=	100.11	(gm)	density	=	2.65	(gm/cc)	viscosity	=	1.54	(log	10	poise)	(analysis	in	wt	%)
	G	=	-1.70045e+06	(J)	H	=	-1.22812e+06	(J)	S	=	285.72	(J/K)	V	=	37.79	(cc)	Cp	=	154.84	(J/K)
	SiO2	TiO2	Al2O3	Fe2O3	Cr2O3	FeO	MnO	MgO	NiO	CoO	CaO	Na2O	K2O	P2O5	H2O	CO2	SO3	Cl2O-1	F2O-1
	50.19	0.22	17.61	1.21	0	7.39	0.15	12.66	0	0	8.26	2.2	0.11	0	0	0	0	0	0
Total	solids	mass	=	0	(gm)	density	=	0	(gm/cc)
	G	=	0	(J)	H	=	0	(J)	S	=	0	(J/K)	V	=	0	(cc)	Cp	=	0	(J/K)
Viscosity	of	the	System:	1.54	(log	10	poise)
System	mass	=	100.11	(gm)	density	=	2.65	(gm/cc)
	G	=	-1.70045e+06	(J)	H	=	-1.22812e+06	(J)	S	=	285.72	(J/K)	V	=	37.79	(cc)	Cp	=	154.84	(J/K)
Oxygen	delta	moles	=	4.48112e-05	delta	grams	=	0.00143391
	G	=	-17.31	(J)	H	=	2.07	(J)	S	=	0.01	(J/K)	V	=	6.16	(cc)	Cp	=	0	(J/K)
**********----------**********
Title:	Dummy	Title
T	=	1370	(C)	P	=	0.1	(kbars)	log(10)	f	O2	=	-6.58	delta	HM	=	-5.55	NNO	=	-0.77	QFM	=	0	COH	=	2.38	IW	=	3.28
Constraint	Flags:	fO2	path	=	QFM
Liquid	mass	=	100.11	(gm)	density	=	2.65	(gm/cc)	viscosity	=	1.58	(log	10	poise)	(analysis	in	wt	%)
	G	=	-1.6976e+06	(J)	H	=	-1.22967e+06	(J)	S	=	284.78	(J/K)	V	=	37.76	(cc)	Cp	=	154.84	(J/K)
	SiO2	TiO2	Al2O3	Fe2O3	Cr2O3	FeO	MnO	MgO	NiO	CoO	CaO	Na2O	K2O	P2O5	H2O	CO2	SO3	Cl2O-1	F2O-1
	50.19	0.22	17.61	1.22	0	7.39	0.15	12.66	0	0	8.26	2.2	0.11	0	0	0	0	0	0
Total	solids	mass	=	0	(gm)	density	=	0	(gm/cc)
	G	=	0	(J)	H	=	0	(J)	S	=	0	(J/K)	V	=	0	(cc)	Cp	=	0	(J/K)
Viscosity	of	the	System:	1.58	(log	10	poise)
System	mass	=	100.11	(gm)	density	=	2.65	(gm/cc)
	G	=	-1.6976e+06	(J)	H	=	-1.22967e+06	(J)	S	=	284.78	(J/K)	V	=	37.76	(cc)	Cp	=	154.84	(J/K)
Oxygen	delta	moles	=	5.14779e-05	delta	grams	=	0.00164723
	G	=	-19.75	(J)	H	=	2.36	(J)	S	=	0.01	(J/K)	V	=	7.03	(cc)	Cp	=	0	(J/K)
**********----------**********
Title:	Dummy	Title
T	=	1360	(C)	P	=	0.1	(kbars)	log(10)	f	O2	=	-6.67	delta	HM	=	-5.55	NNO	=	-0.76	QFM	=	0	COH	=	2.37	IW	=	3.29
Constraint	Flags:	fO2	path	=	QFM
Liquid	mass	=	100.11	(gm)	density	=	2.65	(gm/cc)	viscosity	=	1.62	(log	10	poise)	(analysis	in	wt	%)
	G	=	-1.69476e+06	(J)	H	=	-1.23122e+06	(J)	S	=	283.83	(J/K)	V	=	37.74	(cc)	Cp	=	154.84	(J/K)
	SiO2	TiO2	Al2O3	Fe2O3	Cr2O3	FeO	MnO	MgO	NiO	CoO	CaO	Na2O	K2O	P2O5	H2O	CO2	SO3	Cl2O-1	F2O-1
	50.19	0.22	17.61	1.22	0	7.38	0.15	12.66	0	0	8.26	2.2	0.11	0	0	0	0	0	0
Total	solids	mass	=	0	(gm)	density	=	0	(gm/cc)
	G	=	0	(J)	H	=	0	(J)	S	=	0	(J/K)	V	=	0	(cc)	Cp	=	0	(J/K)
Viscosity	of	the	System:	1.62	(log	10	poise)
System	mass	=	100.11	(gm)	density	=	2.65	(gm/cc)
	G	=	-1.69476e+06	(J)	H	=	-1.23122e+06	(J)	S	=	283.83	(J/K)	V	=	37.74	(cc)	Cp	=	154.84	(J/K)
Oxygen	delta	moles	=	5.86531e-05	delta	grams	=	0.00187683
	G	=	-22.35	(J)	H	=	2.67	(J)	S	=	0.02	(J/K)	V	=	7.96	(cc)	Cp	=	0	(J/K)
**********----------**********
Title:	Dummy	Title
T	=	1350	(C)	P	=	0.1	(kbars)	log(10)	f	O2	=	-6.76	delta	HM	=	-5.55	NNO	=	-0.76	QFM	=	0	COH	=	2.36	IW	=	3.3
Constraint	Flags:	fO2	path	=	QFM
Liquid	mass	=	100.11	(gm)	density	=	2.65	(gm/cc)	viscosity	=	1.65	(log	10	poise)	(analysis	in	wt	%)
	G	=	-1.69193e+06	(J)	H	=	-1.23277e+06	(J)	S	=	282.88	(J/K)	V	=	37.72	(cc)	Cp	=	154.84	(J/K)
	SiO2	TiO2	Al2O3	Fe2O3	Cr2O3	FeO	MnO	MgO	NiO	CoO	CaO	Na2O	K2O	P2O5	H2O	CO2	SO3	Cl2O-1	F2O-1
	50.19	0.22	17.61	1.22	0	7.38	0.15	12.66	0	0	8.26	2.2	0.11	0	0	0	0	0	0
Total	solids	mass	=	0	(gm)	density	=	0	(gm/cc)
	G	=	0	(J)	H	=	0	(J)	S	=	0	(J/K)	V	=	0	(cc)	Cp	=	0	(J/K)
Viscosity	of	the	System:	1.65	(log	10	poise)
System	mass	=	100.11	(gm)	density	=	2.65	(gm/cc)
	G	=	-1.69193e+06	(J)	H	=	-1.23277e+06	(J)	S	=	282.88	(J/K)	V	=	37.72	(cc)	Cp	=	154.84	(J/K)
Oxygen	delta	moles	=	6.63512e-05	delta	grams	=	0.00212316
	G	=	-25.11	(J)	H	=	2.99	(J)	S	=	0.02	(J/K)	V	=	8.95	(cc)	Cp	=	0	(J/K)
**********----------**********
Title:	Dummy	Title
T	=	1340	(C)	P	=	0.1	(kbars)	log(10)	f	O2	=	-6.85	delta	HM	=	-5.55	NNO	=	-0.76	QFM	=	0	COH	=	2.35	IW	=	3.31
Constraint	Flags:	fO2	path	=	QFM
Liquid	mass	=	100.11	(gm)	density	=	2.66	(gm/cc)	viscosity	=	1.69	(log	10	poise)	(analysis	in	wt	%)
	G	=	-1.68911e+06	(J)	H	=	-1.23432e+06	(J)	S	=	281.93	(J/K)	V	=	37.69	(cc)	Cp	=	154.84	(J/K)
	SiO2	TiO2	Al2O3	Fe2O3	Cr2O3	FeO	MnO	MgO	NiO	CoO	CaO	Na2O	K2O	P2O5	H2O	CO2	SO3	Cl2O-1	F2O-1
	50.19	0.22	17.61	1.22	0	7.38	0.15	12.66	0	0	8.26	2.2	0.11	0	0	0	0	0	0
Total	solids	mass	=	0	(gm)	density	=	0	(gm/cc)
	G	=	0	(J)	H	=	0	(J)	S	=	0	(J/K)	V	=	0	(cc)	Cp	=	0	(J/K)
Viscosity	of	the	System:	1.69	(log	10	poise)
System	mass	=	100.11	(gm)	density	=	2.66	(gm/cc)
	G	=	-1.68911e+06	(J)	H	=	-1.23432e+06	(J)	S	=	281.93	(J/K)	V	=	37.69	(cc)	Cp	=	154.84	(J/K)
Oxygen	delta	moles	=	7.4587e-05	delta	grams	=	0.00238669
	G	=	-28.03	(J)	H	=	3.34	(J)	S	=	0.02	(J/K)	V	=	10	(cc)	Cp	=	0	(J/K)
**********----------**********
Title:	Dummy	Title
T	=	1330	(C)	P	=	0.1	(kbars)	log(10)	f	O2	=	-6.95	delta	HM	=	-5.55	NNO	=	-0.76	QFM	=	0	COH	=	2.34	IW	=	3.32
Constraint	Flags:	fO2	path	=	QFM
Liquid	mass	=	100.11	(gm)	density	=	2.66	(gm/cc)	viscosity	=	1.72	(log	10	poise)	(analysis	in	wt	%)
	G	=	-1.6863e+06	(J)	H	=	-1.23588e+06	(J)	S	=	280.96	(J/K)	V	=	37.67	(cc)	Cp	=	154.84	(J/K)
	SiO2	TiO2	Al2O3	Fe2O3	Cr2O3	FeO	MnO	MgO	NiO	CoO	CaO	Na2O	K2O	P2O5	H2O	CO2	SO3	Cl2O-1	F2O-1
	50.19	0.22	17.61	1.23	0	7.38	0.15	12.66	0	0	8.26	2.2	0.11	0	0	0	0	0	0
Total	solids	mass	=	0	(gm)	density	=	0	(gm/cc)
	G	=	0	(J)	H	=	0	(J)	S	=	0	(J/K)	V	=	0	(cc)	Cp	=	0	(J/K)
Viscosity	of	the	System:	1.72	(log	10	poise)
System	mass	=	100.11	(gm)	density	=	2.66	(gm/cc)
	G	=	-1.6863e+06	(J)	H	=	-1.23588e+06	(J)	S	=	280.96	(J/K)	V	=	37.67	(cc)	Cp	=	154.84	(J/K)
Oxygen	delta	moles	=	8.33758e-05	delta	grams	=	0.00266793
	G	=	-31.12	(J)	H	=	3.7	(J)	S	=	0.02	(J/K)	V	=	11.11	(cc)	Cp	=	0	(J/K)
**********----------**********
Title:	Dummy	Title
T	=	1320	(C)	P	=	0.1	(kbars)	log(10)	f	O2	=	-7.05	delta	HM	=	-5.56	NNO	=	-0.76	QFM	=	0	COH	=	2.34	IW	=	3.33
Constraint	Flags:	fO2	path	=	QFM
Liquid	mass	=	99.01	(gm)	density	=	2.66	(gm/cc)	viscosity	=	1.8	(log	10	poise)	(analysis	in	wt	%)
	G	=	-1.66491e+06	(J)	H	=	-1.22389e+06	(J)	S	=	276.82	(J/K)	V	=	37.27	(cc)	Cp	=	152.83	(J/K)
	SiO2	TiO2	Al2O3	Fe2O3	Cr2O3	FeO	MnO	MgO	NiO	CoO	CaO	Na2O	K2O	P2O5	H2O	CO2	SO3	Cl2O-1	F2O-1
	50.3	0.22	17.81	1.23	0	7.35	0.15	12.25	0	0	8.35	2.22	0.11	0	0	0	0	0	0
olivine	mass	=	1.11	(gm)	density	=	3.18	(gm/cc)	(analysis	in	mole	%)
	(Ca0.00Mg0.89Fe''0.11Mn0.00Co0.00Ni0.00)2SiO4
	G	=	-18567.5	(J)	H	=	-14080.5	(J)	S	=	2.82	(J/K)	V	=	0.35	(cc)	Cp	=	1.42	(J/K)
	tephroite	fayalite	co-olivine	ni-olivine	monticellite	forsterite
	0.19	10.56	0	0	0.76	88.49
Total	solids	mass	=	1.11	(gm)	density	=	3.18	(gm/cc)
	G	=	-18567.5	(J)	H	=	-14080.5	(J)	S	=	2.82	(J/K)	V	=	0.35	(cc)	Cp	=	1.42	(J/K)
Viscosity	of	the	System:	1.81	(log	10	poise)
System	mass	=	100.11	(gm)	density	=	2.66	(gm/cc)
	G	=	-1.68348e+06	(J)	H	=	-1.23797e+06	(J)	S	=	279.64	(J/K)	V	=	37.62	(cc)	Cp	=	154.25	(J/K)
Oxygen	delta	moles	=	4.90553e-05	delta	grams	=	0.00156971
	G	=	-18.18	(J)	H	=	2.16	(J)	S	=	0.01	(J/K)	V	=	6.5	(cc)	Cp	=	0	(J/K)
**********----------**********
Title:	Dummy	Title
T	=	1310	(C)	P	=	0.1	(kbars)	log(10)	f	O2	=	-7.14	delta	HM	=	-5.56	NNO	=	-0.75	QFM	=	0	COH	=	2.33	IW	=	3.34
Constraint	Flags:	fO2	path	=	QFM
Liquid	mass	=	97.81	(gm)	density	=	2.65	(gm/cc)	viscosity	=	1.88	(log	10	poise)	(analysis	in	wt	%)
	G	=	-1.64213e+06	(J)	H	=	-1.21081e+06	(J)	S	=	272.44	(J/K)	V	=	36.84	(cc)	Cp	=	150.66	(J/K)
	SiO2	TiO2	Al2O3	Fe2O3	Cr2O3	FeO	MnO	MgO	NiO	CoO	CaO	Na2O	K2O	P2O5	H2O	CO2	SO3	Cl2O-1	F2O-1
	50.42	0.22	18.03	1.23	0	7.32	0.15	11.82	0	0	8.45	2.25	0.11	0	0	0	0	0	0
olivine	mass	=	2.3	(gm)	density	=	3.19	(gm/cc)	(analysis	in	mole	%)
	(Ca0.00Mg0.89Fe''0.11Mn0.00Co0.00Ni0.00)2SiO4
	G	=	-38540.8	(J)	H	=	-29284.7	(J)	S	=	5.85	(J/K)	V	=	0.72	(cc)	Cp	=	2.96	(J/K)
	tephroite	fayalite	co-olivine	ni-olivine	monticellite	forsterite
	0.2	10.89	0	0	0.78	88.13
Total	solids	mass	=	2.3	(gm)	density	=	3.19	(gm/cc)
	G	=	-38540.8	(J)	H	=	-29284.7	(J)	S	=	5.85	(J/K)	V	=	0.72	(cc)	Cp	=	2.96	(J/K)
Viscosity	of	the	System:	1.91	(log	10	poise)
System	mass	=	100.11	(gm)	density	=	2.67	(gm/cc)
	G	=	-1.68067e+06	(J)	H	=	-1.2401e+06	(J)	S	=	278.29	(J/K)	V	=	37.56	(cc)	Cp	=	153.62	(J/K)
Oxygen	delta	moles	=	8.57848e-06	delta	grams	=	0.000274501
	G	=	-3.16	(J)	H	=	0.37	(J)	S	=	0	(J/K)	V	=	1.13	(cc)	Cp	=	0	(J/K)
**********----------**********
Title:	Dummy	Title
T	=	1300	(C)	P	=	0.1	(kbars)	log(10)	f	O2	=	-7.24	delta	HM	=	-5.56	NNO	=	-0.75	QFM	=	0	COH	=	2.32	IW	=	3.35
Constraint	Flags:	fO2	path	=	QFM
Liquid	mass	=	96.65	(gm)	density	=	2.65	(gm/cc)	viscosity	=	1.96	(log	10	poise)	(analysis	in	wt	%)
	G	=	-1.62017e+06	(J)	H	=	-1.19826e+06	(J)	S	=	268.19	(J/K)	V	=	36.43	(cc)	Cp	=	148.57	(J/K)
	SiO2	TiO2	Al2O3	Fe2O3	Cr2O3	FeO	MnO	MgO	NiO	CoO	CaO	Na2O	K2O	P2O5	H2O	CO2	SO3	Cl2O-1	F2O-1
	50.54	0.23	18.24	1.23	0	7.29	0.15	11.39	0	0	8.55	2.28	0.11	0	0	0	0	0	0
olivine	mass	=	3.46	(gm)	density	=	3.2	(gm/cc)	(analysis	in	mole	%)
	(Ca0.00Mg0.89Fe''0.11Mn0.00Co0.00Ni0.00)2SiO4
	G	=	-57697.9	(J)	H	=	-43926.7	(J)	S	=	8.75	(J/K)	V	=	1.08	(cc)	Cp	=	4.43	(J/K)
	tephroite	fayalite	co-olivine	ni-olivine	monticellite	forsterite
	0.2	11.23	0	0	0.79	87.77
Total	solids	mass	=	3.46	(gm)	density	=	3.2	(gm/cc)
	G	=	-57697.9	(J)	H	=	-43926.7	(J)	S	=	8.75	(J/K)	V	=	1.08	(cc)	Cp	=	4.43	(J/K)
Viscosity	of	the	System:	2.01	(log	10	poise)
System	mass	=	100.11	(gm)	density	=	2.67	(gm/cc)
	G	=	-1.67787e+06	(J)	H	=	-1.24219e+06	(J)	S	=	276.95	(J/K)	V	=	37.51	(cc)	Cp	=	153	(J/K)
Oxygen	delta	moles	=	-3.29852e-05	delta	grams	=	-0.00105549
	G	=	12.05	(J)	H	=	-1.43	(J)	S	=	-0.01	(J/K)	V	=	-4.31	(cc)	Cp	=	0	(J/K)
**********----------**********
Title:	Dummy	Title
T	=	1290	(C)	P	=	0.1	(kbars)	log(10)	f	O2	=	-7.34	delta	HM	=	-5.56	NNO	=	-0.75	QFM	=	0	COH	=	2.31	IW	=	3.36
Constraint	Flags:	fO2	path	=	QFM
Liquid	mass	=	95.52	(gm)	density	=	2.65	(gm/cc)	viscosity	=	2.04	(log	10	poise)	(analysis	in	wt	%)
	G	=	-1.599e+06	(J)	H	=	-1.18621e+06	(J)	S	=	264.08	(J/K)	V	=	36.03	(cc)	Cp	=	146.55	(J/K)
	SiO2	TiO2	Al2O3	Fe2O3	Cr2O3	FeO	MnO	MgO	NiO	CoO	CaO	Na2O	K2O	P2O5	H2O	CO2	SO3	Cl2O-1	F2O-1
	50.66	0.23	18.46	1.23	0	7.24	0.15	10.97	0	0	8.64	2.3	0.12	0	0	0	0	0	0
olivine	mass	=	4.58	(gm)	density	=	3.2	(gm/cc)	(analysis	in	mole	%)
	(Ca0.00Mg0.88Fe''0.12Mn0.00Co0.00Ni0.00)2SiO4
	G	=	-76079.6	(J)	H	=	-58034	(J)	S	=	11.54	(J/K)	V	=	1.43	(cc)	Cp	=	5.86	(J/K)
	tephroite	fayalite	co-olivine	ni-olivine	monticellite	forsterite
	0.21	11.57	0	0	0.81	87.41
Total	solids	mass	=	4.58	(gm)	density	=	3.2	(gm/cc)
	G	=	-76079.6	(J)	H	=	-58034	(J)	S	=	11.54	(J/K)	V	=	1.43	(cc)	Cp	=	5.86	(J/K)
Viscosity	of	the	System:	2.11	(log	10	poise)
System	mass	=	100.11	(gm)	density	=	2.67	(gm/cc)
	G	=	-1.67508e+06	(J)	H	=	-1.24424e+06	(J)	S	=	275.62	(J/K)	V	=	37.46	(cc)	Cp	=	152.41	(J/K)
Oxygen	delta	moles	=	-7.57039e-05	delta	grams	=	-0.00242243
	G	=	27.47	(J)	H	=	-3.25	(J)	S	=	-0.02	(J/K)	V	=	-9.84	(cc)	Cp	=	0	(J/K)
**********----------**********
Title:	Dummy	Title
T	=	1280	(C)	P	=	0.1	(kbars)	log(10)	f	O2	=	-7.44	delta	HM	=	-5.57	NNO	=	-0.75	QFM	=	0	COH	=	2.3	IW	=	3.37
Constraint	Flags:	fO2	path	=	QFM
Liquid	mass	=	94.44	(gm)	density	=	2.65	(gm/cc)	viscosity	=	2.12	(log	10	poise)	(analysis	in	wt	%)
	G	=	-1.57858e+06	(J)	H	=	-1.17464e+06	(J)	S	=	260.08	(J/K)	V	=	35.64	(cc)	Cp	=	144.61	(J/K)
	SiO2	TiO2	Al2O3	Fe2O3	Cr2O3	FeO	MnO	MgO	NiO	CoO	CaO	Na2O	K2O	P2O5	H2O	CO2	SO3	Cl2O-1	F2O-1
	50.78	0.23	18.67	1.23	0	7.19	0.15	10.57	0	0	8.74	2.33	0.12	0	0	0	0	0	0
olivine	mass	=	5.67	(gm)	density	=	3.21	(gm/cc)	(analysis	in	mole	%)
	(Ca0.00Mg0.88Fe''0.12Mn0.00Co0.00Ni0.00)2SiO4
	G	=	-93724.2	(J)	H	=	-71632.1	(J)	S	=	14.22	(J/K)	V	=	1.77	(cc)	Cp	=	7.23	(J/K)
	tephroite	fayalite	co-olivine	ni-olivine	monticellite	forsterite
	0.21	11.93	0	0	0.83	87.03
Total	solids	mass	=	5.67	(gm)	density	=	3.21	(gm/cc)
	G	=	-93724.2	(J)	H	=	-71632.1	(J)	S	=	14.22	(J/K)	V	=	1.77	(cc)	Cp	=	7.23	(J/K)
Viscosity	of	the	System:	2.21	(log	10	poise)
System	mass	=	100.11	(gm)	density	=	2.68	(gm/cc)
	G	=	-1.6723e+06	(J)	H	=	-1.24627e+06	(J)	S	=	274.3	(J/K)	V	=	37.41	(cc)	Cp	=	151.83	(J/K)
Oxygen	delta	moles	=	-0.000119647	delta	grams	=	-0.00382857
	G	=	43.1	(J)	H	=	-5.09	(J)	S	=	-0.03	(J/K)	V	=	-15.45	(cc)	Cp	=	0	(J/K)
**********----------**********
Title:	Dummy	Title
T	=	1270	(C)	P	=	0.1	(kbars)	log(10)	f	O2	=	-7.54	delta	HM	=	-5.57	NNO	=	-0.75	QFM	=	0	COH	=	2.29	IW	=	3.38
Constraint	Flags:	fO2	path	=	QFM
Liquid	mass	=	93.39	(gm)	density	=	2.65	(gm/cc)	viscosity	=	2.2	(log	10	poise)	(analysis	in	wt	%)
	G	=	-1.55887e+06	(J)	H	=	-1.16352e+06	(J)	S	=	256.2	(J/K)	V	=	35.27	(cc)	Cp	=	142.73	(J/K)
	SiO2	TiO2	Al2O3	Fe2O3	Cr2O3	FeO	MnO	MgO	NiO	CoO	CaO	Na2O	K2O	P2O5	H2O	CO2	SO3	Cl2O-1	F2O-1
	50.9	0.24	18.88	1.23	0	7.13	0.15	10.17	0	0	8.83	2.36	0.12	0	0	0	0	0	0
olivine	mass	=	6.72	(gm)	density	=	3.21	(gm/cc)	(analysis	in	mole	%)
	(Ca0.00Mg0.87Fe''0.12Mn0.00Co0.00Ni0.00)2SiO4
	G	=	-110667	(J)	H	=	-84745	(J)	S	=	16.8	(J/K)	V	=	2.09	(cc)	Cp	=	8.55	(J/K)
	tephroite	fayalite	co-olivine	ni-olivine	monticellite	forsterite
	0.22	12.29	0	0	0.85	86.65
Total	solids	mass	=	6.72	(gm)	density	=	3.21	(gm/cc)
	G	=	-110667	(J)	H	=	-84745	(J)	S	=	16.8	(J/K)	V	=	2.09	(cc)	Cp	=	8.55	(J/K)
Viscosity	of	the	System:	2.31	(log	10	poise)
System	mass	=	100.11	(gm)	density	=	2.68	(gm/cc)
	G	=	-1.66954e+06	(J)	H	=	-1.24827e+06	(J)	S	=	273	(J/K)	V	=	37.36	(cc)	Cp	=	151.28	(J/K)
Oxygen	delta	moles	=	-0.000164887	delta	grams	=	-0.00527617
	G	=	58.97	(J)	H	=	-6.95	(J)	S	=	-0.04	(J/K)	V	=	-21.16	(cc)	Cp	=	-0.01	(J/K)
**********----------**********
Title:	Dummy	Title
T	=	1260	(C)	P	=	0.1	(kbars)	log(10)	f	O2	=	-7.65	delta	HM	=	-5.57	NNO	=	-0.74	QFM	=	0	COH	=	2.28	IW	=	3.39
Constraint	Flags:	fO2	path	=	QFM
Liquid	mass	=	92.37	(gm)	density	=	2.65	(gm/cc)	viscosity	=	2.29	(log	10	poise)	(analysis	in	wt	%)
	G	=	-1.53985e+06	(J)	H	=	-1.15284e+06	(J)	S	=	252.43	(J/K)	V	=	34.91	(cc)	Cp	=	140.92	(J/K)
	SiO2	TiO2	Al2O3	Fe2O3	Cr2O3	FeO	MnO	MgO	NiO	CoO	CaO	Na2O	K2O	P2O5	H2O	CO2	SO3	Cl2O-1	F2O-1
	51.02	0.24	19.09	1.23	0	7.06	0.14	9.79	0	0	8.93	2.38	0.12	0	0	0	0	0	0
olivine	mass	=	7.74	(gm)	density	=	3.22	(gm/cc)	(analysis	in	mole	%)
	(Ca0.00Mg0.87Fe''0.13Mn0.00Co0.00Ni0.00)2SiO4
	G	=	-126942	(J)	H	=	-97395.3	(J)	S	=	19.27	(J/K)	V	=	2.4	(cc)	Cp	=	9.82	(J/K)
	tephroite	fayalite	co-olivine	ni-olivine	monticellite	forsterite
	0.23	12.65	0	0	0.86	86.26
Total	solids	mass	=	7.74	(gm)	density	=	3.22	(gm/cc)
	G	=	-126942	(J)	H	=	-97395.3	(J)	S	=	19.27	(J/K)	V	=	2.4	(cc)	Cp	=	9.82	(J/K)
Viscosity	of	the	System:	2.41	(log	10	poise)
System	mass	=	100.1	(gm)	density	=	2.68	(gm/cc)
	G	=	-1.66679e+06	(J)	H	=	-1.25024e+06	(J)	S	=	271.7	(J/K)	V	=	37.32	(cc)	Cp	=	150.74	(J/K)
Oxygen	delta	moles	=	-0.000211493	delta	grams	=	-0.00676752
	G	=	75.09	(J)	H	=	-8.84	(J)	S	=	-0.05	(J/K)	V	=	-26.96	(cc)	Cp	=	-0.01	(J/K)
**********----------**********
Title:	Dummy	Title
T	=	1250	(C)	P	=	0.1	(kbars)	log(10)	f	O2	=	-7.75	delta	HM	=	-5.57	NNO	=	-0.74	QFM	=	0	COH	=	2.27	IW	=	3.4
Constraint	Flags:	fO2	path	=	QFM
Liquid	mass	=	91.38	(gm)	density	=	2.64	(gm/cc)	viscosity	=	2.37	(log	10	poise)	(analysis	in	wt	%)
	G	=	-1.52147e+06	(J)	H	=	-1.14258e+06	(J)	S	=	248.76	(J/K)	V	=	34.56	(cc)	Cp	=	139.18	(J/K)
	SiO2	TiO2	Al2O3	Fe2O3	Cr2O3	FeO	MnO	MgO	NiO	CoO	CaO	Na2O	K2O	P2O5	H2O	CO2	SO3	Cl2O-1	F2O-1
	51.15	0.24	19.29	1.22	0	6.99	0.14	9.41	0	0	9.02	2.41	0.12	0	0	0	0	0	0
olivine	mass	=	8.73	(gm)	density	=	3.22	(gm/cc)	(analysis	in	mole	%)
	(Ca0.00Mg0.87Fe''0.13Mn0.00Co0.00Ni0.00)2SiO4
	G	=	-142581	(J)	H	=	-109604	(J)	S	=	21.65	(J/K)	V	=	2.71	(cc)	Cp	=	11.05	(J/K)
	tephroite	fayalite	co-olivine	ni-olivine	monticellite	forsterite
	0.23	13.03	0	0	0.88	85.86
Total	solids	mass	=	8.73	(gm)	density	=	3.22	(gm/cc)
	G	=	-142581	(J)	H	=	-109604	(J)	S	=	21.65	(J/K)	V	=	2.71	(cc)	Cp	=	11.05	(J/K)
Viscosity	of	the	System:	2.51	(log	10	poise)
System	mass	=	100.1	(gm)	density	=	2.69	(gm/cc)
	G	=	-1.66405e+06	(J)	H	=	-1.25218e+06	(J)	S	=	270.41	(J/K)	V	=	37.27	(cc)	Cp	=	150.23	(J/K)
Oxygen	delta	moles	=	-0.000259538	delta	grams	=	-0.0083049
	G	=	91.48	(J)	H	=	-10.75	(J)	S	=	-0.07	(J/K)	V	=	-32.87	(cc)	Cp	=	-0.01	(J/K)
**********----------**********
Title:	Dummy	Title
T	=	1240	(C)	P	=	0.1	(kbars)	log(10)	f	O2	=	-7.86	delta	HM	=	-5.58	NNO	=	-0.74	QFM	=	0	COH	=	2.27	IW	=	3.41
Constraint	Flags:	fO2	path	=	QFM
Liquid	mass	=	90.41	(gm)	density	=	2.64	(gm/cc)	viscosity	=	2.46	(log	10	poise)	(analysis	in	wt	%)
	G	=	-1.50371e+06	(J)	H	=	-1.13271e+06	(J)	S	=	245.19	(J/K)	V	=	34.23	(cc)	Cp	=	137.49	(J/K)
	SiO2	TiO2	Al2O3	Fe2O3	Cr2O3	FeO	MnO	MgO	NiO	CoO	CaO	Na2O	K2O	P2O5	H2O	CO2	SO3	Cl2O-1	F2O-1
	51.27	0.24	19.5	1.22	0	6.91	0.14	9.05	0	0	9.11	2.43	0.12	0	0	0	0	0	0
olivine	mass	=	9.69	(gm)	density	=	3.23	(gm/cc)	(analysis	in	mole	%)
	(Ca0.00Mg0.86Fe''0.13Mn0.00Co0.00Ni0.00)2SiO4
	G	=	-157612	(J)	H	=	-121390	(J)	S	=	23.94	(J/K)	V	=	3	(cc)	Cp	=	12.24	(J/K)
	tephroite	fayalite	co-olivine	ni-olivine	monticellite	forsterite
	0.24	13.41	0	0	0.9	85.46
Total	solids	mass	=	9.69	(gm)	density	=	3.23	(gm/cc)
	G	=	-157612	(J)	H	=	-121390	(J)	S	=	23.94	(J/K)	V	=	3	(cc)	Cp	=	12.24	(J/K)
Viscosity	of	the	System:	2.61	(log	10	poise)
System	mass	=	100.1	(gm)	density	=	2.69	(gm/cc)
	G	=	-1.66132e+06	(J)	H	=	-1.2541e+06	(J)	S	=	269.13	(J/K)	V	=	37.23	(cc)	Cp	=	149.72	(J/K)
Oxygen	delta	moles	=	-0.000309091	delta	grams	=	-0.00989054
	G	=	108.14	(J)	H	=	-12.69	(J)	S	=	-0.08	(J/K)	V	=	-38.89	(cc)	Cp	=	-0.01	(J/K)
**********----------**********
Title:	Dummy	Title
T	=	1230	(C)	P	=	0.1	(kbars)	log(10)	f	O2	=	-7.96	delta	HM	=	-5.58	NNO	=	-0.74	QFM	=	0	COH	=	2.26	IW	=	3.42
Constraint	Flags:	fO2	path	=	QFM
Liquid	mass	=	89.48	(gm)	density	=	2.64	(gm/cc)	viscosity	=	2.55	(log	10	poise)	(analysis	in	wt	%)
	G	=	-1.48655e+06	(J)	H	=	-1.12322e+06	(J)	S	=	241.71	(J/K)	V	=	33.9	(cc)	Cp	=	135.86	(J/K)
	SiO2	TiO2	Al2O3	Fe2O3	Cr2O3	FeO	MnO	MgO	NiO	CoO	CaO	Na2O	K2O	P2O5	H2O	CO2	SO3	Cl2O-1	F2O-1
	51.39	0.25	19.7	1.21	0	6.82	0.14	8.7	0	0	9.2	2.46	0.12	0	0	0	0	0	0
olivine	mass	=	10.62	(gm)	density	=	3.24	(gm/cc)	(analysis	in	mole	%)
	(Ca0.00Mg0.86Fe''0.14Mn0.00Co0.00Ni0.00)2SiO4
	G	=	-172063	(J)	H	=	-132773	(J)	S	=	26.14	(J/K)	V	=	3.28	(cc)	Cp	=	13.38	(J/K)
	tephroite	fayalite	co-olivine	ni-olivine	monticellite	forsterite
	0.24	13.8	0	0	0.92	85.05
Total	solids	mass	=	10.62	(gm)	density	=	3.24	(gm/cc)
	G	=	-172063	(J)	H	=	-132773	(J)	S	=	26.14	(J/K)	V	=	3.28	(cc)	Cp	=	13.38	(J/K)
Viscosity	of	the	System:	2.72	(log	10	poise)
System	mass	=	100.1	(gm)	density	=	2.69	(gm/cc)
	G	=	-1.65861e+06	(J)	H	=	-1.25599e+06	(J)	S	=	267.85	(J/K)	V	=	37.18	(cc)	Cp	=	149.24	(J/K)
Oxygen	delta	moles	=	-0.00036022	delta	grams	=	-0.0115266
	G	=	125.1	(J)	H	=	-14.66	(J)	S	=	-0.09	(J/K)	V	=	-45.02	(cc)	Cp	=	-0.01	(J/K)
**********----------**********
Title:	Dummy	Title
T	=	1220	(C)	P	=	0.1	(kbars)	log(10)	f	O2	=	-8.07	delta	HM	=	-5.58	NNO	=	-0.74	QFM	=	0	COH	=	2.25	IW	=	3.43
Constraint	Flags:	fO2	path	=	QFM
Liquid	mass	=	78.25	(gm)	density	=	2.64	(gm/cc)	viscosity	=	2.69	(log	10	poise)	(analysis	in	wt	%)
	G	=	-1.29391e+06	(J)	H	=	-979673	(J)	S	=	210.45	(J/K)	V	=	29.69	(cc)	Cp	=	118.15	(J/K)
	SiO2	TiO2	Al2O3	Fe2O3	Cr2O3	FeO	MnO	MgO	NiO	CoO	CaO	Na2O	K2O	P2O5	H2O	CO2	SO3	Cl2O-1	F2O-1
	52.19	0.28	19.18	1.28	0	7.17	0.15	8.17	0	0	8.89	2.56	0.14	0	0	0	0	0	0
olivine	mass	=	13.9	(gm)	density	=	3.25	(gm/cc)	(analysis	in	mole	%)
	(Ca0.00Mg0.85Fe''0.15Mn0.00Co0.00Ni0.00)2SiO4
	G	=	-223166	(J)	H	=	-172329	(J)	S	=	34.05	(J/K)	V	=	4.27	(cc)	Cp	=	17.43	(J/K)
	tephroite	fayalite	co-olivine	ni-olivine	monticellite	forsterite
	0.27	14.94	0	0	0.91	83.88
feldspar	mass	=	7.94	(gm)	density	=	2.67	(gm/cc)	(analysis	in	mole	%)
	K0.00Na0.22Ca0.78Al1.78Si2.22O8
	G	=	-138717	(J)	H	=	-109486	(J)	S	=	19.58	(J/K)	V	=	2.98	(cc)	Cp	=	9.82	(J/K)
	albite	anorthite	sanidine
	22.06	77.87	0.07
Total	solids	mass	=	21.84	(gm)	density	=	3.01	(gm/cc)
	G	=	-361882	(J)	H	=	-281815	(J)	S	=	53.62	(J/K)	V	=	7.25	(cc)	Cp	=	27.24	(J/K)
Viscosity	of	the	System:	3.12	(log	10	poise)
System	mass	=	100.09	(gm)	density	=	2.71	(gm/cc)
	G	=	-1.65579e+06	(J)	H	=	-1.26149e+06	(J)	S	=	264.07	(J/K)	V	=	36.94	(cc)	Cp	=	145.39	(J/K)
Oxygen	delta	moles	=	-0.000633964	delta	grams	=	-0.0202861
	G	=	218.53	(J)	H	=	-25.57	(J)	S	=	-0.16	(J/K)	V	=	-78.7	(cc)	Cp	=	-0.02	(J/K)
**********----------**********
Title:	Dummy	Title
T	=	1210	(C)	P	=	0.1	(kbars)	log(10)	f	O2	=	-8.18	delta	HM	=	-5.58	NNO	=	-0.73	QFM	=	0	COH	=	2.24	IW	=	3.44
Constraint	Flags:	fO2	path	=	QFM
Liquid	mass	=	66.06	(gm)	density	=	2.63	(gm/cc)	viscosity	=	2.85	(log	10	poise)	(analysis	in	wt	%)
	G	=	-1.08657e+06	(J)	H	=	-824314	(J)	S	=	176.82	(J/K)	V	=	25.11	(cc)	Cp	=	99.11	(J/K)
	SiO2	TiO2	Al2O3	Fe2O3	Cr2O3	FeO	MnO	MgO	NiO	CoO	CaO	Na2O	K2O	P2O5	H2O	CO2	SO3	Cl2O-1	F2O-1
	53.22	0.33	18.42	1.35	0	7.58	0.15	7.63	0	0	8.52	2.63	0.16	0	0	0	0	0	0
olivine	mass	=	17.29	(gm)	density	=	3.27	(gm/cc)	(analysis	in	mole	%)
	(Ca0.00Mg0.83Fe''0.16Mn0.00Co0.00Ni0.00)2SiO4
	G	=	-274565	(J)	H	=	-212087	(J)	S	=	42.13	(J/K)	V	=	5.29	(cc)	Cp	=	21.55	(J/K)
	tephroite	fayalite	co-olivine	ni-olivine	monticellite	forsterite
	0.3	16.36	0	0	0.89	82.45
feldspar	mass	=	16.74	(gm)	density	=	2.66	(gm/cc)	(analysis	in	mole	%)
	K0.00Na0.24Ca0.76Al1.76Si2.24O8
	G	=	-291843	(J)	H	=	-230771	(J)	S	=	41.18	(J/K)	V	=	6.29	(cc)	Cp	=	20.67	(J/K)
	albite	anorthite	sanidine
	24.41	75.51	0.08
Total	solids	mass	=	34.02	(gm)	density	=	2.94	(gm/cc)
	G	=	-566409	(J)	H	=	-442858	(J)	S	=	83.3	(J/K)	V	=	11.57	(cc)	Cp	=	42.21	(J/K)
Viscosity	of	the	System:	3.72	(log	10	poise)
System	mass	=	100.08	(gm)	density	=	2.73	(gm/cc)
	G	=	-1.65298e+06	(J)	H	=	-1.26717e+06	(J)	S	=	260.12	(J/K)	V	=	36.68	(cc)	Cp	=	141.32	(J/K)
Oxygen	delta	moles	=	-0.000971419	delta	grams	=	-0.0310843
	G	=	332.36	(J)	H	=	-38.83	(J)	S	=	-0.25	(J/K)	V	=	-119.79	(cc)	Cp	=	-0.04	(J/K)
**********----------**********
Title:	Dummy	Title
T	=	1200	(C)	P	=	0.1	(kbars)	log(10)	f	O2	=	-8.29	delta	HM	=	-5.59	NNO	=	-0.73	QFM	=	0	COH	=	2.23	IW	=	3.45
Constraint	Flags:	fO2	path	=	QFM
Liquid	mass	=	54.29	(gm)	density	=	2.63	(gm/cc)	viscosity	=	2.99	(log	10	poise)	(analysis	in	wt	%)
	G	=	-887797	(J)	H	=	-674732	(J)	S	=	144.63	(J/K)	V	=	20.65	(cc)	Cp	=	78.54	(J/K)
	SiO2	TiO2	Al2O3	Fe2O3	Cr2O3	FeO	MnO	MgO	NiO	CoO	CaO	Na2O	K2O	P2O5	H2O	CO2	SO3	Cl2O-1	F2O-1
	54.06	0.4	17.67	1.43	0	8.02	0.16	7.14	0	0	8.23	2.68	0.19	0	0	0	0	0	0
olivine	mass	=	19.04	(gm)	density	=	3.29	(gm/cc)	(analysis	in	mole	%)
	(Ca0.00Mg0.82Fe''0.18Mn0.00Co0.00Ni0.00)2SiO4
	G	=	-298981	(J)	H	=	-230988	(J)	S	=	46.15	(J/K)	V	=	5.79	(cc)	Cp	=	23.59	(J/K)
	tephroite	fayalite	co-olivine	ni-olivine	monticellite	forsterite
	0.35	17.87	0	0	0.89	80.9
orthopyroxene	mass	=	2	(gm)	density	=	3.23	(gm/cc)	(analysis	in	mole	%)
	opx	Na0.00Ca0.05Fe''0.31Mg1.57Fe'''0.02Ti0.00Al0.12Si1.93O6
	G	=	-32661	(J)	H	=	-25467	(J)	S	=	4.88	(J/K)	V	=	0.62	(cc)	Cp	=	2.54	(J/K)
	diopside	clinoenstatit	hedenbergite	alumino-buffo	buffonite	essenite	jadeite
	-33.27	94.96	31.19	4.9	-4.7	6.8	0.11
feldspar	mass	=	24.74	(gm)	density	=	2.66	(gm/cc)	(analysis	in	mole	%)
	K0.00Na0.27Ca0.73Al1.73Si2.27O8
	G	=	-430775	(J)	H	=	-341272	(J)	S	=	60.76	(J/K)	V	=	9.31	(cc)	Cp	=	30.53	(J/K)
	albite	anorthite	sanidine
	26.56	73.34	0.1
Total	solids	mass	=	45.78	(gm)	density	=	2.91	(gm/cc)
	G	=	-762417	(J)	H	=	-597727	(J)	S	=	111.79	(J/K)	V	=	15.72	(cc)	Cp	=	56.65	(J/K)
Viscosity	of	the	System:	4.73	(log	10	poise)
System	mass	=	100.07	(gm)	density	=	2.75	(gm/cc)
	G	=	-1.65021e+06	(J)	H	=	-1.27246e+06	(J)	S	=	256.43	(J/K)	V	=	36.37	(cc)	Cp	=	135.19	(J/K)
Oxygen	delta	moles	=	-0.00128051	delta	grams	=	-0.0409748
	G	=	434.81	(J)	H	=	-50.71	(J)	S	=	-0.33	(J/K)	V	=	-156.84	(cc)	Cp	=	-0.05	(J/K)
**********----------**********
Title:	Dummy	Title
T	=	1190	(C)	P	=	0.1	(kbars)	log(10)	f	O2	=	-8.41	delta	HM	=	-5.59	NNO	=	-0.73	QFM	=	0	COH	=	2.22	IW	=	3.46
Constraint	Flags:	fO2	path	=	QFM
Liquid	mass	=	36.46	(gm)	density	=	2.65	(gm/cc)	viscosity	=	2.95	(log	10	poise)	(analysis	in	wt	%)
	G	=	-588080	(J)	H	=	-446512	(J)	S	=	96.76	(J/K)	V	=	13.77	(cc)	Cp	=	52.39	(J/K)
	SiO2	TiO2	Al2O3	Fe2O3	Cr2O3	FeO	MnO	MgO	NiO	CoO	CaO	Na2O	K2O	P2O5	H2O	CO2	SO3	Cl2O-1	F2O-1
	53.63	0.59	16.71	1.66	0	9.33	0.21	6.7	0	0	8.03	2.86	0.27	0	0	0	0	0	0
olivine	mass	=	16.1	(gm)	density	=	3.32	(gm/cc)	(analysis	in	mole	%)
	(Ca0.00Mg0.79Fe''0.20Mn0.00Co0.00Ni0.00)2SiO4
	G	=	-248670	(J)	H	=	-191934	(J)	S	=	38.78	(J/K)	V	=	4.85	(cc)	Cp	=	19.76	(J/K)
	tephroite	fayalite	co-olivine	ni-olivine	monticellite	forsterite
	0.49	20.04	0	0	0.94	78.53
orthopyroxene	mass	=	12.3	(gm)	density	=	3.24	(gm/cc)	(analysis	in	mole	%)
	opx	Na0.00Ca0.05Fe''0.35Mg1.53Fe'''0.02Ti0.00Al0.11Si1.93O6
	G	=	-198772	(J)	H	=	-155096	(J)	S	=	29.85	(J/K)	V	=	3.8	(cc)	Cp	=	15.53	(J/K)
	diopside	clinoenstatit	hedenbergite	alumino-buffo	buffonite	essenite	jadeite
	-36	94.46	34.64	4.58	-4.33	6.53	0.12
feldspar	mass	=	35.19	(gm)	density	=	2.65	(gm/cc)	(analysis	in	mole	%)
	K0.00Na0.29Ca0.71Al1.71Si2.29O8
	G	=	-612002	(J)	H	=	-485735	(J)	S	=	86.3	(J/K)	V	=	13.26	(cc)	Cp	=	43.4	(J/K)
	albite	anorthite	sanidine
	28.95	70.88	0.17
Total	solids	mass	=	63.6	(gm)	density	=	2.9	(gm/cc)
	G	=	-1.05944e+06	(J)	H	=	-832765	(J)	S	=	154.93	(J/K)	V	=	21.91	(cc)	Cp	=	78.69	(J/K)
Viscosity	of	the	System	cannot	be	computed.
System	mass	=	100.06	(gm)	density	=	2.8	(gm/cc)
	G	=	-1.64752e+06	(J)	H	=	-1.27928e+06	(J)	S	=	251.68	(J/K)	V	=	35.69	(cc)	Cp	=	131.08	(J/K)
Oxygen	delta	moles	=	-0.00154315	delta	grams	=	-0.0493788
	G	=	520.02	(J)	H	=	-60.55	(J)	S	=	-0.4	(J/K)	V	=	-187.72	(cc)	Cp	=	-0.06	(J/K)
**********----------**********
Title:	Dummy	Title
T	=	1180	(C)	P	=	0.1	(kbars)	log(10)	f	O2	=	-8.52	delta	HM	=	-5.59	NNO	=	-0.73	QFM	=	0	COH	=	2.21	IW	=	3.47
Constraint	Flags:	fO2	path	=	QFM
Liquid	mass	=	24.9	(gm)	density	=	2.67	(gm/cc)	viscosity	=	2.91	(log	10	poise)	(analysis	in	wt	%)
	G	=	-396543	(J)	H	=	-300933	(J)	S	=	65.79	(J/K)	V	=	9.34	(cc)	Cp	=	35.58	(J/K)
	SiO2	TiO2	Al2O3	Fe2O3	Cr2O3	FeO	MnO	MgO	NiO	CoO	CaO	Na2O	K2O	P2O5	H2O	CO2	SO3	Cl2O-1	F2O-1
	53.16	0.84	15.78	1.87	0	10.45	0.26	6.36	0	0	7.98	2.93	0.37	0	0	0	0	0	0
olivine	mass	=	14.83	(gm)	density	=	3.34	(gm/cc)	(analysis	in	mole	%)
	(Ca0.00Mg0.77Fe''0.22Mn0.01Co0.00Ni0.00)2SiO4
	G	=	-225675	(J)	H	=	-174086	(J)	S	=	35.5	(J/K)	V	=	4.44	(cc)	Cp	=	18.06	(J/K)
	tephroite	fayalite	co-olivine	ni-olivine	monticellite	forsterite
	0.64	21.98	0	0	0.99	76.39
orthopyroxene	mass	=	18.32	(gm)	density	=	3.25	(gm/cc)	(analysis	in	mole	%)
	opx	Na0.00Ca0.06Fe''0.38Mg1.50Fe'''0.02Ti0.00Al0.11Si1.93O6
	G	=	-293361	(J)	H	=	-229121	(J)	S	=	44.21	(J/K)	V	=	5.63	(cc)	Cp	=	23	(J/K)
	diopside	clinoenstatit	hedenbergite	alumino-buffo	buffonite	essenite	jadeite
	-38.16	93.88	37.62	4.28	-3.96	6.21	0.13
feldspar	mass	=	41.99	(gm)	density	=	2.65	(gm/cc)	(analysis	in	mole	%)
	K0.00Na0.31Ca0.69Al1.69Si2.31O8
	G	=	-729288	(J)	H	=	-579946	(J)	S	=	102.77	(J/K)	V	=	15.85	(cc)	Cp	=	51.76	(J/K)
	albite	anorthite	sanidine
	30.79	68.97	0.25
Total	solids	mass	=	75.15	(gm)	density	=	2.9	(gm/cc)
	G	=	-1.24832e+06	(J)	H	=	-983153	(J)	S	=	182.48	(J/K)	V	=	25.91	(cc)	Cp	=	92.81	(J/K)
Viscosity	of	the	System	cannot	be	computed.
System	mass	=	100.05	(gm)	density	=	2.84	(gm/cc)
	G	=	-1.64487e+06	(J)	H	=	-1.28409e+06	(J)	S	=	248.27	(J/K)	V	=	35.26	(cc)	Cp	=	128.39	(J/K)
Oxygen	delta	moles	=	-0.00182003	delta	grams	=	-0.0582387
	G	=	608.65	(J)	H	=	-70.75	(J)	S	=	-0.47	(J/K)	V	=	-219.89	(cc)	Cp	=	-0.07	(J/K)
**********----------**********
Title:	Dummy	Title
T	=	1170	(C)	P	=	0.1	(kbars)	log(10)	f	O2	=	-8.64	delta	HM	=	-5.59	NNO	=	-0.72	QFM	=	0	COH	=	2.2	IW	=	3.48
Constraint	Flags:	fO2	path	=	QFM
Liquid	mass	=	17.05	(gm)	density	=	2.68	(gm/cc)	viscosity	=	2.87	(log	10	poise)	(analysis	in	wt	%)
	G	=	-268448	(J)	H	=	-203725	(J)	S	=	44.85	(J/K)	V	=	6.35	(cc)	Cp	=	24.26	(J/K)
	SiO2	TiO2	Al2O3	Fe2O3	Cr2O3	FeO	MnO	MgO	NiO	CoO	CaO	Na2O	K2O	P2O5	H2O	CO2	SO3	Cl2O-1	F2O-1
	52.63	1.2	14.91	2.05	0	11.35	0.29	6.11	0	0	8.07	2.91	0.48	0	0	0	0	0	0
olivine	mass	=	14.37	(gm)	density	=	3.37	(gm/cc)	(analysis	in	mole	%)
	(Ca0.01Mg0.76Fe''0.24Mn0.01Co0.00Ni0.00)2SiO4
	G	=	-215740	(J)	H	=	-166407	(J)	S	=	34.18	(J/K)	V	=	4.27	(cc)	Cp	=	17.36	(J/K)
	tephroite	fayalite	co-olivine	ni-olivine	monticellite	forsterite
	0.77	23.63	0	0	1.06	74.54
orthopyroxene	mass	=	22.05	(gm)	density	=	3.26	(gm/cc)	(analysis	in	mole	%)
	opx	Na0.00Ca0.07Fe''0.40Mg1.47Fe'''0.02Ti0.00Al0.10Si1.94O6
	G	=	-350348	(J)	H	=	-273974	(J)	S	=	52.92	(J/K)	V	=	6.76	(cc)	Cp	=	27.55	(J/K)
	diopside	clinoenstatit	hedenbergite	alumino-buffo	buffonite	essenite	jadeite
	-39.7	93.21	40.1	3.99	-3.6	5.87	0.14
feldspar	mass	=	46.58	(gm)	density	=	2.65	(gm/cc)	(analysis	in	mole	%)
	K0.00Na0.32Ca0.68Al1.68Si2.32O8
	G	=	-807710	(J)	H	=	-643608	(J)	S	=	113.71	(J/K)	V	=	17.59	(cc)	Cp	=	57.36	(J/K)
	albite	anorthite	sanidine
	32.15	67.5	0.35
Total	solids	mass	=	82.99	(gm)	density	=	2.9	(gm/cc)
	G	=	-1.3738e+06	(J)	H	=	-1.08399e+06	(J)	S	=	200.82	(J/K)	V	=	28.61	(cc)	Cp	=	102.27	(J/K)
Viscosity	of	the	System	cannot	be	computed.
System	mass	=	100.04	(gm)	density	=	2.86	(gm/cc)
	G	=	-1.64225e+06	(J)	H	=	-1.28771e+06	(J)	S	=	245.66	(J/K)	V	=	34.97	(cc)	Cp	=	126.53	(J/K)
Oxygen	delta	moles	=	-0.00208648	delta	grams	=	-0.0667649
	G	=	692.4	(J)	H	=	-80.35	(J)	S	=	-0.54	(J/K)	V	=	-250.35	(cc)	Cp	=	-0.08	(J/K)
**********----------**********
Title:	Dummy	Title
T	=	1160	(C)	P	=	0.1	(kbars)	log(10)	f	O2	=	-8.76	delta	HM	=	-5.6	NNO	=	-0.72	QFM	=	0	COH	=	2.19	IW	=	3.5
Constraint	Flags:	fO2	path	=	QFM
Liquid	mass	=	9.83	(gm)	density	=	2.69	(gm/cc)	viscosity	=	2.91	(log	10	poise)	(analysis	in	wt	%)
	G	=	-154003	(J)	H	=	-117109	(J)	S	=	25.74	(J/K)	V	=	3.65	(cc)	Cp	=	13.93	(J/K)
	SiO2	TiO2	Al2O3	Fe2O3	Cr2O3	FeO	MnO	MgO	NiO	CoO	CaO	Na2O	K2O	P2O5	H2O	CO2	SO3	Cl2O-1	F2O-1
	52.37	1.87	14.71	2.07	0	11.35	0.34	5.78	0	0	7.98	2.85	0.68	0	0	0	0	0	0
olivine	mass	=	14.11	(gm)	density	=	3.38	(gm/cc)	(analysis	in	mole	%)
	(Ca0.01Mg0.74Fe''0.25Mn0.01Co0.00Ni0.00)2SiO4
	G	=	-210008	(J)	H	=	-162134	(J)	S	=	33.4	(J/K)	V	=	4.17	(cc)	Cp	=	16.97	(J/K)
	tephroite	fayalite	co-olivine	ni-olivine	monticellite	forsterite
	0.92	24.63	0	0	1.05	73.4
orthopyroxene	mass	=	14.02	(gm)	density	=	3.27	(gm/cc)	(analysis	in	mole	%)
	opx	Na0.00Ca0.07Fe''0.42Mg1.45Fe'''0.02Ti0.00Al0.10Si1.94O6
	G	=	-221723	(J)	H	=	-173699	(J)	S	=	33.51	(J/K)	V	=	4.29	(cc)	Cp	=	17.47	(J/K)
	diopside	clinoenstatit	hedenbergite	alumino-buffo	buffonite	essenite	jadeite
	-41.16	93.16	41.51	4.04	-3.46	5.76	0.15
clinopyroxene	mass	=	12.13	(gm)	density	=	3.28	(gm/cc)	(analysis	in	mole	%)
	cpx	Na0.00Ca0.14Fe''0.46Mg1.31Fe'''0.03Ti0.00Al0.13Si1.91O6
	G	=	-188965	(J)	H	=	-147431	(J)	S	=	28.98	(J/K)	V	=	3.7	(cc)	Cp	=	14.87	(J/K)
	diopside	clinoenstatit	hedenbergite	alumino-buffo	buffonite	essenite	jadeite
	-40.78	85.8	46.04	5.33	-4.39	7.63	0.37
feldspar	mass	=	49.95	(gm)	density	=	2.65	(gm/cc)	(analysis	in	mole	%)
	K0.01Na0.34Ca0.66Al1.66Si2.34O8
	G	=	-864980	(J)	H	=	-690610	(J)	S	=	121.67	(J/K)	V	=	18.88	(cc)	Cp	=	61.47	(J/K)
	albite	anorthite	sanidine
	33.67	65.83	0.5
Total	solids	mass	=	90.21	(gm)	density	=	2.91	(gm/cc)
	G	=	-1.48568e+06	(J)	H	=	-1.17387e+06	(J)	S	=	217.56	(J/K)	V	=	31.05	(cc)	Cp	=	110.78	(J/K)
Viscosity	of	the	System	cannot	be	computed.
System	mass	=	100.04	(gm)	density	=	2.88	(gm/cc)
	G	=	-1.63968e+06	(J)	H	=	-1.29098e+06	(J)	S	=	243.31	(J/K)	V	=	34.7	(cc)	Cp	=	124.71	(J/K)
Oxygen	delta	moles	=	-0.00229986	delta	grams	=	-0.0735927
	G	=	757.31	(J)	H	=	-87.73	(J)	S	=	-0.59	(J/K)	V	=	-274.04	(cc)	Cp	=	-0.08	(J/K)
**********----------**********
Title:	Dummy	Title
T	=	1150	(C)	P	=	0.1	(kbars)	log(10)	f	O2	=	-8.88	delta	HM	=	-5.6	NNO	=	-0.72	QFM	=	0	COH	=	2.18	IW	=	3.51
Constraint	Flags:	fO2	path	=	QFM
Liquid	mass	=	5.48	(gm)	density	=	2.7	(gm/cc)	viscosity	=	2.93	(log	10	poise)	(analysis	in	wt	%)
	G	=	-85707.5	(J)	H	=	-65343.5	(J)	S	=	14.31	(J/K)	V	=	2.03	(cc)	Cp	=	7.76	(J/K)
	SiO2	TiO2	Al2O3	Fe2O3	Cr2O3	FeO	MnO	MgO	NiO	CoO	CaO	Na2O	K2O	P2O5	H2O	CO2	SO3	Cl2O-1	F2O-1
	51.85	2.85	14.63	2.05	0	11.09	0.38	5.56	0	0	8.02	2.65	0.91	0	0	0	0	0	0
olivine	mass	=	13.91	(gm)	density	=	3.39	(gm/cc)	(analysis	in	mole	%)
	(Ca0.01Mg0.74Fe''0.25Mn0.01Co0.00Ni0.00)2SiO4
	G	=	-205823	(J)	H	=	-159160	(J)	S	=	32.79	(J/K)	V	=	4.1	(cc)	Cp	=	16.67	(J/K)
	tephroite	fayalite	co-olivine	ni-olivine	monticellite	forsterite
	1.03	25.21	0	0	1.03	72.72
orthopyroxene	mass	=	8.74	(gm)	density	=	3.28	(gm/cc)	(analysis	in	mole	%)
	opx	Na0.00Ca0.07Fe''0.42Mg1.45Fe'''0.02Ti0.00Al0.10Si1.93O6
	G	=	-137657	(J)	H	=	-108069	(J)	S	=	20.79	(J/K)	V	=	2.67	(cc)	Cp	=	10.86	(J/K)
	diopside	clinoenstatit	hedenbergite	alumino-buffo	buffonite	essenite	jadeite
	-42.18	93.22	42.28	4.19	-3.36	5.69	0.15
clinopyroxene	mass	=	19.98	(gm)	density	=	3.28	(gm/cc)	(analysis	in	mole	%)
	cpx	Na0.00Ca0.14Fe''0.47Mg1.30Fe'''0.03Ti0.01Al0.13Si1.91O6
	G	=	-310097	(J)	H	=	-242451	(J)	S	=	47.53	(J/K)	V	=	6.09	(cc)	Cp	=	24.43	(J/K)
	diopside	clinoenstatit	hedenbergite	alumino-buffo	buffonite	essenite	jadeite
	-41.69	85.64	46.78	5.59	-4.22	7.52	0.38
feldspar	mass	=	51.93	(gm)	density	=	2.64	(gm/cc)	(analysis	in	mole	%)
	K0.01Na0.35Ca0.65Al1.65Si2.35O8
	G	=	-897902	(J)	H	=	-718389	(J)	S	=	126.14	(J/K)	V	=	19.64	(cc)	Cp	=	63.85	(J/K)
	albite	anorthite	sanidine
	34.6	64.73	0.67
Total	solids	mass	=	94.55	(gm)	density	=	2.91	(gm/cc)
	G	=	-1.55148e+06	(J)	H	=	-1.22807e+06	(J)	S	=	227.25	(J/K)	V	=	32.5	(cc)	Cp	=	115.81	(J/K)
Viscosity	of	the	System	cannot	be	computed.
System	mass	=	100.03	(gm)	density	=	2.9	(gm/cc)
	G	=	-1.63719e+06	(J)	H	=	-1.29341e+06	(J)	S	=	241.56	(J/K)	V	=	34.53	(cc)	Cp	=	123.57	(J/K)
Oxygen	delta	moles	=	-0.0024211	delta	grams	=	-0.0774723
	G	=	791.02	(J)	H	=	-91.48	(J)	S	=	-0.62	(J/K)	V	=	-286.48	(cc)	Cp	=	-0.09	(J/K)
**********----------**********
Title:	Dummy	Title
T	=	1140	(C)	P	=	0.1	(kbars)	log(10)	f	O2	=	-9	delta	HM	=	-5.6	NNO	=	-0.72	QFM	=	0	COH	=	2.17	IW	=	3.52
Constraint	Flags:	fO2	path	=	QFM
Liquid	mass	=	3.09	(gm)	density	=	2.71	(gm/cc)	viscosity	=	2.88	(log	10	poise)	(analysis	in	wt	%)
	G	=	-48116	(J)	H	=	-36762.8	(J)	S	=	8.03	(J/K)	V	=	1.14	(cc)	Cp	=	4.38	(J/K)
	SiO2	TiO2	Al2O3	Fe2O3	Cr2O3	FeO	MnO	MgO	NiO	CoO	CaO	Na2O	K2O	P2O5	H2O	CO2	SO3	Cl2O-1	F2O-1
	50.77	4.13	14.43	2.05	0	11.01	0.41	5.47	0	0	8.28	2.31	1.13	0	0	0	0	0	0
olivine	mass	=	13.74	(gm)	density	=	3.4	(gm/cc)	(analysis	in	mole	%)
	(Ca0.01Mg0.73Fe''0.26Mn0.01Co0.00Ni0.00)2SiO4
	G	=	-202394	(J)	H	=	-156813	(J)	S	=	32.26	(J/K)	V	=	4.04	(cc)	Cp	=	16.43	(J/K)
	tephroite	fayalite	co-olivine	ni-olivine	monticellite	forsterite
	1.11	25.61	0	0	1.02	72.26
orthopyroxene	mass	=	7.04	(gm)	density	=	3.28	(gm/cc)	(analysis	in	mole	%)
	opx	Na0.00Ca0.07Fe''0.43Mg1.44Fe'''0.02Ti0.01Al0.10Si1.93O6
	G	=	-110557	(J)	H	=	-86989.2	(J)	S	=	16.68	(J/K)	V	=	2.14	(cc)	Cp	=	8.73	(J/K)
	diopside	clinoenstatit	hedenbergite	alumino-buffo	buffonite	essenite	jadeite
	-42.89	93.24	42.79	4.36	-3.25	5.59	0.15
clinopyroxene	mass	=	23.12	(gm)	density	=	3.29	(gm/cc)	(analysis	in	mole	%)
	cpx	Na0.00Ca0.14Fe''0.47Mg1.29Fe'''0.03Ti0.01Al0.14Si1.91O6
	G	=	-357834	(J)	H	=	-280413	(J)	S	=	54.79	(J/K)	V	=	7.03	(cc)	Cp	=	28.21	(J/K)
	diopside	clinoenstatit	hedenbergite	alumino-buffo	buffonite	essenite	jadeite
	-42.13	85.29	47.21	5.89	-4.04	7.38	0.4
feldspar	mass	=	53.04	(gm)	density	=	2.64	(gm/cc)	(analysis	in	mole	%)
	K0.01Na0.35Ca0.64Al1.64Si2.36O8
	G	=	-915837	(J)	H	=	-734330	(J)	S	=	128.44	(J/K)	V	=	20.07	(cc)	Cp	=	65.16	(J/K)
	albite	anorthite	sanidine
	35.06	64.13	0.82
Total	solids	mass	=	96.94	(gm)	density	=	2.91	(gm/cc)
	G	=	-1.58662e+06	(J)	H	=	-1.25855e+06	(J)	S	=	232.16	(J/K)	V	=	33.29	(cc)	Cp	=	118.53	(J/K)
Viscosity	of	the	System	cannot	be	computed.
System	mass	=	100.03	(gm)	density	=	2.91	(gm/cc)
	G	=	-1.63474e+06	(J)	H	=	-1.29531e+06	(J)	S	=	240.19	(J/K)	V	=	34.43	(cc)	Cp	=	122.91	(J/K)
Oxygen	delta	moles	=	-0.00249073	delta	grams	=	-0.0797004
	G	=	807.4	(J)	H	=	-93.2	(J)	S	=	-0.64	(J/K)	V	=	-292.64	(cc)	Cp	=	-0.09	(J/K)
**********----------**********
Title:	Dummy	Title
T	=	1130	(C)	P	=	0.1	(kbars)	log(10)	f	O2	=	-9.12	delta	HM	=	-5.61	NNO	=	-0.71	QFM	=	0	COH	=	2.15	IW	=	3.53
Constraint	Flags:	fO2	path	=	QFM
Liquid	mass	=	1.72	(gm)	density	=	2.75	(gm/cc)	viscosity	=	2.69	(log	10	poise)	(analysis	in	wt	%)
	G	=	-26389	(J)	H	=	-20180.7	(J)	S	=	4.42	(J/K)	V	=	0.62	(cc)	Cp	=	2.43	(J/K)
	SiO2	TiO2	Al2O3	Fe2O3	Cr2O3	FeO	MnO	MgO	NiO	CoO	CaO	Na2O	K2O	P2O5	H2O	CO2	SO3	Cl2O-1	F2O-1
	48.71	5.85	13.94	2.13	0	11.43	0.46	5.58	0	0	8.79	1.84	1.27	0	0	0	0	0	0
olivine	mass	=	13.6	(gm)	density	=	3.4	(gm/cc)	(analysis	in	mole	%)
	(Ca0.01Mg0.73Fe''0.26Mn0.01Co0.00Ni0.00)2SiO4
	G	=	-199522	(J)	H	=	-154915	(J)	S	=	31.79	(J/K)	V	=	4	(cc)	Cp	=	16.22	(J/K)
	tephroite	fayalite	co-olivine	ni-olivine	monticellite	forsterite
	1.16	25.92	0	0	1	71.91
orthopyroxene	mass	=	7.12	(gm)	density	=	3.28	(gm/cc)	(analysis	in	mole	%)
	opx	Na0.00Ca0.07Fe''0.43Mg1.44Fe'''0.02Ti0.01Al0.10Si1.93O6
	G	=	-111658	(J)	H	=	-88059.3	(J)	S	=	16.82	(J/K)	V	=	2.17	(cc)	Cp	=	8.83	(J/K)
	diopside	clinoenstatit	hedenbergite	alumino-buffo	buffonite	essenite	jadeite
	-43.44	93.24	43.17	4.53	-3.14	5.49	0.15
clinopyroxene	mass	=	23.89	(gm)	density	=	3.29	(gm/cc)	(analysis	in	mole	%)
	cpx	Na0.00Ca0.15Fe''0.47Mg1.29Fe'''0.03Ti0.01Al0.14Si1.90O6
	G	=	-368881	(J)	H	=	-289757	(J)	S	=	56.39	(J/K)	V	=	7.26	(cc)	Cp	=	29.09	(J/K)
	diopside	clinoenstatit	hedenbergite	alumino-buffo	buffonite	essenite	jadeite
	-42.28	84.83	47.47	6.2	-3.87	7.24	0.41
feldspar	mass	=	53.7	(gm)	density	=	2.64	(gm/cc)	(analysis	in	mole	%)
	K0.01Na0.35Ca0.64Al1.64Si2.36O8
	G	=	-925866	(J)	H	=	-744018	(J)	S	=	129.6	(J/K)	V	=	20.32	(cc)	Cp	=	65.9	(J/K)
	albite	anorthite	sanidine
	35.26	63.79	0.95
Total	solids	mass	=	98.31	(gm)	density	=	2.91	(gm/cc)
	G	=	-1.60593e+06	(J)	H	=	-1.27675e+06	(J)	S	=	234.6	(J/K)	V	=	33.74	(cc)	Cp	=	120.05	(J/K)
Viscosity	of	the	System	cannot	be	computed.
System	mass	=	100.03	(gm)	density	=	2.91	(gm/cc)
	G	=	-1.63232e+06	(J)	H	=	-1.29693e+06	(J)	S	=	239.02	(J/K)	V	=	34.37	(cc)	Cp	=	122.48	(J/K)
Oxygen	delta	moles	=	-0.0025352	delta	grams	=	-0.0811233
	G	=	815.33	(J)	H	=	-93.94	(J)	S	=	-0.65	(J/K)	V	=	-295.76	(cc)	Cp	=	-0.09	(J/K)
**********----------**********
Title:	Dummy	Title
T	=	1120	(C)	P	=	0.1	(kbars)	log(10)	f	O2	=	-9.25	delta	HM	=	-5.61	NNO	=	-0.71	QFM	=	0	COH	=	2.14	IW	=	3.54
Constraint	Flags:	fO2	path	=	QFM
olivine	mass	=	13.46	(gm)	density	=	3.41	(gm/cc)	(analysis	in	mole	%)
	(Ca0.00Mg0.73Fe''0.26Mn0.01Co0.00Ni0.00)2SiO4
	G	=	-196644	(J)	H	=	-152994	(J)	S	=	31.33	(J/K)	V	=	3.95	(cc)	Cp	=	16.02	(J/K)
	tephroite	fayalite	co-olivine	ni-olivine	monticellite	forsterite
	1.22	26.28	0	0	1	71.51
orthopyroxene	mass	=	8.2	(gm)	density	=	3.29	(gm/cc)	(analysis	in	mole	%)
	opx	Na0.00Ca0.07Fe''0.44Mg1.43Fe'''0.02Ti0.01Al0.10Si1.93O6
	G	=	-128119	(J)	H	=	-101270	(J)	S	=	19.27	(J/K)	V	=	2.49	(cc)	Cp	=	10.14	(J/K)
	diopside	clinoenstatit	hedenbergite	alumino-buffo	buffonite	essenite	jadeite
	-43.55	93	43.77	4.34	-3.04	5.31	0.15
clinopyroxene	mass	=	23.63	(gm)	density	=	3.29	(gm/cc)	(analysis	in	mole	%)
	cpx	Na0.00Ca0.16Fe''0.48Mg1.28Fe'''0.03Ti0.01Al0.14Si1.91O6
	G	=	-363958	(J)	H	=	-286587	(J)	S	=	55.54	(J/K)	V	=	7.17	(cc)	Cp	=	28.72	(J/K)
	diopside	clinoenstatit	hedenbergite	alumino-buffo	buffonite	essenite	jadeite
	-41.55	83.97	47.8	6.04	-3.77	7.08	0.42
feldspar	mass	=	54.53	(gm)	density	=	2.64	(gm/cc)	(analysis	in	mole	%)
	K0.01Na0.35Ca0.64Al1.64Si2.36O8
	G	=	-938735	(J)	H	=	-756042	(J)	S	=	131.14	(J/K)	V	=	20.63	(cc)	Cp	=	66.85	(J/K)
	albite	anorthite	sanidine
	35.23	63.6	1.17
rhm-oxide	mass	=	0.21	(gm)	density	=	4.39	(gm/cc)	(analysis	in	mole	%)
	Mn0.03Fe''0.52Mg0.30Fe'''0.15Al0.16Ti0.84O3
	G	=	-2444.36	(J)	H	=	-1816.59	(J)	S	=	0.45	(J/K)	V	=	0.05	(cc)	Cp	=	0.21	(J/K)
	geikielite	hematite	ilmenite	pyrophanite	corundum
	29.65	7.71	52.04	2.79	7.81
Total	solids	mass	=	100.03	(gm)	density	=	2.92	(gm/cc)
	G	=	-1.6299e+06	(J)	H	=	-1.29871e+06	(J)	S	=	237.73	(J/K)	V	=	34.29	(cc)	Cp	=	121.93	(J/K)
Viscosity	of	the	System	cannot	be	computed.
System	mass	=	100.03	(gm)	density	=	2.92	(gm/cc)
	G	=	-1.6299e+06	(J)	H	=	-1.29871e+06	(J)	S	=	237.73	(J/K)	V	=	34.29	(cc)	Cp	=	121.93	(J/K)
Oxygen	delta	moles	=	-0.00259539	delta	grams	=	-0.0830492
	G	=	828.06	(J)	H	=	-95.23	(J)	S	=	-0.66	(J/K)	V	=	-300.63	(cc)	Cp	=	-0.09	(J/K)
**********----------**********
Title:	Dummy	Title
T	=	1110	(C)	P	=	0.1	(kbars)	log(10)	f	O2	=	-9.37	delta	HM	=	-5.61	NNO	=	-0.71	QFM	=	0	COH	=	2.13	IW	=	3.56
Constraint	Flags:	fO2	path	=	QFM
olivine	mass	=	13.62	(gm)	density	=	3.41	(gm/cc)	(analysis	in	mole	%)
	(Ca0.00Mg0.72Fe''0.27Mn0.01Co0.00Ni0.00)2SiO4
	G	=	-198303	(J)	H	=	-154622	(J)	S	=	31.58	(J/K)	V	=	3.99	(cc)	Cp	=	16.18	(J/K)
	tephroite	fayalite	co-olivine	ni-olivine	monticellite	forsterite
	1.2	26.61	0	0	0.99	71.2
orthopyroxene	mass	=	11.7	(gm)	density	=	3.29	(gm/cc)	(analysis	in	mole	%)
	opx	Na0.00Ca0.07Fe''0.44Mg1.42Fe'''0.02Ti0.01Al0.09Si1.94O6
	G	=	-182330	(J)	H	=	-144450	(J)	S	=	27.39	(J/K)	V	=	3.56	(cc)	Cp	=	14.45	(J/K)
	diopside	clinoenstatit	hedenbergite	alumino-buffo	buffonite	essenite	jadeite
	-43.61	92.75	44.35	4.16	-2.95	5.15	0.15
clinopyroxene	mass	=	19.76	(gm)	density	=	3.3	(gm/cc)	(analysis	in	mole	%)
	cpx	Na0.00Ca0.17Fe''0.48Mg1.26Fe'''0.03Ti0.01Al0.13Si1.91O6
	G	=	-303606	(J)	H	=	-239659	(J)	S	=	46.23	(J/K)	V	=	5.99	(cc)	Cp	=	23.96	(J/K)
	diopside	clinoenstatit	hedenbergite	alumino-buffo	buffonite	essenite	jadeite
	-40.55	82.95	48.05	5.86	-3.69	6.95	0.44
feldspar	mass	=	54.71	(gm)	density	=	2.64	(gm/cc)	(analysis	in	mole	%)
	K0.01Na0.35Ca0.64Al1.64Si2.36O8
	G	=	-940507	(J)	H	=	-759210	(J)	S	=	131.08	(J/K)	V	=	20.69	(cc)	Cp	=	67	(J/K)
	albite	anorthite	sanidine
	35.14	63.7	1.16
rhm-oxide	mass	=	0.24	(gm)	density	=	4.39	(gm/cc)	(analysis	in	mole	%)
	Mn0.03Fe''0.53Mg0.29Fe'''0.16Al0.15Ti0.85O3
	G	=	-2741.31	(J)	H	=	-2041.92	(J)	S	=	0.51	(J/K)	V	=	0.05	(cc)	Cp	=	0.24	(J/K)
	geikielite	hematite	ilmenite	pyrophanite	corundum
	29.3	7.75	52.66	2.72	7.56
Total	solids	mass	=	100.03	(gm)	density	=	2.92	(gm/cc)
	G	=	-1.62749e+06	(J)	H	=	-1.29998e+06	(J)	S	=	236.78	(J/K)	V	=	34.29	(cc)	Cp	=	121.83	(J/K)
Viscosity	of	the	System	cannot	be	computed.
System	mass	=	100.03	(gm)	density	=	2.92	(gm/cc)
	G	=	-1.62749e+06	(J)	H	=	-1.29998e+06	(J)	S	=	236.78	(J/K)	V	=	34.29	(cc)	Cp	=	121.83	(J/K)
Oxygen	delta	moles	=	-0.00266515	delta	grams	=	-0.0852815
	G	=	843.51	(J)	H	=	-96.83	(J)	S	=	-0.68	(J/K)	V	=	-306.49	(cc)	Cp	=	-0.1	(J/K)
**********----------**********
Title:	Dummy	Title
T	=	1100	(C)	P	=	0.1	(kbars)	log(10)	f	O2	=	-9.5	delta	HM	=	-5.61	NNO	=	-0.71	QFM	=	0	COH	=	2.12	IW	=	3.57
Constraint	Flags:	fO2	path	=	QFM
olivine	mass	=	13.78	(gm)	density	=	3.42	(gm/cc)	(analysis	in	mole	%)
	(Ca0.00Mg0.72Fe''0.27Mn0.01Co0.00Ni0.00)2SiO4
	G	=	-199927	(J)	H	=	-156236	(J)	S	=	31.82	(J/K)	V	=	4.03	(cc)	Cp	=	16.34	(J/K)
	tephroite	fayalite	co-olivine	ni-olivine	monticellite	forsterite
	1.19	26.91	0	0	0.99	70.92
orthopyroxene	mass	=	14.89	(gm)	density	=	3.29	(gm/cc)	(analysis	in	mole	%)
	opx	Na0.00Ca0.07Fe''0.45Mg1.42Fe'''0.02Ti0.01Al0.09Si1.94O6
	G	=	-231502	(J)	H	=	-183825	(J)	S	=	34.72	(J/K)	V	=	4.52	(cc)	Cp	=	18.37	(J/K)
	diopside	clinoenstatit	hedenbergite	alumino-buffo	buffonite	essenite	jadeite
	-43.61	92.46	44.93	3.97	-2.85	4.96	0.15
clinopyroxene	mass	=	16.2	(gm)	density	=	3.3	(gm/cc)	(analysis	in	mole	%)
	cpx	Na0.00Ca0.18Fe''0.48Mg1.25Fe'''0.03Ti0.01Al0.13Si1.91O6
	G	=	-248456	(J)	H	=	-196628	(J)	S	=	37.74	(J/K)	V	=	4.91	(cc)	Cp	=	19.61	(J/K)
	diopside	clinoenstatit	hedenbergite	alumino-buffo	buffonite	essenite	jadeite
	-39.23	81.76	48.13	5.69	-3.62	6.82	0.45
feldspar	mass	=	54.88	(gm)	density	=	2.64	(gm/cc)	(analysis	in	mole	%)
	K0.01Na0.35Ca0.64Al1.64Si2.36O8
	G	=	-942177	(J)	H	=	-762302	(J)	S	=	130.99	(J/K)	V	=	20.75	(cc)	Cp	=	67.14	(J/K)
	albite	anorthite	sanidine
	35.04	63.8	1.16
rhm-oxide	mass	=	0.26	(gm)	density	=	4.4	(gm/cc)	(analysis	in	mole	%)
	Mn0.03Fe''0.53Mg0.29Fe'''0.16Al0.15Ti0.85O3
	G	=	-3023.86	(J)	H	=	-2257.71	(J)	S	=	0.56	(J/K)	V	=	0.06	(cc)	Cp	=	0.26	(J/K)
	geikielite	hematite	ilmenite	pyrophanite	corundum
	28.94	7.78	53.25	2.65	7.37
Total	solids	mass	=	100.02	(gm)	density	=	2.92	(gm/cc)
	G	=	-1.62509e+06	(J)	H	=	-1.30125e+06	(J)	S	=	235.84	(J/K)	V	=	34.28	(cc)	Cp	=	121.72	(J/K)
Viscosity	of	the	System	cannot	be	computed.
System	mass	=	100.02	(gm)	density	=	2.92	(gm/cc)
	G	=	-1.62509e+06	(J)	H	=	-1.30125e+06	(J)	S	=	235.84	(J/K)	V	=	34.28	(cc)	Cp	=	121.72	(J/K)
Oxygen	delta	moles	=	-0.00273575	delta	grams	=	-0.0875408
	G	=	858.88	(J)	H	=	-98.4	(J)	S	=	-0.7	(J/K)	V	=	-312.33	(cc)	Cp	=	-0.1	(J/K)
**********----------**********
Title:	Dummy	Title
T	=	1090	(C)	P	=	0.1	(kbars)	log(10)	f	O2	=	-9.63	delta	HM	=	-5.62	NNO	=	-0.7	QFM	=	0	COH	=	2.11	IW	=	3.58
Constraint	Flags:	fO2	path	=	QFM
olivine	mass	=	13.89	(gm)	density	=	3.42	(gm/cc)	(analysis	in	mole	%)
	(Ca0.00Mg0.72Fe''0.27Mn0.01Co0.00Ni0.00)2SiO4
	G	=	-200982	(J)	H	=	-157434	(J)	S	=	31.95	(J/K)	V	=	4.06	(cc)	Cp	=	16.44	(J/K)
	tephroite	fayalite	co-olivine	ni-olivine	monticellite	forsterite
	1.18	27.1	0	0	0.98	70.74
orthopyroxene	mass	=	16.99	(gm)	density	=	3.29	(gm/cc)	(analysis	in	mole	%)
	opx	Na0.00Ca0.08Fe''0.45Mg1.41Fe'''0.02Ti0.01Al0.09Si1.94O6
	G	=	-263518	(J)	H	=	-209744	(J)	S	=	39.45	(J/K)	V	=	5.16	(cc)	Cp	=	20.92	(J/K)
	diopside	clinoenstatit	hedenbergite	alumino-buffo	buffonite	essenite	jadeite
	-43.56	92.25	45.29	3.83	-2.79	4.83	0.15
clinopyroxene	mass	=	13.85	(gm)	density	=	3.3	(gm/cc)	(analysis	in	mole	%)
	cpx	Na0.00Ca0.19Fe''0.48Mg1.24Fe'''0.03Ti0.01Al0.13Si1.91O6
	G	=	-212078	(J)	H	=	-168275	(J)	S	=	32.13	(J/K)	V	=	4.2	(cc)	Cp	=	16.74	(J/K)
	diopside	clinoenstatit	hedenbergite	alumino-buffo	buffonite	essenite	jadeite
	-38.04	80.74	48.14	5.58	-3.57	6.7	0.46
feldspar	mass	=	55	(gm)	density	=	2.65	(gm/cc)	(analysis	in	mole	%)
	K0.01Na0.35Ca0.64Al1.64Si2.36O8
	G	=	-942886	(J)	H	=	-764617	(J)	S	=	130.78	(J/K)	V	=	20.79	(cc)	Cp	=	67.22	(J/K)
	albite	anorthite	sanidine
	34.98	63.86	1.16
rhm-oxide	mass	=	0.28	(gm)	density	=	4.4	(gm/cc)	(analysis	in	mole	%)
	Mn0.03Fe''0.53Mg0.28Fe'''0.16Al0.15Ti0.85O3
	G	=	-3236.14	(J)	H	=	-2423.38	(J)	S	=	0.6	(J/K)	V	=	0.06	(cc)	Cp	=	0.28	(J/K)
	geikielite	hematite	ilmenite	pyrophanite	corundum
	28.49	7.75	53.43	2.59	7.74
Total	solids	mass	=	100.02	(gm)	density	=	2.92	(gm/cc)
	G	=	-1.6227e+06	(J)	H	=	-1.30249e+06	(J)	S	=	234.9	(J/K)	V	=	34.27	(cc)	Cp	=	121.6	(J/K)
Viscosity	of	the	System	cannot	be	computed.
System	mass	=	100.02	(gm)	density	=	2.92	(gm/cc)
	G	=	-1.6227e+06	(J)	H	=	-1.30249e+06	(J)	S	=	234.9	(J/K)	V	=	34.27	(cc)	Cp	=	121.6	(J/K)
Oxygen	delta	moles	=	-0.00278985	delta	grams	=	-0.0892718
	G	=	868.76	(J)	H	=	-99.34	(J)	S	=	-0.71	(J/K)	V	=	-316.19	(cc)	Cp	=	-0.1	(J/K)
**********----------**********
Title:	Dummy	Title
T	=	1080	(C)	P	=	0.1	(kbars)	log(10)	f	O2	=	-9.76	delta	HM	=	-5.62	NNO	=	-0.7	QFM	=	0	COH	=	2.1	IW	=	3.6
Constraint	Flags:	fO2	path	=	QFM
olivine	mass	=	14.01	(gm)	density	=	3.43	(gm/cc)	(analysis	in	mole	%)
	(Ca0.00Mg0.72Fe''0.27Mn0.01Co0.00Ni0.00)2SiO4
	G	=	-202132	(J)	H	=	-158708	(J)	S	=	32.09	(J/K)	V	=	4.09	(cc)	Cp	=	16.56	(J/K)
	tephroite	fayalite	co-olivine	ni-olivine	monticellite	forsterite
	1.17	27.31	0	0	0.96	70.56
orthopyroxene	mass	=	19.23	(gm)	density	=	3.3	(gm/cc)	(analysis	in	mole	%)
	opx	Na0.00Ca0.08Fe''0.46Mg1.41Fe'''0.02Ti0.00Al0.09Si1.94O6
	G	=	-297575	(J)	H	=	-237412	(J)	S	=	44.46	(J/K)	V	=	5.83	(cc)	Cp	=	23.65	(J/K)
	diopside	clinoenstatit	hedenbergite	alumino-buffo	buffonite	essenite	jadeite
	-43.5	92.03	45.67	3.69	-2.72	4.68	0.15
clinopyroxene	mass	=	11.35	(gm)	density	=	3.3	(gm/cc)	(analysis	in	mole	%)
	cpx	Na0.00Ca0.20Fe''0.48Mg1.23Fe'''0.03Ti0.01Al0.13Si1.91O6
	G	=	-173414	(J)	H	=	-137964	(J)	S	=	26.2	(J/K)	V	=	3.44	(cc)	Cp	=	13.68	(J/K)
	diopside	clinoenstatit	hedenbergite	alumino-buffo	buffonite	essenite	jadeite
	-36.27	79.27	47.98	5.46	-3.52	6.59	0.49
feldspar	mass	=	55.13	(gm)	density	=	2.65	(gm/cc)	(analysis	in	mole	%)
	K0.01Na0.35Ca0.64Al1.64Si2.36O8
	G	=	-943772	(J)	H	=	-767078	(J)	S	=	130.58	(J/K)	V	=	20.83	(cc)	Cp	=	67.3	(J/K)
	albite	anorthite	sanidine
	34.92	63.93	1.15
rhm-oxide	mass	=	0.3	(gm)	density	=	4.4	(gm/cc)	(analysis	in	mole	%)
	Mn0.03Fe''0.54Mg0.28Fe'''0.15Al0.16Ti0.84O3
	G	=	-3431.34	(J)	H	=	-2576.46	(J)	S	=	0.63	(J/K)	V	=	0.07	(cc)	Cp	=	0.3	(J/K)
	geikielite	hematite	ilmenite	pyrophanite	corundum
	28.15	7.74	53.81	2.53	7.76
Total	solids	mass	=	100.02	(gm)	density	=	2.92	(gm/cc)
	G	=	-1.62032e+06	(J)	H	=	-1.30374e+06	(J)	S	=	233.96	(J/K)	V	=	34.26	(cc)	Cp	=	121.49	(J/K)
Viscosity	of	the	System	cannot	be	computed.
System	mass	=	100.02	(gm)	density	=	2.92	(gm/cc)
	G	=	-1.62032e+06	(J)	H	=	-1.30374e+06	(J)	S	=	233.96	(J/K)	V	=	34.26	(cc)	Cp	=	121.49	(J/K)
Oxygen	delta	moles	=	-0.00284636	delta	grams	=	-0.0910801
	G	=	879.12	(J)	H	=	-100.32	(J)	S	=	-0.72	(J/K)	V	=	-320.23	(cc)	Cp	=	-0.1	(J/K)
**********----------**********
Title:	Dummy	Title
T	=	1070	(C)	P	=	0.1	(kbars)	log(10)	f	O2	=	-9.9	delta	HM	=	-5.63	NNO	=	-0.7	QFM	=	0	COH	=	2.09	IW	=	3.61
Constraint	Flags:
olivine	mass	=	14.14	(gm)	density	=	3.43	(gm/cc)	(analysis	in	mole	%)
	(Ca0.00Mg0.71Fe''0.28Mn0.01Co0.00Ni0.00)2SiO4
	G	=	-203003	(J)	H	=	-159697	(J)	S	=	32.24	(J/K)	V	=	4.12	(cc)	Cp	=	16.66	(J/K)
	tephroite	fayalite	co-olivine	ni-olivine	monticellite	forsterite
	1.16	27.83	0	0	0.95	70.06
orthopyroxene	mass	=	24.22	(gm)	density	=	3.3	(gm/cc)	(analysis	in	mole	%)
	opx	Na0.00Ca0.08Fe''0.46Mg1.40Fe'''0.02Ti0.00Al0.08Si1.94O6
	G	=	-373526	(J)	H	=	-298655	(J)	S	=	55.74	(J/K)	V	=	7.34	(cc)	Cp	=	29.72	(J/K)
	diopside	clinoenstatit	hedenbergite	alumino-buffo	buffonite	essenite	jadeite
	-44.13	91.98	46.4	3.64	-2.7	4.66	0.15
clinopyroxene	mass	=	5.18	(gm)	density	=	3.3	(gm/cc)	(analysis	in	mole	%)
	cpx	Na0.00Ca0.21Fe''0.49Mg1.22Fe'''0.03Ti0.01Al0.12Si1.92O6
	G	=	-78881.4	(J)	H	=	-62900.3	(J)	S	=	11.9	(J/K)	V	=	1.57	(cc)	Cp	=	6.23	(J/K)
	diopside	clinoenstatit	hedenbergite	alumino-buffo	buffonite	essenite	jadeite
	-35.89	78.38	48.52	5.41	-3.47	6.55	0.5
clinopyroxene	mass	=	0.93	(gm)	density	=	3.28	(gm/cc)	(analysis	in	mole	%)
	cpx	Na0.02Ca0.77Fe''0.24Mg0.84Fe'''0.05Ti0.04Al0.20Si1.84O6
	G	=	-14592.6	(J)	H	=	-11790.7	(J)	S	=	2.09	(J/K)	V	=	0.28	(cc)	Cp	=	1.09	(J/K)
	diopside	clinoenstatit	hedenbergite	alumino-buffo	buffonite	essenite	jadeite
	37.1	21.12	23.87	10.93	-2.49	7.82	1.66
feldspar	mass	=	55.25	(gm)	density	=	2.65	(gm/cc)	(analysis	in	mole	%)
	K0.01Na0.35Ca0.64Al1.64Si2.36O8
	G	=	-944570	(J)	H	=	-769471	(J)	S	=	130.36	(J/K)	V	=	20.87	(cc)	Cp	=	67.38	(J/K)
	albite	anorthite	sanidine
	34.86	63.99	1.15
rhm-oxide	mass	=	0.3	(gm)	density	=	4.41	(gm/cc)	(analysis	in	mole	%)
	Mn0.02Fe''0.55Mg0.28Fe'''0.16Al0.14Ti0.85O3
	G	=	-3389.51	(J)	H	=	-2549.09	(J)	S	=	0.63	(J/K)	V	=	0.07	(cc)	Cp	=	0.3	(J/K)
	geikielite	hematite	ilmenite	pyrophanite	corundum
	27.94	7.89	54.81	2.5	6.86
Total	solids	mass	=	100.02	(gm)	density	=	2.92	(gm/cc)
	G	=	-1.61796e+06	(J)	H	=	-1.30506e+06	(J)	S	=	232.96	(J/K)	V	=	34.25	(cc)	Cp	=	121.38	(J/K)
Viscosity	of	the	System	cannot	be	computed.
System	mass	=	100.02	(gm)	density	=	2.92	(gm/cc)
	G	=	-1.61796e+06	(J)	H	=	-1.30506e+06	(J)	S	=	232.96	(J/K)	V	=	34.25	(cc)	Cp	=	121.38	(J/K)
**********----------**********
Title:	Dummy	Title
T	=	1060	(C)	P	=	0.1	(kbars)	log(10)	f	O2	=	-10	delta	HM	=	-5.59	NNO	=	-0.66	QFM	=	0.03	COH	=	2.11	IW	=	3.66
Constraint	Flags:
olivine	mass	=	14.19	(gm)	density	=	3.44	(gm/cc)	(analysis	in	mole	%)
	(Ca0.00Mg0.71Fe''0.28Mn0.01Co0.00Ni0.00)2SiO4
	G	=	-202835	(J)	H	=	-159906	(J)	S	=	32.2	(J/K)	V	=	4.12	(cc)	Cp	=	16.68	(J/K)
	tephroite	fayalite	co-olivine	ni-olivine	monticellite	forsterite
	1.16	28.2	0	0	0.89	69.75
orthopyroxene	mass	=	28.25	(gm)	density	=	3.3	(gm/cc)	(analysis	in	mole	%)
	opx	Na0.00Ca0.08Fe''0.47Mg1.40Fe'''0.02Ti0.00Al0.08Si1.94O6
	G	=	-434345	(J)	H	=	-348023	(J)	S	=	64.75	(J/K)	V	=	8.55	(cc)	Cp	=	34.62	(J/K)
	diopside	clinoenstatit	hedenbergite	alumino-buffo	buffonite	essenite	jadeite
	-45.24	92.29	47.17	3.62	-2.72	4.72	0.15
clinopyroxene	mass	=	1.99	(gm)	density	=	3.28	(gm/cc)	(analysis	in	mole	%)
	cpx	Na0.02Ca0.79Fe''0.23Mg0.82Fe'''0.06Ti0.04Al0.21Si1.83O6
	G	=	-31160.9	(J)	H	=	-25240.6	(J)	S	=	4.44	(J/K)	V	=	0.61	(cc)	Cp	=	2.32	(J/K)
	diopside	clinoenstatit	hedenbergite	alumino-buffo	buffonite	essenite	jadeite
	38.54	19.41	23.45	11.19	-2.35	8.02	1.73
feldspar	mass	=	55.29	(gm)	density	=	2.65	(gm/cc)	(analysis	in	mole	%)
	K0.01Na0.35Ca0.64Al1.64Si2.36O8
	G	=	-944009	(J)	H	=	-770752	(J)	S	=	129.96	(J/K)	V	=	20.88	(cc)	Cp	=	67.36	(J/K)
	albite	anorthite	sanidine
	34.83	64.02	1.15
rhm-oxide	mass	=	0.29	(gm)	density	=	4.43	(gm/cc)	(analysis	in	mole	%)
	Mn0.02Fe''0.55Mg0.27Fe'''0.17Al0.13Ti0.85O3
	G	=	-3288.48	(J)	H	=	-2476.7	(J)	S	=	0.61	(J/K)	V	=	0.07	(cc)	Cp	=	0.29	(J/K)
	geikielite	hematite	ilmenite	pyrophanite	corundum
	27.26	8.4	55.21	2.43	6.7
Total	solids	mass	=	100.02	(gm)	density	=	2.92	(gm/cc)
	G	=	-1.61564e+06	(J)	H	=	-1.3064e+06	(J)	S	=	231.96	(J/K)	V	=	34.23	(cc)	Cp	=	121.27	(J/K)
Viscosity	of	the	System	cannot	be	computed.
System	mass	=	100.02	(gm)	density	=	2.92	(gm/cc)
	G	=	-1.61564e+06	(J)	H	=	-1.3064e+06	(J)	S	=	231.96	(J/K)	V	=	34.23	(cc)	Cp	=	121.27	(J/K)
**********----------**********
Title:	Dummy	Title
T	=	1050	(C)	P	=	0.1	(kbars)	log(10)	f	O2	=	-10.09	delta	HM	=	-5.54	NNO	=	-0.6	QFM	=	0.09	COH	=	2.15	IW	=	3.72
Constraint	Flags:
olivine	mass	=	14.17	(gm)	density	=	3.44	(gm/cc)	(analysis	in	mole	%)
	(Ca0.00Mg0.71Fe''0.28Mn0.01Co0.00Ni0.00)2SiO4
	G	=	-202887	(J)	H	=	-160458	(J)	S	=	32.07	(J/K)	V	=	4.12	(cc)	Cp	=	16.67	(J/K)
	tephroite	fayalite	co-olivine	ni-olivine	monticellite	forsterite
	1.16	27.78	0	0	0.98	70.09
orthopyroxene	mass	=	28.45	(gm)	density	=	3.31	(gm/cc)	(analysis	in	mole	%)
	opx	Na0.00Ca0.08Fe''0.47Mg1.39Fe'''0.02Ti0.00Al0.08Si1.94O6
	G	=	-436307	(J)	H	=	-350414	(J)	S	=	64.92	(J/K)	V	=	8.6	(cc)	Cp	=	34.79	(J/K)
	diopside	clinoenstatit	hedenbergite	alumino-buffo	buffonite	essenite	jadeite
	-45.11	91.86	47.47	3.62	-2.7	4.7	0.15
clinopyroxene	mass	=	1.79	(gm)	density	=	3.3	(gm/cc)	(analysis	in	mole	%)
	cpx	Na0.02Ca0.79Fe''0.26Mg0.79Fe'''0.07Ti0.04Al0.21Si1.83O6
	G	=	-27789.3	(J)	H	=	-22528.9	(J)	S	=	3.98	(J/K)	V	=	0.54	(cc)	Cp	=	2.07	(J/K)
	diopside	clinoenstatit	hedenbergite	alumino-buffo	buffonite	essenite	jadeite
	35.7	19.51	25.61	10.62	-2.12	8.93	1.75
feldspar	mass	=	55.31	(gm)	density	=	2.65	(gm/cc)	(analysis	in	mole	%)
	K0.01Na0.35Ca0.64Al1.64Si2.36O8
	G	=	-942999	(J)	H	=	-771661	(J)	S	=	129.49	(J/K)	V	=	20.88	(cc)	Cp	=	67.31	(J/K)
	albite	anorthite	sanidine
	34.83	64.02	1.15
rhm-oxide	mass	=	0.3	(gm)	density	=	4.41	(gm/cc)	(analysis	in	mole	%)
	Mn0.03Fe''0.55Mg0.29Fe'''0.14Al0.14Ti0.86O3
	G	=	-3341.79	(J)	H	=	-2532.78	(J)	S	=	0.61	(J/K)	V	=	0.07	(cc)	Cp	=	0.29	(J/K)
	geikielite	hematite	ilmenite	pyrophanite	corundum
	28.56	7.12	54.8	2.56	6.97
Total	solids	mass	=	100.02	(gm)	density	=	2.92	(gm/cc)
	G	=	-1.61332e+06	(J)	H	=	-1.30759e+06	(J)	S	=	231.06	(J/K)	V	=	34.22	(cc)	Cp	=	121.14	(J/K)
Viscosity	of	the	System	cannot	be	computed.
System	mass	=	100.02	(gm)	density	=	2.92	(gm/cc)
	G	=	-1.61332e+06	(J)	H	=	-1.30759e+06	(J)	S	=	231.06	(J/K)	V	=	34.22	(cc)	Cp	=	121.14	(J/K)
**********----------**********
Title:	Dummy	Title
T	=	1040	(C)	P	=	0.1	(kbars)	log(10)	f	O2	=	-10.18	delta	HM	=	-5.5	NNO	=	-0.56	QFM	=	0.13	COH	=	2.18	IW	=	3.78
Constraint	Flags:
olivine	mass	=	14.18	(gm)	density	=	3.44	(gm/cc)	(analysis	in	mole	%)
	(Ca0.00Mg0.71Fe''0.28Mn0.01Co0.00Ni0.00)2SiO4
	G	=	-202457	(J)	H	=	-160514	(J)	S	=	31.94	(J/K)	V	=	4.12	(cc)	Cp	=	16.65	(J/K)
	tephroite	fayalite	co-olivine	ni-olivine	monticellite	forsterite
	1.16	27.89	0	0	0.94	70.01
orthopyroxene	mass	=	28.38	(gm)	density	=	3.31	(gm/cc)	(analysis	in	mole	%)
	opx	Na0.00Ca0.08Fe''0.47Mg1.39Fe'''0.02Ti0.00Al0.08Si1.94O6
	G	=	-434691	(J)	H	=	-349994	(J)	S	=	64.5	(J/K)	V	=	8.58	(cc)	Cp	=	34.68	(J/K)
	diopside	clinoenstatit	hedenbergite	alumino-buffo	buffonite	essenite	jadeite
	-45.21	92.03	47.41	3.62	-2.71	4.71	0.15
clinopyroxene	mass	=	1.86	(gm)	density	=	3.3	(gm/cc)	(analysis	in	mole	%)
	cpx	Na0.02Ca0.79Fe''0.25Mg0.80Fe'''0.06Ti0.04Al0.21Si1.83O6
	G	=	-28941.9	(J)	H	=	-23530.6	(J)	S	=	4.12	(J/K)	V	=	0.57	(cc)	Cp	=	2.16	(J/K)
	diopside	clinoenstatit	hedenbergite	alumino-buffo	buffonite	essenite	jadeite
	36.9	19.2	24.84	10.84	-2.17	8.65	1.75
feldspar	mass	=	55.31	(gm)	density	=	2.65	(gm/cc)	(analysis	in	mole	%)
	K0.01Na0.35Ca0.64Al1.64Si2.36O8
	G	=	-941615	(J)	H	=	-772258	(J)	S	=	128.97	(J/K)	V	=	20.88	(cc)	Cp	=	67.23	(J/K)
	albite	anorthite	sanidine
	34.83	64.02	1.15
rhm-oxide	mass	=	0.29	(gm)	density	=	4.41	(gm/cc)	(analysis	in	mole	%)
	Mn0.03Fe''0.55Mg0.28Fe'''0.15Al0.14Ti0.86O3
	G	=	-3312.61	(J)	H	=	-2515.63	(J)	S	=	0.61	(J/K)	V	=	0.07	(cc)	Cp	=	0.29	(J/K)
	geikielite	hematite	ilmenite	pyrophanite	corundum
	28.14	7.48	54.99	2.52	6.86
Total	solids	mass	=	100.02	(gm)	density	=	2.92	(gm/cc)
	G	=	-1.61102e+06	(J)	H	=	-1.30881e+06	(J)	S	=	230.14	(J/K)	V	=	34.21	(cc)	Cp	=	121.01	(J/K)
Viscosity	of	the	System	cannot	be	computed.
System	mass	=	100.02	(gm)	density	=	2.92	(gm/cc)
	G	=	-1.61102e+06	(J)	H	=	-1.30881e+06	(J)	S	=	230.14	(J/K)	V	=	34.21	(cc)	Cp	=	121.01	(J/K)
**********----------**********
Title:	Dummy	Title
T	=	1030	(C)	P	=	0.1	(kbars)	log(10)	f	O2	=	-10.3	delta	HM	=	-5.48	NNO	=	-0.53	QFM	=	0.16	COH	=	2.2	IW	=	3.83
Constraint	Flags:
olivine	mass	=	14.18	(gm)	density	=	3.44	(gm/cc)	(analysis	in	mole	%)
	(Ca0.00Mg0.71Fe''0.28Mn0.01Co0.00Ni0.00)2SiO4
	G	=	-202003	(J)	H	=	-160554	(J)	S	=	31.81	(J/K)	V	=	4.12	(cc)	Cp	=	16.62	(J/K)
	tephroite	fayalite	co-olivine	ni-olivine	monticellite	forsterite
	1.16	27.99	0	0	0.89	69.96
orthopyroxene	mass	=	28.3	(gm)	density	=	3.31	(gm/cc)	(analysis	in	mole	%)
	opx	Na0.00Ca0.08Fe''0.47Mg1.40Fe'''0.02Ti0.00Al0.08Si1.94O6
	G	=	-432854	(J)	H	=	-349386	(J)	S	=	64.05	(J/K)	V	=	8.55	(cc)	Cp	=	34.56	(J/K)
	diopside	clinoenstatit	hedenbergite	alumino-buffo	buffonite	essenite	jadeite
	-45.38	92.25	47.39	3.61	-2.72	4.71	0.15
clinopyroxene	mass	=	1.95	(gm)	density	=	3.29	(gm/cc)	(analysis	in	mole	%)
	cpx	Na0.02Ca0.80Fe''0.24Mg0.80Fe'''0.06Ti0.04Al0.21Si1.83O6
	G	=	-30358.9	(J)	H	=	-24753.2	(J)	S	=	4.3	(J/K)	V	=	0.59	(cc)	Cp	=	2.26	(J/K)
	diopside	clinoenstatit	hedenbergite	alumino-buffo	buffonite	essenite	jadeite
	38.25	18.66	24.03	11.09	-2.21	8.41	1.76
feldspar	mass	=	55.3	(gm)	density	=	2.65	(gm/cc)	(analysis	in	mole	%)
	K0.01Na0.35Ca0.64Al1.64Si2.36O8
	G	=	-940210	(J)	H	=	-772833	(J)	S	=	128.44	(J/K)	V	=	20.87	(cc)	Cp	=	67.15	(J/K)
	albite	anorthite	sanidine
	34.83	64.02	1.15
spinel	mass	=	0	(gm)	density	=	4.54	(gm/cc)	(analysis	in	mole	%)
	Fe''1.19Mg0.38Fe'''0.68Al0.17Cr0.00Ti0.57O4
	G	=	-18.14	(J)	H	=	-12.71	(J)	S	=	0	(J/K)	V	=	0	(cc)	Cp	=	0	(J/K)
	chromite	hercynite	magnetite	spinel	ulvospinel
	0	-29.57	34.07	38.3	57.2
rhm-oxide	mass	=	0.29	(gm)	density	=	4.42	(gm/cc)	(analysis	in	mole	%)
	Mn0.02Fe''0.55Mg0.28Fe'''0.16Al0.13Ti0.85O3
	G	=	-3275.9	(J)	H	=	-2492.53	(J)	S	=	0.6	(J/K)	V	=	0.07	(cc)	Cp	=	0.29	(J/K)
	geikielite	hematite	ilmenite	pyrophanite	corundum
	27.7	7.87	55.2	2.48	6.75
Total	solids	mass	=	100.02	(gm)	density	=	2.92	(gm/cc)
	G	=	-1.60872e+06	(J)	H	=	-1.31003e+06	(J)	S	=	229.21	(J/K)	V	=	34.2	(cc)	Cp	=	120.88	(J/K)
Viscosity	of	the	System	cannot	be	computed.
System	mass	=	100.02	(gm)	density	=	2.92	(gm/cc)
	G	=	-1.60872e+06	(J)	H	=	-1.31003e+06	(J)	S	=	229.21	(J/K)	V	=	34.2	(cc)	Cp	=	120.88	(J/K)
**********----------**********
Title:	Dummy	Title
T	=	1020	(C)	P	=	0.1	(kbars)	log(10)	f	O2	=	-10.42	delta	HM	=	-5.46	NNO	=	-0.5	QFM	=	0.18	COH	=	2.21	IW	=	3.86
Constraint	Flags:
olivine	mass	=	14.17	(gm)	density	=	3.45	(gm/cc)	(analysis	in	mole	%)
	(Ca0.00Mg0.71Fe''0.28Mn0.01Co0.00Ni0.00)2SiO4
	G	=	-201512	(J)	H	=	-160568	(J)	S	=	31.66	(J/K)	V	=	4.11	(cc)	Cp	=	16.59	(J/K)
	tephroite	fayalite	co-olivine	ni-olivine	monticellite	forsterite
	1.16	28.06	0	0	0.84	69.94
orthopyroxene	mass	=	28.21	(gm)	density	=	3.31	(gm/cc)	(analysis	in	mole	%)
	opx	Na0.00Ca0.07Fe''0.47Mg1.40Fe'''0.02Ti0.00Al0.08Si1.94O6
	G	=	-430998	(J)	H	=	-348751	(J)	S	=	63.6	(J/K)	V	=	8.52	(cc)	Cp	=	34.43	(J/K)
	diopside	clinoenstatit	hedenbergite	alumino-buffo	buffonite	essenite	jadeite
	-45.62	92.49	47.41	3.61	-2.73	4.7	0.15
clinopyroxene	mass	=	2.05	(gm)	density	=	3.29	(gm/cc)	(analysis	in	mole	%)
	cpx	Na0.02Ca0.80Fe''0.23Mg0.80Fe'''0.06Ti0.05Al0.21Si1.83O6
	G	=	-31855.7	(J)	H	=	-26047.3	(J)	S	=	4.49	(J/K)	V	=	0.62	(cc)	Cp	=	2.37	(J/K)
	diopside	clinoenstatit	hedenbergite	alumino-buffo	buffonite	essenite	jadeite
	39.71	17.94	23.21	11.38	-2.23	8.2	1.78
feldspar	mass	=	55.29	(gm)	density	=	2.65	(gm/cc)	(analysis	in	mole	%)
	K0.01Na0.35Ca0.64Al1.64Si2.36O8
	G	=	-938793	(J)	H	=	-773392	(J)	S	=	127.91	(J/K)	V	=	20.86	(cc)	Cp	=	67.06	(J/K)
	albite	anorthite	sanidine
	34.83	64.02	1.15
spinel	mass	=	0.01	(gm)	density	=	4.54	(gm/cc)	(analysis	in	mole	%)
	Fe''1.19Mg0.38Fe'''0.69Al0.17Cr0.00Ti0.57O4
	G	=	-70.49	(J)	H	=	-49.57	(J)	S	=	0.02	(J/K)	V	=	0	(cc)	Cp	=	0.01	(J/K)
	chromite	hercynite	magnetite	spinel	ulvospinel
	0	-29.41	34.28	38.13	57
rhm-oxide	mass	=	0.29	(gm)	density	=	4.43	(gm/cc)	(analysis	in	mole	%)
	Mn0.02Fe''0.55Mg0.27Fe'''0.16Al0.13Ti0.85O3
	G	=	-3204.05	(J)	H	=	-2442.69	(J)	S	=	0.59	(J/K)	V	=	0.07	(cc)	Cp	=	0.28	(J/K)
	geikielite	hematite	ilmenite	pyrophanite	corundum
	27.27	8.22	55.45	2.44	6.61
Total	solids	mass	=	100.02	(gm)	density	=	2.93	(gm/cc)
	G	=	-1.60643e+06	(J)	H	=	-1.31125e+06	(J)	S	=	228.27	(J/K)	V	=	34.18	(cc)	Cp	=	120.75	(J/K)
Viscosity	of	the	System	cannot	be	computed.
System	mass	=	100.02	(gm)	density	=	2.93	(gm/cc)
	G	=	-1.60643e+06	(J)	H	=	-1.31125e+06	(J)	S	=	228.27	(J/K)	V	=	34.18	(cc)	Cp	=	120.75	(J/K)
**********----------**********
Title:	Dummy	Title
T	=	1010	(C)	P	=	0.1	(kbars)	log(10)	f	O2	=	-10.55	delta	HM	=	-5.44	NNO	=	-0.48	QFM	=	0.2	COH	=	2.21	IW	=	3.89
Constraint	Flags:
olivine	mass	=	14.16	(gm)	density	=	3.45	(gm/cc)	(analysis	in	mole	%)
	(Ca0.00Mg0.71Fe''0.28Mn0.01Co0.00Ni0.00)2SiO4
	G	=	-201035	(J)	H	=	-160598	(J)	S	=	31.51	(J/K)	V	=	4.11	(cc)	Cp	=	16.56	(J/K)
	tephroite	fayalite	co-olivine	ni-olivine	monticellite	forsterite
	1.16	28.1	0	0	0.78	69.95
orthopyroxene	mass	=	28.13	(gm)	density	=	3.31	(gm/cc)	(analysis	in	mole	%)
	opx	Na0.00Ca0.07Fe''0.47Mg1.40Fe'''0.02Ti0.00Al0.08Si1.94O6
	G	=	-429137	(J)	H	=	-348100	(J)	S	=	63.15	(J/K)	V	=	8.49	(cc)	Cp	=	34.3	(J/K)
	diopside	clinoenstatit	hedenbergite	alumino-buffo	buffonite	essenite	jadeite
	-45.91	92.74	47.47	3.61	-2.75	4.69	0.14
clinopyroxene	mass	=	2.14	(gm)	density	=	3.29	(gm/cc)	(analysis	in	mole	%)
	cpx	Na0.02Ca0.81Fe''0.22Mg0.80Fe'''0.06Ti0.05Al0.22Si1.82O6
	G	=	-33370.9	(J)	H	=	-27362	(J)	S	=	4.68	(J/K)	V	=	0.65	(cc)	Cp	=	2.48	(J/K)
	diopside	clinoenstatit	hedenbergite	alumino-buffo	buffonite	essenite	jadeite
	41.14	17.09	22.46	11.69	-2.22	8.05	1.81
feldspar	mass	=	55.28	(gm)	density	=	2.65	(gm/cc)	(analysis	in	mole	%)
	K0.01Na0.35Ca0.64Al1.64Si2.36O8
	G	=	-937361	(J)	H	=	-773936	(J)	S	=	127.36	(J/K)	V	=	20.85	(cc)	Cp	=	67.27	(J/K)
	albite	anorthite	sanidine
	34.83	64.01	1.15
spinel	mass	=	0.01	(gm)	density	=	4.55	(gm/cc)	(analysis	in	mole	%)
	Fe''1.19Mg0.37Fe'''0.71Al0.17Cr0.00Ti0.56O4
	G	=	-117.91	(J)	H	=	-83.07	(J)	S	=	0.03	(J/K)	V	=	0	(cc)	Cp	=	0.01	(J/K)
	chromite	hercynite	magnetite	spinel	ulvospinel
	0	-28.61	35.31	37.3	56
rhm-oxide	mass	=	0.28	(gm)	density	=	4.44	(gm/cc)	(analysis	in	mole	%)
	Mn0.02Fe''0.56Mg0.27Fe'''0.17Al0.13Ti0.85O3
	G	=	-3133.73	(J)	H	=	-2393.99	(J)	S	=	0.58	(J/K)	V	=	0.06	(cc)	Cp	=	0.28	(J/K)
	geikielite	hematite	ilmenite	pyrophanite	corundum
	26.87	8.54	55.7	2.41	6.48
Total	solids	mass	=	100.02	(gm)	density	=	2.93	(gm/cc)
	G	=	-1.60416e+06	(J)	H	=	-1.31247e+06	(J)	S	=	227.32	(J/K)	V	=	34.17	(cc)	Cp	=	120.91	(J/K)
Viscosity	of	the	System	cannot	be	computed.
System	mass	=	100.02	(gm)	density	=	2.93	(gm/cc)
	G	=	-1.60416e+06	(J)	H	=	-1.31247e+06	(J)	S	=	227.32	(J/K)	V	=	34.17	(cc)	Cp	=	120.91	(J/K)
**********----------**********
Title:	Dummy	Title
T	=	1000	(C)	P	=	0.1	(kbars)	log(10)	f	O2	=	-10.69	delta	HM	=	-5.44	NNO	=	-0.47	QFM	=	0.21	COH	=	2.21	IW	=	3.92
Constraint	Flags:
olivine	mass	=	14.15	(gm)	density	=	3.45	(gm/cc)	(analysis	in	mole	%)
	(Ca0.00Mg0.71Fe''0.28Mn0.01Co0.00Ni0.00)2SiO4
	G	=	-200552	(J)	H	=	-160628	(J)	S	=	31.36	(J/K)	V	=	4.1	(cc)	Cp	=	16.53	(J/K)
	tephroite	fayalite	co-olivine	ni-olivine	monticellite	forsterite
	1.16	28.11	0	0	0.73	69.99
orthopyroxene	mass	=	28.06	(gm)	density	=	3.31	(gm/cc)	(analysis	in	mole	%)
	opx	Na0.00Ca0.07Fe''0.48Mg1.40Fe'''0.02Ti0.00Al0.08Si1.94O6
	G	=	-427355	(J)	H	=	-347503	(J)	S	=	62.72	(J/K)	V	=	8.47	(cc)	Cp	=	34.18	(J/K)
	diopside	clinoenstatit	hedenbergite	alumino-buffo	buffonite	essenite	jadeite
	-46.23	93	47.57	3.6	-2.77	4.68	0.14
clinopyroxene	mass	=	2.23	(gm)	density	=	3.29	(gm/cc)	(analysis	in	mole	%)
	cpx	Na0.02Ca0.82Fe''0.22Mg0.80Fe'''0.06Ti0.05Al0.22Si1.82O6
	G	=	-34791.6	(J)	H	=	-28604.1	(J)	S	=	4.86	(J/K)	V	=	0.68	(cc)	Cp	=	2.58	(J/K)
	diopside	clinoenstatit	hedenbergite	alumino-buffo	buffonite	essenite	jadeite
	42.48	16.19	21.79	11.99	-2.21	7.93	1.84
feldspar	mass	=	55.27	(gm)	density	=	2.65	(gm/cc)	(analysis	in	mole	%)
	K0.01Na0.35Ca0.64Al1.64Si2.36O8
	G	=	-935947	(J)	H	=	-774489	(J)	S	=	126.82	(J/K)	V	=	20.85	(cc)	Cp	=	67.19	(J/K)
	albite	anorthite	sanidine
	34.84	64.01	1.15
spinel	mass	=	0.02	(gm)	density	=	4.56	(gm/cc)	(analysis	in	mole	%)
	Fe''1.18Mg0.36Fe'''0.74Al0.17Cr0.00Ti0.55O4
	G	=	-189.06	(J)	H	=	-133.36	(J)	S	=	0.04	(J/K)	V	=	0	(cc)	Cp	=	0.02	(J/K)
	chromite	hercynite	magnetite	spinel	ulvospinel
	0	-27.46	36.82	36.11	54.53
rhm-oxide	mass	=	0.28	(gm)	density	=	4.44	(gm/cc)	(analysis	in	mole	%)
	Mn0.02Fe''0.56Mg0.27Fe'''0.18Al0.13Ti0.85O3
	G	=	-3053.17	(J)	H	=	-2337.55	(J)	S	=	0.56	(J/K)	V	=	0.06	(cc)	Cp	=	0.27	(J/K)
	geikielite	hematite	ilmenite	pyrophanite	corundum
	26.52	8.8	55.95	2.38	6.35
Total	solids	mass	=	100.02	(gm)	density	=	2.93	(gm/cc)
	G	=	-1601887	(J)	H	=	-1.3137e+06	(J)	S	=	226.36	(J/K)	V	=	34.16	(cc)	Cp	=	120.78	(J/K)
Viscosity	of	the	System	cannot	be	computed.
System	mass	=	100.02	(gm)	density	=	2.93	(gm/cc)
	G	=	-1601887	(J)	H	=	-1.3137e+06	(J)	S	=	226.36	(J/K)	V	=	34.16	(cc)	Cp	=	120.78	(J/K)
**********----------**********
Title:	Dummy	Title
T	=	990	(C)	P	=	0.1	(kbars)	log(10)	f	O2	=	-10.84	delta	HM	=	-5.44	NNO	=	-0.46	QFM	=	0.21	COH	=	2.2	IW	=	3.94
Constraint	Flags:
olivine	mass	=	14.14	(gm)	density	=	3.45	(gm/cc)	(analysis	in	mole	%)
	(Ca0.00Mg0.71Fe''0.28Mn0.01Co0.00Ni0.00)2SiO4
	G	=	-200060	(J)	H	=	-160655	(J)	S	=	31.2	(J/K)	V	=	4.1	(cc)	Cp	=	16.5	(J/K)
	tephroite	fayalite	co-olivine	ni-olivine	monticellite	forsterite
	1.17	28.1	0	0	0.68	70.06
orthopyroxene	mass	=	27.99	(gm)	density	=	3.32	(gm/cc)	(analysis	in	mole	%)
	opx	Na0.00Ca0.07Fe''0.48Mg1.40Fe'''0.02Ti0.00Al0.08Si1.95O6
	G	=	-425707	(J)	H	=	-347007	(J)	S	=	62.3	(J/K)	V	=	8.44	(cc)	Cp	=	34.07	(J/K)
	diopside	clinoenstatit	hedenbergite	alumino-buffo	buffonite	essenite	jadeite
	-46.53	93.23	47.69	3.6	-2.79	4.66	0.14
clinopyroxene	mass	=	2.32	(gm)	density	=	3.29	(gm/cc)	(analysis	in	mole	%)
	cpx	Na0.02Ca0.83Fe''0.21Mg0.79Fe'''0.06Ti0.05Al0.22Si1.82O6
	G	=	-36033.2	(J)	H	=	-29703	(J)	S	=	5.01	(J/K)	V	=	0.7	(cc)	Cp	=	2.67	(J/K)
	diopside	clinoenstatit	hedenbergite	alumino-buffo	buffonite	essenite	jadeite
	43.66	15.32	21.22	12.28	-2.19	7.84	1.87
feldspar	mass	=	55.27	(gm)	density	=	2.65	(gm/cc)	(analysis	in	mole	%)
	K0.01Na0.35Ca0.64Al1.64Si2.36O8
	G	=	-934573	(J)	H	=	-775071	(J)	S	=	126.27	(J/K)	V	=	20.84	(cc)	Cp	=	67.1	(J/K)
	albite	anorthite	sanidine
	34.84	64.01	1.15
spinel	mass	=	0.03	(gm)	density	=	4.58	(gm/cc)	(analysis	in	mole	%)
	Fe''1.18Mg0.35Fe'''0.78Al0.17Cr0.00Ti0.53O4
	G	=	-293.92	(J)	H	=	-207.38	(J)	S	=	0.07	(J/K)	V	=	0.01	(cc)	Cp	=	0.03	(J/K)
	chromite	hercynite	magnetite	spinel	ulvospinel
	0	-25.96	38.87	34.56	52.53
rhm-oxide	mass	=	0.27	(gm)	density	=	4.45	(gm/cc)	(analysis	in	mole	%)
	Mn0.02Fe''0.56Mg0.26Fe'''0.18Al0.12Ti0.85O3
	G	=	-2961.3	(J)	H	=	-2272.67	(J)	S	=	0.55	(J/K)	V	=	0.06	(cc)	Cp	=	0.26	(J/K)
	geikielite	hematite	ilmenite	pyrophanite	corundum
	26.23	8.96	56.21	2.36	6.24
Total	solids	mass	=	100.02	(gm)	density	=	2.93	(gm/cc)
	G	=	-1.59963e+06	(J)	H	=	-1.31492e+06	(J)	S	=	225.4	(J/K)	V	=	34.15	(cc)	Cp	=	120.64	(J/K)
Viscosity	of	the	System	cannot	be	computed.
System	mass	=	100.02	(gm)	density	=	2.93	(gm/cc)
	G	=	-1.59963e+06	(J)	H	=	-1.31492e+06	(J)	S	=	225.4	(J/K)	V	=	34.15	(cc)	Cp	=	120.64	(J/K)
**********----------**********
Title:	Dummy	Title
T	=	980	(C)	P	=	0.1	(kbars)	log(10)	f	O2	=	-10.99	delta	HM	=	-5.44	NNO	=	-0.46	QFM	=	0.21	COH	=	2.19	IW	=	3.95
Constraint	Flags:
olivine	mass	=	14.12	(gm)	density	=	3.45	(gm/cc)	(analysis	in	mole	%)
	(Ca0.00Mg0.71Fe''0.28Mn0.01Co0.00Ni0.00)2SiO4
	G	=	-199585	(J)	H	=	-160695	(J)	S	=	31.03	(J/K)	V	=	4.09	(cc)	Cp	=	16.46	(J/K)
	tephroite	fayalite	co-olivine	ni-olivine	monticellite	forsterite
	1.17	28.07	0	0	0.64	70.13
orthopyroxene	mass	=	27.94	(gm)	density	=	3.32	(gm/cc)	(analysis	in	mole	%)
	opx	Na0.00Ca0.06Fe''0.48Mg1.40Fe'''0.02Ti0.00Al0.08Si1.95O6
	G	=	-424262	(J)	H	=	-346671	(J)	S	=	61.92	(J/K)	V	=	8.42	(cc)	Cp	=	33.97	(J/K)
	diopside	clinoenstatit	hedenbergite	alumino-buffo	buffonite	essenite	jadeite
	-46.79	93.43	47.8	3.6	-2.8	4.63	0.14
clinopyroxene	mass	=	2.38	(gm)	density	=	3.29	(gm/cc)	(analysis	in	mole	%)
	cpx	Na0.02Ca0.84Fe''0.21Mg0.79Fe'''0.06Ti0.05Al0.22Si1.82O6
	G	=	-37001.9	(J)	H	=	-30579.4	(J)	S	=	5.13	(J/K)	V	=	0.72	(cc)	Cp	=	2.74	(J/K)
	diopside	clinoenstatit	hedenbergite	alumino-buffo	buffonite	essenite	jadeite
	44.6	14.6	20.79	12.53	-2.18	7.76	1.9
feldspar	mass	=	55.26	(gm)	density	=	2.65	(gm/cc)	(analysis	in	mole	%)
	K0.01Na0.35Ca0.64Al1.64Si2.36O8
	G	=	-933247	(J)	H	=	-775687	(J)	S	=	125.73	(J/K)	V	=	20.83	(cc)	Cp	=	67.02	(J/K)
	albite	anorthite	sanidine
	34.84	64.01	1.15
spinel	mass	=	0.05	(gm)	density	=	4.6	(gm/cc)	(analysis	in	mole	%)
	Fe''1.17Mg0.33Fe'''0.82Al0.17Cr0.00Ti0.50O4
	G	=	-407.98	(J)	H	=	-287.86	(J)	S	=	0.1	(J/K)	V	=	0.01	(cc)	Cp	=	0.04	(J/K)
	chromite	hercynite	magnetite	spinel	ulvospinel
	0	-24.36	41.15	32.9	50.31
rhm-oxide	mass	=	0.26	(gm)	density	=	4.45	(gm/cc)	(analysis	in	mole	%)
	Mn0.02Fe''0.56Mg0.26Fe'''0.18Al0.12Ti0.85O3
	G	=	-2874.75	(J)	H	=	-2212.07	(J)	S	=	0.53	(J/K)	V	=	0.06	(cc)	Cp	=	0.26	(J/K)
	geikielite	hematite	ilmenite	pyrophanite	corundum
	26.02	9.02	56.47	2.34	6.15
Total	solids	mass	=	100.02	(gm)	density	=	2.93	(gm/cc)
	G	=	-1.59738e+06	(J)	H	=	-1.31613e+06	(J)	S	=	224.43	(J/K)	V	=	34.14	(cc)	Cp	=	120.51	(J/K)
Viscosity	of	the	System	cannot	be	computed.
System	mass	=	100.02	(gm)	density	=	2.93	(gm/cc)
	G	=	-1.59738e+06	(J)	H	=	-1.31613e+06	(J)	S	=	224.43	(J/K)	V	=	34.14	(cc)	Cp	=	120.51	(J/K)
**********----------**********
Title:	Dummy	Title
T	=	970	(C)	P	=	0.1	(kbars)	log(10)	f	O2	=	-11.14	delta	HM	=	-5.43	NNO	=	-0.44	QFM	=	0.23	COH	=	2.19	IW	=	3.98
Constraint	Flags:
olivine	mass	=	14.11	(gm)	density	=	3.45	(gm/cc)	(analysis	in	mole	%)
	(Ca0.00Mg0.71Fe''0.28Mn0.01Co0.00Ni0.00)2SiO4
	G	=	-199150	(J)	H	=	-160765	(J)	S	=	30.88	(J/K)	V	=	4.09	(cc)	Cp	=	16.43	(J/K)
	tephroite	fayalite	co-olivine	ni-olivine	monticellite	forsterite
	1.17	28.04	0	0	0.61	70.18
orthopyroxene	mass	=	27.9	(gm)	density	=	3.32	(gm/cc)	(analysis	in	mole	%)
	opx	Na0.00Ca0.06Fe''0.48Mg1.41Fe'''0.02Ti0.00Al0.08Si1.95O6
	G	=	-422990	(J)	H	=	-346472	(J)	S	=	61.55	(J/K)	V	=	8.41	(cc)	Cp	=	33.89	(J/K)
	diopside	clinoenstatit	hedenbergite	alumino-buffo	buffonite	essenite	jadeite
	-47	93.59	47.89	3.59	-2.82	4.61	0.14
clinopyroxene	mass	=	2.43	(gm)	density	=	3.29	(gm/cc)	(analysis	in	mole	%)
	cpx	Na0.02Ca0.84Fe''0.20Mg0.79Fe'''0.06Ti0.05Al0.22Si1.82O6
	G	=	-37759	(J)	H	=	-31282.5	(J)	S	=	5.21	(J/K)	V	=	0.74	(cc)	Cp	=	2.8	(J/K)
	diopside	clinoenstatit	hedenbergite	alumino-buffo	buffonite	essenite	jadeite
	45.31	14.03	20.46	12.74	-2.17	7.71	1.92
feldspar	mass	=	55.26	(gm)	density	=	2.65	(gm/cc)	(analysis	in	mole	%)
	K0.01Na0.35Ca0.64Al1.64Si2.36O8
	G	=	-931939	(J)	H	=	-776312	(J)	S	=	125.19	(J/K)	V	=	20.83	(cc)	Cp	=	66.94	(J/K)
	albite	anorthite	sanidine
	34.84	64.01	1.15
spinel	mass	=	0.06	(gm)	density	=	4.62	(gm/cc)	(analysis	in	mole	%)
	Fe''1.17Mg0.32Fe'''0.86Al0.17Cr0.00Ti0.49O4
	G	=	-494.64	(J)	H	=	-349.42	(J)	S	=	0.12	(J/K)	V	=	0.01	(cc)	Cp	=	0.05	(J/K)
	chromite	hercynite	magnetite	spinel	ulvospinel
	0	-23.26	42.76	31.75	48.74
rhm-oxide	mass	=	0.26	(gm)	density	=	4.46	(gm/cc)	(analysis	in	mole	%)
	Mn0.02Fe''0.57Mg0.26Fe'''0.18Al0.12Ti0.85O3
	G	=	-2807.13	(J)	H	=	-2165.94	(J)	S	=	0.52	(J/K)	V	=	0.06	(cc)	Cp	=	0.25	(J/K)
	geikielite	hematite	ilmenite	pyrophanite	corundum
	25.85	9.05	56.69	2.33	6.07
Total	solids	mass	=	100.02	(gm)	density	=	2.93	(gm/cc)
	G	=	-1.59514e+06	(J)	H	=	-1.31735e+06	(J)	S	=	223.46	(J/K)	V	=	34.13	(cc)	Cp	=	120.37	(J/K)
Viscosity	of	the	System	cannot	be	computed.
System	mass	=	100.02	(gm)	density	=	2.93	(gm/cc)
	G	=	-1.59514e+06	(J)	H	=	-1.31735e+06	(J)	S	=	223.46	(J/K)	V	=	34.13	(cc)	Cp	=	120.37	(J/K)
**********----------**********
Title:	Dummy	Title
T	=	960	(C)	P	=	0.1	(kbars)	log(10)	f	O2	=	-11.28	delta	HM	=	-5.42	NNO	=	-0.43	QFM	=	0.24	COH	=	2.18	IW	=	4.01
Constraint	Flags:
olivine	mass	=	14.1	(gm)	density	=	3.46	(gm/cc)	(analysis	in	mole	%)
	(Ca0.00Mg0.71Fe''0.28Mn0.01Co0.00Ni0.00)2SiO4
	G	=	-198724	(J)	H	=	-160841	(J)	S	=	30.72	(J/K)	V	=	4.08	(cc)	Cp	=	16.4	(J/K)
	tephroite	fayalite	co-olivine	ni-olivine	monticellite	forsterite
	1.17	28.01	0	0	0.58	70.24
orthopyroxene	mass	=	27.86	(gm)	density	=	3.32	(gm/cc)	(analysis	in	mole	%)
	opx	Na0.00Ca0.06Fe''0.48Mg1.41Fe'''0.02Ti0.00Al0.08Si1.95O6
	G	=	-421759	(J)	H	=	-346300	(J)	S	=	61.19	(J/K)	V	=	8.39	(cc)	Cp	=	33.81	(J/K)
	diopside	clinoenstatit	hedenbergite	alumino-buffo	buffonite	essenite	jadeite
	-47.21	93.74	47.99	3.59	-2.83	4.58	0.13
clinopyroxene	mass	=	2.48	(gm)	density	=	3.29	(gm/cc)	(analysis	in	mole	%)
	cpx	Na0.02Ca0.85Fe''0.20Mg0.78Fe'''0.05Ti0.05Al0.23Si1.82O6
	G	=	-38477.9	(J)	H	=	-31956.6	(J)	S	=	5.29	(J/K)	V	=	0.75	(cc)	Cp	=	2.85	(J/K)
	diopside	clinoenstatit	hedenbergite	alumino-buffo	buffonite	essenite	jadeite
	45.97	13.49	20.15	12.95	-2.16	7.65	1.95
feldspar	mass	=	55.26	(gm)	density	=	2.65	(gm/cc)	(analysis	in	mole	%)
	K0.01Na0.35Ca0.64Al1.64Si2.36O8
	G	=	-930632	(J)	H	=	-776934	(J)	S	=	124.64	(J/K)	V	=	20.82	(cc)	Cp	=	66.86	(J/K)
	albite	anorthite	sanidine
	34.84	64.01	1.15
spinel	mass	=	0.07	(gm)	density	=	4.63	(gm/cc)	(analysis	in	mole	%)
	Fe''1.17Mg0.31Fe'''0.88Al0.17Cr0.00Ti0.48O4
	G	=	-572.7	(J)	H	=	-405.3	(J)	S	=	0.14	(J/K)	V	=	0.01	(cc)	Cp	=	0.06	(J/K)
	chromite	hercynite	magnetite	spinel	ulvospinel
	0	-22.41	44	30.86	47.54
rhm-oxide	mass	=	0.25	(gm)	density	=	4.46	(gm/cc)	(analysis	in	mole	%)
	Mn0.02Fe''0.57Mg0.26Fe'''0.18Al0.12Ti0.85O3
	G	=	-2743.66	(J)	H	=	-2122.74	(J)	S	=	0.5	(J/K)	V	=	0.06	(cc)	Cp	=	0.25	(J/K)
	geikielite	hematite	ilmenite	pyrophanite	corundum
	25.69	9.09	56.9	2.32	6
Total	solids	mass	=	100.02	(gm)	density	=	2.93	(gm/cc)
	G	=	-1.59291e+06	(J)	H	=	-1.31856e+06	(J)	S	=	222.48	(J/K)	V	=	34.12	(cc)	Cp	=	120.23	(J/K)
Viscosity	of	the	System	cannot	be	computed.
System	mass	=	100.02	(gm)	density	=	2.93	(gm/cc)
	G	=	-1.59291e+06	(J)	H	=	-1.31856e+06	(J)	S	=	222.48	(J/K)	V	=	34.12	(cc)	Cp	=	120.23	(J/K)
**********----------**********
Title:	Dummy	Title
T	=	950	(C)	P	=	0.1	(kbars)	log(10)	f	O2	=	-11.43	delta	HM	=	-5.42	NNO	=	-0.41	QFM	=	0.25	COH	=	2.18	IW	=	4.03
Constraint	Flags:
olivine	mass	=	14.09	(gm)	density	=	3.46	(gm/cc)	(analysis	in	mole	%)
	(Ca0.00Mg0.71Fe''0.28Mn0.01Co0.00Ni0.00)2SiO4
	G	=	-198300	(J)	H	=	-160916	(J)	S	=	30.56	(J/K)	V	=	4.08	(cc)	Cp	=	16.37	(J/K)
	tephroite	fayalite	co-olivine	ni-olivine	monticellite	forsterite
	1.17	27.98	0	0	0.55	70.3
orthopyroxene	mass	=	27.83	(gm)	density	=	3.32	(gm/cc)	(analysis	in	mole	%)
	opx	Na0.00Ca0.06Fe''0.48Mg1.41Fe'''0.02Ti0.00Al0.08Si1.95O6
	G	=	-420547	(J)	H	=	-346140	(J)	S	=	60.83	(J/K)	V	=	8.38	(cc)	Cp	=	33.73	(J/K)
	diopside	clinoenstatit	hedenbergite	alumino-buffo	buffonite	essenite	jadeite
	-47.41	93.89	48.08	3.59	-2.84	4.56	0.13
clinopyroxene	mass	=	2.53	(gm)	density	=	3.3	(gm/cc)	(analysis	in	mole	%)
	cpx	Na0.02Ca0.85Fe''0.20Mg0.78Fe'''0.05Ti0.06Al0.23Si1.81O6
	G	=	-39178.4	(J)	H	=	-32618	(J)	S	=	5.36	(J/K)	V	=	0.77	(cc)	Cp	=	2.9	(J/K)
	diopside	clinoenstatit	hedenbergite	alumino-buffo	buffonite	essenite	jadeite
	46.6	12.98	19.84	13.16	-2.15	7.59	1.97
feldspar	mass	=	55.25	(gm)	density	=	2.65	(gm/cc)	(analysis	in	mole	%)
	K0.01Na0.35Ca0.64Al1.64Si2.36O8
	G	=	-929333	(J)	H	=	-777555	(J)	S	=	124.09	(J/K)	V	=	20.81	(cc)	Cp	=	66.78	(J/K)
	albite	anorthite	sanidine
	34.84	64.01	1.15
spinel	mass	=	0.08	(gm)	density	=	4.64	(gm/cc)	(analysis	in	mole	%)
	Fe''1.16Mg0.30Fe'''0.90Al0.17Cr0.00Ti0.46O4
	G	=	-651.89	(J)	H	=	-462.22	(J)	S	=	0.16	(J/K)	V	=	0.02	(cc)	Cp	=	0.07	(J/K)
	chromite	hercynite	magnetite	spinel	ulvospinel
	0	-21.58	45.23	29.99	46.35
rhm-oxide	mass	=	0.25	(gm)	density	=	4.46	(gm/cc)	(analysis	in	mole	%)
	Mn0.02Fe''0.57Mg0.26Fe'''0.18Al0.12Ti0.85O3
	G	=	-2680.17	(J)	H	=	-2079.29	(J)	S	=	0.49	(J/K)	V	=	0.06	(cc)	Cp	=	0.24	(J/K)
	geikielite	hematite	ilmenite	pyrophanite	corundum
	25.52	9.12	57.12	2.31	5.93
Total	solids	mass	=	100.02	(gm)	density	=	2.93	(gm/cc)
	G	=	-1.59069e+06	(J)	H	=	-1.31977e+06	(J)	S	=	221.49	(J/K)	V	=	34.11	(cc)	Cp	=	120.09	(J/K)
Viscosity	of	the	System	cannot	be	computed.
System	mass	=	100.02	(gm)	density	=	2.93	(gm/cc)
	G	=	-1.59069e+06	(J)	H	=	-1.31977e+06	(J)	S	=	221.49	(J/K)	V	=	34.11	(cc)	Cp	=	120.09	(J/K)
**********----------**********
Title:	Dummy	Title
T	=	940	(C)	P	=	0.1	(kbars)	log(10)	f	O2	=	-11.59	delta	HM	=	-5.41	NNO	=	-0.4	QFM	=	0.26	COH	=	2.18	IW	=	4.06
Constraint	Flags:
olivine	mass	=	14.08	(gm)	density	=	3.46	(gm/cc)	(analysis	in	mole	%)
	(Ca0.00Mg0.71Fe''0.28Mn0.01Co0.00Ni0.00)2SiO4
	G	=	-197876	(J)	H	=	-160989	(J)	S	=	30.41	(J/K)	V	=	4.07	(cc)	Cp	=	16.34	(J/K)
	tephroite	fayalite	co-olivine	ni-olivine	monticellite	forsterite
	1.17	27.95	0	0	0.52	70.35
orthopyroxene	mass	=	27.79	(gm)	density	=	3.32	(gm/cc)	(analysis	in	mole	%)
	opx	Na0.00Ca0.06Fe''0.48Mg1.41Fe'''0.02Ti0.00Al0.08Si1.95O6
	G	=	-419354	(J)	H	=	-345991	(J)	S	=	60.47	(J/K)	V	=	8.36	(cc)	Cp	=	33.65	(J/K)
	diopside	clinoenstatit	hedenbergite	alumino-buffo	buffonite	essenite	jadeite
	-47.61	94.04	48.18	3.59	-2.86	4.54	0.13
clinopyroxene	mass	=	2.57	(gm)	density	=	3.3	(gm/cc)	(analysis	in	mole	%)
	cpx	Na0.02Ca0.86Fe''0.20Mg0.78Fe'''0.05Ti0.06Al0.23Si1.81O6
	G	=	-39861	(J)	H	=	-33267.3	(J)	S	=	5.44	(J/K)	V	=	0.78	(cc)	Cp	=	2.95	(J/K)
	diopside	clinoenstatit	hedenbergite	alumino-buffo	buffonite	essenite	jadeite
	47.21	12.48	19.54	13.39	-2.14	7.53	1.99
feldspar	mass	=	55.25	(gm)	density	=	2.66	(gm/cc)	(analysis	in	mole	%)
	K0.01Na0.35Ca0.64Al1.64Si2.36O8
	G	=	-928041	(J)	H	=	-778177	(J)	S	=	123.53	(J/K)	V	=	20.81	(cc)	Cp	=	66.7	(J/K)
	albite	anorthite	sanidine
	34.84	64.01	1.15
spinel	mass	=	0.09	(gm)	density	=	4.65	(gm/cc)	(analysis	in	mole	%)
	Fe''1.16Mg0.29Fe'''0.93Al0.17Cr0.00Ti0.45O4
	G	=	-731.69	(J)	H	=	-519.8	(J)	S	=	0.17	(J/K)	V	=	0.02	(cc)	Cp	=	0.08	(J/K)
	chromite	hercynite	magnetite	spinel	ulvospinel
	0	-20.76	46.46	29.13	45.17
rhm-oxide	mass	=	0.24	(gm)	density	=	4.47	(gm/cc)	(analysis	in	mole	%)
	Mn0.02Fe''0.57Mg0.25Fe'''0.18Al0.12Ti0.85O3
	G	=	-2616.71	(J)	H	=	-2035.64	(J)	S	=	0.48	(J/K)	V	=	0.05	(cc)	Cp	=	0.24	(J/K)
	geikielite	hematite	ilmenite	pyrophanite	corundum
	25.35	9.14	57.35	2.29	5.86
Total	solids	mass	=	100.02	(gm)	density	=	2.93	(gm/cc)
	G	=	-1.58848e+06	(J)	H	=	-1.32098e+06	(J)	S	=	220.5	(J/K)	V	=	34.09	(cc)	Cp	=	119.95	(J/K)
Viscosity	of	the	System	cannot	be	computed.
System	mass	=	100.02	(gm)	density	=	2.93	(gm/cc)
	G	=	-1.58848e+06	(J)	H	=	-1.32098e+06	(J)	S	=	220.5	(J/K)	V	=	34.09	(cc)	Cp	=	119.95	(J/K)
**********----------**********
Title:	Dummy	Title
T	=	930	(C)	P	=	0.1	(kbars)	log(10)	f	O2	=	-11.75	delta	HM	=	-5.41	NNO	=	-0.39	QFM	=	0.27	COH	=	2.17	IW	=	4.09
Constraint	Flags:
olivine	mass	=	14.07	(gm)	density	=	3.46	(gm/cc)	(analysis	in	mole	%)
	(Ca0.00Mg0.71Fe''0.28Mn0.01Co0.00Ni0.00)2SiO4
	G	=	-197453	(J)	H	=	-161062	(J)	S	=	30.25	(J/K)	V	=	4.07	(cc)	Cp	=	16.31	(J/K)
	tephroite	fayalite	co-olivine	ni-olivine	monticellite	forsterite
	1.17	27.92	0	0	0.5	70.41
orthopyroxene	mass	=	27.75	(gm)	density	=	3.32	(gm/cc)	(analysis	in	mole	%)
	opx	Na0.00Ca0.06Fe''0.48Mg1.41Fe'''0.02Ti0.00Al0.08Si1.95O6
	G	=	-418181	(J)	H	=	-345853	(J)	S	=	60.12	(J/K)	V	=	8.35	(cc)	Cp	=	33.57	(J/K)
	diopside	clinoenstatit	hedenbergite	alumino-buffo	buffonite	essenite	jadeite
	-47.82	94.19	48.27	3.58	-2.87	4.51	0.13
clinopyroxene	mass	=	2.62	(gm)	density	=	3.3	(gm/cc)	(analysis	in	mole	%)
	cpx	Na0.02Ca0.86Fe''0.19Mg0.78Fe'''0.05Ti0.06Al0.23Si1.81O6
	G	=	-40526.9	(J)	H	=	-33905.1	(J)	S	=	5.5	(J/K)	V	=	0.79	(cc)	Cp	=	3	(J/K)
	diopside	clinoenstatit	hedenbergite	alumino-buffo	buffonite	essenite	jadeite
	47.78	12	19.24	13.62	-2.13	7.46	2.02
feldspar	mass	=	55.25	(gm)	density	=	2.66	(gm/cc)	(analysis	in	mole	%)
	K0.01Na0.35Ca0.64Al1.64Si2.36O8
	G	=	-926754	(J)	H	=	-778799	(J)	S	=	122.97	(J/K)	V	=	20.8	(cc)	Cp	=	66.62	(J/K)
	albite	anorthite	sanidine
	34.84	64.01	1.15
spinel	mass	=	0.1	(gm)	density	=	4.66	(gm/cc)	(analysis	in	mole	%)
	Fe''1.16Mg0.28Fe'''0.95Al0.17Cr0.00Ti0.44O4
	G	=	-811.48	(J)	H	=	-577.62	(J)	S	=	0.19	(J/K)	V	=	0.02	(cc)	Cp	=	0.09	(J/K)
	chromite	hercynite	magnetite	spinel	ulvospinel
	0	-19.96	47.69	28.28	43.99
rhm-oxide	mass	=	0.24	(gm)	density	=	4.47	(gm/cc)	(analysis	in	mole	%)
	Mn0.02Fe''0.58Mg0.25Fe'''0.18Al0.12Ti0.85O3
	G	=	-2553.26	(J)	H	=	-1991.76	(J)	S	=	0.47	(J/K)	V	=	0.05	(cc)	Cp	=	0.23	(J/K)
	geikielite	hematite	ilmenite	pyrophanite	corundum
	25.18	9.15	57.59	2.28	5.8
Total	solids	mass	=	100.02	(gm)	density	=	2.93	(gm/cc)
	G	=	-1.58628e+06	(J)	H	=	-1.32219e+06	(J)	S	=	219.5	(J/K)	V	=	34.08	(cc)	Cp	=	119.81	(J/K)
Viscosity	of	the	System	cannot	be	computed.
System	mass	=	100.02	(gm)	density	=	2.93	(gm/cc)
	G	=	-1.58628e+06	(J)	H	=	-1.32219e+06	(J)	S	=	219.5	(J/K)	V	=	34.08	(cc)	Cp	=	119.81	(J/K)
**********----------**********
Title:	Dummy	Title
T	=	920	(C)	P	=	0.1	(kbars)	log(10)	f	O2	=	-11.91	delta	HM	=	-5.4	NNO	=	-0.37	QFM	=	0.28	COH	=	2.17	IW	=	4.11
Constraint	Flags:
olivine	mass	=	13.86	(gm)	density	=	3.46	(gm/cc)	(analysis	in	mole	%)
	(Ca0.00Mg0.71Fe''0.28Mn0.01Co0.00Ni0.00)2SiO4
	G	=	-194166	(J)	H	=	-158763	(J)	S	=	29.67	(J/K)	V	=	4	(cc)	Cp	=	16.04	(J/K)
	tephroite	fayalite	co-olivine	ni-olivine	monticellite	forsterite
	1.21	28	0	0	0.47	70.31
orthopyroxene	mass	=	28.24	(gm)	density	=	3.33	(gm/cc)	(analysis	in	mole	%)
	opx	Na0.00Ca0.06Fe''0.49Mg1.41Fe'''0.02Ti0.00Al0.08Si1.95O6
	G	=	-424665	(J)	H	=	-352039	(J)	S	=	60.87	(J/K)	V	=	8.49	(cc)	Cp	=	34.11	(J/K)
	diopside	clinoenstatit	hedenbergite	alumino-buffo	buffonite	essenite	jadeite
	-48.12	94.32	48.51	3.56	-2.88	4.48	0.13
clinopyroxene	mass	=	1.87	(gm)	density	=	3.3	(gm/cc)	(analysis	in	mole	%)
	cpx	Na0.02Ca0.86Fe''0.19Mg0.77Fe'''0.05Ti0.06Al0.23Si1.81O6
	G	=	-28932.5	(J)	H	=	-24263	(J)	S	=	3.91	(J/K)	V	=	0.57	(cc)	Cp	=	2.14	(J/K)
	diopside	clinoenstatit	hedenbergite	alumino-buffo	buffonite	essenite	jadeite
	48.4	11.61	19.04	13.65	-2.15	7.4	2.04
clinopyroxene	mass	=	0.98	(gm)	density	=	3.48	(gm/cc)	(analysis	in	mole	%)
	cpx	Na0.02Ca0.95Fe''0.15Mg0.47Fe'''0.08Ti0.37Al0.73Si1.24O6
	G	=	-15003.8	(J)	H	=	-12611.1	(J)	S	=	2.01	(J/K)	V	=	0.28	(cc)	Cp	=	1.09	(J/K)
	diopside	clinoenstatit	hedenbergite	alumino-buffo	buffonite	essenite	jadeite
	3.66	3.5	15.28	68.04	5.05	2.49	1.99
feldspar	mass	=	54.93	(gm)	density	=	2.66	(gm/cc)	(analysis	in	mole	%)
	K0.01Na0.35Ca0.64Al1.64Si2.36O8
	G	=	-920211	(J)	H	=	-774965	(J)	S	=	121.73	(J/K)	V	=	20.68	(cc)	Cp	=	66.16	(J/K)
	albite	anorthite	sanidine
	35.02	63.82	1.16
spinel	mass	=	0.14	(gm)	density	=	4.67	(gm/cc)	(analysis	in	mole	%)
	Fe''1.15Mg0.27Fe'''0.98Al0.17Cr0.00Ti0.43O4
	G	=	-1111.77	(J)	H	=	-792.58	(J)	S	=	0.27	(J/K)	V	=	0.03	(cc)	Cp	=	0.12	(J/K)
	chromite	hercynite	magnetite	spinel	ulvospinel
	0	-18.97	49.18	27.24	42.55
Total	solids	mass	=	100.02	(gm)	density	=	2.94	(gm/cc)
	G	=	-1.58409e+06	(J)	H	=	-1.32343e+06	(J)	S	=	218.46	(J/K)	V	=	34.05	(cc)	Cp	=	119.67	(J/K)
Viscosity	of	the	System	cannot	be	computed.
System	mass	=	100.02	(gm)	density	=	2.94	(gm/cc)
	G	=	-1.58409e+06	(J)	H	=	-1.32343e+06	(J)	S	=	218.46	(J/K)	V	=	34.05	(cc)	Cp	=	119.67	(J/K)
**********----------**********
Title:	Dummy	Title
T	=	910	(C)	P	=	0.1	(kbars)	log(10)	f	O2	=	-12.06	delta	HM	=	-5.38	NNO	=	-0.35	QFM	=	0.3	COH	=	2.18	IW	=	4.15
Constraint	Flags:
olivine	mass	=	13.86	(gm)	density	=	3.46	(gm/cc)	(analysis	in	mole	%)
	(Ca0.00Mg0.71Fe''0.28Mn0.01Co0.00Ni0.00)2SiO4
	G	=	-193837	(J)	H	=	-158904	(J)	S	=	29.53	(J/K)	V	=	4	(cc)	Cp	=	16.02	(J/K)
	tephroite	fayalite	co-olivine	ni-olivine	monticellite	forsterite
	1.21	27.97	0	0	0.45	70.37
orthopyroxene	mass	=	28.2	(gm)	density	=	3.33	(gm/cc)	(analysis	in	mole	%)
	opx	Na0.00Ca0.05Fe''0.49Mg1.41Fe'''0.02Ti0.00Al0.08Si1.95O6
	G	=	-423432	(J)	H	=	-351853	(J)	S	=	60.5	(J/K)	V	=	8.47	(cc)	Cp	=	34.03	(J/K)
	diopside	clinoenstatit	hedenbergite	alumino-buffo	buffonite	essenite	jadeite
	-48.31	94.45	48.62	3.54	-2.89	4.46	0.13
clinopyroxene	mass	=	1.9	(gm)	density	=	3.3	(gm/cc)	(analysis	in	mole	%)
	cpx	Na0.02Ca0.87Fe''0.19Mg0.77Fe'''0.05Ti0.06Al0.23Si1.81O6
	G	=	-29330.1	(J)	H	=	-24655	(J)	S	=	3.95	(J/K)	V	=	0.58	(cc)	Cp	=	2.17	(J/K)
	diopside	clinoenstatit	hedenbergite	alumino-buffo	buffonite	essenite	jadeite
	49.25	11.33	18.83	13.37	-2.24	7.41	2.05
clinopyroxene	mass	=	1	(gm)	density	=	3.49	(gm/cc)	(analysis	in	mole	%)
	cpx	Na0.02Ca0.95Fe''0.15Mg0.47Fe'''0.07Ti0.37Al0.73Si1.24O6
	G	=	-15266.8	(J)	H	=	-12862.3	(J)	S	=	2.03	(J/K)	V	=	0.29	(cc)	Cp	=	1.11	(J/K)
	diopside	clinoenstatit	hedenbergite	alumino-buffo	buffonite	essenite	jadeite
	3.32	3.34	15.19	68.75	4.98	2.44	1.98
feldspar	mass	=	54.93	(gm)	density	=	2.66	(gm/cc)	(analysis	in	mole	%)
	K0.01Na0.35Ca0.64Al1.64Si2.36O8
	G	=	-918931	(J)	H	=	-775571	(J)	S	=	121.17	(J/K)	V	=	20.67	(cc)	Cp	=	66.08	(J/K)
	albite	anorthite	sanidine
	35.02	63.82	1.16
spinel	mass	=	0.14	(gm)	density	=	4.69	(gm/cc)	(analysis	in	mole	%)
	Fe''1.14Mg0.26Fe'''1.03Al0.17Cr0.00Ti0.40O4
	G	=	-1113.41	(J)	H	=	-794.4	(J)	S	=	0.27	(J/K)	V	=	0.03	(cc)	Cp	=	0.13	(J/K)
	chromite	hercynite	magnetite	spinel	ulvospinel
	0	-17.76	51.53	26.05	40.18
Total	solids	mass	=	100.02	(gm)	density	=	2.94	(gm/cc)
	G	=	-1.58191e+06	(J)	H	=	-1.32464e+06	(J)	S	=	217.45	(J/K)	V	=	34.04	(cc)	Cp	=	119.53	(J/K)
Viscosity	of	the	System	cannot	be	computed.
System	mass	=	100.02	(gm)	density	=	2.94	(gm/cc)
	G	=	-1.58191e+06	(J)	H	=	-1.32464e+06	(J)	S	=	217.45	(J/K)	V	=	34.04	(cc)	Cp	=	119.53	(J/K)
**********----------**********
Title:	Dummy	Title
T	=	900	(C)	P	=	0.1	(kbars)	log(10)	f	O2	=	-12.21	delta	HM	=	-5.36	NNO	=	-0.32	QFM	=	0.32	COH	=	2.18	IW	=	4.19
Constraint	Flags:
olivine	mass	=	13.85	(gm)	density	=	3.46	(gm/cc)	(analysis	in	mole	%)
	(Ca0.00Mg0.71Fe''0.28Mn0.01Co0.00Ni0.00)2SiO4
	G	=	-193505	(J)	H	=	-159041	(J)	S	=	29.38	(J/K)	V	=	4	(cc)	Cp	=	15.99	(J/K)
	tephroite	fayalite	co-olivine	ni-olivine	monticellite	forsterite
	1.21	27.93	0	0	0.42	70.43
orthopyroxene	mass	=	28.16	(gm)	density	=	3.33	(gm/cc)	(analysis	in	mole	%)
	opx	Na0.00Ca0.05Fe''0.49Mg1.41Fe'''0.02Ti0.00Al0.08Si1.95O6
	G	=	-422201	(J)	H	=	-351665	(J)	S	=	60.12	(J/K)	V	=	8.46	(cc)	Cp	=	33.94	(J/K)
	diopside	clinoenstatit	hedenbergite	alumino-buffo	buffonite	essenite	jadeite
	-48.5	94.58	48.73	3.52	-2.9	4.44	0.12
clinopyroxene	mass	=	1.92	(gm)	density	=	3.3	(gm/cc)	(analysis	in	mole	%)
	cpx	Na0.02Ca0.87Fe''0.19Mg0.78Fe'''0.05Ti0.05Al0.23Si1.82O6
	G	=	-29736.9	(J)	H	=	-25056.5	(J)	S	=	3.99	(J/K)	V	=	0.58	(cc)	Cp	=	2.2	(J/K)
	diopside	clinoenstatit	hedenbergite	alumino-buffo	buffonite	essenite	jadeite
	50.1	11.05	18.62	13.1	-2.35	7.42	2.06
clinopyroxene	mass	=	1.02	(gm)	density	=	3.49	(gm/cc)	(analysis	in	mole	%)
	cpx	Na0.02Ca0.95Fe''0.15Mg0.47Fe'''0.07Ti0.37Al0.74Si1.23O6
	G	=	-15488.6	(J)	H	=	-13079.8	(J)	S	=	2.05	(J/K)	V	=	0.29	(cc)	Cp	=	1.13	(J/K)
	diopside	clinoenstatit	hedenbergite	alumino-buffo	buffonite	essenite	jadeite
	2.99	3.19	15.09	69.48	4.9	2.38	1.97
feldspar	mass	=	54.92	(gm)	density	=	2.66	(gm/cc)	(analysis	in	mole	%)
	K0.01Na0.35Ca0.64Al1.64Si2.36O8
	G	=	-917681	(J)	H	=	-776196	(J)	S	=	120.6	(J/K)	V	=	20.67	(cc)	Cp	=	65.99	(J/K)
	albite	anorthite	sanidine
	35.03	63.82	1.16
spinel	mass	=	0.14	(gm)	density	=	4.7	(gm/cc)	(analysis	in	mole	%)
	Fe''1.13Mg0.25Fe'''1.08Al0.17Cr0.00Ti0.38O4
	G	=	-1129.64	(J)	H	=	-806.83	(J)	S	=	0.28	(J/K)	V	=	0.03	(cc)	Cp	=	0.13	(J/K)
	chromite	hercynite	magnetite	spinel	ulvospinel
	0	-16.65	53.76	24.96	37.93
Total	solids	mass	=	100.02	(gm)	density	=	2.94	(gm/cc)
	G	=	-1.57974e+06	(J)	H	=	-1.32584e+06	(J)	S	=	216.42	(J/K)	V	=	34.03	(cc)	Cp	=	119.38	(J/K)
Viscosity	of	the	System	cannot	be	computed.
System	mass	=	100.02	(gm)	density	=	2.94	(gm/cc)
	G	=	-1.57974e+06	(J)	H	=	-1.32584e+06	(J)	S	=	216.42	(J/K)	V	=	34.03	(cc)	Cp	=	119.38	(J/K)
**********----------**********
Title:	Dummy	Title
T	=	890	(C)	P	=	0.1	(kbars)	log(10)	f	O2	=	-12.37	delta	HM	=	-5.35	NNO	=	-0.3	QFM	=	0.34	COH	=	2.18	IW	=	4.23
Constraint	Flags:
olivine	mass	=	13.84	(gm)	density	=	3.47	(gm/cc)	(analysis	in	mole	%)
	(Ca0.00Mg0.71Fe''0.28Mn0.01Co0.00Ni0.00)2SiO4
	G	=	-193170	(J)	H	=	-159174	(J)	S	=	29.23	(J/K)	V	=	4	(cc)	Cp	=	15.96	(J/K)
	tephroite	fayalite	co-olivine	ni-olivine	monticellite	forsterite
	1.21	27.89	0	0	0.4	70.49
orthopyroxene	mass	=	28.12	(gm)	density	=	3.33	(gm/cc)	(analysis	in	mole	%)
	opx	Na0.00Ca0.05Fe''0.49Mg1.41Fe'''0.02Ti0.00Al0.08Si1.95O6
	G	=	-420975	(J)	H	=	-351477	(J)	S	=	59.75	(J/K)	V	=	8.44	(cc)	Cp	=	33.86	(J/K)
	diopside	clinoenstatit	hedenbergite	alumino-buffo	buffonite	essenite	jadeite
	-48.68	94.71	48.84	3.5	-2.91	4.42	0.12
clinopyroxene	mass	=	1.95	(gm)	density	=	3.3	(gm/cc)	(analysis	in	mole	%)
	cpx	Na0.02Ca0.87Fe''0.18Mg0.78Fe'''0.05Ti0.05Al0.22Si1.82O6
	G	=	-30144.6	(J)	H	=	-25460.5	(J)	S	=	4.03	(J/K)	V	=	0.59	(cc)	Cp	=	2.23	(J/K)
	diopside	clinoenstatit	hedenbergite	alumino-buffo	buffonite	essenite	jadeite
	50.95	10.78	18.41	12.83	-2.45	7.42	2.07
clinopyroxene	mass	=	1.03	(gm)	density	=	3.49	(gm/cc)	(analysis	in	mole	%)
	cpx	Na0.02Ca0.95Fe''0.15Mg0.46Fe'''0.07Ti0.38Al0.75Si1.23O6
	G	=	-15682.6	(J)	H	=	-13274.7	(J)	S	=	2.07	(J/K)	V	=	0.3	(cc)	Cp	=	1.14	(J/K)
	diopside	clinoenstatit	hedenbergite	alumino-buffo	buffonite	essenite	jadeite
	2.65	3.04	14.99	70.23	4.81	2.32	1.96
feldspar	mass	=	54.92	(gm)	density	=	2.66	(gm/cc)	(analysis	in	mole	%)
	K0.01Na0.35Ca0.64Al1.64Si2.36O8
	G	=	-916454	(J)	H	=	-776835	(J)	S	=	120.03	(J/K)	V	=	20.66	(cc)	Cp	=	65.91	(J/K)
	albite	anorthite	sanidine
	35.03	63.82	1.16
spinel	mass	=	0.15	(gm)	density	=	4.72	(gm/cc)	(analysis	in	mole	%)
	Fe''1.12Mg0.24Fe'''1.12Al0.17Cr0.00Ti0.36O4
	G	=	-1156.58	(J)	H	=	-827.12	(J)	S	=	0.28	(J/K)	V	=	0.03	(cc)	Cp	=	0.13	(J/K)
	chromite	hercynite	magnetite	spinel	ulvospinel
	0	-15.62	55.87	23.94	35.8
Total	solids	mass	=	100.02	(gm)	density	=	2.94	(gm/cc)
	G	=	-1.57758e+06	(J)	H	=	-1.32705e+06	(J)	S	=	215.39	(J/K)	V	=	34.02	(cc)	Cp	=	119.24	(J/K)
Viscosity	of	the	System	cannot	be	computed.
System	mass	=	100.02	(gm)	density	=	2.94	(gm/cc)
	G	=	-1.57758e+06	(J)	H	=	-1.32705e+06	(J)	S	=	215.39	(J/K)	V	=	34.02	(cc)	Cp	=	119.24	(J/K)
**********----------**********
Title:	Dummy	Title
T	=	880	(C)	P	=	0.1	(kbars)	log(10)	f	O2	=	-12.54	delta	HM	=	-5.34	NNO	=	-0.28	QFM	=	0.36	COH	=	2.18	IW	=	4.26
Constraint	Flags:
olivine	mass	=	13.84	(gm)	density	=	3.47	(gm/cc)	(analysis	in	mole	%)
	(Ca0.00Mg0.71Fe''0.28Mn0.01Co0.00Ni0.00)2SiO4
	G	=	-192834	(J)	H	=	-159305	(J)	S	=	29.08	(J/K)	V	=	3.99	(cc)	Cp	=	15.94	(J/K)
	tephroite	fayalite	co-olivine	ni-olivine	monticellite	forsterite
	1.22	27.85	0	0	0.38	70.55
orthopyroxene	mass	=	28.08	(gm)	density	=	3.33	(gm/cc)	(analysis	in	mole	%)
	opx	Na0.00Ca0.05Fe''0.49Mg1.41Fe'''0.01Ti0.00Al0.08Si1.95O6
	G	=	-419757	(J)	H	=	-351290	(J)	S	=	59.37	(J/K)	V	=	8.43	(cc)	Cp	=	33.77	(J/K)
	diopside	clinoenstatit	hedenbergite	alumino-buffo	buffonite	essenite	jadeite
	-48.86	94.84	48.95	3.48	-2.92	4.39	0.12
clinopyroxene	mass	=	1.98	(gm)	density	=	3.3	(gm/cc)	(analysis	in	mole	%)
	cpx	Na0.02Ca0.87Fe''0.18Mg0.78Fe'''0.05Ti0.05Al0.22Si1.83O6
	G	=	-30548.4	(J)	H	=	-25862.9	(J)	S	=	4.06	(J/K)	V	=	0.6	(cc)	Cp	=	2.26	(J/K)
	diopside	clinoenstatit	hedenbergite	alumino-buffo	buffonite	essenite	jadeite
	51.81	10.52	18.19	12.56	-2.56	7.41	2.08
clinopyroxene	mass	=	1.04	(gm)	density	=	3.49	(gm/cc)	(analysis	in	mole	%)
	cpx	Na0.02Ca0.95Fe''0.15Mg0.46Fe'''0.07Ti0.38Al0.75Si1.22O6
	G	=	-15857.7	(J)	H	=	-13454.3	(J)	S	=	2.08	(J/K)	V	=	0.3	(cc)	Cp	=	1.15	(J/K)
	diopside	clinoenstatit	hedenbergite	alumino-buffo	buffonite	essenite	jadeite
	2.32	2.89	14.89	70.98	4.71	2.26	1.95
feldspar	mass	=	54.92	(gm)	density	=	2.66	(gm/cc)	(analysis	in	mole	%)
	K0.01Na0.35Ca0.64Al1.64Si2.36O8
	G	=	-915245	(J)	H	=	-777485	(J)	S	=	119.46	(J/K)	V	=	20.66	(cc)	Cp	=	65.83	(J/K)
	albite	anorthite	sanidine
	35.03	63.82	1.16
spinel	mass	=	0.15	(gm)	density	=	4.73	(gm/cc)	(analysis	in	mole	%)
	Fe''1.11Mg0.23Fe'''1.16Al0.17Cr0.00Ti0.34O4
	G	=	-1191.31	(J)	H	=	-853.22	(J)	S	=	0.29	(J/K)	V	=	0.03	(cc)	Cp	=	0.14	(J/K)
	chromite	hercynite	magnetite	spinel	ulvospinel
	0	-14.67	57.86	23.01	33.8
Total	solids	mass	=	100.02	(gm)	density	=	2.94	(gm/cc)
	G	=	-1.57543e+06	(J)	H	=	-1.32825e+06	(J)	S	=	214.35	(J/K)	V	=	34.01	(cc)	Cp	=	119.09	(J/K)
Viscosity	of	the	System	cannot	be	computed.
System	mass	=	100.02	(gm)	density	=	2.94	(gm/cc)
	G	=	-1.57543e+06	(J)	H	=	-1.32825e+06	(J)	S	=	214.35	(J/K)	V	=	34.01	(cc)	Cp	=	119.09	(J/K)
**********----------**********
Title:	Dummy	Title
T	=	870	(C)	P	=	0.1	(kbars)	log(10)	f	O2	=	-12.71	delta	HM	=	-5.33	NNO	=	-0.26	QFM	=	0.37	COH	=	2.18	IW	=	4.29
Constraint	Flags:
olivine	mass	=	13.83	(gm)	density	=	3.47	(gm/cc)	(analysis	in	mole	%)
	(Ca0.00Mg0.71Fe''0.28Mn0.01Co0.00Ni0.00)2SiO4
	G	=	-192497	(J)	H	=	-159434	(J)	S	=	28.92	(J/K)	V	=	3.99	(cc)	Cp	=	15.91	(J/K)
	tephroite	fayalite	co-olivine	ni-olivine	monticellite	forsterite
	1.22	27.81	0	0	0.36	70.61
orthopyroxene	mass	=	28.05	(gm)	density	=	3.33	(gm/cc)	(analysis	in	mole	%)
	opx	Na0.00Ca0.05Fe''0.49Mg1.41Fe'''0.01Ti0.00Al0.08Si1.95O6
	G	=	-418549	(J)	H	=	-351107	(J)	S	=	59	(J/K)	V	=	8.41	(cc)	Cp	=	33.68	(J/K)
	diopside	clinoenstatit	hedenbergite	alumino-buffo	buffonite	essenite	jadeite
	-49.03	94.96	49.06	3.46	-2.93	4.36	0.12
clinopyroxene	mass	=	2.01	(gm)	density	=	3.29	(gm/cc)	(analysis	in	mole	%)
	cpx	Na0.02Ca0.88Fe''0.18Mg0.78Fe'''0.05Ti0.05Al0.22Si1.83O6
	G	=	-30945.7	(J)	H	=	-26261.2	(J)	S	=	4.1	(J/K)	V	=	0.61	(cc)	Cp	=	2.29	(J/K)
	diopside	clinoenstatit	hedenbergite	alumino-buffo	buffonite	essenite	jadeite
	52.67	10.26	17.97	12.3	-2.67	7.39	2.08
clinopyroxene	mass	=	1.06	(gm)	density	=	3.5	(gm/cc)	(analysis	in	mole	%)
	cpx	Na0.02Ca0.95Fe''0.15Mg0.46Fe'''0.07Ti0.38Al0.76Si1.21O6
	G	=	-16019.9	(J)	H	=	-13623.7	(J)	S	=	2.1	(J/K)	V	=	0.3	(cc)	Cp	=	1.16	(J/K)
	diopside	clinoenstatit	hedenbergite	alumino-buffo	buffonite	essenite	jadeite
	1.98	2.76	14.8	71.73	4.61	2.19	1.93
feldspar	mass	=	54.92	(gm)	density	=	2.66	(gm/cc)	(analysis	in	mole	%)
	K0.01Na0.35Ca0.64Al1.64Si2.36O8
	G	=	-914052	(J)	H	=	-778142	(J)	S	=	118.89	(J/K)	V	=	20.65	(cc)	Cp	=	65.75	(J/K)
	albite	anorthite	sanidine
	35.02	63.82	1.16
spinel	mass	=	0.16	(gm)	density	=	4.74	(gm/cc)	(analysis	in	mole	%)
	Fe''1.10Mg0.22Fe'''1.20Al0.17Cr0.00Ti0.32O4
	G	=	-1231.64	(J)	H	=	-883.57	(J)	S	=	0.3	(J/K)	V	=	0.03	(cc)	Cp	=	0.14	(J/K)
	chromite	hercynite	magnetite	spinel	ulvospinel
	0	-13.79	59.75	22.14	31.9
Total	solids	mass	=	100.02	(gm)	density	=	2.94	(gm/cc)
	G	=	-1.5733e+06	(J)	H	=	-1.32945e+06	(J)	S	=	213.31	(J/K)	V	=	34	(cc)	Cp	=	118.95	(J/K)
Viscosity	of	the	System	cannot	be	computed.
System	mass	=	100.02	(gm)	density	=	2.94	(gm/cc)
	G	=	-1.5733e+06	(J)	H	=	-1.32945e+06	(J)	S	=	213.31	(J/K)	V	=	34	(cc)	Cp	=	118.95	(J/K)
**********----------**********
Title:	Dummy	Title
T	=	860	(C)	P	=	0.1	(kbars)	log(10)	f	O2	=	-12.89	delta	HM	=	-5.32	NNO	=	-0.25	QFM	=	0.38	COH	=	2.17	IW	=	4.32
Constraint	Flags:
olivine	mass	=	13.82	(gm)	density	=	3.47	(gm/cc)	(analysis	in	mole	%)
	(Ca0.00Mg0.71Fe''0.28Mn0.01Co0.00Ni0.00)2SiO4
	G	=	-192160	(J)	H	=	-159561	(J)	S	=	28.77	(J/K)	V	=	3.99	(cc)	Cp	=	15.88	(J/K)
	tephroite	fayalite	co-olivine	ni-olivine	monticellite	forsterite
	1.22	27.77	0	0	0.34	70.68
orthopyroxene	mass	=	28.01	(gm)	density	=	3.34	(gm/cc)	(analysis	in	mole	%)
	opx	Na0.00Ca0.05Fe''0.49Mg1.41Fe'''0.01Ti0.00Al0.08Si1.95O6
	G	=	-417352	(J)	H	=	-350928	(J)	S	=	58.62	(J/K)	V	=	8.4	(cc)	Cp	=	33.6	(J/K)
	diopside	clinoenstatit	hedenbergite	alumino-buffo	buffonite	essenite	jadeite
	-49.21	95.09	49.17	3.44	-2.94	4.33	0.12
clinopyroxene	mass	=	2.03	(gm)	density	=	3.29	(gm/cc)	(analysis	in	mole	%)
	cpx	Na0.02Ca0.88Fe''0.18Mg0.78Fe'''0.05Ti0.05Al0.22Si1.83O6
	G	=	-31335	(J)	H	=	-26654.5	(J)	S	=	4.13	(J/K)	V	=	0.62	(cc)	Cp	=	2.32	(J/K)
	diopside	clinoenstatit	hedenbergite	alumino-buffo	buffonite	essenite	jadeite
	53.53	10	17.74	12.05	-2.78	7.37	2.09
clinopyroxene	mass	=	1.07	(gm)	density	=	3.5	(gm/cc)	(analysis	in	mole	%)
	cpx	Na0.02Ca0.95Fe''0.15Mg0.45Fe'''0.07Ti0.38Al0.77Si1.21O6
	G	=	-16173.2	(J)	H	=	-13786.1	(J)	S	=	2.11	(J/K)	V	=	0.3	(cc)	Cp	=	1.18	(J/K)
	diopside	clinoenstatit	hedenbergite	alumino-buffo	buffonite	essenite	jadeite
	1.65	2.62	14.7	72.49	4.5	2.12	1.92
feldspar	mass	=	54.92	(gm)	density	=	2.66	(gm/cc)	(analysis	in	mole	%)
	K0.01Na0.35Ca0.64Al1.64Si2.36O8
	G	=	-912872	(J)	H	=	-778804	(J)	S	=	118.31	(J/K)	V	=	20.65	(cc)	Cp	=	65.68	(J/K)
	albite	anorthite	sanidine
	35.02	63.82	1.16
spinel	mass	=	0.17	(gm)	density	=	4.76	(gm/cc)	(analysis	in	mole	%)
	Fe''1.09Mg0.21Fe'''1.23Al0.17Cr0.00Ti0.30O4
	G	=	-1275.88	(J)	H	=	-917	(J)	S	=	0.32	(J/K)	V	=	0.03	(cc)	Cp	=	0.15	(J/K)
	chromite	hercynite	magnetite	spinel	ulvospinel
	0	-12.97	61.54	21.33	30.11
Total	solids	mass	=	100.02	(gm)	density	=	2.94	(gm/cc)
	G	=	-1.57117e+06	(J)	H	=	-1.33065e+06	(J)	S	=	212.25	(J/K)	V	=	33.99	(cc)	Cp	=	118.8	(J/K)
Viscosity	of	the	System	cannot	be	computed.
System	mass	=	100.02	(gm)	density	=	2.94	(gm/cc)
	G	=	-1.57117e+06	(J)	H	=	-1.33065e+06	(J)	S	=	212.25	(J/K)	V	=	33.99	(cc)	Cp	=	118.8	(J/K)
**********----------**********
Title:	Dummy	Title
T	=	850	(C)	P	=	0.1	(kbars)	log(10)	f	O2	=	-13.07	delta	HM	=	-5.32	NNO	=	-0.24	QFM	=	0.39	COH	=	2.17	IW	=	4.35
Constraint	Flags:
olivine	mass	=	13.81	(gm)	density	=	3.47	(gm/cc)	(analysis	in	mole	%)
	(Ca0.00Mg0.71Fe''0.28Mn0.01Co0.00Ni0.00)2SiO4
	G	=	-191824	(J)	H	=	-159687	(J)	S	=	28.61	(J/K)	V	=	3.98	(cc)	Cp	=	15.85	(J/K)
	tephroite	fayalite	co-olivine	ni-olivine	monticellite	forsterite
	1.22	27.72	0	0	0.32	70.74
orthopyroxene	mass	=	27.97	(gm)	density	=	3.34	(gm/cc)	(analysis	in	mole	%)
	opx	Na0.00Ca0.05Fe''0.49Mg1.41Fe'''0.01Ti0.00Al0.08Si1.95O6
	G	=	-416166	(J)	H	=	-350754	(J)	S	=	58.24	(J/K)	V	=	8.38	(cc)	Cp	=	33.51	(J/K)
	diopside	clinoenstatit	hedenbergite	alumino-buffo	buffonite	essenite	jadeite
	-49.39	95.21	49.29	3.42	-2.95	4.3	0.12
clinopyroxene	mass	=	2.06	(gm)	density	=	3.29	(gm/cc)	(analysis	in	mole	%)
	cpx	Na0.02Ca0.88Fe''0.18Mg0.78Fe'''0.04Ti0.04Al0.21Si1.84O6
	G	=	-31716	(J)	H	=	-27042.1	(J)	S	=	4.16	(J/K)	V	=	0.62	(cc)	Cp	=	2.34	(J/K)
	diopside	clinoenstatit	hedenbergite	alumino-buffo	buffonite	essenite	jadeite
	54.39	9.74	17.51	11.8	-2.89	7.35	2.1
clinopyroxene	mass	=	1.08	(gm)	density	=	3.5	(gm/cc)	(analysis	in	mole	%)
	cpx	Na0.02Ca0.96Fe''0.15Mg0.45Fe'''0.06Ti0.39Al0.77Si1.20O6
	G	=	-16320.2	(J)	H	=	-13943.7	(J)	S	=	2.12	(J/K)	V	=	0.31	(cc)	Cp	=	1.19	(J/K)
	diopside	clinoenstatit	hedenbergite	alumino-buffo	buffonite	essenite	jadeite
	1.32	2.5	14.61	73.25	4.38	2.04	1.91
feldspar	mass	=	54.92	(gm)	density	=	2.66	(gm/cc)	(analysis	in	mole	%)
	K0.01Na0.35Ca0.64Al1.64Si2.36O8
	G	=	-911702	(J)	H	=	-779469	(J)	S	=	117.73	(J/K)	V	=	20.64	(cc)	Cp	=	65.6	(J/K)
	albite	anorthite	sanidine
	35.02	63.82	1.16
spinel	mass	=	0.17	(gm)	density	=	4.77	(gm/cc)	(analysis	in	mole	%)
	Fe''1.08Mg0.21Fe'''1.26Al0.17Cr0.00Ti0.28O4
	G	=	-1322.74	(J)	H	=	-952.6	(J)	S	=	0.33	(J/K)	V	=	0.04	(cc)	Cp	=	0.16	(J/K)
	chromite	hercynite	magnetite	spinel	ulvospinel
	0	-12.21	63.23	20.57	28.41
Total	solids	mass	=	100.02	(gm)	density	=	2.94	(gm/cc)
	G	=	-1.56905e+06	(J)	H	=	-1.33185e+06	(J)	S	=	211.19	(J/K)	V	=	33.98	(cc)	Cp	=	118.65	(J/K)
Viscosity	of	the	System	cannot	be	computed.
System	mass	=	100.02	(gm)	density	=	2.94	(gm/cc)
	G	=	-1.56905e+06	(J)	H	=	-1.33185e+06	(J)	S	=	211.19	(J/K)	V	=	33.98	(cc)	Cp	=	118.65	(J/K)
**********----------**********
Title:	Dummy	Title
T	=	840	(C)	P	=	0.1	(kbars)	log(10)	f	O2	=	-13.26	delta	HM	=	-5.32	NNO	=	-0.23	QFM	=	0.4	COH	=	2.16	IW	=	4.37
Constraint	Flags:
olivine	mass	=	13.81	(gm)	density	=	3.47	(gm/cc)	(analysis	in	mole	%)
	(Ca0.00Mg0.71Fe''0.28Mn0.01Co0.00Ni0.00)2SiO4
	G	=	-191488	(J)	H	=	-159813	(J)	S	=	28.46	(J/K)	V	=	3.98	(cc)	Cp	=	15.82	(J/K)
	tephroite	fayalite	co-olivine	ni-olivine	monticellite	forsterite
	1.22	27.68	0	0	0.3	70.81
orthopyroxene	mass	=	27.94	(gm)	density	=	3.34	(gm/cc)	(analysis	in	mole	%)
	opx	Na0.00Ca0.05Fe''0.49Mg1.41Fe'''0.01Ti0.00Al0.08Si1.95O6
	G	=	-414992	(J)	H	=	-350584	(J)	S	=	57.86	(J/K)	V	=	8.37	(cc)	Cp	=	33.43	(J/K)
	diopside	clinoenstatit	hedenbergite	alumino-buffo	buffonite	essenite	jadeite
	-49.57	95.33	49.41	3.4	-2.96	4.27	0.11
clinopyroxene	mass	=	2.08	(gm)	density	=	3.29	(gm/cc)	(analysis	in	mole	%)
	cpx	Na0.02Ca0.88Fe''0.17Mg0.79Fe'''0.04Ti0.04Al0.21Si1.84O6
	G	=	-32088.7	(J)	H	=	-27424.1	(J)	S	=	4.19	(J/K)	V	=	0.63	(cc)	Cp	=	2.37	(J/K)
	diopside	clinoenstatit	hedenbergite	alumino-buffo	buffonite	essenite	jadeite
	55.24	9.49	17.28	11.56	-3	7.32	2.11
clinopyroxene	mass	=	1.09	(gm)	density	=	3.5	(gm/cc)	(analysis	in	mole	%)
	cpx	Na0.02Ca0.96Fe''0.15Mg0.45Fe'''0.06Ti0.39Al0.78Si1.20O6
	G	=	-16462.4	(J)	H	=	-14097.8	(J)	S	=	2.12	(J/K)	V	=	0.31	(cc)	Cp	=	1.2	(J/K)
	diopside	clinoenstatit	hedenbergite	alumino-buffo	buffonite	essenite	jadeite
	1	2.37	14.51	74	4.26	1.96	1.89
feldspar	mass	=	54.92	(gm)	density	=	2.66	(gm/cc)	(analysis	in	mole	%)
	K0.01Na0.35Ca0.64Al1.64Si2.36O8
	G	=	-910540	(J)	H	=	-780136	(J)	S	=	117.15	(J/K)	V	=	20.64	(cc)	Cp	=	65.53	(J/K)
	albite	anorthite	sanidine
	35.02	63.82	1.16
spinel	mass	=	0.18	(gm)	density	=	4.78	(gm/cc)	(analysis	in	mole	%)
	Fe''1.07Mg0.20Fe'''1.30Al0.17Cr0.00Ti0.27O4
	G	=	-1371.24	(J)	H	=	-989.67	(J)	S	=	0.34	(J/K)	V	=	0.04	(cc)	Cp	=	0.17	(J/K)
	chromite	hercynite	magnetite	spinel	ulvospinel
	0	-11.49	64.83	19.86	26.8
Total	solids	mass	=	100.02	(gm)	density	=	2.94	(gm/cc)
	G	=	-1.56694e+06	(J)	H	=	-1.33305e+06	(J)	S	=	210.12	(J/K)	V	=	33.97	(cc)	Cp	=	118.51	(J/K)
Viscosity	of	the	System	cannot	be	computed.
System	mass	=	100.02	(gm)	density	=	2.94	(gm/cc)
	G	=	-1.56694e+06	(J)	H	=	-1.33305e+06	(J)	S	=	210.12	(J/K)	V	=	33.97	(cc)	Cp	=	118.51	(J/K)
**********----------**********
Title:	Dummy	Title
T	=	830	(C)	P	=	0.1	(kbars)	log(10)	f	O2	=	-13.46	delta	HM	=	-5.32	NNO	=	-0.22	QFM	=	0.4	COH	=	2.14	IW	=	4.4
Constraint	Flags:
olivine	mass	=	13.8	(gm)	density	=	3.47	(gm/cc)	(analysis	in	mole	%)
	(Ca0.00Mg0.71Fe''0.28Mn0.01Co0.00Ni0.00)2SiO4
	G	=	-191155	(J)	H	=	-159939	(J)	S	=	28.3	(J/K)	V	=	3.97	(cc)	Cp	=	15.79	(J/K)
	tephroite	fayalite	co-olivine	ni-olivine	monticellite	forsterite
	1.22	27.63	0	0	0.28	70.87
orthopyroxene	mass	=	27.9	(gm)	density	=	3.34	(gm/cc)	(analysis	in	mole	%)
	opx	Na0.00Ca0.04Fe''0.50Mg1.41Fe'''0.01Ti0.00Al0.08Si1.95O6
	G	=	-413832	(J)	H	=	-350420	(J)	S	=	57.48	(J/K)	V	=	8.35	(cc)	Cp	=	33.34	(J/K)
	diopside	clinoenstatit	hedenbergite	alumino-buffo	buffonite	essenite	jadeite
	-49.75	95.46	49.52	3.39	-2.97	4.24	0.11
clinopyroxene	mass	=	2.11	(gm)	density	=	3.29	(gm/cc)	(analysis	in	mole	%)
	cpx	Na0.02Ca0.89Fe''0.17Mg0.79Fe'''0.04Ti0.04Al0.21Si1.84O6
	G	=	-32453.6	(J)	H	=	-27800.8	(J)	S	=	4.22	(J/K)	V	=	0.64	(cc)	Cp	=	2.4	(J/K)
	diopside	clinoenstatit	hedenbergite	alumino-buffo	buffonite	essenite	jadeite
	56.09	9.25	17.05	11.33	-3.11	7.28	2.11
clinopyroxene	mass	=	1.1	(gm)	density	=	3.51	(gm/cc)	(analysis	in	mole	%)
	cpx	Na0.02Ca0.96Fe''0.14Mg0.45Fe'''0.06Ti0.39Al0.79Si1.19O6
	G	=	-16600.9	(J)	H	=	-14249.1	(J)	S	=	2.13	(J/K)	V	=	0.31	(cc)	Cp	=	1.21	(J/K)
	diopside	clinoenstatit	hedenbergite	alumino-buffo	buffonite	essenite	jadeite
	0.68	2.26	14.42	74.74	4.14	1.88	1.88
feldspar	mass	=	54.92	(gm)	density	=	2.66	(gm/cc)	(analysis	in	mole	%)
	K0.01Na0.35Ca0.64Al1.64Si2.36O8
	G	=	-909386	(J)	H	=	-780803	(J)	S	=	116.56	(J/K)	V	=	20.63	(cc)	Cp	=	65.45	(J/K)
	albite	anorthite	sanidine
	35.02	63.82	1.16
spinel	mass	=	0.19	(gm)	density	=	4.79	(gm/cc)	(analysis	in	mole	%)
	Fe''1.06Mg0.19Fe'''1.33Al0.17Cr0.00Ti0.25O4
	G	=	-1420.58	(J)	H	=	-1027.64	(J)	S	=	0.36	(J/K)	V	=	0.04	(cc)	Cp	=	0.17	(J/K)
	chromite	hercynite	magnetite	spinel	ulvospinel
	0	-10.82	66.34	19.2	25.28
Total	solids	mass	=	100.02	(gm)	density	=	2.95	(gm/cc)
	G	=	-1.56485e+06	(J)	H	=	-1.33424e+06	(J)	S	=	209.04	(J/K)	V	=	33.96	(cc)	Cp	=	118.37	(J/K)
Viscosity	of	the	System	cannot	be	computed.
System	mass	=	100.02	(gm)	density	=	2.95	(gm/cc)
	G	=	-1.56485e+06	(J)	H	=	-1.33424e+06	(J)	S	=	209.04	(J/K)	V	=	33.96	(cc)	Cp	=	118.37	(J/K)
**********----------**********
Title:	Dummy	Title
T	=	820	(C)	P	=	0.1	(kbars)	log(10)	f	O2	=	-13.65	delta	HM	=	-5.32	NNO	=	-0.21	QFM	=	0.4	COH	=	2.13	IW	=	4.42
Constraint	Flags:
olivine	mass	=	13.79	(gm)	density	=	3.47	(gm/cc)	(analysis	in	mole	%)
	(Ca0.00Mg0.71Fe''0.28Mn0.01Co0.00Ni0.00)2SiO4
	G	=	-190823	(J)	H	=	-160065	(J)	S	=	28.14	(J/K)	V	=	3.97	(cc)	Cp	=	15.76	(J/K)
	tephroite	fayalite	co-olivine	ni-olivine	monticellite	forsterite
	1.22	27.58	0	0	0.27	70.94
orthopyroxene	mass	=	27.87	(gm)	density	=	3.34	(gm/cc)	(analysis	in	mole	%)
	opx	Na0.00Ca0.04Fe''0.50Mg1.41Fe'''0.01Ti0.00Al0.08Si1.95O6
	G	=	-412684	(J)	H	=	-350262	(J)	S	=	57.1	(J/K)	V	=	8.34	(cc)	Cp	=	33.26	(J/K)
	diopside	clinoenstatit	hedenbergite	alumino-buffo	buffonite	essenite	jadeite
	-49.93	95.58	49.65	3.37	-2.98	4.2	0.11
clinopyroxene	mass	=	2.13	(gm)	density	=	3.29	(gm/cc)	(analysis	in	mole	%)
	cpx	Na0.02Ca0.89Fe''0.17Mg0.79Fe'''0.04Ti0.04Al0.20Si1.85O6
	G	=	-32811.3	(J)	H	=	-28172.8	(J)	S	=	4.24	(J/K)	V	=	0.65	(cc)	Cp	=	2.42	(J/K)
	diopside	clinoenstatit	hedenbergite	alumino-buffo	buffonite	essenite	jadeite
	56.94	9	16.81	11.1	-3.22	7.25	2.12
clinopyroxene	mass	=	1.11	(gm)	density	=	3.51	(gm/cc)	(analysis	in	mole	%)
	cpx	Na0.02Ca0.96Fe''0.14Mg0.44Fe'''0.06Ti0.40Al0.79Si1.19O6
	G	=	-16736.3	(J)	H	=	-14398.3	(J)	S	=	2.14	(J/K)	V	=	0.32	(cc)	Cp	=	1.21	(J/K)
	diopside	clinoenstatit	hedenbergite	alumino-buffo	buffonite	essenite	jadeite
	0.36	2.14	14.33	75.48	4.02	1.8	1.87
feldspar	mass	=	54.93	(gm)	density	=	2.66	(gm/cc)	(analysis	in	mole	%)
	K0.01Na0.35Ca0.64Al1.64Si2.36O8
	G	=	-908238	(J)	H	=	-781470	(J)	S	=	115.97	(J/K)	V	=	20.63	(cc)	Cp	=	65.39	(J/K)
	albite	anorthite	sanidine
	35.02	63.82	1.16
spinel	mass	=	0.2	(gm)	density	=	4.8	(gm/cc)	(analysis	in	mole	%)
	Fe''1.05Mg0.19Fe'''1.36Al0.17Cr0.00Ti0.24O4
	G	=	-1470.17	(J)	H	=	-1066.1	(J)	S	=	0.37	(J/K)	V	=	0.04	(cc)	Cp	=	0.18	(J/K)
	chromite	hercynite	magnetite	spinel	ulvospinel
	0	-10.19	67.79	18.57	23.84
Total	solids	mass	=	100.02	(gm)	density	=	2.95	(gm/cc)
	G	=	-1.56276e+06	(J)	H	=	-1.33543e+06	(J)	S	=	207.96	(J/K)	V	=	33.95	(cc)	Cp	=	118.22	(J/K)
Viscosity	of	the	System	cannot	be	computed.
System	mass	=	100.02	(gm)	density	=	2.95	(gm/cc)
	G	=	-1.56276e+06	(J)	H	=	-1.33543e+06	(J)	S	=	207.96	(J/K)	V	=	33.95	(cc)	Cp	=	118.22	(J/K)
**********----------**********
Title:	Dummy	Title
T	=	810	(C)	P	=	0.1	(kbars)	log(10)	f	O2	=	-13.86	delta	HM	=	-5.32	NNO	=	-0.2	QFM	=	0.41	COH	=	2.11	IW	=	4.44
Constraint	Flags:
olivine	mass	=	13.78	(gm)	density	=	3.47	(gm/cc)	(analysis	in	mole	%)
	(Ca0.00Mg0.71Fe''0.28Mn0.01Co0.00Ni0.00)2SiO4
	G	=	-190494	(J)	H	=	-160191	(J)	S	=	27.98	(J/K)	V	=	3.97	(cc)	Cp	=	15.73	(J/K)
	tephroite	fayalite	co-olivine	ni-olivine	monticellite	forsterite
	1.22	27.52	0	0	0.25	71.01
orthopyroxene	mass	=	27.83	(gm)	density	=	3.34	(gm/cc)	(analysis	in	mole	%)
	opx	Na0.00Ca0.04Fe''0.50Mg1.41Fe'''0.01Ti0.00Al0.08Si1.95O6
	G	=	-411549	(J)	H	=	-350110	(J)	S	=	56.72	(J/K)	V	=	8.33	(cc)	Cp	=	33.18	(J/K)
	diopside	clinoenstatit	hedenbergite	alumino-buffo	buffonite	essenite	jadeite
	-50.11	95.7	49.77	3.36	-2.99	4.17	0.11
clinopyroxene	mass	=	2.15	(gm)	density	=	3.29	(gm/cc)	(analysis	in	mole	%)
	cpx	Na0.02Ca0.89Fe''0.17Mg0.79Fe'''0.04Ti0.04Al0.20Si1.85O6
	G	=	-33162.5	(J)	H	=	-28540.4	(J)	S	=	4.27	(J/K)	V	=	0.66	(cc)	Cp	=	2.45	(J/K)
	diopside	clinoenstatit	hedenbergite	alumino-buffo	buffonite	essenite	jadeite
	57.78	8.76	16.57	10.88	-3.32	7.21	2.13
clinopyroxene	mass	=	1.12	(gm)	density	=	3.51	(gm/cc)	(analysis	in	mole	%)
	cpx	Na0.02Ca0.96Fe''0.14Mg0.44Fe'''0.06Ti0.40Al0.80Si1.18O6
	G	=	-16868.7	(J)	H	=	-14545.3	(J)	S	=	2.15	(J/K)	V	=	0.32	(cc)	Cp	=	1.22	(J/K)
	diopside	clinoenstatit	hedenbergite	alumino-buffo	buffonite	essenite	jadeite
	0.05	2.04	14.23	76.21	3.89	1.72	1.85
feldspar	mass	=	54.93	(gm)	density	=	2.66	(gm/cc)	(analysis	in	mole	%)
	K0.01Na0.35Ca0.64Al1.64Si2.36O8
	G	=	-907095	(J)	H	=	-782135	(J)	S	=	115.37	(J/K)	V	=	20.63	(cc)	Cp	=	65.32	(J/K)
	albite	anorthite	sanidine
	35.02	63.82	1.16
spinel	mass	=	0.21	(gm)	density	=	4.81	(gm/cc)	(analysis	in	mole	%)
	Fe''1.04Mg0.18Fe'''1.38Al0.17Cr0.00Ti0.22O4
	G	=	-1519.51	(J)	H	=	-1104.69	(J)	S	=	0.38	(J/K)	V	=	0.04	(cc)	Cp	=	0.19	(J/K)
	chromite	hercynite	magnetite	spinel	ulvospinel
	0	-9.59	69.15	17.97	22.46
Total	solids	mass	=	100.02	(gm)	density	=	2.95	(gm/cc)
	G	=	-1.56069e+06	(J)	H	=	-1.33663e+06	(J)	S	=	206.86	(J/K)	V	=	33.93	(cc)	Cp	=	118.09	(J/K)
Viscosity	of	the	System	cannot	be	computed.
System	mass	=	100.02	(gm)	density	=	2.95	(gm/cc)
	G	=	-1.56069e+06	(J)	H	=	-1.33663e+06	(J)	S	=	206.86	(J/K)	V	=	33.93	(cc)	Cp	=	118.09	(J/K)
**********----------**********
Title:	Dummy	Title
T	=	800

## Sheet: GPa 0.1
**********----------**********
T	=	1500	(C)	P	=	1	(kbars)	log(10)	f	O2	=	-5.43	delta	HM	=	-5.46	NNO	=	-0.73	QFM	=	0	COH	=	2.43	IW	=	3.23
Constraint	Flags:	fO2	path	=	QFM
Liquid	mass	=	100.11	(gm)	density	=	2.64	(gm/cc)	viscosity	=	1.16	(log	10	poise)	(analysis	in	wt	%)
	G	=	-1.73193e+06	(J)	H	=	-1.20647e+06	(J)	S	=	296.34	(J/K)	V	=	37.89	(cc)	Cp	=	154.82	(J/K)
	SiO2	TiO2	Al2O3	Fe2O3	Cr2O3	FeO	MnO	MgO	NiO	CoO	CaO	Na2O	K2O	P2O5	H2O	CO2	SO3	Cl2O-1	F2O-1
	50.2	0.22	17.61	1.19	0	7.41	0.15	12.66	0	0	8.26	2.2	0.11	0	0	0	0	0	0
Total	solids	mass	=	0	(gm)	density	=	0	(gm/cc)
	G	=	0	(J)	H	=	0	(J)	S	=	0	(J/K)	V	=	0	(cc)	Cp	=	0	(J/K)
Viscosity	of	the	System:	1.16	(log	10	poise)
System	mass	=	100.11	(gm)	density	=	2.64	(gm/cc)
	G	=	-1.73193e+06	(J)	H	=	-1.20647e+06	(J)	S	=	296.34	(J/K)	V	=	37.89	(cc)	Cp	=	154.82	(J/K)
Oxygen	delta	moles	=	-4.16334e-17	delta	grams	=	-1.33222e-15
	G	=	0	(J)	H	=	0	(J)	S	=	0	(J/K)	V	=	0	(cc)	Cp	=	0	(J/K)
**********----------**********
Title:	Dummy	Title
T	=	1490	(C)	P	=	1	(kbars)	log(10)	f	O2	=	-5.51	delta	HM	=	-5.46	NNO	=	-0.73	QFM	=	0	COH	=	2.42	IW	=	3.24
Constraint	Flags:	fO2	path	=	QFM
Liquid	mass	=	100.11	(gm)	density	=	2.64	(gm/cc)	viscosity	=	1.19	(log	10	poise)	(analysis	in	wt	%)
	G	=	-1.72897e+06	(J)	H	=	-1.20801e+06	(J)	S	=	295.47	(J/K)	V	=	37.87	(cc)	Cp	=	154.82	(J/K)
	SiO2	TiO2	Al2O3	Fe2O3	Cr2O3	FeO	MnO	MgO	NiO	CoO	CaO	Na2O	K2O	P2O5	H2O	CO2	SO3	Cl2O-1	F2O-1
	50.2	0.22	17.61	1.19	0	7.41	0.15	12.66	0	0	8.26	2.2	0.11	0	0	0	0	0	0
Total	solids	mass	=	0	(gm)	density	=	0	(gm/cc)
	G	=	0	(J)	H	=	0	(J)	S	=	0	(J/K)	V	=	0	(cc)	Cp	=	0	(J/K)
Viscosity	of	the	System:	1.19	(log	10	poise)
System	mass	=	100.11	(gm)	density	=	2.64	(gm/cc)
	G	=	-1.72897e+06	(J)	H	=	-1.20801e+06	(J)	S	=	295.47	(J/K)	V	=	37.87	(cc)	Cp	=	154.82	(J/K)
Oxygen	delta	moles	=	1.53404e-06	delta	grams	=	4.90874e-05
	G	=	-0.64	(J)	H	=	0.08	(J)	S	=	0	(J/K)	V	=	0.22	(cc)	Cp	=	0	(J/K)
**********----------**********
Title:	Dummy	Title
T	=	1480	(C)	P	=	1	(kbars)	log(10)	f	O2	=	-5.59	delta	HM	=	-5.47	NNO	=	-0.73	QFM	=	0	COH	=	2.42	IW	=	3.25
Constraint	Flags:	fO2	path	=	QFM
Liquid	mass	=	100.11	(gm)	density	=	2.65	(gm/cc)	viscosity	=	1.22	(log	10	poise)	(analysis	in	wt	%)
	G	=	-1.72602e+06	(J)	H	=	-1.20956e+06	(J)	S	=	294.59	(J/K)	V	=	37.85	(cc)	Cp	=	154.82	(J/K)
	SiO2	TiO2	Al2O3	Fe2O3	Cr2O3	FeO	MnO	MgO	NiO	CoO	CaO	Na2O	K2O	P2O5	H2O	CO2	SO3	Cl2O-1	F2O-1
	50.2	0.22	17.61	1.19	0	7.41	0.15	12.66	0	0	8.26	2.2	0.11	0	0	0	0	0	0
Total	solids	mass	=	0	(gm)	density	=	0	(gm/cc)
	G	=	0	(J)	H	=	0	(J)	S	=	0	(J/K)	V	=	0	(cc)	Cp	=	0	(J/K)
Viscosity	of	the	System:	1.22	(log	10	poise)
System	mass	=	100.11	(gm)	density	=	2.65	(gm/cc)
	G	=	-1.72602e+06	(J)	H	=	-1.20956e+06	(J)	S	=	294.59	(J/K)	V	=	37.85	(cc)	Cp	=	154.82	(J/K)
Oxygen	delta	moles	=	3.44066e-06	delta	grams	=	0.000110097
	G	=	-1.42	(J)	H	=	0.17	(J)	S	=	0	(J/K)	V	=	0.5	(cc)	Cp	=	0	(J/K)
**********----------**********
Title:	Dummy	Title
T	=	1470	(C)	P	=	1	(kbars)	log(10)	f	O2	=	-5.67	delta	HM	=	-5.47	NNO	=	-0.73	QFM	=	0	COH	=	2.41	IW	=	3.25
Constraint	Flags:	fO2	path	=	QFM
Liquid	mass	=	100.11	(gm)	density	=	2.65	(gm/cc)	viscosity	=	1.25	(log	10	poise)	(analysis	in	wt	%)
	G	=	-1.72308e+06	(J)	H	=	-1211113	(J)	S	=	293.7	(J/K)	V	=	37.82	(cc)	Cp	=	154.82	(J/K)
	SiO2	TiO2	Al2O3	Fe2O3	Cr2O3	FeO	MnO	MgO	NiO	CoO	CaO	Na2O	K2O	P2O5	H2O	CO2	SO3	Cl2O-1	F2O-1
	50.2	0.22	17.61	1.19	0	7.41	0.15	12.66	0	0	8.26	2.2	0.11	0	0	0	0	0	0
Total	solids	mass	=	0	(gm)	density	=	0	(gm/cc)
	G	=	0	(J)	H	=	0	(J)	S	=	0	(J/K)	V	=	0	(cc)	Cp	=	0	(J/K)
Viscosity	of	the	System:	1.25	(log	10	poise)
System	mass	=	100.11	(gm)	density	=	2.65	(gm/cc)
	G	=	-1.72308e+06	(J)	H	=	-1211113	(J)	S	=	293.7	(J/K)	V	=	37.82	(cc)	Cp	=	154.82	(J/K)
Oxygen	delta	moles	=	5.72878e-06	delta	grams	=	0.000183314
	G	=	-2.35	(J)	H	=	0.28	(J)	S	=	0	(J/K)	V	=	0.83	(cc)	Cp	=	0	(J/K)
**********----------**********
Title:	Dummy	Title
T	=	1460	(C)	P	=	1	(kbars)	log(10)	f	O2	=	-5.75	delta	HM	=	-5.47	NNO	=	-0.72	QFM	=	0	COH	=	2.4	IW	=	3.26
Constraint	Flags:	fO2	path	=	QFM
Liquid	mass	=	100.11	(gm)	density	=	2.65	(gm/cc)	viscosity	=	1.28	(log	10	poise)	(analysis	in	wt	%)
	G	=	-1.72015e+06	(J)	H	=	-1.21266e+06	(J)	S	=	292.81	(J/K)	V	=	37.8	(cc)	Cp	=	154.82	(J/K)
	SiO2	TiO2	Al2O3	Fe2O3	Cr2O3	FeO	MnO	MgO	NiO	CoO	CaO	Na2O	K2O	P2O5	H2O	CO2	SO3	Cl2O-1	F2O-1
	50.2	0.22	17.61	1.19	0	7.41	0.15	12.66	0	0	8.26	2.2	0.11	0	0	0	0	0	0
Total	solids	mass	=	0	(gm)	density	=	0	(gm/cc)
	G	=	0	(J)	H	=	0	(J)	S	=	0	(J/K)	V	=	0	(cc)	Cp	=	0	(J/K)
Viscosity	of	the	System:	1.28	(log	10	poise)
System	mass	=	100.11	(gm)	density	=	2.65	(gm/cc)
	G	=	-1.72015e+06	(J)	H	=	-1.21266e+06	(J)	S	=	292.81	(J/K)	V	=	37.8	(cc)	Cp	=	154.82	(J/K)
Oxygen	delta	moles	=	8.40769e-06	delta	grams	=	0.000269036
	G	=	-3.42	(J)	H	=	0.41	(J)	S	=	0	(J/K)	V	=	1.21	(cc)	Cp	=	0	(J/K)
**********----------**********
Title:	Dummy	Title
T	=	1450	(C)	P	=	1	(kbars)	log(10)	f	O2	=	-5.83	delta	HM	=	-5.47	NNO	=	-0.72	QFM	=	0	COH	=	2.4	IW	=	3.27
Constraint	Flags:	fO2	path	=	QFM
Liquid	mass	=	100.11	(gm)	density	=	2.65	(gm/cc)	viscosity	=	1.31	(log	10	poise)	(analysis	in	wt	%)
	G	=	-1.71723e+06	(J)	H	=	-1.21421e+06	(J)	S	=	291.92	(J/K)	V	=	37.77	(cc)	Cp	=	154.82	(J/K)
	SiO2	TiO2	Al2O3	Fe2O3	Cr2O3	FeO	MnO	MgO	NiO	CoO	CaO	Na2O	K2O	P2O5	H2O	CO2	SO3	Cl2O-1	F2O-1
	50.2	0.22	17.61	1.19	0	7.41	0.15	12.66	0	0	8.26	2.2	0.11	0	0	0	0	0	0
Total	solids	mass	=	0	(gm)	density	=	0	(gm/cc)
	G	=	0	(J)	H	=	0	(J)	S	=	0	(J/K)	V	=	0	(cc)	Cp	=	0	(J/K)
Viscosity	of	the	System:	1.31	(log	10	poise)
System	mass	=	100.11	(gm)	density	=	2.65	(gm/cc)
	G	=	-1.71723e+06	(J)	H	=	-1.21421e+06	(J)	S	=	291.92	(J/K)	V	=	37.77	(cc)	Cp	=	154.82	(J/K)
Oxygen	delta	moles	=	1.1487e-05	delta	grams	=	0.00036757
	G	=	-4.65	(J)	H	=	0.56	(J)	S	=	0	(J/K)	V	=	1.65	(cc)	Cp	=	0	(J/K)
**********----------**********
Title:	Dummy	Title
T	=	1440	(C)	P	=	1	(kbars)	log(10)	f	O2	=	-5.91	delta	HM	=	-5.47	NNO	=	-0.72	QFM	=	0	COH	=	2.39	IW	=	3.28
Constraint	Flags:	fO2	path	=	QFM
Liquid	mass	=	100.11	(gm)	density	=	2.65	(gm/cc)	viscosity	=	1.34	(log	10	poise)	(analysis	in	wt	%)
	G	=	-1.71431e+06	(J)	H	=	-1.21576e+06	(J)	S	=	291.01	(J/K)	V	=	37.75	(cc)	Cp	=	154.83	(J/K)
	SiO2	TiO2	Al2O3	Fe2O3	Cr2O3	FeO	MnO	MgO	NiO	CoO	CaO	Na2O	K2O	P2O5	H2O	CO2	SO3	Cl2O-1	F2O-1
	50.19	0.22	17.61	1.19	0	7.41	0.15	12.66	0	0	8.26	2.2	0.11	0	0	0	0	0	0
Total	solids	mass	=	0	(gm)	density	=	0	(gm/cc)
	G	=	0	(J)	H	=	0	(J)	S	=	0	(J/K)	V	=	0	(cc)	Cp	=	0	(J/K)
Viscosity	of	the	System:	1.34	(log	10	poise)
System	mass	=	100.11	(gm)	density	=	2.65	(gm/cc)
	G	=	-1.71431e+06	(J)	H	=	-1.21576e+06	(J)	S	=	291.01	(J/K)	V	=	37.75	(cc)	Cp	=	154.83	(J/K)
Oxygen	delta	moles	=	1.49766e-05	delta	grams	=	0.000479235
	G	=	-6.02	(J)	H	=	0.73	(J)	S	=	0	(J/K)	V	=	2.13	(cc)	Cp	=	0	(J/K)
**********----------**********
Title:	Dummy	Title
T	=	1430	(C)	P	=	1	(kbars)	log(10)	f	O2	=	-6	delta	HM	=	-5.47	NNO	=	-0.72	QFM	=	0	COH	=	2.38	IW	=	3.29
Constraint	Flags:	fO2	path	=	QFM
Liquid	mass	=	100.11	(gm)	density	=	2.65	(gm/cc)	viscosity	=	1.38	(log	10	poise)	(analysis	in	wt	%)
	G	=	-1.71141e+06	(J)	H	=	-1.21731e+06	(J)	S	=	290.11	(J/K)	V	=	37.73	(cc)	Cp	=	154.83	(J/K)
	SiO2	TiO2	Al2O3	Fe2O3	Cr2O3	FeO	MnO	MgO	NiO	CoO	CaO	Na2O	K2O	P2O5	H2O	CO2	SO3	Cl2O-1	F2O-1
	50.19	0.22	17.61	1.19	0	7.41	0.15	12.66	0	0	8.26	2.2	0.11	0	0	0	0	0	0
Total	solids	mass	=	0	(gm)	density	=	0	(gm/cc)
	G	=	0	(J)	H	=	0	(J)	S	=	0	(J/K)	V	=	0	(cc)	Cp	=	0	(J/K)
Viscosity	of	the	System:	1.38	(log	10	poise)
System	mass	=	100.11	(gm)	density	=	2.65	(gm/cc)
	G	=	-1.71141e+06	(J)	H	=	-1.21731e+06	(J)	S	=	290.11	(J/K)	V	=	37.73	(cc)	Cp	=	154.83	(J/K)
Oxygen	delta	moles	=	1.8887e-05	delta	grams	=	0.000604363
	G	=	-7.54	(J)	H	=	0.91	(J)	S	=	0	(J/K)	V	=	2.67	(cc)	Cp	=	0	(J/K)
**********----------**********
Title:	Dummy	Title
T	=	1420	(C)	P	=	1	(kbars)	log(10)	f	O2	=	-6.08	delta	HM	=	-5.48	NNO	=	-0.72	QFM	=	0	COH	=	2.37	IW	=	3.3
Constraint	Flags:	fO2	path	=	QFM
Liquid	mass	=	100.11	(gm)	density	=	2.66	(gm/cc)	viscosity	=	1.41	(log	10	poise)	(analysis	in	wt	%)
	G	=	-1.70852e+06	(J)	H	=	-1.21886e+06	(J)	S	=	289.2	(J/K)	V	=	37.7	(cc)	Cp	=	154.83	(J/K)
	SiO2	TiO2	Al2O3	Fe2O3	Cr2O3	FeO	MnO	MgO	NiO	CoO	CaO	Na2O	K2O	P2O5	H2O	CO2	SO3	Cl2O-1	F2O-1
	50.19	0.22	17.61	1.2	0	7.4	0.15	12.66	0	0	8.26	2.2	0.11	0	0	0	0	0	0
Total	solids	mass	=	0	(gm)	density	=	0	(gm/cc)
	G	=	0	(J)	H	=	0	(J)	S	=	0	(J/K)	V	=	0	(cc)	Cp	=	0	(J/K)
Viscosity	of	the	System:	1.41	(log	10	poise)
System	mass	=	100.11	(gm)	density	=	2.66	(gm/cc)
	G	=	-1.70852e+06	(J)	H	=	-1.21886e+06	(J)	S	=	289.2	(J/K)	V	=	37.7	(cc)	Cp	=	154.83	(J/K)
Oxygen	delta	moles	=	2.32289e-05	delta	grams	=	0.000743298
	G	=	-9.22	(J)	H	=	1.11	(J)	S	=	0.01	(J/K)	V	=	3.27	(cc)	Cp	=	0	(J/K)
**********----------**********
Title:	Dummy	Title
T	=	1410	(C)	P	=	1	(kbars)	log(10)	f	O2	=	-6.17	delta	HM	=	-5.48	NNO	=	-0.71	QFM	=	0	COH	=	2.37	IW	=	3.31
Constraint	Flags:	fO2	path	=	QFM
Liquid	mass	=	100.11	(gm)	density	=	2.66	(gm/cc)	viscosity	=	1.44	(log	10	poise)	(analysis	in	wt	%)
	G	=	-1.70563e+06	(J)	H	=	-1.22041e+06	(J)	S	=	288.28	(J/K)	V	=	37.68	(cc)	Cp	=	154.83	(J/K)
	SiO2	TiO2	Al2O3	Fe2O3	Cr2O3	FeO	MnO	MgO	NiO	CoO	CaO	Na2O	K2O	P2O5	H2O	CO2	SO3	Cl2O-1	F2O-1
	50.19	0.22	17.61	1.2	0	7.4	0.15	12.66	0	0	8.26	2.2	0.11	0	0	0	0	0	0
Total	solids	mass	=	0	(gm)	density	=	0	(gm/cc)
	G	=	0	(J)	H	=	0	(J)	S	=	0	(J/K)	V	=	0	(cc)	Cp	=	0	(J/K)
Viscosity	of	the	System:	1.44	(log	10	poise)
System	mass	=	100.11	(gm)	density	=	2.66	(gm/cc)
	G	=	-1.70563e+06	(J)	H	=	-1.22041e+06	(J)	S	=	288.28	(J/K)	V	=	37.68	(cc)	Cp	=	154.83	(J/K)
Oxygen	delta	moles	=	2.80135e-05	delta	grams	=	0.000896399
	G	=	-11.04	(J)	H	=	1.33	(J)	S	=	0.01	(J/K)	V	=	3.92	(cc)	Cp	=	0	(J/K)
**********----------**********
Title:	Dummy	Title
T	=	1400	(C)	P	=	1	(kbars)	log(10)	f	O2	=	-6.25	delta	HM	=	-5.48	NNO	=	-0.71	QFM	=	0	COH	=	2.36	IW	=	3.31
Constraint	Flags:	fO2	path	=	QFM
Liquid	mass	=	100.11	(gm)	density	=	2.66	(gm/cc)	viscosity	=	1.48	(log	10	poise)	(analysis	in	wt	%)
	G	=	-1.70276e+06	(J)	H	=	-1.22196e+06	(J)	S	=	287.36	(J/K)	V	=	37.65	(cc)	Cp	=	154.83	(J/K)
	SiO2	TiO2	Al2O3	Fe2O3	Cr2O3	FeO	MnO	MgO	NiO	CoO	CaO	Na2O	K2O	P2O5	H2O	CO2	SO3	Cl2O-1	F2O-1
	50.19	0.22	17.61	1.2	0	7.4	0.15	12.66	0	0	8.26	2.2	0.11	0	0	0	0	0	0
Total	solids	mass	=	0	(gm)	density	=	0	(gm/cc)
	G	=	0	(J)	H	=	0	(J)	S	=	0	(J/K)	V	=	0	(cc)	Cp	=	0	(J/K)
Viscosity	of	the	System:	1.48	(log	10	poise)
System	mass	=	100.11	(gm)	density	=	2.66	(gm/cc)
	G	=	-1.70276e+06	(J)	H	=	-1.22196e+06	(J)	S	=	287.36	(J/K)	V	=	37.65	(cc)	Cp	=	154.83	(J/K)
Oxygen	delta	moles	=	3.32524e-05	delta	grams	=	0.00106404
	G	=	-13.02	(J)	H	=	1.56	(J)	S	=	0.01	(J/K)	V	=	4.63	(cc)	Cp	=	0	(J/K)
**********----------**********
Title:	Dummy	Title
T	=	1390	(C)	P	=	1	(kbars)	log(10)	f	O2	=	-6.34	delta	HM	=	-5.48	NNO	=	-0.71	QFM	=	0	COH	=	2.35	IW	=	3.32
Constraint	Flags:	fO2	path	=	QFM
Liquid	mass	=	100.11	(gm)	density	=	2.66	(gm/cc)	viscosity	=	1.51	(log	10	poise)	(analysis	in	wt	%)
	G	=	-1.69989e+06	(J)	H	=	-1.22351e+06	(J)	S	=	286.43	(J/K)	V	=	37.63	(cc)	Cp	=	154.83	(J/K)
	SiO2	TiO2	Al2O3	Fe2O3	Cr2O3	FeO	MnO	MgO	NiO	CoO	CaO	Na2O	K2O	P2O5	H2O	CO2	SO3	Cl2O-1	F2O-1
	50.19	0.22	17.61	1.2	0	7.4	0.15	12.66	0	0	8.26	2.2	0.11	0	0	0	0	0	0
Total	solids	mass	=	0	(gm)	density	=	0	(gm/cc)
	G	=	0	(J)	H	=	0	(J)	S	=	0	(J/K)	V	=	0	(cc)	Cp	=	0	(J/K)
Viscosity	of	the	System:	1.51	(log	10	poise)
System	mass	=	100.11	(gm)	density	=	2.66	(gm/cc)
	G	=	-1.69989e+06	(J)	H	=	-1.22351e+06	(J)	S	=	286.43	(J/K)	V	=	37.63	(cc)	Cp	=	154.83	(J/K)
Oxygen	delta	moles	=	3.89577e-05	delta	grams	=	0.0012466
	G	=	-15.15	(J)	H	=	1.81	(J)	S	=	0.01	(J/K)	V	=	5.39	(cc)	Cp	=	0	(J/K)
**********----------**********
Title:	Dummy	Title
T	=	1380	(C)	P	=	1	(kbars)	log(10)	f	O2	=	-6.43	delta	HM	=	-5.48	NNO	=	-0.71	QFM	=	0	COH	=	2.34	IW	=	3.33
Constraint	Flags:	fO2	path	=	QFM
Liquid	mass	=	100.11	(gm)	density	=	2.66	(gm/cc)	viscosity	=	1.54	(log	10	poise)	(analysis	in	wt	%)
	G	=	-1.69704e+06	(J)	H	=	-1.22506e+06	(J)	S	=	285.5	(J/K)	V	=	37.61	(cc)	Cp	=	154.83	(J/K)
	SiO2	TiO2	Al2O3	Fe2O3	Cr2O3	FeO	MnO	MgO	NiO	CoO	CaO	Na2O	K2O	P2O5	H2O	CO2	SO3	Cl2O-1	F2O-1
	50.19	0.22	17.61	1.2	0	7.4	0.15	12.66	0	0	8.26	2.2	0.11	0	0	0	0	0	0
Total	solids	mass	=	0	(gm)	density	=	0	(gm/cc)
	G	=	0	(J)	H	=	0	(J)	S	=	0	(J/K)	V	=	0	(cc)	Cp	=	0	(J/K)
Viscosity	of	the	System:	1.54	(log	10	poise)
System	mass	=	100.11	(gm)	density	=	2.66	(gm/cc)
	G	=	-1.69704e+06	(J)	H	=	-1.22506e+06	(J)	S	=	285.5	(J/K)	V	=	37.61	(cc)	Cp	=	154.83	(J/K)
Oxygen	delta	moles	=	4.51418e-05	delta	grams	=	0.00144448
	G	=	-17.44	(J)	H	=	2.09	(J)	S	=	0.01	(J/K)	V	=	6.2	(cc)	Cp	=	0	(J/K)
**********----------**********
Title:	Dummy	Title
T	=	1370	(C)	P	=	1	(kbars)	log(10)	f	O2	=	-6.52	delta	HM	=	-5.48	NNO	=	-0.71	QFM	=	0	COH	=	2.33	IW	=	3.34
Constraint	Flags:	fO2	path	=	QFM
Liquid	mass	=	100.11	(gm)	density	=	2.66	(gm/cc)	viscosity	=	1.58	(log	10	poise)	(analysis	in	wt	%)
	G	=	-1.69419e+06	(J)	H	=	-1.22662e+06	(J)	S	=	284.56	(J/K)	V	=	37.58	(cc)	Cp	=	154.83	(J/K)
	SiO2	TiO2	Al2O3	Fe2O3	Cr2O3	FeO	MnO	MgO	NiO	CoO	CaO	Na2O	K2O	P2O5	H2O	CO2	SO3	Cl2O-1	F2O-1
	50.19	0.22	17.61	1.2	0	7.4	0.15	12.66	0	0	8.26	2.2	0.11	0	0	0	0	0	0
Total	solids	mass	=	0	(gm)	density	=	0	(gm/cc)
	G	=	0	(J)	H	=	0	(J)	S	=	0	(J/K)	V	=	0	(cc)	Cp	=	0	(J/K)
Viscosity	of	the	System:	1.58	(log	10	poise)
System	mass	=	100.11	(gm)	density	=	2.66	(gm/cc)
	G	=	-1.69419e+06	(J)	H	=	-1.22662e+06	(J)	S	=	284.56	(J/K)	V	=	37.58	(cc)	Cp	=	154.83	(J/K)
Oxygen	delta	moles	=	5.1818e-05	delta	grams	=	0.00165812
	G	=	-19.88	(J)	H	=	2.38	(J)	S	=	0.01	(J/K)	V	=	7.08	(cc)	Cp	=	0	(J/K)
**********----------**********
Title:	Dummy	Title
T	=	1360	(C)	P	=	1	(kbars)	log(10)	f	O2	=	-6.61	delta	HM	=	-5.49	NNO	=	-0.7	QFM	=	0	COH	=	2.33	IW	=	3.35
Constraint	Flags:	fO2	path	=	QFM
Liquid	mass	=	100.11	(gm)	density	=	2.67	(gm/cc)	viscosity	=	1.62	(log	10	poise)	(analysis	in	wt	%)
	G	=	-1.69135e+06	(J)	H	=	-1.22817e+06	(J)	S	=	283.61	(J/K)	V	=	37.56	(cc)	Cp	=	154.83	(J/K)
	SiO2	TiO2	Al2O3	Fe2O3	Cr2O3	FeO	MnO	MgO	NiO	CoO	CaO	Na2O	K2O	P2O5	H2O	CO2	SO3	Cl2O-1	F2O-1
	50.19	0.22	17.61	1.21	0	7.39	0.15	12.66	0	0	8.26	2.2	0.11	0	0	0	0	0	0
Total	solids	mass	=	0	(gm)	density	=	0	(gm/cc)
	G	=	0	(J)	H	=	0	(J)	S	=	0	(J/K)	V	=	0	(cc)	Cp	=	0	(J/K)
Viscosity	of	the	System:	1.62	(log	10	poise)
System	mass	=	100.11	(gm)	density	=	2.67	(gm/cc)
	G	=	-1.69135e+06	(J)	H	=	-1.22817e+06	(J)	S	=	283.61	(J/K)	V	=	37.56	(cc)	Cp	=	154.83	(J/K)
Oxygen	delta	moles	=	5.89998e-05	delta	grams	=	0.00188792
	G	=	-22.48	(J)	H	=	2.68	(J)	S	=	0.02	(J/K)	V	=	8.01	(cc)	Cp	=	0	(J/K)
**********----------**********
Title:	Dummy	Title
T	=	1350	(C)	P	=	1	(kbars)	log(10)	f	O2	=	-6.7	delta	HM	=	-5.49	NNO	=	-0.7	QFM	=	0	COH	=	2.32	IW	=	3.36
Constraint	Flags:	fO2	path	=	QFM
Liquid	mass	=	100.11	(gm)	density	=	2.67	(gm/cc)	viscosity	=	1.65	(log	10	poise)	(analysis	in	wt	%)
	G	=	-1.68853e+06	(J)	H	=	-1.22972e+06	(J)	S	=	282.66	(J/K)	V	=	37.53	(cc)	Cp	=	154.83	(J/K)
	SiO2	TiO2	Al2O3	Fe2O3	Cr2O3	FeO	MnO	MgO	NiO	CoO	CaO	Na2O	K2O	P2O5	H2O	CO2	SO3	Cl2O-1	F2O-1
	50.19	0.22	17.61	1.21	0	7.39	0.15	12.66	0	0	8.26	2.2	0.11	0	0	0	0	0	0
Total	solids	mass	=	0	(gm)	density	=	0	(gm/cc)
	G	=	0	(J)	H	=	0	(J)	S	=	0	(J/K)	V	=	0	(cc)	Cp	=	0	(J/K)
Viscosity	of	the	System:	1.65	(log	10	poise)
System	mass	=	100.11	(gm)	density	=	2.67	(gm/cc)
	G	=	-1.68853e+06	(J)	H	=	-1.22972e+06	(J)	S	=	282.66	(J/K)	V	=	37.53	(cc)	Cp	=	154.83	(J/K)
Oxygen	delta	moles	=	6.67014e-05	delta	grams	=	0.00213436
	G	=	-25.24	(J)	H	=	3.01	(J)	S	=	0.02	(J/K)	V	=	9	(cc)	Cp	=	0	(J/K)
**********----------**********
Title:	Dummy	Title
T	=	1340	(C)	P	=	1	(kbars)	log(10)	f	O2	=	-6.79	delta	HM	=	-5.49	NNO	=	-0.7	QFM	=	0	COH	=	2.31	IW	=	3.37
Constraint	Flags:	fO2	path	=	QFM
Liquid	mass	=	100.11	(gm)	density	=	2.67	(gm/cc)	viscosity	=	1.69	(log	10	poise)	(analysis	in	wt	%)
	G	=	-1685708	(J)	H	=	-1.23127e+06	(J)	S	=	281.71	(J/K)	V	=	37.51	(cc)	Cp	=	154.84	(J/K)
	SiO2	TiO2	Al2O3	Fe2O3	Cr2O3	FeO	MnO	MgO	NiO	CoO	CaO	Na2O	K2O	P2O5	H2O	CO2	SO3	Cl2O-1	F2O-1
	50.19	0.22	17.61	1.21	0	7.39	0.15	12.66	0	0	8.26	2.2	0.11	0	0	0	0	0	0
Total	solids	mass	=	0	(gm)	density	=	0	(gm/cc)
	G	=	0	(J)	H	=	0	(J)	S	=	0	(J/K)	V	=	0	(cc)	Cp	=	0	(J/K)
Viscosity	of	the	System:	1.69	(log	10	poise)
System	mass	=	100.11	(gm)	density	=	2.67	(gm/cc)
	G	=	-1685708	(J)	H	=	-1.23127e+06	(J)	S	=	281.71	(J/K)	V	=	37.51	(cc)	Cp	=	154.84	(J/K)
Oxygen	delta	moles	=	7.49374e-05	delta	grams	=	0.00239791
	G	=	-28.16	(J)	H	=	3.35	(J)	S	=	0.02	(J/K)	V	=	10.05	(cc)	Cp	=	0	(J/K)
**********----------**********
Title:	Dummy	Title
T	=	1330	(C)	P	=	1	(kbars)	log(10)	f	O2	=	-6.89	delta	HM	=	-5.49	NNO	=	-0.7	QFM	=	0	COH	=	2.3	IW	=	3.38
Constraint	Flags:	fO2	path	=	QFM
Liquid	mass	=	99.39	(gm)	density	=	2.67	(gm/cc)	viscosity	=	1.75	(log	10	poise)	(analysis	in	wt	%)
	G	=	-1.67078e+06	(J)	H	=	-1.22402e+06	(J)	S	=	278.67	(J/K)	V	=	37.24	(cc)	Cp	=	153.52	(J/K)
	SiO2	TiO2	Al2O3	Fe2O3	Cr2O3	FeO	MnO	MgO	NiO	CoO	CaO	Na2O	K2O	P2O5	H2O	CO2	SO3	Cl2O-1	F2O-1
	50.26	0.22	17.74	1.21	0	7.37	0.15	12.4	0	0	8.32	2.21	0.11	0	0	0	0	0	0
olivine	mass	=	0.72	(gm)	density	=	3.18	(gm/cc)	(analysis	in	mole	%)
	(Ca0.00Mg0.89Fe''0.11Mn0.00Co0.00Ni0.00)2SiO4
	G	=	-12108.2	(J)	H	=	-9156.19	(J)	S	=	1.84	(J/K)	V	=	0.23	(cc)	Cp	=	0.93	(J/K)
	tephroite	fayalite	co-olivine	ni-olivine	monticellite	forsterite
	0.19	10.53	0	0	0.73	88.54
Total	solids	mass	=	0.72	(gm)	density	=	3.18	(gm/cc)
	G	=	-12108.2	(J)	H	=	-9156.19	(J)	S	=	1.84	(J/K)	V	=	0.23	(cc)	Cp	=	0.93	(J/K)
Viscosity	of	the	System:	1.76	(log	10	poise)
System	mass	=	100.11	(gm)	density	=	2.67	(gm/cc)
	G	=	-1.68289e+06	(J)	H	=	-1.23318e+06	(J)	S	=	280.51	(J/K)	V	=	37.47	(cc)	Cp	=	154.45	(J/K)
Oxygen	delta	moles	=	5.5659e-05	delta	grams	=	0.00178102
	G	=	-20.77	(J)	H	=	2.47	(J)	S	=	0.01	(J/K)	V	=	7.42	(cc)	Cp	=	0	(J/K)
**********----------**********
Title:	Dummy	Title
T	=	1320	(C)	P	=	1	(kbars)	log(10)	f	O2	=	-6.98	delta	HM	=	-5.49	NNO	=	-0.69	QFM	=	0	COH	=	2.29	IW	=	3.39
Constraint	Flags:	fO2	path	=	QFM
Liquid	mass	=	98.18	(gm)	density	=	2.67	(gm/cc)	viscosity	=	1.83	(log	10	poise)	(analysis	in	wt	%)
	G	=	-1.64775e+06	(J)	H	=	-1.21083e+06	(J)	S	=	274.24	(J/K)	V	=	36.81	(cc)	Cp	=	151.33	(J/K)
	SiO2	TiO2	Al2O3	Fe2O3	Cr2O3	FeO	MnO	MgO	NiO	CoO	CaO	Na2O	K2O	P2O5	H2O	CO2	SO3	Cl2O-1	F2O-1
	50.38	0.22	17.96	1.22	0	7.34	0.15	11.95	0	0	8.42	2.24	0.11	0	0	0	0	0	0
olivine	mass	=	1.93	(gm)	density	=	3.19	(gm/cc)	(analysis	in	mole	%)
	(Ca0.00Mg0.89Fe''0.11Mn0.00Co0.00Ni0.00)2SiO4
	G	=	-32315.6	(J)	H	=	-24485	(J)	S	=	4.92	(J/K)	V	=	0.61	(cc)	Cp	=	2.48	(J/K)
	tephroite	fayalite	co-olivine	ni-olivine	monticellite	forsterite
	0.2	10.86	0	0	0.75	88.19
Total	solids	mass	=	1.93	(gm)	density	=	3.19	(gm/cc)
	G	=	-32315.6	(J)	H	=	-24485	(J)	S	=	4.92	(J/K)	V	=	0.61	(cc)	Cp	=	2.48	(J/K)
Viscosity	of	the	System:	1.85	(log	10	poise)
System	mass	=	100.11	(gm)	density	=	2.68	(gm/cc)
	G	=	-1.68006e+06	(J)	H	=	-1.23532e+06	(J)	S	=	279.16	(J/K)	V	=	37.42	(cc)	Cp	=	153.81	(J/K)
Oxygen	delta	moles	=	1.53605e-05	delta	grams	=	0.000491518
	G	=	-5.69	(J)	H	=	0.68	(J)	S	=	0	(J/K)	V	=	2.03	(cc)	Cp	=	0	(J/K)
**********----------**********
Title:	Dummy	Title
T	=	1310	(C)	P	=	1	(kbars)	log(10)	f	O2	=	-7.08	delta	HM	=	-5.5	NNO	=	-0.69	QFM	=	0	COH	=	2.28	IW	=	3.4
Constraint	Flags:	fO2	path	=	QFM
Liquid	mass	=	97.01	(gm)	density	=	2.67	(gm/cc)	viscosity	=	1.9	(log	10	poise)	(analysis	in	wt	%)
	G	=	-1.62556e+06	(J)	H	=	-1.19818e+06	(J)	S	=	269.96	(J/K)	V	=	36.39	(cc)	Cp	=	149.21	(J/K)
	SiO2	TiO2	Al2O3	Fe2O3	Cr2O3	FeO	MnO	MgO	NiO	CoO	CaO	Na2O	K2O	P2O5	H2O	CO2	SO3	Cl2O-1	F2O-1
	50.5	0.23	18.17	1.22	0	7.31	0.15	11.52	0	0	8.52	2.27	0.11	0	0	0	0	0	0
olivine	mass	=	3.1	(gm)	density	=	3.2	(gm/cc)	(analysis	in	mole	%)
	(Ca0.00Mg0.89Fe''0.11Mn0.00Co0.00Ni0.00)2SiO4
	G	=	-51694.5	(J)	H	=	-39245.1	(J)	S	=	7.86	(J/K)	V	=	0.97	(cc)	Cp	=	3.97	(J/K)
	tephroite	fayalite	co-olivine	ni-olivine	monticellite	forsterite
	0.2	11.2	0	0	0.77	87.83
Total	solids	mass	=	3.1	(gm)	density	=	3.2	(gm/cc)
	G	=	-51694.5	(J)	H	=	-39245.1	(J)	S	=	7.86	(J/K)	V	=	0.97	(cc)	Cp	=	3.97	(J/K)
Viscosity	of	the	System:	1.95	(log	10	poise)
System	mass	=	100.11	(gm)	density	=	2.68	(gm/cc)
	G	=	-1.67725e+06	(J)	H	=	-1.23742e+06	(J)	S	=	277.82	(J/K)	V	=	37.36	(cc)	Cp	=	153.19	(J/K)
Oxygen	delta	moles	=	-2.59795e-05	delta	grams	=	-0.000831312
	G	=	9.56	(J)	H	=	-1.13	(J)	S	=	-0.01	(J/K)	V	=	-3.42	(cc)	Cp	=	0	(J/K)
**********----------**********
Title:	Dummy	Title
T	=	1300	(C)	P	=	1	(kbars)	log(10)	f	O2	=	-7.18	delta	HM	=	-5.5	NNO	=	-0.69	QFM	=	0	COH	=	2.27	IW	=	3.41
Constraint	Flags:	fO2	path	=	QFM
Liquid	mass	=	95.87	(gm)	density	=	2.66	(gm/cc)	viscosity	=	1.98	(log	10	poise)	(analysis	in	wt	%)
	G	=	-1.60417e+06	(J)	H	=	-1.18603e+06	(J)	S	=	265.8	(J/K)	V	=	35.99	(cc)	Cp	=	147.17	(J/K)
	SiO2	TiO2	Al2O3	Fe2O3	Cr2O3	FeO	MnO	MgO	NiO	CoO	CaO	Na2O	K2O	P2O5	H2O	CO2	SO3	Cl2O-1	F2O-1
	50.62	0.23	18.39	1.22	0	7.27	0.15	11.1	0	0	8.61	2.29	0.11	0	0	0	0	0	0
olivine	mass	=	4.23	(gm)	density	=	3.2	(gm/cc)	(analysis	in	mole	%)
	(Ca0.00Mg0.88Fe''0.12Mn0.00Co0.00Ni0.00)2SiO4
	G	=	-70286.6	(J)	H	=	-53463.9	(J)	S	=	10.69	(J/K)	V	=	1.32	(cc)	Cp	=	5.41	(J/K)
	tephroite	fayalite	co-olivine	ni-olivine	monticellite	forsterite
	0.21	11.54	0	0	0.78	87.47
Total	solids	mass	=	4.23	(gm)	density	=	3.2	(gm/cc)
	G	=	-70286.6	(J)	H	=	-53463.9	(J)	S	=	10.69	(J/K)	V	=	1.32	(cc)	Cp	=	5.41	(J/K)
Viscosity	of	the	System:	2.05	(log	10	poise)
System	mass	=	100.11	(gm)	density	=	2.68	(gm/cc)
	G	=	-1.67446e+06	(J)	H	=	-1.23949e+06	(J)	S	=	276.49	(J/K)	V	=	37.31	(cc)	Cp	=	152.59	(J/K)
Oxygen	delta	moles	=	-6.84261e-05	delta	grams	=	-0.00218955
	G	=	25	(J)	H	=	-2.96	(J)	S	=	-0.02	(J/K)	V	=	-8.95	(cc)	Cp	=	0	(J/K)
**********----------**********
Title:	Dummy	Title
T	=	1290	(C)	P	=	1	(kbars)	log(10)	f	O2	=	-7.28	delta	HM	=	-5.5	NNO	=	-0.69	QFM	=	0	COH	=	2.27	IW	=	3.42
Constraint	Flags:	fO2	path	=	QFM
Liquid	mass	=	94.78	(gm)	density	=	2.66	(gm/cc)	viscosity	=	2.07	(log	10	poise)	(analysis	in	wt	%)
	G	=	-1.58354e+06	(J)	H	=	-1.17437e+06	(J)	S	=	261.76	(J/K)	V	=	35.6	(cc)	Cp	=	145.21	(J/K)
	SiO2	TiO2	Al2O3	Fe2O3	Cr2O3	FeO	MnO	MgO	NiO	CoO	CaO	Na2O	K2O	P2O5	H2O	CO2	SO3	Cl2O-1	F2O-1
	50.74	0.23	18.6	1.22	0	7.22	0.15	10.7	0	0	8.71	2.32	0.12	0	0	0	0	0	0
olivine	mass	=	5.33	(gm)	density	=	3.21	(gm/cc)	(analysis	in	mole	%)
	(Ca0.00Mg0.88Fe''0.12Mn0.00Co0.00Ni0.00)2SiO4
	G	=	-88130.7	(J)	H	=	-67167.6	(J)	S	=	13.41	(J/K)	V	=	1.66	(cc)	Cp	=	6.8	(J/K)
	tephroite	fayalite	co-olivine	ni-olivine	monticellite	forsterite
	0.21	11.89	0	0	0.8	87.1
Total	solids	mass	=	5.33	(gm)	density	=	3.21	(gm/cc)
	G	=	-88130.7	(J)	H	=	-67167.6	(J)	S	=	13.41	(J/K)	V	=	1.66	(cc)	Cp	=	6.8	(J/K)
Viscosity	of	the	System:	2.15	(log	10	poise)
System	mass	=	100.11	(gm)	density	=	2.69	(gm/cc)
	G	=	-1.67167e+06	(J)	H	=	-1.24153e+06	(J)	S	=	275.18	(J/K)	V	=	37.26	(cc)	Cp	=	152.01	(J/K)
Oxygen	delta	moles	=	-0.000112046	delta	grams	=	-0.00358533
	G	=	40.65	(J)	H	=	-4.81	(J)	S	=	-0.03	(J/K)	V	=	-14.56	(cc)	Cp	=	0	(J/K)
**********----------**********
Title:	Dummy	Title
T	=	1280	(C)	P	=	1	(kbars)	log(10)	f	O2	=	-7.38	delta	HM	=	-5.5	NNO	=	-0.68	QFM	=	0	COH	=	2.26	IW	=	3.43
Constraint	Flags:	fO2	path	=	QFM
Liquid	mass	=	93.71	(gm)	density	=	2.66	(gm/cc)	viscosity	=	2.15	(log	10	poise)	(analysis	in	wt	%)
	G	=	-1.56364e+06	(J)	H	=	-1.16316e+06	(J)	S	=	257.85	(J/K)	V	=	35.23	(cc)	Cp	=	143.31	(J/K)
	SiO2	TiO2	Al2O3	Fe2O3	Cr2O3	FeO	MnO	MgO	NiO	CoO	CaO	Na2O	K2O	P2O5	H2O	CO2	SO3	Cl2O-1	F2O-1
	50.87	0.23	18.81	1.22	0	7.16	0.15	10.3	0	0	8.8	2.35	0.12	0	0	0	0	0	0
olivine	mass	=	6.39	(gm)	density	=	3.21	(gm/cc)	(analysis	in	mole	%)
	(Ca0.00Mg0.88Fe''0.12Mn0.00Co0.00Ni0.00)2SiO4
	G	=	-105263	(J)	H	=	-80380.4	(J)	S	=	16.02	(J/K)	V	=	1.99	(cc)	Cp	=	8.13	(J/K)
	tephroite	fayalite	co-olivine	ni-olivine	monticellite	forsterite
	0.22	12.25	0	0	0.82	86.72
Total	solids	mass	=	6.39	(gm)	density	=	3.21	(gm/cc)
	G	=	-105263	(J)	H	=	-80380.4	(J)	S	=	16.02	(J/K)	V	=	1.99	(cc)	Cp	=	8.13	(J/K)
Viscosity	of	the	System:	2.25	(log	10	poise)
System	mass	=	100.1	(gm)	density	=	2.69	(gm/cc)
	G	=	-1.6689e+06	(J)	H	=	-1.24354e+06	(J)	S	=	273.87	(J/K)	V	=	37.22	(cc)	Cp	=	151.45	(J/K)
Oxygen	delta	moles	=	-0.000156907	delta	grams	=	-0.00502082
	G	=	56.52	(J)	H	=	-6.67	(J)	S	=	-0.04	(J/K)	V	=	-20.26	(cc)	Cp	=	-0.01	(J/K)
**********----------**********
Title:	Dummy	Title
T	=	1270	(C)	P	=	1	(kbars)	log(10)	f	O2	=	-7.48	delta	HM	=	-5.5	NNO	=	-0.68	QFM	=	0	COH	=	2.25	IW	=	3.44
Constraint	Flags:	fO2	path	=	QFM
Liquid	mass	=	92.68	(gm)	density	=	2.66	(gm/cc)	viscosity	=	2.23	(log	10	poise)	(analysis	in	wt	%)
	G	=	-1.54443e+06	(J)	H	=	-1.1524e+06	(J)	S	=	254.04	(J/K)	V	=	34.86	(cc)	Cp	=	141.49	(J/K)
	SiO2	TiO2	Al2O3	Fe2O3	Cr2O3	FeO	MnO	MgO	NiO	CoO	CaO	Na2O	K2O	P2O5	H2O	CO2	SO3	Cl2O-1	F2O-1
	50.99	0.24	19.02	1.21	0	7.09	0.14	9.91	0	0	8.9	2.37	0.12	0	0	0	0	0	0
olivine	mass	=	7.42	(gm)	density	=	3.22	(gm/cc)	(analysis	in	mole	%)
	(Ca0.00Mg0.87Fe''0.13Mn0.00Co0.00Ni0.00)2SiO4
	G	=	-121718	(J)	H	=	-93125.2	(J)	S	=	18.53	(J/K)	V	=	2.31	(cc)	Cp	=	9.42	(J/K)
	tephroite	fayalite	co-olivine	ni-olivine	monticellite	forsterite
	0.22	12.61	0	0	0.83	86.33
Total	solids	mass	=	7.42	(gm)	density	=	3.22	(gm/cc)
	G	=	-121718	(J)	H	=	-93125.2	(J)	S	=	18.53	(J/K)	V	=	2.31	(cc)	Cp	=	9.42	(J/K)
Viscosity	of	the	System:	2.35	(log	10	poise)
System	mass	=	100.1	(gm)	density	=	2.69	(gm/cc)
	G	=	-1.66614e+06	(J)	H	=	-1.24552e+06	(J)	S	=	272.57	(J/K)	V	=	37.17	(cc)	Cp	=	150.91	(J/K)
Oxygen	delta	moles	=	-0.000203076	delta	grams	=	-0.00649819
	G	=	72.63	(J)	H	=	-8.56	(J)	S	=	-0.05	(J/K)	V	=	-26.06	(cc)	Cp	=	-0.01	(J/K)
**********----------**********
Title:	Dummy	Title
T	=	1260	(C)	P	=	1	(kbars)	log(10)	f	O2	=	-7.58	delta	HM	=	-5.51	NNO	=	-0.68	QFM	=	0	COH	=	2.24	IW	=	3.45
Constraint	Flags:	fO2	path	=	QFM
Liquid	mass	=	91.69	(gm)	density	=	2.66	(gm/cc)	viscosity	=	2.32	(log	10	poise)	(analysis	in	wt	%)
	G	=	-1.52587e+06	(J)	H	=	-1.14205e+06	(J)	S	=	250.34	(J/K)	V	=	34.51	(cc)	Cp	=	139.72	(J/K)
	SiO2	TiO2	Al2O3	Fe2O3	Cr2O3	FeO	MnO	MgO	NiO	CoO	CaO	Na2O	K2O	P2O5	H2O	CO2	SO3	Cl2O-1	F2O-1
	51.11	0.24	19.23	1.21	0	7.02	0.14	9.53	0	0	8.99	2.4	0.12	0	0	0	0	0	0
olivine	mass	=	8.42	(gm)	density	=	3.22	(gm/cc)	(analysis	in	mole	%)
	(Ca0.00Mg0.87Fe''0.13Mn0.00Co0.00Ni0.00)2SiO4
	G	=	-137527	(J)	H	=	-105423	(J)	S	=	20.94	(J/K)	V	=	2.61	(cc)	Cp	=	10.66	(J/K)
	tephroite	fayalite	co-olivine	ni-olivine	monticellite	forsterite
	0.23	12.98	0	0	0.85	85.94
Total	solids	mass	=	8.42	(gm)	density	=	3.22	(gm/cc)
	G	=	-137527	(J)	H	=	-105423	(J)	S	=	20.94	(J/K)	V	=	2.61	(cc)	Cp	=	10.66	(J/K)
Viscosity	of	the	System:	2.45	(log	10	poise)
System	mass	=	100.1	(gm)	density	=	2.7	(gm/cc)
	G	=	-1.6634e+06	(J)	H	=	-1.24748e+06	(J)	S	=	271.28	(J/K)	V	=	37.12	(cc)	Cp	=	150.38	(J/K)
Oxygen	delta	moles	=	-0.000250623	delta	grams	=	-0.00801963
	G	=	88.98	(J)	H	=	-10.48	(J)	S	=	-0.06	(J/K)	V	=	-31.95	(cc)	Cp	=	-0.01	(J/K)
**********----------**********
Title:	Dummy	Title
T	=	1250	(C)	P	=	1	(kbars)	log(10)	f	O2	=	-7.68	delta	HM	=	-5.51	NNO	=	-0.68	QFM	=	0	COH	=	2.23	IW	=	3.46
Constraint	Flags:	fO2	path	=	QFM
Liquid	mass	=	90.72	(gm)	density	=	2.65	(gm/cc)	viscosity	=	2.4	(log	10	poise)	(analysis	in	wt	%)
	G	=	-1.50794e+06	(J)	H	=	-1.13211e+06	(J)	S	=	246.75	(J/K)	V	=	34.17	(cc)	Cp	=	138.02	(J/K)
	SiO2	TiO2	Al2O3	Fe2O3	Cr2O3	FeO	MnO	MgO	NiO	CoO	CaO	Na2O	K2O	P2O5	H2O	CO2	SO3	Cl2O-1	F2O-1
	51.23	0.24	19.43	1.21	0	6.94	0.14	9.17	0	0	9.08	2.43	0.12	0	0	0	0	0	0
olivine	mass	=	9.38	(gm)	density	=	3.23	(gm/cc)	(analysis	in	mole	%)
	(Ca0.00Mg0.86Fe''0.13Mn0.00Co0.00Ni0.00)2SiO4
	G	=	-152719	(J)	H	=	-117294	(J)	S	=	23.26	(J/K)	V	=	2.9	(cc)	Cp	=	11.86	(J/K)
	tephroite	fayalite	co-olivine	ni-olivine	monticellite	forsterite
	0.23	13.36	0	0	0.87	85.54
Total	solids	mass	=	9.38	(gm)	density	=	3.23	(gm/cc)
	G	=	-152719	(J)	H	=	-117294	(J)	S	=	23.26	(J/K)	V	=	2.9	(cc)	Cp	=	11.86	(J/K)
Viscosity	of	the	System:	2.55	(log	10	poise)
System	mass	=	100.1	(gm)	density	=	2.7	(gm/cc)
	G	=	-1.66066e+06	(J)	H	=	-1.24941e+06	(J)	S	=	270	(J/K)	V	=	37.08	(cc)	Cp	=	149.88	(J/K)
Oxygen	delta	moles	=	-0.000299613	delta	grams	=	-0.00958726
	G	=	105.6	(J)	H	=	-12.41	(J)	S	=	-0.08	(J/K)	V	=	-37.94	(cc)	Cp	=	-0.01	(J/K)
**********----------**********
Title:	Dummy	Title
T	=	1240	(C)	P	=	1	(kbars)	log(10)	f	O2	=	-7.79	delta	HM	=	-5.51	NNO	=	-0.67	QFM	=	0	COH	=	2.22	IW	=	3.47
Constraint	Flags:	fO2	path	=	QFM
Liquid	mass	=	89.78	(gm)	density	=	2.65	(gm/cc)	viscosity	=	2.49	(log	10	poise)	(analysis	in	wt	%)
	G	=	-1.49062e+06	(J)	H	=	-1.12255e+06	(J)	S	=	243.24	(J/K)	V	=	33.84	(cc)	Cp	=	136.37	(J/K)
	SiO2	TiO2	Al2O3	Fe2O3	Cr2O3	FeO	MnO	MgO	NiO	CoO	CaO	Na2O	K2O	P2O5	H2O	CO2	SO3	Cl2O-1	F2O-1
	51.36	0.25	19.64	1.2	0	6.86	0.14	8.81	0	0	9.17	2.45	0.12	0	0	0	0	0	0
olivine	mass	=	10.32	(gm)	density	=	3.24	(gm/cc)	(analysis	in	mole	%)
	(Ca0.00Mg0.86Fe''0.14Mn0.00Co0.00Ni0.00)2SiO4
	G	=	-167324	(J)	H	=	-128757	(J)	S	=	25.49	(J/K)	V	=	3.19	(cc)	Cp	=	13.02	(J/K)
	tephroite	fayalite	co-olivine	ni-olivine	monticellite	forsterite
	0.24	13.74	0	0	0.89	85.13
Total	solids	mass	=	10.32	(gm)	density	=	3.24	(gm/cc)
	G	=	-167324	(J)	H	=	-128757	(J)	S	=	25.49	(J/K)	V	=	3.19	(cc)	Cp	=	13.02	(J/K)
Viscosity	of	the	System:	2.65	(log	10	poise)
System	mass	=	100.1	(gm)	density	=	2.7	(gm/cc)
	G	=	-1.65794e+06	(J)	H	=	-1.25131e+06	(J)	S	=	268.73	(J/K)	V	=	37.03	(cc)	Cp	=	149.39	(J/K)
Oxygen	delta	moles	=	-0.000350112	delta	grams	=	-0.0112032
	G	=	122.49	(J)	H	=	-14.38	(J)	S	=	-0.09	(J/K)	V	=	-44.05	(cc)	Cp	=	-0.01	(J/K)
**********----------**********
Title:	Dummy	Title
T	=	1230	(C)	P	=	1	(kbars)	log(10)	f	O2	=	-7.9	delta	HM	=	-5.51	NNO	=	-0.67	QFM	=	0	COH	=	2.21	IW	=	3.48
Constraint	Flags:	fO2	path	=	QFM
Liquid	mass	=	82.96	(gm)	density	=	2.65	(gm/cc)	viscosity	=	2.6	(log	10	poise)	(analysis	in	wt	%)
	G	=	-1.37327e+06	(J)	H	=	-1.03677e+06	(J)	S	=	223.86	(J/K)	V	=	31.31	(cc)	Cp	=	125.56	(J/K)
	SiO2	TiO2	Al2O3	Fe2O3	Cr2O3	FeO	MnO	MgO	NiO	CoO	CaO	Na2O	K2O	P2O5	H2O	CO2	SO3	Cl2O-1	F2O-1
	51.84	0.27	19.45	1.23	0	7.01	0.14	8.37	0	0	9.05	2.52	0.13	0	0	0	0	0	0
olivine	mass	=	12.59	(gm)	density	=	3.25	(gm/cc)	(analysis	in	mole	%)
	(Ca0.00Mg0.85Fe''0.15Mn0.00Co0.00Ni0.00)2SiO4
	G	=	-202740	(J)	H	=	-156205	(J)	S	=	30.96	(J/K)	V	=	3.88	(cc)	Cp	=	15.82	(J/K)
	tephroite	fayalite	co-olivine	ni-olivine	monticellite	forsterite
	0.26	14.54	0	0	0.89	84.31
feldspar	mass	=	4.54	(gm)	density	=	2.67	(gm/cc)	(analysis	in	mole	%)
	K0.00Na0.22Ca0.78Al1.78Si2.22O8
	G	=	-79156	(J)	H	=	-62303.9	(J)	S	=	11.21	(J/K)	V	=	1.7	(cc)	Cp	=	5.61	(J/K)
	albite	anorthite	sanidine
	22.14	77.8	0.06
Total	solids	mass	=	17.13	(gm)	density	=	3.07	(gm/cc)
	G	=	-281895	(J)	H	=	-218509	(J)	S	=	42.17	(J/K)	V	=	5.58	(cc)	Cp	=	21.43	(J/K)
Viscosity	of	the	System:	2.92	(log	10	poise)
System	mass	=	100.09	(gm)	density	=	2.71	(gm/cc)
	G	=	-1.65516e+06	(J)	H	=	-1.25528e+06	(J)	S	=	266.03	(J/K)	V	=	36.89	(cc)	Cp	=	146.99	(J/K)
Oxygen	delta	moles	=	-0.000523437	delta	grams	=	-0.0167494
	G	=	181.79	(J)	H	=	-21.3	(J)	S	=	-0.14	(J/K)	V	=	-65.42	(cc)	Cp	=	-0.02	(J/K)
**********----------**********
Title:	Dummy	Title
T	=	1220	(C)	P	=	1	(kbars)	log(10)	f	O2	=	-8.01	delta	HM	=	-5.51	NNO	=	-0.67	QFM	=	0	COH	=	2.2	IW	=	3.5
Constraint	Flags:	fO2	path	=	QFM
Liquid	mass	=	65.76	(gm)	density	=	2.65	(gm/cc)	viscosity	=	2.72	(log	10	poise)	(analysis	in	wt	%)
	G	=	-1.07996e+06	(J)	H	=	-816195	(J)	S	=	176.65	(J/K)	V	=	24.81	(cc)	Cp	=	98.82	(J/K)
	SiO2	TiO2	Al2O3	Fe2O3	Cr2O3	FeO	MnO	MgO	NiO	CoO	CaO	Na2O	K2O	P2O5	H2O	CO2	SO3	Cl2O-1	F2O-1
	52.56	0.33	18.6	1.36	0	7.72	0.16	7.8	0	0	8.64	2.65	0.16	0	0	0	0	0	0
olivine	mass	=	14.72	(gm)	density	=	3.27	(gm/cc)	(analysis	in	mole	%)
	(Ca0.00Mg0.84Fe''0.16Mn0.00Co0.00Ni0.00)2SiO4
	G	=	-234113	(J)	H	=	-180364	(J)	S	=	36	(J/K)	V	=	4.5	(cc)	Cp	=	18.37	(J/K)
	tephroite	fayalite	co-olivine	ni-olivine	monticellite	forsterite
	0.32	16.17	0	0	0.89	82.63
orthopyroxene	mass	=	3.36	(gm)	density	=	3.22	(gm/cc)	(analysis	in	mole	%)
	opx	Na0.00Ca0.05Fe''0.28Mg1.59Fe'''0.02Ti0.00Al0.14Si1.92O6
	G	=	-55290.9	(J)	H	=	-42947.2	(J)	S	=	8.27	(J/K)	V	=	1.04	(cc)	Cp	=	4.29	(J/K)
	diopside	clinoenstatit	hedenbergite	alumino-buffo	buffonite	essenite	jadeite
	-31.27	95.07	28.18	5.72	-5.53	7.71	0.13
feldspar	mass	=	16.24	(gm)	density	=	2.66	(gm/cc)	(analysis	in	mole	%)
	K0.00Na0.25Ca0.75Al1.75Si2.25O8
	G	=	-282973	(J)	H	=	-223128	(J)	S	=	40.08	(J/K)	V	=	6.1	(cc)	Cp	=	20.06	(J/K)
	albite	anorthite	sanidine
	24.78	75.13	0.09
Total	solids	mass	=	34.32	(gm)	density	=	2.95	(gm/cc)
	G	=	-572377	(J)	H	=	-446439	(J)	S	=	84.34	(J/K)	V	=	11.65	(cc)	Cp	=	42.72	(J/K)
Viscosity	of	the	System:	3.61	(log	10	poise)
System	mass	=	100.08	(gm)	density	=	2.75	(gm/cc)
	G	=	-1.65234e+06	(J)	H	=	-1.26263e+06	(J)	S	=	260.99	(J/K)	V	=	36.45	(cc)	Cp	=	141.54	(J/K)
Oxygen	delta	moles	=	-0.000847881	delta	grams	=	-0.0271312
	G	=	292.27	(J)	H	=	-34.2	(J)	S	=	-0.22	(J/K)	V	=	-105.26	(cc)	Cp	=	-0.03	(J/K)
**********----------**********
Title:	Dummy	Title
T	=	1210	(C)	P	=	1	(kbars)	log(10)	f	O2	=	-8.12	delta	HM	=	-5.52	NNO	=	-0.67	QFM	=	0	COH	=	2.19	IW	=	3.51
Constraint	Flags:	fO2	path	=	QFM
Liquid	mass	=	44.55	(gm)	density	=	2.67	(gm/cc)	viscosity	=	2.69	(log	10	poise)	(analysis	in	wt	%)
	G	=	-720721	(J)	H	=	-543941	(J)	S	=	119.19	(J/K)	V	=	16.68	(cc)	Cp	=	66.41	(J/K)
	SiO2	TiO2	Al2O3	Fe2O3	Cr2O3	FeO	MnO	MgO	NiO	CoO	CaO	Na2O	K2O	P2O5	H2O	CO2	SO3	Cl2O-1	F2O-1
	52.13	0.48	17.6	1.61	0	9.2	0.22	7.31	0	0	8.33	2.9	0.23	0	0	0	0	0	0
olivine	mass	=	12.5	(gm)	density	=	3.3	(gm/cc)	(analysis	in	mole	%)
	(Ca0.00Mg0.81Fe''0.18Mn0.00Co0.00Ni0.00)2SiO4
	G	=	-195553	(J)	H	=	-150507	(J)	S	=	30.37	(J/K)	V	=	3.79	(cc)	Cp	=	15.46	(J/K)
	tephroite	fayalite	co-olivine	ni-olivine	monticellite	forsterite
	0.46	18.32	0	0	0.93	80.29
orthopyroxene	mass	=	13.87	(gm)	density	=	3.23	(gm/cc)	(analysis	in	mole	%)
	opx	Na0.00Ca0.05Fe''0.32Mg1.55Fe'''0.02Ti0.00Al0.13Si1.92O6
	G	=	-225851	(J)	H	=	-175537	(J)	S	=	33.92	(J/K)	V	=	4.29	(cc)	Cp	=	17.59	(J/K)
	diopside	clinoenstatit	hedenbergite	alumino-buffo	buffonite	essenite	jadeite
	-34.04	94.59	31.65	5.35	-5.1	7.42	0.14
feldspar	mass	=	29.16	(gm)	density	=	2.66	(gm/cc)	(analysis	in	mole	%)
	K0.00Na0.27Ca0.72Al1.72Si2.28O8
	G	=	-507487	(J)	H	=	-400872	(J)	S	=	71.88	(J/K)	V	=	10.97	(cc)	Cp	=	36.01	(J/K)
	albite	anorthite	sanidine
	27.47	72.39	0.14
Total	solids	mass	=	55.52	(gm)	density	=	2.91	(gm/cc)
	G	=	-928891	(J)	H	=	-726917	(J)	S	=	136.18	(J/K)	V	=	19.05	(cc)	Cp	=	69.05	(J/K)
Viscosity	of	the	System	cannot	be	computed.
System	mass	=	100.07	(gm)	density	=	2.8	(gm/cc)
	G	=	-1.64961e+06	(J)	H	=	-1.27086e+06	(J)	S	=	255.37	(J/K)	V	=	35.73	(cc)	Cp	=	135.46	(J/K)
Oxygen	delta	moles	=	-0.00110193	delta	grams	=	-0.0352605
	G	=	377.01	(J)	H	=	-44.04	(J)	S	=	-0.28	(J/K)	V	=	-135.88	(cc)	Cp	=	-0.04	(J/K)
**********----------**********
Title:	Dummy	Title
T	=	1200	(C)	P	=	1	(kbars)	log(10)	f	O2	=	-8.23	delta	HM	=	-5.52	NNO	=	-0.66	QFM	=	0	COH	=	2.18	IW	=	3.52
Constraint	Flags:	fO2	path	=	QFM
Liquid	mass	=	30.95	(gm)	density	=	2.69	(gm/cc)	viscosity	=	2.64	(log	10	poise)	(analysis	in	wt	%)
	G	=	-493602	(J)	H	=	-372138	(J)	S	=	82.45	(J/K)	V	=	11.5	(cc)	Cp	=	44.59	(J/K)
	SiO2	TiO2	Al2O3	Fe2O3	Cr2O3	FeO	MnO	MgO	NiO	CoO	CaO	Na2O	K2O	P2O5	H2O	CO2	SO3	Cl2O-1	F2O-1
	51.63	0.67	16.62	1.84	0	10.55	0.27	6.91	0	0	8.16	3.03	0.31	0	0	0	0	0	0
olivine	mass	=	11.84	(gm)	density	=	3.32	(gm/cc)	(analysis	in	mole	%)
	(Ca0.00Mg0.79Fe''0.20Mn0.01Co0.00Ni0.00)2SiO4
	G	=	-182446	(J)	H	=	-140319	(J)	S	=	28.6	(J/K)	V	=	3.56	(cc)	Cp	=	14.52	(J/K)
	tephroite	fayalite	co-olivine	ni-olivine	monticellite	forsterite
	0.61	20.3	0	0	0.98	78.1
orthopyroxene	mass	=	19.74	(gm)	density	=	3.24	(gm/cc)	(analysis	in	mole	%)
	opx	Na0.00Ca0.06Fe''0.35Mg1.52Fe'''0.02Ti0.00Al0.12Si1.93O6
	G	=	-318528	(J)	H	=	-247777	(J)	S	=	48.03	(J/K)	V	=	6.08	(cc)	Cp	=	24.9	(J/K)
	diopside	clinoenstatit	hedenbergite	alumino-buffo	buffonite	essenite	jadeite
	-36.39	94.06	34.77	5.01	-4.7	7.1	0.15
feldspar	mass	=	37.53	(gm)	density	=	2.65	(gm/cc)	(analysis	in	mole	%)
	K0.00Na0.30Ca0.70Al1.70Si2.30O8
	G	=	-652342	(J)	H	=	-516268	(J)	S	=	92.37	(J/K)	V	=	14.14	(cc)	Cp	=	46.32	(J/K)
	albite	anorthite	sanidine
	29.61	70.18	0.22
Total	solids	mass	=	69.11	(gm)	density	=	2.91	(gm/cc)
	G	=	-1.15332e+06	(J)	H	=	-904364	(J)	S	=	168.99	(J/K)	V	=	23.79	(cc)	Cp	=	85.74	(J/K)
Viscosity	of	the	System	cannot	be	computed.
System	mass	=	100.06	(gm)	density	=	2.84	(gm/cc)
	G	=	-1.64692e+06	(J)	H	=	-1.2765e+06	(J)	S	=	251.44	(J/K)	V	=	35.29	(cc)	Cp	=	130.33	(J/K)
Oxygen	delta	moles	=	-0.00138389	delta	grams	=	-0.0442829
	G	=	469.91	(J)	H	=	-54.81	(J)	S	=	-0.36	(J/K)	V	=	-169.5	(cc)	Cp	=	-0.05	(J/K)
**********----------**********
Title:	Dummy	Title
T	=	1190	(C)	P	=	1	(kbars)	log(10)	f	O2	=	-8.34	delta	HM	=	-5.52	NNO	=	-0.66	QFM	=	0	COH	=	2.17	IW	=	3.53
Constraint	Flags:	fO2	path	=	QFM
Liquid	mass	=	21.6	(gm)	density	=	2.71	(gm/cc)	viscosity	=	2.58	(log	10	poise)	(analysis	in	wt	%)
	G	=	-339833	(J)	H	=	-256028	(J)	S	=	57.28	(J/K)	V	=	7.96	(cc)	Cp	=	30.95	(J/K)
	SiO2	TiO2	Al2O3	Fe2O3	Cr2O3	FeO	MnO	MgO	NiO	CoO	CaO	Na2O	K2O	P2O5	H2O	CO2	SO3	Cl2O-1	F2O-1
	51.05	0.94	15.67	2.06	0	11.76	0.31	6.61	0	0	8.14	3.05	0.4	0	0	0	0	0	0
olivine	mass	=	11.91	(gm)	density	=	3.35	(gm/cc)	(analysis	in	mole	%)
	(Ca0.01Mg0.77Fe''0.22Mn0.01Co0.00Ni0.00)2SiO4
	G	=	-180881	(J)	H	=	-139063	(J)	S	=	28.58	(J/K)	V	=	3.56	(cc)	Cp	=	14.49	(J/K)
	tephroite	fayalite	co-olivine	ni-olivine	monticellite	forsterite
	0.76	22.1	0	0	1.04	76.1
orthopyroxene	mass	=	23.26	(gm)	density	=	3.26	(gm/cc)	(analysis	in	mole	%)
	opx	Na0.00Ca0.06Fe''0.38Mg1.49Fe'''0.02Ti0.00Al0.12Si1.93O6
	G	=	-372229	(J)	H	=	-289862	(J)	S	=	56.29	(J/K)	V	=	7.14	(cc)	Cp	=	29.19	(J/K)
	diopside	clinoenstatit	hedenbergite	alumino-buffo	buffonite	essenite	jadeite
	-38.26	93.45	37.52	4.68	-4.31	6.75	0.16
feldspar	mass	=	43.29	(gm)	density	=	2.65	(gm/cc)	(analysis	in	mole	%)
	K0.00Na0.31Ca0.68Al1.68Si2.32O8
	G	=	-751311	(J)	H	=	-595768	(J)	S	=	106.31	(J/K)	V	=	16.32	(cc)	Cp	=	53.39	(J/K)
	albite	anorthite	sanidine
	31.27	68.42	0.31
Total	solids	mass	=	78.45	(gm)	density	=	2.9	(gm/cc)
	G	=	-1.30442e+06	(J)	H	=	-1.02469e+06	(J)	S	=	191.18	(J/K)	V	=	27.02	(cc)	Cp	=	97.06	(J/K)
Viscosity	of	the	System	cannot	be	computed.
System	mass	=	100.06	(gm)	density	=	2.86	(gm/cc)
	G	=	-1.64425e+06	(J)	H	=	-1.28072e+06	(J)	S	=	248.46	(J/K)	V	=	34.99	(cc)	Cp	=	128.02	(J/K)
Oxygen	delta	moles	=	-0.00167146	delta	grams	=	-0.0534848
	G	=	563.26	(J)	H	=	-65.59	(J)	S	=	-0.43	(J/K)	V	=	-203.33	(cc)	Cp	=	-0.06	(J/K)
**********----------**********
Title:	Dummy	Title
T	=	1180	(C)	P	=	1	(kbars)	log(10)	f	O2	=	-8.45	delta	HM	=	-5.52	NNO	=	-0.66	QFM	=	0	COH	=	2.16	IW	=	3.54
Constraint	Flags:	fO2	path	=	QFM
Liquid	mass	=	12.84	(gm)	density	=	2.72	(gm/cc)	viscosity	=	2.6	(log	10	poise)	(analysis	in	wt	%)
	G	=	-200551	(J)	H	=	-151258	(J)	S	=	33.92	(J/K)	V	=	4.72	(cc)	Cp	=	18.32	(J/K)
	SiO2	TiO2	Al2O3	Fe2O3	Cr2O3	FeO	MnO	MgO	NiO	CoO	CaO	Na2O	K2O	P2O5	H2O	CO2	SO3	Cl2O-1	F2O-1
	50.74	1.45	15.32	2.14	0	12.19	0.36	6.24	0	0	7.93	3.07	0.56	0	0	0	0	0	0
olivine	mass	=	12.34	(gm)	density	=	3.37	(gm/cc)	(analysis	in	mole	%)
	(Ca0.01Mg0.76Fe''0.23Mn0.01Co0.00Ni0.00)2SiO4
	G	=	-185420	(J)	H	=	-142604	(J)	S	=	29.46	(J/K)	V	=	3.67	(cc)	Cp	=	14.93	(J/K)
	tephroite	fayalite	co-olivine	ni-olivine	monticellite	forsterite
	0.92	23.43	0	0	1.04	74.61
orthopyroxene	mass	=	14.5	(gm)	density	=	3.27	(gm/cc)	(analysis	in	mole	%)
	opx	Na0.00Ca0.06Fe''0.39Mg1.47Fe'''0.03Ti0.00Al0.12Si1.93O6
	G	=	-230606	(J)	H	=	-179849	(J)	S	=	34.93	(J/K)	V	=	4.44	(cc)	Cp	=	18.13	(J/K)
	diopside	clinoenstatit	hedenbergite	alumino-buffo	buffonite	essenite	jadeite
	-40.16	93.35	39.45	4.68	-4.14	6.65	0.17
clinopyroxene	mass	=	12.69	(gm)	density	=	3.27	(gm/cc)	(analysis	in	mole	%)
	cpx	Na0.00Ca0.14Fe''0.44Mg1.32Fe'''0.03Ti0.00Al0.15Si1.91O6
	G	=	-198767	(J)	H	=	-154365	(J)	S	=	30.56	(J/K)	V	=	3.88	(cc)	Cp	=	15.6	(J/K)
	diopside	clinoenstatit	hedenbergite	alumino-buffo	buffonite	essenite	jadeite
	-39.59	85.61	44.08	6.02	-5.19	8.63	0.43
feldspar	mass	=	47.68	(gm)	density	=	2.65	(gm/cc)	(analysis	in	mole	%)
	K0.00Na0.33Ca0.66Al1.66Si2.34O8
	G	=	-826286	(J)	H	=	-656482	(J)	S	=	116.85	(J/K)	V	=	18	(cc)	Cp	=	58.76	(J/K)
	albite	anorthite	sanidine
	33.14	66.4	0.46
Total	solids	mass	=	87.2	(gm)	density	=	2.91	(gm/cc)
	G	=	-1.44108e+06	(J)	H	=	-1.1333e+06	(J)	S	=	211.8	(J/K)	V	=	29.99	(cc)	Cp	=	107.42	(J/K)
Viscosity	of	the	System	cannot	be	computed.
System	mass	=	100.05	(gm)	density	=	2.88	(gm/cc)
	G	=	-1.64163e+06	(J)	H	=	-1.28456e+06	(J)	S	=	245.72	(J/K)	V	=	34.71	(cc)	Cp	=	125.73	(J/K)
Oxygen	delta	moles	=	-0.00194072	delta	grams	=	-0.0621008
	G	=	649.01	(J)	H	=	-75.44	(J)	S	=	-0.5	(J/K)	V	=	-234.48	(cc)	Cp	=	-0.07	(J/K)
**********----------**********
Title:	Dummy	Title
T	=	1170	(C)	P	=	1	(kbars)	log(10)	f	O2	=	-8.57	delta	HM	=	-5.53	NNO	=	-0.66	QFM	=	0	COH	=	2.15	IW	=	3.55
Constraint	Flags:	fO2	path	=	QFM
Liquid	mass	=	6.78	(gm)	density	=	2.73	(gm/cc)	viscosity	=	2.65	(log	10	poise)	(analysis	in	wt	%)
	G	=	-105554	(J)	H	=	-79810.5	(J)	S	=	17.84	(J/K)	V	=	2.49	(cc)	Cp	=	9.64	(J/K)
	SiO2	TiO2	Al2O3	Fe2O3	Cr2O3	FeO	MnO	MgO	NiO	CoO	CaO	Na2O	K2O	P2O5	H2O	CO2	SO3	Cl2O-1	F2O-1
	50.42	2.27	15.31	2.12	0	11.99	0.41	5.92	0	0	7.81	2.96	0.79	0	0	0	0	0	0
olivine	mass	=	12.68	(gm)	density	=	3.38	(gm/cc)	(analysis	in	mole	%)
	(Ca0.01Mg0.75Fe''0.24Mn0.01Co0.00Ni0.00)2SiO4
	G	=	-189150	(J)	H	=	-145652	(J)	S	=	30.14	(J/K)	V	=	3.75	(cc)	Cp	=	15.28	(J/K)
	tephroite	fayalite	co-olivine	ni-olivine	monticellite	forsterite
	1.06	24.22	0	0	1.01	73.7
orthopyroxene	mass	=	5.46	(gm)	density	=	3.27	(gm/cc)	(analysis	in	mole	%)
	opx	Na0.00Ca0.06Fe''0.41Mg1.46Fe'''0.03Ti0.00Al0.12Si1.93O6
	G	=	-86453.7	(J)	H	=	-67555.9	(J)	S	=	13.09	(J/K)	V	=	1.67	(cc)	Cp	=	6.81	(J/K)
	diopside	clinoenstatit	hedenbergite	alumino-buffo	buffonite	essenite	jadeite
	-41.66	93.5	40.52	4.88	-4.05	6.63	0.18
clinopyroxene	mass	=	24.62	(gm)	density	=	3.28	(gm/cc)	(analysis	in	mole	%)
	cpx	Na0.00Ca0.14Fe''0.45Mg1.31Fe'''0.04Ti0.01Al0.15Si1.90O6
	G	=	-384013	(J)	H	=	-298792	(J)	S	=	59.05	(J/K)	V	=	7.51	(cc)	Cp	=	30.2	(J/K)
	diopside	clinoenstatit	hedenbergite	alumino-buffo	buffonite	essenite	jadeite
	-41.26	85.73	45.22	6.31	-5.03	8.58	0.45
feldspar	mass	=	50.5	(gm)	density	=	2.65	(gm/cc)	(analysis	in	mole	%)
	K0.01Na0.35Ca0.65Al1.65Si2.35O8
	G	=	-873915	(J)	H	=	-695715	(J)	S	=	123.48	(J/K)	V	=	19.09	(cc)	Cp	=	62.18	(J/K)
	albite	anorthite	sanidine
	34.54	64.82	0.64
Total	solids	mass	=	93.26	(gm)	density	=	2.91	(gm/cc)
	G	=	-1.53353e+06	(J)	H	=	-1.20771e+06	(J)	S	=	225.77	(J/K)	V	=	32.02	(cc)	Cp	=	114.47	(J/K)
Viscosity	of	the	System	cannot	be	computed.
System	mass	=	100.04	(gm)	density	=	2.9	(gm/cc)
	G	=	-1.63909e+06	(J)	H	=	-1.28752e+06	(J)	S	=	243.61	(J/K)	V	=	34.51	(cc)	Cp	=	124.11	(J/K)
Oxygen	delta	moles	=	-0.00211261	delta	grams	=	-0.067601
	G	=	701.07	(J)	H	=	-81.36	(J)	S	=	-0.54	(J/K)	V	=	-253.49	(cc)	Cp	=	-0.08	(J/K)
**********----------**********
Title:	Dummy	Title
T	=	1160	(C)	P	=	1	(kbars)	log(10)	f	O2	=	-8.69	delta	HM	=	-5.53	NNO	=	-0.65	QFM	=	0	COH	=	2.14	IW	=	3.57
Constraint	Flags:	fO2	path	=	QFM
Liquid	mass	=	3.46	(gm)	density	=	2.74	(gm/cc)	viscosity	=	2.64	(log	10	poise)	(analysis	in	wt	%)
	G	=	-53711.9	(J)	H	=	-40713.4	(J)	S	=	9.07	(J/K)	V	=	1.27	(cc)	Cp	=	4.92	(J/K)
	SiO2	TiO2	Al2O3	Fe2O3	Cr2O3	FeO	MnO	MgO	NiO	CoO	CaO	Na2O	K2O	P2O5	H2O	CO2	SO3	Cl2O-1	F2O-1
	49.67	3.38	15.21	2.11	0	11.79	0.45	5.74	0	0	7.94	2.68	1.04	0	0	0	0	0	0
olivine	mass	=	12.81	(gm)	density	=	3.39	(gm/cc)	(analysis	in	mole	%)
	(Ca0.00Mg0.74Fe''0.25Mn0.01Co0.00Ni0.00)2SiO4
	G	=	-190009	(J)	H	=	-146566	(J)	S	=	30.31	(J/K)	V	=	3.78	(cc)	Cp	=	15.38	(J/K)
	tephroite	fayalite	co-olivine	ni-olivine	monticellite	forsterite
	1.16	24.74	0	0	1	73.1
orthopyroxene	mass	=	1.74	(gm)	density	=	3.28	(gm/cc)	(analysis	in	mole	%)
	opx	Na0.00Ca0.06Fe''0.41Mg1.45Fe'''0.03Ti0.01Al0.12Si1.92O6
	G	=	-27399.4	(J)	H	=	-21456.5	(J)	S	=	4.15	(J/K)	V	=	0.53	(cc)	Cp	=	2.16	(J/K)
	diopside	clinoenstatit	hedenbergite	alumino-buffo	buffonite	essenite	jadeite
	-42.68	93.59	41.17	5.12	-3.95	6.56	0.18
clinopyroxene	mass	=	29.95	(gm)	density	=	3.28	(gm/cc)	(analysis	in	mole	%)
	cpx	Na0.00Ca0.14Fe''0.46Mg1.30Fe'''0.04Ti0.01Al0.16Si1.90O6
	G	=	-465595	(J)	H	=	-363051	(J)	S	=	71.55	(J/K)	V	=	9.12	(cc)	Cp	=	36.65	(J/K)
	diopside	clinoenstatit	hedenbergite	alumino-buffo	buffonite	essenite	jadeite
	-42.16	85.56	45.85	6.66	-4.85	8.46	0.47
feldspar	mass	=	52.08	(gm)	density	=	2.64	(gm/cc)	(analysis	in	mole	%)
	K0.01Na0.35Ca0.64Al1.64Si2.36O8
	G	=	-899889	(J)	H	=	-717918	(J)	S	=	126.97	(J/K)	V	=	19.69	(cc)	Cp	=	64.07	(J/K)
	albite	anorthite	sanidine
	35.25	63.93	0.82
Total	solids	mass	=	96.58	(gm)	density	=	2.92	(gm/cc)
	G	=	-1.58289e+06	(J)	H	=	-1.24899e+06	(J)	S	=	232.98	(J/K)	V	=	33.12	(cc)	Cp	=	118.27	(J/K)
Viscosity	of	the	System	cannot	be	computed.
System	mass	=	100.04	(gm)	density	=	2.91	(gm/cc)
	G	=	-1.6366e+06	(J)	H	=	-1.28971e+06	(J)	S	=	242.05	(J/K)	V	=	34.39	(cc)	Cp	=	123.19	(J/K)
Oxygen	delta	moles	=	-0.00220724	delta	grams	=	-0.0706291
	G	=	726.81	(J)	H	=	-84.2	(J)	S	=	-0.57	(J/K)	V	=	-263.01	(cc)	Cp	=	-0.08	(J/K)
**********----------**********
Title:	Dummy	Title
T	=	1150	(C)	P	=	1	(kbars)	log(10)	f	O2	=	-8.81	delta	HM	=	-5.53	NNO	=	-0.65	QFM	=	0	COH	=	2.13	IW	=	3.58
Constraint	Flags:	fO2	path	=	QFM
Liquid	mass	=	1.63	(gm)	density	=	2.76	(gm/cc)	viscosity	=	2.54	(log	10	poise)	(analysis	in	wt	%)
	G	=	-25036.2	(J)	H	=	-19010.7	(J)	S	=	4.23	(J/K)	V	=	0.59	(cc)	Cp	=	2.31	(J/K)
	SiO2	TiO2	Al2O3	Fe2O3	Cr2O3	FeO	MnO	MgO	NiO	CoO	CaO	Na2O	K2O	P2O5	H2O	CO2	SO3	Cl2O-1	F2O-1
	48.22	4.85	14.9	2.13	0	11.9	0.5	5.73	0	0	8.29	2.25	1.23	0	0	0	0	0	0
olivine	mass	=	12.82	(gm)	density	=	3.39	(gm/cc)	(analysis	in	mole	%)
	(Ca0.00Mg0.74Fe''0.25Mn0.01Co0.00Ni0.00)2SiO4
	G	=	-189264	(J)	H	=	-146285	(J)	S	=	30.2	(J/K)	V	=	3.78	(cc)	Cp	=	15.35	(J/K)
	tephroite	fayalite	co-olivine	ni-olivine	monticellite	forsterite
	1.23	25.11	0	0	0.98	72.69
orthopyroxene	mass	=	0.8	(gm)	density	=	3.28	(gm/cc)	(analysis	in	mole	%)
	opx	Na0.00Ca0.06Fe''0.42Mg1.45Fe'''0.03Ti0.01Al0.12Si1.92O6
	G	=	-12542.7	(J)	H	=	-9844.62	(J)	S	=	1.9	(J/K)	V	=	0.24	(cc)	Cp	=	0.99	(J/K)
	diopside	clinoenstatit	hedenbergite	alumino-buffo	buffonite	essenite	jadeite
	-43.43	93.65	41.59	5.37	-3.83	6.48	0.18
clinopyroxene	mass	=	31.85	(gm)	density	=	3.29	(gm/cc)	(analysis	in	mole	%)
	cpx	Na0.00Ca0.14Fe''0.46Mg1.29Fe'''0.04Ti0.01Al0.16Si1.89O6
	G	=	-493745	(J)	H	=	-385889	(J)	S	=	75.79	(J/K)	V	=	9.68	(cc)	Cp	=	38.9	(J/K)
	diopside	clinoenstatit	hedenbergite	alumino-buffo	buffonite	essenite	jadeite
	-42.65	85.23	46.22	7.05	-4.66	8.33	0.49
feldspar	mass	=	52.95	(gm)	density	=	2.64	(gm/cc)	(analysis	in	mole	%)
	K0.01Na0.36Ca0.63Al1.63Si2.37O8
	G	=	-913573	(J)	H	=	-730441	(J)	S	=	128.68	(J/K)	V	=	20.02	(cc)	Cp	=	65.08	(J/K)
	albite	anorthite	sanidine
	35.56	63.45	0.98
Total	solids	mass	=	98.41	(gm)	density	=	2.92	(gm/cc)
	G	=	-1.60912e+06	(J)	H	=	-1.27246e+06	(J)	S	=	236.56	(J/K)	V	=	33.72	(cc)	Cp	=	120.32	(J/K)
Viscosity	of	the	System	cannot	be	computed.
System	mass	=	100.04	(gm)	density	=	2.92	(gm/cc)
	G	=	-1.63416e+06	(J)	H	=	-1.29147e+06	(J)	S	=	240.8	(J/K)	V	=	34.31	(cc)	Cp	=	122.63	(J/K)
Oxygen	delta	moles	=	-0.00225932	delta	grams	=	-0.0722954
	G	=	738.17	(J)	H	=	-85.36	(J)	S	=	-0.58	(J/K)	V	=	-267.33	(cc)	Cp	=	-0.08	(J/K)
**********----------**********
Title:	Dummy	Title
T	=	1140	(C)	P	=	1	(kbars)	log(10)	f	O2	=	-8.93	delta	HM	=	-5.53	NNO	=	-0.65	QFM	=	0	COH	=	2.12	IW	=	3.59
Constraint	Flags:	fO2	path	=	QFM
olivine	mass	=	12.77	(gm)	density	=	3.4	(gm/cc)	(analysis	in	mole	%)
	(Ca0.00Mg0.73Fe''0.25Mn0.01Co0.00Ni0.00)2SiO4
	G	=	-187757	(J)	H	=	-145422	(J)	S	=	29.96	(J/K)	V	=	3.76	(cc)	Cp	=	15.26	(J/K)
	tephroite	fayalite	co-olivine	ni-olivine	monticellite	forsterite
	1.29	25.43	0	0	0.96	72.31
orthopyroxene	mass	=	0.72	(gm)	density	=	3.28	(gm/cc)	(analysis	in	mole	%)
	opx	Na0.00Ca0.06Fe''0.42Mg1.44Fe'''0.03Ti0.01Al0.12Si1.92O6
	G	=	-11360.3	(J)	H	=	-8937.18	(J)	S	=	1.71	(J/K)	V	=	0.22	(cc)	Cp	=	0.9	(J/K)
	diopside	clinoenstatit	hedenbergite	alumino-buffo	buffonite	essenite	jadeite
	-43.96	93.63	42.01	5.5	-3.72	6.36	0.18
clinopyroxene	mass	=	32.76	(gm)	density	=	3.29	(gm/cc)	(analysis	in	mole	%)
	cpx	Na0.01Ca0.15Fe''0.47Mg1.28Fe'''0.04Ti0.01Al0.16Si1.89O6
	G	=	-506561	(J)	H	=	-396846	(J)	S	=	77.64	(J/K)	V	=	9.95	(cc)	Cp	=	39.93	(J/K)
	diopside	clinoenstatit	hedenbergite	alumino-buffo	buffonite	essenite	jadeite
	-42.73	84.73	46.51	7.3	-4.49	8.17	0.5
feldspar	mass	=	53.68	(gm)	density	=	2.64	(gm/cc)	(analysis	in	mole	%)
	K0.01Na0.36Ca0.63Al1.63Si2.37O8
	G	=	-924849	(J)	H	=	-741104	(J)	S	=	130.03	(J/K)	V	=	20.3	(cc)	Cp	=	65.92	(J/K)
	albite	anorthite	sanidine
	35.65	63.16	1.19
rhm-oxide	mass	=	0.1	(gm)	density	=	4.38	(gm/cc)	(analysis	in	mole	%)
	Mn0.03Fe''0.50Mg0.30Fe'''0.16Al0.18Ti0.83O3
	G	=	-1209.45	(J)	H	=	-894.44	(J)	S	=	0.22	(J/K)	V	=	0.02	(cc)	Cp	=	0.1	(J/K)
	geikielite	hematite	ilmenite	pyrophanite	corundum
	29.97	7.9	49.94	3.06	9.13
Total	solids	mass	=	100.04	(gm)	density	=	2.92	(gm/cc)
	G	=	-1.63174e+06	(J)	H	=	-1.2932e+06	(J)	S	=	239.56	(J/K)	V	=	34.25	(cc)	Cp	=	122.1	(J/K)
Viscosity	of	the	System	cannot	be	computed.
System	mass	=	100.04	(gm)	density	=	2.92	(gm/cc)
	G	=	-1.63174e+06	(J)	H	=	-1.2932e+06	(J)	S	=	239.56	(J/K)	V	=	34.25	(cc)	Cp	=	122.1	(J/K)
Oxygen	delta	moles	=	-0.00229704	delta	grams	=	-0.0735025
	G	=	744.61	(J)	H	=	-85.95	(J)	S	=	-0.59	(J/K)	V	=	-269.89	(cc)	Cp	=	-0.08	(J/K)
**********----------**********
Title:	Dummy	Title
T	=	1130	(C)	P	=	1	(kbars)	log(10)	f	O2	=	-9.05	delta	HM	=	-5.54	NNO	=	-0.64	QFM	=	0	COH	=	2.11	IW	=	3.6
Constraint	Flags:	fO2	path	=	QFM
olivine	mass	=	12.94	(gm)	density	=	3.41	(gm/cc)	(analysis	in	mole	%)
	(Ca0.00Mg0.73Fe''0.26Mn0.01Co0.00Ni0.00)2SiO4
	G	=	-189642	(J)	H	=	-147197	(J)	S	=	30.25	(J/K)	V	=	3.8	(cc)	Cp	=	15.44	(J/K)
	tephroite	fayalite	co-olivine	ni-olivine	monticellite	forsterite
	1.27	25.79	0	0	0.96	71.98
orthopyroxene	mass	=	4.41	(gm)	density	=	3.29	(gm/cc)	(analysis	in	mole	%)
	opx	Na0.00Ca0.06Fe''0.43Mg1.43Fe'''0.03Ti0.01Al0.12Si1.92O6
	G	=	-69068.2	(J)	H	=	-54456.6	(J)	S	=	10.41	(J/K)	V	=	1.34	(cc)	Cp	=	5.46	(J/K)
	diopside	clinoenstatit	hedenbergite	alumino-buffo	buffonite	essenite	jadeite
	-44.13	93.39	42.73	5.27	-3.62	6.18	0.18
clinopyroxene	mass	=	28.66	(gm)	density	=	3.3	(gm/cc)	(analysis	in	mole	%)
	cpx	Na0.01Ca0.16Fe''0.47Mg1.27Fe'''0.04Ti0.01Al0.16Si1.89O6
	G	=	-441994	(J)	H	=	-347101	(J)	S	=	67.63	(J/K)	V	=	8.7	(cc)	Cp	=	34.86	(J/K)
	diopside	clinoenstatit	hedenbergite	alumino-buffo	buffonite	essenite	jadeite
	-42.12	83.95	46.9	7.12	-4.42	8.05	0.52
feldspar	mass	=	53.88	(gm)	density	=	2.65	(gm/cc)	(analysis	in	mole	%)
	K0.01Na0.36Ca0.63Al1.63Si2.37O8
	G	=	-927009	(J)	H	=	-744555	(J)	S	=	130.03	(J/K)	V	=	20.37	(cc)	Cp	=	66.1	(J/K)
	albite	anorthite	sanidine
	35.55	63.27	1.18
rhm-oxide	mass	=	0.14	(gm)	density	=	4.38	(gm/cc)	(analysis	in	mole	%)
	Mn0.03Fe''0.51Mg0.30Fe'''0.16Al0.18Ti0.83O3
	G	=	-1591.08	(J)	H	=	-1179.25	(J)	S	=	0.29	(J/K)	V	=	0.03	(cc)	Cp	=	0.14	(J/K)
	geikielite	hematite	ilmenite	pyrophanite	corundum
	29.57	7.97	50.59	2.97	8.9
Total	solids	mass	=	100.03	(gm)	density	=	2.92	(gm/cc)
	G	=	-1.62931e+06	(J)	H	=	-1.29449e+06	(J)	S	=	238.62	(J/K)	V	=	34.24	(cc)	Cp	=	122	(J/K)
Viscosity	of	the	System	cannot	be	computed.
System	mass	=	100.03	(gm)	density	=	2.92	(gm/cc)
	G	=	-1.62931e+06	(J)	H	=	-1.29449e+06	(J)	S	=	238.62	(J/K)	V	=	34.24	(cc)	Cp	=	122	(J/K)
Oxygen	delta	moles	=	-0.00236984	delta	grams	=	-0.0758322
	G	=	762.15	(J)	H	=	-87.82	(J)	S	=	-0.61	(J/K)	V	=	-276.47	(cc)	Cp	=	-0.09	(J/K)
**********----------**********
Title:	Dummy	Title
T	=	1120	(C)	P	=	1	(kbars)	log(10)	f	O2	=	-9.18	delta	HM	=	-5.54	NNO	=	-0.64	QFM	=	0	COH	=	2.09	IW	=	3.62
Constraint	Flags:	fO2	path	=	QFM
olivine	mass	=	13.11	(gm)	density	=	3.41	(gm/cc)	(analysis	in	mole	%)
	(Ca0.00Mg0.73Fe''0.26Mn0.01Co0.00Ni0.00)2SiO4
	G	=	-191432	(J)	H	=	-148911	(J)	S	=	30.52	(J/K)	V	=	3.85	(cc)	Cp	=	15.61	(J/K)
	tephroite	fayalite	co-olivine	ni-olivine	monticellite	forsterite
	1.25	26.12	0	0	0.95	71.67
orthopyroxene	mass	=	7.79	(gm)	density	=	3.29	(gm/cc)	(analysis	in	mole	%)
	opx	Na0.00Ca0.07Fe''0.43Mg1.43Fe'''0.02Ti0.01Al0.11Si1.92O6
	G	=	-121645	(J)	H	=	-96126.3	(J)	S	=	18.32	(J/K)	V	=	2.37	(cc)	Cp	=	9.64	(J/K)
	diopside	clinoenstatit	hedenbergite	alumino-buffo	buffonite	essenite	jadeite
	-44.24	93.15	43.38	5.05	-3.53	6	0.18
clinopyroxene	mass	=	24.89	(gm)	density	=	3.3	(gm/cc)	(analysis	in	mole	%)
	cpx	Na0.01Ca0.16Fe''0.47Mg1.26Fe'''0.04Ti0.01Al0.15Si1.89O6
	G	=	-382889	(J)	H	=	-301426	(J)	S	=	58.47	(J/K)	V	=	7.55	(cc)	Cp	=	30.21	(J/K)
	diopside	clinoenstatit	hedenbergite	alumino-buffo	buffonite	essenite	jadeite
	-41.34	83.1	47.2	6.95	-4.35	7.92	0.53
feldspar	mass	=	54.07	(gm)	density	=	2.65	(gm/cc)	(analysis	in	mole	%)
	K0.01Na0.35Ca0.63Al1.63Si2.37O8
	G	=	-928978	(J)	H	=	-747859	(J)	S	=	130.01	(J/K)	V	=	20.43	(cc)	Cp	=	66.27	(J/K)
	albite	anorthite	sanidine
	35.45	63.37	1.18
rhm-oxide	mass	=	0.17	(gm)	density	=	4.39	(gm/cc)	(analysis	in	mole	%)
	Mn0.03Fe''0.51Mg0.29Fe'''0.16Al0.18Ti0.83O3
	G	=	-1939.84	(J)	H	=	-1441.09	(J)	S	=	0.36	(J/K)	V	=	0.04	(cc)	Cp	=	0.17	(J/K)
	geikielite	hematite	ilmenite	pyrophanite	corundum
	29.16	8.02	51.17	2.89	8.77
Total	solids	mass	=	100.03	(gm)	density	=	2.92	(gm/cc)
	G	=	-1.62688e+06	(J)	H	=	-1.29576e+06	(J)	S	=	237.68	(J/K)	V	=	34.23	(cc)	Cp	=	121.89	(J/K)
Viscosity	of	the	System	cannot	be	computed.
System	mass	=	100.03	(gm)	density	=	2.92	(gm/cc)
	G	=	-1.62688e+06	(J)	H	=	-1.29576e+06	(J)	S	=	237.68	(J/K)	V	=	34.23	(cc)	Cp	=	121.89	(J/K)
Oxygen	delta	moles	=	-0.00244181	delta	grams	=	-0.0781349
	G	=	779.06	(J)	H	=	-89.6	(J)	S	=	-0.62	(J/K)	V	=	-282.84	(cc)	Cp	=	-0.09	(J/K)
**********----------**********
Title:	Dummy	Title
T	=	1110	(C)	P	=	1	(kbars)	log(10)	f	O2	=	-9.3	delta	HM	=	-5.54	NNO	=	-0.64	QFM	=	0	COH	=	2.08	IW	=	3.63
Constraint	Flags:	fO2	path	=	QFM
olivine	mass	=	13.27	(gm)	density	=	3.42	(gm/cc)	(analysis	in	mole	%)
	(Ca0.00Mg0.72Fe''0.26Mn0.01Co0.00Ni0.00)2SiO4
	G	=	-193043	(J)	H	=	-150500	(J)	S	=	30.76	(J/K)	V	=	3.89	(cc)	Cp	=	15.76	(J/K)
	tephroite	fayalite	co-olivine	ni-olivine	monticellite	forsterite
	1.24	26.42	0	0	0.95	71.39
orthopyroxene	mass	=	10.83	(gm)	density	=	3.29	(gm/cc)	(analysis	in	mole	%)
	opx	Na0.00Ca0.07Fe''0.44Mg1.42Fe'''0.02Ti0.01Al0.11Si1.93O6
	G	=	-168629	(J)	H	=	-133563	(J)	S	=	25.35	(J/K)	V	=	3.29	(cc)	Cp	=	13.37	(J/K)
	diopside	clinoenstatit	hedenbergite	alumino-buffo	buffonite	essenite	jadeite
	-44.3	92.95	43.87	4.88	-3.45	5.85	0.18
clinopyroxene	mass	=	21.49	(gm)	density	=	3.3	(gm/cc)	(analysis	in	mole	%)
	cpx	Na0.01Ca0.17Fe''0.47Mg1.25Fe'''0.04Ti0.01Al0.15Si1.90O6
	G	=	-329900	(J)	H	=	-260360	(J)	S	=	50.28	(J/K)	V	=	6.51	(cc)	Cp	=	26.04	(J/K)
	diopside	clinoenstatit	hedenbergite	alumino-buffo	buffonite	essenite	jadeite
	-40.4	82.14	47.42	6.79	-4.28	7.79	0.54
feldspar	mass	=	54.24	(gm)	density	=	2.65	(gm/cc)	(analysis	in	mole	%)
	K0.01Na0.35Ca0.63Al1.63Si2.37O8
	G	=	-930664	(J)	H	=	-750941	(J)	S	=	129.94	(J/K)	V	=	20.49	(cc)	Cp	=	66.41	(J/K)
	albite	anorthite	sanidine
	35.36	63.47	1.17
rhm-oxide	mass	=	0.19	(gm)	density	=	4.39	(gm/cc)	(analysis	in	mole	%)
	Mn0.03Fe''0.52Mg0.29Fe'''0.16Al0.17Ti0.83O3
	G	=	-2236.98	(J)	H	=	-1665.74	(J)	S	=	0.41	(J/K)	V	=	0.04	(cc)	Cp	=	0.19	(J/K)
	geikielite	hematite	ilmenite	pyrophanite	corundum
	28.85	8.06	51.72	2.83	8.54
Total	solids	mass	=	100.03	(gm)	density	=	2.92	(gm/cc)
	G	=	-1.62447e+06	(J)	H	=	-1297030	(J)	S	=	236.74	(J/K)	V	=	34.22	(cc)	Cp	=	121.78	(J/K)
Viscosity	of	the	System	cannot	be	computed.
System	mass	=	100.03	(gm)	density	=	2.92	(gm/cc)
	G	=	-1.62447e+06	(J)	H	=	-1297030	(J)	S	=	236.74	(J/K)	V	=	34.22	(cc)	Cp	=	121.78	(J/K)
Oxygen	delta	moles	=	-0.0025084	delta	grams	=	-0.0802659
	G	=	793.9	(J)	H	=	-91.13	(J)	S	=	-0.64	(J/K)	V	=	-288.46	(cc)	Cp	=	-0.09	(J/K)
**********----------**********
Title:	Dummy	Title
T	=	1100	(C)	P	=	1	(kbars)	log(10)	f	O2	=	-9.43	delta	HM	=	-5.54	NNO	=	-0.63	QFM	=	0	COH	=	2.07	IW	=	3.64
Constraint	Flags:	fO2	path	=	QFM
olivine	mass	=	13.43	(gm)	density	=	3.42	(gm/cc)	(analysis	in	mole	%)
	(Ca0.00Mg0.72Fe''0.27Mn0.01Co0.00Ni0.00)2SiO4
	G	=	-194761	(J)	H	=	-152179	(J)	S	=	31.01	(J/K)	V	=	3.93	(cc)	Cp	=	15.93	(J/K)
	tephroite	fayalite	co-olivine	ni-olivine	monticellite	forsterite
	1.22	26.72	0	0	0.94	71.12
orthopyroxene	mass	=	14.07	(gm)	density	=	3.3	(gm/cc)	(analysis	in	mole	%)
	opx	Na0.00Ca0.07Fe''0.44Mg1.42Fe'''0.02Ti0.01Al0.11Si1.93O6
	G	=	-218544	(J)	H	=	-173502	(J)	S	=	32.8	(J/K)	V	=	4.27	(cc)	Cp	=	17.35	(J/K)
	diopside	clinoenstatit	hedenbergite	alumino-buffo	buffonite	essenite	jadeite
	-44.32	92.75	44.34	4.72	-3.37	5.71	0.18
clinopyroxene	mass	=	17.87	(gm)	density	=	3.3	(gm/cc)	(analysis	in	mole	%)
	cpx	Na0.01Ca0.19Fe''0.48Mg1.24Fe'''0.03Ti0.01Al0.15Si1.90O6
	G	=	-273621	(J)	H	=	-216485	(J)	S	=	41.61	(J/K)	V	=	5.41	(cc)	Cp	=	21.6	(J/K)
	diopside	clinoenstatit	hedenbergite	alumino-buffo	buffonite	essenite	jadeite
	-39.03	80.79	47.61	6.59	-4.17	7.65	0.56
feldspar	mass	=	54.43	(gm)	density	=	2.65	(gm/cc)	(analysis	in	mole	%)
	K0.01Na0.35Ca0.64Al1.64Si2.36O8
	G	=	-932597	(J)	H	=	-754230	(J)	S	=	129.9	(J/K)	V	=	20.56	(cc)	Cp	=	66.58	(J/K)
	albite	anorthite	sanidine
	35.26	63.57	1.17
rhm-oxide	mass	=	0.22	(gm)	density	=	4.4	(gm/cc)	(analysis	in	mole	%)
	Mn0.03Fe''0.52Mg0.29Fe'''0.16Al0.17Ti0.84O3
	G	=	-2550.87	(J)	H	=	-1904.03	(J)	S	=	0.47	(J/K)	V	=	0.05	(cc)	Cp	=	0.22	(J/K)
	geikielite	hematite	ilmenite	pyrophanite	corundum
	28.55	8.1	52.25	2.76	8.34
Total	solids	mass	=	100.03	(gm)	density	=	2.92	(gm/cc)
	G	=	-1.62207e+06	(J)	H	=	-1.2983e+06	(J)	S	=	235.79	(J/K)	V	=	34.21	(cc)	Cp	=	121.67	(J/K)
Viscosity	of	the	System	cannot	be	computed.
System	mass	=	100.03	(gm)	density	=	2.92	(gm/cc)
	G	=	-1.62207e+06	(J)	H	=	-1.2983e+06	(J)	S	=	235.79	(J/K)	V	=	34.21	(cc)	Cp	=	121.67	(J/K)
Oxygen	delta	moles	=	-0.00257461	delta	grams	=	-0.0823843
	G	=	808.29	(J)	H	=	-92.61	(J)	S	=	-0.66	(J/K)	V	=	-293.94	(cc)	Cp	=	-0.09	(J/K)
**********----------**********
Title:	Dummy	Title
T	=	1090	(C)	P	=	1	(kbars)	log(10)	f	O2	=	-9.56	delta	HM	=	-5.55	NNO	=	-0.63	QFM	=	0	COH	=	2.06	IW	=	3.65
Constraint	Flags:	fO2	path	=	QFM
olivine	mass	=	13.58	(gm)	density	=	3.42	(gm/cc)	(analysis	in	mole	%)
	(Ca0.00Mg0.72Fe''0.27Mn0.01Co0.00Ni0.00)2SiO4
	G	=	-196237	(J)	H	=	-153677	(J)	S	=	31.22	(J/K)	V	=	3.97	(cc)	Cp	=	16.07	(J/K)
	tephroite	fayalite	co-olivine	ni-olivine	monticellite	forsterite
	1.21	27.01	0	0	0.92	70.86
orthopyroxene	mass	=	16.79	(gm)	density	=	3.3	(gm/cc)	(analysis	in	mole	%)
	opx	Na0.00Ca0.07Fe''0.45Mg1.41Fe'''0.02Ti0.01Al0.10Si1.93O6
	G	=	-260119	(J)	H	=	-206989	(J)	S	=	38.98	(J/K)	V	=	5.09	(cc)	Cp	=	20.67	(J/K)
	diopside	clinoenstatit	hedenbergite	alumino-buffo	buffonite	essenite	jadeite
	-44.37	92.56	44.81	4.56	-3.29	5.55	0.18
clinopyroxene	mass	=	14.82	(gm)	density	=	3.3	(gm/cc)	(analysis	in	mole	%)
	cpx	Na0.01Ca0.20Fe''0.48Mg1.22Fe'''0.03Ti0.01Al0.15Si1.90O6
	G	=	-226488	(J)	H	=	-179669	(J)	S	=	34.35	(J/K)	V	=	4.48	(cc)	Cp	=	17.87	(J/K)
	diopside	clinoenstatit	hedenbergite	alumino-buffo	buffonite	essenite	jadeite
	-37.24	79.24	47.53	6.45	-4.1	7.53	0.59
feldspar	mass	=	54.59	(gm)	density	=	2.65	(gm/cc)	(analysis	in	mole	%)
	K0.01Na0.35Ca0.64Al1.64Si2.36O8
	G	=	-934060	(J)	H	=	-757143	(J)	S	=	129.79	(J/K)	V	=	20.61	(cc)	Cp	=	66.7	(J/K)
	albite	anorthite	sanidine
	35.18	63.66	1.17
rhm-oxide	mass	=	0.24	(gm)	density	=	4.41	(gm/cc)	(analysis	in	mole	%)
	Mn0.03Fe''0.53Mg0.28Fe'''0.16Al0.16Ti0.84O3
	G	=	-2780.06	(J)	H	=	-2079.45	(J)	S	=	0.51	(J/K)	V	=	0.06	(cc)	Cp	=	0.24	(J/K)
	geikielite	hematite	ilmenite	pyrophanite	corundum
	28.35	8.15	53	2.72	7.78
Total	solids	mass	=	100.02	(gm)	density	=	2.92	(gm/cc)
	G	=	-1.61968e+06	(J)	H	=	-1.29956e+06	(J)	S	=	234.84	(J/K)	V	=	34.21	(cc)	Cp	=	121.56	(J/K)
Viscosity	of	the	System	cannot	be	computed.
System	mass	=	100.02	(gm)	density	=	2.92	(gm/cc)
	G	=	-1.61968e+06	(J)	H	=	-1.29956e+06	(J)	S	=	234.84	(J/K)	V	=	34.21	(cc)	Cp	=	121.56	(J/K)
Oxygen	delta	moles	=	-0.00263957	delta	grams	=	-0.0844631
	G	=	821.96	(J)	H	=	-93.99	(J)	S	=	-0.67	(J/K)	V	=	-299.16	(cc)	Cp	=	-0.1	(J/K)
**********----------**********
Title:	Dummy	Title
T	=	1080	(C)	P	=	1	(kbars)	log(10)	f	O2	=	-9.7	delta	HM	=	-5.56	NNO	=	-0.64	QFM	=	-0.01	COH	=	2.04	IW	=	3.66
Constraint	Flags:
olivine	mass	=	13.7	(gm)	density	=	3.43	(gm/cc)	(analysis	in	mole	%)
	(Ca0.00Mg0.72Fe''0.27Mn0.01Co0.00Ni0.00)2SiO4
	G	=	-197238	(J)	H	=	-154815	(J)	S	=	31.35	(J/K)	V	=	3.99	(cc)	Cp	=	16.17	(J/K)
	tephroite	fayalite	co-olivine	ni-olivine	monticellite	forsterite
	1.2	27.27	0	0	0.91	70.62
orthopyroxene	mass	=	19.26	(gm)	density	=	3.3	(gm/cc)	(analysis	in	mole	%)
	opx	Na0.00Ca0.07Fe''0.45Mg1.41Fe'''0.02Ti0.01Al0.10Si1.93O6
	G	=	-297680	(J)	H	=	-237426	(J)	S	=	44.53	(J/K)	V	=	5.84	(cc)	Cp	=	23.68	(J/K)
	diopside	clinoenstatit	hedenbergite	alumino-buffo	buffonite	essenite	jadeite
	-44.54	92.41	45.31	4.44	-3.25	5.44	0.18
clinopyroxene	mass	=	11.82	(gm)	density	=	3.31	(gm/cc)	(analysis	in	mole	%)
	cpx	Na0.01Ca0.21Fe''0.48Mg1.22Fe'''0.03Ti0.01Al0.14Si1.90O6
	G	=	-180387	(J)	H	=	-143462	(J)	S	=	27.29	(J/K)	V	=	3.58	(cc)	Cp	=	14.23	(J/K)
	diopside	clinoenstatit	hedenbergite	alumino-buffo	buffonite	essenite	jadeite
	-36.4	78.4	47.64	6.4	-4.09	7.45	0.61
clinopyroxene	mass	=	0.28	(gm)	density	=	3.29	(gm/cc)	(analysis	in	mole	%)
	cpx	Na0.02Ca0.78Fe''0.23Mg0.82Fe'''0.06Ti0.05Al0.24Si1.81O6
	G	=	-4443.14	(J)	H	=	-3580.57	(J)	S	=	0.64	(J/K)	V	=	0.09	(cc)	Cp	=	0.33	(J/K)
	diopside	clinoenstatit	hedenbergite	alumino-buffo	buffonite	essenite	jadeite
	35.31	20.49	23.07	13.28	-2.82	8.69	1.99
feldspar	mass	=	54.71	(gm)	density	=	2.65	(gm/cc)	(analysis	in	mole	%)
	K0.01Na0.35Ca0.64Al1.64Si2.36O8
	G	=	-934664	(J)	H	=	-759361	(J)	S	=	129.55	(J/K)	V	=	20.65	(cc)	Cp	=	66.77	(J/K)
	albite	anorthite	sanidine
	35.12	63.72	1.16
rhm-oxide	mass	=	0.26	(gm)	density	=	4.41	(gm/cc)	(analysis	in	mole	%)
	Mn0.03Fe''0.53Mg0.28Fe'''0.16Al0.16Ti0.84O3
	G	=	-2894.78	(J)	H	=	-2171.2	(J)	S	=	0.53	(J/K)	V	=	0.06	(cc)	Cp	=	0.25	(J/K)
	geikielite	hematite	ilmenite	pyrophanite	corundum
	28.01	8.11	53.41	2.66	7.81
Total	solids	mass	=	100.02	(gm)	density	=	2.92	(gm/cc)
	G	=	-1.61731e+06	(J)	H	=	-1.30082e+06	(J)	S	=	233.89	(J/K)	V	=	34.2	(cc)	Cp	=	121.44	(J/K)
Viscosity	of	the	System	cannot	be	computed.
System	mass	=	100.02	(gm)	density	=	2.92	(gm/cc)
	G	=	-1.61731e+06	(J)	H	=	-1.30082e+06	(J)	S	=	233.89	(J/K)	V	=	34.2	(cc)	Cp	=	121.44	(J/K)
**********----------**********
Title:	Dummy	Title
T	=	1070	(C)	P	=	1	(kbars)	log(10)	f	O2	=	-9.88	delta	HM	=	-5.6	NNO	=	-0.68	QFM	=	-0.05	COH	=	1.98	IW	=	3.63
Constraint	Flags:
olivine	mass	=	13.76	(gm)	density	=	3.44	(gm/cc)	(analysis	in	mole	%)
	(Ca0.00Mg0.71Fe''0.28Mn0.01Co0.00Ni0.00)2SiO4
	G	=	-197448	(J)	H	=	-155317	(J)	S	=	31.37	(J/K)	V	=	4.01	(cc)	Cp	=	16.22	(J/K)
	tephroite	fayalite	co-olivine	ni-olivine	monticellite	forsterite
	1.2	27.62	0	0	0.82	70.37
orthopyroxene	mass	=	28.59	(gm)	density	=	3.31	(gm/cc)	(analysis	in	mole	%)
	opx	Na0.00Ca0.07Fe''0.48Mg1.39Fe'''0.02Ti0.01Al0.10Si1.93O6
	G	=	-438960	(J)	H	=	-350630	(J)	S	=	65.76	(J/K)	V	=	8.64	(cc)	Cp	=	35.03	(J/K)
	diopside	clinoenstatit	hedenbergite	alumino-buffo	buffonite	essenite	jadeite
	-47.33	92.91	47.59	4.42	-3.34	5.57	0.17
clinopyroxene	mass	=	2.65	(gm)	density	=	3.31	(gm/cc)	(analysis	in	mole	%)
	cpx	Na0.02Ca0.81Fe''0.24Mg0.75Fe'''0.08Ti0.06Al0.26Si1.79O6
	G	=	-41145.8	(J)	H	=	-33195.2	(J)	S	=	5.92	(J/K)	V	=	0.8	(cc)	Cp	=	3.06	(J/K)
	diopside	clinoenstatit	hedenbergite	alumino-buffo	buffonite	essenite	jadeite
	35.08	16.88	24.33	13.61	-2.26	10.12	2.25
feldspar	mass	=	54.79	(gm)	density	=	2.65	(gm/cc)	(analysis	in	mole	%)
	K0.01Na0.35Ca0.64Al1.64Si2.36O8
	G	=	-934850	(J)	H	=	-761238	(J)	S	=	129.26	(J/K)	V	=	20.67	(cc)	Cp	=	66.81	(J/K)
	albite	anorthite	sanidine
	35.07	63.76	1.16
rhm-oxide	mass	=	0.23	(gm)	density	=	4.41	(gm/cc)	(analysis	in	mole	%)
	Mn0.03Fe''0.54Mg0.28Fe'''0.16Al0.15Ti0.85O3
	G	=	-2571.59	(J)	H	=	-1934.55	(J)	S	=	0.47	(J/K)	V	=	0.05	(cc)	Cp	=	0.22	(J/K)
	geikielite	hematite	ilmenite	pyrophanite	corundum
	27.74	7.78	54.2	2.65	7.64
Total	solids	mass	=	100.02	(gm)	density	=	2.93	(gm/cc)
	G	=	-1.61498e+06	(J)	H	=	-1.30231e+06	(J)	S	=	232.78	(J/K)	V	=	34.17	(cc)	Cp	=	121.34	(J/K)
Viscosity	of	the	System	cannot	be	computed.
System	mass	=	100.02	(gm)	density	=	2.93	(gm/cc)
	G	=	-1.61498e+06	(J)	H	=	-1.30231e+06	(J)	S	=	232.78	(J/K)	V	=	34.17	(cc)	Cp	=	121.34	(J/K)
**********----------**********
Title:	Dummy	Title
T	=	1060	(C)	P	=	1	(kbars)	log(10)	f	O2	=	-10	delta	HM	=	-5.59	NNO	=	-0.66	QFM	=	-0.03	COH	=	1.99	IW	=	3.66
Constraint	Flags:
olivine	mass	=	13.75	(gm)	density	=	3.44	(gm/cc)	(analysis	in	mole	%)
	(Ca0.00Mg0.71Fe''0.27Mn0.01Co0.00Ni0.00)2SiO4
	G	=	-197160	(J)	H	=	-155531	(J)	S	=	31.23	(J/K)	V	=	4	(cc)	Cp	=	16.2	(J/K)
	tephroite	fayalite	co-olivine	ni-olivine	monticellite	forsterite
	1.2	27.47	0	0	0.81	70.53
orthopyroxene	mass	=	28.59	(gm)	density	=	3.31	(gm/cc)	(analysis	in	mole	%)
	opx	Na0.00Ca0.07Fe''0.48Mg1.39Fe'''0.02Ti0.01Al0.10Si1.93O6
	G	=	-438134	(J)	H	=	-350825	(J)	S	=	65.49	(J/K)	V	=	8.63	(cc)	Cp	=	34.99	(J/K)
	diopside	clinoenstatit	hedenbergite	alumino-buffo	buffonite	essenite	jadeite
	-47.54	92.97	47.76	4.43	-3.36	5.56	0.17
clinopyroxene	mass	=	2.67	(gm)	density	=	3.31	(gm/cc)	(analysis	in	mole	%)
	cpx	Na0.02Ca0.81Fe''0.25Mg0.73Fe'''0.08Ti0.06Al0.26Si1.78O6
	G	=	-41342.9	(J)	H	=	-33423.1	(J)	S	=	5.94	(J/K)	V	=	0.81	(cc)	Cp	=	3.08	(J/K)
	diopside	clinoenstatit	hedenbergite	alumino-buffo	buffonite	essenite	jadeite
	34.73	16.5	24.7	13.58	-2.18	10.38	2.29
feldspar	mass	=	54.79	(gm)	density	=	2.65	(gm/cc)	(analysis	in	mole	%)
	K0.01Na0.35Ca0.64Al1.64Si2.36O8
	G	=	-933454	(J)	H	=	-761820	(J)	S	=	128.74	(J/K)	V	=	20.67	(cc)	Cp	=	66.73	(J/K)
	albite	anorthite	sanidine
	35.08	63.76	1.16
rhm-oxide	mass	=	0.23	(gm)	density	=	4.41	(gm/cc)	(analysis	in	mole	%)
	Mn0.03Fe''0.54Mg0.28Fe'''0.15Al0.15Ti0.85O3
	G	=	-2561.38	(J)	H	=	-1933.96	(J)	S	=	0.47	(J/K)	V	=	0.05	(cc)	Cp	=	0.22	(J/K)
	geikielite	hematite	ilmenite	pyrophanite	corundum
	27.98	7.47	54.22	2.68	7.65
Total	solids	mass	=	100.02	(gm)	density	=	2.93	(gm/cc)
	G	=	-1.61265e+06	(J)	H	=	-1.30353e+06	(J)	S	=	231.87	(J/K)	V	=	34.16	(cc)	Cp	=	121.22	(J/K)
Viscosity	of	the	System	cannot	be	computed.
System	mass	=	100.02	(gm)	density	=	2.93	(gm/cc)
	G	=	-1.61265e+06	(J)	H	=	-1.30353e+06	(J)	S	=	231.87	(J/K)	V	=	34.16	(cc)	Cp	=	121.22	(J/K)
**********----------**********
Title:	Dummy	Title
T	=	1050	(C)	P	=	1	(kbars)	log(10)	f	O2	=	-10.11	delta	HM	=	-5.56	NNO	=	-0.62	QFM	=	-0.01	COH	=	2	IW	=	3.7
Constraint	Flags:
olivine	mass	=	13.74	(gm)	density	=	3.44	(gm/cc)	(analysis	in	mole	%)
	(Ca0.00Mg0.71Fe''0.27Mn0.01Co0.00Ni0.00)2SiO4
	G	=	-196876	(J)	H	=	-155737	(J)	S	=	31.09	(J/K)	V	=	4	(cc)	Cp	=	16.18	(J/K)
	tephroite	fayalite	co-olivine	ni-olivine	monticellite	forsterite
	1.2	27.36	0	0	0.8	70.64
orthopyroxene	mass	=	28.59	(gm)	density	=	3.31	(gm/cc)	(analysis	in	mole	%)
	opx	Na0.00Ca0.07Fe''0.48Mg1.39Fe'''0.02Ti0.01Al0.10Si1.93O6
	G	=	-437419	(J)	H	=	-351112	(J)	S	=	65.23	(J/K)	V	=	8.63	(cc)	Cp	=	34.95	(J/K)
	diopside	clinoenstatit	hedenbergite	alumino-buffo	buffonite	essenite	jadeite
	-47.66	93	47.87	4.43	-3.37	5.55	0.17
clinopyroxene	mass	=	2.68	(gm)	density	=	3.32	(gm/cc)	(analysis	in	mole	%)
	cpx	Na0.02Ca0.81Fe''0.25Mg0.73Fe'''0.08Ti0.06Al0.26Si1.78O6
	G	=	-41369.8	(J)	H	=	-33515.2	(J)	S	=	5.94	(J/K)	V	=	0.81	(cc)	Cp	=	3.08	(J/K)
	diopside	clinoenstatit	hedenbergite	alumino-buffo	buffonite	essenite	jadeite
	34.34	16.35	25.04	13.51	-2.13	10.58	2.31
feldspar	mass	=	54.78	(gm)	density	=	2.65	(gm/cc)	(analysis	in	mole	%)
	K0.01Na0.35Ca0.64Al1.64Si2.36O8
	G	=	-932115	(J)	H	=	-762442	(J)	S	=	128.23	(J/K)	V	=	20.66	(cc)	Cp	=	66.65	(J/K)
	albite	anorthite	sanidine
	35.08	63.76	1.16
rhm-oxide	mass	=	0.23	(gm)	density	=	4.41	(gm/cc)	(analysis	in	mole	%)
	Mn0.03Fe''0.54Mg0.28Fe'''0.14Al0.15Ti0.85O3
	G	=	-2558.9	(J)	H	=	-1938.88	(J)	S	=	0.47	(J/K)	V	=	0.05	(cc)	Cp	=	0.22	(J/K)
	geikielite	hematite	ilmenite	pyrophanite	corundum
	28.18	7.24	54.21	2.7	7.67
Total	solids	mass	=	100.02	(gm)	density	=	2.93	(gm/cc)
	G	=	-1610338	(J)	H	=	-1.30475e+06	(J)	S	=	230.96	(J/K)	V	=	34.15	(cc)	Cp	=	121.09	(J/K)
Viscosity	of	the	System	cannot	be	computed.
System	mass	=	100.02	(gm)	density	=	2.93	(gm/cc)
	G	=	-1610338	(J)	H	=	-1.30475e+06	(J)	S	=	230.96	(J/K)	V	=	34.15	(cc)	Cp	=	121.09	(J/K)
**********----------**********
Title:	Dummy	Title
T	=	1040	(C)	P	=	1	(kbars)	log(10)	f	O2	=	-10.21	delta	HM	=	-5.53	NNO	=	-0.58	QFM	=	0.03	COH	=	2.03	IW	=	3.76
Constraint	Flags:
olivine	mass	=	13.74	(gm)	density	=	3.44	(gm/cc)	(analysis	in	mole	%)
	(Ca0.00Mg0.72Fe''0.27Mn0.01Co0.00Ni0.00)2SiO4
	G	=	-196587	(J)	H	=	-155928	(J)	S	=	30.96	(J/K)	V	=	4	(cc)	Cp	=	16.16	(J/K)
	tephroite	fayalite	co-olivine	ni-olivine	monticellite	forsterite
	1.2	27.3	0	0	0.81	70.69
orthopyroxene	mass	=	28.6	(gm)	density	=	3.32	(gm/cc)	(analysis	in	mole	%)
	opx	Na0.00Ca0.07Fe''0.48Mg1.39Fe'''0.02Ti0.01Al0.10Si1.93O6
	G	=	-436765	(J)	H	=	-351453	(J)	S	=	64.97	(J/K)	V	=	8.62	(cc)	Cp	=	34.92	(J/K)
	diopside	clinoenstatit	hedenbergite	alumino-buffo	buffonite	essenite	jadeite
	-47.71	93	47.93	4.43	-3.37	5.55	0.17
clinopyroxene	mass	=	2.68	(gm)	density	=	3.32	(gm/cc)	(analysis	in	mole	%)
	cpx	Na0.02Ca0.81Fe''0.25Mg0.72Fe'''0.09Ti0.06Al0.26Si1.78O6
	G	=	-41307.3	(J)	H	=	-33538.1	(J)	S	=	5.92	(J/K)	V	=	0.81	(cc)	Cp	=	3.08	(J/K)
	diopside	clinoenstatit	hedenbergite	alumino-buffo	buffonite	essenite	jadeite
	34.06	16.32	25.26	13.45	-2.1	10.7	2.32
feldspar	mass	=	54.78	(gm)	density	=	2.65	(gm/cc)	(analysis	in	mole	%)
	K0.01Na0.35Ca0.64Al1.64Si2.36O8
	G	=	-930816	(J)	H	=	-763092	(J)	S	=	127.73	(J/K)	V	=	20.66	(cc)	Cp	=	66.58	(J/K)
	albite	anorthite	sanidine
	35.08	63.76	1.16
rhm-oxide	mass	=	0.23	(gm)	density	=	4.41	(gm/cc)	(analysis	in	mole	%)
	Mn0.03Fe''0.54Mg0.28Fe'''0.14Al0.15Ti0.85O3
	G	=	-2558.59	(J)	H	=	-1945.06	(J)	S	=	0.47	(J/K)	V	=	0.05	(cc)	Cp	=	0.22	(J/K)
	geikielite	hematite	ilmenite	pyrophanite	corundum
	28.3	7.11	54.19	2.71	7.68
Total	solids	mass	=	100.02	(gm)	density	=	2.93	(gm/cc)
	G	=	-1608033	(J)	H	=	-1.30596e+06	(J)	S	=	230.04	(J/K)	V	=	34.14	(cc)	Cp	=	120.96	(J/K)
Viscosity	of	the	System	cannot	be	computed.
System	mass	=	100.02	(gm)	density	=	2.93	(gm/cc)
	G	=	-1608033	(J)	H	=	-1.30596e+06	(J)	S	=	230.04	(J/K)	V	=	34.14	(cc)	Cp	=	120.96	(J/K)
**********----------**********
Title:	Dummy	Title
T	=	1030	(C)	P	=	1	(kbars)	log(10)	f	O2	=	-10.3	delta	HM	=	-5.48	NNO	=	-0.53	QFM	=	0.08	COH	=	2.06	IW	=	3.82
Constraint	Flags:
olivine	mass	=	13.74	(gm)	density	=	3.44	(gm/cc)	(analysis	in	mole	%)
	(Ca0.00Mg0.72Fe''0.27Mn0.01Co0.00Ni0.00)2SiO4
	G	=	-196282	(J)	H	=	-156095	(J)	S	=	30.84	(J/K)	V	=	4	(cc)	Cp	=	16.14	(J/K)
	tephroite	fayalite	co-olivine	ni-olivine	monticellite	forsterite
	1.2	27.29	0	0	0.81	70.7
orthopyroxene	mass	=	28.6	(gm)	density	=	3.32	(gm/cc)	(analysis	in	mole	%)
	opx	Na0.00Ca0.07Fe''0.48Mg1.39Fe'''0.02Ti0.01Al0.10Si1.93O6
	G	=	-436122	(J)	H	=	-351805	(J)	S	=	64.7	(J/K)	V	=	8.62	(cc)	Cp	=	34.89	(J/K)
	diopside	clinoenstatit	hedenbergite	alumino-buffo	buffonite	essenite	jadeite
	-47.72	93	47.94	4.43	-3.37	5.55	0.17
clinopyroxene	mass	=	2.68	(gm)	density	=	3.32	(gm/cc)	(analysis	in	mole	%)
	cpx	Na0.02Ca0.81Fe''0.25Mg0.72Fe'''0.09Ti0.06Al0.26Si1.78O6
	G	=	-41238.1	(J)	H	=	-33559.5	(J)	S	=	5.89	(J/K)	V	=	0.81	(cc)	Cp	=	3.08	(J/K)
	diopside	clinoenstatit	hedenbergite	alumino-buffo	buffonite	essenite	jadeite
	34	16.32	25.31	13.43	-2.1	10.72	2.32
feldspar	mass	=	54.78	(gm)	density	=	2.65	(gm/cc)	(analysis	in	mole	%)
	K0.01Na0.35Ca0.64Al1.64Si2.36O8
	G	=	-929540	(J)	H	=	-763757	(J)	S	=	127.22	(J/K)	V	=	20.65	(cc)	Cp	=	66.5	(J/K)
	albite	anorthite	sanidine
	35.08	63.76	1.16
rhm-oxide	mass	=	0.23	(gm)	density	=	4.41	(gm/cc)	(analysis	in	mole	%)
	Mn0.03Fe''0.54Mg0.28Fe'''0.14Al0.15Ti0.85O3
	G	=	-2555.26	(J)	H	=	-1948.42	(J)	S	=	0.47	(J/K)	V	=	0.05	(cc)	Cp	=	0.22	(J/K)
	geikielite	hematite	ilmenite	pyrophanite	corundum
	28.32	7.08	54.19	2.72	7.69
Total	solids	mass	=	100.02	(gm)	density	=	2.93	(gm/cc)
	G	=	-1.60574e+06	(J)	H	=	-1307165	(J)	S	=	229.12	(J/K)	V	=	34.13	(cc)	Cp	=	120.83	(J/K)
Viscosity	of	the	System	cannot	be	computed.
System	mass	=	100.02	(gm)	density	=	2.93	(gm/cc)
	G	=	-1.60574e+06	(J)	H	=	-1307165	(J)	S	=	229.12	(J/K)	V	=	34.13	(cc)	Cp	=	120.83	(J/K)
**********----------**********
Title:	Dummy	Title
T	=	1020	(C)	P	=	1	(kbars)	log(10)	f	O2	=	-10.4	delta	HM	=	-5.44	NNO	=	-0.48	QFM	=	0.12	COH	=	2.1	IW	=	3.88
Constraint	Flags:
olivine	mass	=	13.73	(gm)	density	=	3.44	(gm/cc)	(analysis	in	mole	%)
	(Ca0.00Mg0.71Fe''0.27Mn0.01Co0.00Ni0.00)2SiO4
	G	=	-195705	(J)	H	=	-156014	(J)	S	=	30.69	(J/K)	V	=	3.99	(cc)	Cp	=	16.11	(J/K)
	tephroite	fayalite	co-olivine	ni-olivine	monticellite	forsterite
	1.2	27.43	0	0	0.79	70.58
orthopyroxene	mass	=	28.58	(gm)	density	=	3.32	(gm/cc)	(analysis	in	mole	%)
	opx	Na0.00Ca0.07Fe''0.48Mg1.39Fe'''0.02Ti0.01Al0.10Si1.93O6
	G	=	-435428	(J)	H	=	-352139	(J)	S	=	64.41	(J/K)	V	=	8.61	(cc)	Cp	=	34.84	(J/K)
	diopside	clinoenstatit	hedenbergite	alumino-buffo	buffonite	essenite	jadeite
	-47.58	93.03	47.8	4.42	-3.37	5.53	0.17
clinopyroxene	mass	=	2.68	(gm)	density	=	3.32	(gm/cc)	(analysis	in	mole	%)
	cpx	Na0.02Ca0.82Fe''0.25Mg0.73Fe'''0.08Ti0.06Al0.26Si1.78O6
	G	=	-41238.4	(J)	H	=	-33657.9	(J)	S	=	5.86	(J/K)	V	=	0.81	(cc)	Cp	=	3.08	(J/K)
	diopside	clinoenstatit	hedenbergite	alumino-buffo	buffonite	essenite	jadeite
	35.18	16.16	24.55	13.7	-2.19	10.31	2.29
feldspar	mass	=	54.79	(gm)	density	=	2.65	(gm/cc)	(analysis	in	mole	%)
	K0.01Na0.35Ca0.64Al1.64Si2.36O8
	G	=	-928426	(J)	H	=	-764550	(J)	S	=	126.73	(J/K)	V	=	20.65	(cc)	Cp	=	66.44	(J/K)
	albite	anorthite	sanidine
	35.07	63.77	1.16
spinel	mass	=	0.03	(gm)	density	=	4.54	(gm/cc)	(analysis	in	mole	%)
	Fe''1.18Mg0.37Fe'''0.69Al0.20Cr0.00Ti0.55O4
	G	=	-230.07	(J)	H	=	-161.77	(J)	S	=	0.05	(J/K)	V	=	0.01	(cc)	Cp	=	0.02	(J/K)
	chromite	hercynite	magnetite	spinel	ulvospinel
	0	-27.11	34.57	37.24	55.3
rhm-oxide	mass	=	0.22	(gm)	density	=	4.42	(gm/cc)	(analysis	in	mole	%)
	Mn0.03Fe''0.54Mg0.28Fe'''0.15Al0.15Ti0.85O3
	G	=	-2422.74	(J)	H	=	-1851.41	(J)	S	=	0.44	(J/K)	V	=	0.05	(cc)	Cp	=	0.21	(J/K)
	geikielite	hematite	ilmenite	pyrophanite	corundum
	27.97	7.36	54.37	2.68	7.61
Total	solids	mass	=	100.02	(gm)	density	=	2.93	(gm/cc)
	G	=	-1.60345e+06	(J)	H	=	-1.30837e+06	(J)	S	=	228.18	(J/K)	V	=	34.12	(cc)	Cp	=	120.7	(J/K)
Viscosity	of	the	System	cannot	be	computed.
System	mass	=	100.02	(gm)	density	=	2.93	(gm/cc)
	G	=	-1.60345e+06	(J)	H	=	-1.30837e+06	(J)	S	=	228.18	(J/K)	V	=	34.12	(cc)	Cp	=	120.7	(J/K)
**********----------**********
Title:	Dummy	Title
T	=	1010	(C)	P	=	1	(kbars)	log(10)	f	O2	=	-10.51	delta	HM	=	-5.4	NNO	=	-0.44	QFM	=	0.17	COH	=	2.12	IW	=	3.93
Constraint	Flags:
olivine	mass	=	13.73	(gm)	density	=	3.44	(gm/cc)	(analysis	in	mole	%)
	(Ca0.00Mg0.71Fe''0.27Mn0.01Co0.00Ni0.00)2SiO4
	G	=	-195242	(J)	H	=	-156037	(J)	S	=	30.55	(J/K)	V	=	3.99	(cc)	Cp	=	16.08	(J/K)
	tephroite	fayalite	co-olivine	ni-olivine	monticellite	forsterite
	1.2	27.49	0	0	0.78	70.53
orthopyroxene	mass	=	28.57	(gm)	density	=	3.32	(gm/cc)	(analysis	in	mole	%)
	opx	Na0.00Ca0.07Fe''0.48Mg1.39Fe'''0.02Ti0.01Al0.10Si1.93O6
	G	=	-434715	(J)	H	=	-352442	(J)	S	=	64.12	(J/K)	V	=	8.61	(cc)	Cp	=	34.8	(J/K)
	diopside	clinoenstatit	hedenbergite	alumino-buffo	buffonite	essenite	jadeite
	-47.53	93.06	47.74	4.41	-3.36	5.51	0.17
clinopyroxene	mass	=	2.68	(gm)	density	=	3.32	(gm/cc)	(analysis	in	mole	%)
	cpx	Na0.02Ca0.82Fe''0.24Mg0.74Fe'''0.08Ti0.06Al0.26Si1.78O6
	G	=	-41310.3	(J)	H	=	-33805.1	(J)	S	=	5.85	(J/K)	V	=	0.81	(cc)	Cp	=	3.08	(J/K)
	diopside	clinoenstatit	hedenbergite	alumino-buffo	buffonite	essenite	jadeite
	35.8	16.03	24.15	13.85	-2.24	10.12	2.28
feldspar	mass	=	54.79	(gm)	density	=	2.65	(gm/cc)	(analysis	in	mole	%)
	K0.01Na0.35Ca0.64Al1.64Si2.36O8
	G	=	-927212	(J)	H	=	-765259	(J)	S	=	126.22	(J/K)	V	=	20.65	(cc)	Cp	=	66.67	(J/K)
	albite	anorthite	sanidine
	35.07	63.77	1.16
spinel	mass	=	0.04	(gm)	density	=	4.55	(gm/cc)	(analysis	in	mole	%)
	Fe''1.18Mg0.37Fe'''0.70Al0.20Cr0.00Ti0.55O4
	G	=	-352.94	(J)	H	=	-249.03	(J)	S	=	0.08	(J/K)	V	=	0.01	(cc)	Cp	=	0.04	(J/K)
	chromite	hercynite	magnetite	spinel	ulvospinel
	0	-27.01	34.75	37.13	55.12
rhm-oxide	mass	=	0.21	(gm)	density	=	4.42	(gm/cc)	(analysis	in	mole	%)
	Mn0.03Fe''0.54Mg0.28Fe'''0.15Al0.15Ti0.85O3
	G	=	-2341.18	(J)	H	=	-1793.73	(J)	S	=	0.43	(J/K)	V	=	0.05	(cc)	Cp	=	0.21	(J/K)
	geikielite	hematite	ilmenite	pyrophanite	corundum
	27.79	7.49	54.48	2.67	7.57
Total	solids	mass	=	100.02	(gm)	density	=	2.93	(gm/cc)
	G	=	-1.60117e+06	(J)	H	=	-1.30959e+06	(J)	S	=	227.24	(J/K)	V	=	34.1	(cc)	Cp	=	120.87	(J/K)
Viscosity	of	the	System	cannot	be	computed.
System	mass	=	100.02	(gm)	density	=	2.93	(gm/cc)
	G	=	-1.60117e+06	(J)	H	=	-1.30959e+06	(J)	S	=	227.24	(J/K)	V	=	34.1	(cc)	Cp	=	120.87	(J/K)
**********----------**********
Title:	Dummy	Title
T	=	1000	(C)	P	=	1	(kbars)	log(10)	f	O2	=	-10.62	delta	HM	=	-5.37	NNO	=	-0.4	QFM	=	0.2	COH	=	2.15	IW	=	3.99
Constraint	Flags:
olivine	mass	=	13.72	(gm)	density	=	3.45	(gm/cc)	(analysis	in	mole	%)
	(Ca0.00Mg0.71Fe''0.28Mn0.01Co0.00Ni0.00)2SiO4
	G	=	-194687	(J)	H	=	-155980	(J)	S	=	30.4	(J/K)	V	=	3.98	(cc)	Cp	=	16.04	(J/K)
	tephroite	fayalite	co-olivine	ni-olivine	monticellite	forsterite
	1.2	27.58	0	0	0.76	70.46
orthopyroxene	mass	=	28.55	(gm)	density	=	3.32	(gm/cc)	(analysis	in	mole	%)
	opx	Na0.00Ca0.07Fe''0.48Mg1.39Fe'''0.02Ti0.01Al0.10Si1.93O6
	G	=	-433863	(J)	H	=	-352633	(J)	S	=	63.8	(J/K)	V	=	8.6	(cc)	Cp	=	34.74	(J/K)
	diopside	clinoenstatit	hedenbergite	alumino-buffo	buffonite	essenite	jadeite
	-47.51	93.13	47.67	4.41	-3.37	5.49	0.17
clinopyroxene	mass	=	2.7	(gm)	density	=	3.32	(gm/cc)	(analysis	in	mole	%)
	cpx	Na0.02Ca0.82Fe''0.24Mg0.74Fe'''0.08Ti0.06Al0.26Si1.78O6
	G	=	-41631.4	(J)	H	=	-34162.4	(J)	S	=	5.87	(J/K)	V	=	0.81	(cc)	Cp	=	3.1	(J/K)
	diopside	clinoenstatit	hedenbergite	alumino-buffo	buffonite	essenite	jadeite
	36.82	15.72	23.51	14.13	-2.28	9.83	2.27
feldspar	mass	=	54.8	(gm)	density	=	2.65	(gm/cc)	(analysis	in	mole	%)
	K0.01Na0.35Ca0.64Al1.64Si2.36O8
	G	=	-925978	(J)	H	=	-765947	(J)	S	=	125.7	(J/K)	V	=	20.64	(cc)	Cp	=	66.59	(J/K)
	albite	anorthite	sanidine
	35.07	63.77	1.16
spinel	mass	=	0.06	(gm)	density	=	4.55	(gm/cc)	(analysis	in	mole	%)
	Fe''1.18Mg0.37Fe'''0.70Al0.20Cr0.00Ti0.55O4
	G	=	-528.75	(J)	H	=	-374.22	(J)	S	=	0.12	(J/K)	V	=	0.01	(cc)	Cp	=	0.06	(J/K)
	chromite	hercynite	magnetite	spinel	ulvospinel
	0	-26.72	35.21	36.83	54.68
rhm-oxide	mass	=	0.2	(gm)	density	=	4.42	(gm/cc)	(analysis	in	mole	%)
	Mn0.03Fe''0.55Mg0.27Fe'''0.15Al0.15Ti0.85O3
	G	=	-2216.87	(J)	H	=	-1702.45	(J)	S	=	0.4	(J/K)	V	=	0.04	(cc)	Cp	=	0.2	(J/K)
	geikielite	hematite	ilmenite	pyrophanite	corundum
	27.49	7.7	54.68	2.64	7.49
Total	solids	mass	=	100.02	(gm)	density	=	2.93	(gm/cc)
	G	=	-1.59891e+06	(J)	H	=	-1.3108e+06	(J)	S	=	226.29	(J/K)	V	=	34.09	(cc)	Cp	=	120.73	(J/K)
Viscosity	of	the	System	cannot	be	computed.
System	mass	=	100.02	(gm)	density	=	2.93	(gm/cc)
	G	=	-1.59891e+06	(J)	H	=	-1.3108e+06	(J)	S	=	226.29	(J/K)	V	=	34.09	(cc)	Cp	=	120.73	(J/K)
**********----------**********
Title:	Dummy	Title
T	=	990	(C)	P	=	1	(kbars)	log(10)	f	O2	=	-10.75	delta	HM	=	-5.35	NNO	=	-0.37	QFM	=	0.23	COH	=	2.16	IW	=	4.03
Constraint	Flags:
olivine	mass	=	13.7	(gm)	density	=	3.45	(gm/cc)	(analysis	in	mole	%)
	(Ca0.00Mg0.71Fe''0.28Mn0.01Co0.00Ni0.00)2SiO4
	G	=	-194066	(J)	H	=	-155864	(J)	S	=	30.24	(J/K)	V	=	3.97	(cc)	Cp	=	16	(J/K)
	tephroite	fayalite	co-olivine	ni-olivine	monticellite	forsterite
	1.21	27.68	0	0	0.72	70.39
orthopyroxene	mass	=	28.52	(gm)	density	=	3.32	(gm/cc)	(analysis	in	mole	%)
	opx	Na0.00Ca0.07Fe''0.48Mg1.39Fe'''0.02Ti0.01Al0.10Si1.93O6
	G	=	-432824	(J)	H	=	-352669	(J)	S	=	63.46	(J/K)	V	=	8.59	(cc)	Cp	=	34.67	(J/K)
	diopside	clinoenstatit	hedenbergite	alumino-buffo	buffonite	essenite	jadeite
	-47.55	93.27	47.61	4.41	-3.38	5.47	0.17
clinopyroxene	mass	=	2.74	(gm)	density	=	3.31	(gm/cc)	(analysis	in	mole	%)
	cpx	Na0.02Ca0.83Fe''0.23Mg0.75Fe'''0.07Ti0.06Al0.26Si1.78O6
	G	=	-42292.9	(J)	H	=	-34804.9	(J)	S	=	5.93	(J/K)	V	=	0.83	(cc)	Cp	=	3.15	(J/K)
	diopside	clinoenstatit	hedenbergite	alumino-buffo	buffonite	essenite	jadeite
	38.12	15.21	22.67	14.55	-2.32	9.49	2.27
feldspar	mass	=	54.79	(gm)	density	=	2.66	(gm/cc)	(analysis	in	mole	%)
	K0.01Na0.35Ca0.64Al1.64Si2.36O8
	G	=	-924677	(J)	H	=	-766574	(J)	S	=	125.17	(J/K)	V	=	20.63	(cc)	Cp	=	66.52	(J/K)
	albite	anorthite	sanidine
	35.07	63.77	1.16
spinel	mass	=	0.08	(gm)	density	=	4.56	(gm/cc)	(analysis	in	mole	%)
	Fe''1.18Mg0.36Fe'''0.72Al0.20Cr0.00Ti0.54O4
	G	=	-723.16	(J)	H	=	-513.01	(J)	S	=	0.17	(J/K)	V	=	0.02	(cc)	Cp	=	0.08	(J/K)
	chromite	hercynite	magnetite	spinel	ulvospinel
	0	-26.13	36.09	36.22	53.82
rhm-oxide	mass	=	0.19	(gm)	density	=	4.43	(gm/cc)	(analysis	in	mole	%)
	Mn0.03Fe''0.55Mg0.27Fe'''0.16Al0.15Ti0.85O3
	G	=	-2064.86	(J)	H	=	-1589.06	(J)	S	=	0.38	(J/K)	V	=	0.04	(cc)	Cp	=	0.18	(J/K)
	geikielite	hematite	ilmenite	pyrophanite	corundum
	27.09	7.98	54.95	2.6	7.38
Total	solids	mass	=	100.02	(gm)	density	=	2.93	(gm/cc)
	G	=	-1.59665e+06	(J)	H	=	-1.31201e+06	(J)	S	=	225.34	(J/K)	V	=	34.08	(cc)	Cp	=	120.6	(J/K)
Viscosity	of	the	System	cannot	be	computed.
System	mass	=	100.02	(gm)	density	=	2.93	(gm/cc)
	G	=	-1.59665e+06	(J)	H	=	-1.31201e+06	(J)	S	=	225.34	(J/K)	V	=	34.08	(cc)	Cp	=	120.6	(J/K)
**********----------**********
Title:	Dummy	Title
T	=	980	(C)	P	=	1	(kbars)	log(10)	f	O2	=	-10.89	delta	HM	=	-5.34	NNO	=	-0.35	QFM	=	0.24	COH	=	2.16	IW	=	4.06
Constraint	Flags:
olivine	mass	=	13.69	(gm)	density	=	3.45	(gm/cc)	(analysis	in	mole	%)
	(Ca0.00Mg0.71Fe''0.28Mn0.01Co0.00Ni0.00)2SiO4
	G	=	-193414	(J)	H	=	-155723	(J)	S	=	30.08	(J/K)	V	=	3.97	(cc)	Cp	=	15.96	(J/K)
	tephroite	fayalite	co-olivine	ni-olivine	monticellite	forsterite
	1.21	27.78	0	0	0.68	70.33
orthopyroxene	mass	=	28.47	(gm)	density	=	3.32	(gm/cc)	(analysis	in	mole	%)
	opx	Na0.00Ca0.06Fe''0.48Mg1.40Fe'''0.02Ti0.01Al0.10Si1.94O6
	G	=	-431624	(J)	H	=	-352568	(J)	S	=	63.09	(J/K)	V	=	8.57	(cc)	Cp	=	34.59	(J/K)
	diopside	clinoenstatit	hedenbergite	alumino-buffo	buffonite	essenite	jadeite
	-47.67	93.45	47.58	4.41	-3.39	5.45	0.17
clinopyroxene	mass	=	2.8	(gm)	density	=	3.31	(gm/cc)	(analysis	in	mole	%)
	cpx	Na0.02Ca0.83Fe''0.22Mg0.75Fe'''0.07Ti0.06Al0.27Si1.78O6
	G	=	-43265.6	(J)	H	=	-35707.9	(J)	S	=	6.03	(J/K)	V	=	0.85	(cc)	Cp	=	3.22	(J/K)
	diopside	clinoenstatit	hedenbergite	alumino-buffo	buffonite	essenite	jadeite
	39.49	14.53	21.78	15.09	-2.33	9.16	2.28
feldspar	mass	=	54.78	(gm)	density	=	2.66	(gm/cc)	(analysis	in	mole	%)
	K0.01Na0.35Ca0.64Al1.64Si2.36O8
	G	=	-923288	(J)	H	=	-767121	(J)	S	=	124.62	(J/K)	V	=	20.63	(cc)	Cp	=	66.43	(J/K)
	albite	anorthite	sanidine
	35.07	63.76	1.16
spinel	mass	=	0.1	(gm)	density	=	4.57	(gm/cc)	(analysis	in	mole	%)
	Fe''1.17Mg0.35Fe'''0.75Al0.20Cr0.00Ti0.52O4
	G	=	-905.07	(J)	H	=	-643.08	(J)	S	=	0.21	(J/K)	V	=	0.02	(cc)	Cp	=	0.1	(J/K)
	chromite	hercynite	magnetite	spinel	ulvospinel
	0	-25.19	37.44	35.26	52.49
rhm-oxide	mass	=	0.17	(gm)	density	=	4.44	(gm/cc)	(analysis	in	mole	%)
	Mn0.03Fe''0.55Mg0.27Fe'''0.17Al0.14Ti0.84O3
	G	=	-1903.33	(J)	H	=	-1467.71	(J)	S	=	0.35	(J/K)	V	=	0.04	(cc)	Cp	=	0.17	(J/K)
	geikielite	hematite	ilmenite	pyrophanite	corundum
	26.63	8.3	55.27	2.56	7.24
Total	solids	mass	=	100.02	(gm)	density	=	2.94	(gm/cc)
	G	=	-1.5944e+06	(J)	H	=	-1.31323e+06	(J)	S	=	224.37	(J/K)	V	=	34.07	(cc)	Cp	=	120.47	(J/K)
Viscosity	of	the	System	cannot	be	computed.
System	mass	=	100.02	(gm)	density	=	2.94	(gm/cc)
	G	=	-1.5944e+06	(J)	H	=	-1.31323e+06	(J)	S	=	224.37	(J/K)	V	=	34.07	(cc)	Cp	=	120.47	(J/K)
**********----------**********
Title:	Dummy	Title
T	=	970	(C)	P	=	1	(kbars)	log(10)	f	O2	=	-11.04	delta	HM	=	-5.33	NNO	=	-0.34	QFM	=	0.25	COH	=	2.15	IW	=	4.08
Constraint	Flags:
olivine	mass	=	13.55	(gm)	density	=	3.46	(gm/cc)	(analysis	in	mole	%)
	(Ca0.00Mg0.71Fe''0.28Mn0.01Co0.00Ni0.00)2SiO4
	G	=	-190890	(J)	H	=	-154056	(J)	S	=	29.63	(J/K)	V	=	3.92	(cc)	Cp	=	15.77	(J/K)
	tephroite	fayalite	co-olivine	ni-olivine	monticellite	forsterite
	1.24	27.92	0	0	0.64	70.2
orthopyroxene	mass	=	28.79	(gm)	density	=	3.32	(gm/cc)	(analysis	in	mole	%)
	opx	Na0.00Ca0.06Fe''0.48Mg1.40Fe'''0.02Ti0.00Al0.10Si1.94O6
	G	=	-435804	(J)	H	=	-356850	(J)	S	=	63.51	(J/K)	V	=	8.66	(cc)	Cp	=	34.95	(J/K)
	diopside	clinoenstatit	hedenbergite	alumino-buffo	buffonite	essenite	jadeite
	-47.89	93.63	47.69	4.4	-3.41	5.42	0.17
clinopyroxene	mass	=	2.25	(gm)	density	=	3.31	(gm/cc)	(analysis	in	mole	%)
	cpx	Na0.02Ca0.84Fe''0.21Mg0.75Fe'''0.07Ti0.07Al0.27Si1.78O6
	G	=	-34702.1	(J)	H	=	-28719.2	(J)	S	=	4.81	(J/K)	V	=	0.68	(cc)	Cp	=	2.58	(J/K)
	diopside	clinoenstatit	hedenbergite	alumino-buffo	buffonite	essenite	jadeite
	40.59	13.82	21.05	15.66	-2.29	8.86	2.31
clinopyroxene	mass	=	0.72	(gm)	density	=	3.48	(gm/cc)	(analysis	in	mole	%)
	cpx	Na0.02Ca0.93Fe''0.16Mg0.48Fe'''0.09Ti0.35Al0.70Si1.27O6
	G	=	-10970.1	(J)	H	=	-9104.53	(J)	S	=	1.5	(J/K)	V	=	0.21	(cc)	Cp	=	0.8	(J/K)
	diopside	clinoenstatit	hedenbergite	alumino-buffo	buffonite	essenite	jadeite
	4.12	4.6	16.3	64.04	5.24	3.54	2.16
clinopyroxene	mass	=	0	(gm)	density	=	3.48	(gm/cc)	(analysis	in	mole	%)
	cpx	Na0.02Ca0.93Fe''0.16Mg0.48Fe'''0.09Ti0.35Al0.70Si1.27O6
	G	=	-35.31	(J)	H	=	-29.3	(J)	S	=	0	(J/K)	V	=	0	(cc)	Cp	=	0	(J/K)
	diopside	clinoenstatit	hedenbergite	alumino-buffo	buffonite	essenite	jadeite
	4.12	4.6	16.3	64.04	5.24	3.54	2.16
feldspar	mass	=	54.57	(gm)	density	=	2.66	(gm/cc)	(analysis	in	mole	%)
	K0.01Na0.35Ca0.64Al1.64Si2.36O8
	G	=	-918496	(J)	H	=	-764816	(J)	S	=	123.62	(J/K)	V	=	20.54	(cc)	Cp	=	66.1	(J/K)
	albite	anorthite	sanidine
	35.2	63.63	1.17
spinel	mass	=	0.14	(gm)	density	=	4.58	(gm/cc)	(analysis	in	mole	%)
	Fe''1.17Mg0.34Fe'''0.77Al0.20Cr0.00Ti0.52O4
	G	=	-1262.8	(J)	H	=	-898.9	(J)	S	=	0.29	(J/K)	V	=	0.03	(cc)	Cp	=	0.13	(J/K)
	chromite	hercynite	magnetite	spinel	ulvospinel
	0	-24.33	38.5	34.32	51.5
Total	solids	mass	=	100.02	(gm)	density	=	2.94	(gm/cc)
	G	=	-1.59216e+06	(J)	H	=	-1.31447e+06	(J)	S	=	223.37	(J/K)	V	=	34.05	(cc)	Cp	=	120.33	(J/K)
Viscosity	of	the	System	cannot	be	computed.
System	mass	=	100.02	(gm)	density	=	2.94	(gm/cc)
	G	=	-1.59216e+06	(J)	H	=	-1.31447e+06	(J)	S	=	223.37	(J/K)	V	=	34.05	(cc)	Cp	=	120.33	(J/K)
**********----------**********
Title:	Dummy	Title
T	=	960	(C)	P	=	1	(kbars)	log(10)	f	O2	=	-11.17	delta	HM	=	-5.31	NNO	=	-0.31	QFM	=	0.28	COH	=	2.17	IW	=	4.12
Constraint	Flags:
olivine	mass	=	13.54	(gm)	density	=	3.46	(gm/cc)	(analysis	in	mole	%)
	(Ca0.00Mg0.71Fe''0.28Mn0.01Co0.00Ni0.00)2SiO4
	G	=	-190496	(J)	H	=	-154125	(J)	S	=	29.49	(J/K)	V	=	3.92	(cc)	Cp	=	15.74	(J/K)
	tephroite	fayalite	co-olivine	ni-olivine	monticellite	forsterite
	1.24	27.98	0	0	0.59	70.19
orthopyroxene	mass	=	28.74	(gm)	density	=	3.32	(gm/cc)	(analysis	in	mole	%)
	opx	Na0.00Ca0.06Fe''0.48Mg1.40Fe'''0.02Ti0.00Al0.10Si1.94O6
	G	=	-434292	(J)	H	=	-356474	(J)	S	=	63.11	(J/K)	V	=	8.64	(cc)	Cp	=	34.84	(J/K)
	diopside	clinoenstatit	hedenbergite	alumino-buffo	buffonite	essenite	jadeite
	-48.15	93.85	47.77	4.38	-3.43	5.43	0.16
clinopyroxene	mass	=	2.28	(gm)	density	=	3.31	(gm/cc)	(analysis	in	mole	%)
	cpx	Na0.02Ca0.84Fe''0.20Mg0.75Fe'''0.06Ti0.07Al0.27Si1.78O6
	G	=	-35244.1	(J)	H	=	-29245.6	(J)	S	=	4.86	(J/K)	V	=	0.69	(cc)	Cp	=	2.62	(J/K)
	diopside	clinoenstatit	hedenbergite	alumino-buffo	buffonite	essenite	jadeite
	41.92	13.29	20.43	15.66	-2.38	8.77	2.33
clinopyroxene	mass	=	0.77	(gm)	density	=	3.47	(gm/cc)	(analysis	in	mole	%)
	cpx	Na0.02Ca0.93Fe''0.16Mg0.49Fe'''0.08Ti0.34Al0.69Si1.28O6
	G	=	-11773.4	(J)	H	=	-9796.26	(J)	S	=	1.6	(J/K)	V	=	0.22	(cc)	Cp	=	0.86	(J/K)
	diopside	clinoenstatit	hedenbergite	alumino-buffo	buffonite	essenite	jadeite
	5.29	4.46	15.84	63.75	4.99	3.46	2.2
clinopyroxene	mass	=	0	(gm)	density	=	3.48	(gm/cc)	(analysis	in	mole	%)
	cpx	Na0.02Ca0.94Fe''0.16Mg0.48Fe'''0.08Ti0.35Al0.71Si1.26O6
	G	=	-34.89	(J)	H	=	-29.04	(J)	S	=	0	(J/K)	V	=	0	(cc)	Cp	=	0	(J/K)
	diopside	clinoenstatit	hedenbergite	alumino-buffo	buffonite	essenite	jadeite
	3.65	4.35	15.91	65.49	5.12	3.33	2.15
feldspar	mass	=	54.55	(gm)	density	=	2.66	(gm/cc)	(analysis	in	mole	%)
	K0.01Na0.35Ca0.64Al1.64Si2.36O8
	G	=	-916928	(J)	H	=	-765196	(J)	S	=	123.04	(J/K)	V	=	20.53	(cc)	Cp	=	66	(J/K)
	albite	anorthite	sanidine
	35.21	63.62	1.17
spinel	mass	=	0.14	(gm)	density	=	4.61	(gm/cc)	(analysis	in	mole	%)
	Fe''1.15Mg0.32Fe'''0.85Al0.20Cr0.00Ti0.47O4
	G	=	-1162.72	(J)	H	=	-825.72	(J)	S	=	0.27	(J/K)	V	=	0.03	(cc)	Cp	=	0.13	(J/K)
	chromite	hercynite	magnetite	spinel	ulvospinel
	0	-21.63	42.74	31.73	47.16
Total	solids	mass	=	100.02	(gm)	density	=	2.94	(gm/cc)
	G	=	-1.58993e+06	(J)	H	=	-1.31569e+06	(J)	S	=	222.39	(J/K)	V	=	34.03	(cc)	Cp	=	120.19	(J/K)
Viscosity	of	the	System	cannot	be	computed.
System	mass	=	100.02	(gm)	density	=	2.94	(gm/cc)
	G	=	-1.58993e+06	(J)	H	=	-1.31569e+06	(J)	S	=	222.39	(J/K)	V	=	34.03	(cc)	Cp	=	120.19	(J/K)
**********----------**********
Title:	Dummy	Title
T	=	950	(C)	P	=	1	(kbars)	log(10)	f	O2	=	-11.31	delta	HM	=	-5.3	NNO	=	-0.29	QFM	=	0.29	COH	=	2.16	IW	=	4.15
Constraint	Flags:
olivine	mass	=	13.54	(gm)	density	=	3.46	(gm/cc)	(analysis	in	mole	%)
	(Ca0.00Mg0.71Fe''0.28Mn0.01Co0.00Ni0.00)2SiO4
	G	=	-190072	(J)	H	=	-154176	(J)	S	=	29.35	(J/K)	V	=	3.91	(cc)	Cp	=	15.71	(J/K)
	tephroite	fayalite	co-olivine	ni-olivine	monticellite	forsterite
	1.24	28	0	0	0.54	70.22
orthopyroxene	mass	=	28.67	(gm)	density	=	3.33	(gm/cc)	(analysis	in	mole	%)
	opx	Na0.00Ca0.06Fe''0.48Mg1.40Fe'''0.02Ti0.00Al0.10Si1.94O6
	G	=	-432652	(J)	H	=	-355988	(J)	S	=	62.68	(J/K)	V	=	8.62	(cc)	Cp	=	34.73	(J/K)
	diopside	clinoenstatit	hedenbergite	alumino-buffo	buffonite	essenite	jadeite
	-48.4	94.07	47.87	4.35	-3.46	5.42	0.16
clinopyroxene	mass	=	2.35	(gm)	density	=	3.31	(gm/cc)	(analysis	in	mole	%)
	cpx	Na0.02Ca0.85Fe''0.20Mg0.75Fe'''0.06Ti0.06Al0.27Si1.78O6
	G	=	-36372.4	(J)	H	=	-30261.1	(J)	S	=	5	(J/K)	V	=	0.71	(cc)	Cp	=	2.7	(J/K)
	diopside	clinoenstatit	hedenbergite	alumino-buffo	buffonite	essenite	jadeite
	43.32	12.8	19.91	15.46	-2.53	8.71	2.35
clinopyroxene	mass	=	0.36	(gm)	density	=	3.48	(gm/cc)	(analysis	in	mole	%)
	cpx	Na0.02Ca0.94Fe''0.16Mg0.48Fe'''0.08Ti0.35Al0.71Si1.26O6
	G	=	-5457.31	(J)	H	=	-4552.35	(J)	S	=	0.74	(J/K)	V	=	0.1	(cc)	Cp	=	0.4	(J/K)
	diopside	clinoenstatit	hedenbergite	alumino-buffo	buffonite	essenite	jadeite
	4.11	4.21	15.66	65.61	4.97	3.27	2.16
clinopyroxene	mass	=	0.43	(gm)	density	=	3.48	(gm/cc)	(analysis	in	mole	%)
	cpx	Na0.02Ca0.94Fe''0.16Mg0.47Fe'''0.08Ti0.36Al0.72Si1.25O6
	G	=	-6488.34	(J)	H	=	-5413.04	(J)	S	=	0.88	(J/K)	V	=	0.12	(cc)	Cp	=	0.47	(J/K)
	diopside	clinoenstatit	hedenbergite	alumino-buffo	buffonite	essenite	jadeite
	3.48	4.13	15.6	66.48	4.98	3.19	2.14
feldspar	mass	=	54.54	(gm)	density	=	2.66	(gm/cc)	(analysis	in	mole	%)
	K0.01Na0.35Ca0.64Al1.64Si2.36O8
	G	=	-915505	(J)	H	=	-765692	(J)	S	=	122.48	(J/K)	V	=	20.52	(cc)	Cp	=	65.91	(J/K)
	albite	anorthite	sanidine
	35.21	63.62	1.17
spinel	mass	=	0.14	(gm)	density	=	4.64	(gm/cc)	(analysis	in	mole	%)
	Fe''1.14Mg0.30Fe'''0.93Al0.20Cr0.00Ti0.43O4
	G	=	-1166.43	(J)	H	=	-827.35	(J)	S	=	0.28	(J/K)	V	=	0.03	(cc)	Cp	=	0.13	(J/K)
	chromite	hercynite	magnetite	spinel	ulvospinel
	0	-19.55	46.38	29.72	43.45
Total	solids	mass	=	100.02	(gm)	density	=	2.94	(gm/cc)
	G	=	-1.58771e+06	(J)	H	=	-1.31691e+06	(J)	S	=	221.4	(J/K)	V	=	34.02	(cc)	Cp	=	120.06	(J/K)
Viscosity	of	the	System	cannot	be	computed.
System	mass	=	100.02	(gm)	density	=	2.94	(gm/cc)
	G	=	-1.58771e+06	(J)	H	=	-1.31691e+06	(J)	S	=	221.4	(J/K)	V	=	34.02	(cc)	Cp	=	120.06	(J/K)

## Sheet: GPa 0.5
**********----------**********
T	=	1500	(C)	P	=	5	(kbars)	log(10)	f	O2	=	-5.18	delta	HM	=	-5.22	NNO	=	-0.48	QFM	=	0	COH	=	2.27	IW	=	3.48
Constraint	Flags:	fO2	path	=	QFM
Liquid	mass	=	100.1	(gm)	density	=	2.69	(gm/cc)	viscosity	=	1.16	(log	10	poise)	(analysis	in	wt	%)
	G	=	-1.71684e+06	(J)	H	=	-1.19315e+06	(J)	S	=	295.34	(J/K)	V	=	37.16	(cc)	Cp	=	154.8	(J/K)
	SiO2	TiO2	Al2O3	Fe2O3	Cr2O3	FeO	MnO	MgO	NiO	CoO	CaO	Na2O	K2O	P2O5	H2O	CO2	SO3	Cl2O-1	F2O-1
	50.2	0.22	17.61	1.14	0	7.45	0.15	12.66	0	0	8.26	2.2	0.11	0	0	0	0	0	0
Total	solids	mass	=	0	(gm)	density	=	0	(gm/cc)
	G	=	0	(J)	H	=	0	(J)	S	=	0	(J/K)	V	=	0	(cc)	Cp	=	0	(J/K)
Viscosity	of	the	System:	1.16	(log	10	poise)
System	mass	=	100.1	(gm)	density	=	2.69	(gm/cc)
	G	=	-1.71684e+06	(J)	H	=	-1.19315e+06	(J)	S	=	295.34	(J/K)	V	=	37.16	(cc)	Cp	=	154.8	(J/K)
Oxygen	delta	moles	=	6.93889e-17	delta	grams	=	2.22036e-15
	G	=	0	(J)	H	=	0	(J)	S	=	0	(J/K)	V	=	0	(cc)	Cp	=	0	(J/K)
**********----------**********
Title:	Dummy	Title
T	=	1490	(C)	P	=	5	(kbars)	log(10)	f	O2	=	-5.26	delta	HM	=	-5.22	NNO	=	-0.48	QFM	=	0	COH	=	2.26	IW	=	3.49
Constraint	Flags:	fO2	path	=	QFM
Liquid	mass	=	100.1	(gm)	density	=	2.7	(gm/cc)	viscosity	=	1.19	(log	10	poise)	(analysis	in	wt	%)
	G	=	-1.71389e+06	(J)	H	=	-1.1947e+06	(J)	S	=	294.47	(J/K)	V	=	37.13	(cc)	Cp	=	154.8	(J/K)
	SiO2	TiO2	Al2O3	Fe2O3	Cr2O3	FeO	MnO	MgO	NiO	CoO	CaO	Na2O	K2O	P2O5	H2O	CO2	SO3	Cl2O-1	F2O-1
	50.2	0.22	17.61	1.14	0	7.45	0.15	12.66	0	0	8.26	2.2	0.11	0	0	0	0	0	0
Total	solids	mass	=	0	(gm)	density	=	0	(gm/cc)
	G	=	0	(J)	H	=	0	(J)	S	=	0	(J/K)	V	=	0	(cc)	Cp	=	0	(J/K)
Viscosity	of	the	System:	1.19	(log	10	poise)
System	mass	=	100.1	(gm)	density	=	2.7	(gm/cc)
	G	=	-1.71389e+06	(J)	H	=	-1.1947e+06	(J)	S	=	294.47	(J/K)	V	=	37.13	(cc)	Cp	=	154.8	(J/K)
Oxygen	delta	moles	=	1.79067e-06	delta	grams	=	5.72994e-05
	G	=	-0.74	(J)	H	=	0.09	(J)	S	=	0	(J/K)	V	=	0.26	(cc)	Cp	=	0	(J/K)
**********----------**********
Title:	Dummy	Title
T	=	1480	(C)	P	=	5	(kbars)	log(10)	f	O2	=	-5.34	delta	HM	=	-5.22	NNO	=	-0.48	QFM	=	0	COH	=	2.26	IW	=	3.5
Constraint	Flags:	fO2	path	=	QFM
Liquid	mass	=	100.1	(gm)	density	=	2.7	(gm/cc)	viscosity	=	1.22	(log	10	poise)	(analysis	in	wt	%)
	G	=	-1.71095e+06	(J)	H	=	-1.19625e+06	(J)	S	=	293.59	(J/K)	V	=	37.11	(cc)	Cp	=	154.8	(J/K)
	SiO2	TiO2	Al2O3	Fe2O3	Cr2O3	FeO	MnO	MgO	NiO	CoO	CaO	Na2O	K2O	P2O5	H2O	CO2	SO3	Cl2O-1	F2O-1
	50.2	0.22	17.61	1.14	0	7.45	0.15	12.66	0	0	8.26	2.2	0.11	0	0	0	0	0	0
Total	solids	mass	=	0	(gm)	density	=	0	(gm/cc)
	G	=	0	(J)	H	=	0	(J)	S	=	0	(J/K)	V	=	0	(cc)	Cp	=	0	(J/K)
Viscosity	of	the	System:	1.22	(log	10	poise)
System	mass	=	100.1	(gm)	density	=	2.7	(gm/cc)
	G	=	-1.71095e+06	(J)	H	=	-1.19625e+06	(J)	S	=	293.59	(J/K)	V	=	37.11	(cc)	Cp	=	154.8	(J/K)
Oxygen	delta	moles	=	3.94549e-06	delta	grams	=	0.000126251
	G	=	-1.63	(J)	H	=	0.2	(J)	S	=	0	(J/K)	V	=	0.58	(cc)	Cp	=	0	(J/K)
**********----------**********
Title:	Dummy	Title
T	=	1470	(C)	P	=	5	(kbars)	log(10)	f	O2	=	-5.42	delta	HM	=	-5.22	NNO	=	-0.47	QFM	=	0	COH	=	2.25	IW	=	3.51
Constraint	Flags:	fO2	path	=	QFM
Liquid	mass	=	100.1	(gm)	density	=	2.7	(gm/cc)	viscosity	=	1.25	(log	10	poise)	(analysis	in	wt	%)
	G	=	-1.70802e+06	(J)	H	=	-1.1978e+06	(J)	S	=	292.7	(J/K)	V	=	37.08	(cc)	Cp	=	154.8	(J/K)
	SiO2	TiO2	Al2O3	Fe2O3	Cr2O3	FeO	MnO	MgO	NiO	CoO	CaO	Na2O	K2O	P2O5	H2O	CO2	SO3	Cl2O-1	F2O-1
	50.2	0.22	17.61	1.15	0	7.45	0.15	12.66	0	0	8.26	2.2	0.11	0	0	0	0	0	0
Total	solids	mass	=	0	(gm)	density	=	0	(gm/cc)
	G	=	0	(J)	H	=	0	(J)	S	=	0	(J/K)	V	=	0	(cc)	Cp	=	0	(J/K)
Viscosity	of	the	System:	1.25	(log	10	poise)
System	mass	=	100.1	(gm)	density	=	2.7	(gm/cc)
	G	=	-1.70802e+06	(J)	H	=	-1.1978e+06	(J)	S	=	292.7	(J/K)	V	=	37.08	(cc)	Cp	=	154.8	(J/K)
Oxygen	delta	moles	=	6.47324e-06	delta	grams	=	0.000207136
	G	=	-2.65	(J)	H	=	0.32	(J)	S	=	0	(J/K)	V	=	0.94	(cc)	Cp	=	0	(J/K)
**********----------**********
Title:	Dummy	Title
T	=	1460	(C)	P	=	5	(kbars)	log(10)	f	O2	=	-5.5	delta	HM	=	-5.22	NNO	=	-0.47	QFM	=	0	COH	=	2.24	IW	=	3.52
Constraint	Flags:	fO2	path	=	QFM
Liquid	mass	=	100.1	(gm)	density	=	2.7	(gm/cc)	viscosity	=	1.28	(log	10	poise)	(analysis	in	wt	%)
	G	=	-1.7051e+06	(J)	H	=	-1.19934e+06	(J)	S	=	291.81	(J/K)	V	=	37.06	(cc)	Cp	=	154.8	(J/K)
	SiO2	TiO2	Al2O3	Fe2O3	Cr2O3	FeO	MnO	MgO	NiO	CoO	CaO	Na2O	K2O	P2O5	H2O	CO2	SO3	Cl2O-1	F2O-1
	50.2	0.22	17.61	1.15	0	7.45	0.15	12.66	0	0	8.26	2.2	0.11	0	0	0	0	0	0
Total	solids	mass	=	0	(gm)	density	=	0	(gm/cc)
	G	=	0	(J)	H	=	0	(J)	S	=	0	(J/K)	V	=	0	(cc)	Cp	=	0	(J/K)
Viscosity	of	the	System:	1.28	(log	10	poise)
System	mass	=	100.1	(gm)	density	=	2.7	(gm/cc)
	G	=	-1.7051e+06	(J)	H	=	-1.19934e+06	(J)	S	=	291.81	(J/K)	V	=	37.06	(cc)	Cp	=	154.8	(J/K)
Oxygen	delta	moles	=	9.38305e-06	delta	grams	=	0.000300246
	G	=	-3.82	(J)	H	=	0.46	(J)	S	=	0	(J/K)	V	=	1.35	(cc)	Cp	=	0	(J/K)
**********----------**********
Title:	Dummy	Title
T	=	1450	(C)	P	=	5	(kbars)	log(10)	f	O2	=	-5.58	delta	HM	=	-5.22	NNO	=	-0.47	QFM	=	0	COH	=	2.23	IW	=	3.53
Constraint	Flags:	fO2	path	=	QFM
Liquid	mass	=	100.11	(gm)	density	=	2.7	(gm/cc)	viscosity	=	1.31	(log	10	poise)	(analysis	in	wt	%)
	G	=	-1.70219e+06	(J)	H	=	-1.20089e+06	(J)	S	=	290.92	(J/K)	V	=	37.03	(cc)	Cp	=	154.8	(J/K)
	SiO2	TiO2	Al2O3	Fe2O3	Cr2O3	FeO	MnO	MgO	NiO	CoO	CaO	Na2O	K2O	P2O5	H2O	CO2	SO3	Cl2O-1	F2O-1
	50.2	0.22	17.61	1.15	0	7.45	0.15	12.66	0	0	8.26	2.2	0.11	0	0	0	0	0	0
Total	solids	mass	=	0	(gm)	density	=	0	(gm/cc)
	G	=	0	(J)	H	=	0	(J)	S	=	0	(J/K)	V	=	0	(cc)	Cp	=	0	(J/K)
Viscosity	of	the	System:	1.31	(log	10	poise)
System	mass	=	100.11	(gm)	density	=	2.7	(gm/cc)
	G	=	-1.70219e+06	(J)	H	=	-1.20089e+06	(J)	S	=	290.92	(J/K)	V	=	37.03	(cc)	Cp	=	154.8	(J/K)
Oxygen	delta	moles	=	1.26844e-05	delta	grams	=	0.000405885
	G	=	-5.13	(J)	H	=	0.62	(J)	S	=	0	(J/K)	V	=	1.82	(cc)	Cp	=	0	(J/K)
**********----------**********
Title:	Dummy	Title
T	=	1440	(C)	P	=	5	(kbars)	log(10)	f	O2	=	-5.66	delta	HM	=	-5.22	NNO	=	-0.46	QFM	=	0	COH	=	2.22	IW	=	3.54
Constraint	Flags:	fO2	path	=	QFM
Liquid	mass	=	100.11	(gm)	density	=	2.71	(gm/cc)	viscosity	=	1.34	(log	10	poise)	(analysis	in	wt	%)
	G	=	-1.69928e+06	(J)	H	=	-1.20244e+06	(J)	S	=	290.02	(J/K)	V	=	37.01	(cc)	Cp	=	154.8	(J/K)
	SiO2	TiO2	Al2O3	Fe2O3	Cr2O3	FeO	MnO	MgO	NiO	CoO	CaO	Na2O	K2O	P2O5	H2O	CO2	SO3	Cl2O-1	F2O-1
	50.2	0.22	17.61	1.15	0	7.45	0.15	12.66	0	0	8.26	2.2	0.11	0	0	0	0	0	0
Total	solids	mass	=	0	(gm)	density	=	0	(gm/cc)
	G	=	0	(J)	H	=	0	(J)	S	=	0	(J/K)	V	=	0	(cc)	Cp	=	0	(J/K)
Viscosity	of	the	System:	1.34	(log	10	poise)
System	mass	=	100.11	(gm)	density	=	2.71	(gm/cc)
	G	=	-1.69928e+06	(J)	H	=	-1.20244e+06	(J)	S	=	290.02	(J/K)	V	=	37.01	(cc)	Cp	=	154.8	(J/K)
Oxygen	delta	moles	=	1.63871e-05	delta	grams	=	0.000524367
	G	=	-6.59	(J)	H	=	0.79	(J)	S	=	0	(J/K)	V	=	2.33	(cc)	Cp	=	0	(J/K)
**********----------**********
Title:	Dummy	Title
T	=	1430	(C)	P	=	5	(kbars)	log(10)	f	O2	=	-5.74	delta	HM	=	-5.22	NNO	=	-0.46	QFM	=	0	COH	=	2.22	IW	=	3.55
Constraint	Flags:	fO2	path	=	QFM
Liquid	mass	=	100.11	(gm)	density	=	2.71	(gm/cc)	viscosity	=	1.38	(log	10	poise)	(analysis	in	wt	%)
	G	=	-1.69639e+06	(J)	H	=	-1.20399e+06	(J)	S	=	289.11	(J/K)	V	=	36.98	(cc)	Cp	=	154.8	(J/K)
	SiO2	TiO2	Al2O3	Fe2O3	Cr2O3	FeO	MnO	MgO	NiO	CoO	CaO	Na2O	K2O	P2O5	H2O	CO2	SO3	Cl2O-1	F2O-1
	50.2	0.22	17.61	1.15	0	7.45	0.15	12.66	0	0	8.26	2.2	0.11	0	0	0	0	0	0
Total	solids	mass	=	0	(gm)	density	=	0	(gm/cc)
	G	=	0	(J)	H	=	0	(J)	S	=	0	(J/K)	V	=	0	(cc)	Cp	=	0	(J/K)
Viscosity	of	the	System:	1.38	(log	10	poise)
System	mass	=	100.11	(gm)	density	=	2.71	(gm/cc)
	G	=	-1.69639e+06	(J)	H	=	-1.20399e+06	(J)	S	=	289.11	(J/K)	V	=	36.98	(cc)	Cp	=	154.8	(J/K)
Oxygen	delta	moles	=	2.05013e-05	delta	grams	=	0.000656018
	G	=	-8.19	(J)	H	=	0.99	(J)	S	=	0.01	(J/K)	V	=	2.9	(cc)	Cp	=	0	(J/K)
**********----------**********
Title:	Dummy	Title
T	=	1420	(C)	P	=	5	(kbars)	log(10)	f	O2	=	-5.82	delta	HM	=	-5.22	NNO	=	-0.46	QFM	=	0	COH	=	2.21	IW	=	3.56
Constraint	Flags:	fO2	path	=	QFM
Liquid	mass	=	100.11	(gm)	density	=	2.71	(gm/cc)	viscosity	=	1.41	(log	10	poise)	(analysis	in	wt	%)
	G	=	-1.69351e+06	(J)	H	=	-1.20554e+06	(J)	S	=	288.2	(J/K)	V	=	36.96	(cc)	Cp	=	154.8	(J/K)
	SiO2	TiO2	Al2O3	Fe2O3	Cr2O3	FeO	MnO	MgO	NiO	CoO	CaO	Na2O	K2O	P2O5	H2O	CO2	SO3	Cl2O-1	F2O-1
	50.2	0.22	17.61	1.15	0	7.45	0.15	12.66	0	0	8.26	2.2	0.11	0	0	0	0	0	0
Total	solids	mass	=	0	(gm)	density	=	0	(gm/cc)
	G	=	0	(J)	H	=	0	(J)	S	=	0	(J/K)	V	=	0	(cc)	Cp	=	0	(J/K)
Viscosity	of	the	System:	1.41	(log	10	poise)
System	mass	=	100.11	(gm)	density	=	2.71	(gm/cc)
	G	=	-1.69351e+06	(J)	H	=	-1.20554e+06	(J)	S	=	288.2	(J/K)	V	=	36.96	(cc)	Cp	=	154.8	(J/K)
Oxygen	delta	moles	=	2.50378e-05	delta	grams	=	0.000801178
	G	=	-9.93	(J)	H	=	1.19	(J)	S	=	0.01	(J/K)	V	=	3.52	(cc)	Cp	=	0	(J/K)
**********----------**********
Title:	Dummy	Title
T	=	1410	(C)	P	=	5	(kbars)	log(10)	f	O2	=	-5.9	delta	HM	=	-5.22	NNO	=	-0.45	QFM	=	0	COH	=	2.2	IW	=	3.57
Constraint	Flags:	fO2	path	=	QFM
Liquid	mass	=	100.11	(gm)	density	=	2.71	(gm/cc)	viscosity	=	1.44	(log	10	poise)	(analysis	in	wt	%)
	G	=	-1.69063e+06	(J)	H	=	-1.20709e+06	(J)	S	=	287.28	(J/K)	V	=	36.93	(cc)	Cp	=	154.8	(J/K)
	SiO2	TiO2	Al2O3	Fe2O3	Cr2O3	FeO	MnO	MgO	NiO	CoO	CaO	Na2O	K2O	P2O5	H2O	CO2	SO3	Cl2O-1	F2O-1
	50.2	0.22	17.61	1.15	0	7.44	0.15	12.66	0	0	8.26	2.2	0.11	0	0	0	0	0	0
Total	solids	mass	=	0	(gm)	density	=	0	(gm/cc)
	G	=	0	(J)	H	=	0	(J)	S	=	0	(J/K)	V	=	0	(cc)	Cp	=	0	(J/K)
Viscosity	of	the	System:	1.44	(log	10	poise)
System	mass	=	100.11	(gm)	density	=	2.71	(gm/cc)
	G	=	-1.69063e+06	(J)	H	=	-1.20709e+06	(J)	S	=	287.28	(J/K)	V	=	36.93	(cc)	Cp	=	154.8	(J/K)
Oxygen	delta	moles	=	3.00074e-05	delta	grams	=	0.0009602
	G	=	-11.83	(J)	H	=	1.42	(J)	S	=	0.01	(J/K)	V	=	4.2	(cc)	Cp	=	0	(J/K)
**********----------**********
Title:	Dummy	Title
T	=	1400	(C)	P	=	5	(kbars)	log(10)	f	O2	=	-5.99	delta	HM	=	-5.22	NNO	=	-0.45	QFM	=	0	COH	=	2.19	IW	=	3.58
Constraint	Flags:	fO2	path	=	QFM
Liquid	mass	=	100.11	(gm)	density	=	2.71	(gm/cc)	viscosity	=	1.48	(log	10	poise)	(analysis	in	wt	%)
	G	=	-1.68777e+06	(J)	H	=	-1.20864e+06	(J)	S	=	286.36	(J/K)	V	=	36.91	(cc)	Cp	=	154.81	(J/K)
	SiO2	TiO2	Al2O3	Fe2O3	Cr2O3	FeO	MnO	MgO	NiO	CoO	CaO	Na2O	K2O	P2O5	H2O	CO2	SO3	Cl2O-1	F2O-1
	50.2	0.22	17.61	1.15	0	7.44	0.15	12.66	0	0	8.26	2.2	0.11	0	0	0	0	0	0
Total	solids	mass	=	0	(gm)	density	=	0	(gm/cc)
	G	=	0	(J)	H	=	0	(J)	S	=	0	(J/K)	V	=	0	(cc)	Cp	=	0	(J/K)
Viscosity	of	the	System:	1.48	(log	10	poise)
System	mass	=	100.11	(gm)	density	=	2.71	(gm/cc)
	G	=	-1.68777e+06	(J)	H	=	-1.20864e+06	(J)	S	=	286.36	(J/K)	V	=	36.91	(cc)	Cp	=	154.81	(J/K)
Oxygen	delta	moles	=	3.54216e-05	delta	grams	=	0.00113345
	G	=	-13.87	(J)	H	=	1.66	(J)	S	=	0.01	(J/K)	V	=	4.93	(cc)	Cp	=	0	(J/K)
**********----------**********
Title:	Dummy	Title
T	=	1390	(C)	P	=	5	(kbars)	log(10)	f	O2	=	-6.08	delta	HM	=	-5.22	NNO	=	-0.45	QFM	=	0	COH	=	2.18	IW	=	3.59
Constraint	Flags:	fO2	path	=	QFM
Liquid	mass	=	100.11	(gm)	density	=	2.71	(gm/cc)	viscosity	=	1.51	(log	10	poise)	(analysis	in	wt	%)
	G	=	-1.68491e+06	(J)	H	=	-1.21019e+06	(J)	S	=	285.43	(J/K)	V	=	36.88	(cc)	Cp	=	154.81	(J/K)
	SiO2	TiO2	Al2O3	Fe2O3	Cr2O3	FeO	MnO	MgO	NiO	CoO	CaO	Na2O	K2O	P2O5	H2O	CO2	SO3	Cl2O-1	F2O-1
	50.2	0.22	17.61	1.16	0	7.44	0.15	12.66	0	0	8.26	2.2	0.11	0	0	0	0	0	0
Total	solids	mass	=	0	(gm)	density	=	0	(gm/cc)
	G	=	0	(J)	H	=	0	(J)	S	=	0	(J/K)	V	=	0	(cc)	Cp	=	0	(J/K)
Viscosity	of	the	System:	1.51	(log	10	poise)
System	mass	=	100.11	(gm)	density	=	2.71	(gm/cc)
	G	=	-1.68491e+06	(J)	H	=	-1.21019e+06	(J)	S	=	285.43	(J/K)	V	=	36.88	(cc)	Cp	=	154.81	(J/K)
Oxygen	delta	moles	=	4.12925e-05	delta	grams	=	0.00132131
	G	=	-16.06	(J)	H	=	1.92	(J)	S	=	0.01	(J/K)	V	=	5.71	(cc)	Cp	=	0	(J/K)
**********----------**********
Title:	Dummy	Title
T	=	1380	(C)	P	=	5	(kbars)	log(10)	f	O2	=	-6.16	delta	HM	=	-5.22	NNO	=	-0.44	QFM	=	0	COH	=	2.17	IW	=	3.6
Constraint	Flags:	fO2	path	=	QFM
Liquid	mass	=	100.11	(gm)	density	=	2.72	(gm/cc)	viscosity	=	1.54	(log	10	poise)	(analysis	in	wt	%)
	G	=	-1.68205e+06	(J)	H	=	-1.21173e+06	(J)	S	=	284.5	(J/K)	V	=	36.85	(cc)	Cp	=	154.81	(J/K)
	SiO2	TiO2	Al2O3	Fe2O3	Cr2O3	FeO	MnO	MgO	NiO	CoO	CaO	Na2O	K2O	P2O5	H2O	CO2	SO3	Cl2O-1	F2O-1
	50.2	0.22	17.61	1.16	0	7.44	0.15	12.66	0	0	8.26	2.2	0.11	0	0	0	0	0	0
orthopyroxene	mass	=	0	(gm)	density	=	3.16	(gm/cc)	(analysis	in	mole	%)
	opx	Na0.00Ca0.03Fe''0.18Mg1.71Fe'''0.02Ti0.00Al0.14Si1.92O6
	G	=	-18.2	(J)	H	=	-13.64	(J)	S	=	0	(J/K)	V	=	0	(cc)	Cp	=	0	(J/K)
	diopside	clinoenstatit	hedenbergite	alumino-buffo	buffonite	essenite	jadeite
	-23.02	96.99	17.78	6.15	-6.02	8	0.13
Total	solids	mass	=	0	(gm)	density	=	3.16	(gm/cc)
	G	=	-18.2	(J)	H	=	-13.64	(J)	S	=	0	(J/K)	V	=	0	(cc)	Cp	=	0	(J/K)
Viscosity	of	the	System:	1.54	(log	10	poise)
System	mass	=	100.11	(gm)	density	=	2.72	(gm/cc)
	G	=	-1.68206e+06	(J)	H	=	-1.21175e+06	(J)	S	=	284.5	(J/K)	V	=	36.85	(cc)	Cp	=	154.81	(J/K)
Oxygen	delta	moles	=	4.76327e-05	delta	grams	=	0.00152419
	G	=	-18.4	(J)	H	=	2.2	(J)	S	=	0.01	(J/K)	V	=	6.55	(cc)	Cp	=	0	(J/K)
**********----------**********
Title:	Dummy	Title
T	=	1370	(C)	P	=	5	(kbars)	log(10)	f	O2	=	-6.25	delta	HM	=	-5.22	NNO	=	-0.44	QFM	=	0	COH	=	2.16	IW	=	3.61
Constraint	Flags:	fO2	path	=	QFM
Liquid	mass	=	97.98	(gm)	density	=	2.72	(gm/cc)	viscosity	=	1.6	(log	10	poise)	(analysis	in	wt	%)
	G	=	-1.6428e+06	(J)	H	=	-1.18685e+06	(J)	S	=	277.49	(J/K)	V	=	36.06	(cc)	Cp	=	151.23	(J/K)
	SiO2	TiO2	Al2O3	Fe2O3	Cr2O3	FeO	MnO	MgO	NiO	CoO	CaO	Na2O	K2O	P2O5	H2O	CO2	SO3	Cl2O-1	F2O-1
	50.08	0.22	17.92	1.17	0	7.46	0.15	12.21	0	0	8.42	2.25	0.11	0	0	0	0	0	0
orthopyroxene	mass	=	2.13	(gm)	density	=	3.17	(gm/cc)	(analysis	in	mole	%)
	opx	Na0.00Ca0.03Fe''0.18Mg1.70Fe'''0.02Ti0.00Al0.15Si1.92O6
	G	=	-36431	(J)	H	=	-27358.9	(J)	S	=	5.52	(J/K)	V	=	0.67	(cc)	Cp	=	2.79	(J/K)
	diopside	clinoenstatit	hedenbergite	alumino-buffo	buffonite	essenite	jadeite
	-23.69	96.82	18.33	6.37	-6.23	8.27	0.13
Total	solids	mass	=	2.13	(gm)	density	=	3.17	(gm/cc)
	G	=	-36431	(J)	H	=	-27358.9	(J)	S	=	5.52	(J/K)	V	=	0.67	(cc)	Cp	=	2.79	(J/K)
Viscosity	of	the	System:	1.63	(log	10	poise)
System	mass	=	100.11	(gm)	density	=	2.73	(gm/cc)
	G	=	-1.67923e+06	(J)	H	=	-1.21421e+06	(J)	S	=	283.01	(J/K)	V	=	36.73	(cc)	Cp	=	154.01	(J/K)
Oxygen	delta	moles	=	5.53881e-05	delta	grams	=	0.00177235
	G	=	-21.25	(J)	H	=	2.54	(J)	S	=	0.01	(J/K)	V	=	7.57	(cc)	Cp	=	0	(J/K)
**********----------**********
Title:	Dummy	Title
T	=	1360	(C)	P	=	5	(kbars)	log(10)	f	O2	=	-6.34	delta	HM	=	-5.22	NNO	=	-0.43	QFM	=	0	COH	=	2.15	IW	=	3.62
Constraint	Flags:	fO2	path	=	QFM
Liquid	mass	=	95.94	(gm)	density	=	2.72	(gm/cc)	viscosity	=	1.65	(log	10	poise)	(analysis	in	wt	%)
	G	=	-1.60527e+06	(J)	H	=	-1.16307e+06	(J)	S	=	270.76	(J/K)	V	=	35.29	(cc)	Cp	=	147.8	(J/K)
	SiO2	TiO2	Al2O3	Fe2O3	Cr2O3	FeO	MnO	MgO	NiO	CoO	CaO	Na2O	K2O	P2O5	H2O	CO2	SO3	Cl2O-1	F2O-1
	49.98	0.23	18.21	1.18	0	7.47	0.16	11.78	0	0	8.58	2.29	0.11	0	0	0	0	0	0
orthopyroxene	mass	=	4.17	(gm)	density	=	3.17	(gm/cc)	(analysis	in	mole	%)
	opx	Na0.00Ca0.03Fe''0.19Mg1.69Fe'''0.02Ti0.00Al0.15Si1.91O6
	G	=	-71143.2	(J)	H	=	-53542.6	(J)	S	=	10.78	(J/K)	V	=	1.31	(cc)	Cp	=	5.45	(J/K)
	diopside	clinoenstatit	hedenbergite	alumino-buffo	buffonite	essenite	jadeite
	-24.35	96.63	18.88	6.59	-6.45	8.55	0.14
Total	solids	mass	=	4.17	(gm)	density	=	3.17	(gm/cc)
	G	=	-71143.2	(J)	H	=	-53542.6	(J)	S	=	10.78	(J/K)	V	=	1.31	(cc)	Cp	=	5.45	(J/K)
Viscosity	of	the	System:	1.72	(log	10	poise)
System	mass	=	100.11	(gm)	density	=	2.73	(gm/cc)
	G	=	-1.67641e+06	(J)	H	=	-1.21662e+06	(J)	S	=	281.54	(J/K)	V	=	36.61	(cc)	Cp	=	153.25	(J/K)
Oxygen	delta	moles	=	6.33658e-05	delta	grams	=	0.00202763
	G	=	-24.15	(J)	H	=	2.88	(J)	S	=	0.02	(J/K)	V	=	8.6	(cc)	Cp	=	0	(J/K)
**********----------**********
Title:	Dummy	Title
T	=	1350	(C)	P	=	5	(kbars)	log(10)	f	O2	=	-6.43	delta	HM	=	-5.22	NNO	=	-0.43	QFM	=	0	COH	=	2.14	IW	=	3.63
Constraint	Flags:	fO2	path	=	QFM
Liquid	mass	=	93.97	(gm)	density	=	2.72	(gm/cc)	viscosity	=	1.71	(log	10	poise)	(analysis	in	wt	%)
	G	=	-1.56931e+06	(J)	H	=	-1.14031e+06	(J)	S	=	264.3	(J/K)	V	=	34.56	(cc)	Cp	=	144.52	(J/K)
	SiO2	TiO2	Al2O3	Fe2O3	Cr2O3	FeO	MnO	MgO	NiO	CoO	CaO	Na2O	K2O	P2O5	H2O	CO2	SO3	Cl2O-1	F2O-1
	49.88	0.23	18.51	1.19	0	7.48	0.16	11.36	0	0	8.74	2.34	0.12	0	0	0	0	0	0
orthopyroxene	mass	=	6.13	(gm)	density	=	3.18	(gm/cc)	(analysis	in	mole	%)
	opx	Na0.00Ca0.03Fe''0.19Mg1.68Fe'''0.02Ti0.00Al0.16Si1.91O6
	G	=	-104295	(J)	H	=	-78661.8	(J)	S	=	15.79	(J/K)	V	=	1.93	(cc)	Cp	=	8	(J/K)
	diopside	clinoenstatit	hedenbergite	alumino-buffo	buffonite	essenite	jadeite
	-25.02	96.43	19.45	6.82	-6.67	8.83	0.15
Total	solids	mass	=	6.13	(gm)	density	=	3.18	(gm/cc)
	G	=	-104295	(J)	H	=	-78661.8	(J)	S	=	15.79	(J/K)	V	=	1.93	(cc)	Cp	=	8	(J/K)
Viscosity	of	the	System:	1.81	(log	10	poise)
System	mass	=	100.11	(gm)	density	=	2.74	(gm/cc)
	G	=	-1.67361e+06	(J)	H	=	-1.21897e+06	(J)	S	=	280.1	(J/K)	V	=	36.49	(cc)	Cp	=	152.52	(J/K)
Oxygen	delta	moles	=	7.1344e-05	delta	grams	=	0.00228292
	G	=	-27	(J)	H	=	3.22	(J)	S	=	0.02	(J/K)	V	=	9.63	(cc)	Cp	=	0	(J/K)
**********----------**********
Title:	Dummy	Title
T	=	1340	(C)	P	=	5	(kbars)	log(10)	f	O2	=	-6.52	delta	HM	=	-5.22	NNO	=	-0.43	QFM	=	0	COH	=	2.13	IW	=	3.64
Constraint	Flags:	fO2	path	=	QFM
Liquid	mass	=	92.08	(gm)	density	=	2.72	(gm/cc)	viscosity	=	1.76	(log	10	poise)	(analysis	in	wt	%)
	G	=	-1.53481e+06	(J)	H	=	-1.11847e+06	(J)	S	=	258.09	(J/K)	V	=	33.86	(cc)	Cp	=	141.37	(J/K)
	SiO2	TiO2	Al2O3	Fe2O3	Cr2O3	FeO	MnO	MgO	NiO	CoO	CaO	Na2O	K2O	P2O5	H2O	CO2	SO3	Cl2O-1	F2O-1
	49.78	0.24	18.8	1.2	0	7.48	0.16	10.95	0	0	8.9	2.39	0.12	0	0	0	0	0	0
orthopyroxene	mass	=	8.02	(gm)	density	=	3.18	(gm/cc)	(analysis	in	mole	%)
	opx	Na0.00Ca0.04Fe''0.20Mg1.67Fe'''0.02Ti0.00Al0.16Si1.91O6
	G	=	-136014	(J)	H	=	-102806	(J)	S	=	20.59	(J/K)	V	=	2.52	(cc)	Cp	=	10.44	(J/K)
	diopside	clinoenstatit	hedenbergite	alumino-buffo	buffonite	essenite	jadeite
	-25.69	96.22	20.04	7.04	-6.88	9.11	0.15
Total	solids	mass	=	8.02	(gm)	density	=	3.18	(gm/cc)
	G	=	-136014	(J)	H	=	-102806	(J)	S	=	20.59	(J/K)	V	=	2.52	(cc)	Cp	=	10.44	(J/K)
Viscosity	of	the	System:	1.89	(log	10	poise)
System	mass	=	100.11	(gm)	density	=	2.75	(gm/cc)
	G	=	-1.67082e+06	(J)	H	=	-1.22128e+06	(J)	S	=	278.67	(J/K)	V	=	36.38	(cc)	Cp	=	151.81	(J/K)
Oxygen	delta	moles	=	7.90823e-05	delta	grams	=	0.00253054
	G	=	-29.72	(J)	H	=	3.54	(J)	S	=	0.02	(J/K)	V	=	10.61	(cc)	Cp	=	0	(J/K)
**********----------**********
Title:	Dummy	Title
T	=	1330	(C)	P	=	5	(kbars)	log(10)	f	O2	=	-6.61	delta	HM	=	-5.22	NNO	=	-0.42	QFM	=	0	COH	=	2.12	IW	=	3.65
Constraint	Flags:	fO2	path	=	QFM
Liquid	mass	=	90.26	(gm)	density	=	2.72	(gm/cc)	viscosity	=	1.82	(log	10	poise)	(analysis	in	wt	%)
	G	=	-1.50163e+06	(J)	H	=	-1.09748e+06	(J)	S	=	252.09	(J/K)	V	=	33.18	(cc)	Cp	=	138.34	(J/K)
	SiO2	TiO2	Al2O3	Fe2O3	Cr2O3	FeO	MnO	MgO	NiO	CoO	CaO	Na2O	K2O	P2O5	H2O	CO2	SO3	Cl2O-1	F2O-1
	49.69	0.24	19.08	1.2	0	7.46	0.17	10.55	0	0	9.05	2.43	0.12	0	0	0	0	0	0
orthopyroxene	mass	=	9.85	(gm)	density	=	3.19	(gm/cc)	(analysis	in	mole	%)
	opx	Na0.00Ca0.04Fe''0.21Mg1.66Fe'''0.02Ti0.00Al0.17Si1.90O6
	G	=	-166419	(J)	H	=	-126057	(J)	S	=	25.18	(J/K)	V	=	3.09	(cc)	Cp	=	12.79	(J/K)
	diopside	clinoenstatit	hedenbergite	alumino-buffo	buffonite	essenite	jadeite
	-26.36	96	20.64	7.27	-7.1	9.39	0.16
Total	solids	mass	=	9.85	(gm)	density	=	3.19	(gm/cc)
	G	=	-166419	(J)	H	=	-126057	(J)	S	=	25.18	(J/K)	V	=	3.09	(cc)	Cp	=	12.79	(J/K)
Viscosity	of	the	System:	1.98	(log	10	poise)
System	mass	=	100.11	(gm)	density	=	2.76	(gm/cc)
	G	=	-1.66804e+06	(J)	H	=	-1.22354e+06	(J)	S	=	277.27	(J/K)	V	=	36.27	(cc)	Cp	=	151.13	(J/K)
Oxygen	delta	moles	=	8.63199e-05	delta	grams	=	0.00276213
	G	=	-32.22	(J)	H	=	3.83	(J)	S	=	0.02	(J/K)	V	=	11.51	(cc)	Cp	=	0	(J/K)
**********----------**********
Title:	Dummy	Title
T	=	1320	(C)	P	=	5	(kbars)	log(10)	f	O2	=	-6.71	delta	HM	=	-5.22	NNO	=	-0.42	QFM	=	0	COH	=	2.11	IW	=	3.67
Constraint	Flags:	fO2	path	=	QFM
Liquid	mass	=	88.5	(gm)	density	=	2.72	(gm/cc)	viscosity	=	1.88	(log	10	poise)	(analysis	in	wt	%)
	G	=	-1.46966e+06	(J)	H	=	-1.07727e+06	(J)	S	=	246.3	(J/K)	V	=	32.52	(cc)	Cp	=	135.42	(J/K)
	SiO2	TiO2	Al2O3	Fe2O3	Cr2O3	FeO	MnO	MgO	NiO	CoO	CaO	Na2O	K2O	P2O5	H2O	CO2	SO3	Cl2O-1	F2O-1
	49.61	0.24	19.37	1.21	0	7.44	0.17	10.15	0	0	9.2	2.48	0.12	0	0	0	0	0	0
orthopyroxene	mass	=	11.61	(gm)	density	=	3.19	(gm/cc)	(analysis	in	mole	%)
	opx	Na0.00Ca0.04Fe''0.21Mg1.65Fe'''0.02Ti0.00Al0.17Si1.90O6
	G	=	-195620	(J)	H	=	-148492	(J)	S	=	29.58	(J/K)	V	=	3.64	(cc)	Cp	=	15.05	(J/K)
	diopside	clinoenstatit	hedenbergite	alumino-buffo	buffonite	essenite	jadeite
	-27.02	95.76	21.25	7.49	-7.32	9.67	0.17
Total	solids	mass	=	11.61	(gm)	density	=	3.19	(gm/cc)
	G	=	-195620	(J)	H	=	-148492	(J)	S	=	29.58	(J/K)	V	=	3.64	(cc)	Cp	=	15.05	(J/K)
Viscosity	of	the	System:	2.07	(log	10	poise)
System	mass	=	100.11	(gm)	density	=	2.77	(gm/cc)
	G	=	-1.66528e+06	(J)	H	=	-1.22576e+06	(J)	S	=	275.88	(J/K)	V	=	36.16	(cc)	Cp	=	150.47	(J/K)
Oxygen	delta	moles	=	9.2773e-05	delta	grams	=	0.00296863
	G	=	-34.38	(J)	H	=	4.08	(J)	S	=	0.02	(J/K)	V	=	12.29	(cc)	Cp	=	0	(J/K)
**********----------**********
Title:	Dummy	Title
T	=	1310	(C)	P	=	5	(kbars)	log(10)	f	O2	=	-6.8	delta	HM	=	-5.22	NNO	=	-0.41	QFM	=	0	COH	=	2.1	IW	=	3.68
Constraint	Flags:	fO2	path	=	QFM
Liquid	mass	=	86.79	(gm)	density	=	2.72	(gm/cc)	viscosity	=	1.94	(log	10	poise)	(analysis	in	wt	%)
	G	=	-1.43882e+06	(J)	H	=	-1.05777e+06	(J)	S	=	240.69	(J/K)	V	=	31.89	(cc)	Cp	=	132.6	(J/K)
	SiO2	TiO2	Al2O3	Fe2O3	Cr2O3	FeO	MnO	MgO	NiO	CoO	CaO	Na2O	K2O	P2O5	H2O	CO2	SO3	Cl2O-1	F2O-1
	49.53	0.25	19.65	1.21	0	7.41	0.17	9.77	0	0	9.35	2.53	0.13	0	0	0	0	0	0
orthopyroxene	mass	=	13.32	(gm)	density	=	3.2	(gm/cc)	(analysis	in	mole	%)
	opx	Na0.00Ca0.04Fe''0.22Mg1.63Fe'''0.02Ti0.00Al0.18Si1.90O6
	G	=	-223718	(J)	H	=	-170182	(J)	S	=	33.82	(J/K)	V	=	4.17	(cc)	Cp	=	17.23	(J/K)
	diopside	clinoenstatit	hedenbergite	alumino-buffo	buffonite	essenite	jadeite
	-27.68	95.5	21.88	7.72	-7.54	9.94	0.18
Total	solids	mass	=	13.32	(gm)	density	=	3.2	(gm/cc)
	G	=	-223718	(J)	H	=	-170182	(J)	S	=	33.82	(J/K)	V	=	4.17	(cc)	Cp	=	17.23	(J/K)
Viscosity	of	the	System:	2.17	(log	10	poise)
System	mass	=	100.11	(gm)	density	=	2.78	(gm/cc)
	G	=	-1.66253e+06	(J)	H	=	-1.22795e+06	(J)	S	=	274.51	(J/K)	V	=	36.06	(cc)	Cp	=	149.83	(J/K)
Oxygen	delta	moles	=	9.81323e-05	delta	grams	=	0.00314012
	G	=	-36.11	(J)	H	=	4.28	(J)	S	=	0.03	(J/K)	V	=	12.92	(cc)	Cp	=	0	(J/K)
**********----------**********
Title:	Dummy	Title
T	=	1300	(C)	P	=	5	(kbars)	log(10)	f	O2	=	-6.9	delta	HM	=	-5.22	NNO	=	-0.41	QFM	=	0	COH	=	2.09	IW	=	3.69
Constraint	Flags:	fO2	path	=	QFM
Liquid	mass	=	85.13	(gm)	density	=	2.72	(gm/cc)	viscosity	=	2	(log	10	poise)	(analysis	in	wt	%)
	G	=	-1.40899e+06	(J)	H	=	-1.0389e+06	(J)	S	=	235.25	(J/K)	V	=	31.28	(cc)	Cp	=	129.87	(J/K)
	SiO2	TiO2	Al2O3	Fe2O3	Cr2O3	FeO	MnO	MgO	NiO	CoO	CaO	Na2O	K2O	P2O5	H2O	CO2	SO3	Cl2O-1	F2O-1
	49.46	0.25	19.92	1.22	0	7.37	0.18	9.39	0	0	9.5	2.58	0.13	0	0	0	0	0	0
orthopyroxene	mass	=	14.98	(gm)	density	=	3.2	(gm/cc)	(analysis	in	mole	%)
	opx	Na0.00Ca0.05Fe''0.23Mg1.62Fe'''0.02Ti0.00Al0.18Si1.90O6
	G	=	-250809	(J)	H	=	-191196	(J)	S	=	37.89	(J/K)	V	=	4.68	(cc)	Cp	=	19.33	(J/K)
	diopside	clinoenstatit	hedenbergite	alumino-buffo	buffonite	essenite	jadeite
	-28.33	95.22	22.52	7.94	-7.75	10.21	0.19
Total	solids	mass	=	14.98	(gm)	density	=	3.2	(gm/cc)
	G	=	-250809	(J)	H	=	-191196	(J)	S	=	37.89	(J/K)	V	=	4.68	(cc)	Cp	=	19.33	(J/K)
Viscosity	of	the	System:	2.26	(log	10	poise)
System	mass	=	100.11	(gm)	density	=	2.78	(gm/cc)
	G	=	-1.6598e+06	(J)	H	=	-1.2301e+06	(J)	S	=	273.15	(J/K)	V	=	35.96	(cc)	Cp	=	149.21	(J/K)
Oxygen	delta	moles	=	0.000102061	delta	grams	=	0.00326582
	G	=	-37.29	(J)	H	=	4.42	(J)	S	=	0.03	(J/K)	V	=	13.35	(cc)	Cp	=	0	(J/K)
**********----------**********
Title:	Dummy	Title
T	=	1290	(C)	P	=	5	(kbars)	log(10)	f	O2	=	-6.99	delta	HM	=	-5.22	NNO	=	-0.41	QFM	=	0	COH	=	2.08	IW	=	3.7
Constraint	Flags:	fO2	path	=	QFM
Liquid	mass	=	83.51	(gm)	density	=	2.72	(gm/cc)	viscosity	=	2.06	(log	10	poise)	(analysis	in	wt	%)
	G	=	-1.38009e+06	(J)	H	=	-1.02062e+06	(J)	S	=	229.97	(J/K)	V	=	30.68	(cc)	Cp	=	127.23	(J/K)
	SiO2	TiO2	Al2O3	Fe2O3	Cr2O3	FeO	MnO	MgO	NiO	CoO	CaO	Na2O	K2O	P2O5	H2O	CO2	SO3	Cl2O-1	F2O-1
	49.4	0.26	20.2	1.22	0	7.32	0.18	9.03	0	0	9.64	2.63	0.13	0	0	0	0	0	0
orthopyroxene	mass	=	16.59	(gm)	density	=	3.21	(gm/cc)	(analysis	in	mole	%)
	opx	Na0.00Ca0.05Fe''0.23Mg1.61Fe'''0.03Ti0.00Al0.19Si1.89O6
	G	=	-276987	(J)	H	=	-211599	(J)	S	=	41.83	(J/K)	V	=	5.18	(cc)	Cp	=	21.37	(J/K)
	diopside	clinoenstatit	hedenbergite	alumino-buffo	buffonite	essenite	jadeite
	-28.98	94.91	23.18	8.17	-7.97	10.48	0.2
Total	solids	mass	=	16.59	(gm)	density	=	3.21	(gm/cc)
	G	=	-276987	(J)	H	=	-211599	(J)	S	=	41.83	(J/K)	V	=	5.18	(cc)	Cp	=	21.37	(J/K)
Viscosity	of	the	System:	2.35	(log	10	poise)
System	mass	=	100.11	(gm)	density	=	2.79	(gm/cc)
	G	=	-1.65707e+06	(J)	H	=	-1.23222e+06	(J)	S	=	271.8	(J/K)	V	=	35.86	(cc)	Cp	=	148.6	(J/K)
Oxygen	delta	moles	=	0.00010419	delta	grams	=	0.00333396
	G	=	-37.8	(J)	H	=	4.47	(J)	S	=	0.03	(J/K)	V	=	13.54	(cc)	Cp	=	0	(J/K)
**********----------**********
Title:	Dummy	Title
T	=	1280	(C)	P	=	5	(kbars)	log(10)	f	O2	=	-7.09	delta	HM	=	-5.22	NNO	=	-0.4	QFM	=	0	COH	=	2.07	IW	=	3.71
Constraint	Flags:	fO2	path	=	QFM
Liquid	mass	=	81.94	(gm)	density	=	2.72	(gm/cc)	viscosity	=	2.12	(log	10	poise)	(analysis	in	wt	%)
	G	=	-1.35202e+06	(J)	H	=	-1.00285e+06	(J)	S	=	224.82	(J/K)	V	=	30.1	(cc)	Cp	=	124.65	(J/K)
	SiO2	TiO2	Al2O3	Fe2O3	Cr2O3	FeO	MnO	MgO	NiO	CoO	CaO	Na2O	K2O	P2O5	H2O	CO2	SO3	Cl2O-1	F2O-1
	49.34	0.26	20.48	1.22	0	7.26	0.18	8.67	0	0	9.79	2.68	0.13	0	0	0	0	0	0
orthopyroxene	mass	=	18.17	(gm)	density	=	3.21	(gm/cc)	(analysis	in	mole	%)
	opx	Na0.00Ca0.05Fe''0.24Mg1.60Fe'''0.03Ti0.00Al0.19Si1.89O6
	G	=	-302338	(J)	H	=	-231454	(J)	S	=	45.64	(J/K)	V	=	5.66	(cc)	Cp	=	23.36	(J/K)
	diopside	clinoenstatit	hedenbergite	alumino-buffo	buffonite	essenite	jadeite
	-29.6	94.59	23.86	8.39	-8.19	10.75	0.21
Total	solids	mass	=	18.17	(gm)	density	=	3.21	(gm/cc)
	G	=	-302338	(J)	H	=	-231454	(J)	S	=	45.64	(J/K)	V	=	5.66	(cc)	Cp	=	23.36	(J/K)
Viscosity	of	the	System:	2.45	(log	10	poise)
System	mass	=	100.11	(gm)	density	=	2.8	(gm/cc)
	G	=	-1.65436e+06	(J)	H	=	-1.2343e+06	(J)	S	=	270.46	(J/K)	V	=	35.76	(cc)	Cp	=	148.01	(J/K)
Oxygen	delta	moles	=	0.000104121	delta	grams	=	0.00333173
	G	=	-37.51	(J)	H	=	4.43	(J)	S	=	0.03	(J/K)	V	=	13.45	(cc)	Cp	=	0	(J/K)
**********----------**********
Title:	Dummy	Title
T	=	1270	(C)	P	=	5	(kbars)	log(10)	f	O2	=	-7.19	delta	HM	=	-5.22	NNO	=	-0.4	QFM	=	0	COH	=	2.06	IW	=	3.73
Constraint	Flags:	fO2	path	=	QFM
Liquid	mass	=	75.26	(gm)	density	=	2.73	(gm/cc)	viscosity	=	2.17	(log	10	poise)	(analysis	in	wt	%)
	G	=	-1.23706e+06	(J)	H	=	-919514	(J)	S	=	205.78	(J/K)	V	=	27.62	(cc)	Cp	=	114.2	(J/K)
	SiO2	TiO2	Al2O3	Fe2O3	Cr2O3	FeO	MnO	MgO	NiO	CoO	CaO	Na2O	K2O	P2O5	H2O	CO2	SO3	Cl2O-1	F2O-1
	49.22	0.28	20.52	1.27	0	7.48	0.2	8.28	0	0	9.81	2.79	0.15	0	0	0	0	0	0
orthopyroxene	mass	=	21.27	(gm)	density	=	3.22	(gm/cc)	(analysis	in	mole	%)
	opx	Na0.00Ca0.06Fe''0.25Mg1.58Fe'''0.03Ti0.00Al0.20Si1.89O6
	G	=	-352399	(J)	H	=	-270275	(J)	S	=	53.22	(J/K)	V	=	6.61	(cc)	Cp	=	27.26	(J/K)
	diopside	clinoenstatit	hedenbergite	alumino-buffo	buffonite	essenite	jadeite
	-30.5	94.19	24.98	8.47	-8.25	10.89	0.23
feldspar	mass	=	3.57	(gm)	density	=	2.68	(gm/cc)	(analysis	in	mole	%)
	K0.00Na0.22Ca0.78Al1.78Si2.22O8
	G	=	-62190.6	(J)	H	=	-48398.3	(J)	S	=	8.94	(J/K)	V	=	1.33	(cc)	Cp	=	4.43	(J/K)
	albite	anorthite	sanidine
	22.19	77.72	0.09
Total	solids	mass	=	24.85	(gm)	density	=	3.13	(gm/cc)
	G	=	-414590	(J)	H	=	-318674	(J)	S	=	62.16	(J/K)	V	=	7.95	(cc)	Cp	=	31.69	(J/K)
Viscosity	of	the	System:	2.68	(log	10	poise)
System	mass	=	100.11	(gm)	density	=	2.81	(gm/cc)
	G	=	-1651646	(J)	H	=	-1.23819e+06	(J)	S	=	267.93	(J/K)	V	=	35.56	(cc)	Cp	=	145.9	(J/K)
Oxygen	delta	moles	=	6.96482e-05	delta	grams	=	0.00222866
	G	=	-24.91	(J)	H	=	2.94	(J)	S	=	0.02	(J/K)	V	=	8.94	(cc)	Cp	=	0	(J/K)
**********----------**********
Title:	Dummy	Title
T	=	1260	(C)	P	=	5	(kbars)	log(10)	f	O2	=	-7.29	delta	HM	=	-5.22	NNO	=	-0.39	QFM	=	0	COH	=	2.05	IW	=	3.74
Constraint	Flags:	fO2	path	=	QFM
Liquid	mass	=	53.12	(gm)	density	=	2.75	(gm/cc)	viscosity	=	2.11	(log	10	poise)	(analysis	in	wt	%)
	G	=	-859903	(J)	H	=	-637942	(J)	S	=	144.77	(J/K)	V	=	19.34	(cc)	Cp	=	80.02	(J/K)
	SiO2	TiO2	Al2O3	Fe2O3	Cr2O3	FeO	MnO	MgO	NiO	CoO	CaO	Na2O	K2O	P2O5	H2O	CO2	SO3	Cl2O-1	F2O-1
	48.61	0.39	19.55	1.52	0	9	0.28	7.88	0	0	9.41	3.16	0.2	0	0	0	0	0	0
orthopyroxene	mass	=	28.74	(gm)	density	=	3.23	(gm/cc)	(analysis	in	mole	%)
	opx	Na0.00Ca0.06Fe''0.28Mg1.55Fe'''0.03Ti0.00Al0.19Si1.89O6
	G	=	-472002	(J)	H	=	-362327	(J)	S	=	71.54	(J/K)	V	=	8.9	(cc)	Cp	=	36.64	(J/K)
	diopside	clinoenstatit	hedenbergite	alumino-buffo	buffonite	essenite	jadeite
	-32.41	93.6	27.72	8.03	-7.75	10.55	0.26
feldspar	mass	=	18.24	(gm)	density	=	2.68	(gm/cc)	(analysis	in	mole	%)
	K0.00Na0.25Ca0.75Al1.75Si2.25O8
	G	=	-317001	(J)	H	=	-247150	(J)	S	=	45.56	(J/K)	V	=	6.82	(cc)	Cp	=	22.59	(J/K)
	albite	anorthite	sanidine
	24.68	75.19	0.13
Total	solids	mass	=	46.98	(gm)	density	=	2.99	(gm/cc)
	G	=	-789003	(J)	H	=	-609477	(J)	S	=	117.1	(J/K)	V	=	15.72	(cc)	Cp	=	59.23	(J/K)
Viscosity	of	the	System:	4.08	(log	10	poise)
System	mass	=	100.1	(gm)	density	=	2.86	(gm/cc)
	G	=	-1.64891e+06	(J)	H	=	-1.24742e+06	(J)	S	=	261.87	(J/K)	V	=	35.06	(cc)	Cp	=	139.25	(J/K)
Oxygen	delta	moles	=	-9.39977e-05	delta	grams	=	-0.00300781
	G	=	33.37	(J)	H	=	-3.93	(J)	S	=	-0.02	(J/K)	V	=	-11.98	(cc)	Cp	=	0	(J/K)
**********----------**********
Title:	Dummy	Title
T	=	1250	(C)	P	=	5	(kbars)	log(10)	f	O2	=	-7.4	delta	HM	=	-5.22	NNO	=	-0.39	QFM	=	0	COH	=	2.04	IW	=	3.75
Constraint	Flags:	fO2	path	=	QFM
Liquid	mass	=	37.16	(gm)	density	=	2.76	(gm/cc)	viscosity	=	2.05	(log	10	poise)	(analysis	in	wt	%)
	G	=	-594469	(J)	H	=	-440531	(J)	S	=	101.07	(J/K)	V	=	13.45	(cc)	Cp	=	55.68	(J/K)
	SiO2	TiO2	Al2O3	Fe2O3	Cr2O3	FeO	MnO	MgO	NiO	CoO	CaO	Na2O	K2O	P2O5	H2O	CO2	SO3	Cl2O-1	F2O-1
	47.85	0.51	19.27	1.7	0	10.13	0.4	7.51	0	0	8.72	3.63	0.27	0	0	0	0	0	0
orthopyroxene	mass	=	22.23	(gm)	density	=	3.24	(gm/cc)	(analysis	in	mole	%)
	opx	Na0.00Ca0.06Fe''0.29Mg1.53Fe'''0.03Ti0.00Al0.19Si1.89O6
	G	=	-363006	(J)	H	=	-279083	(J)	S	=	55.1	(J/K)	V	=	6.86	(cc)	Cp	=	28.25	(J/K)
	diopside	clinoenstatit	hedenbergite	alumino-buffo	buffonite	essenite	jadeite
	-34.51	93.66	29.32	8.21	-7.81	10.85	0.28
clinopyroxene	mass	=	13.75	(gm)	density	=	3.25	(gm/cc)	(analysis	in	mole	%)
	cpx	Na0.01Ca0.18Fe''0.34Mg1.33Fe'''0.04Ti0.00Al0.24Si1.86O6
	G	=	-221040	(J)	H	=	-169242	(J)	S	=	34.01	(J/K)	V	=	4.24	(cc)	Cp	=	17.12	(J/K)
	diopside	clinoenstatit	hedenbergite	alumino-buffo	buffonite	essenite	jadeite
	-28.79	80.68	33.67	9.75	-9.26	13.08	0.87
feldspar	mass	=	26.95	(gm)	density	=	2.67	(gm/cc)	(analysis	in	mole	%)
	K0.00Na0.27Ca0.73Al1.73Si2.27O8
	G	=	-467740	(J)	H	=	-365348	(J)	S	=	67.22	(J/K)	V	=	10.09	(cc)	Cp	=	33.35	(J/K)
	albite	anorthite	sanidine
	27.08	72.72	0.2
Total	solids	mass	=	62.94	(gm)	density	=	2.97	(gm/cc)
	G	=	-1.05179e+06	(J)	H	=	-813672	(J)	S	=	156.33	(J/K)	V	=	21.19	(cc)	Cp	=	78.72	(J/K)
Viscosity	of	the	System	cannot	be	computed.
System	mass	=	100.1	(gm)	density	=	2.89	(gm/cc)
	G	=	-1.64625e+06	(J)	H	=	-1.2542e+06	(J)	S	=	257.4	(J/K)	V	=	34.64	(cc)	Cp	=	134.4	(J/K)
Oxygen	delta	moles	=	-0.00019183	delta	grams	=	-0.00613832
	G	=	67.61	(J)	H	=	-7.95	(J)	S	=	-0.05	(J/K)	V	=	-24.29	(cc)	Cp	=	-0.01	(J/K)
**********----------**********
Title:	Dummy	Title
T	=	1240	(C)	P	=	5	(kbars)	log(10)	f	O2	=	-7.5	delta	HM	=	-5.22	NNO	=	-0.38	QFM	=	0	COH	=	2.03	IW	=	3.76
Constraint	Flags:	fO2	path	=	QFM
Liquid	mass	=	27.32	(gm)	density	=	2.78	(gm/cc)	viscosity	=	1.99	(log	10	poise)	(analysis	in	wt	%)
	G	=	-432898	(J)	H	=	-320668	(J)	S	=	74.17	(J/K)	V	=	9.84	(cc)	Cp	=	40.78	(J/K)
	SiO2	TiO2	Al2O3	Fe2O3	Cr2O3	FeO	MnO	MgO	NiO	CoO	CaO	Na2O	K2O	P2O5	H2O	CO2	SO3	Cl2O-1	F2O-1
	47.01	0.63	19.26	1.84	0	10.96	0.55	7.26	0	0	8.07	4.08	0.35	0	0	0	0	0	0
orthopyroxene	mass	=	15.04	(gm)	density	=	3.25	(gm/cc)	(analysis	in	mole	%)
	opx	Na0.00Ca0.06Fe''0.30Mg1.52Fe'''0.03Ti0.00Al0.20Si1.88O6
	G	=	-244649	(J)	H	=	-188460	(J)	S	=	37.13	(J/K)	V	=	4.63	(cc)	Cp	=	19.07	(J/K)
	diopside	clinoenstatit	hedenbergite	alumino-buffo	buffonite	essenite	jadeite
	-36.24	93.91	30.1	8.63	-8.07	11.36	0.31
clinopyroxene	mass	=	25.94	(gm)	density	=	3.25	(gm/cc)	(analysis	in	mole	%)
	cpx	Na0.01Ca0.18Fe''0.35Mg1.31Fe'''0.04Ti0.00Al0.25Si1.86O6
	G	=	-415053	(J)	H	=	-318368	(J)	S	=	63.9	(J/K)	V	=	7.97	(cc)	Cp	=	32.2	(J/K)
	diopside	clinoenstatit	hedenbergite	alumino-buffo	buffonite	essenite	jadeite
	-30.79	80.89	34.65	10.17	-9.5	13.62	0.96
feldspar	mass	=	31.8	(gm)	density	=	2.67	(gm/cc)	(analysis	in	mole	%)
	K0.00Na0.29Ca0.71Al1.71Si2.29O8
	G	=	-551099	(J)	H	=	-431303	(J)	S	=	79.17	(J/K)	V	=	11.92	(cc)	Cp	=	39.33	(J/K)
	albite	anorthite	sanidine
	28.94	70.79	0.27
Total	solids	mass	=	72.78	(gm)	density	=	2.97	(gm/cc)
	G	=	-1.2108e+06	(J)	H	=	-938132	(J)	S	=	180.2	(J/K)	V	=	24.53	(cc)	Cp	=	90.6	(J/K)
Viscosity	of	the	System	cannot	be	computed.
System	mass	=	100.1	(gm)	density	=	2.91	(gm/cc)
	G	=	-1.6437e+06	(J)	H	=	-1.2588e+06	(J)	S	=	254.37	(J/K)	V	=	34.37	(cc)	Cp	=	131.38	(J/K)
Oxygen	delta	moles	=	-0.000190049	delta	grams	=	-0.00608133
	G	=	66.49	(J)	H	=	-7.8	(J)	S	=	-0.05	(J/K)	V	=	-23.91	(cc)	Cp	=	-0.01	(J/K)
**********----------**********
Title:	Dummy	Title
T	=	1230	(C)	P	=	5	(kbars)	log(10)	f	O2	=	-7.6	delta	HM	=	-5.22	NNO	=	-0.38	QFM	=	0	COH	=	2.02	IW	=	3.78
Constraint	Flags:	fO2	path	=	QFM
Liquid	mass	=	17.92	(gm)	density	=	2.78	(gm/cc)	viscosity	=	2.04	(log	10	poise)	(analysis	in	wt	%)
	G	=	-281773	(J)	H	=	-208849	(J)	S	=	48.51	(J/K)	V	=	6.44	(cc)	Cp	=	26.59	(J/K)
	SiO2	TiO2	Al2O3	Fe2O3	Cr2O3	FeO	MnO	MgO	NiO	CoO	CaO	Na2O	K2O	P2O5	H2O	CO2	SO3	Cl2O-1	F2O-1
	46.9	0.83	19.19	1.93	0	11.52	0.64	6.69	0	0	7.39	4.44	0.47	0	0	0	0	0	0
olivine	mass	=	2.66	(gm)	density	=	3.32	(gm/cc)	(analysis	in	mole	%)
	(Ca0.00Mg0.79Fe''0.19Mn0.01Co0.00Ni0.00)2SiO4
	G	=	-40944.9	(J)	H	=	-31204	(J)	S	=	6.48	(J/K)	V	=	0.8	(cc)	Cp	=	3.26	(J/K)
	tephroite	fayalite	co-olivine	ni-olivine	monticellite	forsterite
	1.43	19.31	0	0	0.95	78.32
orthopyroxene	mass	=	5.21	(gm)	density	=	3.26	(gm/cc)	(analysis	in	mole	%)
	opx	Na0.00Ca0.06Fe''0.32Mg1.50Fe'''0.04Ti0.00Al0.21Si1.88O6
	G	=	-84324.6	(J)	H	=	-65055	(J)	S	=	12.82	(J/K)	V	=	1.6	(cc)	Cp	=	6.59	(J/K)
	diopside	clinoenstatit	hedenbergite	alumino-buffo	buffonite	essenite	jadeite
	-38.67	94.14	31.83	8.88	-8.08	11.59	0.33
clinopyroxene	mass	=	36.84	(gm)	density	=	3.26	(gm/cc)	(analysis	in	mole	%)
	cpx	Na0.01Ca0.17Fe''0.37Mg1.30Fe'''0.04Ti0.00Al0.25Si1.85O6
	G	=	-585663	(J)	H	=	-449807	(J)	S	=	90.38	(J/K)	V	=	11.29	(cc)	Cp	=	45.59	(J/K)
	diopside	clinoenstatit	hedenbergite	alumino-buffo	buffonite	essenite	jadeite
	-34.28	81.8	36.67	10.41	-9.47	13.85	1.02
feldspar	mass	=	37.47	(gm)	density	=	2.66	(gm/cc)	(analysis	in	mole	%)
	K0.00Na0.32Ca0.68Al1.68Si2.32O8
	G	=	-648331	(J)	H	=	-508302	(J)	S	=	93.16	(J/K)	V	=	14.07	(cc)	Cp	=	46.31	(J/K)
	albite	anorthite	sanidine
	31.71	67.9	0.4
Total	solids	mass	=	82.18	(gm)	density	=	2.96	(gm/cc)
	G	=	-1.35926e+06	(J)	H	=	-1.05437e+06	(J)	S	=	202.84	(J/K)	V	=	27.76	(cc)	Cp	=	101.75	(J/K)
Viscosity	of	the	System	cannot	be	computed.
System	mass	=	100.09	(gm)	density	=	2.93	(gm/cc)
	G	=	-1.64104e+06	(J)	H	=	-1.26322e+06	(J)	S	=	251.35	(J/K)	V	=	34.2	(cc)	Cp	=	128.34	(J/K)
Oxygen	delta	moles	=	-0.000424579	delta	grams	=	-0.013586
	G	=	147.45	(J)	H	=	-17.28	(J)	S	=	-0.11	(J/K)	V	=	-53.06	(cc)	Cp	=	-0.02	(J/K)
**********----------**********
Title:	Dummy	Title
T	=	1220	(C)	P	=	5	(kbars)	log(10)	f	O2	=	-7.71	delta	HM	=	-5.22	NNO	=	-0.37	QFM	=	0	COH	=	2.01	IW	=	3.79
Constraint	Flags:	fO2	path	=	QFM
Liquid	mass	=	10.79	(gm)	density	=	2.79	(gm/cc)	viscosity	=	2.07	(log	10	poise)	(analysis	in	wt	%)
	G	=	-168427	(J)	H	=	-124940	(J)	S	=	29.12	(J/K)	V	=	3.87	(cc)	Cp	=	15.93	(J/K)
	SiO2	TiO2	Al2O3	Fe2O3	Cr2O3	FeO	MnO	MgO	NiO	CoO	CaO	Na2O	K2O	P2O5	H2O	CO2	SO3	Cl2O-1	F2O-1
	46.75	1.11	18.98	2.02	0	12.06	0.68	6.2	0	0	6.92	4.65	0.64	0	0	0	0	0	0
olivine	mass	=	5.27	(gm)	density	=	3.34	(gm/cc)	(analysis	in	mole	%)
	(Ca0.00Mg0.78Fe''0.21Mn0.02Co0.00Ni0.00)2SiO4
	G	=	-80183.7	(J)	H	=	-61123.4	(J)	S	=	12.77	(J/K)	V	=	1.58	(cc)	Cp	=	6.42	(J/K)
	tephroite	fayalite	co-olivine	ni-olivine	monticellite	forsterite
	1.6	20.64	0	0	0.94	76.82
clinopyroxene	mass	=	41.78	(gm)	density	=	3.27	(gm/cc)	(analysis	in	mole	%)
	cpx	Na0.01Ca0.17Fe''0.39Mg1.28Fe'''0.05Ti0.01Al0.26Si1.85O6
	G	=	-659746	(J)	H	=	-507367	(J)	S	=	102.05	(J/K)	V	=	12.76	(cc)	Cp	=	51.5	(J/K)
	diopside	clinoenstatit	hedenbergite	alumino-buffo	buffonite	essenite	jadeite
	-37.04	81.98	38.67	10.64	-9.34	13.99	1.09
feldspar	mass	=	42.25	(gm)	density	=	2.66	(gm/cc)	(analysis	in	mole	%)
	K0.01Na0.34Ca0.65Al1.65Si2.35O8
	G	=	-730044	(J)	H	=	-573432	(J)	S	=	104.89	(J/K)	V	=	15.89	(cc)	Cp	=	52.19	(J/K)
	albite	anorthite	sanidine
	34.02	65.41	0.57
Total	solids	mass	=	89.29	(gm)	density	=	2.95	(gm/cc)
	G	=	-1.46997e+06	(J)	H	=	-1.14192e+06	(J)	S	=	219.7	(J/K)	V	=	30.22	(cc)	Cp	=	110.11	(J/K)
Viscosity	of	the	System	cannot	be	computed.
System	mass	=	100.08	(gm)	density	=	2.94	(gm/cc)
	G	=	-1.6384e+06	(J)	H	=	-1.26686e+06	(J)	S	=	248.83	(J/K)	V	=	34.09	(cc)	Cp	=	126.04	(J/K)
Oxygen	delta	moles	=	-0.000662281	delta	grams	=	-0.0211922
	G	=	228.3	(J)	H	=	-26.71	(J)	S	=	-0.17	(J/K)	V	=	-82.22	(cc)	Cp	=	-0.02	(J/K)
**********----------**********
Title:	Dummy	Title
T	=	1210	(C)	P	=	5	(kbars)	log(10)	f	O2	=	-7.82	delta	HM	=	-5.22	NNO	=	-0.37	QFM	=	0	COH	=	2	IW	=	3.8
Constraint	Flags:	fO2	path	=	QFM
Liquid	mass	=	5.95	(gm)	density	=	2.8	(gm/cc)	viscosity	=	2.08	(log	10	poise)	(analysis	in	wt	%)
	G	=	-92094.2	(J)	H	=	-68360.3	(J)	S	=	16	(J/K)	V	=	2.13	(cc)	Cp	=	8.74	(J/K)
	SiO2	TiO2	Al2O3	Fe2O3	Cr2O3	FeO	MnO	MgO	NiO	CoO	CaO	Na2O	K2O	P2O5	H2O	CO2	SO3	Cl2O-1	F2O-1
	46.35	1.48	18.61	2.13	0	12.73	0.67	5.84	0	0	6.66	4.71	0.82	0	0	0	0	0	0
olivine	mass	=	7.27	(gm)	density	=	3.36	(gm/cc)	(analysis	in	mole	%)
	(Ca0.00Mg0.76Fe''0.22Mn0.02Co0.00Ni0.00)2SiO4
	G	=	-109483	(J)	H	=	-83493.3	(J)	S	=	17.52	(J/K)	V	=	2.16	(cc)	Cp	=	8.81	(J/K)
	tephroite	fayalite	co-olivine	ni-olivine	monticellite	forsterite
	1.67	21.99	0	0	0.94	75.41
clinopyroxene	mass	=	41.1	(gm)	density	=	3.29	(gm/cc)	(analysis	in	mole	%)
	cpx	Na0.01Ca0.18Fe''0.40Mg1.25Fe'''0.05Ti0.01Al0.26Si1.84O6
	G	=	-644897	(J)	H	=	-496673	(J)	S	=	99.94	(J/K)	V	=	12.51	(cc)	Cp	=	50.45	(J/K)
	diopside	clinoenstatit	hedenbergite	alumino-buffo	buffonite	essenite	jadeite
	-38.71	81.25	40.41	10.89	-9.14	14.11	1.18
feldspar	mass	=	45.75	(gm)	density	=	2.66	(gm/cc)	(analysis	in	mole	%)
	K0.01Na0.36Ca0.64Al1.64Si2.36O8
	G	=	-789347	(J)	H	=	-621252	(J)	S	=	113.34	(J/K)	V	=	17.22	(cc)	Cp	=	56.47	(J/K)
	albite	anorthite	sanidine
	35.57	63.65	0.77
Total	solids	mass	=	94.12	(gm)	density	=	2.95	(gm/cc)
	G	=	-1.54373e+06	(J)	H	=	-1.20142e+06	(J)	S	=	230.8	(J/K)	V	=	31.89	(cc)	Cp	=	115.73	(J/K)
Viscosity	of	the	System	cannot	be	computed.
System	mass	=	100.08	(gm)	density	=	2.94	(gm/cc)
	G	=	-1.63582e+06	(J)	H	=	-1.26978e+06	(J)	S	=	246.8	(J/K)	V	=	34.02	(cc)	Cp	=	124.48	(J/K)
Oxygen	delta	moles	=	-0.00084408	delta	grams	=	-0.0270096
	G	=	288.79	(J)	H	=	-33.74	(J)	S	=	-0.22	(J/K)	V	=	-104.09	(cc)	Cp	=	-0.03	(J/K)
**********----------**********
Title:	Dummy	Title
T	=	1200	(C)	P	=	5	(kbars)	log(10)	f	O2	=	-7.93	delta	HM	=	-5.22	NNO	=	-0.37	QFM	=	0	COH	=	1.99	IW	=	3.82
Constraint	Flags:	fO2	path	=	QFM
Liquid	mass	=	2.25	(gm)	density	=	2.81	(gm/cc)	viscosity	=	2.1	(log	10	poise)	(analysis	in	wt	%)
	G	=	-34572.1	(J)	H	=	-25702.2	(J)	S	=	6.02	(J/K)	V	=	0.8	(cc)	Cp	=	3.22	(J/K)
	SiO2	TiO2	Al2O3	Fe2O3	Cr2O3	FeO	MnO	MgO	NiO	CoO	CaO	Na2O	K2O	P2O5	H2O	CO2	SO3	Cl2O-1	F2O-1
	45.99	1.98	18.41	2.19	0	13.05	0.65	5.51	0	0	6.49	4.67	1.07	0	0	0	0	0	0
olivine	mass	=	8.9	(gm)	density	=	3.38	(gm/cc)	(analysis	in	mole	%)
	(Ca0.00Mg0.75Fe''0.23Mn0.02Co0.00Ni0.00)2SiO4
	G	=	-132837	(J)	H	=	-101389	(J)	S	=	21.35	(J/K)	V	=	2.64	(cc)	Cp	=	10.74	(J/K)
	tephroite	fayalite	co-olivine	ni-olivine	monticellite	forsterite
	1.68	23.13	0	0	0.94	74.25
clinopyroxene	mass	=	40.57	(gm)	density	=	3.3	(gm/cc)	(analysis	in	mole	%)
	cpx	Na0.01Ca0.18Fe''0.42Mg1.22Fe'''0.05Ti0.01Al0.27Si1.83O6
	G	=	-632855	(J)	H	=	-488218	(J)	S	=	98.18	(J/K)	V	=	12.31	(cc)	Cp	=	49.58	(J/K)
	diopside	clinoenstatit	hedenbergite	alumino-buffo	buffonite	essenite	jadeite
	-40.07	80.47	41.75	11.3	-8.93	14.2	1.28
feldspar	mass	=	48.36	(gm)	density	=	2.65	(gm/cc)	(analysis	in	mole	%)
	K0.01Na0.37Ca0.62Al1.62Si2.38O8
	G	=	-833017	(J)	H	=	-656971	(J)	S	=	119.5	(J/K)	V	=	18.22	(cc)	Cp	=	59.64	(J/K)
	albite	anorthite	sanidine
	36.74	62.23	1.03
Total	solids	mass	=	97.82	(gm)	density	=	2.95	(gm/cc)
	G	=	-1.59871e+06	(J)	H	=	-1.24658e+06	(J)	S	=	239.03	(J/K)	V	=	33.16	(cc)	Cp	=	119.96	(J/K)
Viscosity	of	the	System	cannot	be	computed.
System	mass	=	100.07	(gm)	density	=	2.95	(gm/cc)
	G	=	-1.63328e+06	(J)	H	=	-1272279	(J)	S	=	245.05	(J/K)	V	=	33.96	(cc)	Cp	=	123.18	(J/K)
Oxygen	delta	moles	=	-0.000988451	delta	grams	=	-0.0316292
	G	=	335.64	(J)	H	=	-39.15	(J)	S	=	-0.25	(J/K)	V	=	-121.07	(cc)	Cp	=	-0.04	(J/K)
**********----------**********
Title:	Dummy	Title
T	=	1190	(C)	P	=	5	(kbars)	log(10)	f	O2	=	-8.04	delta	HM	=	-5.22	NNO	=	-0.36	QFM	=	0	COH	=	1.98	IW	=	3.83
Constraint	Flags:	fO2	path	=	QFM
olivine	mass	=	8.81	(gm)	density	=	3.39	(gm/cc)	(analysis	in	mole	%)
	(Ca0.00Mg0.75Fe''0.24Mn0.02Co0.00Ni0.00)2SiO4
	G	=	-130795	(J)	H	=	-99996.9	(J)	S	=	21.05	(J/K)	V	=	2.6	(cc)	Cp	=	10.6	(J/K)
	tephroite	fayalite	co-olivine	ni-olivine	monticellite	forsterite
	1.88	23.58	0	0	0.94	73.6
clinopyroxene	mass	=	41.62	(gm)	density	=	3.3	(gm/cc)	(analysis	in	mole	%)
	cpx	Na0.01Ca0.20Fe''0.42Mg1.21Fe'''0.05Ti0.01Al0.26Si1.83O6
	G	=	-647471	(J)	H	=	-500731	(J)	S	=	100.29	(J/K)	V	=	12.61	(cc)	Cp	=	50.73	(J/K)
	diopside	clinoenstatit	hedenbergite	alumino-buffo	buffonite	essenite	jadeite
	-38.96	79.08	41.95	11.3	-8.54	13.8	1.36
feldspar	mass	=	49.13	(gm)	density	=	2.65	(gm/cc)	(analysis	in	mole	%)
	K0.01Na0.38Ca0.61Al1.61Si2.39O8
	G	=	-845107	(J)	H	=	-667879	(J)	S	=	121.13	(J/K)	V	=	18.52	(cc)	Cp	=	60.55	(J/K)
	albite	anorthite	sanidine
	37.89	60.82	1.29
spinel	mass	=	0.51	(gm)	density	=	3.87	(gm/cc)	(analysis	in	mole	%)
	Fe''0.36Mg0.68Fe'''0.28Al1.64Cr0.00Ti0.04O4
	G	=	-7537.09	(J)	H	=	-5772.99	(J)	S	=	1.21	(J/K)	V	=	0.13	(cc)	Cp	=	0.61	(J/K)
	chromite	hercynite	magnetite	spinel	ulvospinel
	0	13.8	13.91	68.29	4.01
Total	solids	mass	=	100.08	(gm)	density	=	2.95	(gm/cc)
	G	=	-1630910	(J)	H	=	-1.27438e+06	(J)	S	=	243.67	(J/K)	V	=	33.87	(cc)	Cp	=	122.49	(J/K)
Viscosity	of	the	System	cannot	be	computed.
System	mass	=	100.08	(gm)	density	=	2.95	(gm/cc)
	G	=	-1630910	(J)	H	=	-1.27438e+06	(J)	S	=	243.67	(J/K)	V	=	33.87	(cc)	Cp	=	122.49	(J/K)
Oxygen	delta	moles	=	-0.000861466	delta	grams	=	-0.0275659
	G	=	290.3	(J)	H	=	-33.8	(J)	S	=	-0.22	(J/K)	V	=	-104.8	(cc)	Cp	=	-0.03	(J/K)
**********----------**********
Title:	Dummy	Title
T	=	1180	(C)	P	=	5	(kbars)	log(10)	f	O2	=	-8.15	delta	HM	=	-5.22	NNO	=	-0.36	QFM	=	0	COH	=	1.96	IW	=	3.84
Constraint	Flags:	fO2	path	=	QFM
olivine	mass	=	8.79	(gm)	density	=	3.39	(gm/cc)	(analysis	in	mole	%)
	(Ca0.00Mg0.75Fe''0.24Mn0.02Co0.00Ni0.00)2SiO4
	G	=	-130239	(J)	H	=	-99840.9	(J)	S	=	20.92	(J/K)	V	=	2.59	(cc)	Cp	=	10.56	(J/K)
	tephroite	fayalite	co-olivine	ni-olivine	monticellite	forsterite
	1.89	23.56	0	0	0.92	73.64
clinopyroxene	mass	=	41.62	(gm)	density	=	3.3	(gm/cc)	(analysis	in	mole	%)
	cpx	Na0.01Ca0.20Fe''0.42Mg1.21Fe'''0.05Ti0.01Al0.26Si1.84O6
	G	=	-646605	(J)	H	=	-501359	(J)	S	=	99.95	(J/K)	V	=	12.61	(cc)	Cp	=	50.7	(J/K)
	diopside	clinoenstatit	hedenbergite	alumino-buffo	buffonite	essenite	jadeite
	-38.88	79.03	42.04	11.29	-8.53	13.68	1.37
feldspar	mass	=	49.11	(gm)	density	=	2.65	(gm/cc)	(analysis	in	mole	%)
	K0.01Na0.38Ca0.61Al1.61Si2.39O8
	G	=	-843512	(J)	H	=	-668177	(J)	S	=	120.66	(J/K)	V	=	18.51	(cc)	Cp	=	60.47	(J/K)
	albite	anorthite	sanidine
	37.9	60.8	1.29
spinel	mass	=	0.55	(gm)	density	=	3.87	(gm/cc)	(analysis	in	mole	%)
	Fe''0.36Mg0.68Fe'''0.28Al1.65Cr0.00Ti0.04O4
	G	=	-8097.44	(J)	H	=	-6221.78	(J)	S	=	1.29	(J/K)	V	=	0.14	(cc)	Cp	=	0.66	(J/K)
	chromite	hercynite	magnetite	spinel	ulvospinel
	0	13.92	13.75	68.41	3.92
Total	solids	mass	=	100.08	(gm)	density	=	2.96	(gm/cc)
	G	=	-1.62845e+06	(J)	H	=	-1.2756e+06	(J)	S	=	242.82	(J/K)	V	=	33.86	(cc)	Cp	=	122.38	(J/K)
Viscosity	of	the	System	cannot	be	computed.
System	mass	=	100.08	(gm)	density	=	2.96	(gm/cc)
	G	=	-1.62845e+06	(J)	H	=	-1.2756e+06	(J)	S	=	242.82	(J/K)	V	=	33.86	(cc)	Cp	=	122.38	(J/K)
Oxygen	delta	moles	=	-0.000903698	delta	grams	=	-0.0289172
	G	=	302.21	(J)	H	=	-35.13	(J)	S	=	-0.23	(J/K)	V	=	-109.18	(cc)	Cp	=	-0.03	(J/K)
**********----------**********
Title:	Dummy	Title
T	=	1170	(C)	P	=	5	(kbars)	log(10)	f	O2	=	-8.27	delta	HM	=	-5.22	NNO	=	-0.35	QFM	=	0	COH	=	1.95	IW	=	3.86
Constraint	Flags:	fO2	path	=	QFM
olivine	mass	=	8.76	(gm)	density	=	3.39	(gm/cc)	(analysis	in	mole	%)
	(Ca0.00Mg0.75Fe''0.24Mn0.02Co0.00Ni0.00)2SiO4
	G	=	-129649	(J)	H	=	-99656.8	(J)	S	=	20.78	(J/K)	V	=	2.59	(cc)	Cp	=	10.52	(J/K)
	tephroite	fayalite	co-olivine	ni-olivine	monticellite	forsterite
	1.89	23.53	0	0	0.9	73.68
clinopyroxene	mass	=	41.64	(gm)	density	=	3.3	(gm/cc)	(analysis	in	mole	%)
	cpx	Na0.01Ca0.20Fe''0.42Mg1.21Fe'''0.05Ti0.01Al0.26Si1.84O6
	G	=	-645806	(J)	H	=	-502036	(J)	S	=	99.62	(J/K)	V	=	12.61	(cc)	Cp	=	50.67	(J/K)
	diopside	clinoenstatit	hedenbergite	alumino-buffo	buffonite	essenite	jadeite
	-38.79	78.99	42.13	11.28	-8.52	13.55	1.37
feldspar	mass	=	49.09	(gm)	density	=	2.65	(gm/cc)	(analysis	in	mole	%)
	K0.01Na0.38Ca0.61Al1.61Si2.39O8
	G	=	-841883	(J)	H	=	-668443	(J)	S	=	120.18	(J/K)	V	=	18.5	(cc)	Cp	=	60.38	(J/K)
	albite	anorthite	sanidine
	37.92	60.79	1.29
spinel	mass	=	0.59	(gm)	density	=	3.86	(gm/cc)	(analysis	in	mole	%)
	Fe''0.35Mg0.69Fe'''0.27Al1.65Cr0.00Ti0.04O4
	G	=	-8668.33	(J)	H	=	-6681.44	(J)	S	=	1.38	(J/K)	V	=	0.15	(cc)	Cp	=	0.71	(J/K)
	chromite	hercynite	magnetite	spinel	ulvospinel
	0	14.04	13.59	68.53	3.83
Total	solids	mass	=	100.07	(gm)	density	=	2.96	(gm/cc)
	G	=	-1.62601e+06	(J)	H	=	-1.27682e+06	(J)	S	=	241.96	(J/K)	V	=	33.84	(cc)	Cp	=	122.27	(J/K)
Viscosity	of	the	System	cannot	be	computed.
System	mass	=	100.07	(gm)	density	=	2.96	(gm/cc)
	G	=	-1.62601e+06	(J)	H	=	-1.27682e+06	(J)	S	=	241.96	(J/K)	V	=	33.84	(cc)	Cp	=	122.27	(J/K)
Oxygen	delta	moles	=	-0.000945307	delta	grams	=	-0.0302487
	G	=	313.7	(J)	H	=	-36.4	(J)	S	=	-0.24	(J/K)	V	=	-113.43	(cc)	Cp	=	-0.03	(J/K)
**********----------**********
Title:	Dummy	Title
T	=	1160	(C)	P	=	5	(kbars)	log(10)	f	O2	=	-8.38	delta	HM	=	-5.22	NNO	=	-0.35	QFM	=	0	COH	=	1.94	IW	=	3.87
Constraint	Flags:	fO2	path	=	QFM
olivine	mass	=	8.73	(gm)	density	=	3.39	(gm/cc)	(analysis	in	mole	%)
	(Ca0.00Mg0.75Fe''0.24Mn0.02Co0.00Ni0.00)2SiO4
	G	=	-129020	(J)	H	=	-99440	(J)	S	=	20.64	(J/K)	V	=	2.58	(cc)	Cp	=	10.47	(J/K)
	tephroite	fayalite	co-olivine	ni-olivine	monticellite	forsterite
	1.9	23.51	0	0	0.88	73.71
clinopyroxene	mass	=	41.65	(gm)	density	=	3.3	(gm/cc)	(analysis	in	mole	%)
	cpx	Na0.01Ca0.20Fe''0.42Mg1.21Fe'''0.05Ti0.01Al0.26Si1.84O6
	G	=	-645077	(J)	H	=	-502766	(J)	S	=	99.3	(J/K)	V	=	12.61	(cc)	Cp	=	50.64	(J/K)
	diopside	clinoenstatit	hedenbergite	alumino-buffo	buffonite	essenite	jadeite
	-38.69	78.94	42.21	11.26	-8.52	13.43	1.37
feldspar	mass	=	49.06	(gm)	density	=	2.65	(gm/cc)	(analysis	in	mole	%)
	K0.01Na0.38Ca0.61Al1.61Si2.39O8
	G	=	-840218	(J)	H	=	-668674	(J)	S	=	119.7	(J/K)	V	=	18.48	(cc)	Cp	=	60.3	(J/K)
	albite	anorthite	sanidine
	37.94	60.77	1.3
spinel	mass	=	0.63	(gm)	density	=	3.86	(gm/cc)	(analysis	in	mole	%)
	Fe''0.35Mg0.69Fe'''0.27Al1.66Cr0.00Ti0.04O4
	G	=	-9253.34	(J)	H	=	-7154.78	(J)	S	=	1.46	(J/K)	V	=	0.16	(cc)	Cp	=	0.75	(J/K)
	chromite	hercynite	magnetite	spinel	ulvospinel
	0	14.16	13.44	68.66	3.75
Total	solids	mass	=	100.07	(gm)	density	=	2.96	(gm/cc)
	G	=	-1.62357e+06	(J)	H	=	-1.27803e+06	(J)	S	=	241.1	(J/K)	V	=	33.83	(cc)	Cp	=	122.17	(J/K)
Viscosity	of	the	System	cannot	be	computed.
System	mass	=	100.07	(gm)	density	=	2.96	(gm/cc)
	G	=	-1.62357e+06	(J)	H	=	-1.27803e+06	(J)	S	=	241.1	(J/K)	V	=	33.83	(cc)	Cp	=	122.17	(J/K)
Oxygen	delta	moles	=	-0.000986214	delta	grams	=	-0.0315577
	G	=	324.74	(J)	H	=	-37.62	(J)	S	=	-0.25	(J/K)	V	=	-117.51	(cc)	Cp	=	-0.04	(J/K)
**********----------**********
Title:	Dummy	Title
T	=	1150	(C)	P	=	5	(kbars)	log(10)	f	O2	=	-8.5	delta	HM	=	-5.22	NNO	=	-0.34	QFM	=	0	COH	=	1.93	IW	=	3.89
Constraint	Flags:	fO2	path	=	QFM
olivine	mass	=	8.7	(gm)	density	=	3.39	(gm/cc)	(analysis	in	mole	%)
	(Ca0.00Mg0.75Fe''0.23Mn0.02Co0.00Ni0.00)2SiO4
	G	=	-128346	(J)	H	=	-99186.2	(J)	S	=	20.49	(J/K)	V	=	2.56	(cc)	Cp	=	10.43	(J/K)
	tephroite	fayalite	co-olivine	ni-olivine	monticellite	forsterite
	1.91	23.49	0	0	0.86	73.75
clinopyroxene	mass	=	41.67	(gm)	density	=	3.3	(gm/cc)	(analysis	in	mole	%)
	cpx	Na0.01Ca0.20Fe''0.42Mg1.21Fe'''0.05Ti0.01Al0.26Si1.84O6
	G	=	-644425	(J)	H	=	-503554	(J)	S	=	98.99	(J/K)	V	=	12.61	(cc)	Cp	=	50.62	(J/K)
	diopside	clinoenstatit	hedenbergite	alumino-buffo	buffonite	essenite	jadeite
	-38.6	78.88	42.3	11.25	-8.51	13.31	1.37
feldspar	mass	=	49.03	(gm)	density	=	2.65	(gm/cc)	(analysis	in	mole	%)
	K0.01Na0.38Ca0.61Al1.61Si2.39O8
	G	=	-838513	(J)	H	=	-668867	(J)	S	=	119.2	(J/K)	V	=	18.47	(cc)	Cp	=	60.21	(J/K)
	albite	anorthite	sanidine
	37.96	60.75	1.3
spinel	mass	=	0.67	(gm)	density	=	3.86	(gm/cc)	(analysis	in	mole	%)
	Fe''0.35Mg0.69Fe'''0.27Al1.66Cr0.00Ti0.04O4
	G	=	-9855.52	(J)	H	=	-7644.26	(J)	S	=	1.55	(J/K)	V	=	0.17	(cc)	Cp	=	0.8	(J/K)
	chromite	hercynite	magnetite	spinel	ulvospinel
	0	14.27	13.28	68.79	3.66
Total	solids	mass	=	100.07	(gm)	density	=	2.96	(gm/cc)
	G	=	-1.62114e+06	(J)	H	=	-1.27925e+06	(J)	S	=	240.23	(J/K)	V	=	33.82	(cc)	Cp	=	122.05	(J/K)
Viscosity	of	the	System	cannot	be	computed.
System	mass	=	100.07	(gm)	density	=	2.96	(gm/cc)
	G	=	-1.62114e+06	(J)	H	=	-1.27925e+06	(J)	S	=	240.23	(J/K)	V	=	33.82	(cc)	Cp	=	122.05	(J/K)
Oxygen	delta	moles	=	-0.00102637	delta	grams	=	-0.0328425
	G	=	335.34	(J)	H	=	-38.78	(J)	S	=	-0.26	(J/K)	V	=	-121.44	(cc)	Cp	=	-0.04	(J/K)
**********----------**********
Title:	Dummy	Title
T	=	1140	(C)	P	=	5	(kbars)	log(10)	f	O2	=	-8.62	delta	HM	=	-5.22	NNO	=	-0.34	QFM	=	0	COH	=	1.92	IW	=	3.9
Constraint	Flags:	fO2	path	=	QFM
olivine	mass	=	8.66	(gm)	density	=	3.39	(gm/cc)	(analysis	in	mole	%)
	(Ca0.00Mg0.75Fe''0.23Mn0.02Co0.00Ni0.00)2SiO4
	G	=	-127622	(J)	H	=	-98890.5	(J)	S	=	20.33	(J/K)	V	=	2.55	(cc)	Cp	=	10.37	(J/K)
	tephroite	fayalite	co-olivine	ni-olivine	monticellite	forsterite
	1.91	23.47	0	0	0.84	73.78
clinopyroxene	mass	=	41.7	(gm)	density	=	3.31	(gm/cc)	(analysis	in	mole	%)
	cpx	Na0.01Ca0.20Fe''0.42Mg1.21Fe'''0.05Ti0.01Al0.26Si1.84O6
	G	=	-643857	(J)	H	=	-504405	(J)	S	=	98.68	(J/K)	V	=	12.61	(cc)	Cp	=	50.6	(J/K)
	diopside	clinoenstatit	hedenbergite	alumino-buffo	buffonite	essenite	jadeite
	-38.49	78.83	42.38	11.23	-8.5	13.18	1.38
feldspar	mass	=	49	(gm)	density	=	2.66	(gm/cc)	(analysis	in	mole	%)
	K0.01Na0.38Ca0.61Al1.61Si2.39O8
	G	=	-836762	(J)	H	=	-669018	(J)	S	=	118.7	(J/K)	V	=	18.45	(cc)	Cp	=	60.11	(J/K)
	albite	anorthite	sanidine
	37.98	60.73	1.3
spinel	mass	=	0.71	(gm)	density	=	3.86	(gm/cc)	(analysis	in	mole	%)
	Fe''0.35Mg0.69Fe'''0.26Al1.67Cr0.00Ti0.04O4
	G	=	-10478.2	(J)	H	=	-8152.6	(J)	S	=	1.65	(J/K)	V	=	0.19	(cc)	Cp	=	0.85	(J/K)
	chromite	hercynite	magnetite	spinel	ulvospinel
	0	14.38	13.12	68.93	3.58
Total	solids	mass	=	100.07	(gm)	density	=	2.96	(gm/cc)
	G	=	-1.61872e+06	(J)	H	=	-1.28047e+06	(J)	S	=	239.36	(J/K)	V	=	33.8	(cc)	Cp	=	121.94	(J/K)
Viscosity	of	the	System	cannot	be	computed.
System	mass	=	100.07	(gm)	density	=	2.96	(gm/cc)
	G	=	-1.61872e+06	(J)	H	=	-1.28047e+06	(J)	S	=	239.36	(J/K)	V	=	33.8	(cc)	Cp	=	121.94	(J/K)
Oxygen	delta	moles	=	-0.00106572	delta	grams	=	-0.0341016
	G	=	345.46	(J)	H	=	-39.88	(J)	S	=	-0.27	(J/K)	V	=	-125.21	(cc)	Cp	=	-0.04	(J/K)
**********----------**********
Title:	Dummy	Title
T	=	1130	(C)	P	=	5	(kbars)	log(10)	f	O2	=	-8.74	delta	HM	=	-5.22	NNO	=	-0.33	QFM	=	0	COH	=	1.9	IW	=	3.92
Constraint	Flags:	fO2	path	=	QFM
olivine	mass	=	8.62	(gm)	density	=	3.39	(gm/cc)	(analysis	in	mole	%)
	(Ca0.00Mg0.75Fe''0.23Mn0.02Co0.00Ni0.00)2SiO4
	G	=	-126840	(J)	H	=	-98547.3	(J)	S	=	20.16	(J/K)	V	=	2.54	(cc)	Cp	=	10.32	(J/K)
	tephroite	fayalite	co-olivine	ni-olivine	monticellite	forsterite
	1.92	23.44	0	0	0.81	73.82
clinopyroxene	mass	=	41.73	(gm)	density	=	3.31	(gm/cc)	(analysis	in	mole	%)
	cpx	Na0.01Ca0.20Fe''0.42Mg1.21Fe'''0.05Ti0.01Al0.26Si1.84O6
	G	=	-643382	(J)	H	=	-505329	(J)	S	=	98.39	(J/K)	V	=	12.62	(cc)	Cp	=	50.59	(J/K)
	diopside	clinoenstatit	hedenbergite	alumino-buffo	buffonite	essenite	jadeite
	-38.38	78.77	42.46	11.21	-8.49	13.06	1.38
feldspar	mass	=	48.96	(gm)	density	=	2.66	(gm/cc)	(analysis	in	mole	%)
	K0.01Na0.38Ca0.61Al1.61Si2.39O8
	G	=	-834962	(J)	H	=	-669122	(J)	S	=	118.19	(J/K)	V	=	18.43	(cc)	Cp	=	60.01	(J/K)
	albite	anorthite	sanidine
	38	60.7	1.3
spinel	mass	=	0.76	(gm)	density	=	3.86	(gm/cc)	(analysis	in	mole	%)
	Fe''0.34Mg0.69Fe'''0.26Al1.67Cr0.00Ti0.03O4
	G	=	-11125.1	(J)	H	=	-8682.87	(J)	S	=	1.74	(J/K)	V	=	0.2	(cc)	Cp	=	0.9	(J/K)
	chromite	hercynite	magnetite	spinel	ulvospinel
	0	14.49	12.95	69.07	3.49
Total	solids	mass	=	100.07	(gm)	density	=	2.96	(gm/cc)
	G	=	-1.61631e+06	(J)	H	=	-1.28168e+06	(J)	S	=	238.48	(J/K)	V	=	33.79	(cc)	Cp	=	121.82	(J/K)
Viscosity	of	the	System	cannot	be	computed.
System	mass	=	100.07	(gm)	density	=	2.96	(gm/cc)
	G	=	-1.61631e+06	(J)	H	=	-1.28168e+06	(J)	S	=	238.48	(J/K)	V	=	33.79	(cc)	Cp	=	121.82	(J/K)
Oxygen	delta	moles	=	-0.00110421	delta	grams	=	-0.0353332
	G	=	355.12	(J)	H	=	-40.92	(J)	S	=	-0.28	(J/K)	V	=	-128.82	(cc)	Cp	=	-0.04	(J/K)
**********----------**********
Title:	Dummy	Title
T	=	1120	(C)	P	=	5	(kbars)	log(10)	f	O2	=	-8.86	delta	HM	=	-5.22	NNO	=	-0.32	QFM	=	0	COH	=	1.89	IW	=	3.93
Constraint	Flags:	fO2	path	=	QFM
olivine	mass	=	8.58	(gm)	density	=	3.4	(gm/cc)	(analysis	in	mole	%)
	(Ca0.00Mg0.75Fe''0.23Mn0.02Co0.00Ni0.00)2SiO4
	G	=	-125993	(J)	H	=	-98150.3	(J)	S	=	19.99	(J/K)	V	=	2.53	(cc)	Cp	=	10.25	(J/K)
	tephroite	fayalite	co-olivine	ni-olivine	monticellite	forsterite
	1.93	23.42	0	0	0.79	73.85
clinopyroxene	mass	=	41.77	(gm)	density	=	3.31	(gm/cc)	(analysis	in	mole	%)
	cpx	Na0.01Ca0.20Fe''0.43Mg1.20Fe'''0.04Ti0.01Al0.25Si1.84O6
	G	=	-643010	(J)	H	=	-506332	(J)	S	=	98.11	(J/K)	V	=	12.63	(cc)	Cp	=	50.59	(J/K)
	diopside	clinoenstatit	hedenbergite	alumino-buffo	buffonite	essenite	jadeite
	-38.26	78.7	42.54	11.19	-8.48	12.93	1.38
feldspar	mass	=	48.92	(gm)	density	=	2.66	(gm/cc)	(analysis	in	mole	%)
	K0.01Na0.38Ca0.61Al1.61Si2.39O8
	G	=	-833104	(J)	H	=	-669175	(J)	S	=	117.67	(J/K)	V	=	18.41	(cc)	Cp	=	59.9	(J/K)
	albite	anorthite	sanidine
	38.03	60.67	1.3
spinel	mass	=	0.8	(gm)	density	=	3.85	(gm/cc)	(analysis	in	mole	%)
	Fe''0.34Mg0.69Fe'''0.26Al1.68Cr0.00Ti0.03O4
	G	=	-11800.3	(J)	H	=	-9238.48	(J)	S	=	1.84	(J/K)	V	=	0.21	(cc)	Cp	=	0.96	(J/K)
	chromite	hercynite	magnetite	spinel	ulvospinel
	0	14.6	12.79	69.21	3.41
Total	solids	mass	=	100.07	(gm)	density	=	2.96	(gm/cc)
	G	=	-1.61391e+06	(J)	H	=	-1.2829e+06	(J)	S	=	237.6	(J/K)	V	=	33.77	(cc)	Cp	=	121.7	(J/K)
Viscosity	of	the	System	cannot	be	computed.
System	mass	=	100.07	(gm)	density	=	2.96	(gm/cc)
	G	=	-1.61391e+06	(J)	H	=	-1.2829e+06	(J)	S	=	237.6	(J/K)	V	=	33.77	(cc)	Cp	=	121.7	(J/K)
Oxygen	delta	moles	=	-0.00114177	delta	grams	=	-0.0365354
	G	=	364.28	(J)	H	=	-41.9	(J)	S	=	-0.29	(J/K)	V	=	-132.25	(cc)	Cp	=	-0.04	(J/K)
**********----------**********
Title:	Dummy	Title
T	=	1110	(C)	P	=	5	(kbars)	log(10)	f	O2	=	-8.98	delta	HM	=	-5.22	NNO	=	-0.32	QFM	=	0	COH	=	1.88	IW	=	3.95
Constraint	Flags:	fO2	path	=	QFM
olivine	mass	=	8.53	(gm)	density	=	3.4	(gm/cc)	(analysis	in	mole	%)
	(Ca0.00Mg0.75Fe''0.23Mn0.02Co0.00Ni0.00)2SiO4
	G	=	-125073	(J)	H	=	-97692.3	(J)	S	=	19.8	(J/K)	V	=	2.51	(cc)	Cp	=	10.18	(J/K)
	tephroite	fayalite	co-olivine	ni-olivine	monticellite	forsterite
	1.94	23.4	0	0	0.77	73.89
clinopyroxene	mass	=	41.81	(gm)	density	=	3.31	(gm/cc)	(analysis	in	mole	%)
	cpx	Na0.01Ca0.20Fe''0.43Mg1.20Fe'''0.04Ti0.01Al0.25Si1.84O6
	G	=	-642752	(J)	H	=	-507425	(J)	S	=	97.84	(J/K)	V	=	12.64	(cc)	Cp	=	50.6	(J/K)
	diopside	clinoenstatit	hedenbergite	alumino-buffo	buffonite	essenite	jadeite
	-38.14	78.64	42.61	11.17	-8.46	12.8	1.38
feldspar	mass	=	48.88	(gm)	density	=	2.66	(gm/cc)	(analysis	in	mole	%)
	K0.01Na0.38Ca0.61Al1.61Si2.39O8
	G	=	-831183	(J)	H	=	-669169	(J)	S	=	117.13	(J/K)	V	=	18.39	(cc)	Cp	=	59.79	(J/K)
	albite	anorthite	sanidine
	38.05	60.65	1.3
spinel	mass	=	0.85	(gm)	density	=	3.85	(gm/cc)	(analysis	in	mole	%)
	Fe''0.34Mg0.69Fe'''0.25Al1.68Cr0.00Ti0.03O4
	G	=	-12508.4	(J)	H	=	-9823.27	(J)	S	=	1.94	(J/K)	V	=	0.22	(cc)	Cp	=	1.02	(J/K)
	chromite	hercynite	magnetite	spinel	ulvospinel
	0	14.7	12.62	69.36	3.32
Total	solids	mass	=	100.07	(gm)	density	=	2.96	(gm/cc)
	G	=	-1.61152e+06	(J)	H	=	-1.28411e+06	(J)	S	=	236.71	(J/K)	V	=	33.76	(cc)	Cp	=	121.59	(J/K)
Viscosity	of	the	System	cannot	be	computed.
System	mass	=	100.07	(gm)	density	=	2.96	(gm/cc)
	G	=	-1.61152e+06	(J)	H	=	-1.28411e+06	(J)	S	=	236.71	(J/K)	V	=	33.76	(cc)	Cp	=	121.59	(J/K)
Oxygen	delta	moles	=	-0.00117836	delta	grams	=	-0.037706
	G	=	372.95	(J)	H	=	-42.81	(J)	S	=	-0.3	(J/K)	V	=	-135.51	(cc)	Cp	=	-0.04	(J/K)
**********----------**********
Title:	Dummy	Title
T	=	1100	(C)	P	=	5	(kbars)	log(10)	f	O2	=	-9.11	delta	HM	=	-5.22	NNO	=	-0.31	QFM	=	0	COH	=	1.87	IW	=	3.96
Constraint	Flags:	fO2	path	=	QFM
olivine	mass	=	8.47	(gm)	density	=	3.4	(gm/cc)	(analysis	in	mole	%)
	(Ca0.00Mg0.75Fe''0.23Mn0.02Co0.00Ni0.00)2SiO4
	G	=	-124070	(J)	H	=	-97165.8	(J)	S	=	19.59	(J/K)	V	=	2.49	(cc)	Cp	=	10.11	(J/K)
	tephroite	fayalite	co-olivine	ni-olivine	monticellite	forsterite
	1.96	23.37	0	0	0.75	73.92
clinopyroxene	mass	=	41.86	(gm)	density	=	3.31	(gm/cc)	(analysis	in	mole	%)
	cpx	Na0.01Ca0.20Fe''0.43Mg1.20Fe'''0.04Ti0.01Al0.25Si1.85O6
	G	=	-642621	(J)	H	=	-508618	(J)	S	=	97.59	(J/K)	V	=	12.65	(cc)	Cp	=	50.61	(J/K)
	diopside	clinoenstatit	hedenbergite	alumino-buffo	buffonite	essenite	jadeite
	-38	78.57	42.68	11.14	-8.45	12.67	1.39
feldspar	mass	=	48.83	(gm)	density	=	2.66	(gm/cc)	(analysis	in	mole	%)
	K0.01Na0.38Ca0.61Al1.61Si2.39O8
	G	=	-829188	(J)	H	=	-669097	(J)	S	=	116.59	(J/K)	V	=	18.37	(cc)	Cp	=	59.67	(J/K)
	albite	anorthite	sanidine
	38.09	60.61	1.3
spinel	mass	=	0.9	(gm)	density	=	3.85	(gm/cc)	(analysis	in	mole	%)
	Fe''0.34Mg0.70Fe'''0.25Al1.69Cr0.00Ti0.03O4
	G	=	-13254.3	(J)	H	=	-10441.3	(J)	S	=	2.05	(J/K)	V	=	0.23	(cc)	Cp	=	1.08	(J/K)
	chromite	hercynite	magnetite	spinel	ulvospinel
	0	14.8	12.45	69.51	3.23
Total	solids	mass	=	100.07	(gm)	density	=	2.97	(gm/cc)
	G	=	-1.60913e+06	(J)	H	=	-1.28532e+06	(J)	S	=	235.82	(J/K)	V	=	33.74	(cc)	Cp	=	121.47	(J/K)
Viscosity	of	the	System	cannot	be	computed.
System	mass	=	100.07	(gm)	density	=	2.97	(gm/cc)
	G	=	-1.60913e+06	(J)	H	=	-1.28532e+06	(J)	S	=	235.82	(J/K)	V	=	33.74	(cc)	Cp	=	121.47	(J/K)
Oxygen	delta	moles	=	-0.00121389	delta	grams	=	-0.0388431
	G	=	381.1	(J)	H	=	-43.66	(J)	S	=	-0.31	(J/K)	V	=	-138.59	(cc)	Cp	=	-0.04	(J/K)
**********----------**********
Title:	Dummy	Title
T	=	1090	(C)	P	=	5	(kbars)	log(10)	f	O2	=	-9.24	delta	HM	=	-5.22	NNO	=	-0.31	QFM	=	0	COH	=	1.85	IW	=	3.98
Constraint	Flags:	fO2	path	=	QFM
olivine	mass	=	8.41	(gm)	density	=	3.4	(gm/cc)	(analysis	in	mole	%)
	(Ca0.00Mg0.75Fe''0.23Mn0.02Co0.00Ni0.00)2SiO4
	G	=	-122974	(J)	H	=	-96561.4	(J)	S	=	19.38	(J/K)	V	=	2.47	(cc)	Cp	=	10.02	(J/K)
	tephroite	fayalite	co-olivine	ni-olivine	monticellite	forsterite
	1.97	23.35	0	0	0.73	73.95
clinopyroxene	mass	=	41.93	(gm)	density	=	3.31	(gm/cc)	(analysis	in	mole	%)
	cpx	Na0.01Ca0.20Fe''0.43Mg1.20Fe'''0.04Ti0.01Al0.25Si1.85O6
	G	=	-642632	(J)	H	=	-509925	(J)	S	=	97.35	(J/K)	V	=	12.66	(cc)	Cp	=	50.64	(J/K)
	diopside	clinoenstatit	hedenbergite	alumino-buffo	buffonite	essenite	jadeite
	-37.85	78.49	42.75	11.11	-8.43	12.54	1.39
feldspar	mass	=	48.78	(gm)	density	=	2.66	(gm/cc)	(analysis	in	mole	%)
	K0.01Na0.38Ca0.61Al1.61Si2.39O8
	G	=	-827112	(J)	H	=	-668950	(J)	S	=	116.03	(J/K)	V	=	18.35	(cc)	Cp	=	59.55	(J/K)
	albite	anorthite	sanidine
	38.12	60.58	1.3
spinel	mass	=	0.96	(gm)	density	=	3.85	(gm/cc)	(analysis	in	mole	%)
	Fe''0.33Mg0.70Fe'''0.25Al1.69Cr0.00Ti0.03O4
	G	=	-14043.9	(J)	H	=	-11097.6	(J)	S	=	2.16	(J/K)	V	=	0.25	(cc)	Cp	=	1.14	(J/K)
	chromite	hercynite	magnetite	spinel	ulvospinel
	0	14.91	12.27	69.68	3.15
Total	solids	mass	=	100.06	(gm)	density	=	2.97	(gm/cc)
	G	=	-1.60676e+06	(J)	H	=	-1.28653e+06	(J)	S	=	234.92	(J/K)	V	=	33.73	(cc)	Cp	=	121.35	(J/K)
Viscosity	of	the	System	cannot	be	computed.
System	mass	=	100.06	(gm)	density	=	2.97	(gm/cc)
	G	=	-1.60676e+06	(J)	H	=	-1.28653e+06	(J)	S	=	234.92	(J/K)	V	=	33.73	(cc)	Cp	=	121.35	(J/K)
Oxygen	delta	moles	=	-0.0012483	delta	grams	=	-0.0399441
	G	=	388.72	(J)	H	=	-44.45	(J)	S	=	-0.32	(J/K)	V	=	-141.48	(cc)	Cp	=	-0.05	(J/K)
**********----------**********
Title:	Dummy	Title
T	=	1080	(C)	P	=	5	(kbars)	log(10)	f	O2	=	-9.37	delta	HM	=	-5.22	NNO	=	-0.3	QFM	=	0	COH	=	1.84	IW	=	3.99
Constraint	Flags:	fO2	path	=	QFM
olivine	mass	=	6.07	(gm)	density	=	3.45	(gm/cc)	(analysis	in	mole	%)
	(Ca0.00Mg0.70Fe''0.27Mn0.03Co0.00Ni0.00)2SiO4
	G	=	-86115.1	(J)	H	=	-67366.3	(J)	S	=	13.86	(J/K)	V	=	1.76	(cc)	Cp	=	7.12	(J/K)
	tephroite	fayalite	co-olivine	ni-olivine	monticellite	forsterite
	2.78	27.08	0	0	0.7	69.44
orthopyroxene	mass	=	33.84	(gm)	density	=	3.32	(gm/cc)	(analysis	in	mole	%)
	opx	Na0.00Ca0.06Fe''0.44Mg1.39Fe'''0.03Ti0.01Al0.19Si1.89O6
	G	=	-519914	(J)	H	=	-414097	(J)	S	=	78.2	(J/K)	V	=	10.19	(cc)	Cp	=	41.53	(J/K)
	diopside	clinoenstatit	hedenbergite	alumino-buffo	buffonite	essenite	jadeite
	-49.98	93.98	44.24	8.15	-6.95	10.18	0.38
clinopyroxene	mass	=	10.6	(gm)	density	=	3.31	(gm/cc)	(analysis	in	mole	%)
	cpx	Na0.04Ca0.74Fe''0.23Mg0.76Fe'''0.07Ti0.03Al0.34Si1.78O6
	G	=	-165076	(J)	H	=	-132729	(J)	S	=	23.9	(J/K)	V	=	3.21	(cc)	Cp	=	12.36	(J/K)
	diopside	clinoenstatit	hedenbergite	alumino-buffo	buffonite	essenite	jadeite
	28.53	22.34	23.31	14.64	-8.38	15.44	4.13
feldspar	mass	=	47.37	(gm)	density	=	2.66	(gm/cc)	(analysis	in	mole	%)
	K0.01Na0.39Ca0.59Al1.59Si2.41O8
	G	=	-802059	(J)	H	=	-650045	(J)	S	=	112.34	(J/K)	V	=	17.83	(cc)	Cp	=	57.78	(J/K)
	albite	anorthite	sanidine
	39.29	59.37	1.34
spinel	mass	=	2.22	(gm)	density	=	3.9	(gm/cc)	(analysis	in	mole	%)
	Fe''0.38Mg0.64Fe'''0.28Al1.67Cr0.00Ti0.02O4
	G	=	-31678.8	(J)	H	=	-24946.8	(J)	S	=	4.98	(J/K)	V	=	0.57	(cc)	Cp	=	2.61	(J/K)
	chromite	hercynite	magnetite	spinel	ulvospinel
	0	19.44	14.07	64.08	2.41
Total	solids	mass	=	100.09	(gm)	density	=	2.98	(gm/cc)
	G	=	-1.60484e+06	(J)	H	=	-1.28918e+06	(J)	S	=	233.28	(J/K)	V	=	33.54	(cc)	Cp	=	121.38	(J/K)
Viscosity	of	the	System	cannot	be	computed.
System	mass	=	100.09	(gm)	density	=	2.98	(gm/cc)
	G	=	-1.60484e+06	(J)	H	=	-1.28918e+06	(J)	S	=	233.28	(J/K)	V	=	33.54	(cc)	Cp	=	121.38	(J/K)
Oxygen	delta	moles	=	-0.000524533	delta	grams	=	-0.0167844
	G	=	162.01	(J)	H	=	-18.49	(J)	S	=	-0.13	(J/K)	V	=	-59.01	(cc)	Cp	=	-0.02	(J/K)
**********----------**********
Title:	Dummy	Title
T	=	1070	(C)	P	=	5	(kbars)	log(10)	f	O2	=	-9.5	delta	HM	=	-5.22	NNO	=	-0.3	QFM	=	0	COH	=	1.83	IW	=	4.01
Constraint	Flags:	fO2	path	=	QFM
olivine	mass	=	6.18	(gm)	density	=	3.45	(gm/cc)	(analysis	in	mole	%)
	(Ca0.00Mg0.70Fe''0.27Mn0.03Co0.00Ni0.00)2SiO4
	G	=	-87560.3	(J)	H	=	-68687.9	(J)	S	=	14.05	(J/K)	V	=	1.79	(cc)	Cp	=	7.24	(J/K)
	tephroite	fayalite	co-olivine	ni-olivine	monticellite	forsterite
	2.73	27.04	0	0	0.71	69.53
orthopyroxene	mass	=	33.75	(gm)	density	=	3.32	(gm/cc)	(analysis	in	mole	%)
	opx	Na0.00Ca0.06Fe''0.44Mg1.39Fe'''0.03Ti0.01Al0.19Si1.89O6
	G	=	-517819	(J)	H	=	-413461	(J)	S	=	77.7	(J/K)	V	=	10.16	(cc)	Cp	=	41.38	(J/K)
	diopside	clinoenstatit	hedenbergite	alumino-buffo	buffonite	essenite	jadeite
	-49.97	93.95	44.21	8.16	-6.95	10.21	0.38
clinopyroxene	mass	=	10.52	(gm)	density	=	3.31	(gm/cc)	(analysis	in	mole	%)
	cpx	Na0.04Ca0.73Fe''0.24Mg0.76Fe'''0.07Ti0.03Al0.34Si1.78O6
	G	=	-163661	(J)	H	=	-131895	(J)	S	=	23.65	(J/K)	V	=	3.18	(cc)	Cp	=	12.26	(J/K)
	diopside	clinoenstatit	hedenbergite	alumino-buffo	buffonite	essenite	jadeite
	28.13	22.53	23.57	14.71	-8.43	15.38	4.11
feldspar	mass	=	47.46	(gm)	density	=	2.66	(gm/cc)	(analysis	in	mole	%)
	K0.01Na0.39Ca0.59Al1.59Si2.41O8
	G	=	-802488	(J)	H	=	-651889	(J)	S	=	112.12	(J/K)	V	=	17.86	(cc)	Cp	=	57.83	(J/K)
	albite	anorthite	sanidine
	39.23	59.44	1.34
spinel	mass	=	2.17	(gm)	density	=	3.91	(gm/cc)	(analysis	in	mole	%)
	Fe''0.39Mg0.64Fe'''0.28Al1.67Cr0.00Ti0.02O4
	G	=	-30973.8	(J)	H	=	-24446.4	(J)	S	=	4.86	(J/K)	V	=	0.56	(cc)	Cp	=	2.55	(J/K)
	chromite	hercynite	magnetite	spinel	ulvospinel
	0	19.37	14.2	63.96	2.47
Total	solids	mass	=	100.09	(gm)	density	=	2.98	(gm/cc)
	G	=	-1.6025e+06	(J)	H	=	-1.29038e+06	(J)	S	=	232.38	(J/K)	V	=	33.54	(cc)	Cp	=	121.26	(J/K)
Viscosity	of	the	System	cannot	be	computed.
System	mass	=	100.09	(gm)	density	=	2.98	(gm/cc)
	G	=	-1.6025e+06	(J)	H	=	-1.29038e+06	(J)	S	=	232.38	(J/K)	V	=	33.54	(cc)	Cp	=	121.26	(J/K)
Oxygen	delta	moles	=	-0.000546953	delta	grams	=	-0.0175018
	G	=	167.54	(J)	H	=	-19.08	(J)	S	=	-0.14	(J/K)	V	=	-61.08	(cc)	Cp	=	-0.02	(J/K)
**********----------**********
Title:	Dummy	Title
T	=	1060	(C)	P	=	5	(kbars)	log(10)	f	O2	=	-9.63	delta	HM	=	-5.22	NNO	=	-0.29	QFM	=	0	COH	=	1.81	IW	=	4.03
Constraint	Flags:	fO2	path	=	QFM
olivine	mass	=	5.78	(gm)	density	=	3.46	(gm/cc)	(analysis	in	mole	%)
	(Ca0.00Mg0.70Fe''0.27Mn0.03Co0.00Ni0.00)2SiO4
	G	=	-81715.8	(J)	H	=	-64254.9	(J)	S	=	13.1	(J/K)	V	=	1.67	(cc)	Cp	=	6.76	(J/K)
	tephroite	fayalite	co-olivine	ni-olivine	monticellite	forsterite
	2.92	27.08	0	0	0.68	69.33
orthopyroxene	mass	=	34.1	(gm)	density	=	3.32	(gm/cc)	(analysis	in	mole	%)
	opx	Na0.00Ca0.06Fe''0.44Mg1.39Fe'''0.03Ti0.01Al0.19Si1.89O6
	G	=	-522349	(J)	H	=	-418125	(J)	S	=	78.18	(J/K)	V	=	10.26	(cc)	Cp	=	41.77	(J/K)
	diopside	clinoenstatit	hedenbergite	alumino-buffo	buffonite	essenite	jadeite
	-50.04	94.05	44.34	8.12	-6.95	10.11	0.38
clinopyroxene	mass	=	10.76	(gm)	density	=	3.31	(gm/cc)	(analysis	in	mole	%)
	cpx	Na0.04Ca0.74Fe''0.23Mg0.76Fe'''0.07Ti0.03Al0.34Si1.78O6
	G	=	-167280	(J)	H	=	-135184	(J)	S	=	24.08	(J/K)	V	=	3.25	(cc)	Cp	=	12.52	(J/K)
	diopside	clinoenstatit	hedenbergite	alumino-buffo	buffonite	essenite	jadeite
	29.8	21.38	23.03	14.73	-8.46	15.32	4.19
feldspar	mass	=	47.09	(gm)	density	=	2.66	(gm/cc)	(analysis	in	mole	%)
	K0.01Na0.39Ca0.59Al1.59Si2.41O8
	G	=	-795249	(J)	H	=	-647457	(J)	S	=	110.86	(J/K)	V	=	17.72	(cc)	Cp	=	57.33	(J/K)
	albite	anorthite	sanidine
	39.47	59.18	1.35
spinel	mass	=	2.35	(gm)	density	=	3.9	(gm/cc)	(analysis	in	mole	%)
	Fe''0.38Mg0.64Fe'''0.27Al1.68Cr0.00Ti0.02O4
	G	=	-33601.8	(J)	H	=	-26628.4	(J)	S	=	5.23	(J/K)	V	=	0.6	(cc)	Cp	=	2.76	(J/K)
	chromite	hercynite	magnetite	spinel	ulvospinel
	0	19.63	13.71	64.43	2.23
Total	solids	mass	=	100.09	(gm)	density	=	2.99	(gm/cc)
	G	=	-1.6002e+06	(J)	H	=	-1.29165e+06	(J)	S	=	231.44	(J/K)	V	=	33.5	(cc)	Cp	=	121.14	(J/K)
Viscosity	of	the	System	cannot	be	computed.
System	mass	=	100.09	(gm)	density	=	2.99	(gm/cc)
	G	=	-1.6002e+06	(J)	H	=	-1.29165e+06	(J)	S	=	231.44	(J/K)	V	=	33.5	(cc)	Cp	=	121.14	(J/K)
Oxygen	delta	moles	=	-0.000524617	delta	grams	=	-0.0167871
	G	=	159.37	(J)	H	=	-18.11	(J)	S	=	-0.13	(J/K)	V	=	-58.15	(cc)	Cp	=	-0.02	(J/K)
**********----------**********
Title:	Dummy	Title
T	=	1050	(C)	P	=	5	(kbars)	log(10)	f	O2	=	-9.77	delta	HM	=	-5.22	NNO	=	-0.29	QFM	=	0	COH	=	1.8	IW	=	4.04
Constraint	Flags:	fO2	path	=	QFM
olivine	mass	=	5.35	(gm)	density	=	3.46	(gm/cc)	(analysis	in	mole	%)
	(Ca0.00Mg0.70Fe''0.27Mn0.03Co0.00Ni0.00)2SiO4
	G	=	-75344.7	(J)	H	=	-59381.2	(J)	S	=	12.06	(J/K)	V	=	1.54	(cc)	Cp	=	6.24	(J/K)
	tephroite	fayalite	co-olivine	ni-olivine	monticellite	forsterite
	3.16	27.13	0	0	0.64	69.07
orthopyroxene	mass	=	34.46	(gm)	density	=	3.33	(gm/cc)	(analysis	in	mole	%)
	opx	Na0.00Ca0.05Fe''0.45Mg1.39Fe'''0.03Ti0.01Al0.18Si1.89O6
	G	=	-526998	(J)	H	=	-422899	(J)	S	=	78.67	(J/K)	V	=	10.36	(cc)	Cp	=	42.17	(J/K)
	diopside	clinoenstatit	hedenbergite	alumino-buffo	buffonite	essenite	jadeite
	-50.16	94.16	44.52	8.08	-6.96	9.99	0.38
clinopyroxene	mass	=	11.05	(gm)	density	=	3.31	(gm/cc)	(analysis	in	mole	%)
	cpx	Na0.04Ca0.75Fe''0.22Mg0.75Fe'''0.07Ti0.03Al0.34Si1.79O6
	G	=	-171709	(J)	H	=	-139146	(J)	S	=	24.61	(J/K)	V	=	3.34	(cc)	Cp	=	12.84	(J/K)
	diopside	clinoenstatit	hedenbergite	alumino-buffo	buffonite	essenite	jadeite
	31.43	20.31	22.49	14.75	-8.49	15.24	4.28
feldspar	mass	=	46.69	(gm)	density	=	2.66	(gm/cc)	(analysis	in	mole	%)
	K0.01Na0.40Ca0.59Al1.59Si2.41O8
	G	=	-787342	(J)	H	=	-642451	(J)	S	=	109.5	(J/K)	V	=	17.57	(cc)	Cp	=	56.78	(J/K)
	albite	anorthite	sanidine
	39.75	58.89	1.36
spinel	mass	=	2.54	(gm)	density	=	3.89	(gm/cc)	(analysis	in	mole	%)
	Fe''0.37Mg0.65Fe'''0.26Al1.70Cr0.00Ti0.02O4
	G	=	-36502.1	(J)	H	=	-29045.4	(J)	S	=	5.64	(J/K)	V	=	0.65	(cc)	Cp	=	2.99	(J/K)
	chromite	hercynite	magnetite	spinel	ulvospinel
	0	19.9	13.18	64.93	1.99
Total	solids	mass	=	100.09	(gm)	density	=	2.99	(gm/cc)
	G	=	-1.5979e+06	(J)	H	=	-1292922	(J)	S	=	230.49	(J/K)	V	=	33.47	(cc)	Cp	=	121.03	(J/K)
Viscosity	of	the	System	cannot	be	computed.
System	mass	=	100.09	(gm)	density	=	2.99	(gm/cc)
	G	=	-1.5979e+06	(J)	H	=	-1292922	(J)	S	=	230.49	(J/K)	V	=	33.47	(cc)	Cp	=	121.03	(J/K)
Oxygen	delta	moles	=	-0.00050696	delta	grams	=	-0.0162221
	G	=	152.72	(J)	H	=	-17.32	(J)	S	=	-0.13	(J/K)	V	=	-55.77	(cc)	Cp	=	-0.02	(J/K)
**********----------**********
Title:	Dummy	Title
T	=	1040	(C)	P	=	5	(kbars)	log(10)	f	O2	=	-9.9	delta	HM	=	-5.22	NNO	=	-0.28	QFM	=	0	COH	=	1.78	IW	=	4.06
Constraint	Flags:	fO2	path	=	QFM
olivine	mass	=	4.89	(gm)	density	=	3.47	(gm/cc)	(analysis	in	mole	%)
	(Ca0.00Mg0.69Fe''0.27Mn0.03Co0.00Ni0.00)2SiO4
	G	=	-68685.9	(J)	H	=	-54252.5	(J)	S	=	10.99	(J/K)	V	=	1.41	(cc)	Cp	=	5.7	(J/K)
	tephroite	fayalite	co-olivine	ni-olivine	monticellite	forsterite
	3.46	27.19	0	0	0.61	68.74
orthopyroxene	mass	=	34.83	(gm)	density	=	3.33	(gm/cc)	(analysis	in	mole	%)
	opx	Na0.00Ca0.05Fe''0.45Mg1.39Fe'''0.03Ti0.01Al0.18Si1.89O6
	G	=	-531690	(J)	H	=	-427722	(J)	S	=	79.17	(J/K)	V	=	10.47	(cc)	Cp	=	42.57	(J/K)
	diopside	clinoenstatit	hedenbergite	alumino-buffo	buffonite	essenite	jadeite
	-50.32	94.28	44.73	8.03	-6.96	9.87	0.38
clinopyroxene	mass	=	11.37	(gm)	density	=	3.31	(gm/cc)	(analysis	in	mole	%)
	cpx	Na0.04Ca0.76Fe''0.22Mg0.75Fe'''0.07Ti0.03Al0.34Si1.79O6
	G	=	-176647	(J)	H	=	-143540	(J)	S	=	25.21	(J/K)	V	=	3.44	(cc)	Cp	=	13.2	(J/K)
	diopside	clinoenstatit	hedenbergite	alumino-buffo	buffonite	essenite	jadeite
	33.04	19.28	21.94	14.76	-8.51	15.13	4.36
feldspar	mass	=	46.26	(gm)	density	=	2.66	(gm/cc)	(analysis	in	mole	%)
	K0.01Na0.40Ca0.59Al1.59Si2.41O8
	G	=	-778994	(J)	H	=	-637053	(J)	S	=	108.09	(J/K)	V	=	17.4	(cc)	Cp	=	56.2	(J/K)
	albite	anorthite	sanidine
	40.05	58.58	1.37
spinel	mass	=	2.74	(gm)	density	=	3.88	(gm/cc)	(analysis	in	mole	%)
	Fe''0.36Mg0.65Fe'''0.25Al1.71Cr0.00Ti0.02O4
	G	=	-39583.9	(J)	H	=	-31627	(J)	S	=	6.06	(J/K)	V	=	0.71	(cc)	Cp	=	3.24	(J/K)
	chromite	hercynite	magnetite	spinel	ulvospinel
	0	20.16	12.62	65.46	1.77
Total	solids	mass	=	100.09	(gm)	density	=	2.99	(gm/cc)
	G	=	-1.5956e+06	(J)	H	=	-1.29419e+06	(J)	S	=	229.53	(J/K)	V	=	33.43	(cc)	Cp	=	120.91	(J/K)
Viscosity	of	the	System	cannot	be	computed.
System	mass	=	100.09	(gm)	density	=	2.99	(gm/cc)
	G	=	-1.5956e+06	(J)	H	=	-1.29419e+06	(J)	S	=	229.53	(J/K)	V	=	33.43	(cc)	Cp	=	120.91	(J/K)
Oxygen	delta	moles	=	-0.000498482	delta	grams	=	-0.0159508
	G	=	148.9	(J)	H	=	-16.85	(J)	S	=	-0.13	(J/K)	V	=	-54.42	(cc)	Cp	=	-0.02	(J/K)
**********----------**********
Title:	Dummy	Title
T	=	1030	(C)	P	=	5	(kbars)	log(10)	f	O2	=	-10.04	delta	HM	=	-5.22	NNO	=	-0.27	QFM	=	0	COH	=	1.77	IW	=	4.08
Constraint	Flags:	fO2	path	=	QFM
olivine	mass	=	4.31	(gm)	density	=	3.48	(gm/cc)	(analysis	in	mole	%)
	(Ca0.00Mg0.69Fe''0.27Mn0.04Co0.00Ni0.00)2SiO4
	G	=	-60164.7	(J)	H	=	-47612	(J)	S	=	9.63	(J/K)	V	=	1.24	(cc)	Cp	=	5	(J/K)
	tephroite	fayalite	co-olivine	ni-olivine	monticellite	forsterite
	3.94	27.33	0	0	0.57	68.16
orthopyroxene	mass	=	35.28	(gm)	density	=	3.33	(gm/cc)	(analysis	in	mole	%)
	opx	Na0.00Ca0.05Fe''0.45Mg1.39Fe'''0.03Ti0.01Al0.18Si1.89O6
	G	=	-537599	(J)	H	=	-433531	(J)	S	=	79.86	(J/K)	V	=	10.6	(cc)	Cp	=	43.08	(J/K)
	diopside	clinoenstatit	hedenbergite	alumino-buffo	buffonite	essenite	jadeite
	-50.63	94.47	45.1	7.96	-6.96	9.69	0.37
clinopyroxene	mass	=	11.81	(gm)	density	=	3.3	(gm/cc)	(analysis	in	mole	%)
	cpx	Na0.04Ca0.78Fe''0.21Mg0.74Fe'''0.06Ti0.03Al0.34Si1.79O6
	G	=	-183525	(J)	H	=	-149557	(J)	S	=	26.07	(J/K)	V	=	3.57	(cc)	Cp	=	13.7	(J/K)
	diopside	clinoenstatit	hedenbergite	alumino-buffo	buffonite	essenite	jadeite
	35.11	18.02	21.17	14.77	-8.53	14.98	4.47
feldspar	mass	=	45.69	(gm)	density	=	2.66	(gm/cc)	(analysis	in	mole	%)
	K0.01Na0.40Ca0.58Al1.58Si2.42O8
	G	=	-768331	(J)	H	=	-629718	(J)	S	=	106.37	(J/K)	V	=	17.19	(cc)	Cp	=	55.74	(J/K)
	albite	anorthite	sanidine
	40.45	58.16	1.39
spinel	mass	=	3	(gm)	density	=	3.87	(gm/cc)	(analysis	in	mole	%)
	Fe''0.35Mg0.66Fe'''0.24Al1.73Cr0.00Ti0.02O4
	G	=	-43683.3	(J)	H	=	-35062.8	(J)	S	=	6.62	(J/K)	V	=	0.78	(cc)	Cp	=	3.56	(J/K)
	chromite	hercynite	magnetite	spinel	ulvospinel
	0	20.47	11.83	66.18	1.52
Total	solids	mass	=	100.09	(gm)	density	=	3	(gm/cc)
	G	=	-1.5933e+06	(J)	H	=	-1.29548e+06	(J)	S	=	228.54	(J/K)	V	=	33.38	(cc)	Cp	=	121.08	(J/K)
Viscosity	of	the	System	cannot	be	computed.
System	mass	=	100.09	(gm)	density	=	3	(gm/cc)
	G	=	-1.5933e+06	(J)	H	=	-1.29548e+06	(J)	S	=	228.54	(J/K)	V	=	33.38	(cc)	Cp	=	121.08	(J/K)
Oxygen	delta	moles	=	-0.000510821	delta	grams	=	-0.0163457
	G	=	151.29	(J)	H	=	-17.08	(J)	S	=	-0.13	(J/K)	V	=	-55.35	(cc)	Cp	=	-0.02	(J/K)
**********----------**********
Title:	Dummy	Title
T	=	1020	(C)	P	=	5	(kbars)	log(10)	f	O2	=	-10.19	delta	HM	=	-5.22	NNO	=	-0.27	QFM	=	0	COH	=	1.75	IW	=	4.09
Constraint	Flags:	fO2	path	=	QFM
olivine	mass	=	4.63	(gm)	density	=	3.47	(gm/cc)	(analysis	in	mole	%)
	(Ca0.00Mg0.69Fe''0.27Mn0.04Co0.00Ni0.00)2SiO4
	G	=	-64779.1	(J)	H	=	-51425.1	(J)	S	=	10.33	(J/K)	V	=	1.33	(cc)	Cp	=	5.38	(J/K)
	tephroite	fayalite	co-olivine	ni-olivine	monticellite	forsterite
	3.66	27.21	0	0	0.6	68.54
orthopyroxene	mass	=	35	(gm)	density	=	3.33	(gm/cc)	(analysis	in	mole	%)
	opx	Na0.00Ca0.05Fe''0.45Mg1.39Fe'''0.03Ti0.01Al0.18Si1.89O6
	G	=	-532663	(J)	H	=	-430618	(J)	S	=	78.91	(J/K)	V	=	10.51	(cc)	Cp	=	42.7	(J/K)
	diopside	clinoenstatit	hedenbergite	alumino-buffo	buffonite	essenite	jadeite
	-50.55	94.41	44.98	7.99	-6.96	9.75	0.37
clinopyroxene	mass	=	11.59	(gm)	density	=	3.31	(gm/cc)	(analysis	in	mole	%)
	cpx	Na0.04Ca0.77Fe''0.22Mg0.74Fe'''0.06Ti0.03Al0.34Si1.79O6
	G	=	-179681	(J)	H	=	-146735	(J)	S	=	25.48	(J/K)	V	=	3.5	(cc)	Cp	=	13.43	(J/K)
	diopside	clinoenstatit	hedenbergite	alumino-buffo	buffonite	essenite	jadeite
	34.12	18.63	21.7	14.79	-8.59	14.93	4.43
feldspar	mass	=	45.99	(gm)	density	=	2.66	(gm/cc)	(analysis	in	mole	%)
	K0.01Na0.40Ca0.58Al1.58Si2.42O8
	G	=	-772318	(J)	H	=	-634445	(J)	S	=	106.62	(J/K)	V	=	17.3	(cc)	Cp	=	56.04	(J/K)
	albite	anorthite	sanidine
	40.23	58.39	1.38
spinel	mass	=	2.87	(gm)	density	=	3.87	(gm/cc)	(analysis	in	mole	%)
	Fe''0.36Mg0.66Fe'''0.24Al1.72Cr0.00Ti0.02O4
	G	=	-41561.3	(J)	H	=	-33416	(J)	S	=	6.3	(J/K)	V	=	0.74	(cc)	Cp	=	3.39	(J/K)
	chromite	hercynite	magnetite	spinel	ulvospinel
	0	20.3	12.11	65.89	1.71
Total	solids	mass	=	100.09	(gm)	density	=	3	(gm/cc)
	G	=	-1.591e+06	(J)	H	=	-1.29664e+06	(J)	S	=	227.63	(J/K)	V	=	33.39	(cc)	Cp	=	120.95	(J/K)
Viscosity	of	the	System	cannot	be	computed.
System	mass	=	100.09	(gm)	density	=	3	(gm/cc)
	G	=	-1.591e+06	(J)	H	=	-1.29664e+06	(J)	S	=	227.63	(J/K)	V	=	33.39	(cc)	Cp	=	120.95	(J/K)
Oxygen	delta	moles	=	-0.000547362	delta	grams	=	-0.0175149
	G	=	160.73	(J)	H	=	-18.11	(J)	S	=	-0.14	(J/K)	V	=	-58.85	(cc)	Cp	=	-0.02	(J/K)
**********----------**********
Title:	Dummy	Title
T	=	1010	(C)	P	=	5	(kbars)	log(10)	f	O2	=	-10.33	delta	HM	=	-5.22	NNO	=	-0.26	QFM	=	0	COH	=	1.74	IW	=	4.11
Constraint	Flags:	fO2	path	=	QFM
olivine	mass	=	3.74	(gm)	density	=	3.49	(gm/cc)	(analysis	in	mole	%)
	(Ca0.00Mg0.68Fe''0.27Mn0.05Co0.00Ni0.00)2SiO4
	G	=	-51801	(J)	H	=	-41172.4	(J)	S	=	8.28	(J/K)	V	=	1.07	(cc)	Cp	=	4.32	(J/K)
	tephroite	fayalite	co-olivine	ni-olivine	monticellite	forsterite
	4.55	27.49	0	0	0.52	67.43
orthopyroxene	mass	=	35.75	(gm)	density	=	3.33	(gm/cc)	(analysis	in	mole	%)
	opx	Na0.00Ca0.05Fe''0.46Mg1.39Fe'''0.03Ti0.00Al0.18Si1.90O6
	G	=	-542856	(J)	H	=	-439918	(J)	S	=	80.22	(J/K)	V	=	10.73	(cc)	Cp	=	43.56	(J/K)
	diopside	clinoenstatit	hedenbergite	alumino-buffo	buffonite	essenite	jadeite
	-50.98	94.67	45.5	7.9	-6.97	9.51	0.37
clinopyroxene	mass	=	12.23	(gm)	density	=	3.3	(gm/cc)	(analysis	in	mole	%)
	cpx	Na0.05Ca0.79Fe''0.20Mg0.74Fe'''0.06Ti0.03Al0.34Si1.79O6
	G	=	-189832	(J)	H	=	-155501	(J)	S	=	26.76	(J/K)	V	=	3.7	(cc)	Cp	=	14.16	(J/K)
	diopside	clinoenstatit	hedenbergite	alumino-buffo	buffonite	essenite	jadeite
	37.17	16.66	20.5	14.88	-8.58	14.78	4.59
feldspar	mass	=	45.12	(gm)	density	=	2.66	(gm/cc)	(analysis	in	mole	%)
	K0.01Na0.41Ca0.58Al1.58Si2.42O8
	G	=	-756556	(J)	H	=	-622839	(J)	S	=	104.21	(J/K)	V	=	16.97	(cc)	Cp	=	54.93	(J/K)
	albite	anorthite	sanidine
	40.87	57.73	1.41
spinel	mass	=	3.26	(gm)	density	=	3.86	(gm/cc)	(analysis	in	mole	%)
	Fe''0.34Mg0.67Fe'''0.22Al1.75Cr0.00Ti0.01O4
	G	=	-47685.9	(J)	H	=	-38543	(J)	S	=	7.13	(J/K)	V	=	0.85	(cc)	Cp	=	3.87	(J/K)
	chromite	hercynite	magnetite	spinel	ulvospinel
	0	20.76	11.1	66.89	1.25
Total	solids	mass	=	100.09	(gm)	density	=	3	(gm/cc)
	G	=	-1.58873e+06	(J)	H	=	-1.29797e+06	(J)	S	=	226.6	(J/K)	V	=	33.32	(cc)	Cp	=	120.84	(J/K)
Viscosity	of	the	System	cannot	be	computed.
System	mass	=	100.09	(gm)	density	=	3	(gm/cc)
	G	=	-1.58873e+06	(J)	H	=	-1.29797e+06	(J)	S	=	226.6	(J/K)	V	=	33.32	(cc)	Cp	=	120.84	(J/K)
Oxygen	delta	moles	=	-0.000548055	delta	grams	=	-0.0175371
	G	=	159.55	(J)	H	=	-17.93	(J)	S	=	-0.14	(J/K)	V	=	-58.47	(cc)	Cp	=	-0.02	(J/K)
**********----------**********
Title:	Dummy	Title
T	=	1000	(C)	P	=	5	(kbars)	log(10)	f	O2	=	-10.48	delta	HM	=	-5.22	NNO	=	-0.25	QFM	=	0	COH	=	1.72	IW	=	4.13
Constraint	Flags:	fO2	path	=	QFM
olivine	mass	=	3.6	(gm)	density	=	3.49	(gm/cc)	(analysis	in	mole	%)
	(Ca0.00Mg0.68Fe''0.28Mn0.05Co0.00Ni0.00)2SiO4
	G	=	-49863.5	(J)	H	=	-39729.3	(J)	S	=	7.96	(J/K)	V	=	1.03	(cc)	Cp	=	4.16	(J/K)
	tephroite	fayalite	co-olivine	ni-olivine	monticellite	forsterite
	4.72	27.5	0	0	0.5	67.27
orthopyroxene	mass	=	35.85	(gm)	density	=	3.33	(gm/cc)	(analysis	in	mole	%)
	opx	Na0.00Ca0.05Fe''0.46Mg1.39Fe'''0.03Ti0.00Al0.18Si1.90O6
	G	=	-543616	(J)	H	=	-441613	(J)	S	=	80.12	(J/K)	V	=	10.75	(cc)	Cp	=	43.65	(J/K)
	diopside	clinoenstatit	hedenbergite	alumino-buffo	buffonite	essenite	jadeite
	-51.05	94.71	45.59	7.88	-6.96	9.47	0.36
clinopyroxene	mass	=	12.32	(gm)	density	=	3.31	(gm/cc)	(analysis	in	mole	%)
	cpx	Na0.05Ca0.79Fe''0.20Mg0.73Fe'''0.06Ti0.03Al0.34Si1.79O6
	G	=	-191024	(J)	H	=	-156860	(J)	S	=	26.83	(J/K)	V	=	3.73	(cc)	Cp	=	14.25	(J/K)
	diopside	clinoenstatit	hedenbergite	alumino-buffo	buffonite	essenite	jadeite
	37.66	16.35	20.41	14.88	-8.61	14.69	4.62
feldspar	mass	=	44.99	(gm)	density	=	2.66	(gm/cc)	(analysis	in	mole	%)
	K0.01Na0.41Ca0.58Al1.58Si2.42O8
	G	=	-753325	(J)	H	=	-621571	(J)	S	=	103.49	(J/K)	V	=	16.92	(cc)	Cp	=	54.71	(J/K)
	albite	anorthite	sanidine
	40.96	57.63	1.41
spinel	mass	=	3.32	(gm)	density	=	3.85	(gm/cc)	(analysis	in	mole	%)
	Fe''0.34Mg0.67Fe'''0.22Al1.76Cr0.00Ti0.01O4
	G	=	-48632.7	(J)	H	=	-39421.2	(J)	S	=	7.24	(J/K)	V	=	0.86	(cc)	Cp	=	3.95	(J/K)
	chromite	hercynite	magnetite	spinel	ulvospinel
	0	20.79	10.93	67.04	1.24
Total	solids	mass	=	100.09	(gm)	density	=	3.01	(gm/cc)
	G	=	-1.58646e+06	(J)	H	=	-1.29919e+06	(J)	S	=	225.63	(J/K)	V	=	33.3	(cc)	Cp	=	120.71	(J/K)
Viscosity	of	the	System	cannot	be	computed.
System	mass	=	100.09	(gm)	density	=	3.01	(gm/cc)
	G	=	-1.58646e+06	(J)	H	=	-1.29919e+06	(J)	S	=	225.63	(J/K)	V	=	33.3	(cc)	Cp	=	120.71	(J/K)
Oxygen	delta	moles	=	-0.000564414	delta	grams	=	-0.0180606
	G	=	162.89	(J)	H	=	-18.27	(J)	S	=	-0.14	(J/K)	V	=	-59.75	(cc)	Cp	=	-0.02	(J/K)
**********----------**********
Title:	Dummy	Title
T	=	990	(C)	P	=	5	(kbars)	log(10)	f	O2	=	-10.62	delta	HM	=	-5.23	NNO	=	-0.25	QFM	=	0	COH	=	1.71	IW	=	4.15
Constraint	Flags:	fO2	path	=	QFM
olivine	mass	=	3.14	(gm)	density	=	3.5	(gm/cc)	(analysis	in	mole	%)
	(Ca0.00Mg0.67Fe''0.28Mn0.05Co0.00Ni0.00)2SiO4
	G	=	-43097.7	(J)	H	=	-34387.8	(J)	S	=	6.9	(J/K)	V	=	0.9	(cc)	Cp	=	3.6	(J/K)
	tephroite	fayalite	co-olivine	ni-olivine	monticellite	forsterite
	5.45	27.79	0	0	0.48	66.28
orthopyroxene	mass	=	36.23	(gm)	density	=	3.34	(gm/cc)	(analysis	in	mole	%)
	opx	Na0.00Ca0.05Fe''0.46Mg1.39Fe'''0.02Ti0.00Al0.17Si1.90O6
	G	=	-548117	(J)	H	=	-446333	(J)	S	=	80.58	(J/K)	V	=	10.86	(cc)	Cp	=	44.05	(J/K)
	diopside	clinoenstatit	hedenbergite	alumino-buffo	buffonite	essenite	jadeite
	-51.51	94.93	46.07	7.83	-6.98	9.3	0.36
clinopyroxene	mass	=	12.71	(gm)	density	=	3.3	(gm/cc)	(analysis	in	mole	%)
	cpx	Na0.05Ca0.80Fe''0.20Mg0.73Fe'''0.06Ti0.03Al0.34Si1.79O6
	G	=	-197035	(J)	H	=	-162245	(J)	S	=	27.54	(J/K)	V	=	3.85	(cc)	Cp	=	14.68	(J/K)
	diopside	clinoenstatit	hedenbergite	alumino-buffo	buffonite	essenite	jadeite
	39.43	15.2	19.69	15.03	-8.61	14.54	4.71
feldspar	mass	=	44.48	(gm)	density	=	2.66	(gm/cc)	(analysis	in	mole	%)
	K0.01Na0.41Ca0.57Al1.57Si2.43O8
	G	=	-743870	(J)	H	=	-615117	(J)	S	=	101.93	(J/K)	V	=	16.73	(cc)	Cp	=	54.05	(J/K)
	albite	anorthite	sanidine
	41.34	57.24	1.43
spinel	mass	=	3.53	(gm)	density	=	3.84	(gm/cc)	(analysis	in	mole	%)
	Fe''0.33Mg0.68Fe'''0.20Al1.78Cr0.00Ti0.01O4
	G	=	-52052.5	(J)	H	=	-42376	(J)	S	=	7.66	(J/K)	V	=	0.92	(cc)	Cp	=	4.21	(J/K)
	chromite	hercynite	magnetite	spinel	ulvospinel
	0	21.08	10.24	67.74	0.94
Total	solids	mass	=	100.08	(gm)	density	=	3.01	(gm/cc)
	G	=	-1.58417e+06	(J)	H	=	-1.30046e+06	(J)	S	=	224.61	(J/K)	V	=	33.25	(cc)	Cp	=	120.59	(J/K)
Viscosity	of	the	System	cannot	be	computed.
System	mass	=	100.08	(gm)	density	=	3.01	(gm/cc)
	G	=	-1.58417e+06	(J)	H	=	-1.30046e+06	(J)	S	=	224.61	(J/K)	V	=	33.25	(cc)	Cp	=	120.59	(J/K)
Oxygen	delta	moles	=	-0.000629659	delta	grams	=	-0.0201483
	G	=	180.13	(J)	H	=	-20.15	(J)	S	=	-0.16	(J/K)	V	=	-66.13	(cc)	Cp	=	-0.02	(J/K)
**********----------**********
Title:	Dummy	Title
T	=	980	(C)	P	=	5	(kbars)	log(10)	f	O2	=	-10.78	delta	HM	=	-5.23	NNO	=	-0.24	QFM	=	0	COH	=	1.69	IW	=	4.17
Constraint	Flags:	fO2	path	=	QFM
olivine	mass	=	2.98	(gm)	density	=	3.51	(gm/cc)	(analysis	in	mole	%)
	(Ca0.00Mg0.66Fe''0.28Mn0.06Co0.00Ni0.00)2SiO4
	G	=	-40786.3	(J)	H	=	-32613.8	(J)	S	=	6.52	(J/K)	V	=	0.85	(cc)	Cp	=	3.41	(J/K)
	tephroite	fayalite	co-olivine	ni-olivine	monticellite	forsterite
	5.74	27.91	0	0	0.49	65.86
orthopyroxene	mass	=	36.36	(gm)	density	=	3.34	(gm/cc)	(analysis	in	mole	%)
	opx	Na0.00Ca0.05Fe''0.46Mg1.39Fe'''0.02Ti0.00Al0.17Si1.90O6
	G	=	-549211	(J)	H	=	-448313	(J)	S	=	80.52	(J/K)	V	=	10.89	(cc)	Cp	=	44.17	(J/K)
	diopside	clinoenstatit	hedenbergite	alumino-buffo	buffonite	essenite	jadeite
	-51.69	95.03	46.25	7.82	-7	9.24	0.36
clinopyroxene	mass	=	12.84	(gm)	density	=	3.31	(gm/cc)	(analysis	in	mole	%)
	cpx	Na0.05Ca0.81Fe''0.20Mg0.73Fe'''0.06Ti0.03Al0.34Si1.79O6
	G	=	-198949	(J)	H	=	-164226	(J)	S	=	27.71	(J/K)	V	=	3.88	(cc)	Cp	=	14.82	(J/K)
	diopside	clinoenstatit	hedenbergite	alumino-buffo	buffonite	essenite	jadeite
	40.02	14.73	19.5	15.18	-8.64	14.46	4.74
feldspar	mass	=	44.3	(gm)	density	=	2.66	(gm/cc)	(analysis	in	mole	%)
	K0.01Na0.41Ca0.57Al1.57Si2.43O8
	G	=	-739800	(J)	H	=	-613113	(J)	S	=	101.1	(J/K)	V	=	16.66	(cc)	Cp	=	53.77	(J/K)
	albite	anorthite	sanidine
	41.48	57.09	1.43
spinel	mass	=	3.6	(gm)	density	=	3.84	(gm/cc)	(analysis	in	mole	%)
	Fe''0.33Mg0.68Fe'''0.20Al1.78Cr0.00Ti0.01O4
	G	=	-53165.8	(J)	H	=	-43417.1	(J)	S	=	7.78	(J/K)	V	=	0.94	(cc)	Cp	=	4.29	(J/K)
	chromite	hercynite	magnetite	spinel	ulvospinel
	0	21.22	10.03	67.97	0.78
Total	solids	mass	=	100.08	(gm)	density	=	3.01	(gm/cc)
	G	=	-1.58191e+06	(J)	H	=	-1.30168e+06	(J)	S	=	223.62	(J/K)	V	=	33.23	(cc)	Cp	=	120.46	(J/K)
Viscosity	of	the	System	cannot	be	computed.
System	mass	=	100.08	(gm)	density	=	3.01	(gm/cc)
	G	=	-1.58191e+06	(J)	H	=	-1.30168e+06	(J)	S	=	223.62	(J/K)	V	=	33.23	(cc)	Cp	=	120.46	(J/K)
Oxygen	delta	moles	=	-0.000665002	delta	grams	=	-0.0212793
	G	=	188.57	(J)	H	=	-21.05	(J)	S	=	-0.17	(J/K)	V	=	-69.29	(cc)	Cp	=	-0.02	(J/K)
**********----------**********
Title:	Dummy	Title
T	=	970	(C)	P	=	5	(kbars)	log(10)	f	O2	=	-10.93	delta	HM	=	-5.23	NNO	=	-0.24	QFM	=	0	COH	=	1.68	IW	=	4.19
Constraint	Flags:	fO2	path	=	QFM
olivine	mass	=	2.99	(gm)	density	=	3.51	(gm/cc)	(analysis	in	mole	%)
	(Ca0.00Mg0.66Fe''0.28Mn0.06Co0.00Ni0.00)2SiO4
	G	=	-40797.3	(J)	H	=	-32711.2	(J)	S	=	6.5	(J/K)	V	=	0.85	(cc)	Cp	=	3.42	(J/K)
	tephroite	fayalite	co-olivine	ni-olivine	monticellite	forsterite
	5.73	27.86	0	0	0.49	65.91
orthopyroxene	mass	=	36.36	(gm)	density	=	3.34	(gm/cc)	(analysis	in	mole	%)
	opx	Na0.00Ca0.05Fe''0.46Mg1.39Fe'''0.02Ti0.00Al0.17Si1.90O6
	G	=	-548469	(J)	H	=	-448805	(J)	S	=	80.17	(J/K)	V	=	10.89	(cc)	Cp	=	44.12	(J/K)
	diopside	clinoenstatit	hedenbergite	alumino-buffo	buffonite	essenite	jadeite
	-51.7	95.03	46.26	7.82	-7	9.24	0.36
clinopyroxene	mass	=	12.83	(gm)	density	=	3.31	(gm/cc)	(analysis	in	mole	%)
	cpx	Na0.05Ca0.81Fe''0.20Mg0.73Fe'''0.06Ti0.03Al0.34Si1.79O6
	G	=	-198554	(J)	H	=	-164279	(J)	S	=	27.57	(J/K)	V	=	3.88	(cc)	Cp	=	14.79	(J/K)
	diopside	clinoenstatit	hedenbergite	alumino-buffo	buffonite	essenite	jadeite
	40.06	14.64	19.58	15.24	-8.68	14.41	4.74
feldspar	mass	=	44.3	(gm)	density	=	2.66	(gm/cc)	(analysis	in	mole	%)
	K0.01Na0.41Ca0.57Al1.57Si2.43O8
	G	=	-738733	(J)	H	=	-613601	(J)	S	=	100.66	(J/K)	V	=	16.65	(cc)	Cp	=	53.71	(J/K)
	albite	anorthite	sanidine
	41.48	57.09	1.43
spinel	mass	=	3.6	(gm)	density	=	3.84	(gm/cc)	(analysis	in	mole	%)
	Fe''0.33Mg0.68Fe'''0.20Al1.78Cr0.00Ti0.01O4
	G	=	-53120.9	(J)	H	=	-43487.7	(J)	S	=	7.75	(J/K)	V	=	0.94	(cc)	Cp	=	4.29	(J/K)
	chromite	hercynite	magnetite	spinel	ulvospinel
	0	21.22	10.03	67.98	0.77
Total	solids	mass	=	100.08	(gm)	density	=	3.01	(gm/cc)
	G	=	-1.57967e+06	(J)	H	=	-1.30288e+06	(J)	S	=	222.65	(J/K)	V	=	33.22	(cc)	Cp	=	120.33	(J/K)
Viscosity	of	the	System	cannot	be	computed.
System	mass	=	100.08	(gm)	density	=	3.01	(gm/cc)
	G	=	-1.57967e+06	(J)	H	=	-1.30288e+06	(J)	S	=	222.65	(J/K)	V	=	33.22	(cc)	Cp	=	120.33	(J/K)
Oxygen	delta	moles	=	-0.000679477	delta	grams	=	-0.0217425
	G	=	190.97	(J)	H	=	-21.26	(J)	S	=	-0.17	(J/K)	V	=	-70.23	(cc)	Cp	=	-0.02	(J/K)
**********----------**********
Title:	Dummy	Title
T	=	960	(C)	P	=	5	(kbars)	log(10)	f	O2	=	-11.08	delta	HM	=	-5.23	NNO	=	-0.23	QFM	=	0	COH	=	1.66	IW	=	4.21
Constraint	Flags:	fO2	path	=	QFM
olivine	mass	=	2.72	(gm)	density	=	3.52	(gm/cc)	(analysis	in	mole	%)
	(Ca0.00Mg0.66Fe''0.28Mn0.06Co0.00Ni0.00)2SiO4
	G	=	-36919.5	(J)	H	=	-29660	(J)	S	=	5.89	(J/K)	V	=	0.77	(cc)	Cp	=	3.1	(J/K)
	tephroite	fayalite	co-olivine	ni-olivine	monticellite	forsterite
	6.32	27.93	0	0	0.32	65.43
orthopyroxene	mass	=	36.59	(gm)	density	=	3.34	(gm/cc)	(analysis	in	mole	%)
	opx	Na0.00Ca0.05Fe''0.47Mg1.39Fe'''0.02Ti0.00Al0.17Si1.90O6
	G	=	-550619	(J)	H	=	-451592	(J)	S	=	80.3	(J/K)	V	=	10.95	(cc)	Cp	=	44.34	(J/K)
	diopside	clinoenstatit	hedenbergite	alumino-buffo	buffonite	essenite	jadeite
	-52.13	95.12	46.65	7.76	-6.91	9.16	0.35
clinopyroxene	mass	=	13.06	(gm)	density	=	3.31	(gm/cc)	(analysis	in	mole	%)
	cpx	Na0.05Ca0.81Fe''0.19Mg0.73Fe'''0.06Ti0.03Al0.34Si1.79O6
	G	=	-202074	(J)	H	=	-167623	(J)	S	=	27.94	(J/K)	V	=	3.95	(cc)	Cp	=	15.05	(J/K)
	diopside	clinoenstatit	hedenbergite	alumino-buffo	buffonite	essenite	jadeite
	41.29	14.08	19.14	15.03	-8.6	14.16	4.9
feldspar	mass	=	43.99	(gm)	density	=	2.66	(gm/cc)	(analysis	in	mole	%)
	K0.01Na0.42Ca0.57Al1.57Si2.43O8
	G	=	-732603	(J)	H	=	-609852	(J)	S	=	99.54	(J/K)	V	=	16.54	(cc)	Cp	=	53.28	(J/K)
	albite	anorthite	sanidine
	41.68	56.88	1.44
spinel	mass	=	3.72	(gm)	density	=	3.83	(gm/cc)	(analysis	in	mole	%)
	Fe''0.32Mg0.69Fe'''0.18Al1.80Cr0.00Ti0.01O4
	G	=	-55203.7	(J)	H	=	-45383.6	(J)	S	=	7.96	(J/K)	V	=	0.97	(cc)	Cp	=	4.44	(J/K)
	chromite	hercynite	magnetite	spinel	ulvospinel
	0	21.69	9.16	68.53	0.62
Total	solids	mass	=	100.08	(gm)	density	=	3.02	(gm/cc)
	G	=	-1.57742e+06	(J)	H	=	-1.30411e+06	(J)	S	=	221.63	(J/K)	V	=	33.18	(cc)	Cp	=	120.2	(J/K)
Viscosity	of	the	System	cannot	be	computed.
System	mass	=	100.08	(gm)	density	=	3.02	(gm/cc)
	G	=	-1.57742e+06	(J)	H	=	-1.30411e+06	(J)	S	=	221.63	(J/K)	V	=	33.18	(cc)	Cp	=	120.2	(J/K)
Oxygen	delta	moles	=	-0.000739769	delta	grams	=	-0.0236717
	G	=	206.05	(J)	H	=	-22.88	(J)	S	=	-0.19	(J/K)	V	=	-75.85	(cc)	Cp	=	-0.03	(J/K)
**********----------**********
Title:	Dummy	Title
T	=	950	(C)	P	=	5	(kbars)	log(10)	f	O2	=	-11.24	delta	HM	=	-5.23	NNO	=	-0.22	QFM	=	0	COH	=	1.64	IW	=	4.22
Constraint	Flags:	fO2	path	=	QFM
olivine	mass	=	2.72	(gm)	density	=	3.52	(gm/cc)	(analysis	in	mole	%)
	(Ca0.00Mg0.66Fe''0.28Mn0.06Co0.00Ni0.00)2SiO4
	G	=	-36858.5	(J)	H	=	-29690.5	(J)	S	=	5.86	(J/K)	V	=	0.77	(cc)	Cp	=	3.09	(J/K)
	tephroite	fayalite	co-olivine	ni-olivine	monticellite	forsterite
	6.32	27.9	0	0	0.28	65.5
orthopyroxene	mass	=	36.61	(gm)	density	=	3.34	(gm/cc)	(analysis	in	mole	%)
	opx	Na0.00Ca0.05Fe''0.47Mg1.38Fe'''0.02Ti0.00Al0.17Si1.90O6
	G	=	-549940	(J)	H	=	-452125	(J)	S	=	79.97	(J/K)	V	=	10.95	(cc)	Cp	=	44.3	(J/K)
	diopside	clinoenstatit	hedenbergite	alumino-buffo	buffonite	essenite	jadeite
	-52.14	95.04	46.78	7.79	-6.92	9.1	0.35
clinopyroxene	mass	=	13.07	(gm)	density	=	3.31	(gm/cc)	(analysis	in	mole	%)
	cpx	Na0.05Ca0.81Fe''0.19Mg0.73Fe'''0.06Ti0.03Al0.34Si1.79O6
	G	=	-201912	(J)	H	=	-167874	(J)	S	=	27.83	(J/K)	V	=	3.95	(cc)	Cp	=	15.04	(J/K)
	diopside	clinoenstatit	hedenbergite	alumino-buffo	buffonite	essenite	jadeite
	41.28	14.15	19.11	15	-8.57	14.1	4.93
feldspar	mass	=	43.96	(gm)	density	=	2.66	(gm/cc)	(analysis	in	mole	%)
	K0.01Na0.42Ca0.57Al1.57Si2.43O8
	G	=	-731103	(J)	H	=	-609960	(J)	S	=	99.04	(J/K)	V	=	16.52	(cc)	Cp	=	53.19	(J/K)
	albite	anorthite	sanidine
	41.69	56.86	1.44
spinel	mass	=	3.73	(gm)	density	=	3.83	(gm/cc)	(analysis	in	mole	%)
	Fe''0.32Mg0.69Fe'''0.18Al1.81Cr0.00Ti0.01O4
	G	=	-55368	(J)	H	=	-45648.2	(J)	S	=	7.95	(J/K)	V	=	0.97	(cc)	Cp	=	4.45	(J/K)
	chromite	hercynite	magnetite	spinel	ulvospinel
	0	21.8	8.98	68.68	0.55
Total	solids	mass	=	100.08	(gm)	density	=	3.02	(gm/cc)
	G	=	-1.57518e+06	(J)	H	=	-1.3053e+06	(J)	S	=	220.65	(J/K)	V	=	33.17	(cc)	Cp	=	120.07	(J/K)
Viscosity	of	the	System	cannot	be	computed.
System	mass	=	100.08	(gm)	density	=	3.02	(gm/cc)
	G	=	-1.57518e+06	(J)	H	=	-1.3053e+06	(J)	S	=	220.65	(J/K)	V	=	33.17	(cc)	Cp	=	120.07	(J/K)
Oxygen	delta	moles	=	-0.000787878	delta	grams	=	-0.0252112
	G	=	217.48	(J)	H	=	-24.09	(J)	S	=	-0.2	(J/K)	V	=	-80.12	(cc)	Cp	=	-0.03	(J/K)
**********----------**********
Title:	Dummy	Title
T	=	940	(C)	P	=	5	(kbars)	log(10)	f	O2	=	-11.4	delta	HM	=	-5.23	NNO	=	-0.21	QFM	=	0	COH	=	1.63	IW	=	4.24
Constraint	Flags:	fO2	path	=	QFM
olivine	mass	=	2.63	(gm)	density	=	3.52	(gm/cc)	(analysis	in	mole	%)
	(Ca0.00Mg0.65Fe''0.28Mn0.07Co0.00Ni0.00)2SiO4
	G	=	-35544.1	(J)	H	=	-28696.4	(J)	S	=	5.64	(J/K)	V	=	0.75	(cc)	Cp	=	2.99	(J/K)
	tephroite	fayalite	co-olivine	ni-olivine	monticellite	forsterite
	6.54	27.99	0	0	0.34	65.13
orthopyroxene	mass	=	36.67	(gm)	density	=	3.34	(gm/cc)	(analysis	in	mole	%)
	opx	Na0.00Ca0.04Fe''0.47Mg1.38Fe'''0.02Ti0.00Al0.17Si1.90O6
	G	=	-550015	(J)	H	=	-453297	(J)	S	=	79.72	(J/K)	V	=	10.96	(cc)	Cp	=	44.33	(J/K)
	diopside	clinoenstatit	hedenbergite	alumino-buffo	buffonite	essenite	jadeite
	-52.24	95.15	46.88	7.77	-6.96	9.05	0.35
clinopyroxene	mass	=	13.14	(gm)	density	=	3.31	(gm/cc)	(analysis	in	mole	%)
	cpx	Na0.05Ca0.81Fe''0.19Mg0.72Fe'''0.05Ti0.03Al0.34Si1.79O6
	G	=	-202754	(J)	H	=	-168980	(J)	S	=	27.84	(J/K)	V	=	3.97	(cc)	Cp	=	15.1	(J/K)
	diopside	clinoenstatit	hedenbergite	alumino-buffo	buffonite	essenite	jadeite
	41.76	13.74	19.03	15.17	-8.66	14.05	4.92
feldspar	mass	=	43.86	(gm)	density	=	2.66	(gm/cc)	(analysis	in	mole	%)
	K0.01Na0.42Ca0.57Al1.57Si2.43O8
	G	=	-728531	(J)	H	=	-609160	(J)	S	=	98.4	(J/K)	V	=	16.48	(cc)	Cp	=	53.01	(J/K)
	albite	anorthite	sanidine
	41.78	56.77	1.45
spinel	mass	=	3.78	(gm)	density	=	3.83	(gm/cc)	(analysis	in	mole	%)
	Fe''0.32Mg0.69Fe'''0.18Al1.81Cr0.00Ti0.01O4
	G	=	-56118	(J)	H	=	-46375.6	(J)	S	=	8.03	(J/K)	V	=	0.99	(cc)	Cp	=	4.51	(J/K)
	chromite	hercynite	magnetite	spinel	ulvospinel
	0	21.56	9.02	68.8	0.61
Total	solids	mass	=	100.08	(gm)	density	=	3.02	(gm/cc)
	G	=	-1.57296e+06	(J)	H	=	-1.30651e+06	(J)	S	=	219.64	(J/K)	V	=	33.15	(cc)	Cp	=	119.94	(J/K)
Viscosity	of	the	System	cannot	be	computed.
System	mass	=	100.08	(gm)	density	=	3.02	(gm/cc)
	G	=	-1.57296e+06	(J)	H	=	-1.30651e+06	(J)	S	=	219.64	(J/K)	V	=	33.15	(cc)	Cp	=	119.94	(J/K)
Oxygen	delta	moles	=	-0.000821858	delta	grams	=	-0.0262985
	G	=	224.8	(J)	H	=	-24.83	(J)	S	=	-0.21	(J/K)	V	=	-82.9	(cc)	Cp	=	-0.03	(J/K)
**********----------**********
Title:	Dummy	Title
T	=	930	(C)	P	=	5	(kbars)	log(10)	f	O2	=	-11.57	delta	HM	=	-5.23	NNO	=	-0.21	QFM	=	0	COH	=	1.61	IW	=	4.26
Constraint	Flags:	fO2	path	=	QFM
olivine	mass	=	2.4	(gm)	density	=	3.53	(gm/cc)	(analysis	in	mole	%)
	(Ca0.00Mg0.65Fe''0.28Mn0.07Co0.00Ni0.00)2SiO4
	G	=	-32201.8	(J)	H	=	-26040.9	(J)	S	=	5.12	(J/K)	V	=	0.68	(cc)	Cp	=	2.71	(J/K)
	tephroite	fayalite	co-olivine	ni-olivine	monticellite	forsterite
	7.19	28.2	0	0	0.4	64.2
orthopyroxene	mass	=	36.83	(gm)	density	=	3.35	(gm/cc)	(analysis	in	mole	%)
	opx	Na0.00Ca0.04Fe''0.47Mg1.39Fe'''0.02Ti0.00Al0.17Si1.90O6
	G	=	-551529	(J)	H	=	-455633	(J)	S	=	79.7	(J/K)	V	=	11.01	(cc)	Cp	=	44.48	(J/K)
	diopside	clinoenstatit	hedenbergite	alumino-buffo	buffonite	essenite	jadeite
	-52.53	95.36	47.14	7.7	-6.96	8.96	0.34
clinopyroxene	mass	=	13.31	(gm)	density	=	3.31	(gm/cc)	(analysis	in	mole	%)
	cpx	Na0.05Ca0.82Fe''0.19Mg0.72Fe'''0.05Ti0.03Al0.34Si1.80O6
	G	=	-205397	(J)	H	=	-171621	(J)	S	=	28.07	(J/K)	V	=	4.03	(cc)	Cp	=	15.29	(J/K)
	diopside	clinoenstatit	hedenbergite	alumino-buffo	buffonite	essenite	jadeite
	42.92	12.97	18.71	15.28	-8.75	13.93	4.94
feldspar	mass	=	43.63	(gm)	density	=	2.66	(gm/cc)	(analysis	in	mole	%)
	K0.01Na0.42Ca0.57Al1.57Si2.43O8
	G	=	-723640	(J)	H	=	-606396	(J)	S	=	97.45	(J/K)	V	=	16.39	(cc)	Cp	=	52.67	(J/K)
	albite	anorthite	sanidine
	41.97	56.57	1.45
spinel	mass	=	3.91	(gm)	density	=	3.82	(gm/cc)	(analysis	in	mole	%)
	Fe''0.32Mg0.69Fe'''0.18Al1.81Cr0.00Ti0.01O4
	G	=	-57979.1	(J)	H	=	-48046.6	(J)	S	=	8.26	(J/K)	V	=	1.02	(cc)	Cp	=	4.66	(J/K)
	chromite	hercynite	magnetite	spinel	ulvospinel
	0	21.36	8.82	69.12	0.69
Total	solids	mass	=	100.08	(gm)	density	=	3.02	(gm/cc)
	G	=	-1.57075e+06	(J)	H	=	-1.30774e+06	(J)	S	=	218.6	(J/K)	V	=	33.12	(cc)	Cp	=	119.81	(J/K)
Viscosity	of	the	System	cannot	be	computed.
System	mass	=	100.08	(gm)	density	=	3.02	(gm/cc)
	G	=	-1.57075e+06	(J)	H	=	-1.30774e+06	(J)	S	=	218.6	(J/K)	V	=	33.12	(cc)	Cp	=	119.81	(J/K)
Oxygen	delta	moles	=	-0.000867282	delta	grams	=	-0.027752
	G	=	235.05	(J)	H	=	-25.9	(J)	S	=	-0.22	(J/K)	V	=	-86.76	(cc)	Cp	=	-0.03	(J/K)
**********----------**********
Title:	Dummy	Title
T	=	920	(C)	P	=	5	(kbars)	log(10)	f	O2	=	-11.73	delta	HM	=	-5.23	NNO	=	-0.2	QFM	=	0	COH	=	1.59	IW	=	4.29
Constraint	Flags:	fO2	path	=	QFM
olivine	mass	=	1.94	(gm)	density	=	3.56	(gm/cc)	(analysis	in	mole	%)
	(Ca0.00Mg0.62Fe''0.29Mn0.09Co0.00Ni0.00)2SiO4
	G	=	-25774.5	(J)	H	=	-20848	(J)	S	=	4.13	(J/K)	V	=	0.55	(cc)	Cp	=	2.18	(J/K)
	tephroite	fayalite	co-olivine	ni-olivine	monticellite	forsterite
	8.93	28.69	0	0	0.3	62.07
orthopyroxene	mass	=	37.18	(gm)	density	=	3.35	(gm/cc)	(analysis	in	mole	%)
	opx	Na0.00Ca0.04Fe''0.48Mg1.38Fe'''0.02Ti0.00Al0.17Si1.91O6
	G	=	-555165	(J)	H	=	-459656	(J)	S	=	80.05	(J/K)	V	=	11.1	(cc)	Cp	=	44.83	(J/K)
	diopside	clinoenstatit	hedenbergite	alumino-buffo	buffonite	essenite	jadeite
	-53.38	95.74	47.83	7.56	-6.89	8.8	0.33
clinopyroxene	mass	=	13.71	(gm)	density	=	3.31	(gm/cc)	(analysis	in	mole	%)
	cpx	Na0.05Ca0.83Fe''0.18Mg0.72Fe'''0.05Ti0.03Al0.34Si1.80O6
	G	=	-211697	(J)	H	=	-177386	(J)	S	=	28.76	(J/K)	V	=	4.15	(cc)	Cp	=	15.73	(J/K)
	diopside	clinoenstatit	hedenbergite	alumino-buffo	buffonite	essenite	jadeite
	45.25	11.6	17.9	15.31	-8.76	13.6	5.09
feldspar	mass	=	43.12	(gm)	density	=	2.66	(gm/cc)	(analysis	in	mole	%)
	K0.01Na0.42Ca0.56Al1.56Si2.44O8
	G	=	-714267	(J)	H	=	-599834	(J)	S	=	95.91	(J/K)	V	=	16.2	(cc)	Cp	=	52.01	(J/K)
	albite	anorthite	sanidine
	42.35	56.18	1.47
spinel	mass	=	4.12	(gm)	density	=	3.81	(gm/cc)	(analysis	in	mole	%)
	Fe''0.31Mg0.70Fe'''0.16Al1.83Cr0.00Ti0.01O4
	G	=	-61602.8	(J)	H	=	-51268.5	(J)	S	=	8.66	(J/K)	V	=	1.08	(cc)	Cp	=	4.92	(J/K)
	chromite	hercynite	magnetite	spinel	ulvospinel
	0	21.53	7.91	69.98	0.58
Total	solids	mass	=	100.07	(gm)	density	=	3.03	(gm/cc)
	G	=	-1.56851e+06	(J)	H	=	-1.30899e+06	(J)	S	=	217.5	(J/K)	V	=	33.08	(cc)	Cp	=	119.68	(J/K)
Viscosity	of	the	System	cannot	be	computed.
System	mass	=	100.07	(gm)	density	=	3.03	(gm/cc)
	G	=	-1.56851e+06	(J)	H	=	-1.30899e+06	(J)	S	=	217.5	(J/K)	V	=	33.08	(cc)	Cp	=	119.68	(J/K)
Oxygen	delta	moles	=	-0.000976753	delta	grams	=	-0.0312549
	G	=	262.28	(J)	H	=	-28.82	(J)	S	=	-0.24	(J/K)	V	=	-96.9	(cc)	Cp	=	-0.03	(J/K)
**********----------**********
Title:	Dummy	Title
T	=	910	(C)	P	=	5	(kbars)	log(10)	f	O2	=	-11.9	delta	HM	=	-5.23	NNO	=	-0.19	QFM	=	0	COH	=	1.58	IW	=	4.31
Constraint	Flags:	fO2	path	=	QFM
olivine	mass	=	1.81	(gm)	density	=	3.57	(gm/cc)	(analysis	in	mole	%)
	(Ca0.00Mg0.62Fe''0.29Mn0.10Co0.00Ni0.00)2SiO4
	G	=	-23869.2	(J)	H	=	-19340.5	(J)	S	=	3.83	(J/K)	V	=	0.51	(cc)	Cp	=	2.03	(J/K)
	tephroite	fayalite	co-olivine	ni-olivine	monticellite	forsterite
	9.62	28.87	0	0	0.26	61.25
garnet	mass	=	0.12	(gm)	density	=	3.79	(gm/cc)	(analysis	in	mole	%)
	(Ca0.14Fe''0.40Mg0.45)3Al2Si3O12
	G	=	-1802.49	(J)	H	=	-1502.12	(J)	S	=	0.25	(J/K)	V	=	0.03	(cc)	Cp	=	0.14	(J/K)
	almandine	grossular	pyrope
	40.14	14.39	45.47
orthopyroxene	mass	=	37.24	(gm)	density	=	3.35	(gm/cc)	(analysis	in	mole	%)
	opx	Na0.00Ca0.04Fe''0.48Mg1.38Fe'''0.02Ti0.00Al0.17Si1.91O6
	G	=	-555002	(J)	H	=	-460605	(J)	S	=	79.78	(J/K)	V	=	11.11	(cc)	Cp	=	44.85	(J/K)
	diopside	clinoenstatit	hedenbergite	alumino-buffo	buffonite	essenite	jadeite
	-53.68	95.85	48.09	7.56	-6.89	8.74	0.33
clinopyroxene	mass	=	13.87	(gm)	density	=	3.31	(gm/cc)	(analysis	in	mole	%)
	cpx	Na0.05Ca0.84Fe''0.18Mg0.72Fe'''0.05Ti0.03Al0.34Si1.80O6
	G	=	-213984	(J)	H	=	-179737	(J)	S	=	28.94	(J/K)	V	=	4.19	(cc)	Cp	=	15.9	(J/K)
	diopside	clinoenstatit	hedenbergite	alumino-buffo	buffonite	essenite	jadeite
	45.87	11.13	17.62	15.5	-8.73	13.45	5.16
feldspar	mass	=	42.88	(gm)	density	=	2.66	(gm/cc)	(analysis	in	mole	%)
	K0.01Na0.43Ca0.56Al1.56Si2.44O8
	G	=	-709322	(J)	H	=	-596980	(J)	S	=	94.95	(J/K)	V	=	16.11	(cc)	Cp	=	51.67	(J/K)
	albite	anorthite	sanidine
	42.54	55.98	1.48
spinel	mass	=	4.15	(gm)	density	=	3.8	(gm/cc)	(analysis	in	mole	%)
	Fe''0.30Mg0.70Fe'''0.15Al1.84Cr0.00Ti0.00O4
	G	=	-62314.3	(J)	H	=	-52041.8	(J)	S	=	8.68	(J/K)	V	=	1.09	(cc)	Cp	=	4.97	(J/K)
	chromite	hercynite	magnetite	spinel	ulvospinel
	0	21.9	7.51	70.34	0.25
Total	solids	mass	=	100.07	(gm)	density	=	3.03	(gm/cc)
	G	=	-1.56629e+06	(J)	H	=	-1.31021e+06	(J)	S	=	216.44	(J/K)	V	=	33.05	(cc)	Cp	=	119.54	(J/K)
Viscosity	of	the	System	cannot	be	computed.
System	mass	=	100.07	(gm)	density	=	3.03	(gm/cc)
	G	=	-1.56629e+06	(J)	H	=	-1.31021e+06	(J)	S	=	216.44	(J/K)	V	=	33.05	(cc)	Cp	=	119.54	(J/K)
Oxygen	delta	moles	=	-0.00105425	delta	grams	=	-0.0337349
	G	=	280.46	(J)	H	=	-30.73	(J)	S	=	-0.26	(J/K)	V	=	-103.71	(cc)	Cp	=	-0.04	(J/K)
**********----------**********
Title:	Dummy	Title
T	=	900	(C)	P	=	5	(kbars)	log(10)	f	O2	=	-12.08	delta	HM	=	-5.23	NNO	=	-0.19	QFM	=	0	COH	=	1.56	IW	=	4.33
Constraint	Flags:	fO2	path	=	QFM
olivine	mass	=	2.2	(gm)	density	=	3.54	(gm/cc)	(analysis	in	mole	%)
	(Ca0.00Mg0.64Fe''0.28Mn0.08Co0.00Ni0.00)2SiO4
	G	=	-29402.1	(J)	H	=	-23956	(J)	S	=	4.64	(J/K)	V	=	0.62	(cc)	Cp	=	2.48	(J/K)
	tephroite	fayalite	co-olivine	ni-olivine	monticellite	forsterite
	7.84	27.96	0	0	0.37	63.83
garnet	mass	=	1.99	(gm)	density	=	3.78	(gm/cc)	(analysis	in	mole	%)
	(Ca0.16Fe''0.39Mg0.45)3Al2Si3O12
	G	=	-29141.3	(J)	H	=	-24353.8	(J)	S	=	4.08	(J/K)	V	=	0.53	(cc)	Cp	=	2.25	(J/K)
	almandine	grossular	pyrope
	39.24	15.95	44.81
orthopyroxene	mass	=	35.88	(gm)	density	=	3.35	(gm/cc)	(analysis	in	mole	%)
	opx	Na0.00Ca0.04Fe''0.47Mg1.39Fe'''0.02Ti0.00Al0.17Si1.91O6
	G	=	-535525	(J)	H	=	-445706	(J)	S	=	76.56	(J/K)	V	=	10.72	(cc)	Cp	=	43.21	(J/K)
	diopside	clinoenstatit	hedenbergite	alumino-buffo	buffonite	essenite	jadeite
	-52.29	95.54	46.98	7.66	-6.95	8.71	0.34
clinopyroxene	mass	=	13.63	(gm)	density	=	3.31	(gm/cc)	(analysis	in	mole	%)
	cpx	Na0.05Ca0.83Fe''0.18Mg0.72Fe'''0.05Ti0.03Al0.34Si1.80O6
	G	=	-209911	(J)	H	=	-176671	(J)	S	=	28.33	(J/K)	V	=	4.12	(cc)	Cp	=	15.61	(J/K)
	diopside	clinoenstatit	hedenbergite	alumino-buffo	buffonite	essenite	jadeite
	44.63	11.98	17.92	15.57	-8.71	13.51	5.09
feldspar	mass	=	42.65	(gm)	density	=	2.66	(gm/cc)	(an
