# Supplementary material for: Derivation of intermediate to silicic magma from the basalt analyzed at the Vega 2 landing site, Venus
Source: PLoS One. 2018 Mar 27;13(3):e0194155. doi: 10.1371/journal.pone.0194155 (PMC5870967; doi:10.1371/journal.pone.0194155)
Supplement: S6 Table — The results presented in this file are the raw output data generated by Rhyolite-MELTS for dry fractional crystallization of Vega 2 basalt (kieserite-adjusted) listed in Table 1. The relative oxidation state is fixed to the FMQ buffer, pressures of 0.01, 0.1 and 0.5 GPa. The liquid compositions are the basis of the model curves presented in Fig 5 of the text. (XLS) [file pone.0194155.s006.xls]

## Sheet: GPa 0.01
**********----------**********
T	=	1500	(C)	P	=	0.1	(kbars)	log(10)	f	O2	=	-5.49	delta	HM	=	-5.52	NNO	=	-0.79	QFM	=	0	COH	=	2.47	IW	=	3.17
Constraint	Flags:	fO2	path	=	QFM	Fractionate	Solids
Liquid	mass	=	100.12	(gm)	density	=	2.61	(gm/cc)	viscosity	=	1.39	(log	10	poise)	(analysis	in	wt	%)
	G	=	-1.73174e+06	(J)	H	=	-1.20765e+06	(J)	S	=	295.57	(J/K)	V	=	38.32	(cc)	Cp	=	152.67	(J/K)
	SiO2	TiO2	Al2O3	Fe2O3	Cr2O3	FeO	MnO	MgO	NiO	CoO	CaO	Na2O	K2O	P2O5	H2O	CO2	SO3	Cl2O-1	F2O-1
	51.55	0.23	18.09	1.23	0	7.6	0.16	10.3	0	0	8.48	2.26	0.11	0	0	0	0	0	0
Total	solids	mass	=	0	(gm)	density	=	0	(gm/cc)
	G	=	0	(J)	H	=	0	(J)	S	=	0	(J/K)	V	=	0	(cc)	Cp	=	0	(J/K)
Summary	of	all	fractionated	phases:	(total	mass	=	0	grams)
Viscosity	of	the	System:	1.39	(log	10	poise)
System	mass	=	100.12	(gm)	density	=	2.61	(gm/cc)
	G	=	-1.73174e+06	(J)	H	=	-1.20765e+06	(J)	S	=	295.57	(J/K)	V	=	38.32	(cc)	Cp	=	152.67	(J/K)
Oxygen	delta	moles	=	1.11022e-16	delta	grams	=	3.55258e-15
	G	=	0	(J)	H	=	0	(J)	S	=	0	(J/K)	V	=	0	(cc)	Cp	=	0	(J/K)
**********----------**********
Title:	Dummy	Title
T	=	1490	(C)	P	=	0.1	(kbars)	log(10)	f	O2	=	-5.57	delta	HM	=	-5.52	NNO	=	-0.79	QFM	=	0	COH	=	2.46	IW	=	3.18
Constraint	Flags:	fO2	path	=	QFM	Fractionate	Solids
Liquid	mass	=	100.12	(gm)	density	=	2.61	(gm/cc)	viscosity	=	1.42	(log	10	poise)	(analysis	in	wt	%)
	G	=	-1.72879e+06	(J)	H	=	-1.20918e+06	(J)	S	=	294.7	(J/K)	V	=	38.29	(cc)	Cp	=	152.67	(J/K)
	SiO2	TiO2	Al2O3	Fe2O3	Cr2O3	FeO	MnO	MgO	NiO	CoO	CaO	Na2O	K2O	P2O5	H2O	CO2	SO3	Cl2O-1	F2O-1
	51.55	0.23	18.09	1.23	0	7.6	0.16	10.3	0	0	8.48	2.26	0.11	0	0	0	0	0	0
Total	solids	mass	=	0	(gm)	density	=	0	(gm/cc)
	G	=	0	(J)	H	=	0	(J)	S	=	0	(J/K)	V	=	0	(cc)	Cp	=	0	(J/K)
Summary	of	all	fractionated	phases:	(total	mass	=	0	grams)
Viscosity	of	the	System:	1.42	(log	10	poise)
System	mass	=	100.12	(gm)	density	=	2.61	(gm/cc)
	G	=	-1.72879e+06	(J)	H	=	-1.20918e+06	(J)	S	=	294.7	(J/K)	V	=	38.29	(cc)	Cp	=	152.67	(J/K)
Oxygen	delta	moles	=	1.53499e-06	delta	grams	=	4.91178e-05
	G	=	-0.64	(J)	H	=	0.08	(J)	S	=	0	(J/K)	V	=	0.23	(cc)	Cp	=	0	(J/K)
**********----------**********
Title:	Dummy	Title
T	=	1480	(C)	P	=	0.1	(kbars)	log(10)	f	O2	=	-5.65	delta	HM	=	-5.52	NNO	=	-0.79	QFM	=	0	COH	=	2.46	IW	=	3.19
Constraint	Flags:	fO2	path	=	QFM	Fractionate	Solids
Liquid	mass	=	100.12	(gm)	density	=	2.62	(gm/cc)	viscosity	=	1.45	(log	10	poise)	(analysis	in	wt	%)
	G	=	-1.72585e+06	(J)	H	=	-1.21071e+06	(J)	S	=	293.84	(J/K)	V	=	38.27	(cc)	Cp	=	152.67	(J/K)
	SiO2	TiO2	Al2O3	Fe2O3	Cr2O3	FeO	MnO	MgO	NiO	CoO	CaO	Na2O	K2O	P2O5	H2O	CO2	SO3	Cl2O-1	F2O-1
	51.55	0.23	18.09	1.24	0	7.6	0.16	10.3	0	0	8.48	2.26	0.11	0	0	0	0	0	0
Total	solids	mass	=	0	(gm)	density	=	0	(gm/cc)
	G	=	0	(J)	H	=	0	(J)	S	=	0	(J/K)	V	=	0	(cc)	Cp	=	0	(J/K)
Summary	of	all	fractionated	phases:	(total	mass	=	0	grams)
Viscosity	of	the	System:	1.45	(log	10	poise)
System	mass	=	100.12	(gm)	density	=	2.62	(gm/cc)
	G	=	-1.72585e+06	(J)	H	=	-1.21071e+06	(J)	S	=	293.84	(J/K)	V	=	38.27	(cc)	Cp	=	152.67	(J/K)
Oxygen	delta	moles	=	3.45564e-06	delta	grams	=	0.000110576
	G	=	-1.43	(J)	H	=	0.17	(J)	S	=	0	(J/K)	V	=	0.5	(cc)	Cp	=	0	(J/K)
**********----------**********
Title:	Dummy	Title
T	=	1470	(C)	P	=	0.1	(kbars)	log(10)	f	O2	=	-5.73	delta	HM	=	-5.52	NNO	=	-0.78	QFM	=	0	COH	=	2.45	IW	=	3.2
Constraint	Flags:	fO2	path	=	QFM	Fractionate	Solids
Liquid	mass	=	100.12	(gm)	density	=	2.62	(gm/cc)	viscosity	=	1.48	(log	10	poise)	(analysis	in	wt	%)
	G	=	-1.72291e+06	(J)	H	=	-1.21224e+06	(J)	S	=	292.96	(J/K)	V	=	38.25	(cc)	Cp	=	152.67	(J/K)
	SiO2	TiO2	Al2O3	Fe2O3	Cr2O3	FeO	MnO	MgO	NiO	CoO	CaO	Na2O	K2O	P2O5	H2O	CO2	SO3	Cl2O-1	F2O-1
	51.55	0.23	18.09	1.24	0	7.6	0.16	10.3	0	0	8.48	2.26	0.11	0	0	0	0	0	0
Total	solids	mass	=	0	(gm)	density	=	0	(gm/cc)
	G	=	0	(J)	H	=	0	(J)	S	=	0	(J/K)	V	=	0	(cc)	Cp	=	0	(J/K)
Summary	of	all	fractionated	phases:	(total	mass	=	0	grams)
Viscosity	of	the	System:	1.48	(log	10	poise)
System	mass	=	100.12	(gm)	density	=	2.62	(gm/cc)
	G	=	-1.72291e+06	(J)	H	=	-1.21224e+06	(J)	S	=	292.96	(J/K)	V	=	38.25	(cc)	Cp	=	152.67	(J/K)
Oxygen	delta	moles	=	5.77118e-06	delta	grams	=	0.000184671
	G	=	-2.37	(J)	H	=	0.29	(J)	S	=	0	(J/K)	V	=	0.84	(cc)	Cp	=	0	(J/K)
**********----------**********
Title:	Dummy	Title
T	=	1460	(C)	P	=	0.1	(kbars)	log(10)	f	O2	=	-5.81	delta	HM	=	-5.53	NNO	=	-0.78	QFM	=	0	COH	=	2.44	IW	=	3.21
Constraint	Flags:	fO2	path	=	QFM	Fractionate	Solids
Liquid	mass	=	100.12	(gm)	density	=	2.62	(gm/cc)	viscosity	=	1.52	(log	10	poise)	(analysis	in	wt	%)
	G	=	-1.71999e+06	(J)	H	=	-1.21376e+06	(J)	S	=	292.08	(J/K)	V	=	38.23	(cc)	Cp	=	152.67	(J/K)
	SiO2	TiO2	Al2O3	Fe2O3	Cr2O3	FeO	MnO	MgO	NiO	CoO	CaO	Na2O	K2O	P2O5	H2O	CO2	SO3	Cl2O-1	F2O-1
	51.55	0.23	18.09	1.24	0	7.6	0.16	10.3	0	0	8.48	2.26	0.11	0	0	0	0	0	0
Total	solids	mass	=	0	(gm)	density	=	0	(gm/cc)
	G	=	0	(J)	H	=	0	(J)	S	=	0	(J/K)	V	=	0	(cc)	Cp	=	0	(J/K)
Summary	of	all	fractionated	phases:	(total	mass	=	0	grams)
Viscosity	of	the	System:	1.52	(log	10	poise)
System	mass	=	100.12	(gm)	density	=	2.62	(gm/cc)
	G	=	-1.71999e+06	(J)	H	=	-1.21376e+06	(J)	S	=	292.08	(J/K)	V	=	38.23	(cc)	Cp	=	152.67	(J/K)
Oxygen	delta	moles	=	8.49119e-06	delta	grams	=	0.000271708
	G	=	-3.46	(J)	H	=	0.42	(J)	S	=	0	(J/K)	V	=	1.22	(cc)	Cp	=	0	(J/K)
**********----------**********
Title:	Dummy	Title
T	=	1450	(C)	P	=	0.1	(kbars)	log(10)	f	O2	=	-5.89	delta	HM	=	-5.53	NNO	=	-0.78	QFM	=	0	COH	=	2.44	IW	=	3.21
Constraint	Flags:	fO2	path	=	QFM	Fractionate	Solids
Liquid	mass	=	100.12	(gm)	density	=	2.62	(gm/cc)	viscosity	=	1.55	(log	10	poise)	(analysis	in	wt	%)
	G	=	-1.71708e+06	(J)	H	=	-1.21529e+06	(J)	S	=	291.2	(J/K)	V	=	38.2	(cc)	Cp	=	152.67	(J/K)
	SiO2	TiO2	Al2O3	Fe2O3	Cr2O3	FeO	MnO	MgO	NiO	CoO	CaO	Na2O	K2O	P2O5	H2O	CO2	SO3	Cl2O-1	F2O-1
	51.55	0.23	18.09	1.24	0	7.6	0.16	10.3	0	0	8.48	2.26	0.11	0	0	0	0	0	0
Total	solids	mass	=	0	(gm)	density	=	0	(gm/cc)
	G	=	0	(J)	H	=	0	(J)	S	=	0	(J/K)	V	=	0	(cc)	Cp	=	0	(J/K)
Summary	of	all	fractionated	phases:	(total	mass	=	0	grams)
Viscosity	of	the	System:	1.55	(log	10	poise)
System	mass	=	100.12	(gm)	density	=	2.62	(gm/cc)
	G	=	-1.71708e+06	(J)	H	=	-1.21529e+06	(J)	S	=	291.2	(J/K)	V	=	38.2	(cc)	Cp	=	152.67	(J/K)
Oxygen	delta	moles	=	1.16256e-05	delta	grams	=	0.000372006
	G	=	-4.7	(J)	H	=	0.57	(J)	S	=	0	(J/K)	V	=	1.67	(cc)	Cp	=	0	(J/K)
**********----------**********
Title:	Dummy	Title
T	=	1440	(C)	P	=	0.1	(kbars)	log(10)	f	O2	=	-5.97	delta	HM	=	-5.53	NNO	=	-0.78	QFM	=	0	COH	=	2.43	IW	=	3.22
Constraint	Flags:	fO2	path	=	QFM	Fractionate	Solids
Liquid	mass	=	100.12	(gm)	density	=	2.62	(gm/cc)	viscosity	=	1.58	(log	10	poise)	(analysis	in	wt	%)
	G	=	-1.71417e+06	(J)	H	=	-1.21682e+06	(J)	S	=	290.31	(J/K)	V	=	38.18	(cc)	Cp	=	152.67	(J/K)
	SiO2	TiO2	Al2O3	Fe2O3	Cr2O3	FeO	MnO	MgO	NiO	CoO	CaO	Na2O	K2O	P2O5	H2O	CO2	SO3	Cl2O-1	F2O-1
	51.55	0.23	18.09	1.24	0	7.59	0.16	10.3	0	0	8.48	2.26	0.11	0	0	0	0	0	0
Total	solids	mass	=	0	(gm)	density	=	0	(gm/cc)
	G	=	0	(J)	H	=	0	(J)	S	=	0	(J/K)	V	=	0	(cc)	Cp	=	0	(J/K)
Summary	of	all	fractionated	phases:	(total	mass	=	0	grams)
Viscosity	of	the	System:	1.58	(log	10	poise)
System	mass	=	100.12	(gm)	density	=	2.62	(gm/cc)
	G	=	-1.71417e+06	(J)	H	=	-1.21682e+06	(J)	S	=	290.31	(J/K)	V	=	38.18	(cc)	Cp	=	152.67	(J/K)
Oxygen	delta	moles	=	1.51848e-05	delta	grams	=	0.000485894
	G	=	-6.1	(J)	H	=	0.74	(J)	S	=	0	(J/K)	V	=	2.16	(cc)	Cp	=	0	(J/K)
**********----------**********
Title:	Dummy	Title
T	=	1430	(C)	P	=	0.1	(kbars)	log(10)	f	O2	=	-6.05	delta	HM	=	-5.53	NNO	=	-0.78	QFM	=	0	COH	=	2.42	IW	=	3.23
Constraint	Flags:	fO2	path	=	QFM	Fractionate	Solids
Liquid	mass	=	100.12	(gm)	density	=	2.62	(gm/cc)	viscosity	=	1.62	(log	10	poise)	(analysis	in	wt	%)
	G	=	-1.71127e+06	(J)	H	=	-1.21835e+06	(J)	S	=	289.42	(J/K)	V	=	38.16	(cc)	Cp	=	152.67	(J/K)
	SiO2	TiO2	Al2O3	Fe2O3	Cr2O3	FeO	MnO	MgO	NiO	CoO	CaO	Na2O	K2O	P2O5	H2O	CO2	SO3	Cl2O-1	F2O-1
	51.55	0.23	18.09	1.24	0	7.59	0.16	10.3	0	0	8.48	2.26	0.11	0	0	0	0	0	0
Total	solids	mass	=	0	(gm)	density	=	0	(gm/cc)
	G	=	0	(J)	H	=	0	(J)	S	=	0	(J/K)	V	=	0	(cc)	Cp	=	0	(J/K)
Summary	of	all	fractionated	phases:	(total	mass	=	0	grams)
Viscosity	of	the	System:	1.62	(log	10	poise)
System	mass	=	100.12	(gm)	density	=	2.62	(gm/cc)
	G	=	-1.71127e+06	(J)	H	=	-1.21835e+06	(J)	S	=	289.42	(J/K)	V	=	38.16	(cc)	Cp	=	152.67	(J/K)
Oxygen	delta	moles	=	1.91793e-05	delta	grams	=	0.000613716
	G	=	-7.66	(J)	H	=	0.92	(J)	S	=	0.01	(J/K)	V	=	2.72	(cc)	Cp	=	0	(J/K)
**********----------**********
Title:	Dummy	Title
T	=	1420	(C)	P	=	0.1	(kbars)	log(10)	f	O2	=	-6.14	delta	HM	=	-5.53	NNO	=	-0.78	QFM	=	0	COH	=	2.41	IW	=	3.24
Constraint	Flags:	fO2	path	=	QFM	Fractionate	Solids
Liquid	mass	=	100.12	(gm)	density	=	2.63	(gm/cc)	viscosity	=	1.65	(log	10	poise)	(analysis	in	wt	%)
	G	=	-1.70839e+06	(J)	H	=	-1.21988e+06	(J)	S	=	288.52	(J/K)	V	=	38.14	(cc)	Cp	=	152.67	(J/K)
	SiO2	TiO2	Al2O3	Fe2O3	Cr2O3	FeO	MnO	MgO	NiO	CoO	CaO	Na2O	K2O	P2O5	H2O	CO2	SO3	Cl2O-1	F2O-1
	51.55	0.23	18.09	1.24	0	7.59	0.16	10.3	0	0	8.48	2.26	0.11	0	0	0	0	0	0
Total	solids	mass	=	0	(gm)	density	=	0	(gm/cc)
	G	=	0	(J)	H	=	0	(J)	S	=	0	(J/K)	V	=	0	(cc)	Cp	=	0	(J/K)
Summary	of	all	fractionated	phases:	(total	mass	=	0	grams)
Viscosity	of	the	System:	1.65	(log	10	poise)
System	mass	=	100.12	(gm)	density	=	2.63	(gm/cc)
	G	=	-1.70839e+06	(J)	H	=	-1.21988e+06	(J)	S	=	288.52	(J/K)	V	=	38.14	(cc)	Cp	=	152.67	(J/K)
Oxygen	delta	moles	=	2.36205e-05	delta	grams	=	0.000755827
	G	=	-9.37	(J)	H	=	1.13	(J)	S	=	0.01	(J/K)	V	=	3.33	(cc)	Cp	=	0	(J/K)
**********----------**********
Title:	Dummy	Title
T	=	1410	(C)	P	=	0.1	(kbars)	log(10)	f	O2	=	-6.23	delta	HM	=	-5.54	NNO	=	-0.77	QFM	=	0	COH	=	2.41	IW	=	3.25
Constraint	Flags:	fO2	path	=	QFM	Fractionate	Solids
Liquid	mass	=	100.12	(gm)	density	=	2.63	(gm/cc)	viscosity	=	1.69	(log	10	poise)	(analysis	in	wt	%)
	G	=	-1.70551e+06	(J)	H	=	-1.22141e+06	(J)	S	=	287.62	(J/K)	V	=	38.11	(cc)	Cp	=	152.68	(J/K)
	SiO2	TiO2	Al2O3	Fe2O3	Cr2O3	FeO	MnO	MgO	NiO	CoO	CaO	Na2O	K2O	P2O5	H2O	CO2	SO3	Cl2O-1	F2O-1
	51.55	0.23	18.09	1.24	0	7.59	0.16	10.3	0	0	8.48	2.26	0.11	0	0	0	0	0	0
Total	solids	mass	=	0	(gm)	density	=	0	(gm/cc)
	G	=	0	(J)	H	=	0	(J)	S	=	0	(J/K)	V	=	0	(cc)	Cp	=	0	(J/K)
Summary	of	all	fractionated	phases:	(total	mass	=	0	grams)
Viscosity	of	the	System:	1.69	(log	10	poise)
System	mass	=	100.12	(gm)	density	=	2.63	(gm/cc)
	G	=	-1.70551e+06	(J)	H	=	-1.22141e+06	(J)	S	=	287.62	(J/K)	V	=	38.11	(cc)	Cp	=	152.68	(J/K)
Oxygen	delta	moles	=	2.85197e-05	delta	grams	=	0.000912597
	G	=	-11.24	(J)	H	=	1.35	(J)	S	=	0.01	(J/K)	V	=	3.99	(cc)	Cp	=	0	(J/K)
**********----------**********
Title:	Dummy	Title
T	=	1400	(C)	P	=	0.1	(kbars)	log(10)	f	O2	=	-6.31	delta	HM	=	-5.54	NNO	=	-0.77	QFM	=	0	COH	=	2.4	IW	=	3.26
Constraint	Flags:	fO2	path	=	QFM	Fractionate	Solids
Liquid	mass	=	100.12	(gm)	density	=	2.63	(gm/cc)	viscosity	=	1.72	(log	10	poise)	(analysis	in	wt	%)
	G	=	-1.70264e+06	(J)	H	=	-1.22294e+06	(J)	S	=	286.71	(J/K)	V	=	38.09	(cc)	Cp	=	152.68	(J/K)
	SiO2	TiO2	Al2O3	Fe2O3	Cr2O3	FeO	MnO	MgO	NiO	CoO	CaO	Na2O	K2O	P2O5	H2O	CO2	SO3	Cl2O-1	F2O-1
	51.55	0.23	18.09	1.24	0	7.59	0.16	10.3	0	0	8.48	2.26	0.11	0	0	0	0	0	0
Total	solids	mass	=	0	(gm)	density	=	0	(gm/cc)
	G	=	0	(J)	H	=	0	(J)	S	=	0	(J/K)	V	=	0	(cc)	Cp	=	0	(J/K)
Summary	of	all	fractionated	phases:	(total	mass	=	0	grams)
Viscosity	of	the	System:	1.72	(log	10	poise)
System	mass	=	100.12	(gm)	density	=	2.63	(gm/cc)
	G	=	-1.70264e+06	(J)	H	=	-1.22294e+06	(J)	S	=	286.71	(J/K)	V	=	38.09	(cc)	Cp	=	152.68	(J/K)
Oxygen	delta	moles	=	3.38891e-05	delta	grams	=	0.00108441
	G	=	-13.27	(J)	H	=	1.59	(J)	S	=	0.01	(J/K)	V	=	4.71	(cc)	Cp	=	0	(J/K)
**********----------**********
Title:	Dummy	Title
T	=	1390	(C)	P	=	0.1	(kbars)	log(10)	f	O2	=	-6.4	delta	HM	=	-5.54	NNO	=	-0.77	QFM	=	0	COH	=	2.39	IW	=	3.26
Constraint	Flags:	fO2	path	=	QFM	Fractionate	Solids
Liquid	mass	=	100.13	(gm)	density	=	2.63	(gm/cc)	viscosity	=	1.76	(log	10	poise)	(analysis	in	wt	%)
	G	=	-1.69978e+06	(J)	H	=	-1.22447e+06	(J)	S	=	285.79	(J/K)	V	=	38.07	(cc)	Cp	=	152.68	(J/K)
	SiO2	TiO2	Al2O3	Fe2O3	Cr2O3	FeO	MnO	MgO	NiO	CoO	CaO	Na2O	K2O	P2O5	H2O	CO2	SO3	Cl2O-1	F2O-1
	51.55	0.23	18.09	1.25	0	7.59	0.16	10.3	0	0	8.48	2.26	0.11	0	0	0	0	0	0
Total	solids	mass	=	0	(gm)	density	=	0	(gm/cc)
	G	=	0	(J)	H	=	0	(J)	S	=	0	(J/K)	V	=	0	(cc)	Cp	=	0	(J/K)
Summary	of	all	fractionated	phases:	(total	mass	=	0	grams)
Viscosity	of	the	System:	1.76	(log	10	poise)
System	mass	=	100.13	(gm)	density	=	2.63	(gm/cc)
	G	=	-1.69978e+06	(J)	H	=	-1.22447e+06	(J)	S	=	285.79	(J/K)	V	=	38.07	(cc)	Cp	=	152.68	(J/K)
Oxygen	delta	moles	=	3.97411e-05	delta	grams	=	0.00127167
	G	=	-15.46	(J)	H	=	1.85	(J)	S	=	0.01	(J/K)	V	=	5.5	(cc)	Cp	=	0	(J/K)
**********----------**********
Title:	Dummy	Title
T	=	1380	(C)	P	=	0.1	(kbars)	log(10)	f	O2	=	-6.49	delta	HM	=	-5.54	NNO	=	-0.77	QFM	=	0	COH	=	2.38	IW	=	3.27
Constraint	Flags:	fO2	path	=	QFM	Fractionate	Solids
Liquid	mass	=	100.13	(gm)	density	=	2.63	(gm/cc)	viscosity	=	1.8	(log	10	poise)	(analysis	in	wt	%)
	G	=	-1.69693e+06	(J)	H	=	-1.22599e+06	(J)	S	=	284.87	(J/K)	V	=	38.05	(cc)	Cp	=	152.68	(J/K)
	SiO2	TiO2	Al2O3	Fe2O3	Cr2O3	FeO	MnO	MgO	NiO	CoO	CaO	Na2O	K2O	P2O5	H2O	CO2	SO3	Cl2O-1	F2O-1
	51.55	0.23	18.09	1.25	0	7.59	0.16	10.3	0	0	8.48	2.26	0.11	0	0	0	0	0	0
Total	solids	mass	=	0	(gm)	density	=	0	(gm/cc)
	G	=	0	(J)	H	=	0	(J)	S	=	0	(J/K)	V	=	0	(cc)	Cp	=	0	(J/K)
Summary	of	all	fractionated	phases:	(total	mass	=	0	grams)
Viscosity	of	the	System:	1.8	(log	10	poise)
System	mass	=	100.13	(gm)	density	=	2.63	(gm/cc)
	G	=	-1.69693e+06	(J)	H	=	-1.22599e+06	(J)	S	=	284.87	(J/K)	V	=	38.05	(cc)	Cp	=	152.68	(J/K)
Oxygen	delta	moles	=	4.60887e-05	delta	grams	=	0.00147478
	G	=	-17.8	(J)	H	=	2.13	(J)	S	=	0.01	(J/K)	V	=	6.33	(cc)	Cp	=	0	(J/K)
**********----------**********
Title:	Dummy	Title
T	=	1370	(C)	P	=	0.1	(kbars)	log(10)	f	O2	=	-6.58	delta	HM	=	-5.55	NNO	=	-0.77	QFM	=	0	COH	=	2.38	IW	=	3.28
Constraint	Flags:	fO2	path	=	QFM	Fractionate	Solids
Liquid	mass	=	100.13	(gm)	density	=	2.63	(gm/cc)	viscosity	=	1.83	(log	10	poise)	(analysis	in	wt	%)
	G	=	-1.69409e+06	(J)	H	=	-1.22752e+06	(J)	S	=	283.95	(J/K)	V	=	38.02	(cc)	Cp	=	152.68	(J/K)
	SiO2	TiO2	Al2O3	Fe2O3	Cr2O3	FeO	MnO	MgO	NiO	CoO	CaO	Na2O	K2O	P2O5	H2O	CO2	SO3	Cl2O-1	F2O-1
	51.55	0.23	18.09	1.25	0	7.58	0.16	10.3	0	0	8.48	2.26	0.11	0	0	0	0	0	0
Total	solids	mass	=	0	(gm)	density	=	0	(gm/cc)
	G	=	0	(J)	H	=	0	(J)	S	=	0	(J/K)	V	=	0	(cc)	Cp	=	0	(J/K)
Summary	of	all	fractionated	phases:	(total	mass	=	0	grams)
Viscosity	of	the	System:	1.83	(log	10	poise)
System	mass	=	100.13	(gm)	density	=	2.63	(gm/cc)
	G	=	-1.69409e+06	(J)	H	=	-1.22752e+06	(J)	S	=	283.95	(J/K)	V	=	38.02	(cc)	Cp	=	152.68	(J/K)
Oxygen	delta	moles	=	5.29453e-05	delta	grams	=	0.00169419
	G	=	-20.31	(J)	H	=	2.43	(J)	S	=	0.01	(J/K)	V	=	7.23	(cc)	Cp	=	0	(J/K)
**********----------**********
Title:	Dummy	Title
T	=	1360	(C)	P	=	0.1	(kbars)	log(10)	f	O2	=	-6.67	delta	HM	=	-5.55	NNO	=	-0.76	QFM	=	0	COH	=	2.37	IW	=	3.29
Constraint	Flags:	fO2	path	=	QFM	Fractionate	Solids
Liquid	mass	=	100.13	(gm)	density	=	2.63	(gm/cc)	viscosity	=	1.87	(log	10	poise)	(analysis	in	wt	%)
	G	=	-1.69126e+06	(J)	H	=	-1.22905e+06	(J)	S	=	283.02	(J/K)	V	=	38	(cc)	Cp	=	152.68	(J/K)
	SiO2	TiO2	Al2O3	Fe2O3	Cr2O3	FeO	MnO	MgO	NiO	CoO	CaO	Na2O	K2O	P2O5	H2O	CO2	SO3	Cl2O-1	F2O-1
	51.55	0.23	18.09	1.25	0	7.58	0.16	10.3	0	0	8.48	2.26	0.11	0	0	0	0	0	0
Total	solids	mass	=	0	(gm)	density	=	0	(gm/cc)
	G	=	0	(J)	H	=	0	(J)	S	=	0	(J/K)	V	=	0	(cc)	Cp	=	0	(J/K)
Summary	of	all	fractionated	phases:	(total	mass	=	0	grams)
Viscosity	of	the	System:	1.87	(log	10	poise)
System	mass	=	100.13	(gm)	density	=	2.63	(gm/cc)
	G	=	-1.69126e+06	(J)	H	=	-1.22905e+06	(J)	S	=	283.02	(J/K)	V	=	38	(cc)	Cp	=	152.68	(J/K)
Oxygen	delta	moles	=	6.03251e-05	delta	grams	=	0.00193033
	G	=	-22.99	(J)	H	=	2.74	(J)	S	=	0.02	(J/K)	V	=	8.19	(cc)	Cp	=	0	(J/K)
**********----------**********
Title:	Dummy	Title
T	=	1350	(C)	P	=	0.1	(kbars)	log(10)	f	O2	=	-6.76	delta	HM	=	-5.55	NNO	=	-0.76	QFM	=	0	COH	=	2.36	IW	=	3.3
Constraint	Flags:	fO2	path	=	QFM	Fractionate	Solids
Liquid	mass	=	100.13	(gm)	density	=	2.64	(gm/cc)	viscosity	=	1.91	(log	10	poise)	(analysis	in	wt	%)
	G	=	-1.68844e+06	(J)	H	=	-1.23059e+06	(J)	S	=	282.08	(J/K)	V	=	37.98	(cc)	Cp	=	152.68	(J/K)
	SiO2	TiO2	Al2O3	Fe2O3	Cr2O3	FeO	MnO	MgO	NiO	CoO	CaO	Na2O	K2O	P2O5	H2O	CO2	SO3	Cl2O-1	F2O-1
	51.55	0.23	18.09	1.26	0	7.58	0.16	10.3	0	0	8.48	2.26	0.11	0	0	0	0	0	0
Total	solids	mass	=	0	(gm)	density	=	0	(gm/cc)
	G	=	0	(J)	H	=	0	(J)	S	=	0	(J/K)	V	=	0	(cc)	Cp	=	0	(J/K)
Summary	of	all	fractionated	phases:	(total	mass	=	0	grams)
Viscosity	of	the	System:	1.91	(log	10	poise)
System	mass	=	100.13	(gm)	density	=	2.64	(gm/cc)
	G	=	-1.68844e+06	(J)	H	=	-1.23059e+06	(J)	S	=	282.08	(J/K)	V	=	37.98	(cc)	Cp	=	152.68	(J/K)
Oxygen	delta	moles	=	6.82426e-05	delta	grams	=	0.00218368
	G	=	-25.83	(J)	H	=	3.08	(J)	S	=	0.02	(J/K)	V	=	9.21	(cc)	Cp	=	0	(J/K)
**********----------**********
Title:	Dummy	Title
T	=	1340	(C)	P	=	0.1	(kbars)	log(10)	f	O2	=	-6.85	delta	HM	=	-5.55	NNO	=	-0.76	QFM	=	0	COH	=	2.35	IW	=	3.31
Constraint	Flags:	fO2	path	=	QFM	Fractionate	Solids
Liquid	mass	=	100.13	(gm)	density	=	2.64	(gm/cc)	viscosity	=	1.95	(log	10	poise)	(analysis	in	wt	%)
	G	=	-1.68563e+06	(J)	H	=	-1.23212e+06	(J)	S	=	281.14	(J/K)	V	=	37.96	(cc)	Cp	=	152.68	(J/K)
	SiO2	TiO2	Al2O3	Fe2O3	Cr2O3	FeO	MnO	MgO	NiO	CoO	CaO	Na2O	K2O	P2O5	H2O	CO2	SO3	Cl2O-1	F2O-1
	51.54	0.23	18.09	1.26	0	7.58	0.16	10.3	0	0	8.48	2.26	0.11	0	0	0	0	0	0
Total	solids	mass	=	0	(gm)	density	=	0	(gm/cc)
	G	=	0	(J)	H	=	0	(J)	S	=	0	(J/K)	V	=	0	(cc)	Cp	=	0	(J/K)
Summary	of	all	fractionated	phases:	(total	mass	=	0	grams)
Viscosity	of	the	System:	1.95	(log	10	poise)
System	mass	=	100.13	(gm)	density	=	2.64	(gm/cc)
	G	=	-1.68563e+06	(J)	H	=	-1.23212e+06	(J)	S	=	281.14	(J/K)	V	=	37.96	(cc)	Cp	=	152.68	(J/K)
Oxygen	delta	moles	=	7.67131e-05	delta	grams	=	0.00245473
	G	=	-28.83	(J)	H	=	3.43	(J)	S	=	0.02	(J/K)	V	=	10.29	(cc)	Cp	=	0	(J/K)
**********----------**********
Title:	Dummy	Title
T	=	1330	(C)	P	=	0.1	(kbars)	log(10)	f	O2	=	-6.95	delta	HM	=	-5.55	NNO	=	-0.76	QFM	=	0	COH	=	2.34	IW	=	3.32
Constraint	Flags:	fO2	path	=	QFM	Fractionate	Solids
Liquid	mass	=	100.13	(gm)	density	=	2.64	(gm/cc)	viscosity	=	1.99	(log	10	poise)	(analysis	in	wt	%)
	G	=	-1.68283e+06	(J)	H	=	-1.23365e+06	(J)	S	=	280.19	(J/K)	V	=	37.93	(cc)	Cp	=	152.68	(J/K)
	SiO2	TiO2	Al2O3	Fe2O3	Cr2O3	FeO	MnO	MgO	NiO	CoO	CaO	Na2O	K2O	P2O5	H2O	CO2	SO3	Cl2O-1	F2O-1
	51.54	0.23	18.09	1.26	0	7.57	0.16	10.3	0	0	8.48	2.26	0.11	0	0	0	0	0	0
Total	solids	mass	=	0	(gm)	density	=	0	(gm/cc)
	G	=	0	(J)	H	=	0	(J)	S	=	0	(J/K)	V	=	0	(cc)	Cp	=	0	(J/K)
Summary	of	all	fractionated	phases:	(total	mass	=	0	grams)
Viscosity	of	the	System:	1.99	(log	10	poise)
System	mass	=	100.13	(gm)	density	=	2.64	(gm/cc)
	G	=	-1.68283e+06	(J)	H	=	-1.23365e+06	(J)	S	=	280.19	(J/K)	V	=	37.93	(cc)	Cp	=	152.68	(J/K)
Oxygen	delta	moles	=	8.57524e-05	delta	grams	=	0.00274397
	G	=	-32	(J)	H	=	3.8	(J)	S	=	0.02	(J/K)	V	=	11.43	(cc)	Cp	=	0	(J/K)
**********----------**********
Title:	Dummy	Title
T	=	1320	(C)	P	=	0.1	(kbars)	log(10)	f	O2	=	-7.05	delta	HM	=	-5.56	NNO	=	-0.76	QFM	=	0	COH	=	2.34	IW	=	3.33
Constraint	Flags:	fO2	path	=	QFM	Fractionate	Solids
Liquid	mass	=	100.13	(gm)	density	=	2.64	(gm/cc)	viscosity	=	2.03	(log	10	poise)	(analysis	in	wt	%)
	G	=	-1.68004e+06	(J)	H	=	-1.23518e+06	(J)	S	=	279.23	(J/K)	V	=	37.91	(cc)	Cp	=	152.69	(J/K)
	SiO2	TiO2	Al2O3	Fe2O3	Cr2O3	FeO	MnO	MgO	NiO	CoO	CaO	Na2O	K2O	P2O5	H2O	CO2	SO3	Cl2O-1	F2O-1
	51.54	0.23	18.09	1.26	0	7.57	0.16	10.3	0	0	8.48	2.26	0.11	0	0	0	0	0	0
Total	solids	mass	=	0	(gm)	density	=	0	(gm/cc)
	G	=	0	(J)	H	=	0	(J)	S	=	0	(J/K)	V	=	0	(cc)	Cp	=	0	(J/K)
Summary	of	all	fractionated	phases:	(total	mass	=	0	grams)
Viscosity	of	the	System:	2.03	(log	10	poise)
System	mass	=	100.13	(gm)	density	=	2.64	(gm/cc)
	G	=	-1.68004e+06	(J)	H	=	-1.23518e+06	(J)	S	=	279.23	(J/K)	V	=	37.91	(cc)	Cp	=	152.69	(J/K)
Oxygen	delta	moles	=	9.5377e-05	delta	grams	=	0.00305195
	G	=	-35.35	(J)	H	=	4.2	(J)	S	=	0.02	(J/K)	V	=	12.63	(cc)	Cp	=	0	(J/K)
**********----------**********
Title:	Dummy	Title
T	=	1310	(C)	P	=	0.1	(kbars)	log(10)	f	O2	=	-7.14	delta	HM	=	-5.56	NNO	=	-0.75	QFM	=	0	COH	=	2.33	IW	=	3.34
Constraint	Flags:	fO2	path	=	QFM	Fractionate	Solids
Liquid	mass	=	100.13	(gm)	density	=	2.64	(gm/cc)	viscosity	=	2.07	(log	10	poise)	(analysis	in	wt	%)
	G	=	-1.67725e+06	(J)	H	=	-1.23671e+06	(J)	S	=	278.27	(J/K)	V	=	37.89	(cc)	Cp	=	152.69	(J/K)
	SiO2	TiO2	Al2O3	Fe2O3	Cr2O3	FeO	MnO	MgO	NiO	CoO	CaO	Na2O	K2O	P2O5	H2O	CO2	SO3	Cl2O-1	F2O-1
	51.54	0.23	18.09	1.27	0	7.57	0.16	10.3	0	0	8.48	2.26	0.11	0	0	0	0	0	0
Total	solids	mass	=	0	(gm)	density	=	0	(gm/cc)
	G	=	0	(J)	H	=	0	(J)	S	=	0	(J/K)	V	=	0	(cc)	Cp	=	0	(J/K)
Summary	of	all	fractionated	phases:	(total	mass	=	0	grams)
Viscosity	of	the	System:	2.07	(log	10	poise)
System	mass	=	100.13	(gm)	density	=	2.64	(gm/cc)
	G	=	-1.67725e+06	(J)	H	=	-1.23671e+06	(J)	S	=	278.27	(J/K)	V	=	37.89	(cc)	Cp	=	152.69	(J/K)
Oxygen	delta	moles	=	0.000105604	delta	grams	=	0.0033792
	G	=	-38.86	(J)	H	=	4.61	(J)	S	=	0.03	(J/K)	V	=	13.9	(cc)	Cp	=	0	(J/K)
**********----------**********
Title:	Dummy	Title
T	=	1300	(C)	P	=	0.1	(kbars)	log(10)	f	O2	=	-7.24	delta	HM	=	-5.56	NNO	=	-0.75	QFM	=	0	COH	=	2.32	IW	=	3.35
Constraint	Flags:	fO2	path	=	QFM	Fractionate	Solids
Liquid	mass	=	100.13	(gm)	density	=	2.64	(gm/cc)	viscosity	=	2.11	(log	10	poise)	(analysis	in	wt	%)
	G	=	-1.67448e+06	(J)	H	=	-1.23824e+06	(J)	S	=	277.3	(J/K)	V	=	37.87	(cc)	Cp	=	152.69	(J/K)
	SiO2	TiO2	Al2O3	Fe2O3	Cr2O3	FeO	MnO	MgO	NiO	CoO	CaO	Na2O	K2O	P2O5	H2O	CO2	SO3	Cl2O-1	F2O-1
	51.54	0.23	18.09	1.27	0	7.57	0.16	10.3	0	0	8.48	2.26	0.11	0	0	0	0	0	0
Total	solids	mass	=	0	(gm)	density	=	0	(gm/cc)
	G	=	0	(J)	H	=	0	(J)	S	=	0	(J/K)	V	=	0	(cc)	Cp	=	0	(J/K)
Summary	of	all	fractionated	phases:	(total	mass	=	0	grams)
Viscosity	of	the	System:	2.11	(log	10	poise)
System	mass	=	100.13	(gm)	density	=	2.64	(gm/cc)
	G	=	-1.67448e+06	(J)	H	=	-1.23824e+06	(J)	S	=	277.3	(J/K)	V	=	37.87	(cc)	Cp	=	152.69	(J/K)
Oxygen	delta	moles	=	0.000116452	delta	grams	=	0.00372631
	G	=	-42.55	(J)	H	=	5.04	(J)	S	=	0.03	(J/K)	V	=	15.23	(cc)	Cp	=	0	(J/K)
**********----------**********
Title:	Dummy	Title
T	=	1290	(C)	P	=	0.1	(kbars)	log(10)	f	O2	=	-7.34	delta	HM	=	-5.56	NNO	=	-0.75	QFM	=	0	COH	=	2.31	IW	=	3.36
Constraint	Flags:	fO2	path	=	QFM	Fractionate	Solids
Liquid	mass	=	100.13	(gm)	density	=	2.65	(gm/cc)	viscosity	=	2.15	(log	10	poise)	(analysis	in	wt	%)
	G	=	-1.67172e+06	(J)	H	=	-1.23977e+06	(J)	S	=	276.33	(J/K)	V	=	37.84	(cc)	Cp	=	152.69	(J/K)
	SiO2	TiO2	Al2O3	Fe2O3	Cr2O3	FeO	MnO	MgO	NiO	CoO	CaO	Na2O	K2O	P2O5	H2O	CO2	SO3	Cl2O-1	F2O-1
	51.54	0.23	18.09	1.27	0	7.56	0.16	10.3	0	0	8.48	2.26	0.11	0	0	0	0	0	0
Total	solids	mass	=	0	(gm)	density	=	0	(gm/cc)
	G	=	0	(J)	H	=	0	(J)	S	=	0	(J/K)	V	=	0	(cc)	Cp	=	0	(J/K)
Summary	of	all	fractionated	phases:	(total	mass	=	0	grams)
Viscosity	of	the	System:	2.15	(log	10	poise)
System	mass	=	100.13	(gm)	density	=	2.65	(gm/cc)
	G	=	-1.67172e+06	(J)	H	=	-1.23977e+06	(J)	S	=	276.33	(J/K)	V	=	37.84	(cc)	Cp	=	152.69	(J/K)
Oxygen	delta	moles	=	0.000127938	delta	grams	=	0.00409387
	G	=	-46.42	(J)	H	=	5.49	(J)	S	=	0.03	(J/K)	V	=	16.63	(cc)	Cp	=	0	(J/K)
**********----------**********
Title:	Dummy	Title
T	=	1280	(C)	P	=	0.1	(kbars)	log(10)	f	O2	=	-7.44	delta	HM	=	-5.57	NNO	=	-0.75	QFM	=	0	COH	=	2.3	IW	=	3.37
Constraint	Flags:	fO2	path	=	QFM	Fractionate	Solids
Liquid	mass	=	100.13	(gm)	density	=	2.65	(gm/cc)	viscosity	=	2.19	(log	10	poise)	(analysis	in	wt	%)
	G	=	-1.66897e+06	(J)	H	=	-1.24131e+06	(J)	S	=	275.35	(J/K)	V	=	37.82	(cc)	Cp	=	152.69	(J/K)
	SiO2	TiO2	Al2O3	Fe2O3	Cr2O3	FeO	MnO	MgO	NiO	CoO	CaO	Na2O	K2O	P2O5	H2O	CO2	SO3	Cl2O-1	F2O-1
	51.54	0.23	18.09	1.28	0	7.56	0.16	10.3	0	0	8.48	2.26	0.11	0	0	0	0	0	0
Total	solids	mass	=	0	(gm)	density	=	0	(gm/cc)
	G	=	0	(J)	H	=	0	(J)	S	=	0	(J/K)	V	=	0	(cc)	Cp	=	0	(J/K)
Summary	of	all	fractionated	phases:	(total	mass	=	0	grams)
Viscosity	of	the	System:	2.19	(log	10	poise)
System	mass	=	100.13	(gm)	density	=	2.65	(gm/cc)
	G	=	-1.66897e+06	(J)	H	=	-1.24131e+06	(J)	S	=	275.35	(J/K)	V	=	37.82	(cc)	Cp	=	152.69	(J/K)
Oxygen	delta	moles	=	0.000140083	delta	grams	=	0.0044825
	G	=	-50.46	(J)	H	=	5.96	(J)	S	=	0.04	(J/K)	V	=	18.09	(cc)	Cp	=	0.01	(J/K)
**********----------**********
Title:	Dummy	Title
T	=	1270	(C)	P	=	0.1	(kbars)	log(10)	f	O2	=	-7.54	delta	HM	=	-5.57	NNO	=	-0.75	QFM	=	0	COH	=	2.29	IW	=	3.38
Constraint	Flags:	fO2	path	=	QFM	Fractionate	Solids
Liquid	mass	=	99.49	(gm)	density	=	2.65	(gm/cc)	viscosity	=	2.26	(log	10	poise)	(analysis	in	wt	%)
	G	=	-1.65583e+06	(J)	H	=	-1.23519e+06	(J)	S	=	272.59	(J/K)	V	=	37.59	(cc)	Cp	=	151.56	(J/K)
	SiO2	TiO2	Al2O3	Fe2O3	Cr2O3	FeO	MnO	MgO	NiO	CoO	CaO	Na2O	K2O	P2O5	H2O	CO2	SO3	Cl2O-1	F2O-1
	51.62	0.23	18.2	1.28	0	7.53	0.16	10.07	0	0	8.53	2.27	0.11	0	0	0	0	0	0
olivine	mass	=	0.63	(gm)	density	=	3.22	(gm/cc)	(analysis	in	mole	%)
	(Ca0.00Mg0.87Fe''0.13Mn0.00Co0.00Ni0.00)2SiO4
	G	=	-10378.7	(J)	H	=	-7939.77	(J)	S	=	1.58	(J/K)	V	=	0.2	(cc)	Cp	=	0.8	(J/K)
	tephroite	fayalite	co-olivine	ni-olivine	monticellite	forsterite
	0.25	12.88	0	0	0.81	86.06
Total	solids	mass	=	0.63	(gm)	density	=	3.22	(gm/cc)
	G	=	-10378.7	(J)	H	=	-7939.77	(J)	S	=	1.58	(J/K)	V	=	0.2	(cc)	Cp	=	0.8	(J/K)
Summary	of	all	fractionated	phases:	(total	mass	=	0	grams)
Viscosity	of	the	System:	2.27	(log	10	poise)
System	mass	=	100.13	(gm)	density	=	2.65	(gm/cc)
	G	=	-1.66621e+06	(J)	H	=	-1.24313e+06	(J)	S	=	274.17	(J/K)	V	=	37.78	(cc)	Cp	=	152.36	(J/K)
Oxygen	delta	moles	=	0.000122243	delta	grams	=	0.00391164
	G	=	-43.72	(J)	H	=	5.15	(J)	S	=	0.03	(J/K)	V	=	15.68	(cc)	Cp	=	0	(J/K)
**********----------**********
Title:	Dummy	Title
T	=	1260	(C)	P	=	0.1	(kbars)	log(10)	f	O2	=	-7.65	delta	HM	=	-5.57	NNO	=	-0.74	QFM	=	0	COH	=	2.28	IW	=	3.39
Constraint	Flags:	fO2	path	=	QFM	Fractionate	Solids
Liquid	mass	=	98.45	(gm)	density	=	2.65	(gm/cc)	viscosity	=	2.34	(log	10	poise)	(analysis	in	wt	%)
	G	=	-1.63597e+06	(J)	H	=	-1.22406e+06	(J)	S	=	268.67	(J/K)	V	=	37.21	(cc)	Cp	=	149.68	(J/K)
	SiO2	TiO2	Al2O3	Fe2O3	Cr2O3	FeO	MnO	MgO	NiO	CoO	CaO	Na2O	K2O	P2O5	H2O	CO2	SO3	Cl2O-1	F2O-1
	51.74	0.23	18.4	1.28	0	7.49	0.16	9.68	0	0	8.62	2.3	0.11	0	0	0	0	0	0
olivine	mass	=	1.05	(gm)	density	=	3.23	(gm/cc)	(analysis	in	mole	%)
	(Ca0.00Mg0.86Fe''0.13Mn0.00Co0.00Ni0.00)2SiO4
	G	=	-17145.7	(J)	H	=	-13141	(J)	S	=	2.61	(J/K)	V	=	0.33	(cc)	Cp	=	1.33	(J/K)
	tephroite	fayalite	co-olivine	ni-olivine	monticellite	forsterite
	0.25	13.29	0	0	0.83	85.63
Total	solids	mass	=	1.05	(gm)	density	=	3.23	(gm/cc)
	G	=	-17145.7	(J)	H	=	-13141	(J)	S	=	2.61	(J/K)	V	=	0.33	(cc)	Cp	=	1.33	(J/K)
Summary	of	all	fractionated	phases:	(total	mass	=	0.63	grams)
olivine	mass	=	0.63	(gm)	density	=	3.22	(gm/cc)	(analysis	in	mole	%)
	(Ca0.00Mg0.87Fe''0.13Mn0.00Co0.00Ni0.00)2SiO4
	G	=	-10338.5	(J)	H	=	-7929.07	(J)	S	=	1.57	(J/K)	V	=	0.2	(cc)	Cp	=	0.8	(J/K)
	tephroite	fayalite	co-olivine	ni-olivine	monticellite	forsterite
	0.25	12.88	0	0	0.81	86.06
Viscosity	of	the	System:	2.37	(log	10	poise)
System	mass	=	100.13	(gm)	density	=	2.65	(gm/cc)
	G	=	-1.66345e+06	(J)	H	=	-1.24513e+06	(J)	S	=	272.85	(J/K)	V	=	37.74	(cc)	Cp	=	151.81	(J/K)
Oxygen	delta	moles	=	8.30434e-05	delta	grams	=	0.00265729
	G	=	-29.48	(J)	H	=	3.47	(J)	S	=	0.02	(J/K)	V	=	10.59	(cc)	Cp	=	0	(J/K)
**********----------**********
Title:	Dummy	Title
T	=	1250	(C)	P	=	0.1	(kbars)	log(10)	f	O2	=	-7.75	delta	HM	=	-5.57	NNO	=	-0.74	QFM	=	0	COH	=	2.27	IW	=	3.4
Constraint	Flags:	fO2	path	=	QFM	Fractionate	Solids
Liquid	mass	=	97.44	(gm)	density	=	2.64	(gm/cc)	viscosity	=	2.43	(log	10	poise)	(analysis	in	wt	%)
	G	=	-1.61688e+06	(J)	H	=	-1.21343e+06	(J)	S	=	264.88	(J/K)	V	=	36.86	(cc)	Cp	=	147.88	(J/K)
	SiO2	TiO2	Al2O3	Fe2O3	Cr2O3	FeO	MnO	MgO	NiO	CoO	CaO	Na2O	K2O	P2O5	H2O	CO2	SO3	Cl2O-1	F2O-1
	51.86	0.24	18.59	1.28	0	7.44	0.16	9.3	0	0	8.7	2.32	0.11	0	0	0	0	0	0
olivine	mass	=	1.01	(gm)	density	=	3.23	(gm/cc)	(analysis	in	mole	%)
	(Ca0.00Mg0.86Fe''0.14Mn0.00Co0.00Ni0.00)2SiO4
	G	=	-16412.8	(J)	H	=	-12602.4	(J)	S	=	2.5	(J/K)	V	=	0.31	(cc)	Cp	=	1.27	(J/K)
	tephroite	fayalite	co-olivine	ni-olivine	monticellite	forsterite
	0.26	13.72	0	0	0.85	85.17
Total	solids	mass	=	1.01	(gm)	density	=	3.23	(gm/cc)
	G	=	-16412.8	(J)	H	=	-12602.4	(J)	S	=	2.5	(J/K)	V	=	0.31	(cc)	Cp	=	1.27	(J/K)
Summary	of	all	fractionated	phases:	(total	mass	=	1.68	grams)
olivine	mass	=	1.68	(gm)	density	=	3.23	(gm/cc)	(analysis	in	mole	%)
	(Ca0.00Mg0.87Fe''0.13Mn0.00Co0.00Ni0.00)2SiO4
	G	=	-27418	(J)	H	=	-21072.6	(J)	S	=	4.17	(J/K)	V	=	0.52	(cc)	Cp	=	2.13	(J/K)
	tephroite	fayalite	co-olivine	ni-olivine	monticellite	forsterite
	0.25	13.14	0	0	0.82	85.79
Viscosity	of	the	System:	2.47	(log	10	poise)
System	mass	=	100.13	(gm)	density	=	2.66	(gm/cc)
	G	=	-1.66071e+06	(J)	H	=	-1.2471e+06	(J)	S	=	271.55	(J/K)	V	=	37.69	(cc)	Cp	=	151.28	(J/K)
Oxygen	delta	moles	=	4.45715e-05	delta	grams	=	0.00142624
	G	=	-15.71	(J)	H	=	1.85	(J)	S	=	0.01	(J/K)	V	=	5.64	(cc)	Cp	=	0	(J/K)
**********----------**********
Title:	Dummy	Title
T	=	1240	(C)	P	=	0.1	(kbars)	log(10)	f	O2	=	-7.86	delta	HM	=	-5.58	NNO	=	-0.74	QFM	=	0	COH	=	2.27	IW	=	3.41
Constraint	Flags:	fO2	path	=	QFM	Fractionate	Solids
Liquid	mass	=	96.47	(gm)	density	=	2.64	(gm/cc)	viscosity	=	2.51	(log	10	poise)	(analysis	in	wt	%)
	G	=	-1.59852e+06	(J)	H	=	-1.20326e+06	(J)	S	=	261.22	(J/K)	V	=	36.51	(cc)	Cp	=	146.15	(J/K)
	SiO2	TiO2	Al2O3	Fe2O3	Cr2O3	FeO	MnO	MgO	NiO	CoO	CaO	Na2O	K2O	P2O5	H2O	CO2	SO3	Cl2O-1	F2O-1
	51.98	0.24	18.77	1.28	0	7.39	0.16	8.93	0	0	8.79	2.34	0.11	0	0	0	0	0	0
olivine	mass	=	0.97	(gm)	density	=	3.24	(gm/cc)	(analysis	in	mole	%)
	(Ca0.00Mg0.86Fe''0.14Mn0.00Co0.00Ni0.00)2SiO4
	G	=	-15716.2	(J)	H	=	-12089.5	(J)	S	=	2.4	(J/K)	V	=	0.3	(cc)	Cp	=	1.22	(J/K)
	tephroite	fayalite	co-olivine	ni-olivine	monticellite	forsterite
	0.27	14.17	0	0	0.86	84.7
Total	solids	mass	=	0.97	(gm)	density	=	3.24	(gm/cc)
	G	=	-15716.2	(J)	H	=	-12089.5	(J)	S	=	2.4	(J/K)	V	=	0.3	(cc)	Cp	=	1.22	(J/K)
Summary	of	all	fractionated	phases:	(total	mass	=	2.69	grams)
olivine	mass	=	2.69	(gm)	density	=	3.23	(gm/cc)	(analysis	in	mole	%)
	(Ca0.00Mg0.86Fe''0.13Mn0.00Co0.00Ni0.00)2SiO4
	G	=	-43739.9	(J)	H	=	-33690.3	(J)	S	=	6.64	(J/K)	V	=	0.83	(cc)	Cp	=	3.4	(J/K)
	tephroite	fayalite	co-olivine	ni-olivine	monticellite	forsterite
	0.25	13.36	0	0	0.83	85.56
Viscosity	of	the	System:	2.57	(log	10	poise)
System	mass	=	100.12	(gm)	density	=	2.66	(gm/cc)
	G	=	-1.65798e+06	(J)	H	=	-1.24904e+06	(J)	S	=	270.25	(J/K)	V	=	37.64	(cc)	Cp	=	150.77	(J/K)
Oxygen	delta	moles	=	6.78887e-06	delta	grams	=	0.000217236
	G	=	-2.38	(J)	H	=	0.28	(J)	S	=	0	(J/K)	V	=	0.85	(cc)	Cp	=	0	(J/K)
**********----------**********
Title:	Dummy	Title
T	=	1230	(C)	P	=	0.1	(kbars)	log(10)	f	O2	=	-7.96	delta	HM	=	-5.58	NNO	=	-0.74	QFM	=	0	COH	=	2.26	IW	=	3.42
Constraint	Flags:	fO2	path	=	QFM	Fractionate	Solids
Liquid	mass	=	95.53	(gm)	density	=	2.64	(gm/cc)	viscosity	=	2.6	(log	10	poise)	(analysis	in	wt	%)
	G	=	-1.58086e+06	(J)	H	=	-1.19355e+06	(J)	S	=	257.67	(J/K)	V	=	36.18	(cc)	Cp	=	144.49	(J/K)
	SiO2	TiO2	Al2O3	Fe2O3	Cr2O3	FeO	MnO	MgO	NiO	CoO	CaO	Na2O	K2O	P2O5	H2O	CO2	SO3	Cl2O-1	F2O-1
	52.09	0.24	18.96	1.28	0	7.34	0.16	8.58	0	0	8.87	2.37	0.12	0	0	0	0	0	0
olivine	mass	=	0.93	(gm)	density	=	3.25	(gm/cc)	(analysis	in	mole	%)
	(Ca0.00Mg0.85Fe''0.15Mn0.00Co0.00Ni0.00)2SiO4
	G	=	-15053.9	(J)	H	=	-11600.9	(J)	S	=	2.3	(J/K)	V	=	0.29	(cc)	Cp	=	1.17	(J/K)
	tephroite	fayalite	co-olivine	ni-olivine	monticellite	forsterite
	0.27	14.62	0	0	0.88	84.22
Total	solids	mass	=	0.93	(gm)	density	=	3.25	(gm/cc)
	G	=	-15053.9	(J)	H	=	-11600.9	(J)	S	=	2.3	(J/K)	V	=	0.29	(cc)	Cp	=	1.17	(J/K)
Summary	of	all	fractionated	phases:	(total	mass	=	3.66	grams)
olivine	mass	=	3.66	(gm)	density	=	3.23	(gm/cc)	(analysis	in	mole	%)
	(Ca0.00Mg0.86Fe''0.14Mn0.00Co0.00Ni0.00)2SiO4
	G	=	-59341.7	(J)	H	=	-45807.3	(J)	S	=	9	(J/K)	V	=	1.13	(cc)	Cp	=	4.61	(J/K)
	tephroite	fayalite	co-olivine	ni-olivine	monticellite	forsterite
	0.26	13.57	0	0	0.84	85.33
Viscosity	of	the	System:	2.67	(log	10	poise)
System	mass	=	100.12	(gm)	density	=	2.66	(gm/cc)
	G	=	-1.65526e+06	(J)	H	=	-1.25096e+06	(J)	S	=	268.97	(J/K)	V	=	37.6	(cc)	Cp	=	150.27	(J/K)
Oxygen	delta	moles	=	-3.0344e-05	delta	grams	=	-0.000970972
	G	=	10.54	(J)	H	=	-1.23	(J)	S	=	-0.01	(J/K)	V	=	-3.79	(cc)	Cp	=	0	(J/K)
**********----------**********
Title:	Dummy	Title
T	=	1220	(C)	P	=	0.1	(kbars)	log(10)	f	O2	=	-8.07	delta	HM	=	-5.58	NNO	=	-0.74	QFM	=	0	COH	=	2.25	IW	=	3.43
Constraint	Flags:	fO2	path	=	QFM	Fractionate	Solids
Liquid	mass	=	94.63	(gm)	density	=	2.64	(gm/cc)	viscosity	=	2.69	(log	10	poise)	(analysis	in	wt	%)
	G	=	-1.56387e+06	(J)	H	=	-1.18427e+06	(J)	S	=	254.23	(J/K)	V	=	35.87	(cc)	Cp	=	142.89	(J/K)
	SiO2	TiO2	Al2O3	Fe2O3	Cr2O3	FeO	MnO	MgO	NiO	CoO	CaO	Na2O	K2O	P2O5	H2O	CO2	SO3	Cl2O-1	F2O-1
	52.21	0.24	19.14	1.28	0	7.28	0.15	8.23	0	0	8.95	2.39	0.12	0	0	0	0	0	0
olivine	mass	=	0.9	(gm)	density	=	3.25	(gm/cc)	(analysis	in	mole	%)
	(Ca0.00Mg0.85Fe''0.15Mn0.00Co0.00Ni0.00)2SiO4
	G	=	-14424	(J)	H	=	-11135.4	(J)	S	=	2.2	(J/K)	V	=	0.28	(cc)	Cp	=	1.13	(J/K)
	tephroite	fayalite	co-olivine	ni-olivine	monticellite	forsterite
	0.28	15.1	0	0	0.9	83.72
Total	solids	mass	=	0.9	(gm)	density	=	3.25	(gm/cc)
	G	=	-14424	(J)	H	=	-11135.4	(J)	S	=	2.2	(J/K)	V	=	0.28	(cc)	Cp	=	1.13	(J/K)
Summary	of	all	fractionated	phases:	(total	mass	=	4.59	grams)
olivine	mass	=	4.59	(gm)	density	=	3.24	(gm/cc)	(analysis	in	mole	%)
	(Ca0.00Mg0.86Fe''0.14Mn0.00Co0.00Ni0.00)2SiO4
	G	=	-74258.7	(J)	H	=	-57447.4	(J)	S	=	11.26	(J/K)	V	=	1.42	(cc)	Cp	=	5.78	(J/K)
	tephroite	fayalite	co-olivine	ni-olivine	monticellite	forsterite
	0.26	13.78	0	0	0.85	85.11
Viscosity	of	the	System:	2.77	(log	10	poise)
System	mass	=	100.12	(gm)	density	=	2.67	(gm/cc)
	G	=	-1.65256e+06	(J)	H	=	-1.25285e+06	(J)	S	=	267.69	(J/K)	V	=	37.56	(cc)	Cp	=	149.8	(J/K)
Oxygen	delta	moles	=	-6.68675e-05	delta	grams	=	-0.00213968
	G	=	23.05	(J)	H	=	-2.7	(J)	S	=	-0.02	(J/K)	V	=	-8.3	(cc)	Cp	=	0	(J/K)
**********----------**********
Title:	Dummy	Title
T	=	1210	(C)	P	=	0.1	(kbars)	log(10)	f	O2	=	-8.18	delta	HM	=	-5.58	NNO	=	-0.73	QFM	=	0	COH	=	2.24	IW	=	3.44
Constraint	Flags:	fO2	path	=	QFM	Fractionate	Solids
Liquid	mass	=	82.34	(gm)	density	=	2.64	(gm/cc)	viscosity	=	2.83	(log	10	poise)	(analysis	in	wt	%)
	G	=	-1.35215e+06	(J)	H	=	-1.02567e+06	(J)	S	=	220.13	(J/K)	V	=	31.23	(cc)	Cp	=	123.52	(J/K)
	SiO2	TiO2	Al2O3	Fe2O3	Cr2O3	FeO	MnO	MgO	NiO	CoO	CaO	Na2O	K2O	P2O5	H2O	CO2	SO3	Cl2O-1	F2O-1
	53.08	0.28	18.42	1.37	0	7.83	0.17	7.7	0	0	8.57	2.46	0.13	0	0	0	0	0	0
olivine	mass	=	3.31	(gm)	density	=	3.27	(gm/cc)	(analysis	in	mole	%)
	(Ca0.00Mg0.83Fe''0.17Mn0.00Co0.00Ni0.00)2SiO4
	G	=	-52450.5	(J)	H	=	-40496.6	(J)	S	=	8.06	(J/K)	V	=	1.01	(cc)	Cp	=	4.12	(J/K)
	tephroite	fayalite	co-olivine	ni-olivine	monticellite	forsterite
	0.33	16.64	0	0	0.89	82.15
feldspar	mass	=	8.98	(gm)	density	=	2.66	(gm/cc)	(analysis	in	mole	%)
	K0.00Na0.23Ca0.76Al1.76Si2.24O8
	G	=	-156623	(J)	H	=	-123870	(J)	S	=	22.08	(J/K)	V	=	3.37	(cc)	Cp	=	11.09	(J/K)
	albite	anorthite	sanidine
	23.49	76.44	0.07
Total	solids	mass	=	12.29	(gm)	density	=	2.8	(gm/cc)
	G	=	-209074	(J)	H	=	-164367	(J)	S	=	30.14	(J/K)	V	=	4.38	(cc)	Cp	=	15.21	(J/K)
Summary	of	all	fractionated	phases:	(total	mass	=	5.49	grams)
olivine	mass	=	5.49	(gm)	density	=	3.24	(gm/cc)	(analysis	in	mole	%)
	(Ca0.00Mg0.86Fe''0.14Mn0.00Co0.00Ni0.00)2SiO4
	G	=	-88524.3	(J)	H	=	-68633.1	(J)	S	=	13.41	(J/K)	V	=	1.69	(cc)	Cp	=	6.9	(J/K)
	tephroite	fayalite	co-olivine	ni-olivine	monticellite	forsterite
	0.26	14	0	0	0.86	84.88
Viscosity	of	the	System:	3.18	(log	10	poise)
System	mass	=	100.11	(gm)	density	=	2.68	(gm/cc)
	G	=	-1.64975e+06	(J)	H	=	-1.25867e+06	(J)	S	=	263.68	(J/K)	V	=	37.3	(cc)	Cp	=	145.63	(J/K)
Oxygen	delta	moles	=	-0.000327996	delta	grams	=	-0.0104955
	G	=	112.22	(J)	H	=	-13.11	(J)	S	=	-0.08	(J/K)	V	=	-40.45	(cc)	Cp	=	-0.01	(J/K)
**********----------**********
Title:	Dummy	Title
T	=	1200	(C)	P	=	0.1	(kbars)	log(10)	f	O2	=	-8.29	delta	HM	=	-5.59	NNO	=	-0.73	QFM	=	0	COH	=	2.23	IW	=	3.45
Constraint	Flags:	fO2	path	=	QFM	Fractionate	Solids
Liquid	mass	=	69.5	(gm)	density	=	2.64	(gm/cc)	viscosity	=	2.93	(log	10	poise)	(analysis	in	wt	%)
	G	=	-1.13174e+06	(J)	H	=	-859290	(J)	S	=	184.94	(J/K)	V	=	26.32	(cc)	Cp	=	100.51	(J/K)
	SiO2	TiO2	Al2O3	Fe2O3	Cr2O3	FeO	MnO	MgO	NiO	CoO	CaO	Na2O	K2O	P2O5	H2O	CO2	SO3	Cl2O-1	F2O-1
	53.59	0.33	17.67	1.5	0	8.62	0.19	7.19	0	0	8.21	2.55	0.16	0	0	0	0	0	0
olivine	mass	=	0.69	(gm)	density	=	3.3	(gm/cc)	(analysis	in	mole	%)
	(Ca0.00Mg0.81Fe''0.18Mn0.00Co0.00Ni0.00)2SiO4
	G	=	-10796.4	(J)	H	=	-8332.61	(J)	S	=	1.67	(J/K)	V	=	0.21	(cc)	Cp	=	0.85	(J/K)
	tephroite	fayalite	co-olivine	ni-olivine	monticellite	forsterite
	0.41	18.47	0	0	0.89	80.23
orthopyroxene	mass	=	3.55	(gm)	density	=	3.23	(gm/cc)	(analysis	in	mole	%)
	opx	Na0.00Ca0.05Fe''0.32Mg1.56Fe'''0.02Ti0.00Al0.12Si1.93O6
	G	=	-57747.3	(J)	H	=	-45004.8	(J)	S	=	8.65	(J/K)	V	=	1.1	(cc)	Cp	=	4.5	(J/K)
	diopside	clinoenstatit	hedenbergite	alumino-buffo	buffonite	essenite	jadeite
	-34.43	95.02	32.13	4.99	-4.83	7.01	0.11
feldspar	mass	=	8.59	(gm)	density	=	2.66	(gm/cc)	(analysis	in	mole	%)
	K0.00Na0.26Ca0.74Al1.74Si2.26O8
	G	=	-149652	(J)	H	=	-118578	(J)	S	=	21.09	(J/K)	V	=	3.23	(cc)	Cp	=	10.6	(J/K)
	albite	anorthite	sanidine
	25.72	74.19	0.08
Total	solids	mass	=	12.83	(gm)	density	=	2.83	(gm/cc)
	G	=	-218196	(J)	H	=	-171916	(J)	S	=	31.42	(J/K)	V	=	4.54	(cc)	Cp	=	15.95	(J/K)
Summary	of	all	fractionated	phases:	(total	mass	=	17.77	grams)
olivine	mass	=	8.79	(gm)	density	=	3.26	(gm/cc)	(analysis	in	mole	%)
	(Ca0.00Mg0.85Fe''0.15Mn0.00Co0.00Ni0.00)2SiO4
	G	=	-140737	(J)	H	=	-109221	(J)	S	=	21.39	(J/K)	V	=	2.7	(cc)	Cp	=	11	(J/K)
	tephroite	fayalite	co-olivine	ni-olivine	monticellite	forsterite
	0.29	14.98	0	0	0.87	83.86
feldspar	mass	=	8.98	(gm)	density	=	2.66	(gm/cc)	(analysis	in	mole	%)
	K0.00Na0.23Ca0.76Al1.76Si2.24O8
	G	=	-156355	(J)	H	=	-123943	(J)	S	=	22	(J/K)	V	=	3.37	(cc)	Cp	=	11.08	(J/K)
	albite	anorthite	sanidine
	23.49	76.44	0.07
Viscosity	of	the	System:	3.67	(log	10	poise)
System	mass	=	100.11	(gm)	density	=	2.71	(gm/cc)
	G	=	-1.64703e+06	(J)	H	=	-1.26437e+06	(J)	S	=	259.76	(J/K)	V	=	36.93	(cc)	Cp	=	138.55	(J/K)
Oxygen	delta	moles	=	-0.000504766	delta	grams	=	-0.0161519
	G	=	171.4	(J)	H	=	-19.99	(J)	S	=	-0.13	(J/K)	V	=	-61.82	(cc)	Cp	=	-0.02	(J/K)
**********----------**********
Title:	Dummy	Title
T	=	1190	(C)	P	=	0.1	(kbars)	log(10)	f	O2	=	-8.41	delta	HM	=	-5.59	NNO	=	-0.73	QFM	=	0	COH	=	2.22	IW	=	3.46
Constraint	Flags:	fO2	path	=	QFM	Fractionate	Solids
Liquid	mass	=	57.23	(gm)	density	=	2.65	(gm/cc)	viscosity	=	3.02	(log	10	poise)	(analysis	in	wt	%)
	G	=	-922268	(J)	H	=	-700548	(J)	S	=	151.54	(J/K)	V	=	21.62	(cc)	Cp	=	81.99	(J/K)
	SiO2	TiO2	Al2O3	Fe2O3	Cr2O3	FeO	MnO	MgO	NiO	CoO	CaO	Na2O	K2O	P2O5	H2O	CO2	SO3	Cl2O-1	F2O-1
	54.01	0.4	16.89	1.66	0	9.6	0.23	6.5	0	0	7.86	2.66	0.19	0	0	0	0	0	0
orthopyroxene	mass	=	4.48	(gm)	density	=	3.25	(gm/cc)	(analysis	in	mole	%)
	opx	Na0.00Ca0.05Fe''0.36Mg1.51Fe'''0.02Ti0.00Al0.12Si1.93O6
	G	=	-72175.4	(J)	H	=	-56270.1	(J)	S	=	10.87	(J/K)	V	=	1.38	(cc)	Cp	=	5.65	(J/K)
	diopside	clinoenstatit	hedenbergite	alumino-buffo	buffonite	essenite	jadeite
	-37.98	94.68	36.26	4.65	-4.48	6.75	0.12
feldspar	mass	=	7.79	(gm)	density	=	2.66	(gm/cc)	(analysis	in	mole	%)
	K0.00Na0.28Ca0.72Al1.72Si2.28O8
	G	=	-135474	(J)	H	=	-107543	(J)	S	=	19.09	(J/K)	V	=	2.93	(cc)	Cp	=	9.61	(J/K)
	albite	anorthite	sanidine
	28.09	71.8	0.11
Total	solids	mass	=	12.27	(gm)	density	=	2.84	(gm/cc)
	G	=	-207650	(J)	H	=	-163813	(J)	S	=	29.96	(J/K)	V	=	4.32	(cc)	Cp	=	15.26	(J/K)
Summary	of	all	fractionated	phases:	(total	mass	=	30.6	grams)
olivine	mass	=	9.48	(gm)	density	=	3.26	(gm/cc)	(analysis	in	mole	%)
	(Ca0.00Mg0.84Fe''0.15Mn0.00Co0.00Ni0.00)2SiO4
	G	=	-151280	(J)	H	=	-117654	(J)	S	=	22.98	(J/K)	V	=	2.91	(cc)	Cp	=	11.85	(J/K)
	tephroite	fayalite	co-olivine	ni-olivine	monticellite	forsterite
	0.3	15.23	0	0	0.87	83.6
orthopyroxene	mass	=	3.55	(gm)	density	=	3.23	(gm/cc)	(analysis	in	mole	%)
	opx	Na0.00Ca0.05Fe''0.32Mg1.56Fe'''0.02Ti0.00Al0.12Si1.93O6
	G	=	-57626.4	(J)	H	=	-45022.7	(J)	S	=	8.61	(J/K)	V	=	1.1	(cc)	Cp	=	4.49	(J/K)
	diopside	clinoenstatit	hedenbergite	alumino-buffo	buffonite	essenite	jadeite
	-34.43	95.02	32.13	4.99	-4.83	7.01	0.11
feldspar	mass	=	17.57	(gm)	density	=	2.66	(gm/cc)	(analysis	in	mole	%)
	K0.00Na0.25Ca0.75Al1.75Si2.25O8
	G	=	-305529	(J)	H	=	-242700	(J)	S	=	42.94	(J/K)	V	=	6.6	(cc)	Cp	=	21.66	(J/K)
	albite	anorthite	sanidine
	24.58	75.34	0.07
Viscosity	of	the	System:	4.5	(log	10	poise)
System	mass	=	100.1	(gm)	density	=	2.74	(gm/cc)
	G	=	-1.64435e+06	(J)	H	=	-1.26974e+06	(J)	S	=	256.03	(J/K)	V	=	36.54	(cc)	Cp	=	135.24	(J/K)
Oxygen	delta	moles	=	-0.000676349	delta	grams	=	-0.0216424
	G	=	227.92	(J)	H	=	-26.54	(J)	S	=	-0.17	(J/K)	V	=	-82.28	(cc)	Cp	=	-0.02	(J/K)
**********----------**********
Title:	Dummy	Title
T	=	1180	(C)	P	=	0.1	(kbars)	log(10)	f	O2	=	-8.52	delta	HM	=	-5.59	NNO	=	-0.73	QFM	=	0	COH	=	2.21	IW	=	3.47
Constraint	Flags:	fO2	path	=	QFM	Fractionate	Solids
Liquid	mass	=	48.72	(gm)	density	=	2.65	(gm/cc)	viscosity	=	3.11	(log	10	poise)	(analysis	in	wt	%)
	G	=	-777415	(J)	H	=	-590902	(J)	S	=	128.35	(J/K)	V	=	18.36	(cc)	Cp	=	69.2	(J/K)
	SiO2	TiO2	Al2O3	Fe2O3	Cr2O3	FeO	MnO	MgO	NiO	CoO	CaO	Na2O	K2O	P2O5	H2O	CO2	SO3	Cl2O-1	F2O-1
	54.4	0.46	16.16	1.81	0	10.5	0.27	5.88	0	0	7.56	2.74	0.22	0	0	0	0	0	0
orthopyroxene	mass	=	3.1	(gm)	density	=	3.26	(gm/cc)	(analysis	in	mole	%)
	opx	Na0.00Ca0.06Fe''0.40Mg1.47Fe'''0.02Ti0.00Al0.11Si1.93O6
	G	=	-49276.3	(J)	H	=	-38432.4	(J)	S	=	7.46	(J/K)	V	=	0.95	(cc)	Cp	=	3.88	(J/K)
	diopside	clinoenstatit	hedenbergite	alumino-buffo	buffonite	essenite	jadeite
	-41.65	94.37	40.44	4.37	-4.19	6.54	0.12
feldspar	mass	=	5.42	(gm)	density	=	2.65	(gm/cc)	(analysis	in	mole	%)
	K0.00Na0.30Ca0.70Al1.70Si2.30O8
	G	=	-94077.6	(J)	H	=	-74822.1	(J)	S	=	13.25	(J/K)	V	=	2.04	(cc)	Cp	=	6.68	(J/K)
	albite	anorthite	sanidine
	30.29	69.57	0.14
Total	solids	mass	=	8.51	(gm)	density	=	2.85	(gm/cc)
	G	=	-143354	(J)	H	=	-113255	(J)	S	=	20.71	(J/K)	V	=	2.99	(cc)	Cp	=	10.55	(J/K)
Summary	of	all	fractionated	phases:	(total	mass	=	42.87	grams)
olivine	mass	=	9.48	(gm)	density	=	3.26	(gm/cc)	(analysis	in	mole	%)
	(Ca0.00Mg0.84Fe''0.15Mn0.00Co0.00Ni0.00)2SiO4
	G	=	-151050	(J)	H	=	-117772	(J)	S	=	22.9	(J/K)	V	=	2.91	(cc)	Cp	=	11.83	(J/K)
	tephroite	fayalite	co-olivine	ni-olivine	monticellite	forsterite
	0.3	15.23	0	0	0.87	83.6
orthopyroxene	mass	=	8.03	(gm)	density	=	3.24	(gm/cc)	(analysis	in	mole	%)
	opx	Na0.00Ca0.05Fe''0.34Mg1.53Fe'''0.02Ti0.00Al0.12Si1.93O6
	G	=	-129573	(J)	H	=	-101367	(J)	S	=	19.41	(J/K)	V	=	2.48	(cc)	Cp	=	10.13	(J/K)
	diopside	clinoenstatit	hedenbergite	alumino-buffo	buffonite	essenite	jadeite
	-36.41	94.83	34.43	4.8	-4.64	6.87	0.12
feldspar	mass	=	25.36	(gm)	density	=	2.66	(gm/cc)	(analysis	in	mole	%)
	K0.00Na0.26Ca0.74Al1.74Si2.26O8
	G	=	-440337	(J)	H	=	-350517	(J)	S	=	61.81	(J/K)	V	=	9.53	(cc)	Cp	=	31.23	(J/K)
	albite	anorthite	sanidine
	25.66	74.25	0.09
Viscosity	of	the	System:	6.91	(log	10	poise)
System	mass	=	100.1	(gm)	density	=	2.76	(gm/cc)
	G	=	-1.64173e+06	(J)	H	=	-1.27381e+06	(J)	S	=	253.19	(J/K)	V	=	36.27	(cc)	Cp	=	132.94	(J/K)
Oxygen	delta	moles	=	-0.000813086	delta	grams	=	-0.0260178
	G	=	271.91	(J)	H	=	-31.61	(J)	S	=	-0.21	(J/K)	V	=	-98.24	(cc)	Cp	=	-0.03	(J/K)
**********----------**********
Title:	Dummy	Title
T	=	1170	(C)	P	=	0.1	(kbars)	log(10)	f	O2	=	-8.64	delta	HM	=	-5.59	NNO	=	-0.72	QFM	=	0	COH	=	2.2	IW	=	3.48
Constraint	Flags:	fO2	path	=	QFM	Fractionate	Solids
Liquid	mass	=	42.46	(gm)	density	=	2.66	(gm/cc)	viscosity	=	3.19	(log	10	poise)	(analysis	in	wt	%)
	G	=	-671304	(J)	H	=	-510671	(J)	S	=	111.31	(J/K)	V	=	15.97	(cc)	Cp	=	59.83	(J/K)
	SiO2	TiO2	Al2O3	Fe2O3	Cr2O3	FeO	MnO	MgO	NiO	CoO	CaO	Na2O	K2O	P2O5	H2O	CO2	SO3	Cl2O-1	F2O-1
	54.74	0.53	15.47	1.94	0	11.33	0.31	5.33	0	0	7.29	2.8	0.24	0	0	0	0	0	0
orthopyroxene	mass	=	2.27	(gm)	density	=	3.28	(gm/cc)	(analysis	in	mole	%)
	opx	Na0.00Ca0.06Fe''0.45Mg1.43Fe'''0.02Ti0.00Al0.11Si1.93O6
	G	=	-35723.3	(J)	H	=	-27873	(J)	S	=	5.44	(J/K)	V	=	0.69	(cc)	Cp	=	2.82	(J/K)
	diopside	clinoenstatit	hedenbergite	alumino-buffo	buffonite	essenite	jadeite
	-45.45	94.09	44.68	4.13	-3.95	6.38	0.13
feldspar	mass	=	3.99	(gm)	density	=	2.65	(gm/cc)	(analysis	in	mole	%)
	K0.00Na0.32Ca0.67Al1.67Si2.33O8
	G	=	-69130.8	(J)	H	=	-55086.9	(J)	S	=	9.73	(J/K)	V	=	1.51	(cc)	Cp	=	4.91	(J/K)
	albite	anorthite	sanidine
	32.34	67.49	0.17
Total	solids	mass	=	6.26	(gm)	density	=	2.85	(gm/cc)
	G	=	-104854	(J)	H	=	-82959.9	(J)	S	=	15.17	(J/K)	V	=	2.2	(cc)	Cp	=	7.73	(J/K)
Summary	of	all	fractionated	phases:	(total	mass	=	51.38	grams)
olivine	mass	=	9.48	(gm)	density	=	3.26	(gm/cc)	(analysis	in	mole	%)
	(Ca0.00Mg0.84Fe''0.15Mn0.00Co0.00Ni0.00)2SiO4
	G	=	-150822	(J)	H	=	-117890	(J)	S	=	22.82	(J/K)	V	=	2.91	(cc)	Cp	=	11.82	(J/K)
	tephroite	fayalite	co-olivine	ni-olivine	monticellite	forsterite
	0.3	15.23	0	0	0.87	83.6
orthopyroxene	mass	=	11.12	(gm)	density	=	3.25	(gm/cc)	(analysis	in	mole	%)
	opx	Na0.00Ca0.05Fe''0.36Mg1.52Fe'''0.02Ti0.00Al0.12Si1.93O6
	G	=	-178548	(J)	H	=	-139913	(J)	S	=	26.77	(J/K)	V	=	3.42	(cc)	Cp	=	13.99	(J/K)
	diopside	clinoenstatit	hedenbergite	alumino-buffo	buffonite	essenite	jadeite
	-37.86	94.7	36.09	4.68	-4.51	6.78	0.12
feldspar	mass	=	30.77	(gm)	density	=	2.66	(gm/cc)	(analysis	in	mole	%)
	K0.00Na0.26Ca0.73Al1.73Si2.27O8
	G	=	-533619	(J)	H	=	-425680	(J)	S	=	74.79	(J/K)	V	=	11.57	(cc)	Cp	=	37.87	(J/K)
	albite	anorthite	sanidine
	26.48	73.43	0.09
Viscosity	of	the	System	cannot	be	computed.
System	mass	=	100.09	(gm)	density	=	2.78	(gm/cc)
	G	=	-1.63915e+06	(J)	H	=	-1.27711e+06	(J)	S	=	250.86	(J/K)	V	=	36.06	(cc)	Cp	=	131.24	(J/K)
Oxygen	delta	moles	=	-0.000926095	delta	grams	=	-0.0296339
	G	=	307.32	(J)	H	=	-35.66	(J)	S	=	-0.24	(J/K)	V	=	-111.12	(cc)	Cp	=	-0.03	(J/K)
**********----------**********
Title:	Dummy	Title
T	=	1160	(C)	P	=	0.1	(kbars)	log(10)	f	O2	=	-8.76	delta	HM	=	-5.6	NNO	=	-0.72	QFM	=	0	COH	=	2.19	IW	=	3.5
Constraint	Flags:	fO2	path	=	QFM	Fractionate	Solids
Liquid	mass	=	37.12	(gm)	density	=	2.66	(gm/cc)	viscosity	=	3.29	(log	10	poise)	(analysis	in	wt	%)
	G	=	-582061	(J)	H	=	-443290	(J)	S	=	96.83	(J/K)	V	=	13.94	(cc)	Cp	=	51.9	(J/K)
	SiO2	TiO2	Al2O3	Fe2O3	Cr2O3	FeO	MnO	MgO	NiO	CoO	CaO	Na2O	K2O	P2O5	H2O	CO2	SO3	Cl2O-1	F2O-1
	55.16	0.6	14.86	2.06	0	12.02	0.36	4.77	0	0	7.02	2.87	0.28	0	0	0	0	0	0
clinopyroxene	mass	=	2.15	(gm)	density	=	3.31	(gm/cc)	(analysis	in	mole	%)
	cpx	Na0.00Ca0.11Fe''0.54Mg1.25Fe'''0.04Ti0.00Al0.14Si1.91O6
	G	=	-32945.7	(J)	H	=	-25596.1	(J)	S	=	5.13	(J/K)	V	=	0.65	(cc)	Cp	=	2.62	(J/K)
	diopside	clinoenstatit	hedenbergite	alumino-buffo	buffonite	essenite	jadeite
	-51.81	88.5	54.34	5.08	-4.78	8.35	0.31
feldspar	mass	=	3.19	(gm)	density	=	2.64	(gm/cc)	(analysis	in	mole	%)
	K0.00Na0.34Ca0.65Al1.65Si2.35O8
	G	=	-55212.4	(J)	H	=	-44080.3	(J)	S	=	7.77	(J/K)	V	=	1.21	(cc)	Cp	=	3.92	(J/K)
	albite	anorthite	sanidine
	34.43	65.36	0.2
Total	solids	mass	=	5.34	(gm)	density	=	2.88	(gm/cc)
	G	=	-88158.1	(J)	H	=	-69676.4	(J)	S	=	12.9	(J/K)	V	=	1.86	(cc)	Cp	=	6.54	(J/K)
Summary	of	all	fractionated	phases:	(total	mass	=	57.63	grams)
olivine	mass	=	9.48	(gm)	density	=	3.26	(gm/cc)	(analysis	in	mole	%)
	(Ca0.00Mg0.84Fe''0.15Mn0.00Co0.00Ni0.00)2SiO4
	G	=	-150594	(J)	H	=	-118008	(J)	S	=	22.74	(J/K)	V	=	2.9	(cc)	Cp	=	11.81	(J/K)
	tephroite	fayalite	co-olivine	ni-olivine	monticellite	forsterite
	0.3	15.23	0	0	0.87	83.6
orthopyroxene	mass	=	13.39	(gm)	density	=	3.26	(gm/cc)	(analysis	in	mole	%)
	opx	Na0.00Ca0.05Fe''0.38Mg1.50Fe'''0.02Ti0.00Al0.11Si1.93O6
	G	=	-213917	(J)	H	=	-167927	(J)	S	=	32.09	(J/K)	V	=	4.11	(cc)	Cp	=	16.79	(J/K)
	diopside	clinoenstatit	hedenbergite	alumino-buffo	buffonite	essenite	jadeite
	-39.13	94.6	37.53	4.59	-4.42	6.71	0.12
feldspar	mass	=	34.76	(gm)	density	=	2.66	(gm/cc)	(analysis	in	mole	%)
	K0.00Na0.27Ca0.73Al1.73Si2.27O8
	G	=	-601860	(J)	H	=	-481156	(J)	S	=	84.22	(J/K)	V	=	13.07	(cc)	Cp	=	42.73	(J/K)
	albite	anorthite	sanidine
	27.15	72.74	0.1
Viscosity	of	the	System	cannot	be	computed.
System	mass	=	100.09	(gm)	density	=	2.79	(gm/cc)
	G	=	-1.63659e+06	(J)	H	=	-1.28006e+06	(J)	S	=	248.77	(J/K)	V	=	35.88	(cc)	Cp	=	129.78	(J/K)
Oxygen	delta	moles	=	-0.00103328	delta	grams	=	-0.0330637
	G	=	340.24	(J)	H	=	-39.42	(J)	S	=	-0.26	(J/K)	V	=	-123.12	(cc)	Cp	=	-0.04	(J/K)
**********----------**********
Title:	Dummy	Title
T	=	1150	(C)	P	=	0.1	(kbars)	log(10)	f	O2	=	-8.88	delta	HM	=	-5.6	NNO	=	-0.72	QFM	=	0	COH	=	2.18	IW	=	3.51
Constraint	Flags:	fO2	path	=	QFM	Fractionate	Solids
Liquid	mass	=	32.98	(gm)	density	=	2.67	(gm/cc)	viscosity	=	3.38	(log	10	poise)	(analysis	in	wt	%)
	G	=	-513137	(J)	H	=	-391311	(J)	S	=	85.6	(J/K)	V	=	12.37	(cc)	Cp	=	45.78	(J/K)
	SiO2	TiO2	Al2O3	Fe2O3	Cr2O3	FeO	MnO	MgO	NiO	CoO	CaO	Na2O	K2O	P2O5	H2O	CO2	SO3	Cl2O-1	F2O-1
	55.57	0.68	14.28	2.16	0	12.64	0.41	4.26	0	0	6.79	2.92	0.31	0	0	0	0	0	0
clinopyroxene	mass	=	1.67	(gm)	density	=	3.33	(gm/cc)	(analysis	in	mole	%)
	cpx	Na0.00Ca0.11Fe''0.59Mg1.21Fe'''0.04Ti0.00Al0.14Si1.91O6
	G	=	-25291.8	(J)	H	=	-19654.6	(J)	S	=	3.96	(J/K)	V	=	0.5	(cc)	Cp	=	2.02	(J/K)
	diopside	clinoenstatit	hedenbergite	alumino-buffo	buffonite	essenite	jadeite
	-56.18	88.26	58.85	4.91	-4.59	8.42	0.32
feldspar	mass	=	2.47	(gm)	density	=	2.64	(gm/cc)	(analysis	in	mole	%)
	K0.00Na0.36Ca0.63Al1.63Si2.37O8
	G	=	-42701.2	(J)	H	=	-34158	(J)	S	=	6	(J/K)	V	=	0.93	(cc)	Cp	=	3.04	(J/K)
	albite	anorthite	sanidine
	36.39	63.37	0.24
Total	solids	mass	=	4.14	(gm)	density	=	2.88	(gm/cc)
	G	=	-67993	(J)	H	=	-53812.6	(J)	S	=	9.96	(J/K)	V	=	1.44	(cc)	Cp	=	5.06	(J/K)
Summary	of	all	fractionated	phases:	(total	mass	=	62.97	grams)
olivine	mass	=	9.48	(gm)	density	=	3.27	(gm/cc)	(analysis	in	mole	%)
	(Ca0.00Mg0.84Fe''0.15Mn0.00Co0.00Ni0.00)2SiO4
	G	=	-150367	(J)	H	=	-118127	(J)	S	=	22.65	(J/K)	V	=	2.9	(cc)	Cp	=	11.8	(J/K)
	tephroite	fayalite	co-olivine	ni-olivine	monticellite	forsterite
	0.3	15.23	0	0	0.87	83.6
orthopyroxene	mass	=	13.39	(gm)	density	=	3.26	(gm/cc)	(analysis	in	mole	%)
	opx	Na0.00Ca0.05Fe''0.38Mg1.50Fe'''0.02Ti0.00Al0.11Si1.93O6
	G	=	-213596	(J)	H	=	-168095	(J)	S	=	31.97	(J/K)	V	=	4.11	(cc)	Cp	=	16.78	(J/K)
	diopside	clinoenstatit	hedenbergite	alumino-buffo	buffonite	essenite	jadeite
	-39.13	94.6	37.53	4.59	-4.42	6.71	0.12
clinopyroxene	mass	=	2.15	(gm)	density	=	3.31	(gm/cc)	(analysis	in	mole	%)
	cpx	Na0.00Ca0.11Fe''0.54Mg1.25Fe'''0.04Ti0.00Al0.14Si1.91O6
	G	=	-32860.8	(J)	H	=	-25596	(J)	S	=	5.1	(J/K)	V	=	0.65	(cc)	Cp	=	2.61	(J/K)
	diopside	clinoenstatit	hedenbergite	alumino-buffo	buffonite	essenite	jadeite
	-51.81	88.5	54.34	5.08	-4.78	8.35	0.31
feldspar	mass	=	37.94	(gm)	density	=	2.66	(gm/cc)	(analysis	in	mole	%)
	K0.00Na0.28Ca0.72Al1.72Si2.28O8
	G	=	-656108	(J)	H	=	-525665	(J)	S	=	91.66	(J/K)	V	=	14.27	(cc)	Cp	=	46.61	(J/K)
	albite	anorthite	sanidine
	27.77	72.12	0.11
Viscosity	of	the	System	cannot	be	computed.
System	mass	=	100.09	(gm)	density	=	2.8	(gm/cc)
	G	=	-1.63406e+06	(J)	H	=	-1.28261e+06	(J)	S	=	246.96	(J/K)	V	=	35.74	(cc)	Cp	=	128.63	(J/K)
Oxygen	delta	moles	=	-0.0011218	delta	grams	=	-0.0358962
	G	=	366.52	(J)	H	=	-42.38	(J)	S	=	-0.29	(J/K)	V	=	-132.74	(cc)	Cp	=	-0.04	(J/K)
**********----------**********
Title:	Dummy	Title
T	=	1140	(C)	P	=	0.1	(kbars)	log(10)	f	O2	=	-9	delta	HM	=	-5.6	NNO	=	-0.72	QFM	=	0	COH	=	2.17	IW	=	3.52
Constraint	Flags:	fO2	path	=	QFM	Fractionate	Solids
Liquid	mass	=	29.68	(gm)	density	=	2.67	(gm/cc)	viscosity	=	3.47	(log	10	poise)	(analysis	in	wt	%)
	G	=	-458446	(J)	H	=	-350117	(J)	S	=	76.66	(J/K)	V	=	11.11	(cc)	Cp	=	40.92	(J/K)
	SiO2	TiO2	Al2O3	Fe2O3	Cr2O3	FeO	MnO	MgO	NiO	CoO	CaO	Na2O	K2O	P2O5	H2O	CO2	SO3	Cl2O-1	F2O-1
	55.96	0.75	13.73	2.25	0	13.2	0.45	3.8	0	0	6.57	2.95	0.34	0	0	0	0	0	0
clinopyroxene	mass	=	1.34	(gm)	density	=	3.35	(gm/cc)	(analysis	in	mole	%)
	cpx	Na0.00Ca0.12Fe''0.63Mg1.16Fe'''0.04Ti0.00Al0.14Si1.91O6
	G	=	-19957.3	(J)	H	=	-15512.4	(J)	S	=	3.15	(J/K)	V	=	0.4	(cc)	Cp	=	1.6	(J/K)
	diopside	clinoenstatit	hedenbergite	alumino-buffo	buffonite	essenite	jadeite
	-60.71	88.05	63.47	4.75	-4.41	8.51	0.34
feldspar	mass	=	1.96	(gm)	density	=	2.64	(gm/cc)	(analysis	in	mole	%)
	K0.00Na0.38Ca0.61Al1.61Si2.39O8
	G	=	-33921.4	(J)	H	=	-27188.1	(J)	S	=	4.76	(J/K)	V	=	0.74	(cc)	Cp	=	2.41	(J/K)
	albite	anorthite	sanidine
	38.23	61.49	0.28
Total	solids	mass	=	3.3	(gm)	density	=	2.89	(gm/cc)
	G	=	-53878.7	(J)	H	=	-42700.6	(J)	S	=	7.91	(J/K)	V	=	1.14	(cc)	Cp	=	4.02	(J/K)
Summary	of	all	fractionated	phases:	(total	mass	=	67.11	grams)
olivine	mass	=	9.48	(gm)	density	=	3.27	(gm/cc)	(analysis	in	mole	%)
	(Ca0.00Mg0.84Fe''0.15Mn0.00Co0.00Ni0.00)2SiO4
	G	=	-150141	(J)	H	=	-118244	(J)	S	=	22.57	(J/K)	V	=	2.9	(cc)	Cp	=	11.79	(J/K)
	tephroite	fayalite	co-olivine	ni-olivine	monticellite	forsterite
	0.3	15.23	0	0	0.87	83.6
orthopyroxene	mass	=	13.39	(gm)	density	=	3.26	(gm/cc)	(analysis	in	mole	%)
	opx	Na0.00Ca0.05Fe''0.38Mg1.50Fe'''0.02Ti0.00Al0.11Si1.93O6
	G	=	-213277	(J)	H	=	-168262	(J)	S	=	31.85	(J/K)	V	=	4.11	(cc)	Cp	=	16.76	(J/K)
	diopside	clinoenstatit	hedenbergite	alumino-buffo	buffonite	essenite	jadeite
	-39.13	94.6	37.53	4.59	-4.42	6.71	0.12
clinopyroxene	mass	=	3.82	(gm)	density	=	3.32	(gm/cc)	(analysis	in	mole	%)
	cpx	Na0.00Ca0.11Fe''0.56Mg1.23Fe'''0.04Ti0.00Al0.14Si1.91O6
	G	=	-58028.7	(J)	H	=	-45270.8	(J)	S	=	9.03	(J/K)	V	=	1.15	(cc)	Cp	=	4.63	(J/K)
	diopside	clinoenstatit	hedenbergite	alumino-buffo	buffonite	essenite	jadeite
	-53.71	88.4	56.3	5.01	-4.69	8.38	0.32
feldspar	mass	=	40.41	(gm)	density	=	2.66	(gm/cc)	(analysis	in	mole	%)
	K0.00Na0.28Ca0.72Al1.72Si2.28O8
	G	=	-697788	(J)	H	=	-560281	(J)	S	=	97.31	(J/K)	V	=	15.2	(cc)	Cp	=	49.59	(J/K)
	albite	anorthite	sanidine
	28.3	71.59	0.12
Viscosity	of	the	System	cannot	be	computed.
System	mass	=	100.09	(gm)	density	=	2.81	(gm/cc)
	G	=	-1.63156e+06	(J)	H	=	-1.28488e+06	(J)	S	=	245.33	(J/K)	V	=	35.63	(cc)	Cp	=	127.71	(J/K)
Oxygen	delta	moles	=	-0.00119615	delta	grams	=	-0.0382753
	G	=	387.74	(J)	H	=	-44.76	(J)	S	=	-0.31	(J/K)	V	=	-140.54	(cc)	Cp	=	-0.04	(J/K)
**********----------**********
Title:	Dummy	Title
T	=	1130	(C)	P	=	0.1	(kbars)	log(10)	f	O2	=	-9.12	delta	HM	=	-5.61	NNO	=	-0.71	QFM	=	0	COH	=	2.15	IW	=	3.53
Constraint	Flags:	fO2	path	=	QFM	Fractionate	Solids
Liquid	mass	=	26.98	(gm)	density	=	2.67	(gm/cc)	viscosity	=	3.56	(log	10	poise)	(analysis	in	wt	%)
	G	=	-413955	(J)	H	=	-316648	(J)	S	=	69.35	(J/K)	V	=	10.09	(cc)	Cp	=	36.97	(J/K)
	SiO2	TiO2	Al2O3	Fe2O3	Cr2O3	FeO	MnO	MgO	NiO	CoO	CaO	Na2O	K2O	P2O5	H2O	CO2	SO3	Cl2O-1	F2O-1
	56.34	0.82	13.21	2.34	0	13.7	0.5	3.37	0	0	6.38	2.97	0.37	0	0	0	0	0	0
clinopyroxene	mass	=	1.1	(gm)	density	=	3.37	(gm/cc)	(analysis	in	mole	%)
	cpx	Na0.00Ca0.12Fe''0.68Mg1.10Fe'''0.04Ti0.00Al0.14Si1.91O6
	G	=	-16177.3	(J)	H	=	-12576.2	(J)	S	=	2.57	(J/K)	V	=	0.33	(cc)	Cp	=	1.31	(J/K)
	diopside	clinoenstatit	hedenbergite	alumino-buffo	buffonite	essenite	jadeite
	-65.43	87.85	68.24	4.59	-4.23	8.62	0.35
feldspar	mass	=	1.6	(gm)	density	=	2.63	(gm/cc)	(analysis	in	mole	%)
	K0.00Na0.40Ca0.60Al1.60Si2.40O8
	G	=	-27595.7	(J)	H	=	-22162.1	(J)	S	=	3.87	(J/K)	V	=	0.61	(cc)	Cp	=	1.97	(J/K)
	albite	anorthite	sanidine
	39.96	59.72	0.32
Total	solids	mass	=	2.7	(gm)	density	=	2.89	(gm/cc)
	G	=	-43773	(J)	H	=	-34738.3	(J)	S	=	6.44	(J/K)	V	=	0.93	(cc)	Cp	=	3.27	(J/K)
Summary	of	all	fractionated	phases:	(total	mass	=	70.4	grams)
olivine	mass	=	9.48	(gm)	density	=	3.27	(gm/cc)	(analysis	in	mole	%)
	(Ca0.00Mg0.84Fe''0.15Mn0.00Co0.00Ni0.00)2SiO4
	G	=	-149916	(J)	H	=	-118362	(J)	S	=	22.49	(J/K)	V	=	2.9	(cc)	Cp	=	11.78	(J/K)
	tephroite	fayalite	co-olivine	ni-olivine	monticellite	forsterite
	0.3	15.23	0	0	0.87	83.6
orthopyroxene	mass	=	13.39	(gm)	density	=	3.26	(gm/cc)	(analysis	in	mole	%)
	opx	Na0.00Ca0.05Fe''0.38Mg1.50Fe'''0.02Ti0.00Al0.11Si1.93O6
	G	=	-212959	(J)	H	=	-168430	(J)	S	=	31.74	(J/K)	V	=	4.11	(cc)	Cp	=	16.75	(J/K)
	diopside	clinoenstatit	hedenbergite	alumino-buffo	buffonite	essenite	jadeite
	-39.13	94.6	37.53	4.59	-4.42	6.71	0.12
clinopyroxene	mass	=	5.16	(gm)	density	=	3.33	(gm/cc)	(analysis	in	mole	%)
	cpx	Na0.00Ca0.11Fe''0.58Mg1.21Fe'''0.04Ti0.00Al0.14Si1.91O6
	G	=	-77831.5	(J)	H	=	-60819.4	(J)	S	=	12.12	(J/K)	V	=	1.55	(cc)	Cp	=	6.22	(J/K)
	diopside	clinoenstatit	hedenbergite	alumino-buffo	buffonite	essenite	jadeite
	-55.51	88.31	58.14	4.94	-4.62	8.41	0.32
feldspar	mass	=	42.37	(gm)	density	=	2.66	(gm/cc)	(analysis	in	mole	%)
	K0.00Na0.29Ca0.71Al1.71Si2.29O8
	G	=	-730645	(J)	H	=	-587950	(J)	S	=	101.7	(J/K)	V	=	15.94	(cc)	Cp	=	51.95	(J/K)
	albite	anorthite	sanidine
	28.76	71.12	0.13
Viscosity	of	the	System	cannot	be	computed.
System	mass	=	100.08	(gm)	density	=	2.82	(gm/cc)
	G	=	-1.62908e+06	(J)	H	=	-1.28695e+06	(J)	S	=	243.83	(J/K)	V	=	35.53	(cc)	Cp	=	126.94	(J/K)
Oxygen	delta	moles	=	-0.00125966	delta	grams	=	-0.0403077
	G	=	405.11	(J)	H	=	-46.68	(J)	S	=	-0.32	(J/K)	V	=	-146.95	(cc)	Cp	=	-0.05	(J/K)
**********----------**********
Title:	Dummy	Title
T	=	1120	(C)	P	=	0.1	(kbars)	log(10)	f	O2	=	-9.25	delta	HM	=	-5.61	NNO	=	-0.71	QFM	=	0	COH	=	2.14	IW	=	3.54
Constraint	Flags:	fO2	path	=	QFM	Fractionate	Solids
Liquid	mass	=	24.73	(gm)	density	=	2.68	(gm/cc)	viscosity	=	3.65	(log	10	poise)	(analysis	in	wt	%)
	G	=	-377017	(J)	H	=	-288894	(J)	S	=	63.25	(J/K)	V	=	9.24	(cc)	Cp	=	33.69	(J/K)
	SiO2	TiO2	Al2O3	Fe2O3	Cr2O3	FeO	MnO	MgO	NiO	CoO	CaO	Na2O	K2O	P2O5	H2O	CO2	SO3	Cl2O-1	F2O-1
	56.71	0.9	12.7	2.42	0	14.15	0.54	2.98	0	0	6.21	2.99	0.4	0	0	0	0	0	0
clinopyroxene	mass	=	0.92	(gm)	density	=	3.39	(gm/cc)	(analysis	in	mole	%)
	cpx	Na0.00Ca0.12Fe''0.73Mg1.05Fe'''0.05Ti0.00Al0.14Si1.91O6
	G	=	-13412.2	(J)	H	=	-10427.6	(J)	S	=	2.14	(J/K)	V	=	0.27	(cc)	Cp	=	1.09	(J/K)
	diopside	clinoenstatit	hedenbergite	alumino-buffo	buffonite	essenite	jadeite
	-70.37	87.67	73.18	4.43	-4.04	8.76	0.36
feldspar	mass	=	1.33	(gm)	density	=	2.63	(gm/cc)	(analysis	in	mole	%)
	K0.00Na0.42Ca0.58Al1.58Si2.42O8
	G	=	-22885.7	(J)	H	=	-18416.3	(J)	S	=	3.21	(J/K)	V	=	0.5	(cc)	Cp	=	1.63	(J/K)
	albite	anorthite	sanidine
	41.59	58.05	0.36
Total	solids	mass	=	2.25	(gm)	density	=	2.9	(gm/cc)
	G	=	-36297.9	(J)	H	=	-28843.9	(J)	S	=	5.35	(J/K)	V	=	0.78	(cc)	Cp	=	2.72	(J/K)
Summary	of	all	fractionated	phases:	(total	mass	=	73.1	grams)
olivine	mass	=	9.48	(gm)	density	=	3.27	(gm/cc)	(analysis	in	mole	%)
	(Ca0.00Mg0.84Fe''0.15Mn0.00Co0.00Ni0.00)2SiO4
	G	=	-149691	(J)	H	=	-118480	(J)	S	=	22.4	(J/K)	V	=	2.9	(cc)	Cp	=	11.76	(J/K)
	tephroite	fayalite	co-olivine	ni-olivine	monticellite	forsterite
	0.3	15.23	0	0	0.87	83.6
orthopyroxene	mass	=	13.39	(gm)	density	=	3.26	(gm/cc)	(analysis	in	mole	%)
	opx	Na0.00Ca0.05Fe''0.38Mg1.50Fe'''0.02Ti0.00Al0.11Si1.93O6
	G	=	-212642	(J)	H	=	-168597	(J)	S	=	31.62	(J/K)	V	=	4.11	(cc)	Cp	=	16.73	(J/K)
	diopside	clinoenstatit	hedenbergite	alumino-buffo	buffonite	essenite	jadeite
	-39.13	94.6	37.53	4.59	-4.42	6.71	0.12
clinopyroxene	mass	=	6.26	(gm)	density	=	3.33	(gm/cc)	(analysis	in	mole	%)
	cpx	Na0.00Ca0.11Fe''0.60Mg1.19Fe'''0.04Ti0.00Al0.14Si1.91O6
	G	=	-93829.5	(J)	H	=	-73445	(J)	S	=	14.63	(J/K)	V	=	1.88	(cc)	Cp	=	7.52	(J/K)
	diopside	clinoenstatit	hedenbergite	alumino-buffo	buffonite	essenite	jadeite
	-57.23	88.23	59.89	4.88	-4.55	8.45	0.33
feldspar	mass	=	43.97	(gm)	density	=	2.66	(gm/cc)	(analysis	in	mole	%)
	K0.00Na0.29Ca0.71Al1.71Si2.29O8
	G	=	-757142	(J)	H	=	-610613	(J)	S	=	105.18	(J/K)	V	=	16.55	(cc)	Cp	=	53.86	(J/K)
	albite	anorthite	sanidine
	29.17	70.7	0.13
Viscosity	of	the	System	cannot	be	computed.
System	mass	=	100.08	(gm)	density	=	2.82	(gm/cc)
	G	=	-1.62662e+06	(J)	H	=	-1.28887e+06	(J)	S	=	242.43	(J/K)	V	=	35.45	(cc)	Cp	=	126.28	(J/K)
Oxygen	delta	moles	=	-0.00131465	delta	grams	=	-0.0420673
	G	=	419.44	(J)	H	=	-48.24	(J)	S	=	-0.34	(J/K)	V	=	-152.28	(cc)	Cp	=	-0.05	(J/K)
**********----------**********
Title:	Dummy	Title
T	=	1110	(C)	P	=	0.1	(kbars)	log(10)	f	O2	=	-9.37	delta	HM	=	-5.61	NNO	=	-0.71	QFM	=	0	COH	=	2.13	IW	=	3.56
Constraint	Flags:	fO2	path	=	QFM	Fractionate	Solids
Liquid	mass	=	22.82	(gm)	density	=	2.68	(gm/cc)	viscosity	=	3.73	(log	10	poise)	(analysis	in	wt	%)
	G	=	-345819	(J)	H	=	-265482	(J)	S	=	58.08	(J/K)	V	=	8.52	(cc)	Cp	=	30.91	(J/K)
	SiO2	TiO2	Al2O3	Fe2O3	Cr2O3	FeO	MnO	MgO	NiO	CoO	CaO	Na2O	K2O	P2O5	H2O	CO2	SO3	Cl2O-1	F2O-1
	57.08	0.97	12.22	2.49	0	14.55	0.59	2.63	0	0	6.05	2.99	0.43	0	0	0	0	0	0
clinopyroxene	mass	=	0.79	(gm)	density	=	3.41	(gm/cc)	(analysis	in	mole	%)
	cpx	Na0.00Ca0.12Fe''0.78Mg1.00Fe'''0.05Ti0.00Al0.14Si1.91O6
	G	=	-11337.9	(J)	H	=	-8814.93	(J)	S	=	1.82	(J/K)	V	=	0.23	(cc)	Cp	=	0.93	(J/K)
	diopside	clinoenstatit	hedenbergite	alumino-buffo	buffonite	essenite	jadeite
	-75.53	87.51	78.31	4.26	-3.85	8.93	0.37
feldspar	mass	=	1.12	(gm)	density	=	2.63	(gm/cc)	(analysis	in	mole	%)
	K0.00Na0.43Ca0.56Al1.56Si2.44O8
	G	=	-19283.4	(J)	H	=	-15549	(J)	S	=	2.7	(J/K)	V	=	0.43	(cc)	Cp	=	1.38	(J/K)
	albite	anorthite	sanidine
	43.13	56.47	0.41
Total	solids	mass	=	1.91	(gm)	density	=	2.91	(gm/cc)
	G	=	-30621.3	(J)	H	=	-24363.9	(J)	S	=	4.52	(J/K)	V	=	0.66	(cc)	Cp	=	2.3	(J/K)
Summary	of	all	fractionated	phases:	(total	mass	=	75.35	grams)
olivine	mass	=	9.48	(gm)	density	=	3.27	(gm/cc)	(analysis	in	mole	%)
	(Ca0.00Mg0.84Fe''0.15Mn0.00Co0.00Ni0.00)2SiO4
	G	=	-149468	(J)	H	=	-118598	(J)	S	=	22.32	(J/K)	V	=	2.9	(cc)	Cp	=	11.75	(J/K)
	tephroite	fayalite	co-olivine	ni-olivine	monticellite	forsterite
	0.3	15.23	0	0	0.87	83.6
orthopyroxene	mass	=	13.39	(gm)	density	=	3.26	(gm/cc)	(analysis	in	mole	%)
	opx	Na0.00Ca0.05Fe''0.38Mg1.50Fe'''0.02Ti0.00Al0.11Si1.93O6
	G	=	-212327	(J)	H	=	-168765	(J)	S	=	31.5	(J/K)	V	=	4.1	(cc)	Cp	=	16.71	(J/K)
	diopside	clinoenstatit	hedenbergite	alumino-buffo	buffonite	essenite	jadeite
	-39.13	94.6	37.53	4.59	-4.42	6.71	0.12
clinopyroxene	mass	=	7.18	(gm)	density	=	3.34	(gm/cc)	(analysis	in	mole	%)
	cpx	Na0.00Ca0.12Fe''0.62Mg1.18Fe'''0.04Ti0.00Al0.14Si1.91O6
	G	=	-107042	(J)	H	=	-83932.8	(J)	S	=	16.71	(J/K)	V	=	2.15	(cc)	Cp	=	8.6	(J/K)
	diopside	clinoenstatit	hedenbergite	alumino-buffo	buffonite	essenite	jadeite
	-58.88	88.16	61.57	4.82	-4.49	8.49	0.33
feldspar	mass	=	45.29	(gm)	density	=	2.66	(gm/cc)	(analysis	in	mole	%)
	K0.00Na0.30Ca0.70Al1.70Si2.30O8
	G	=	-778900	(J)	H	=	-629546	(J)	S	=	107.98	(J/K)	V	=	17.05	(cc)	Cp	=	55.43	(J/K)
	albite	anorthite	sanidine
	29.53	70.33	0.14
Viscosity	of	the	System	cannot	be	computed.
System	mass	=	100.08	(gm)	density	=	2.83	(gm/cc)
	G	=	-1.62418e+06	(J)	H	=	-1.29069e+06	(J)	S	=	241.11	(J/K)	V	=	35.38	(cc)	Cp	=	125.71	(J/K)
Oxygen	delta	moles	=	-0.00136278	delta	grams	=	-0.0436074
	G	=	431.32	(J)	H	=	-49.51	(J)	S	=	-0.35	(J/K)	V	=	-156.72	(cc)	Cp	=	-0.05	(J/K)
**********----------**********
Title:	Dummy	Title
T	=	1100	(C)	P	=	0.1	(kbars)	log(10)	f	O2	=	-9.5	delta	HM	=	-5.61	NNO	=	-0.71	QFM	=	0	COH	=	2.12	IW	=	3.57
Constraint	Flags:	fO2	path	=	QFM	Fractionate	Solids
Liquid	mass	=	21.17	(gm)	density	=	2.68	(gm/cc)	viscosity	=	3.82	(log	10	poise)	(analysis	in	wt	%)
	G	=	-319080	(J)	H	=	-245441	(J)	S	=	53.63	(J/K)	V	=	7.9	(cc)	Cp	=	28.53	(J/K)
	SiO2	TiO2	Al2O3	Fe2O3	Cr2O3	FeO	MnO	MgO	NiO	CoO	CaO	Na2O	K2O	P2O5	H2O	CO2	SO3	Cl2O-1	F2O-1
	57.46	1.04	11.76	2.56	0	14.89	0.63	2.3	0	0	5.91	2.99	0.46	0	0	0	0	0	0
clinopyroxene	mass	=	0.69	(gm)	density	=	3.43	(gm/cc)	(analysis	in	mole	%)
	cpx	Na0.00Ca0.12Fe''0.84Mg0.94Fe'''0.05Ti0.00Al0.14Si1.90O6
	G	=	-9750.16	(J)	H	=	-7579.83	(J)	S	=	1.58	(J/K)	V	=	0.2	(cc)	Cp	=	0.8	(J/K)
	diopside	clinoenstatit	hedenbergite	alumino-buffo	buffonite	essenite	jadeite
	-80.94	87.36	83.65	4.07	-3.64	9.12	0.38
feldspar	mass	=	0.96	(gm)	density	=	2.63	(gm/cc)	(analysis	in	mole	%)
	K0.00Na0.45Ca0.55Al1.55Si2.45O8
	G	=	-16466.4	(J)	H	=	-13304.5	(J)	S	=	2.3	(J/K)	V	=	0.36	(cc)	Cp	=	1.18	(J/K)
	albite	anorthite	sanidine
	44.58	54.96	0.45
Total	solids	mass	=	1.65	(gm)	density	=	2.91	(gm/cc)
	G	=	-26216.5	(J)	H	=	-20884.4	(J)	S	=	3.88	(J/K)	V	=	0.57	(cc)	Cp	=	1.98	(J/K)
Summary	of	all	fractionated	phases:	(total	mass	=	77.26	grams)
olivine	mass	=	9.48	(gm)	density	=	3.27	(gm/cc)	(analysis	in	mole	%)
	(Ca0.00Mg0.84Fe''0.15Mn0.00Co0.00Ni0.00)2SiO4
	G	=	-149245	(J)	H	=	-118715	(J)	S	=	22.23	(J/K)	V	=	2.9	(cc)	Cp	=	11.74	(J/K)
	tephroite	fayalite	co-olivine	ni-olivine	monticellite	forsterite
	0.3	15.23	0	0	0.87	83.6
orthopyroxene	mass	=	13.39	(gm)	density	=	3.26	(gm/cc)	(analysis	in	mole	%)
	opx	Na0.00Ca0.05Fe''0.38Mg1.50Fe'''0.02Ti0.00Al0.11Si1.93O6
	G	=	-212013	(J)	H	=	-168932	(J)	S	=	31.37	(J/K)	V	=	4.1	(cc)	Cp	=	16.7	(J/K)
	diopside	clinoenstatit	hedenbergite	alumino-buffo	buffonite	essenite	jadeite
	-39.13	94.6	37.53	4.59	-4.42	6.71	0.12
clinopyroxene	mass	=	7.97	(gm)	density	=	3.35	(gm/cc)	(analysis	in	mole	%)
	cpx	Na0.00Ca0.12Fe''0.63Mg1.16Fe'''0.04Ti0.00Al0.14Si1.91O6
	G	=	-118164	(J)	H	=	-92817.2	(J)	S	=	18.46	(J/K)	V	=	2.38	(cc)	Cp	=	9.51	(J/K)
	diopside	clinoenstatit	hedenbergite	alumino-buffo	buffonite	essenite	jadeite
	-60.5	88.1	63.19	4.77	-4.43	8.53	0.33
feldspar	mass	=	46.41	(gm)	density	=	2.66	(gm/cc)	(analysis	in	mole	%)
	K0.00Na0.30Ca0.70Al1.70Si2.30O8
	G	=	-797033	(J)	H	=	-645624	(J)	S	=	110.26	(J/K)	V	=	17.47	(cc)	Cp	=	56.75	(J/K)
	albite	anorthite	sanidine
	29.86	69.99	0.15
Viscosity	of	the	System	cannot	be	computed.
System	mass	=	100.08	(gm)	density	=	2.83	(gm/cc)
	G	=	-1.62175e+06	(J)	H	=	-1.29241e+06	(J)	S	=	239.84	(J/K)	V	=	35.31	(cc)	Cp	=	125.2	(J/K)
Oxygen	delta	moles	=	-0.0014053	delta	grams	=	-0.0449679
	G	=	441.19	(J)	H	=	-50.55	(J)	S	=	-0.36	(J/K)	V	=	-160.44	(cc)	Cp	=	-0.05	(J/K)
**********----------**********
Title:	Dummy	Title
T	=	1090	(C)	P	=	0.1	(kbars)	log(10)	f	O2	=	-9.63	delta	HM	=	-5.62	NNO	=	-0.7	QFM	=	0	COH	=	2.11	IW	=	3.58
Constraint	Flags:	fO2	path	=	QFM	Fractionate	Solids
Liquid	mass	=	19.73	(gm)	density	=	2.68	(gm/cc)	viscosity	=	3.91	(log	10	poise)	(analysis	in	wt	%)
	G	=	-295867	(J)	H	=	-228064	(J)	S	=	49.74	(J/K)	V	=	7.36	(cc)	Cp	=	26.46	(J/K)
	SiO2	TiO2	Al2O3	Fe2O3	Cr2O3	FeO	MnO	MgO	NiO	CoO	CaO	Na2O	K2O	P2O5	H2O	CO2	SO3	Cl2O-1	F2O-1
	57.84	1.11	11.31	2.63	0	15.17	0.68	1.99	0	0	5.79	2.99	0.49	0	0	0	0	0	0
clinopyroxene	mass	=	0.61	(gm)	density	=	3.46	(gm/cc)	(analysis	in	mole	%)
	cpx	Na0.00Ca0.12Fe''0.89Mg0.88Fe'''0.06Ti0.00Al0.14Si1.90O6
	G	=	-8515.17	(J)	H	=	-6618.52	(J)	S	=	1.39	(J/K)	V	=	0.18	(cc)	Cp	=	0.71	(J/K)
	diopside	clinoenstatit	hedenbergite	alumino-buffo	buffonite	essenite	jadeite
	-86.6	87.21	89.21	3.86	-3.41	9.34	0.39
feldspar	mass	=	0.83	(gm)	density	=	2.63	(gm/cc)	(analysis	in	mole	%)
	K0.01Na0.46Ca0.54Al1.54Si2.46O8
	G	=	-14221.7	(J)	H	=	-11514.5	(J)	S	=	1.99	(J/K)	V	=	0.32	(cc)	Cp	=	1.02	(J/K)
	albite	anorthite	sanidine
	45.97	53.53	0.5
Total	solids	mass	=	1.44	(gm)	density	=	2.92	(gm/cc)
	G	=	-22736.9	(J)	H	=	-18133	(J)	S	=	3.38	(J/K)	V	=	0.49	(cc)	Cp	=	1.72	(J/K)
Summary	of	all	fractionated	phases:	(total	mass	=	78.9	grams)
olivine	mass	=	9.48	(gm)	density	=	3.28	(gm/cc)	(analysis	in	mole	%)
	(Ca0.00Mg0.84Fe''0.15Mn0.00Co0.00Ni0.00)2SiO4
	G	=	-149023	(J)	H	=	-118832	(J)	S	=	22.15	(J/K)	V	=	2.89	(cc)	Cp	=	11.73	(J/K)
	tephroite	fayalite	co-olivine	ni-olivine	monticellite	forsterite
	0.3	15.23	0	0	0.87	83.6
orthopyroxene	mass	=	13.39	(gm)	density	=	3.27	(gm/cc)	(analysis	in	mole	%)
	opx	Na0.00Ca0.05Fe''0.38Mg1.50Fe'''0.02Ti0.00Al0.11Si1.93O6
	G	=	-211699	(J)	H	=	-169099	(J)	S	=	31.25	(J/K)	V	=	4.1	(cc)	Cp	=	16.68	(J/K)
	diopside	clinoenstatit	hedenbergite	alumino-buffo	buffonite	essenite	jadeite
	-39.13	94.6	37.53	4.59	-4.42	6.71	0.12
clinopyroxene	mass	=	8.66	(gm)	density	=	3.36	(gm/cc)	(analysis	in	mole	%)
	cpx	Na0.00Ca0.12Fe''0.65Mg1.14Fe'''0.04Ti0.00Al0.14Si1.91O6
	G	=	-127683	(J)	H	=	-100475	(J)	S	=	19.96	(J/K)	V	=	2.58	(cc)	Cp	=	10.3	(J/K)
	diopside	clinoenstatit	hedenbergite	alumino-buffo	buffonite	essenite	jadeite
	-62.08	88.04	64.78	4.72	-4.36	8.58	0.34
feldspar	mass	=	47.37	(gm)	density	=	2.66	(gm/cc)	(analysis	in	mole	%)
	K0.00Na0.30Ca0.70Al1.70Si2.30O8
	G	=	-812331	(J)	H	=	-659469	(J)	S	=	112.14	(J/K)	V	=	17.83	(cc)	Cp	=	57.86	(J/K)
	albite	anorthite	sanidine
	30.16	69.68	0.15
Viscosity	of	the	System	cannot	be	computed.
System	mass	=	100.08	(gm)	density	=	2.84	(gm/cc)
	G	=	-1.61934e+06	(J)	H	=	-1.29407e+06	(J)	S	=	238.61	(J/K)	V	=	35.25	(cc)	Cp	=	124.75	(J/K)
Oxygen	delta	moles	=	-0.00144315	delta	grams	=	-0.0461791
	G	=	449.4	(J)	H	=	-51.39	(J)	S	=	-0.37	(J/K)	V	=	-163.56	(cc)	Cp	=	-0.05	(J/K)
**********----------**********
Title:	Dummy	Title
T	=	1080	(C)	P	=	0.1	(kbars)	log(10)	f	O2	=	-9.76	delta	HM	=	-5.62	NNO	=	-0.7	QFM	=	0	COH	=	2.1	IW	=	3.6
Constraint	Flags:	fO2	path	=	QFM	Fractionate	Solids
Liquid	mass	=	18.46	(gm)	density	=	2.68	(gm/cc)	viscosity	=	4	(log	10	poise)	(analysis	in	wt	%)
	G	=	-275485	(J)	H	=	-212826	(J)	S	=	46.31	(J/K)	V	=	6.88	(cc)	Cp	=	24.64	(J/K)
	SiO2	TiO2	Al2O3	Fe2O3	Cr2O3	FeO	MnO	MgO	NiO	CoO	CaO	Na2O	K2O	P2O5	H2O	CO2	SO3	Cl2O-1	F2O-1
	58.23	1.19	10.88	2.68	0	15.41	0.72	1.71	0	0	5.67	2.98	0.52	0	0	0	0	0	0
clinopyroxene	mass	=	0.55	(gm)	density	=	3.48	(gm/cc)	(analysis	in	mole	%)
	cpx	Na0.00Ca0.13Fe''0.95Mg0.82Fe'''0.06Ti0.00Al0.14Si1.90O6
	G	=	-7542.29	(J)	H	=	-5860.66	(J)	S	=	1.24	(J/K)	V	=	0.16	(cc)	Cp	=	0.63	(J/K)
	diopside	clinoenstatit	hedenbergite	alumino-buffo	buffonite	essenite	jadeite
	-92.51	87.06	94.99	3.63	-3.16	9.58	0.4
feldspar	mass	=	0.72	(gm)	density	=	2.62	(gm/cc)	(analysis	in	mole	%)
	K0.01Na0.47Ca0.52Al1.52Si2.48O8
	G	=	-12404	(J)	H	=	-10063.4	(J)	S	=	1.73	(J/K)	V	=	0.28	(cc)	Cp	=	0.89	(J/K)
	albite	anorthite	sanidine
	47.29	52.16	0.55
Total	solids	mass	=	1.28	(gm)	density	=	2.94	(gm/cc)
	G	=	-19946.3	(J)	H	=	-15924.1	(J)	S	=	2.97	(J/K)	V	=	0.43	(cc)	Cp	=	1.52	(J/K)
Summary	of	all	fractionated	phases:	(total	mass	=	80.34	grams)
olivine	mass	=	9.48	(gm)	density	=	3.28	(gm/cc)	(analysis	in	mole	%)
	(Ca0.00Mg0.84Fe''0.15Mn0.00Co0.00Ni0.00)2SiO4
	G	=	-148802	(J)	H	=	-118950	(J)	S	=	22.06	(J/K)	V	=	2.89	(cc)	Cp	=	11.71	(J/K)
	tephroite	fayalite	co-olivine	ni-olivine	monticellite	forsterite
	0.3	15.23	0	0	0.87	83.6
orthopyroxene	mass	=	13.39	(gm)	density	=	3.27	(gm/cc)	(analysis	in	mole	%)
	opx	Na0.00Ca0.05Fe''0.38Mg1.50Fe'''0.02Ti0.00Al0.11Si1.93O6
	G	=	-211388	(J)	H	=	-169265	(J)	S	=	31.13	(J/K)	V	=	4.1	(cc)	Cp	=	16.67	(J/K)
	diopside	clinoenstatit	hedenbergite	alumino-buffo	buffonite	essenite	jadeite
	-39.13	94.6	37.53	4.59	-4.42	6.71	0.12
clinopyroxene	mass	=	9.27	(gm)	density	=	3.37	(gm/cc)	(analysis	in	mole	%)
	cpx	Na0.00Ca0.12Fe''0.66Mg1.13Fe'''0.04Ti0.00Al0.14Si1.91O6
	G	=	-135954	(J)	H	=	-107178	(J)	S	=	21.27	(J/K)	V	=	2.75	(cc)	Cp	=	10.99	(J/K)
	diopside	clinoenstatit	hedenbergite	alumino-buffo	buffonite	essenite	jadeite
	-63.64	87.99	66.33	4.66	-4.3	8.62	0.34
feldspar	mass	=	48.19	(gm)	density	=	2.66	(gm/cc)	(analysis	in	mole	%)
	K0.00Na0.30Ca0.69Al1.69Si2.31O8
	G	=	-825369	(J)	H	=	-671534	(J)	S	=	113.69	(J/K)	V	=	18.14	(cc)	Cp	=	58.81	(J/K)
	albite	anorthite	sanidine
	30.44	69.4	0.16
Viscosity	of	the	System	cannot	be	computed.
System	mass	=	100.08	(gm)	density	=	2.84	(gm/cc)
	G	=	-1.61694e+06	(J)	H	=	-1.29568e+06	(J)	S	=	237.42	(J/K)	V	=	35.2	(cc)	Cp	=	124.34	(J/K)
Oxygen	delta	moles	=	-0.00147709	delta	grams	=	-0.0472651
	G	=	456.21	(J)	H	=	-52.06	(J)	S	=	-0.38	(J/K)	V	=	-166.18	(cc)	Cp	=	-0.05	(J/K)
**********----------**********
Title:	Dummy	Title
T	=	1070	(C)	P	=	0.1	(kbars)	log(10)	f	O2	=	-9.9	delta	HM	=	-5.62	NNO	=	-0.7	QFM	=	0	COH	=	2.09	IW	=	3.61
Constraint	Flags:	fO2	path	=	QFM	Fractionate	Solids
Liquid	mass	=	17.32	(gm)	density	=	2.68	(gm/cc)	viscosity	=	4.09	(log	10	poise)	(analysis	in	wt	%)
	G	=	-257406	(J)	H	=	-199326	(J)	S	=	43.24	(J/K)	V	=	6.46	(cc)	Cp	=	23.02	(J/K)
	SiO2	TiO2	Al2O3	Fe2O3	Cr2O3	FeO	MnO	MgO	NiO	CoO	CaO	Na2O	K2O	P2O5	H2O	CO2	SO3	Cl2O-1	F2O-1
	58.63	1.26	10.47	2.73	0	15.58	0.77	1.45	0	0	5.57	2.97	0.55	0	0	0	0	0	0
clinopyroxene	mass	=	0.5	(gm)	density	=	3.51	(gm/cc)	(analysis	in	mole	%)
	cpx	Na0.00Ca0.13Fe''1.01Mg0.75Fe'''0.07Ti0.00Al0.14Si1.90O6
	G	=	-6768.01	(J)	H	=	-5257.01	(J)	S	=	1.12	(J/K)	V	=	0.14	(cc)	Cp	=	0.57	(J/K)
	diopside	clinoenstatit	hedenbergite	alumino-buffo	buffonite	essenite	jadeite
	-98.64	86.9	100.99	3.37	-2.87	9.84	0.41
feldspar	mass	=	0.64	(gm)	density	=	2.62	(gm/cc)	(analysis	in	mole	%)
	K0.01Na0.49Ca0.51Al1.51Si2.49O8
	G	=	-10911	(J)	H	=	-8870.44	(J)	S	=	1.52	(J/K)	V	=	0.24	(cc)	Cp	=	0.78	(J/K)
	albite	anorthite	sanidine
	48.55	50.84	0.6
Total	solids	mass	=	1.14	(gm)	density	=	2.95	(gm/cc)
	G	=	-17679	(J)	H	=	-14127.5	(J)	S	=	2.64	(J/K)	V	=	0.39	(cc)	Cp	=	1.35	(J/K)
Summary	of	all	fractionated	phases:	(total	mass	=	81.61	grams)
olivine	mass	=	9.48	(gm)	density	=	3.28	(gm/cc)	(analysis	in	mole	%)
	(Ca0.00Mg0.84Fe''0.15Mn0.00Co0.00Ni0.00)2SiO4
	G	=	-148582	(J)	H	=	-119067	(J)	S	=	21.97	(J/K)	V	=	2.89	(cc)	Cp	=	11.7	(J/K)
	tephroite	fayalite	co-olivine	ni-olivine	monticellite	forsterite
	0.3	15.23	0	0	0.87	83.6
orthopyroxene	mass	=	13.39	(gm)	density	=	3.27	(gm/cc)	(analysis	in	mole	%)
	opx	Na0.00Ca0.05Fe''0.38Mg1.50Fe'''0.02Ti0.00Al0.11Si1.93O6
	G	=	-211077	(J)	H	=	-169432	(J)	S	=	31.01	(J/K)	V	=	4.1	(cc)	Cp	=	16.65	(J/K)
	diopside	clinoenstatit	hedenbergite	alumino-buffo	buffonite	essenite	jadeite
	-39.13	94.6	37.53	4.59	-4.42	6.71	0.12
clinopyroxene	mass	=	9.82	(gm)	density	=	3.37	(gm/cc)	(analysis	in	mole	%)
	cpx	Na0.00Ca0.12Fe''0.68Mg1.11Fe'''0.04Ti0.00Al0.14Si1.91O6
	G	=	-143242	(J)	H	=	-113129	(J)	S	=	22.42	(J/K)	V	=	2.91	(cc)	Cp	=	11.61	(J/K)
	diopside	clinoenstatit	hedenbergite	alumino-buffo	buffonite	essenite	jadeite
	-65.19	87.94	67.87	4.61	-4.24	8.68	0.34
feldspar	mass	=	48.91	(gm)	density	=	2.66	(gm/cc)	(analysis	in	mole	%)
	K0.00Na0.31Ca0.69Al1.69Si2.31O8
	G	=	-836576	(J)	H	=	-682156	(J)	S	=	114.97	(J/K)	V	=	18.41	(cc)	Cp	=	59.63	(J/K)
	albite	anorthite	sanidine
	30.69	69.15	0.16
Viscosity	of	the	System	cannot	be	computed.
System	mass	=	100.08	(gm)	density	=	2.85	(gm/cc)
	G	=	-1.61456e+06	(J)	H	=	-1.29724e+06	(J)	S	=	236.25	(J/K)	V	=	35.15	(cc)	Cp	=	123.96	(J/K)
Oxygen	delta	moles	=	-0.00150772	delta	grams	=	-0.0482453
	G	=	461.84	(J)	H	=	-52.6	(J)	S	=	-0.38	(J/K)	V	=	-168.37	(cc)	Cp	=	-0.05	(J/K)
**********----------**********
Title:	Dummy	Title
T	=	1060	(C)	P	=	0.1	(kbars)	log(10)	f	O2	=	-10.04	delta	HM	=	-5.63	NNO	=	-0.7	QFM	=	0	COH	=	2.08	IW	=	3.62
Constraint	Flags:	fO2	path	=	QFM	Fractionate	Solids
Liquid	mass	=	15.2	(gm)	density	=	2.62	(gm/cc)	viscosity	=	4.59	(log	10	poise)	(analysis	in	wt	%)
	G	=	-229995	(J)	H	=	-179576	(J)	S	=	37.82	(J/K)	V	=	5.79	(cc)	Cp	=	20.14	(J/K)
	SiO2	TiO2	Al2O3	Fe2O3	Cr2O3	FeO	MnO	MgO	NiO	CoO	CaO	Na2O	K2O	P2O5	H2O	CO2	SO3	Cl2O-1	F2O-1
	62.06	0.87	10.05	2.47	0	13.15	0.88	1.17	0	0	5.65	3.06	0.62	0	0	0	0	0	0
clinopyroxene	mass	=	0.5	(gm)	density	=	3.52	(gm/cc)	(analysis	in	mole	%)
	cpx	Na0.00Ca0.15Fe''1.03Mg0.72Fe'''0.07Ti0.00Al0.13Si1.90O6
	G	=	-6628.34	(J)	H	=	-5157.98	(J)	S	=	1.1	(J/K)	V	=	0.14	(cc)	Cp	=	0.56	(J/K)
	diopside	clinoenstatit	hedenbergite	alumino-buffo	buffonite	essenite	jadeite
	-98.36	84.94	103.36	2.79	-2.44	9.28	0.43
feldspar	mass	=	0.87	(gm)	density	=	2.62	(gm/cc)	(analysis	in	mole	%)
	K0.01Na0.49Ca0.50Al1.50Si2.50O8
	G	=	-14844	(J)	H	=	-12093.8	(J)	S	=	2.06	(J/K)	V	=	0.33	(cc)	Cp	=	1.06	(J/K)
	albite	anorthite	sanidine
	49.32	50.06	0.62
spinel	mass	=	0.78	(gm)	density	=	4.81	(gm/cc)	(analysis	in	mole	%)
	Fe''1.21Mg0.09Fe'''1.24Al0.15Cr0.00Ti0.31O4
	G	=	-6053.19	(J)	H	=	-3929.61	(J)	S	=	1.59	(J/K)	V	=	0.16	(cc)	Cp	=	0.71	(J/K)
	chromite	hercynite	magnetite	spinel	ulvospinel
	0	-1.68	62.07	9.11	30.5
Total	solids	mass	=	2.15	(gm)	density	=	3.38	(gm/cc)
	G	=	-27525.5	(J)	H	=	-21181.4	(J)	S	=	4.76	(J/K)	V	=	0.64	(cc)	Cp	=	2.33	(J/K)
Summary	of	all	fractionated	phases:	(total	mass	=	82.75	grams)
olivine	mass	=	9.48	(gm)	density	=	3.28	(gm/cc)	(analysis	in	mole	%)
	(Ca0.00Mg0.84Fe''0.15Mn0.00Co0.00Ni0.00)2SiO4
	G	=	-148362	(J)	H	=	-119184	(J)	S	=	21.89	(J/K)	V	=	2.89	(cc)	Cp	=	11.69	(J/K)
	tephroite	fayalite	co-olivine	ni-olivine	monticellite	forsterite
	0.3	15.23	0	0	0.87	83.6
orthopyroxene	mass	=	13.39	(gm)	density	=	3.27	(gm/cc)	(analysis	in	mole	%)
	opx	Na0.00Ca0.05Fe''0.38Mg1.50Fe'''0.02Ti0.00Al0.11Si1.93O6
	G	=	-210767	(J)	H	=	-169598	(J)	S	=	30.88	(J/K)	V	=	4.1	(cc)	Cp	=	16.63	(J/K)
	diopside	clinoenstatit	hedenbergite	alumino-buffo	buffonite	essenite	jadeite
	-39.13	94.6	37.53	4.59	-4.42	6.71	0.12
clinopyroxene	mass	=	10.32	(gm)	density	=	3.38	(gm/cc)	(analysis	in	mole	%)
	cpx	Na0.00Ca0.12Fe''0.69Mg1.09Fe'''0.05Ti0.00Al0.14Si1.91O6
	G	=	-149746	(J)	H	=	-118482	(J)	S	=	23.45	(J/K)	V	=	3.05	(cc)	Cp	=	12.16	(J/K)
	diopside	clinoenstatit	hedenbergite	alumino-buffo	buffonite	essenite	jadeite
	-66.74	87.89	69.41	4.55	-4.18	8.73	0.35
feldspar	mass	=	49.55	(gm)	density	=	2.66	(gm/cc)	(analysis	in	mole	%)
	K0.00Na0.31Ca0.69Al1.69Si2.31O8
	G	=	-846279	(J)	H	=	-691592	(J)	S	=	116.03	(J/K)	V	=	18.65	(cc)	Cp	=	60.34	(J/K)
	albite	anorthite	sanidine
	30.92	68.91	0.17
Viscosity	of	the	System	cannot	be	computed.
System	mass	=	100.1	(gm)	density	=	2.85	(gm/cc)
	G	=	-1.61268e+06	(J)	H	=	-1.29961e+06	(J)	S	=	234.83	(J/K)	V	=	35.11	(cc)	Cp	=	123.29	(J/K)
Oxygen	delta	moles	=	-0.000682307	delta	grams	=	-0.021833
	G	=	207.27	(J)	H	=	-23.56	(J)	S	=	-0.17	(J/K)	V	=	-75.63	(cc)	Cp	=	-0.02	(J/K)
**********----------**********
Title:	Dummy	Title
T	=	1050	(C)	P	=	0.1	(kbars)	log(10)	f	O2	=	-10.17	delta	HM	=	-5.63	NNO	=	-0.69	QFM	=	0	COH	=	2.06	IW	=	3.64
Constraint	Flags:	fO2	path	=	QFM	Fractionate	Solids
Liquid	mass	=	14.1	(gm)	density	=	2.6	(gm/cc)	viscosity	=	4.85	(log	10	poise)	(analysis	in	wt	%)
	G	=	-214374	(J)	H	=	-168171	(J)	S	=	34.92	(J/K)	V	=	5.42	(cc)	Cp	=	18.61	(J/K)
	SiO2	TiO2	Al2O3	Fe2O3	Cr2O3	FeO	MnO	MgO	NiO	CoO	CaO	Na2O	K2O	P2O5	H2O	CO2	SO3	Cl2O-1	F2O-1
	63.67	0.76	9.66	2.38	0	12.25	0.95	0.97	0	0	5.61	3.08	0.67	0	0	0	0	0	0
clinopyroxene	mass	=	0.34	(gm)	density	=	3.54	(gm/cc)	(analysis	in	mole	%)
	cpx	Na0.00Ca0.16Fe''1.07Mg0.67Fe'''0.07Ti0.00Al0.12Si1.90O6
	G	=	-4472.91	(J)	H	=	-3483.41	(J)	S	=	0.75	(J/K)	V	=	0.1	(cc)	Cp	=	0.38	(J/K)
	diopside	clinoenstatit	hedenbergite	alumino-buffo	buffonite	essenite	jadeite
	-101.31	83.88	107.47	2.43	-2.12	9.21	0.44
feldspar	mass	=	0.54	(gm)	density	=	2.62	(gm/cc)	(analysis	in	mole	%)
	K0.01Na0.50Ca0.49Al1.49Si2.51O8
	G	=	-9149.01	(J)	H	=	-7469.7	(J)	S	=	1.27	(J/K)	V	=	0.2	(cc)	Cp	=	0.65	(J/K)
	albite	anorthite	sanidine
	50.31	49.03	0.66
spinel	mass	=	0.24	(gm)	density	=	4.83	(gm/cc)	(analysis	in	mole	%)
	Fe''1.21Mg0.08Fe'''1.28Al0.14Cr0.00Ti0.29O4
	G	=	-1855.05	(J)	H	=	-1204.4	(J)	S	=	0.49	(J/K)	V	=	0.05	(cc)	Cp	=	0.22	(J/K)
	chromite	hercynite	magnetite	spinel	ulvospinel
	0	-1	64.13	8.06	28.81
Total	solids	mass	=	1.12	(gm)	density	=	3.19	(gm/cc)
	G	=	-15477	(J)	H	=	-12157.5	(J)	S	=	2.51	(J/K)	V	=	0.35	(cc)	Cp	=	1.25	(J/K)
Summary	of	all	fractionated	phases:	(total	mass	=	84.89	grams)
olivine	mass	=	9.48	(gm)	density	=	3.28	(gm/cc)	(analysis	in	mole	%)
	(Ca0.00Mg0.84Fe''0.15Mn0.00Co0.00Ni0.00)2SiO4
	G	=	-148144	(J)	H	=	-119300	(J)	S	=	21.8	(J/K)	V	=	2.89	(cc)	Cp	=	11.68	(J/K)
	tephroite	fayalite	co-olivine	ni-olivine	monticellite	forsterite
	0.3	15.23	0	0	0.87	83.6
orthopyroxene	mass	=	13.39	(gm)	density	=	3.27	(gm/cc)	(analysis	in	mole	%)
	opx	Na0.00Ca0.05Fe''0.38Mg1.50Fe'''0.02Ti0.00Al0.11Si1.93O6
	G	=	-210459	(J)	H	=	-169764	(J)	S	=	30.76	(J/K)	V	=	4.09	(cc)	Cp	=	16.61	(J/K)
	diopside	clinoenstatit	hedenbergite	alumino-buffo	buffonite	essenite	jadeite
	-39.13	94.6	37.53	4.59	-4.42	6.71	0.12
clinopyroxene	mass	=	10.82	(gm)	density	=	3.39	(gm/cc)	(analysis	in	mole	%)
	cpx	Na0.00Ca0.12Fe''0.71Mg1.08Fe'''0.05Ti0.00Al0.14Si1.91O6
	G	=	-156100	(J)	H	=	-123742	(J)	S	=	24.45	(J/K)	V	=	3.19	(cc)	Cp	=	12.7	(J/K)
	diopside	clinoenstatit	hedenbergite	alumino-buffo	buffonite	essenite	jadeite
	-68.12	87.76	70.89	4.47	-4.1	8.75	0.35
feldspar	mass	=	50.42	(gm)	density	=	2.66	(gm/cc)	(analysis	in	mole	%)
	K0.00Na0.31Ca0.69Al1.69Si2.31O8
	G	=	-859901	(J)	H	=	-704261	(J)	S	=	117.63	(J/K)	V	=	18.97	(cc)	Cp	=	61.33	(J/K)
	albite	anorthite	sanidine
	31.24	68.58	0.18
spinel	mass	=	0.78	(gm)	density	=	4.81	(gm/cc)	(analysis	in	mole	%)
	Fe''1.21Mg0.09Fe'''1.24Al0.15Cr0.00Ti0.31O4
	G	=	-6020.18	(J)	H	=	-3925.58	(J)	S	=	1.58	(J/K)	V	=	0.16	(cc)	Cp	=	0.71	(J/K)
	chromite	hercynite	magnetite	spinel	ulvospinel
	0	-1.68	62.07	9.11	30.5
Viscosity	of	the	System	cannot	be	computed.
System	mass	=	100.11	(gm)	density	=	2.85	(gm/cc)
	G	=	-1.61047e+06	(J)	H	=	-1.30132e+06	(J)	S	=	233.65	(J/K)	V	=	35.08	(cc)	Cp	=	122.9	(J/K)
Oxygen	delta	moles	=	-0.000437122	delta	grams	=	-0.0139874
	G	=	131.68	(J)	H	=	-14.93	(J)	S	=	-0.11	(J/K)	V	=	-48.09	(cc)	Cp	=	-0.02	(J/K)
**********----------**********
Title:	Dummy	Title
T	=	1040	(C)	P	=	0.1	(kbars)	log(10)	f	O2	=	-10.31	delta	HM	=	-5.63	NNO	=	-0.69	QFM	=	0	COH	=	2.05	IW	=	3.65
Constraint	Flags:	fO2	path	=	QFM	Fractionate	Solids
Liquid	mass	=	13.18	(gm)	density	=	2.58	(gm/cc)	viscosity	=	5.09	(log	10	poise)	(analysis	in	wt	%)
	G	=	-201375	(J)	H	=	-158698	(J)	S	=	32.5	(J/K)	V	=	5.11	(cc)	Cp	=	17.34	(J/K)
	SiO2	TiO2	Al2O3	Fe2O3	Cr2O3	FeO	MnO	MgO	NiO	CoO	CaO	Na2O	K2O	P2O5	H2O	CO2	SO3	Cl2O-1	F2O-1
	65.18	0.67	9.28	2.28	0	11.38	1.01	0.8	0	0	5.58	3.1	0.71	0	0	0	0	0	0
clinopyroxene	mass	=	0.28	(gm)	density	=	3.55	(gm/cc)	(analysis	in	mole	%)
	cpx	Na0.00Ca0.17Fe''1.11Mg0.62Fe'''0.07Ti0.00Al0.12Si1.91O6
	G	=	-3640.19	(J)	H	=	-2837.55	(J)	S	=	0.61	(J/K)	V	=	0.08	(cc)	Cp	=	0.31	(J/K)
	diopside	clinoenstatit	hedenbergite	alumino-buffo	buffonite	essenite	jadeite
	-103.93	82.71	111.33	2.08	-1.8	9.14	0.46
feldspar	mass	=	0.45	(gm)	density	=	2.62	(gm/cc)	(analysis	in	mole	%)
	K0.01Na0.51Ca0.48Al1.48Si2.52O8
	G	=	-7721.47	(J)	H	=	-6317.5	(J)	S	=	1.07	(J/K)	V	=	0.17	(cc)	Cp	=	0.55	(J/K)
	albite	anorthite	sanidine
	51.29	48.02	0.69
spinel	mass	=	0.2	(gm)	density	=	4.84	(gm/cc)	(analysis	in	mole	%)
	Fe''1.20Mg0.07Fe'''1.32Al0.13Cr0.00Ti0.27O4
	G	=	-1497.53	(J)	H	=	-972.82	(J)	S	=	0.4	(J/K)	V	=	0.04	(cc)	Cp	=	0.18	(J/K)
	chromite	hercynite	magnetite	spinel	ulvospinel
	0	-0.43	66.04	7.15	27.24
Total	solids	mass	=	0.93	(gm)	density	=	3.18	(gm/cc)
	G	=	-12859.2	(J)	H	=	-10127.9	(J)	S	=	2.08	(J/K)	V	=	0.29	(cc)	Cp	=	1.04	(J/K)
Summary	of	all	fractionated	phases:	(total	mass	=	86	grams)
olivine	mass	=	9.48	(gm)	density	=	3.28	(gm/cc)	(analysis	in	mole	%)
	(Ca0.00Mg0.84Fe''0.15Mn0.00Co0.00Ni0.00)2SiO4
	G	=	-147926	(J)	H	=	-119417	(J)	S	=	21.71	(J/K)	V	=	2.89	(cc)	Cp	=	11.66	(J/K)
	tephroite	fayalite	co-olivine	ni-olivine	monticellite	forsterite
	0.3	15.23	0	0	0.87	83.6
orthopyroxene	mass	=	13.39	(gm)	density	=	3.27	(gm/cc)	(analysis	in	mole	%)
	opx	Na0.00Ca0.05Fe''0.38Mg1.50Fe'''0.02Ti0.00Al0.11Si1.93O6
	G	=	-210152	(J)	H	=	-169931	(J)	S	=	30.63	(J/K)	V	=	4.09	(cc)	Cp	=	16.6	(J/K)
	diopside	clinoenstatit	hedenbergite	alumino-buffo	buffonite	essenite	jadeite
	-39.13	94.6	37.53	4.59	-4.42	6.71	0.12
clinopyroxene	mass	=	11.16	(gm)	density	=	3.39	(gm/cc)	(analysis	in	mole	%)
	cpx	Na0.00Ca0.12Fe''0.72Mg1.06Fe'''0.05Ti0.00Al0.14Si1.91O6
	G	=	-160292	(J)	H	=	-127331	(J)	S	=	25.1	(J/K)	V	=	3.29	(cc)	Cp	=	13.06	(J/K)
	diopside	clinoenstatit	hedenbergite	alumino-buffo	buffonite	essenite	jadeite
	-69.07	87.65	71.94	4.41	-4.05	8.77	0.35
feldspar	mass	=	50.95	(gm)	density	=	2.66	(gm/cc)	(analysis	in	mole	%)
	K0.00Na0.31Ca0.68Al1.68Si2.32O8
	G	=	-867818	(J)	H	=	-712312	(J)	S	=	118.42	(J/K)	V	=	19.17	(cc)	Cp	=	61.91	(J/K)
	albite	anorthite	sanidine
	31.44	68.38	0.18
spinel	mass	=	1.02	(gm)	density	=	4.82	(gm/cc)	(analysis	in	mole	%)
	Fe''1.21Mg0.09Fe'''1.25Al0.15Cr0.00Ti0.30O4
	G	=	-7837.59	(J)	H	=	-5128.24	(J)	S	=	2.06	(J/K)	V	=	0.21	(cc)	Cp	=	0.93	(J/K)
	chromite	hercynite	magnetite	spinel	ulvospinel
	0	-1.52	62.55	8.86	30.11
Viscosity	of	the	System	cannot	be	computed.
System	mass	=	100.12	(gm)	density	=	2.86	(gm/cc)
	G	=	-1.60826e+06	(J)	H	=	-1.30295e+06	(J)	S	=	232.51	(J/K)	V	=	35.05	(cc)	Cp	=	122.55	(J/K)
Oxygen	delta	moles	=	-0.000233708	delta	grams	=	-0.00747837
	G	=	69.81	(J)	H	=	-7.9	(J)	S	=	-0.06	(J/K)	V	=	-25.52	(cc)	Cp	=	-0.01	(J/K)
**********----------**********
Title:	Dummy	Title
T	=	1030	(C)	P	=	0.1	(kbars)	log(10)	f	O2	=	-10.46	delta	HM	=	-5.64	NNO	=	-0.69	QFM	=	0	COH	=	2.04	IW	=	3.66
Constraint	Flags:	fO2	path	=	QFM	Fractionate	Solids
Liquid	mass	=	12.4	(gm)	density	=	2.56	(gm/cc)	viscosity	=	5.34	(log	10	poise)	(analysis	in	wt	%)
	G	=	-190270	(J)	H	=	-150623	(J)	S	=	30.42	(J/K)	V	=	4.84	(cc)	Cp	=	16.26	(J/K)
	SiO2	TiO2	Al2O3	Fe2O3	Cr2O3	FeO	MnO	MgO	NiO	CoO	CaO	Na2O	K2O	P2O5	H2O	CO2	SO3	Cl2O-1	F2O-1
	66.66	0.59	8.91	2.18	0	10.53	1.06	0.66	0	0	5.55	3.1	0.75	0	0	0	0	0	0
olivine	mass	=	0.03	(gm)	density	=	4	(gm/cc)	(analysis	in	mole	%)
	(Ca0.01Mg0.20Fe''0.71Mn0.09Co0.00Ni0.00)2SiO4
	G	=	-338.98	(J)	H	=	-250.43	(J)	S	=	0.07	(J/K)	V	=	0.01	(cc)	Cp	=	0.03	(J/K)
	tephroite	fayalite	co-olivine	ni-olivine	monticellite	forsterite
	8.91	70.93	0	0	1.81	18.35
clinopyroxene	mass	=	0.21	(gm)	density	=	3.57	(gm/cc)	(analysis	in	mole	%)
	cpx	Na0.00Ca0.18Fe''1.15Mg0.57Fe'''0.08Ti0.00Al0.11Si1.91O6
	G	=	-2682.63	(J)	H	=	-2093.51	(J)	S	=	0.45	(J/K)	V	=	0.06	(cc)	Cp	=	0.23	(J/K)
	diopside	clinoenstatit	hedenbergite	alumino-buffo	buffonite	essenite	jadeite
	-105.99	81.32	114.86	1.74	-1.48	9.07	0.48
feldspar	mass	=	0.4	(gm)	density	=	2.62	(gm/cc)	(analysis	in	mole	%)
	K0.01Na0.52Ca0.47Al1.47Si2.53O8
	G	=	-6744.78	(J)	H	=	-5530.08	(J)	S	=	0.93	(J/K)	V	=	0.15	(cc)	Cp	=	0.48	(J/K)
	albite	anorthite	sanidine
	52.21	47.07	0.72
spinel	mass	=	0.16	(gm)	density	=	4.85	(gm/cc)	(analysis	in	mole	%)
	Fe''1.20Mg0.06Fe'''1.35Al0.13Cr0.00Ti0.26O4
	G	=	-1199.43	(J)	H	=	-779.98	(J)	S	=	0.32	(J/K)	V	=	0.03	(cc)	Cp	=	0.15	(J/K)
	chromite	hercynite	magnetite	spinel	ulvospinel
	0	0.04	67.71	6.35	25.89
Total	solids	mass	=	0.8	(gm)	density	=	3.18	(gm/cc)
	G	=	-10965.8	(J)	H	=	-8654	(J)	S	=	1.77	(J/K)	V	=	0.25	(cc)	Cp	=	0.89	(J/K)
Summary	of	all	fractionated	phases:	(total	mass	=	86.93	grams)
olivine	mass	=	9.48	(gm)	density	=	3.28	(gm/cc)	(analysis	in	mole	%)
	(Ca0.00Mg0.84Fe''0.15Mn0.00Co0.00Ni0.00)2SiO4
	G	=	-147710	(J)	H	=	-119534	(J)	S	=	21.62	(J/K)	V	=	2.89	(cc)	Cp	=	11.65	(J/K)
	tephroite	fayalite	co-olivine	ni-olivine	monticellite	forsterite
	0.3	15.23	0	0	0.87	83.6
orthopyroxene	mass	=	13.39	(gm)	density	=	3.27	(gm/cc)	(analysis	in	mole	%)
	opx	Na0.00Ca0.05Fe''0.38Mg1.50Fe'''0.02Ti0.00Al0.11Si1.93O6
	G	=	-209847	(J)	H	=	-170096	(J)	S	=	30.5	(J/K)	V	=	4.09	(cc)	Cp	=	16.58	(J/K)
	diopside	clinoenstatit	hedenbergite	alumino-buffo	buffonite	essenite	jadeite
	-39.13	94.6	37.53	4.59	-4.42	6.71	0.12
clinopyroxene	mass	=	11.43	(gm)	density	=	3.4	(gm/cc)	(analysis	in	mole	%)
	cpx	Na0.00Ca0.12Fe''0.73Mg1.05Fe'''0.05Ti0.00Al0.13Si1.91O6
	G	=	-163646	(J)	H	=	-130278	(J)	S	=	25.61	(J/K)	V	=	3.36	(cc)	Cp	=	13.36	(J/K)
	diopside	clinoenstatit	hedenbergite	alumino-buffo	buffonite	essenite	jadeite
	-69.87	87.54	72.84	4.36	-3.99	8.78	0.36
feldspar	mass	=	51.4	(gm)	density	=	2.66	(gm/cc)	(analysis	in	mole	%)
	K0.00Na0.32Ca0.68Al1.68Si2.32O8
	G	=	-874302	(J)	H	=	-719216	(J)	S	=	119.01	(J/K)	V	=	19.34	(cc)	Cp	=	62.39	(J/K)
	albite	anorthite	sanidine
	31.62	68.19	0.19
spinel	mass	=	1.22	(gm)	density	=	4.82	(gm/cc)	(analysis	in	mole	%)
	Fe''1.21Mg0.09Fe'''1.26Al0.14Cr0.00Ti0.30O4
	G	=	-9293.8	(J)	H	=	-6101.19	(J)	S	=	2.45	(J/K)	V	=	0.25	(cc)	Cp	=	1.11	(J/K)
	chromite	hercynite	magnetite	spinel	ulvospinel
	0	-1.35	63.11	8.59	29.64
Viscosity	of	the	System	cannot	be	computed.
System	mass	=	100.12	(gm)	density	=	2.86	(gm/cc)
	G	=	-1.60603e+06	(J)	H	=	-1.3045e+06	(J)	S	=	231.39	(J/K)	V	=	35.02	(cc)	Cp	=	122.23	(J/K)
Oxygen	delta	moles	=	-7.35225e-05	delta	grams	=	-0.00235263
	G	=	21.78	(J)	H	=	-2.46	(J)	S	=	-0.02	(J/K)	V	=	-7.97	(cc)	Cp	=	0	(J/K)
**********----------**********
Title:	Dummy	Title
T	=	1020	(C)	P	=	0.1	(kbars)	log(10)	f	O2	=	-10.6	delta	HM	=	-5.64	NNO	=	-0.68	QFM	=	0	COH	=	2.03	IW	=	3.68
Constraint	Flags:	fO2	path	=	QFM	Fractionate	Solids
Liquid	mass	=	11.67	(gm)	density	=	2.54	(gm/cc)	viscosity	=	5.64	(log	10	poise)	(analysis	in	wt	%)
	G	=	-180164	(J)	H	=	-143310	(J)	S	=	28.5	(J/K)	V	=	4.6	(cc)	Cp	=	15.26	(J/K)
	SiO2	TiO2	Al2O3	Fe2O3	Cr2O3	FeO	MnO	MgO	NiO	CoO	CaO	Na2O	K2O	P2O5	H2O	CO2	SO3	Cl2O-1	F2O-1
	68.29	0.55	8.53	2.05	0	9.59	1.01	0.54	0	0	5.56	3.1	0.79	0	0	0	0	0	0
olivine	mass	=	0.21	(gm)	density	=	4.02	(gm/cc)	(analysis	in	mole	%)
	(Ca0.01Mg0.18Fe''0.73Mn0.09Co0.00Ni0.00)2SiO4
	G	=	-2172.05	(J)	H	=	-1605.32	(J)	S	=	0.44	(J/K)	V	=	0.05	(cc)	Cp	=	0.21	(J/K)
	tephroite	fayalite	co-olivine	ni-olivine	monticellite	forsterite
	9.06	72.63	0	0	1.86	16.45
clinopyroxene	mass	=	0.03	(gm)	density	=	3.58	(gm/cc)	(analysis	in	mole	%)
	cpx	Na0.01Ca0.20Fe''1.17Mg0.52Fe'''0.08Ti0.00Al0.11Si1.91O6
	G	=	-403.21	(J)	H	=	-315.19	(J)	S	=	0.07	(J/K)	V	=	0.01	(cc)	Cp	=	0.03	(J/K)
	diopside	clinoenstatit	hedenbergite	alumino-buffo	buffonite	essenite	jadeite
	-106.39	79.18	117.49	1.41	-1.16	8.95	0.52
feldspar	mass	=	0.39	(gm)	density	=	2.62	(gm/cc)	(analysis	in	mole	%)
	K0.01Na0.53Ca0.46Al1.46Si2.54O8
	G	=	-6562.07	(J)	H	=	-5391.79	(J)	S	=	0.9	(J/K)	V	=	0.15	(cc)	Cp	=	0.47	(J/K)
	albite	anorthite	sanidine
	52.97	46.29	0.74
spinel	mass	=	0.11	(gm)	density	=	4.86	(gm/cc)	(analysis	in	mole	%)
	Fe''1.20Mg0.06Fe'''1.37Al0.12Cr0.00Ti0.25O4
	G	=	-819.51	(J)	H	=	-534	(J)	S	=	0.22	(J/K)	V	=	0.02	(cc)	Cp	=	0.1	(J/K)
	chromite	hercynite	magnetite	spinel	ulvospinel
	0	0.31	68.59	5.69	25.41
Total	solids	mass	=	0.74	(gm)	density	=	3.19	(gm/cc)
	G	=	-9956.84	(J)	H	=	-7846.29	(J)	S	=	1.63	(J/K)	V	=	0.23	(cc)	Cp	=	0.82	(J/K)
Summary	of	all	fractionated	phases:	(total	mass	=	87.72	grams)
olivine	mass	=	9.51	(gm)	density	=	3.29	(gm/cc)	(analysis	in	mole	%)
	(Ca0.00Mg0.84Fe''0.15Mn0.00Co0.00Ni0.00)2SiO4
	G	=	-147815	(J)	H	=	-119885	(J)	S	=	21.6	(J/K)	V	=	2.89	(cc)	Cp	=	11.67	(J/K)
	tephroite	fayalite	co-olivine	ni-olivine	monticellite	forsterite
	0.32	15.38	0	0	0.87	83.44
orthopyroxene	mass	=	13.39	(gm)	density	=	3.28	(gm/cc)	(analysis	in	mole	%)
	opx	Na0.00Ca0.05Fe''0.38Mg1.50Fe'''0.02Ti0.00Al0.11Si1.93O6
	G	=	-209542	(J)	H	=	-170262	(J)	S	=	30.38	(J/K)	V	=	4.09	(cc)	Cp	=	16.56	(J/K)
	diopside	clinoenstatit	hedenbergite	alumino-buffo	buffonite	essenite	jadeite
	-39.13	94.6	37.53	4.59	-4.42	6.71	0.12
clinopyroxene	mass	=	11.64	(gm)	density	=	3.4	(gm/cc)	(analysis	in	mole	%)
	cpx	Na0.00Ca0.12Fe''0.74Mg1.05Fe'''0.05Ti0.00Al0.13Si1.91O6
	G	=	-166040	(J)	H	=	-132482	(J)	S	=	25.95	(J/K)	V	=	3.42	(cc)	Cp	=	13.57	(J/K)
	diopside	clinoenstatit	hedenbergite	alumino-buffo	buffonite	essenite	jadeite
	-70.47	87.43	73.54	4.32	-3.95	8.78	0.36
feldspar	mass	=	51.79	(gm)	density	=	2.66	(gm/cc)	(analysis	in	mole	%)
	K0.00Na0.32Ca0.68Al1.68Si2.32O8
	G	=	-879805	(J)	H	=	-725336	(J)	S	=	119.45	(J/K)	V	=	19.48	(cc)	Cp	=	62.8	(J/K)
	albite	anorthite	sanidine
	31.78	68.03	0.19
spinel	mass	=	1.38	(gm)	density	=	4.83	(gm/cc)	(analysis	in	mole	%)
	Fe''1.21Mg0.08Fe'''1.27Al0.14Cr0.00Ti0.29O4
	G	=	-10449	(J)	H	=	-6882.81	(J)	S	=	2.76	(J/K)	V	=	0.29	(cc)	Cp	=	1.25	(J/K)
	chromite	hercynite	magnetite	spinel	ulvospinel
	0	-1.19	63.64	8.33	29.21
Viscosity	of	the	System	cannot	be	computed.
System	mass	=	100.12	(gm)	density	=	2.86	(gm/cc)
	G	=	-1.60377e+06	(J)	H	=	-1.306e+06	(J)	S	=	230.27	(J/K)	V	=	35	(cc)	Cp	=	121.93	(J/K)
Oxygen	delta	moles	=	-7.12153e-07	delta	grams	=	-2.2788e-05
	G	=	0.21	(J)	H	=	-0.02	(J)	S	=	0	(J/K)	V	=	-0.08	(cc)	Cp	=	0	(J/K)
**********----------**********
Title:	Dummy	Title
T	=	1010	(C)	P	=	0.1	(kbars)	log(10)	f	O2	=	-10.75	delta	HM	=	-5.64	NNO	=	-0.68	QFM	=	0	COH	=	2.01	IW	=	3.69
Constraint	Flags:	fO2	path	=	QFM	Fractionate	Solids
Liquid	mass	=	11.05	(gm)	density	=	2.52	(gm/cc)	viscosity	=	5.92	(log	10	poise)	(analysis	in	wt	%)
	G	=	-171601	(J)	H	=	-137120	(J)	S	=	26.87	(J/K)	V	=	4.39	(cc)	Cp	=	14.42	(J/K)
	SiO2	TiO2	Al2O3	Fe2O3	Cr2O3	FeO	MnO	MgO	NiO	CoO	CaO	Na2O	K2O	P2O5	H2O	CO2	SO3	Cl2O-1	F2O-1
	69.79	0.51	8.16	1.93	0	8.74	0.96	0.44	0	0	5.57	3.08	0.83	0	0	0	0	0	0
olivine	mass	=	0.17	(gm)	density	=	4.04	(gm/cc)	(analysis	in	mole	%)
	(Ca0.01Mg0.17Fe''0.74Mn0.09Co0.00Ni0.00)2SiO4
	G	=	-1736.67	(J)	H	=	-1284.47	(J)	S	=	0.35	(J/K)	V	=	0.04	(cc)	Cp	=	0.17	(J/K)
	tephroite	fayalite	co-olivine	ni-olivine	monticellite	forsterite
	9.21	74.15	0	0	1.91	14.73
clinopyroxene	mass	=	0.03	(gm)	density	=	3.59	(gm/cc)	(analysis	in	mole	%)
	cpx	Na0.01Ca0.23Fe''1.19Mg0.47Fe'''0.08Ti0.00Al0.11Si1.91O6
	G	=	-433.14	(J)	H	=	-339.31	(J)	S	=	0.07	(J/K)	V	=	0.01	(cc)	Cp	=	0.04	(J/K)
	diopside	clinoenstatit	hedenbergite	alumino-buffo	buffonite	essenite	jadeite
	-104.96	76.13	119.14	1.08	-0.83	8.86	0.57
feldspar	mass	=	0.33	(gm)	density	=	2.62	(gm/cc)	(analysis	in	mole	%)
	K0.01Na0.54Ca0.46Al1.46Si2.54O8
	G	=	-5603.91	(J)	H	=	-4614.39	(J)	S	=	0.77	(J/K)	V	=	0.13	(cc)	Cp	=	0.4	(J/K)
	albite	anorthite	sanidine
	53.71	45.53	0.77
spinel	mass	=	0.09	(gm)	density	=	4.87	(gm/cc)	(analysis	in	mole	%)
	Fe''1.20Mg0.05Fe'''1.39Al0.11Cr0.00Ti0.25O4
	G	=	-649.13	(J)	H	=	-423.97	(J)	S	=	0.18	(J/K)	V	=	0.02	(cc)	Cp	=	0.08	(J/K)
	chromite	hercynite	magnetite	spinel	ulvospinel
	0	0.54	69.32	5.11	25.04
Total	solids	mass	=	0.63	(gm)	density	=	3.18	(gm/cc)
	G	=	-8422.85	(J)	H	=	-6662.13	(J)	S	=	1.37	(J/K)	V	=	0.2	(cc)	Cp	=	0.69	(J/K)
Summary	of	all	fractionated	phases:	(total	mass	=	88.45	grams)
olivine	mass	=	9.72	(gm)	density	=	3.3	(gm/cc)	(analysis	in	mole	%)
	(Ca0.00Mg0.83Fe''0.16Mn0.00Co0.00Ni0.00)2SiO4
	G	=	-149764	(J)	H	=	-121585	(J)	S	=	21.96	(J/K)	V	=	2.94	(cc)	Cp	=	11.86	(J/K)
	tephroite	fayalite	co-olivine	ni-olivine	monticellite	forsterite
	0.47	16.35	0	0	0.89	82.3
orthopyroxene	mass	=	13.39	(gm)	density	=	3.28	(gm/cc)	(analysis	in	mole	%)
	opx	Na0.00Ca0.05Fe''0.38Mg1.50Fe'''0.02Ti0.00Al0.11Si1.93O6
	G	=	-209239	(J)	H	=	-170428	(J)	S	=	30.25	(J/K)	V	=	4.09	(cc)	Cp	=	16.54	(J/K)
	diopside	clinoenstatit	hedenbergite	alumino-buffo	buffonite	essenite	jadeite
	-39.13	94.6	37.53	4.59	-4.42	6.71	0.12
clinopyroxene	mass	=	11.67	(gm)	density	=	3.41	(gm/cc)	(analysis	in	mole	%)
	cpx	Na0.00Ca0.12Fe''0.74Mg1.04Fe'''0.05Ti0.00Al0.13Si1.91O6
	G	=	-166152	(J)	H	=	-132909	(J)	S	=	25.91	(J/K)	V	=	3.43	(cc)	Cp	=	13.59	(J/K)
	diopside	clinoenstatit	hedenbergite	alumino-buffo	buffonite	essenite	jadeite
	-70.55	87.41	73.64	4.31	-3.95	8.78	0.36
feldspar	mass	=	52.18	(gm)	density	=	2.66	(gm/cc)	(analysis	in	mole	%)
	K0.00Na0.32Ca0.68Al1.68Si2.32O8
	G	=	-885122	(J)	H	=	-731324	(J)	S	=	119.86	(J/K)	V	=	19.63	(cc)	Cp	=	63.45	(J/K)
	albite	anorthite	sanidine
	31.93	67.87	0.2
spinel	mass	=	1.49	(gm)	density	=	4.83	(gm/cc)	(analysis	in	mole	%)
	Fe''1.21Mg0.08Fe'''1.28Al0.14Cr0.00Ti0.29O4
	G	=	-11222.3	(J)	H	=	-7419.49	(J)	S	=	2.96	(J/K)	V	=	0.31	(cc)	Cp	=	1.35	(J/K)
	chromite	hercynite	magnetite	spinel	ulvospinel
	0	-1.08	64	8.14	28.94
Viscosity	of	the	System	cannot	be	computed.
System	mass	=	100.13	(gm)	density	=	2.86	(gm/cc)
	G	=	-1.60152e+06	(J)	H	=	-1.30745e+06	(J)	S	=	229.18	(J/K)	V	=	34.98	(cc)	Cp	=	121.9	(J/K)
Oxygen	delta	moles	=	5.34883e-05	delta	grams	=	0.00171156
	G	=	-15.57	(J)	H	=	1.75	(J)	S	=	0.01	(J/K)	V	=	5.71	(cc)	Cp	=	0	(J/K)
**********----------**********
Title:	Dummy	Title
T	=	1000	(C)	P	=	0.1	(kbars)	log(10)	f	O2	=	-10.9	delta	HM	=	-5.65	NNO	=	-0.68	QFM	=	0	COH	=	2	IW	=	3.71
Constraint	Flags:	fO2	path	=	QFM	Fractionate	Solids
Liquid	mass	=	10.51	(gm)	density	=	2.5	(gm/cc)	viscosity	=	6.21	(log	10	poise)	(analysis	in	wt	%)
	G	=	-163937	(J)	H	=	-131570	(J)	S	=	25.42	(J/K)	V	=	4.2	(cc)	Cp	=	13.67	(J/K)
	SiO2	TiO2	Al2O3	Fe2O3	Cr2O3	FeO	MnO	MgO	NiO	CoO	CaO	Na2O	K2O	P2O5	H2O	CO2	SO3	Cl2O-1	F2O-1
	71.23	0.47	7.85	1.81	0	7.94	0.93	0.35	0	0	5.48	3.08	0.87	0	0	0	0	0	0
olivine	mass	=	0.12	(gm)	density	=	4.06	(gm/cc)	(analysis	in	mole	%)
	(Ca0.01Mg0.15Fe''0.76Mn0.10Co0.00Ni0.00)2SiO4
	G	=	-1214.06	(J)	H	=	-898.49	(J)	S	=	0.25	(J/K)	V	=	0.03	(cc)	Cp	=	0.12	(J/K)
	tephroite	fayalite	co-olivine	ni-olivine	monticellite	forsterite
	9.52	75.65	0	0	1.91	12.91
clinopyroxene	mass	=	0.09	(gm)	density	=	3.49	(gm/cc)	(analysis	in	mole	%)
	cpx	Na0.02Ca0.71Fe''0.80Mg0.34Fe'''0.12Ti0.01Al0.13Si1.88O6
	G	=	-1207.76	(J)	H	=	-967.15	(J)	S	=	0.19	(J/K)	V	=	0.03	(cc)	Cp	=	0.1	(J/K)
	diopside	clinoenstatit	hedenbergite	alumino-buffo	buffonite	essenite	jadeite
	-19.89	26.6	79.54	0.17	1.08	10.5	2.01
feldspar	mass	=	0.27	(gm)	density	=	2.61	(gm/cc)	(analysis	in	mole	%)
	K0.01Na0.55Ca0.44Al1.44Si2.56O8
	G	=	-4556.37	(J)	H	=	-3759.69	(J)	S	=	0.63	(J/K)	V	=	0.1	(cc)	Cp	=	0.33	(J/K)
	albite	anorthite	sanidine
	54.76	44.44	0.79
spinel	mass	=	0.08	(gm)	density	=	4.88	(gm/cc)	(analysis	in	mole	%)
	Fe''1.20Mg0.05Fe'''1.40Al0.11Cr0.00Ti0.25O4
	G	=	-559.51	(J)	H	=	-366.38	(J)	S	=	0.15	(J/K)	V	=	0.02	(cc)	Cp	=	0.07	(J/K)
	chromite	hercynite	magnetite	spinel	ulvospinel
	0	0.83	69.96	4.51	24.7
Total	solids	mass	=	0.56	(gm)	density	=	3.2	(gm/cc)
	G	=	-7537.7	(J)	H	=	-5991.7	(J)	S	=	1.21	(J/K)	V	=	0.17	(cc)	Cp	=	0.62	(J/K)
Summary	of	all	fractionated	phases:	(total	mass	=	89.06	grams)
olivine	mass	=	9.89	(gm)	density	=	3.31	(gm/cc)	(analysis	in	mole	%)
	(Ca0.00Mg0.82Fe''0.17Mn0.01Co0.00Ni0.00)2SiO4
	G	=	-151272	(J)	H	=	-122968	(J)	S	=	22.23	(J/K)	V	=	2.99	(cc)	Cp	=	12.02	(J/K)
	tephroite	fayalite	co-olivine	ni-olivine	monticellite	forsterite
	0.58	17.13	0	0	0.9	81.38
orthopyroxene	mass	=	13.39	(gm)	density	=	3.28	(gm/cc)	(analysis	in	mole	%)
	opx	Na0.00Ca0.05Fe''0.38Mg1.50Fe'''0.02Ti0.00Al0.11Si1.93O6
	G	=	-208937	(J)	H	=	-170593	(J)	S	=	30.12	(J/K)	V	=	4.09	(cc)	Cp	=	16.53	(J/K)
	diopside	clinoenstatit	hedenbergite	alumino-buffo	buffonite	essenite	jadeite
	-39.13	94.6	37.53	4.59	-4.42	6.71	0.12
clinopyroxene	mass	=	11.7	(gm)	density	=	3.41	(gm/cc)	(analysis	in	mole	%)
	cpx	Na0.00Ca0.12Fe''0.74Mg1.04Fe'''0.05Ti0.00Al0.13Si1.91O6
	G	=	-166296	(J)	H	=	-133360	(J)	S	=	25.87	(J/K)	V	=	3.43	(cc)	Cp	=	13.61	(J/K)
	diopside	clinoenstatit	hedenbergite	alumino-buffo	buffonite	essenite	jadeite
	-70.64	87.38	73.75	4.3	-3.94	8.78	0.36
feldspar	mass	=	52.51	(gm)	density	=	2.66	(gm/cc)	(analysis	in	mole	%)
	K0.00Na0.32Ca0.68Al1.68Si2.32O8
	G	=	-889477	(J)	H	=	-736538	(J)	S	=	120.13	(J/K)	V	=	19.75	(cc)	Cp	=	63.78	(J/K)
	albite	anorthite	sanidine
	32.07	67.73	0.2
spinel	mass	=	1.57	(gm)	density	=	4.84	(gm/cc)	(analysis	in	mole	%)
	Fe''1.21Mg0.08Fe'''1.29Al0.14Cr0.00Ti0.29O4
	G	=	-11823.8	(J)	H	=	-7846.95	(J)	S	=	3.12	(J/K)	V	=	0.33	(cc)	Cp	=	1.42	(J/K)
	chromite	hercynite	magnetite	spinel	ulvospinel
	0	-0.99	64.29	7.97	28.73
Viscosity	of	the	System	cannot	be	computed.
System	mass	=	100.13	(gm)	density	=	2.86	(gm/cc)
	G	=	-1.59928e+06	(J)	H	=	-1.30887e+06	(J)	S	=	228.11	(J/K)	V	=	34.95	(cc)	Cp	=	121.64	(J/K)
Oxygen	delta	moles	=	0.000105836	delta	grams	=	0.00338661
	G	=	-30.54	(J)	H	=	3.43	(J)	S	=	0.03	(J/K)	V	=	11.2	(cc)	Cp	=	0	(J/K)
**********----------**********
Title:	Dummy	Title
T	=	990	(C)	P	=	0.1	(kbars)	log(10)	f	O2	=	-11.05	delta	HM	=	-5.65	NNO	=	-0.67	QFM	=	0	COH	=	1.99	IW	=	3.72
Constraint	Flags:	fO2	path	=	QFM	Fractionate	Solids
Liquid	mass	=	8.22	(gm)	density	=	2.48	(gm/cc)	viscosity	=	6.33	(log	10	poise)	(analysis	in	wt	%)
	G	=	-128538	(J)	H	=	-103488	(J)	S	=	19.83	(J/K)	V	=	3.31	(cc)	Cp	=	10.67	(J/K)
	SiO2	TiO2	Al2O3	Fe2O3	Cr2O3	FeO	MnO	MgO	NiO	CoO	CaO	Na2O	K2O	P2O5	H2O	CO2	SO3	Cl2O-1	F2O-1
	72.13	0.44	7.37	1.73	0	7.19	1.04	0.2	0	0	5.5	3.31	1.1	0	0	0	0	0	0
olivine	mass	=	0.14	(gm)	density	=	4.1	(gm/cc)	(analysis	in	mole	%)
	(Ca0.01Mg0.11Fe''0.77Mn0.12Co0.00Ni0.00)2SiO4
	G	=	-1415.15	(J)	H	=	-1045.92	(J)	S	=	0.29	(J/K)	V	=	0.04	(cc)	Cp	=	0.14	(J/K)
	tephroite	fayalite	co-olivine	ni-olivine	monticellite	forsterite
	11.73	76.89	0	0	2.15	9.23
clinopyroxene	mass	=	0.31	(gm)	density	=	3.5	(gm/cc)	(analysis	in	mole	%)
	cpx	Na0.02Ca0.78Fe''0.79Mg0.26Fe'''0.14Ti0.01Al0.13Si1.87O6
	G	=	-4138.59	(J)	H	=	-3322.03	(J)	S	=	0.65	(J/K)	V	=	0.09	(cc)	Cp	=	0.33	(J/K)
	diopside	clinoenstatit	hedenbergite	alumino-buffo	buffonite	essenite	jadeite
	-14.12	19.44	79.15	-0.81	2.51	11.38	2.44
feldspar	mass	=	0.77	(gm)	density	=	2.61	(gm/cc)	(analysis	in	mole	%)
	K0.01Na0.57Ca0.42Al1.42Si2.58O8
	G	=	-13059.9	(J)	H	=	-10796.7	(J)	S	=	1.79	(J/K)	V	=	0.3	(cc)	Cp	=	0.94	(J/K)
	albite	anorthite	sanidine
	56.91	42.03	1.07
quartz	mass	=	0.93	(gm)	density	=	2.54	(gm/cc)
	SiO2
	G	=	-15650.9	(J)	H	=	-13067.5	(J)	S	=	2.05	(J/K)	V	=	0.37	(cc)	Cp	=	1.1	(J/K)
spinel	mass	=	0.15	(gm)	density	=	4.9	(gm/cc)	(analysis	in	mole	%)
	Fe''1.21Mg0.03Fe'''1.42Al0.10Cr0.00Ti0.24O4
	G	=	-1065.71	(J)	H	=	-698.73	(J)	S	=	0.29	(J/K)	V	=	0.03	(cc)	Cp	=	0.13	(J/K)
	chromite	hercynite	magnetite	spinel	ulvospinel
	0	1.41	70.97	3.43	24.19
Total	solids	mass	=	2.3	(gm)	density	=	2.82	(gm/cc)
	G	=	-35330.3	(J)	H	=	-28931	(J)	S	=	5.07	(J/K)	V	=	0.81	(cc)	Cp	=	2.65	(J/K)
Summary	of	all	fractionated	phases:	(total	mass	=	89.61	grams)
olivine	mass	=	10.01	(gm)	density	=	3.32	(gm/cc)	(analysis	in	mole	%)
	(Ca0.00Mg0.82Fe''0.18Mn0.01Co0.00Ni0.00)2SiO4
	G	=	-152251	(J)	H	=	-123968	(J)	S	=	22.39	(J/K)	V	=	3.01	(cc)	Cp	=	12.12	(J/K)
	tephroite	fayalite	co-olivine	ni-olivine	monticellite	forsterite
	0.67	17.68	0	0	0.91	80.74
orthopyroxene	mass	=	13.39	(gm)	density	=	3.28	(gm/cc)	(analysis	in	mole	%)
	opx	Na0.00Ca0.05Fe''0.38Mg1.50Fe'''0.02Ti0.00Al0.11Si1.93O6
	G	=	-208637	(J)	H	=	-170758	(J)	S	=	29.99	(J/K)	V	=	4.08	(cc)	Cp	=	16.51	(J/K)
	diopside	clinoenstatit	hedenbergite	alumino-buffo	buffonite	essenite	jadeite
	-39.13	94.6	37.53	4.59	-4.42	6.71	0.12
clinopyroxene	mass	=	11.79	(gm)	density	=	3.41	(gm/cc)	(analysis	in	mole	%)
	cpx	Na0.00Ca0.13Fe''0.74Mg1.04Fe'''0.05Ti0.00Al0.13Si1.91O6
	G	=	-167212	(J)	H	=	-134436	(J)	S	=	25.95	(J/K)	V	=	3.46	(cc)	Cp	=	13.68	(J/K)
	diopside	clinoenstatit	hedenbergite	alumino-buffo	buffonite	essenite	jadeite
	-70.29	86.96	73.79	4.27	-3.9	8.79	0.37
feldspar	mass	=	52.77	(gm)	density	=	2.66	(gm/cc)	(analysis	in	mole	%)
	K0.00Na0.32Ca0.68Al1.68Si2.32O8
	G	=	-892784	(J)	H	=	-740901	(J)	S	=	120.24	(J/K)	V	=	19.84	(cc)	Cp	=	64.04	(J/K)
	albite	anorthite	sanidine
	32.19	67.61	0.2
spinel	mass	=	1.65	(gm)	density	=	4.84	(gm/cc)	(analysis	in	mole	%)
	Fe''1.21Mg0.08Fe'''1.29Al0.14Cr0.00Ti0.29O4
	G	=	-12334.3	(J)	H	=	-8217.53	(J)	S	=	3.26	(J/K)	V	=	0.34	(cc)	Cp	=	1.49	(J/K)
	chromite	hercynite	magnetite	spinel	ulvospinel
	0	-0.91	64.54	7.82	28.54
Viscosity	of	the	System	cannot	be	computed.
System	mass	=	100.13	(gm)	density	=	2.87	(gm/cc)
	G	=	-1.59709e+06	(J)	H	=	-1.3107e+06	(J)	S	=	226.72	(J/K)	V	=	34.86	(cc)	Cp	=	121.16	(J/K)
Oxygen	delta	moles	=	0.000229696	delta	grams	=	0.00734998
	G	=	-65.71	(J)	H	=	7.35	(J)	S	=	0.06	(J/K)	V	=	24.12	(cc)	Cp	=	0.01	(J/K)
**********----------**********
Title:	Dummy	Title
T	=	980	(C)	P	=	0.1	(kbars)	log(10)	f	O2	=	-11.21	delta	HM	=	-5.66	NNO	=	-0.67	QFM	=	0	COH	=	1.97	IW	=	3.74
Constraint	Flags:	fO2	path	=	QFM	Fractionate	Solids
Liquid	mass	=	6.77	(gm)	density	=	2.47	(gm/cc)	viscosity	=	6.45	(log	10	poise)	(analysis	in	wt	%)
	G	=	-106090	(J)	H	=	-85686.5	(J)	S	=	16.28	(J/K)	V	=	2.74	(cc)	Cp	=	8.77	(J/K)
	SiO2	TiO2	Al2O3	Fe2O3	Cr2O3	FeO	MnO	MgO	NiO	CoO	CaO	Na2O	K2O	P2O5	H2O	CO2	SO3	Cl2O-1	F2O-1
	72.95	0.42	6.98	1.63	0	6.46	1.13	0.1	0	0	5.49	3.54	1.31	0	0	0	0	0	0
olivine	mass	=	0.09	(gm)	density	=	4.12	(gm/cc)	(analysis	in	mole	%)
	(Ca0.01Mg0.08Fe''0.78Mn0.14Co0.00Ni0.00)2SiO4
	G	=	-903.04	(J)	H	=	-667.17	(J)	S	=	0.19	(J/K)	V	=	0.02	(cc)	Cp	=	0.09	(J/K)
	tephroite	fayalite	co-olivine	ni-olivine	monticellite	forsterite
	13.91	77.66	0	0	2.38	6.06
clinopyroxene	mass	=	0.22	(gm)	density	=	3.52	(gm/cc)	(analysis	in	mole	%)
	cpx	Na0.03Ca0.81Fe''0.82Mg0.18Fe'''0.16Ti0.01Al0.13Si1.86O6
	G	=	-2878.85	(J)	H	=	-2313.23	(J)	S	=	0.45	(J/K)	V	=	0.06	(cc)	Cp	=	0.23	(J/K)
	diopside	clinoenstatit	hedenbergite	alumino-buffo	buffonite	essenite	jadeite
	-14.53	15.91	81.54	-1.81	3.91	12.17	2.8
feldspar	mass	=	0.48	(gm)	density	=	2.61	(gm/cc)	(analysis	in	mole	%)
	K0.01Na0.59Ca0.40Al1.40Si2.60O8
	G	=	-8097.66	(J)	H	=	-6707.14	(J)	S	=	1.11	(J/K)	V	=	0.18	(cc)	Cp	=	0.59	(J/K)
	albite	anorthite	sanidine
	58.92	39.72	1.36
quartz	mass	=	0.59	(gm)	density	=	2.54	(gm/cc)
	SiO2
	G	=	-9937.4	(J)	H	=	-8314.95	(J)	S	=	1.29	(J/K)	V	=	0.23	(cc)	Cp	=	0.7	(J/K)
spinel	mass	=	0.08	(gm)	density	=	4.91	(gm/cc)	(analysis	in	mole	%)
	Fe''1.22Mg0.02Fe'''1.43Al0.09Cr0.00Ti0.24O4
	G	=	-594.31	(J)	H	=	-390.48	(J)	S	=	0.16	(J/K)	V	=	0.02	(cc)	Cp	=	0.07	(J/K)
	chromite	hercynite	magnetite	spinel	ulvospinel
	0	1.91	71.47	2.48	24.15
Total	solids	mass	=	1.46	(gm)	density	=	2.83	(gm/cc)
	G	=	-22411.3	(J)	H	=	-18393	(J)	S	=	3.21	(J/K)	V	=	0.52	(cc)	Cp	=	1.68	(J/K)
Summary	of	all	fractionated	phases:	(total	mass	=	91.9	grams)
olivine	mass	=	10.16	(gm)	density	=	3.33	(gm/cc)	(analysis	in	mole	%)
	(Ca0.00Mg0.81Fe''0.18Mn0.01Co0.00Ni0.00)2SiO4
	G	=	-153432	(J)	H	=	-125115	(J)	S	=	22.6	(J/K)	V	=	3.05	(cc)	Cp	=	12.25	(J/K)
	tephroite	fayalite	co-olivine	ni-olivine	monticellite	forsterite
	0.79	18.32	0	0	0.92	79.96
orthopyroxene	mass	=	13.39	(gm)	density	=	3.28	(gm/cc)	(analysis	in	mole	%)
	opx	Na0.00Ca0.05Fe''0.38Mg1.50Fe'''0.02Ti0.00Al0.11Si1.93O6
	G	=	-208338	(J)	H	=	-170923	(J)	S	=	29.86	(J/K)	V	=	4.08	(cc)	Cp	=	16.49	(J/K)
	diopside	clinoenstatit	hedenbergite	alumino-buffo	buffonite	essenite	jadeite
	-39.13	94.6	37.53	4.59	-4.42	6.71	0.12
clinopyroxene	mass	=	12.09	(gm)	density	=	3.41	(gm/cc)	(analysis	in	mole	%)
	cpx	Na0.00Ca0.14Fe''0.74Mg1.02Fe'''0.05Ti0.00Al0.13Si1.91O6
	G	=	-171059	(J)	H	=	-137862	(J)	S	=	26.49	(J/K)	V	=	3.54	(cc)	Cp	=	14	(J/K)
	diopside	clinoenstatit	hedenbergite	alumino-buffo	buffonite	essenite	jadeite
	-68.95	85.36	73.92	4.15	-3.75	8.85	0.42
feldspar	mass	=	53.54	(gm)	density	=	2.66	(gm/cc)	(analysis	in	mole	%)
	K0.00Na0.33Ca0.67Al1.67Si2.33O8
	G	=	-904583	(J)	H	=	-752308	(J)	S	=	121.51	(J/K)	V	=	20.14	(cc)	Cp	=	64.9	(J/K)
	albite	anorthite	sanidine
	32.55	67.24	0.22
quartz	mass	=	0.93	(gm)	density	=	2.54	(gm/cc)
	SiO2
	G	=	-15620.3	(J)	H	=	-13070	(J)	S	=	2.04	(J/K)	V	=	0.37	(cc)	Cp	=	1.1	(J/K)
spinel	mass	=	1.79	(gm)	density	=	4.85	(gm/cc)	(analysis	in	mole	%)
	Fe''1.21Mg0.07Fe'''1.30Al0.13Cr0.00Ti0.28O4
	G	=	-13348.6	(J)	H	=	-8921.82	(J)	S	=	3.53	(J/K)	V	=	0.37	(cc)	Cp	=	1.62	(J/K)
	chromite	hercynite	magnetite	spinel	ulvospinel
	0	-0.72	65.06	7.47	28.19
Viscosity	of	the	System	cannot	be	computed.
System	mass	=	100.13	(gm)	density	=	2.88	(gm/cc)
	G	=	-1.59488e+06	(J)	H	=	-1.31228e+06	(J)	S	=	225.51	(J/K)	V	=	34.8	(cc)	Cp	=	120.8	(J/K)
Oxygen	delta	moles	=	0.000295452	delta	grams	=	0.00945412
	G	=	-83.78	(J)	H	=	9.35	(J)	S	=	0.07	(J/K)	V	=	30.78	(cc)	Cp	=	0.01	(J/K)
**********----------**********
Title:	Dummy	Title
T	=	970	(C)	P	=	0.1	(kbars)	log(10)	f	O2	=	-11.36	delta	HM	=	-5.66	NNO	=	-0.67	QFM	=	0	COH	=	1.96	IW	=	3.75
Constraint	Flags:	fO2	path	=	QFM	Fractionate	Solids
Liquid	mass	=	5.67	(gm)	density	=	2.46	(gm/cc)	viscosity	=	6.55	(log	10	poise)	(analysis	in	wt	%)
	G	=	-89187.8	(J)	H	=	-72267.3	(J)	S	=	13.61	(J/K)	V	=	2.31	(cc)	Cp	=	7.34	(J/K)
	SiO2	TiO2	Al2O3	Fe2O3	Cr2O3	FeO	MnO	MgO	NiO	CoO	CaO	Na2O	K2O	P2O5	H2O	CO2	SO3	Cl2O-1	F2O-1
	73.75	0.4	6.61	1.52	0	5.69	1.22	0.07	0	0	5.43	3.76	1.55	0	0	0	0	0	0
olivine	mass	=	0.06	(gm)	density	=	4.15	(gm/cc)	(analysis	in	mole	%)
	(Ca0.04Mg0.04Fe''0.78Mn0.17Co0.00Ni0.00)2SiO4
	G	=	-572.04	(J)	H	=	-421.68	(J)	S	=	0.12	(J/K)	V	=	0.01	(cc)	Cp	=	0.06	(J/K)
	tephroite	fayalite	co-olivine	ni-olivine	monticellite	forsterite
	17.37	78.44	0	0	8.39	-4.2
clinopyroxene	mass	=	0.19	(gm)	density	=	3.54	(gm/cc)	(analysis	in	mole	%)
	cpx	Na0.03Ca0.84Fe''0.85Mg0.10Fe'''0.19Ti0.01Al0.13Si1.84O6
	G	=	-2432.48	(J)	H	=	-1955.9	(J)	S	=	0.38	(J/K)	V	=	0.05	(cc)	Cp	=	0.2	(J/K)
	diopside	clinoenstatit	hedenbergite	alumino-buffo	buffonite	essenite	jadeite
	-16.23	12.67	84.78	-2.97	5.5	13.04	3.2
feldspar	mass	=	0.35	(gm)	density	=	2.6	(gm/cc)	(analysis	in	mole	%)
	K0.02Na0.62Ca0.37Al1.37Si2.63O8
	G	=	-5946.05	(J)	H	=	-4933.86	(J)	S	=	0.81	(J/K)	V	=	0.14	(cc)	Cp	=	0.43	(J/K)
	albite	anorthite	sanidine
	61.59	36.65	1.76
quartz	mass	=	0.45	(gm)	density	=	2.54	(gm/cc)
	SiO2
	G	=	-7525.44	(J)	H	=	-6310.27	(J)	S	=	0.98	(J/K)	V	=	0.18	(cc)	Cp	=	0.53	(J/K)
spinel	mass	=	0.06	(gm)	density	=	4.92	(gm/cc)	(analysis	in	mole	%)
	Fe''1.23Mg0.01Fe'''1.44Al0.07Cr0.00Ti0.24O4
	G	=	-414.03	(J)	H	=	-272.28	(J)	S	=	0.11	(J/K)	V	=	0.01	(cc)	Cp	=	0.05	(J/K)
	chromite	hercynite	magnetite	spinel	ulvospinel
	0	2.69	72.21	1.02	24.08
Total	solids	mass	=	1.11	(gm)	density	=	2.83	(gm/cc)
	G	=	-16890	(J)	H	=	-13894	(J)	S	=	2.41	(J/K)	V	=	0.39	(cc)	Cp	=	1.27	(J/K)
Summary	of	all	fractionated	phases:	(total	mass	=	93.36	grams)
olivine	mass	=	10.25	(gm)	density	=	3.34	(gm/cc)	(analysis	in	mole	%)
	(Ca0.00Mg0.80Fe''0.19Mn0.01Co0.00Ni0.00)2SiO4
	G	=	-154097	(J)	H	=	-125886	(J)	S	=	22.69	(J/K)	V	=	3.07	(cc)	Cp	=	12.32	(J/K)
	tephroite	fayalite	co-olivine	ni-olivine	monticellite	forsterite
	0.88	18.74	0	0	0.93	79.45
orthopyroxene	mass	=	13.39	(gm)	density	=	3.28	(gm/cc)	(analysis	in	mole	%)
	opx	Na0.00Ca0.05Fe''0.38Mg1.50Fe'''0.02Ti0.00Al0.11Si1.93O6
	G	=	-208040	(J)	H	=	-171088	(J)	S	=	29.72	(J/K)	V	=	4.08	(cc)	Cp	=	16.47	(J/K)
	diopside	clinoenstatit	hedenbergite	alumino-buffo	buffonite	essenite	jadeite
	-39.13	94.6	37.53	4.59	-4.42	6.71	0.12
clinopyroxene	mass	=	12.31	(gm)	density	=	3.42	(gm/cc)	(analysis	in	mole	%)
	cpx	Na0.00Ca0.15Fe''0.74Mg1.01Fe'''0.05Ti0.00Al0.13Si1.91O6
	G	=	-173640	(J)	H	=	-140285	(J)	S	=	26.83	(J/K)	V	=	3.6	(cc)	Cp	=	14.21	(J/K)
	diopside	clinoenstatit	hedenbergite	alumino-buffo	buffonite	essenite	jadeite
	-68.07	84.22	74.04	4.05	-3.63	8.91	0.46
feldspar	mass	=	54.02	(gm)	density	=	2.66	(gm/cc)	(analysis	in	mole	%)
	K0.00Na0.33Ca0.67Al1.67Si2.33O8
	G	=	-911414	(J)	H	=	-759631	(J)	S	=	122.1	(J/K)	V	=	20.31	(cc)	Cp	=	65.41	(J/K)
	albite	anorthite	sanidine
	32.78	66.99	0.23
quartz	mass	=	1.51	(gm)	density	=	2.54	(gm/cc)
	SiO2
	G	=	-25514.4	(J)	H	=	-21394.5	(J)	S	=	3.31	(J/K)	V	=	0.6	(cc)	Cp	=	1.79	(J/K)
spinel	mass	=	1.87	(gm)	density	=	4.85	(gm/cc)	(analysis	in	mole	%)
	Fe''1.21Mg0.07Fe'''1.31Al0.13Cr0.00Ti0.28O4
	G	=	-13890.1	(J)	H	=	-9318.64	(J)	S	=	3.68	(J/K)	V	=	0.39	(cc)	Cp	=	1.69	(J/K)
	chromite	hercynite	magnetite	spinel	ulvospinel
	0	-0.61	65.34	7.25	28.02
Viscosity	of	the	System	cannot	be	computed.
System	mass	=	100.13	(gm)	density	=	2.88	(gm/cc)
	G	=	-1.59267e+06	(J)	H	=	-1.31376e+06	(J)	S	=	224.36	(J/K)	V	=	34.75	(cc)	Cp	=	120.51	(J/K)
Oxygen	delta	moles	=	0.000343344	delta	grams	=	0.0109866
	G	=	-96.5	(J)	H	=	10.74	(J)	S	=	0.09	(J/K)	V	=	35.49	(cc)	Cp	=	0.01	(J/K)
**********----------**********
Title:	Dummy	Title
T	=	960	(C)	P	=	0.1	(kbars)	log(10)	f	O2	=	-11.52	delta	HM	=	-5.66	NNO	=	-0.67	QFM	=	0	COH	=	1.95	IW	=	3.77
Constraint	Flags:	fO2	path	=	QFM	Fractionate	Solids
Liquid	mass	=	5.67	(gm)	density	=	2.46	(gm/cc)	viscosity	=	6.65	(log	10	poise)	(analysis	in	wt	%)
	G	=	-89053.4	(J)	H	=	-72342.1	(J)	S	=	13.55	(J/K)	V	=	2.31	(cc)	Cp	=	7.34	(J/K)
	SiO2	TiO2	Al2O3	Fe2O3	Cr2O3	FeO	MnO	MgO	NiO	CoO	CaO	Na2O	K2O	P2O5	H2O	CO2	SO3	Cl2O-1	F2O-1
	73.75	0.4	6.61	1.53	0	5.68	1.22	0.07	0	0	5.43	3.76	1.55	0	0	0	0	0	0
olivine	mass	=	0	(gm)	density	=	4.15	(gm/cc)	(analysis	in	mole	%)
	(Ca0.04Mg0.04Fe''0.78Mn0.17Co0.00Ni0.00)2SiO4
	G	=	-18.87	(J)	H	=	-13.96	(J)	S	=	0	(J/K)	V	=	0	(cc)	Cp	=	0	(J/K)
	tephroite	fayalite	co-olivine	ni-olivine	monticellite	forsterite
	17.37	78.44	0	0	8.39	-4.2
clinopyroxene	mass	=	0	(gm)	density	=	3.54	(gm/cc)	(analysis	in	mole	%)
	cpx	Na0.03Ca0.84Fe''0.85Mg0.10Fe'''0.19Ti0.01Al0.13Si1.84O6
	G	=	-32.13	(J)	H	=	-25.9	(J)	S	=	0.01	(J/K)	V	=	0	(cc)	Cp	=	0	(J/K)
	diopside	clinoenstatit	hedenbergite	alumino-buffo	buffonite	essenite	jadeite
	-16.23	12.67	84.78	-2.97	5.5	13.04	3.2
feldspar	mass	=	0	(gm)	density	=	2.6	(gm/cc)	(analysis	in	mole	%)
	K0.02Na0.62Ca0.37Al1.37Si2.63O8
	G	=	-45.17	(J)	H	=	-37.57	(J)	S	=	0.01	(J/K)	V	=	0	(cc)	Cp	=	0	(J/K)
	albite	anorthite	sanidine
	61.59	36.65	1.76
quartz	mass	=	0	(gm)	density	=	2.54	(gm/cc)
	SiO2
	G	=	-10.11	(J)	H	=	-8.5	(J)	S	=	0	(J/K)	V	=	0	(cc)	Cp	=	0	(J/K)
spinel	mass	=	0	(gm)	density	=	4.93	(gm/cc)	(analysis	in	mole	%)
	Fe''1.23Mg0.01Fe'''1.44Al0.07Cr0.00Ti0.24O4
	G	=	-15.91	(J)	H	=	-10.51	(J)	S	=	0	(J/K)	V	=	0	(cc)	Cp	=	0	(J/K)
	chromite	hercynite	magnetite	spinel	ulvospinel
	0	2.69	72.21	1.02	24.08
Total	solids	mass	=	0.01	(gm)	density	=	3.45	(gm/cc)
	G	=	-122.19	(J)	H	=	-96.43	(J)	S	=	0.02	(J/K)	V	=	0	(cc)	Cp	=	0.01	(J/K)
Summary	of	all	fractionated	phases:	(total	mass	=	94.45	grams)
olivine	mass	=	10.31	(gm)	density	=	3.35	(gm/cc)	(analysis	in	mole	%)
	(Ca0.00Mg0.80Fe''0.19Mn0.01Co0.00Ni0.00)2SiO4
	G	=	-154428	(J)	H	=	-126414	(J)	S	=	22.72	(J/K)	V	=	3.08	(cc)	Cp	=	12.36	(J/K)
	tephroite	fayalite	co-olivine	ni-olivine	monticellite	forsterite
	0.95	19	0	0	0.97	79.08
orthopyroxene	mass	=	13.39	(gm)	density	=	3.28	(gm/cc)	(analysis	in	mole	%)
	opx	Na0.00Ca0.05Fe''0.38Mg1.50Fe'''0.02Ti0.00Al0.11Si1

## Sheet: GPa 0.1
**********----------**********
T	=	1500	(C)	P	=	1	(kbars)	log(10)	f	O2	=	-5.43	delta	HM	=	-5.46	NNO	=	-0.73	QFM	=	0	COH	=	2.43	IW	=	3.23
Constraint	Flags:	fO2	path	=	QFM	Fractionate	Solids
Liquid	mass	=	100.12	(gm)	density	=	2.63	(gm/cc)	viscosity	=	1.39	(log	10	poise)	(analysis	in	wt	%)
	G	=	-1.72828e+06	(J)	H	=	-1.20456e+06	(J)	S	=	295.36	(J/K)	V	=	38.13	(cc)	Cp	=	152.66	(J/K)
	SiO2	TiO2	Al2O3	Fe2O3	Cr2O3	FeO	MnO	MgO	NiO	CoO	CaO	Na2O	K2O	P2O5	H2O	CO2	SO3	Cl2O-1	F2O-1
	51.55	0.23	18.09	1.22	0	7.61	0.16	10.3	0	0	8.48	2.26	0.11	0	0	0	0	0	0
Total	solids	mass	=	0	(gm)	density	=	0	(gm/cc)
	G	=	0	(J)	H	=	0	(J)	S	=	0	(J/K)	V	=	0	(cc)	Cp	=	0	(J/K)
Summary	of	all	fractionated	phases:	(total	mass	=	0	grams)
Viscosity	of	the	System:	1.39	(log	10	poise)
System	mass	=	100.12	(gm)	density	=	2.63	(gm/cc)
	G	=	-1.72828e+06	(J)	H	=	-1.20456e+06	(J)	S	=	295.36	(J/K)	V	=	38.13	(cc)	Cp	=	152.66	(J/K)
Oxygen	delta	moles	=	1.11022e-16	delta	grams	=	3.55258e-15
	G	=	0	(J)	H	=	0	(J)	S	=	0	(J/K)	V	=	0	(cc)	Cp	=	0	(J/K)
**********----------**********
Title:	Dummy	Title
T	=	1490	(C)	P	=	1	(kbars)	log(10)	f	O2	=	-5.51	delta	HM	=	-5.46	NNO	=	-0.73	QFM	=	0	COH	=	2.42	IW	=	3.24
Constraint	Flags:	fO2	path	=	QFM	Fractionate	Solids
Liquid	mass	=	100.12	(gm)	density	=	2.63	(gm/cc)	viscosity	=	1.42	(log	10	poise)	(analysis	in	wt	%)
	G	=	-1.72533e+06	(J)	H	=	-1.20609e+06	(J)	S	=	294.49	(J/K)	V	=	38.11	(cc)	Cp	=	152.66	(J/K)
	SiO2	TiO2	Al2O3	Fe2O3	Cr2O3	FeO	MnO	MgO	NiO	CoO	CaO	Na2O	K2O	P2O5	H2O	CO2	SO3	Cl2O-1	F2O-1
	51.55	0.23	18.09	1.22	0	7.61	0.16	10.3	0	0	8.48	2.26	0.11	0	0	0	0	0	0
Total	solids	mass	=	0	(gm)	density	=	0	(gm/cc)
	G	=	0	(J)	H	=	0	(J)	S	=	0	(J/K)	V	=	0	(cc)	Cp	=	0	(J/K)
Summary	of	all	fractionated	phases:	(total	mass	=	0	grams)
Viscosity	of	the	System:	1.42	(log	10	poise)
System	mass	=	100.12	(gm)	density	=	2.63	(gm/cc)
	G	=	-1.72533e+06	(J)	H	=	-1.20609e+06	(J)	S	=	294.49	(J/K)	V	=	38.11	(cc)	Cp	=	152.66	(J/K)
Oxygen	delta	moles	=	1.57778e-06	delta	grams	=	5.04871e-05
	G	=	-0.66	(J)	H	=	0.08	(J)	S	=	0	(J/K)	V	=	0.23	(cc)	Cp	=	0	(J/K)
**********----------**********
Title:	Dummy	Title
T	=	1480	(C)	P	=	1	(kbars)	log(10)	f	O2	=	-5.59	delta	HM	=	-5.47	NNO	=	-0.73	QFM	=	0	COH	=	2.42	IW	=	3.25
Constraint	Flags:	fO2	path	=	QFM	Fractionate	Solids
Liquid	mass	=	100.12	(gm)	density	=	2.63	(gm/cc)	viscosity	=	1.45	(log	10	poise)	(analysis	in	wt	%)
	G	=	-1.72239e+06	(J)	H	=	-1.20762e+06	(J)	S	=	293.63	(J/K)	V	=	38.09	(cc)	Cp	=	152.66	(J/K)
	SiO2	TiO2	Al2O3	Fe2O3	Cr2O3	FeO	MnO	MgO	NiO	CoO	CaO	Na2O	K2O	P2O5	H2O	CO2	SO3	Cl2O-1	F2O-1
	51.55	0.23	18.09	1.22	0	7.61	0.16	10.3	0	0	8.48	2.26	0.11	0	0	0	0	0	0
Total	solids	mass	=	0	(gm)	density	=	0	(gm/cc)
	G	=	0	(J)	H	=	0	(J)	S	=	0	(J/K)	V	=	0	(cc)	Cp	=	0	(J/K)
Summary	of	all	fractionated	phases:	(total	mass	=	0	grams)
Viscosity	of	the	System:	1.45	(log	10	poise)
System	mass	=	100.12	(gm)	density	=	2.63	(gm/cc)
	G	=	-1.72239e+06	(J)	H	=	-1.20762e+06	(J)	S	=	293.63	(J/K)	V	=	38.09	(cc)	Cp	=	152.66	(J/K)
Oxygen	delta	moles	=	3.53877e-06	delta	grams	=	0.000113236
	G	=	-1.46	(J)	H	=	0.18	(J)	S	=	0	(J/K)	V	=	0.52	(cc)	Cp	=	0	(J/K)
**********----------**********
Title:	Dummy	Title
T	=	1470	(C)	P	=	1	(kbars)	log(10)	f	O2	=	-5.67	delta	HM	=	-5.47	NNO	=	-0.73	QFM	=	0	COH	=	2.41	IW	=	3.25
Constraint	Flags:	fO2	path	=	QFM	Fractionate	Solids
Liquid	mass	=	100.12	(gm)	density	=	2.63	(gm/cc)	viscosity	=	1.48	(log	10	poise)	(analysis	in	wt	%)
	G	=	-1719458	(J)	H	=	-1.20915e+06	(J)	S	=	292.75	(J/K)	V	=	38.07	(cc)	Cp	=	152.67	(J/K)
	SiO2	TiO2	Al2O3	Fe2O3	Cr2O3	FeO	MnO	MgO	NiO	CoO	CaO	Na2O	K2O	P2O5	H2O	CO2	SO3	Cl2O-1	F2O-1
	51.55	0.23	18.09	1.22	0	7.61	0.16	10.3	0	0	8.48	2.26	0.11	0	0	0	0	0	0
Total	solids	mass	=	0	(gm)	density	=	0	(gm/cc)
	G	=	0	(J)	H	=	0	(J)	S	=	0	(J/K)	V	=	0	(cc)	Cp	=	0	(J/K)
Summary	of	all	fractionated	phases:	(total	mass	=	0	grams)
Viscosity	of	the	System:	1.48	(log	10	poise)
System	mass	=	100.12	(gm)	density	=	2.63	(gm/cc)
	G	=	-1719458	(J)	H	=	-1.20915e+06	(J)	S	=	292.75	(J/K)	V	=	38.07	(cc)	Cp	=	152.67	(J/K)
Oxygen	delta	moles	=	5.89214e-06	delta	grams	=	0.000188541
	G	=	-2.42	(J)	H	=	0.29	(J)	S	=	0	(J/K)	V	=	0.85	(cc)	Cp	=	0	(J/K)
**********----------**********
Title:	Dummy	Title
T	=	1460	(C)	P	=	1	(kbars)	log(10)	f	O2	=	-5.75	delta	HM	=	-5.47	NNO	=	-0.72	QFM	=	0	COH	=	2.4	IW	=	3.26
Constraint	Flags:	fO2	path	=	QFM	Fractionate	Solids
Liquid	mass	=	100.12	(gm)	density	=	2.63	(gm/cc)	viscosity	=	1.52	(log	10	poise)	(analysis	in	wt	%)
	G	=	-1.71654e+06	(J)	H	=	-1.21067e+06	(J)	S	=	291.87	(J/K)	V	=	38.04	(cc)	Cp	=	152.67	(J/K)
	SiO2	TiO2	Al2O3	Fe2O3	Cr2O3	FeO	MnO	MgO	NiO	CoO	CaO	Na2O	K2O	P2O5	H2O	CO2	SO3	Cl2O-1	F2O-1
	51.55	0.23	18.09	1.23	0	7.61	0.16	10.3	0	0	8.48	2.26	0.11	0	0	0	0	0	0
Total	solids	mass	=	0	(gm)	density	=	0	(gm/cc)
	G	=	0	(J)	H	=	0	(J)	S	=	0	(J/K)	V	=	0	(cc)	Cp	=	0	(J/K)
Summary	of	all	fractionated	phases:	(total	mass	=	0	grams)
Viscosity	of	the	System:	1.52	(log	10	poise)
System	mass	=	100.12	(gm)	density	=	2.63	(gm/cc)
	G	=	-1.71654e+06	(J)	H	=	-1.21067e+06	(J)	S	=	291.87	(J/K)	V	=	38.04	(cc)	Cp	=	152.67	(J/K)
Oxygen	delta	moles	=	8.64743e-06	delta	grams	=	0.000276707
	G	=	-3.52	(J)	H	=	0.43	(J)	S	=	0	(J/K)	V	=	1.25	(cc)	Cp	=	0	(J/K)
**********----------**********
Title:	Dummy	Title
T	=	1450	(C)	P	=	1	(kbars)	log(10)	f	O2	=	-5.83	delta	HM	=	-5.47	NNO	=	-0.72	QFM	=	0	COH	=	2.4	IW	=	3.27
Constraint	Flags:	fO2	path	=	QFM	Fractionate	Solids
Liquid	mass	=	100.12	(gm)	density	=	2.63	(gm/cc)	viscosity	=	1.55	(log	10	poise)	(analysis	in	wt	%)
	G	=	-1.71362e+06	(J)	H	=	-1.2122e+06	(J)	S	=	290.99	(J/K)	V	=	38.02	(cc)	Cp	=	152.67	(J/K)
	SiO2	TiO2	Al2O3	Fe2O3	Cr2O3	FeO	MnO	MgO	NiO	CoO	CaO	Na2O	K2O	P2O5	H2O	CO2	SO3	Cl2O-1	F2O-1
	51.55	0.23	18.09	1.23	0	7.61	0.16	10.3	0	0	8.48	2.26	0.11	0	0	0	0	0	0
Total	solids	mass	=	0	(gm)	density	=	0	(gm/cc)
	G	=	0	(J)	H	=	0	(J)	S	=	0	(J/K)	V	=	0	(cc)	Cp	=	0	(J/K)
Summary	of	all	fractionated	phases:	(total	mass	=	0	grams)
Viscosity	of	the	System:	1.55	(log	10	poise)
System	mass	=	100.12	(gm)	density	=	2.63	(gm/cc)
	G	=	-1.71362e+06	(J)	H	=	-1.2122e+06	(J)	S	=	290.99	(J/K)	V	=	38.02	(cc)	Cp	=	152.67	(J/K)
Oxygen	delta	moles	=	1.18145e-05	delta	grams	=	0.000378051
	G	=	-4.78	(J)	H	=	0.58	(J)	S	=	0	(J/K)	V	=	1.69	(cc)	Cp	=	0	(J/K)
**********----------**********
Title:	Dummy	Title
T	=	1440	(C)	P	=	1	(kbars)	log(10)	f	O2	=	-5.91	delta	HM	=	-5.47	NNO	=	-0.72	QFM	=	0	COH	=	2.39	IW	=	3.28
Constraint	Flags:	fO2	path	=	QFM	Fractionate	Solids
Liquid	mass	=	100.12	(gm)	density	=	2.64	(gm/cc)	viscosity	=	1.58	(log	10	poise)	(analysis	in	wt	%)
	G	=	-1.71072e+06	(J)	H	=	-1.21373e+06	(J)	S	=	290.1	(J/K)	V	=	38	(cc)	Cp	=	152.67	(J/K)
	SiO2	TiO2	Al2O3	Fe2O3	Cr2O3	FeO	MnO	MgO	NiO	CoO	CaO	Na2O	K2O	P2O5	H2O	CO2	SO3	Cl2O-1	F2O-1
	51.55	0.23	18.09	1.23	0	7.6	0.16	10.3	0	0	8.48	2.26	0.11	0	0	0	0	0	0
Total	solids	mass	=	0	(gm)	density	=	0	(gm/cc)
	G	=	0	(J)	H	=	0	(J)	S	=	0	(J/K)	V	=	0	(cc)	Cp	=	0	(J/K)
Summary	of	all	fractionated	phases:	(total	mass	=	0	grams)
Viscosity	of	the	System:	1.58	(log	10	poise)
System	mass	=	100.12	(gm)	density	=	2.64	(gm/cc)
	G	=	-1.71072e+06	(J)	H	=	-1.21373e+06	(J)	S	=	290.1	(J/K)	V	=	38	(cc)	Cp	=	152.67	(J/K)
Oxygen	delta	moles	=	1.54037e-05	delta	grams	=	0.0004929
	G	=	-6.19	(J)	H	=	0.75	(J)	S	=	0	(J/K)	V	=	2.19	(cc)	Cp	=	0	(J/K)
**********----------**********
Title:	Dummy	Title
T	=	1430	(C)	P	=	1	(kbars)	log(10)	f	O2	=	-6	delta	HM	=	-5.47	NNO	=	-0.72	QFM	=	0	COH	=	2.38	IW	=	3.29
Constraint	Flags:	fO2	path	=	QFM	Fractionate	Solids
Liquid	mass	=	100.12	(gm)	density	=	2.64	(gm/cc)	viscosity	=	1.62	(log	10	poise)	(analysis	in	wt	%)
	G	=	-1.70783e+06	(J)	H	=	-1.21526e+06	(J)	S	=	289.21	(J/K)	V	=	37.97	(cc)	Cp	=	152.67	(J/K)
	SiO2	TiO2	Al2O3	Fe2O3	Cr2O3	FeO	MnO	MgO	NiO	CoO	CaO	Na2O	K2O	P2O5	H2O	CO2	SO3	Cl2O-1	F2O-1
	51.55	0.23	18.09	1.23	0	7.6	0.16	10.3	0	0	8.48	2.26	0.11	0	0	0	0	0	0
Total	solids	mass	=	0	(gm)	density	=	0	(gm/cc)
	G	=	0	(J)	H	=	0	(J)	S	=	0	(J/K)	V	=	0	(cc)	Cp	=	0	(J/K)
Summary	of	all	fractionated	phases:	(total	mass	=	0	grams)
Viscosity	of	the	System:	1.62	(log	10	poise)
System	mass	=	100.12	(gm)	density	=	2.64	(gm/cc)
	G	=	-1.70783e+06	(J)	H	=	-1.21526e+06	(J)	S	=	289.21	(J/K)	V	=	37.97	(cc)	Cp	=	152.67	(J/K)
Oxygen	delta	moles	=	1.94256e-05	delta	grams	=	0.000621595
	G	=	-7.76	(J)	H	=	0.93	(J)	S	=	0.01	(J/K)	V	=	2.75	(cc)	Cp	=	0	(J/K)
**********----------**********
Title:	Dummy	Title
T	=	1420	(C)	P	=	1	(kbars)	log(10)	f	O2	=	-6.08	delta	HM	=	-5.48	NNO	=	-0.72	QFM	=	0	COH	=	2.37	IW	=	3.3
Constraint	Flags:	fO2	path	=	QFM	Fractionate	Solids
Liquid	mass	=	100.12	(gm)	density	=	2.64	(gm/cc)	viscosity	=	1.65	(log	10	poise)	(analysis	in	wt	%)
	G	=	-1.70494e+06	(J)	H	=	-1.21679e+06	(J)	S	=	288.31	(J/K)	V	=	37.95	(cc)	Cp	=	152.67	(J/K)
	SiO2	TiO2	Al2O3	Fe2O3	Cr2O3	FeO	MnO	MgO	NiO	CoO	CaO	Na2O	K2O	P2O5	H2O	CO2	SO3	Cl2O-1	F2O-1
	51.55	0.23	18.09	1.23	0	7.6	0.16	10.3	0	0	8.48	2.26	0.11	0	0	0	0	0	0
Total	solids	mass	=	0	(gm)	density	=	0	(gm/cc)
	G	=	0	(J)	H	=	0	(J)	S	=	0	(J/K)	V	=	0	(cc)	Cp	=	0	(J/K)
Summary	of	all	fractionated	phases:	(total	mass	=	0	grams)
Viscosity	of	the	System:	1.65	(log	10	poise)
System	mass	=	100.12	(gm)	density	=	2.64	(gm/cc)
	G	=	-1.70494e+06	(J)	H	=	-1.21679e+06	(J)	S	=	288.31	(J/K)	V	=	37.95	(cc)	Cp	=	152.67	(J/K)
Oxygen	delta	moles	=	2.38913e-05	delta	grams	=	0.000764492
	G	=	-9.48	(J)	H	=	1.14	(J)	S	=	0.01	(J/K)	V	=	3.36	(cc)	Cp	=	0	(J/K)
**********----------**********
Title:	Dummy	Title
T	=	1410	(C)	P	=	1	(kbars)	log(10)	f	O2	=	-6.17	delta	HM	=	-5.48	NNO	=	-0.71	QFM	=	0	COH	=	2.37	IW	=	3.31
Constraint	Flags:	fO2	path	=	QFM	Fractionate	Solids
Liquid	mass	=	100.12	(gm)	density	=	2.64	(gm/cc)	viscosity	=	1.69	(log	10	poise)	(analysis	in	wt	%)
	G	=	-1.70207e+06	(J)	H	=	-1.21832e+06	(J)	S	=	287.41	(J/K)	V	=	37.93	(cc)	Cp	=	152.67	(J/K)
	SiO2	TiO2	Al2O3	Fe2O3	Cr2O3	FeO	MnO	MgO	NiO	CoO	CaO	Na2O	K2O	P2O5	H2O	CO2	SO3	Cl2O-1	F2O-1
	51.55	0.23	18.09	1.23	0	7.6	0.16	10.3	0	0	8.48	2.26	0.11	0	0	0	0	0	0
Total	solids	mass	=	0	(gm)	density	=	0	(gm/cc)
	G	=	0	(J)	H	=	0	(J)	S	=	0	(J/K)	V	=	0	(cc)	Cp	=	0	(J/K)
Summary	of	all	fractionated	phases:	(total	mass	=	0	grams)
Viscosity	of	the	System:	1.69	(log	10	poise)
System	mass	=	100.12	(gm)	density	=	2.64	(gm/cc)
	G	=	-1.70207e+06	(J)	H	=	-1.21832e+06	(J)	S	=	287.41	(J/K)	V	=	37.93	(cc)	Cp	=	152.67	(J/K)
Oxygen	delta	moles	=	2.88123e-05	delta	grams	=	0.000921958
	G	=	-11.36	(J)	H	=	1.36	(J)	S	=	0.01	(J/K)	V	=	4.03	(cc)	Cp	=	0	(J/K)
**********----------**********
Title:	Dummy	Title
T	=	1400	(C)	P	=	1	(kbars)	log(10)	f	O2	=	-6.25	delta	HM	=	-5.48	NNO	=	-0.71	QFM	=	0	COH	=	2.36	IW	=	3.31
Constraint	Flags:	fO2	path	=	QFM	Fractionate	Solids
Liquid	mass	=	100.12	(gm)	density	=	2.64	(gm/cc)	viscosity	=	1.72	(log	10	poise)	(analysis	in	wt	%)
	G	=	-1.6992e+06	(J)	H	=	-1.21984e+06	(J)	S	=	286.5	(J/K)	V	=	37.91	(cc)	Cp	=	152.67	(J/K)
	SiO2	TiO2	Al2O3	Fe2O3	Cr2O3	FeO	MnO	MgO	NiO	CoO	CaO	Na2O	K2O	P2O5	H2O	CO2	SO3	Cl2O-1	F2O-1
	51.55	0.23	18.09	1.23	0	7.6	0.16	10.3	0	0	8.48	2.26	0.11	0	0	0	0	0	0
Total	solids	mass	=	0	(gm)	density	=	0	(gm/cc)
	G	=	0	(J)	H	=	0	(J)	S	=	0	(J/K)	V	=	0	(cc)	Cp	=	0	(J/K)
Summary	of	all	fractionated	phases:	(total	mass	=	0	grams)
Viscosity	of	the	System:	1.72	(log	10	poise)
System	mass	=	100.12	(gm)	density	=	2.64	(gm/cc)
	G	=	-1.6992e+06	(J)	H	=	-1.21984e+06	(J)	S	=	286.5	(J/K)	V	=	37.91	(cc)	Cp	=	152.67	(J/K)
Oxygen	delta	moles	=	3.42005e-05	delta	grams	=	0.00109438
	G	=	-13.39	(J)	H	=	1.61	(J)	S	=	0.01	(J/K)	V	=	4.76	(cc)	Cp	=	0	(J/K)
**********----------**********
Title:	Dummy	Title
T	=	1390	(C)	P	=	1	(kbars)	log(10)	f	O2	=	-6.34	delta	HM	=	-5.48	NNO	=	-0.71	QFM	=	0	COH	=	2.35	IW	=	3.32
Constraint	Flags:	fO2	path	=	QFM	Fractionate	Solids
Liquid	mass	=	100.12	(gm)	density	=	2.64	(gm/cc)	viscosity	=	1.76	(log	10	poise)	(analysis	in	wt	%)
	G	=	-1.69634e+06	(J)	H	=	-1.22137e+06	(J)	S	=	285.58	(J/K)	V	=	37.88	(cc)	Cp	=	152.67	(J/K)
	SiO2	TiO2	Al2O3	Fe2O3	Cr2O3	FeO	MnO	MgO	NiO	CoO	CaO	Na2O	K2O	P2O5	H2O	CO2	SO3	Cl2O-1	F2O-1
	51.55	0.23	18.09	1.24	0	7.6	0.16	10.3	0	0	8.48	2.26	0.11	0	0	0	0	0	0
Total	solids	mass	=	0	(gm)	density	=	0	(gm/cc)
	G	=	0	(J)	H	=	0	(J)	S	=	0	(J/K)	V	=	0	(cc)	Cp	=	0	(J/K)
Summary	of	all	fractionated	phases:	(total	mass	=	0	grams)
Viscosity	of	the	System:	1.76	(log	10	poise)
System	mass	=	100.12	(gm)	density	=	2.64	(gm/cc)
	G	=	-1.69634e+06	(J)	H	=	-1.22137e+06	(J)	S	=	285.58	(J/K)	V	=	37.88	(cc)	Cp	=	152.67	(J/K)
Oxygen	delta	moles	=	4.00684e-05	delta	grams	=	0.00128214
	G	=	-15.58	(J)	H	=	1.87	(J)	S	=	0.01	(J/K)	V	=	5.54	(cc)	Cp	=	0	(J/K)
**********----------**********
Title:	Dummy	Title
T	=	1380	(C)	P	=	1	(kbars)	log(10)	f	O2	=	-6.43	delta	HM	=	-5.48	NNO	=	-0.71	QFM	=	0	COH	=	2.34	IW	=	3.33
Constraint	Flags:	fO2	path	=	QFM	Fractionate	Solids
Liquid	mass	=	100.12	(gm)	density	=	2.64	(gm/cc)	viscosity	=	1.8	(log	10	poise)	(analysis	in	wt	%)
	G	=	-1.69349e+06	(J)	H	=	-1.2229e+06	(J)	S	=	284.66	(J/K)	V	=	37.86	(cc)	Cp	=	152.67	(J/K)
	SiO2	TiO2	Al2O3	Fe2O3	Cr2O3	FeO	MnO	MgO	NiO	CoO	CaO	Na2O	K2O	P2O5	H2O	CO2	SO3	Cl2O-1	F2O-1
	51.55	0.23	18.09	1.24	0	7.6	0.16	10.3	0	0	8.48	2.26	0.11	0	0	0	0	0	0
Total	solids	mass	=	0	(gm)	density	=	0	(gm/cc)
	G	=	0	(J)	H	=	0	(J)	S	=	0	(J/K)	V	=	0	(cc)	Cp	=	0	(J/K)
Summary	of	all	fractionated	phases:	(total	mass	=	0	grams)
Viscosity	of	the	System:	1.8	(log	10	poise)
System	mass	=	100.12	(gm)	density	=	2.64	(gm/cc)
	G	=	-1.69349e+06	(J)	H	=	-1.2229e+06	(J)	S	=	284.66	(J/K)	V	=	37.86	(cc)	Cp	=	152.67	(J/K)
Oxygen	delta	moles	=	4.64289e-05	delta	grams	=	0.00148567
	G	=	-17.93	(J)	H	=	2.15	(J)	S	=	0.01	(J/K)	V	=	6.38	(cc)	Cp	=	0	(J/K)
**********----------**********
Title:	Dummy	Title
T	=	1370	(C)	P	=	1	(kbars)	log(10)	f	O2	=	-6.52	delta	HM	=	-5.48	NNO	=	-0.71	QFM	=	0	COH	=	2.33	IW	=	3.34
Constraint	Flags:	fO2	path	=	QFM	Fractionate	Solids
Liquid	mass	=	100.12	(gm)	density	=	2.65	(gm/cc)	viscosity	=	1.83	(log	10	poise)	(analysis	in	wt	%)
	G	=	-1.69066e+06	(J)	H	=	-1.22443e+06	(J)	S	=	283.74	(J/K)	V	=	37.84	(cc)	Cp	=	152.67	(J/K)
	SiO2	TiO2	Al2O3	Fe2O3	Cr2O3	FeO	MnO	MgO	NiO	CoO	CaO	Na2O	K2O	P2O5	H2O	CO2	SO3	Cl2O-1	F2O-1
	51.55	0.23	18.09	1.24	0	7.59	0.16	10.3	0	0	8.48	2.26	0.11	0	0	0	0	0	0
Total	solids	mass	=	0	(gm)	density	=	0	(gm/cc)
	G	=	0	(J)	H	=	0	(J)	S	=	0	(J/K)	V	=	0	(cc)	Cp	=	0	(J/K)
Summary	of	all	fractionated	phases:	(total	mass	=	0	grams)
Viscosity	of	the	System:	1.83	(log	10	poise)
System	mass	=	100.12	(gm)	density	=	2.65	(gm/cc)
	G	=	-1.69066e+06	(J)	H	=	-1.22443e+06	(J)	S	=	283.74	(J/K)	V	=	37.84	(cc)	Cp	=	152.67	(J/K)
Oxygen	delta	moles	=	5.32955e-05	delta	grams	=	0.00170539
	G	=	-20.45	(J)	H	=	2.44	(J)	S	=	0.01	(J/K)	V	=	7.28	(cc)	Cp	=	0	(J/K)
**********----------**********
Title:	Dummy	Title
T	=	1360	(C)	P	=	1	(kbars)	log(10)	f	O2	=	-6.61	delta	HM	=	-5.49	NNO	=	-0.7	QFM	=	0	COH	=	2.33	IW	=	3.35
Constraint	Flags:	fO2	path	=	QFM	Fractionate	Solids
Liquid	mass	=	100.12	(gm)	density	=	2.65	(gm/cc)	viscosity	=	1.87	(log	10	poise)	(analysis	in	wt	%)
	G	=	-1.68783e+06	(J)	H	=	-1.22596e+06	(J)	S	=	282.81	(J/K)	V	=	37.81	(cc)	Cp	=	152.67	(J/K)
	SiO2	TiO2	Al2O3	Fe2O3	Cr2O3	FeO	MnO	MgO	NiO	CoO	CaO	Na2O	K2O	P2O5	H2O	CO2	SO3	Cl2O-1	F2O-1
	51.55	0.23	18.09	1.24	0	7.59	0.16	10.3	0	0	8.48	2.26	0.11	0	0	0	0	0	0
Total	solids	mass	=	0	(gm)	density	=	0	(gm/cc)
	G	=	0	(J)	H	=	0	(J)	S	=	0	(J/K)	V	=	0	(cc)	Cp	=	0	(J/K)
Summary	of	all	fractionated	phases:	(total	mass	=	0	grams)
Viscosity	of	the	System:	1.87	(log	10	poise)
System	mass	=	100.12	(gm)	density	=	2.65	(gm/cc)
	G	=	-1.68783e+06	(J)	H	=	-1.22596e+06	(J)	S	=	282.81	(J/K)	V	=	37.81	(cc)	Cp	=	152.67	(J/K)
Oxygen	delta	moles	=	6.0682e-05	delta	grams	=	0.00194175
	G	=	-23.12	(J)	H	=	2.76	(J)	S	=	0.02	(J/K)	V	=	8.24	(cc)	Cp	=	0	(J/K)
**********----------**********
Title:	Dummy	Title
T	=	1350	(C)	P	=	1	(kbars)	log(10)	f	O2	=	-6.7	delta	HM	=	-5.49	NNO	=	-0.7	QFM	=	0	COH	=	2.32	IW	=	3.36
Constraint	Flags:	fO2	path	=	QFM	Fractionate	Solids
Liquid	mass	=	100.12	(gm)	density	=	2.65	(gm/cc)	viscosity	=	1.91	(log	10	poise)	(analysis	in	wt	%)
	G	=	-1.68501e+06	(J)	H	=	-1.22749e+06	(J)	S	=	281.87	(J/K)	V	=	37.79	(cc)	Cp	=	152.68	(J/K)
	SiO2	TiO2	Al2O3	Fe2O3	Cr2O3	FeO	MnO	MgO	NiO	CoO	CaO	Na2O	K2O	P2O5	H2O	CO2	SO3	Cl2O-1	F2O-1
	51.55	0.23	18.09	1.24	0	7.59	0.16	10.3	0	0	8.48	2.26	0.11	0	0	0	0	0	0
Total	solids	mass	=	0	(gm)	density	=	0	(gm/cc)
	G	=	0	(J)	H	=	0	(J)	S	=	0	(J/K)	V	=	0	(cc)	Cp	=	0	(J/K)
Summary	of	all	fractionated	phases:	(total	mass	=	0	grams)
Viscosity	of	the	System:	1.91	(log	10	poise)
System	mass	=	100.12	(gm)	density	=	2.65	(gm/cc)
	G	=	-1.68501e+06	(J)	H	=	-1.22749e+06	(J)	S	=	281.87	(J/K)	V	=	37.79	(cc)	Cp	=	152.68	(J/K)
Oxygen	delta	moles	=	6.86031e-05	delta	grams	=	0.00219522
	G	=	-25.96	(J)	H	=	3.09	(J)	S	=	0.02	(J/K)	V	=	9.26	(cc)	Cp	=	0	(J/K)
**********----------**********
Title:	Dummy	Title
T	=	1340	(C)	P	=	1	(kbars)	log(10)	f	O2	=	-6.79	delta	HM	=	-5.49	NNO	=	-0.7	QFM	=	0	COH	=	2.31	IW	=	3.37
Constraint	Flags:	fO2	path	=	QFM	Fractionate	Solids
Liquid	mass	=	100.13	(gm)	density	=	2.65	(gm/cc)	viscosity	=	1.95	(log	10	poise)	(analysis	in	wt	%)
	G	=	-1.6822e+06	(J)	H	=	-1.22902e+06	(J)	S	=	280.93	(J/K)	V	=	37.77	(cc)	Cp	=	152.68	(J/K)
	SiO2	TiO2	Al2O3	Fe2O3	Cr2O3	FeO	MnO	MgO	NiO	CoO	CaO	Na2O	K2O	P2O5	H2O	CO2	SO3	Cl2O-1	F2O-1
	51.55	0.23	18.09	1.25	0	7.59	0.16	10.3	0	0	8.48	2.26	0.11	0	0	0	0	0	0
Total	solids	mass	=	0	(gm)	density	=	0	(gm/cc)
	G	=	0	(J)	H	=	0	(J)	S	=	0	(J/K)	V	=	0	(cc)	Cp	=	0	(J/K)
Summary	of	all	fractionated	phases:	(total	mass	=	0	grams)
Viscosity	of	the	System:	1.95	(log	10	poise)
System	mass	=	100.13	(gm)	density	=	2.65	(gm/cc)
	G	=	-1.6822e+06	(J)	H	=	-1.22902e+06	(J)	S	=	280.93	(J/K)	V	=	37.77	(cc)	Cp	=	152.68	(J/K)
Oxygen	delta	moles	=	7.70739e-05	delta	grams	=	0.00246627
	G	=	-28.97	(J)	H	=	3.45	(J)	S	=	0.02	(J/K)	V	=	10.34	(cc)	Cp	=	0	(J/K)
**********----------**********
Title:	Dummy	Title
T	=	1330	(C)	P	=	1	(kbars)	log(10)	f	O2	=	-6.89	delta	HM	=	-5.49	NNO	=	-0.7	QFM	=	0	COH	=	2.3	IW	=	3.38
Constraint	Flags:	fO2	path	=	QFM	Fractionate	Solids
Liquid	mass	=	100.13	(gm)	density	=	2.65	(gm/cc)	viscosity	=	1.99	(log	10	poise)	(analysis	in	wt	%)
	G	=	-1.6794e+06	(J)	H	=	-1.23056e+06	(J)	S	=	279.98	(J/K)	V	=	37.74	(cc)	Cp	=	152.68	(J/K)
	SiO2	TiO2	Al2O3	Fe2O3	Cr2O3	FeO	MnO	MgO	NiO	CoO	CaO	Na2O	K2O	P2O5	H2O	CO2	SO3	Cl2O-1	F2O-1
	51.55	0.23	18.09	1.25	0	7.58	0.16	10.3	0	0	8.48	2.26	0.11	0	0	0	0	0	0
Total	solids	mass	=	0	(gm)	density	=	0	(gm/cc)
	G	=	0	(J)	H	=	0	(J)	S	=	0	(J/K)	V	=	0	(cc)	Cp	=	0	(J/K)
Summary	of	all	fractionated	phases:	(total	mass	=	0	grams)
Viscosity	of	the	System:	1.99	(log	10	poise)
System	mass	=	100.13	(gm)	density	=	2.65	(gm/cc)
	G	=	-1.6794e+06	(J)	H	=	-1.23056e+06	(J)	S	=	279.98	(J/K)	V	=	37.74	(cc)	Cp	=	152.68	(J/K)
Oxygen	delta	moles	=	8.61101e-05	delta	grams	=	0.00275542
	G	=	-32.14	(J)	H	=	3.82	(J)	S	=	0.02	(J/K)	V	=	11.48	(cc)	Cp	=	0	(J/K)
**********----------**********
Title:	Dummy	Title
T	=	1320	(C)	P	=	1	(kbars)	log(10)	f	O2	=	-6.98	delta	HM	=	-5.49	NNO	=	-0.69	QFM	=	0	COH	=	2.29	IW	=	3.39
Constraint	Flags:	fO2	path	=	QFM	Fractionate	Solids
Liquid	mass	=	100.13	(gm)	density	=	2.65	(gm/cc)	viscosity	=	2.03	(log	10	poise)	(analysis	in	wt	%)
	G	=	-1.67661e+06	(J)	H	=	-1.23209e+06	(J)	S	=	279.02	(J/K)	V	=	37.72	(cc)	Cp	=	152.68	(J/K)
	SiO2	TiO2	Al2O3	Fe2O3	Cr2O3	FeO	MnO	MgO	NiO	CoO	CaO	Na2O	K2O	P2O5	H2O	CO2	SO3	Cl2O-1	F2O-1
	51.55	0.23	18.09	1.25	0	7.58	0.16	10.3	0	0	8.48	2.26	0.11	0	0	0	0	0	0
Total	solids	mass	=	0	(gm)	density	=	0	(gm/cc)
	G	=	0	(J)	H	=	0	(J)	S	=	0	(J/K)	V	=	0	(cc)	Cp	=	0	(J/K)
Summary	of	all	fractionated	phases:	(total	mass	=	0	grams)
Viscosity	of	the	System:	2.03	(log	10	poise)
System	mass	=	100.13	(gm)	density	=	2.65	(gm/cc)
	G	=	-1.67661e+06	(J)	H	=	-1.23209e+06	(J)	S	=	279.02	(J/K)	V	=	37.72	(cc)	Cp	=	152.68	(J/K)
Oxygen	delta	moles	=	9.57283e-05	delta	grams	=	0.00306319
	G	=	-35.48	(J)	H	=	4.21	(J)	S	=	0.02	(J/K)	V	=	12.68	(cc)	Cp	=	0	(J/K)
**********----------**********
Title:	Dummy	Title
T	=	1310	(C)	P	=	1	(kbars)	log(10)	f	O2	=	-7.08	delta	HM	=	-5.5	NNO	=	-0.69	QFM	=	0	COH	=	2.28	IW	=	3.4
Constraint	Flags:	fO2	path	=	QFM	Fractionate	Solids
Liquid	mass	=	100.13	(gm)	density	=	2.66	(gm/cc)	viscosity	=	2.07	(log	10	poise)	(analysis	in	wt	%)
	G	=	-1.67383e+06	(J)	H	=	-1.23362e+06	(J)	S	=	278.06	(J/K)	V	=	37.7	(cc)	Cp	=	152.68	(J/K)
	SiO2	TiO2	Al2O3	Fe2O3	Cr2O3	FeO	MnO	MgO	NiO	CoO	CaO	Na2O	K2O	P2O5	H2O	CO2	SO3	Cl2O-1	F2O-1
	51.55	0.23	18.09	1.26	0	7.58	0.16	10.3	0	0	8.48	2.26	0.11	0	0	0	0	0	0
Total	solids	mass	=	0	(gm)	density	=	0	(gm/cc)
	G	=	0	(J)	H	=	0	(J)	S	=	0	(J/K)	V	=	0	(cc)	Cp	=	0	(J/K)
Summary	of	all	fractionated	phases:	(total	mass	=	0	grams)
Viscosity	of	the	System:	2.07	(log	10	poise)
System	mass	=	100.13	(gm)	density	=	2.66	(gm/cc)
	G	=	-1.67383e+06	(J)	H	=	-1.23362e+06	(J)	S	=	278.06	(J/K)	V	=	37.7	(cc)	Cp	=	152.68	(J/K)
Oxygen	delta	moles	=	0.000105945	delta	grams	=	0.00339013
	G	=	-38.99	(J)	H	=	4.62	(J)	S	=	0.03	(J/K)	V	=	13.95	(cc)	Cp	=	0	(J/K)
**********----------**********
Title:	Dummy	Title
T	=	1300	(C)	P	=	1	(kbars)	log(10)	f	O2	=	-7.18	delta	HM	=	-5.5	NNO	=	-0.69	QFM	=	0	COH	=	2.27	IW	=	3.41
Constraint	Flags:	fO2	path	=	QFM	Fractionate	Solids
Liquid	mass	=	100.13	(gm)	density	=	2.66	(gm/cc)	viscosity	=	2.11	(log	10	poise)	(analysis	in	wt	%)
	G	=	-1.67106e+06	(J)	H	=	-1.23515e+06	(J)	S	=	277.1	(J/K)	V	=	37.68	(cc)	Cp	=	152.68	(J/K)
	SiO2	TiO2	Al2O3	Fe2O3	Cr2O3	FeO	MnO	MgO	NiO	CoO	CaO	Na2O	K2O	P2O5	H2O	CO2	SO3	Cl2O-1	F2O-1
	51.54	0.23	18.09	1.26	0	7.58	0.16	10.3	0	0	8.48	2.26	0.11	0	0	0	0	0	0
Total	solids	mass	=	0	(gm)	density	=	0	(gm/cc)
	G	=	0	(J)	H	=	0	(J)	S	=	0	(J/K)	V	=	0	(cc)	Cp	=	0	(J/K)
Summary	of	all	fractionated	phases:	(total	mass	=	0	grams)
Viscosity	of	the	System:	2.11	(log	10	poise)
System	mass	=	100.13	(gm)	density	=	2.66	(gm/cc)
	G	=	-1.67106e+06	(J)	H	=	-1.23515e+06	(J)	S	=	277.1	(J/K)	V	=	37.68	(cc)	Cp	=	152.68	(J/K)
Oxygen	delta	moles	=	0.00011678	delta	grams	=	0.0037368
	G	=	-42.67	(J)	H	=	5.05	(J)	S	=	0.03	(J/K)	V	=	15.27	(cc)	Cp	=	0	(J/K)
**********----------**********
Title:	Dummy	Title
T	=	1290	(C)	P	=	1	(kbars)	log(10)	f	O2	=	-7.28	delta	HM	=	-5.5	NNO	=	-0.69	QFM	=	0	COH	=	2.27	IW	=	3.42
Constraint	Flags:	fO2	path	=	QFM	Fractionate	Solids
Liquid	mass	=	100.13	(gm)	density	=	2.66	(gm/cc)	viscosity	=	2.15	(log	10	poise)	(analysis	in	wt	%)
	G	=	-1.6683e+06	(J)	H	=	-1.23668e+06	(J)	S	=	276.12	(J/K)	V	=	37.65	(cc)	Cp	=	152.69	(J/K)
	SiO2	TiO2	Al2O3	Fe2O3	Cr2O3	FeO	MnO	MgO	NiO	CoO	CaO	Na2O	K2O	P2O5	H2O	CO2	SO3	Cl2O-1	F2O-1
	51.54	0.23	18.09	1.26	0	7.57	0.16	10.3	0	0	8.48	2.26	0.11	0	0	0	0	0	0
Total	solids	mass	=	0	(gm)	density	=	0	(gm/cc)
	G	=	0	(J)	H	=	0	(J)	S	=	0	(J/K)	V	=	0	(cc)	Cp	=	0	(J/K)
Summary	of	all	fractionated	phases:	(total	mass	=	0	grams)
Viscosity	of	the	System:	2.15	(log	10	poise)
System	mass	=	100.13	(gm)	density	=	2.66	(gm/cc)
	G	=	-1.6683e+06	(J)	H	=	-1.23668e+06	(J)	S	=	276.12	(J/K)	V	=	37.65	(cc)	Cp	=	152.69	(J/K)
Oxygen	delta	moles	=	0.000128249	delta	grams	=	0.00410381
	G	=	-46.53	(J)	H	=	5.5	(J)	S	=	0.03	(J/K)	V	=	16.67	(cc)	Cp	=	0	(J/K)
**********----------**********
Title:	Dummy	Title
T	=	1280	(C)	P	=	1	(kbars)	log(10)	f	O2	=	-7.38	delta	HM	=	-5.5	NNO	=	-0.68	QFM	=	0	COH	=	2.26	IW	=	3.43
Constraint	Flags:	fO2	path	=	QFM	Fractionate	Solids
Liquid	mass	=	99.84	(gm)	density	=	2.66	(gm/cc)	viscosity	=	2.2	(log	10	poise)	(analysis	in	wt	%)
	G	=	-1.66085e+06	(J)	H	=	-1.23476e+06	(J)	S	=	274.34	(J/K)	V	=	37.54	(cc)	Cp	=	152.17	(J/K)
	SiO2	TiO2	Al2O3	Fe2O3	Cr2O3	FeO	MnO	MgO	NiO	CoO	CaO	Na2O	K2O	P2O5	H2O	CO2	SO3	Cl2O-1	F2O-1
	51.58	0.23	18.14	1.27	0	7.56	0.16	10.19	0	0	8.5	2.26	0.11	0	0	0	0	0	0
olivine	mass	=	0.29	(gm)	density	=	3.22	(gm/cc)	(analysis	in	mole	%)
	(Ca0.00Mg0.87Fe''0.13Mn0.00Co0.00Ni0.00)2SiO4
	G	=	-4698.9	(J)	H	=	-3584.62	(J)	S	=	0.72	(J/K)	V	=	0.09	(cc)	Cp	=	0.36	(J/K)
	tephroite	fayalite	co-olivine	ni-olivine	monticellite	forsterite
	0.25	12.83	0	0	0.78	86.14
Total	solids	mass	=	0.29	(gm)	density	=	3.22	(gm/cc)
	G	=	-4698.9	(J)	H	=	-3584.62	(J)	S	=	0.72	(J/K)	V	=	0.09	(cc)	Cp	=	0.36	(J/K)
Summary	of	all	fractionated	phases:	(total	mass	=	0	grams)
Viscosity	of	the	System:	2.2	(log	10	poise)
System	mass	=	100.13	(gm)	density	=	2.66	(gm/cc)
	G	=	-1.66555e+06	(J)	H	=	-1.23835e+06	(J)	S	=	275.05	(J/K)	V	=	37.62	(cc)	Cp	=	152.54	(J/K)
Oxygen	delta	moles	=	0.000126721	delta	grams	=	0.00405492
	G	=	-45.65	(J)	H	=	5.39	(J)	S	=	0.03	(J/K)	V	=	16.36	(cc)	Cp	=	0	(J/K)
**********----------**********
Title:	Dummy	Title
T	=	1270	(C)	P	=	1	(kbars)	log(10)	f	O2	=	-7.48	delta	HM	=	-5.5	NNO	=	-0.68	QFM	=	0	COH	=	2.25	IW	=	3.44
Constraint	Flags:	fO2	path	=	QFM	Fractionate	Solids
Liquid	mass	=	98.78	(gm)	density	=	2.66	(gm/cc)	viscosity	=	2.28	(log	10	poise)	(analysis	in	wt	%)
	G	=	-1.64075e+06	(J)	H	=	-1.22352e+06	(J)	S	=	270.37	(J/K)	V	=	37.16	(cc)	Cp	=	150.27	(J/K)
	SiO2	TiO2	Al2O3	Fe2O3	Cr2O3	FeO	MnO	MgO	NiO	CoO	CaO	Na2O	K2O	P2O5	H2O	CO2	SO3	Cl2O-1	F2O-1
	51.7	0.23	18.33	1.27	0	7.51	0.16	9.8	0	0	8.59	2.29	0.11	0	0	0	0	0	0
olivine	mass	=	1.06	(gm)	density	=	3.23	(gm/cc)	(analysis	in	mole	%)
	(Ca0.00Mg0.87Fe''0.13Mn0.00Co0.00Ni0.00)2SiO4
	G	=	-17362.3	(J)	H	=	-13269.8	(J)	S	=	2.65	(J/K)	V	=	0.33	(cc)	Cp	=	1.35	(J/K)
	tephroite	fayalite	co-olivine	ni-olivine	monticellite	forsterite
	0.25	13.24	0	0	0.8	85.71
Total	solids	mass	=	1.06	(gm)	density	=	3.23	(gm/cc)
	G	=	-17362.3	(J)	H	=	-13269.8	(J)	S	=	2.65	(J/K)	V	=	0.33	(cc)	Cp	=	1.35	(J/K)
Summary	of	all	fractionated	phases:	(total	mass	=	0.28	grams)
olivine	mass	=	0.28	(gm)	density	=	3.22	(gm/cc)	(analysis	in	mole	%)
	(Ca0.00Mg0.87Fe''0.13Mn0.00Co0.00Ni0.00)2SiO4
	G	=	-4667.32	(J)	H	=	-3569.58	(J)	S	=	0.71	(J/K)	V	=	0.09	(cc)	Cp	=	0.36	(J/K)
	tephroite	fayalite	co-olivine	ni-olivine	monticellite	forsterite
	0.25	12.83	0	0	0.78	86.14
Viscosity	of	the	System:	2.3	(log	10	poise)
System	mass	=	100.13	(gm)	density	=	2.66	(gm/cc)
	G	=	-1.66278e+06	(J)	H	=	-1.24036e+06	(J)	S	=	273.74	(J/K)	V	=	37.58	(cc)	Cp	=	151.98	(J/K)
Oxygen	delta	moles	=	8.71037e-05	delta	grams	=	0.00278721
	G	=	-31.15	(J)	H	=	3.67	(J)	S	=	0.02	(J/K)	V	=	11.18	(cc)	Cp	=	0	(J/K)
**********----------**********
Title:	Dummy	Title
T	=	1260	(C)	P	=	1	(kbars)	log(10)	f	O2	=	-7.58	delta	HM	=	-5.51	NNO	=	-0.68	QFM	=	0	COH	=	2.24	IW	=	3.45
Constraint	Flags:	fO2	path	=	QFM	Fractionate	Solids
Liquid	mass	=	97.76	(gm)	density	=	2.66	(gm/cc)	viscosity	=	2.37	(log	10	poise)	(analysis	in	wt	%)
	G	=	-1.62143e+06	(J)	H	=	-1.21278e+06	(J)	S	=	266.55	(J/K)	V	=	36.8	(cc)	Cp	=	148.44	(J/K)
	SiO2	TiO2	Al2O3	Fe2O3	Cr2O3	FeO	MnO	MgO	NiO	CoO	CaO	Na2O	K2O	P2O5	H2O	CO2	SO3	Cl2O-1	F2O-1
	51.82	0.24	18.53	1.27	0	7.47	0.16	9.42	0	0	8.68	2.31	0.11	0	0	0	0	0	0
olivine	mass	=	1.02	(gm)	density	=	3.23	(gm/cc)	(analysis	in	mole	%)
	(Ca0.00Mg0.86Fe''0.14Mn0.00Co0.00Ni0.00)2SiO4
	G	=	-16619	(J)	H	=	-12725.2	(J)	S	=	2.54	(J/K)	V	=	0.32	(cc)	Cp	=	1.29	(J/K)
	tephroite	fayalite	co-olivine	ni-olivine	monticellite	forsterite
	0.26	13.66	0	0	0.82	85.26
Total	solids	mass	=	1.02	(gm)	density	=	3.23	(gm/cc)
	G	=	-16619	(J)	H	=	-12725.2	(J)	S	=	2.54	(J/K)	V	=	0.32	(cc)	Cp	=	1.29	(J/K)
Summary	of	all	fractionated	phases:	(total	mass	=	1.35	grams)
olivine	mass	=	1.35	(gm)	density	=	3.23	(gm/cc)	(analysis	in	mole	%)
	(Ca0.00Mg0.87Fe''0.13Mn0.00Co0.00Ni0.00)2SiO4
	G	=	-21971.7	(J)	H	=	-16837.8	(J)	S	=	3.35	(J/K)	V	=	0.42	(cc)	Cp	=	1.7	(J/K)
	tephroite	fayalite	co-olivine	ni-olivine	monticellite	forsterite
	0.25	13.15	0	0	0.8	85.8
Viscosity	of	the	System:	2.4	(log	10	poise)
System	mass	=	100.12	(gm)	density	=	2.67	(gm/cc)
	G	=	-1.66003e+06	(J)	H	=	-1.24234e+06	(J)	S	=	272.43	(J/K)	V	=	37.53	(cc)	Cp	=	151.44	(J/K)
Oxygen	delta	moles	=	4.82272e-05	delta	grams	=	0.00154321
	G	=	-17.12	(J)	H	=	2.02	(J)	S	=	0.01	(J/K)	V	=	6.15	(cc)	Cp	=	0	(J/K)
**********----------**********
Title:	Dummy	Title
T	=	1250	(C)	P	=	1	(kbars)	log(10)	f	O2	=	-7.68	delta	HM	=	-5.51	NNO	=	-0.68	QFM	=	0	COH	=	2.23	IW	=	3.46
Constraint	Flags:	fO2	path	=	QFM	Fractionate	Solids
Liquid	mass	=	96.77	(gm)	density	=	2.66	(gm/cc)	viscosity	=	2.46	(log	10	poise)	(analysis	in	wt	%)
	G	=	-1.60286e+06	(J)	H	=	-1.20252e+06	(J)	S	=	262.84	(J/K)	V	=	36.45	(cc)	Cp	=	146.69	(J/K)
	SiO2	TiO2	Al2O3	Fe2O3	Cr2O3	FeO	MnO	MgO	NiO	CoO	CaO	Na2O	K2O	P2O5	H2O	CO2	SO3	Cl2O-1	F2O-1
	51.94	0.24	18.71	1.27	0	7.42	0.16	9.05	0	0	8.76	2.34	0.11	0	0	0	0	0	0
olivine	mass	=	0.98	(gm)	density	=	3.24	(gm/cc)	(analysis	in	mole	%)
	(Ca0.00Mg0.86Fe''0.14Mn0.00Co0.00Ni0.00)2SiO4
	G	=	-15912.5	(J)	H	=	-12206.5	(J)	S	=	2.43	(J/K)	V	=	0.3	(cc)	Cp	=	1.24	(J/K)
	tephroite	fayalite	co-olivine	ni-olivine	monticellite	forsterite
	0.27	14.1	0	0	0.83	84.8
Total	solids	mass	=	0.98	(gm)	density	=	3.24	(gm/cc)
	G	=	-15912.5	(J)	H	=	-12206.5	(J)	S	=	2.43	(J/K)	V	=	0.3	(cc)	Cp	=	1.24	(J/K)
Summary	of	all	fractionated	phases:	(total	mass	=	2.37	grams)
olivine	mass	=	2.37	(gm)	density	=	3.23	(gm/cc)	(analysis	in	mole	%)
	(Ca0.00Mg0.86Fe''0.13Mn0.00Co0.00Ni0.00)2SiO4
	G	=	-38507.7	(J)	H	=	-29574.3	(J)	S	=	5.87	(J/K)	V	=	0.73	(cc)	Cp	=	2.99	(J/K)
	tephroite	fayalite	co-olivine	ni-olivine	monticellite	forsterite
	0.25	13.37	0	0	0.81	85.57
Viscosity	of	the	System:	2.5	(log	10	poise)
System	mass	=	100.12	(gm)	density	=	2.67	(gm/cc)
	G	=	-1.65729e+06	(J)	H	=	-1.2443e+06	(J)	S	=	271.14	(J/K)	V	=	37.48	(cc)	Cp	=	150.92	(J/K)
Oxygen	delta	moles	=	1.00534e-05	delta	grams	=	0.000321697
	G	=	-3.54	(J)	H	=	0.42	(J)	S	=	0	(J/K)	V	=	1.27	(cc)	Cp	=	0	(J/K)
**********----------**********
Title:	Dummy	Title
T	=	1240	(C)	P	=	1	(kbars)	log(10)	f	O2	=	-7.79	delta	HM	=	-5.51	NNO	=	-0.67	QFM	=	0	COH	=	2.22	IW	=	3.47
Constraint	Flags:	fO2	path	=	QFM	Fractionate	Solids
Liquid	mass	=	95.83	(gm)	density	=	2.65	(gm/cc)	viscosity	=	2.54	(log	10	poise)	(analysis	in	wt	%)
	G	=	-1.585e+06	(J)	H	=	-1.19271e+06	(J)	S	=	259.26	(J/K)	V	=	36.11	(cc)	Cp	=	145.01	(J/K)
	SiO2	TiO2	Al2O3	Fe2O3	Cr2O3	FeO	MnO	MgO	NiO	CoO	CaO	Na2O	K2O	P2O5	H2O	CO2	SO3	Cl2O-1	F2O-1
	52.06	0.24	18.9	1.27	0	7.37	0.16	8.7	0	0	8.85	2.36	0.11	0	0	0	0	0	0
olivine	mass	=	0.95	(gm)	density	=	3.25	(gm/cc)	(analysis	in	mole	%)
	(Ca0.00Mg0.85Fe''0.15Mn0.00Co0.00Ni0.00)2SiO4
	G	=	-15240.7	(J)	H	=	-11712.4	(J)	S	=	2.33	(J/K)	V	=	0.29	(cc)	Cp	=	1.19	(J/K)
	tephroite	fayalite	co-olivine	ni-olivine	monticellite	forsterite
	0.27	14.55	0	0	0.85	84.32
Total	solids	mass	=	0.95	(gm)	density	=	3.25	(gm/cc)
	G	=	-15240.7	(J)	H	=	-11712.4	(J)	S	=	2.33	(J/K)	V	=	0.29	(cc)	Cp	=	1.19	(J/K)
Summary	of	all	fractionated	phases:	(total	mass	=	3.35	grams)
olivine	mass	=	3.35	(gm)	density	=	3.24	(gm/cc)	(analysis	in	mole	%)
	(Ca0.00Mg0.86Fe''0.14Mn0.00Co0.00Ni0.00)2SiO4
	G	=	-54313.1	(J)	H	=	-41804.4	(J)	S	=	8.27	(J/K)	V	=	1.03	(cc)	Cp	=	4.22	(J/K)
	tephroite	fayalite	co-olivine	ni-olivine	monticellite	forsterite
	0.26	13.59	0	0	0.81	85.34
Viscosity	of	the	System:	2.61	(log	10	poise)
System	mass	=	100.12	(gm)	density	=	2.67	(gm/cc)
	G	=	-1.65456e+06	(J)	H	=	-1.24623e+06	(J)	S	=	269.86	(J/K)	V	=	37.44	(cc)	Cp	=	150.43	(J/K)
Oxygen	delta	moles	=	-2.74565e-05	delta	grams	=	-0.000878576
	G	=	9.61	(J)	H	=	-1.13	(J)	S	=	-0.01	(J/K)	V	=	-3.45	(cc)	Cp	=	0	(J/K)
**********----------**********
Title:	Dummy	Title
T	=	1230	(C)	P	=	1	(kbars)	log(10)	f	O2	=	-7.9	delta	HM	=	-5.51	NNO	=	-0.67	QFM	=	0	COH	=	2.21	IW	=	3.48
Constraint	Flags:	fO2	path	=	QFM	Fractionate	Solids
Liquid	mass	=	94.92	(gm)	density	=	2.65	(gm/cc)	viscosity	=	2.63	(log	10	poise)	(analysis	in	wt	%)
	G	=	-1.56782e+06	(J)	H	=	-1.18333e+06	(J)	S	=	255.79	(J/K)	V	=	35.79	(cc)	Cp	=	143.4	(J/K)
	SiO2	TiO2	Al2O3	Fe2O3	Cr2O3	FeO	MnO	MgO	NiO	CoO	CaO	Na2O	K2O	P2O5	H2O	CO2	SO3	Cl2O-1	F2O-1
	52.18	0.24	19.08	1.27	0	7.31	0.15	8.35	0	0	8.93	2.38	0.12	0	0	0	0	0	0
olivine	mass	=	0.91	(gm)	density	=	3.25	(gm/cc)	(analysis	in	mole	%)
	(Ca0.00Mg0.85Fe''0.15Mn0.00Co0.00Ni0.00)2SiO4
	G	=	-14601.9	(J)	H	=	-11241.5	(J)	S	=	2.24	(J/K)	V	=	0.28	(cc)	Cp	=	1.14	(J/K)
	tephroite	fayalite	co-olivine	ni-olivine	monticellite	forsterite
	0.28	15.02	0	0	0.87	83.83
Total	solids	mass	=	0.91	(gm)	density	=	3.25	(gm/cc)
	G	=	-14601.9	(J)	H	=	-11241.5	(J)	S	=	2.24	(J/K)	V	=	0.28	(cc)	Cp	=	1.14	(J/K)
Summary	of	all	fractionated	phases:	(total	mass	=	4.29	grams)
olivine	mass	=	4.29	(gm)	density	=	3.24	(gm/cc)	(analysis	in	mole	%)
	(Ca0.00Mg0.86Fe''0.14Mn0.00Co0.00Ni0.00)2SiO4
	G	=	-69423.9	(J)	H	=	-53552.2	(J)	S	=	10.56	(J/K)	V	=	1.32	(cc)	Cp	=	5.41	(J/K)
	tephroite	fayalite	co-olivine	ni-olivine	monticellite	forsterite
	0.26	13.8	0	0	0.82	85.12
Viscosity	of	the	System:	2.71	(log	10	poise)
System	mass	=	100.12	(gm)	density	=	2.68	(gm/cc)
	G	=	-1.65184e+06	(J)	H	=	-1.24813e+06	(J)	S	=	268.58	(J/K)	V	=	37.4	(cc)	Cp	=	149.95	(J/K)
Oxygen	delta	moles	=	-6.43422e-05	delta	grams	=	-0.00205887
	G	=	22.35	(J)	H	=	-2.62	(J)	S	=	-0.02	(J/K)	V	=	-8.04	(cc)	Cp	=	0	(J/K)
**********----------**********
Title:	Dummy	Title
T	=	1220	(C)	P	=	1	(kbars)	log(10)	f	O2	=	-8.01	delta	HM	=	-5.51	NNO	=	-0.67	QFM	=	0	COH	=	2.2	IW	=	3.5
Constraint	Flags:	fO2	path	=	QFM	Fractionate	Solids
Liquid	mass	=	79.87	(gm)	density	=	2.66	(gm/cc)	viscosity	=	2.7	(log	10	poise)	(analysis	in	wt	%)
	G	=	-1.3086e+06	(J)	H	=	-988607	(J)	S	=	214.31	(J/K)	V	=	30.05	(cc)	Cp	=	119.94	(J/K)
	SiO2	TiO2	Al2O3	Fe2O3	Cr2O3	FeO	MnO	MgO	NiO	CoO	CaO	Na2O	K2O	P2O5	H2O	CO2	SO3	Cl2O-1	F2O-1
	52.38	0.29	18.57	1.39	0	8.05	0.18	7.82	0	0	8.68	2.51	0.14	0	0	0	0	0	0
orthopyroxene	mass	=	5.57	(gm)	density	=	3.22	(gm/cc)	(analysis	in	mole	%)
	opx	Na0.00Ca0.05Fe''0.29Mg1.58Fe'''0.02Ti0.00Al0.14Si1.92O6
	G	=	-91567	(J)	H	=	-71099.2	(J)	S	=	13.71	(J/K)	V	=	1.73	(cc)	Cp	=	7.11	(J/K)
	diopside	clinoenstatit	hedenbergite	alumino-buffo	buffonite	essenite	jadeite
	-32.01	95.08	28.84	5.74	-5.58	7.81	0.12
feldspar	mass	=	9.47	(gm)	density	=	2.66	(gm/cc)	(analysis	in	mole	%)
	K0.00Na0.24Ca0.76Al1.76Si2.24O8
	G	=	-165058	(J)	H	=	-130170	(J)	S	=	23.37	(J/K)	V	=	3.55	(cc)	Cp	=	11.7	(J/K)
	albite	anorthite	sanidine
	24.03	75.9	0.07
Total	solids	mass	=	15.04	(gm)	density	=	2.85	(gm/cc)
	G	=	-256625	(J)	H	=	-201269	(J)	S	=	37.07	(J/K)	V	=	5.29	(cc)	Cp	=	18.81	(J/K)
Summary	of	all	fractionated	phases:	(total	mass	=	5.2	grams)
olivine	mass	=	5.2	(gm)	density	=	3.24	(gm/cc)	(analysis	in	mole	%)
	(Ca0.00Mg0.86Fe''0.14Mn0.00Co0.00Ni0.00)2SiO4
	G	=	-83874	(J)	H	=	-64840.6	(J)	S	=	12.75	(J/K)	V	=	1.6	(cc)	Cp	=	6.54	(J/K)
	tephroite	fayalite	co-olivine	ni-olivine	monticellite	forsterite
	0.26	14.01	0	0	0.83	84.89
Viscosity	of	the	System:	3.11	(log	10	poise)
System	mass	=	100.12	(gm)	density	=	2.71	(gm/cc)
	G	=	-1.6491e+06	(J)	H	=	-1.25472e+06	(J)	S	=	264.13	(J/K)	V	=	36.94	(cc)	Cp	=	145.29	(J/K)
Oxygen	delta	moles	=	-0.000200809	delta	grams	=	-0.00642564
	G	=	69.22	(J)	H	=	-8.1	(J)	S	=	-0.05	(J/K)	V	=	-24.93	(cc)	Cp	=	-0.01	(J/K)
**********----------**********
Title:	Dummy	Title
T	=	1210	(C)	P	=	1	(kbars)	log(10)	f	O2	=	-8.12	delta	HM	=	-5.52	NNO	=	-0.67	QFM	=	0	COH	=	2.19	IW	=	3.51
Constraint	Flags:	fO2	path	=	QFM	Fractionate	Solids
Liquid	mass	=	62.43	(gm)	density	=	2.67	(gm/cc)	viscosity	=	2.77	(log	10	poise)	(analysis	in	wt	%)
	G	=	-1.01015e+06	(J)	H	=	-762938	(J)	S	=	166.68	(J/K)	V	=	23.4	(cc)	Cp	=	92.88	(J/K)
	SiO2	TiO2	Al2O3	Fe2O3	Cr2O3	FeO	MnO	MgO	NiO	CoO	CaO	Na2O	K2O	P2O5	H2O	CO2	SO3	Cl2O-1	F2O-1
	52.66	0.36	17.67	1.59	0	9.28	0.24	7.08	0	0	8.28	2.66	0.17	0	0	0	0	0	0
orthopyroxene	mass	=	6.25	(gm)	density	=	3.24	(gm/cc)	(analysis	in	mole	%)
	opx	Na0.00Ca0.05Fe''0.33Mg1.54Fe'''0.02Ti0.00Al0.13Si1.92O6
	G	=	-101542	(J)	H	=	-78867.9	(J)	S	=	15.29	(J/K)	V	=	1.93	(cc)	Cp	=	7.92	(J/K)
	diopside	clinoenstatit	hedenbergite	alumino-buffo	buffonite	essenite	jadeite
	-35.47	94.68	32.99	5.33	-5.15	7.48	0.13
feldspar	mass	=	11.19	(gm)	density	=	2.66	(gm/cc)	(analysis	in	mole	%)
	K0.00Na0.27Ca0.73Al1.73Si2.27O8
	G	=	-194758	(J)	H	=	-153868	(J)	S	=	27.57	(J/K)	V	=	4.21	(cc)	Cp	=	13.82	(J/K)
	albite	anorthite	sanidine
	26.67	73.22	0.1
Total	solids	mass	=	17.44	(gm)	density	=	2.84	(gm/cc)
	G	=	-296300	(J)	H	=	-232736	(J)	S	=	42.86	(J/K)	V	=	6.14	(cc)	Cp	=	21.74	(J/K)
Summary	of	all	fractionated	phases:	(total	mass	=	20.24	grams)
olivine	mass	=	5.2	(gm)	density	=	3.24	(gm/cc)	(analysis	in	mole	%)
	(Ca0.00Mg0.86Fe''0.14Mn0.00Co0.00Ni0.00)2SiO4
	G	=	-83746.8	(J)	H	=	-64905.9	(J)	S	=	12.7	(J/K)	V	=	1.6	(cc)	Cp	=	6.53	(J/K)
	tephroite	fayalite	co-olivine	ni-olivine	monticellite	forsterite
	0.26	14.01	0	0	0.83	84.89
orthopyroxene	mass	=	5.57	(gm)	density	=	3.22	(gm/cc)	(analysis	in	mole	%)
	opx	Na0.00Ca0.05Fe''0.29Mg1.58Fe'''0.02Ti0.00Al0.14Si1.92O6
	G	=	-91395.5	(J)	H	=	-71143.2	(J)	S	=	13.65	(J/K)	V	=	1.73	(cc)	Cp	=	7.1	(J/K)
	diopside	clinoenstatit	hedenbergite	alumino-buffo	buffonite	essenite	jadeite
	-32.01	95.08	28.84	5.74	-5.58	7.81	0.12
feldspar	mass	=	9.47	(gm)	density	=	2.67	(gm/cc)	(analysis	in	mole	%)
	K0.00Na0.24Ca0.76Al1.76Si2.24O8
	G	=	-164777	(J)	H	=	-130249	(J)	S	=	23.28	(J/K)	V	=	3.55	(cc)	Cp	=	11.69	(J/K)
	albite	anorthite	sanidine
	24.03	75.9	0.07
Viscosity	of	the	System:	3.86	(log	10	poise)
System	mass	=	100.11	(gm)	density	=	2.75	(gm/cc)
	G	=	-1.64637e+06	(J)	H	=	-1.26197e+06	(J)	S	=	259.17	(J/K)	V	=	36.43	(cc)	Cp	=	139.94	(J/K)
Oxygen	delta	moles	=	-0.000401925	delta	grams	=	-0.0128611
	G	=	137.51	(J)	H	=	-16.06	(J)	S	=	-0.1	(J/K)	V	=	-49.56	(cc)	Cp	=	-0.01	(J/K)
**********----------**********
Title:	Dummy	Title
T	=	1200	(C)	P	=	1	(kbars)	log(10)	f	O2	=	-8.23	delta	HM	=	-5.52	NNO	=	-0.66	QFM	=	0	COH	=	2.18	IW	=	3.52
Constraint	Flags:	fO2	path	=	QFM	Fractionate	Solids
Liquid	mass	=	51.23	(gm)	density	=	2.68	(gm/cc)	viscosity	=	2.83	(log	10	poise)	(analysis	in	wt	%)
	G	=	-819234	(J)	H	=	-618715	(J)	S	=	136.12	(J/K)	V	=	19.13	(cc)	Cp	=	73.4	(J/K)
	SiO2	TiO2	Al2O3	Fe2O3	Cr2O3	FeO	MnO	MgO	NiO	CoO	CaO	Na2O	K2O	P2O5	H2O	CO2	SO3	Cl2O-1	F2O-1
	52.89	0.44	16.83	1.77	0	10.42	0.29	6.43	0	0	7.94	2.78	0.21	0	0	0	0	0	0
orthopyroxene	mass	=	3.99	(gm)	density	=	3.25	(gm/cc)	(analysis	in	mole	%)
	opx	Na0.00Ca0.06Fe''0.37Mg1.50Fe'''0.02Ti0.00Al0.12Si1.93O6
	G	=	-64014.5	(J)	H	=	-49737.6	(J)	S	=	9.69	(J/K)	V	=	1.23	(cc)	Cp	=	5.02	(J/K)
	diopside	clinoenstatit	hedenbergite	alumino-buffo	buffonite	essenite	jadeite
	-38.99	94.31	37.13	4.98	-4.79	7.21	0.14
feldspar	mass	=	7.21	(gm)	density	=	2.66	(gm/cc)	(analysis	in	mole	%)
	K0.00Na0.29Ca0.71Al1.71Si2.29O8
	G	=	-125242	(J)	H	=	-99129.1	(J)	S	=	17.73	(J/K)	V	=	2.71	(cc)	Cp	=	8.89	(J/K)
	albite	anorthite	sanidine
	29.13	70.73	0.14
Total	solids	mass	=	11.19	(gm)	density	=	2.84	(gm/cc)
	G	=	-189257	(J)	H	=	-148867	(J)	S	=	27.42	(J/K)	V	=	3.94	(cc)	Cp	=	13.91	(J/K)
Summary	of	all	fractionated	phases:	(total	mass	=	37.68	grams)
olivine	mass	=	5.2	(gm)	density	=	3.25	(gm/cc)	(analysis	in	mole	%)
	(Ca0.00Mg0.86Fe''0.14Mn0.00Co0.00Ni0.00)2SiO4
	G	=	-83619.9	(J)	H	=	-64971.2	(J)	S	=	12.66	(J/K)	V	=	1.6	(cc)	Cp	=	6.53	(J/K)
	tephroite	fayalite	co-olivine	ni-olivine	monticellite	forsterite
	0.26	14.01	0	0	0.83	84.89
orthopyroxene	mass	=	11.82	(gm)	density	=	3.23	(gm/cc)	(analysis	in	mole	%)
	opx	Na0.00Ca0.05Fe''0.31Mg1.56Fe'''0.02Ti0.00Al0.13Si1.92O6
	G	=	-192615	(J)	H	=	-150134	(J)	S	=	28.84	(J/K)	V	=	3.66	(cc)	Cp	=	15	(J/K)
	diopside	clinoenstatit	hedenbergite	alumino-buffo	buffonite	essenite	jadeite
	-33.83	94.87	31.03	5.52	-5.35	7.64	0.13
feldspar	mass	=	20.65	(gm)	density	=	2.66	(gm/cc)	(analysis	in	mole	%)
	K0.00Na0.25Ca0.74Al1.74Si2.26O8
	G	=	-358980	(J)	H	=	-284334	(J)	S	=	50.67	(J/K)	V	=	7.76	(cc)	Cp	=	25.48	(J/K)
	albite	anorthite	sanidine
	25.46	74.45	0.09
Viscosity	of	the	System:	5.27	(log	10	poise)
System	mass	=	100.1	(gm)	density	=	2.77	(gm/cc)
	G	=	-1.64371e+06	(J)	H	=	-1.26702e+06	(J)	S	=	255.7	(J/K)	V	=	36.09	(cc)	Cp	=	134.31	(J/K)
Oxygen	delta	moles	=	-0.000555182	delta	grams	=	-0.0177652
	G	=	188.52	(J)	H	=	-21.99	(J)	S	=	-0.14	(J/K)	V	=	-68	(cc)	Cp	=	-0.02	(J/K)
**********----------**********
Title:	Dummy	Title
T	=	1190	(C)	P	=	1	(kbars)	log(10)	f	O2	=	-8.34	delta	HM	=	-5.52	NNO	=	-0.66	QFM	=	0	COH	=	2.17	IW	=	3.53
Constraint	Flags:	fO2	path	=	QFM	Fractionate	Solids
Liquid	mass	=	43.44	(gm)	density	=	2.69	(gm/cc)	viscosity	=	2.88	(log	10	poise)	(analysis	in	wt	%)
	G	=	-686782	(J)	H	=	-518747	(J)	S	=	114.84	(J/K)	V	=	16.16	(cc)	Cp	=	61.72	(J/K)
	SiO2	TiO2	Al2O3	Fe2O3	Cr2O3	FeO	MnO	MgO	NiO	CoO	CaO	Na2O	K2O	P2O5	H2O	CO2	SO3	Cl2O-1	F2O-1
	53.06	0.52	16.03	1.94	0	11.5	0.34	5.86	0	0	7.65	2.87	0.24	0	0	0	0	0	0
orthopyroxene	mass	=	2.76	(gm)	density	=	3.27	(gm/cc)	(analysis	in	mole	%)
	opx	Na0.00Ca0.06Fe''0.41Mg1.45Fe'''0.03Ti0.00Al0.12Si1.93O6
	G	=	-43860.8	(J)	H	=	-34091.8	(J)	S	=	6.68	(J/K)	V	=	0.85	(cc)	Cp	=	3.45	(J/K)
	diopside	clinoenstatit	hedenbergite	alumino-buffo	buffonite	essenite	jadeite
	-42.59	93.96	41.29	4.67	-4.47	6.99	0.15
feldspar	mass	=	5.03	(gm)	density	=	2.65	(gm/cc)	(analysis	in	mole	%)
	K0.00Na0.31Ca0.68Al1.68Si2.32O8
	G	=	-87253	(J)	H	=	-69190	(J)	S	=	12.35	(J/K)	V	=	1.9	(cc)	Cp	=	6.2	(J/K)
	albite	anorthite	sanidine
	31.44	68.39	0.17
Total	solids	mass	=	7.79	(gm)	density	=	2.84	(gm/cc)
	G	=	-131114	(J)	H	=	-103282	(J)	S	=	19.02	(J/K)	V	=	2.74	(cc)	Cp	=	9.65	(J/K)
Summary	of	all	fractionated	phases:	(total	mass	=	48.87	grams)
olivine	mass	=	5.2	(gm)	density	=	3.25	(gm/cc)	(analysis	in	mole	%)
	(Ca0.00Mg0.86Fe''0.14Mn0.00Co0.00Ni0.00)2SiO4
	G	=	-83493.6	(J)	H	=	-65036.5	(J)	S	=	12.61	(J/K)	V	=	1.6	(cc)	Cp	=	6.52	(J/K)
	tephroite	fayalite	co-olivine	ni-olivine	monticellite	forsterite
	0.26	14.01	0	0	0.83	84.89
orthopyroxene	mass	=	15.81	(gm)	density	=	3.24	(gm/cc)	(analysis	in	mole	%)
	opx	Na0.00Ca0.05Fe''0.33Mg1.54Fe'''0.02Ti0.00Al0.13Si1.92O6
	G	=	-256211	(J)	H	=	-200045	(J)	S	=	38.39	(J/K)	V	=	4.88	(cc)	Cp	=	19.99	(J/K)
	diopside	clinoenstatit	hedenbergite	alumino-buffo	buffonite	essenite	jadeite
	-35.12	94.73	32.56	5.39	-5.21	7.53	0.13
feldspar	mass	=	27.86	(gm)	density	=	2.66	(gm/cc)	(analysis	in	mole	%)
	K0.00Na0.26Ca0.73Al1.73Si2.27O8
	G	=	-483493	(J)	H	=	-383769	(J)	S	=	68.16	(J/K)	V	=	10.47	(cc)	Cp	=	34.33	(J/K)
	albite	anorthite	sanidine
	26.41	73.49	0.1
Viscosity	of	the	System	cannot	be	computed.
System	mass	=	100.1	(gm)	density	=	2.79	(gm/cc)
	G	=	-1.64109e+06	(J)	H	=	-1.27088e+06	(J)	S	=	253.03	(J/K)	V	=	35.85	(cc)	Cp	=	132.22	(J/K)
Oxygen	delta	moles	=	-0.00067845	delta	grams	=	-0.0217096
	G	=	228.63	(J)	H	=	-26.62	(J)	S	=	-0.17	(J/K)	V	=	-82.53	(cc)	Cp	=	-0.02	(J/K)
**********----------**********
Title:	Dummy	Title
T	=	1180	(C)	P	=	1	(kbars)	log(10)	f	O2	=	-8.45	delta	HM	=	-5.52	NNO	=	-0.66	QFM	=	0	COH	=	2.16	IW	=	3.54
Constraint	Flags:	fO2	path	=	QFM	Fractionate	Solids
Liquid	mass	=	37.08	(gm)	density	=	2.7	(gm/cc)	viscosity	=	2.94	(log	10	poise)	(analysis	in	wt	%)
	G	=	-580039	(J)	H	=	-438307	(J)	S	=	97.53	(J/K)	V	=	13.75	(cc)	Cp	=	52.24	(J/K)
	SiO2	TiO2	Al2O3	Fe2O3	Cr2O3	FeO	MnO	MgO	NiO	CoO	CaO	Na2O	K2O	P2O5	H2O	CO2	SO3	Cl2O-1	F2O-1
	53.29	0.6	15.33	2.09	0	12.44	0.4	5.28	0	0	7.34	2.96	0.28	0	0	0	0	0	0
clinopyroxene	mass	=	2.52	(gm)	density	=	3.29	(gm/cc)	(analysis	in	mole	%)
	cpx	Na0.00Ca0.12Fe''0.51Mg1.27Fe'''0.04Ti0.00Al0.15Si1.91O6
	G	=	-38872.1	(J)	H	=	-30087.2	(J)	S	=	6.05	(J/K)	V	=	0.76	(cc)	Cp	=	3.08	(J/K)
	diopside	clinoenstatit	hedenbergite	alumino-buffo	buffonite	essenite	jadeite
	-47.94	87.57	50.68	5.67	-5.35	8.99	0.38
feldspar	mass	=	3.85	(gm)	density	=	2.65	(gm/cc)	(analysis	in	mole	%)
	K0.00Na0.34Ca0.66Al1.66Si2.34O8
	G	=	-66748.7	(J)	H	=	-53029.4	(J)	S	=	9.44	(J/K)	V	=	1.45	(cc)	Cp	=	4.75	(J/K)
	albite	anorthite	sanidine
	33.8	65.98	0.22
Total	solids	mass	=	6.37	(gm)	density	=	2.87	(gm/cc)
	G	=	-105621	(J)	H	=	-83116.5	(J)	S	=	15.49	(J/K)	V	=	2.22	(cc)	Cp	=	7.82	(J/K)
Summary	of	all	fractionated	phases:	(total	mass	=	56.65	grams)
olivine	mass	=	5.2	(gm)	density	=	3.25	(gm/cc)	(analysis	in	mole	%)
	(Ca0.00Mg0.86Fe''0.14Mn0.00Co0.00Ni0.00)2SiO4
	G	=	-83367.6	(J)	H	=	-65101.7	(J)	S	=	12.57	(J/K)	V	=	1.6	(cc)	Cp	=	6.52	(J/K)
	tephroite	fayalite	co-olivine	ni-olivine	monticellite	forsterite
	0.26	14.01	0	0	0.83	84.89
orthopyroxene	mass	=	18.57	(gm)	density	=	3.24	(gm/cc)	(analysis	in	mole	%)
	opx	Na0.00Ca0.05Fe''0.34Mg1.53Fe'''0.02Ti0.00Al0.13Si1.92O6
	G	=	-299590	(J)	H	=	-234344	(J)	S	=	44.9	(J/K)	V	=	5.73	(cc)	Cp	=	23.43	(J/K)
	diopside	clinoenstatit	hedenbergite	alumino-buffo	buffonite	essenite	jadeite
	-36.22	94.62	33.84	5.28	-5.1	7.45	0.13
feldspar	mass	=	32.88	(gm)	density	=	2.66	(gm/cc)	(analysis	in	mole	%)
	K0.00Na0.27Ca0.73Al1.73Si2.27O8
	G	=	-569895	(J)	H	=	-453326	(J)	S	=	80.22	(J/K)	V	=	12.36	(cc)	Cp	=	40.49	(J/K)
	albite	anorthite	sanidine
	27.18	72.7	0.11
Viscosity	of	the	System	cannot	be	computed.
System	mass	=	100.1	(gm)	density	=	2.81	(gm/cc)
	G	=	-1.63851e+06	(J)	H	=	-1.27419e+06	(J)	S	=	250.71	(J/K)	V	=	35.65	(cc)	Cp	=	130.5	(J/K)
Oxygen	delta	moles	=	-0.000791885	delta	grams	=	-0.0253394
	G	=	264.82	(J)	H	=	-30.78	(J)	S	=	-0.2	(J/K)	V	=	-95.67	(cc)	Cp	=	-0.03	(J/K)
**********----------**********
Title:	Dummy	Title
T	=	1170	(C)	P	=	1	(kbars)	log(10)	f	O2	=	-8.57	delta	HM	=	-5.53	NNO	=	-0.66	QFM	=	0	COH	=	2.15	IW	=	3.55
Constraint	Flags:	fO2	path	=	QFM	Fractionate	Solids
Liquid	mass	=	32.28	(gm)	density	=	2.71	(gm/cc)	viscosity	=	3	(log	10	poise)	(analysis	in	wt	%)
	G	=	-499949	(J)	H	=	-378007	(J)	S	=	84.5	(J/K)	V	=	11.93	(cc)	Cp	=	45.13	(J/K)
	SiO2	TiO2	Al2O3	Fe2O3	Cr2O3	FeO	MnO	MgO	NiO	CoO	CaO	Na2O	K2O	P2O5	H2O	CO2	SO3	Cl2O-1	F2O-1
	53.49	0.69	14.66	2.22	0	13.32	0.46	4.75	0	0	7.07	3.02	0.31	0	0	0	0	0	0
clinopyroxene	mass	=	1.9	(gm)	density	=	3.31	(gm/cc)	(analysis	in	mole	%)
	cpx	Na0.00Ca0.12Fe''0.55Mg1.23Fe'''0.04Ti0.00Al0.15Si1.91O6
	G	=	-29040.6	(J)	H	=	-22483.9	(J)	S	=	4.54	(J/K)	V	=	0.57	(cc)	Cp	=	2.31	(J/K)
	diopside	clinoenstatit	hedenbergite	alumino-buffo	buffonite	essenite	jadeite
	-52.04	87.25	55.02	5.48	-5.13	9.03	0.4
feldspar	mass	=	2.89	(gm)	density	=	2.64	(gm/cc)	(analysis	in	mole	%)
	K0.00Na0.36Ca0.64Al1.64Si2.36O8
	G	=	-50109.4	(J)	H	=	-39885.7	(J)	S	=	7.08	(J/K)	V	=	1.1	(cc)	Cp	=	3.57	(J/K)
	albite	anorthite	sanidine
	36.03	63.7	0.27
Total	solids	mass	=	4.8	(gm)	density	=	2.87	(gm/cc)
	G	=	-79150	(J)	H	=	-62369.6	(J)	S	=	11.63	(J/K)	V	=	1.67	(cc)	Cp	=	5.88	(J/K)
Summary	of	all	fractionated	phases:	(total	mass	=	63.02	grams)
olivine	mass	=	5.2	(gm)	density	=	3.25	(gm/cc)	(analysis	in	mole	%)
	(Ca0.00Mg0.86Fe''0.14Mn0.00Co0.00Ni0.00)2SiO4
	G	=	-83242.2	(J)	H	=	-65166.8	(J)	S	=	12.52	(J/K)	V	=	1.6	(cc)	Cp	=	6.51	(J/K)
	tephroite	fayalite	co-olivine	ni-olivine	monticellite	forsterite
	0.26	14.01	0	0	0.83	84.89
orthopyroxene	mass	=	18.57	(gm)	density	=	3.24	(gm/cc)	(analysis	in	mole	%)
	opx	Na0.00Ca0.05Fe''0.34Mg1.53Fe'''0.02Ti0.00Al0.13Si1.92O6
	G	=	-299142	(J)	H	=	-234578	(J)	S	=	44.74	(J/K)	V	=	5.72	(cc)	Cp	=	23.4	(J/K)
	diopside	clinoenstatit	hedenbergite	alumino-buffo	buffonite	essenite	jadeite
	-36.22	94.62	33.84	5.28	-5.1	7.45	0.13
clinopyroxene	mass	=	2.52	(gm)	density	=	3.3	(gm/cc)	(analysis	in	mole	%)
	cpx	Na0.00Ca0.12Fe''0.51Mg1.27Fe'''0.04Ti0.00Al0.15Si1.91O6
	G	=	-38777.9	(J)	H	=	-30091.6	(J)	S	=	6.02	(J/K)	V	=	0.76	(cc)	Cp	=	3.07	(J/K)
	diopside	clinoenstatit	hedenbergite	alumino-buffo	buffonite	essenite	jadeite
	-47.94	87.57	50.68	5.67	-5.35	8.99	0.38
feldspar	mass	=	36.73	(gm)	density	=	2.66	(gm/cc)	(analysis	in	mole	%)
	K0.00Na0.28Ca0.72Al1.72Si2.28O8
	G	=	-635703	(J)	H	=	-506769	(J)	S	=	89.34	(J/K)	V	=	13.81	(cc)	Cp	=	45.19	(J/K)
	albite	anorthite	sanidine
	27.88	72	0.12
Viscosity	of	the	System	cannot	be	computed.
System	mass	=	100.09	(gm)	density	=	2.82	(gm/cc)
	G	=	-1.63596e+06	(J)	H	=	-1.27698e+06	(J)	S	=	248.75	(J/K)	V	=	35.49	(cc)	Cp	=	129.18	(J/K)
Oxygen	delta	moles	=	-0.000884215	delta	grams	=	-0.0282938
	G	=	293.43	(J)	H	=	-34.05	(J)	S	=	-0.23	(J/K)	V	=	-106.1	(cc)	Cp	=	-0.03	(J/K)
**********----------**********
Title:	Dummy	Title
T	=	1160	(C)	P	=	1	(kbars)	log(10)	f	O2	=	-8.69	delta	HM	=	-5.53	NNO	=	-0.65	QFM	=	0	COH	=	2.14	IW	=	3.57
Constraint	Flags:	fO2	path	=	QFM	Fractionate	Solids
Liquid	mass	=	28.57	(gm)	density	=	2.71	(gm/cc)	viscosity	=	3.05	(log	10	poise)	(analysis	in	wt	%)
	G	=	-438316	(J)	H	=	-331654	(J)	S	=	74.43	(J/K)	V	=	10.53	(cc)	Cp	=	39.67	(J/K)
	SiO2	TiO2	Al2O3	Fe2O3	Cr2O3	FeO	MnO	MgO	NiO	CoO	CaO	Na2O	K2O	P2O5	H2O	CO2	SO3	Cl2O-1	F2O-1
	53.67	0.77	14.03	2.35	0	14.13	0.51	4.27	0	0	6.84	3.07	0.35	0	0	0	0	0	0
clinopyroxene	mass	=	1.47	(gm)	density	=	3.33	(gm/cc)	(analysis	in	mole	%)
	cpx	Na0.00Ca0.13Fe''0.59Mg1.18Fe'''0.04Ti0.00Al0.15Si1.91O6
	G	=	-22203.2	(J)	H	=	-17194.9	(J)	S	=	3.49	(J/K)	V	=	0.44	(cc)	Cp	=	1.77	(J/K)
	diopside	clinoenstatit	hedenbergite	alumino-buffo	buffonite	essenite	jadeite
	-56.27	86.95	59.43	5.29	-4.91	9.09	0.42
feldspar	mass	=	2.23	(gm)	density	=	2.64	(gm/cc)	(analysis	in	mole	%)
	K0.00Na0.38Ca0.62Al1.62Si2.38O8
	G	=	-38628.5	(J)	H	=	-30806.3	(J)	S	=	5.46	(J/K)	V	=	0.85	(cc)	Cp	=	2.75	(J/K)
	albite	anorthite	sanidine
	38.13	61.54	0.33
Total	solids	mass	=	3.71	(gm)	density	=	2.88	(gm/cc)
	G	=	-60831.6	(J)	H	=	-48001.2	(J)	S	=	8.95	(J/K)	V	=	1.29	(cc)	Cp	=	4.53	(J/K)
Summary	of	all	fractionated	phases:	(total	mass	=	67.81	grams)
olivine	mass	=	5.2	(gm)	density	=	3.25	(gm/cc)	(analysis	in	mole	%)
	(Ca0.00Mg0.86Fe''0.14Mn0.00Co0.00Ni0.00)2SiO4
	G	=	-83117.1	(J)	H	=	-65231.8	(J)	S	=	12.48	(J/K)	V	=	1.6	(cc)	Cp	=	6.5	(J/K)
	tephroite	fayalite	co-olivine	ni-olivine	monticellite	forsterite
	0.26	14.01	0	0	0.83	84.89
orthopyroxene	mass	=	18.57	(gm)	density	=	3.25	(gm/cc)	(analysis	in	mole	%)
	opx	Na0.00Ca0.05Fe''0.34Mg1.53Fe'''0.02Ti0.00Al0.13Si1.92O6
	G	=	-298695	(J)	H	=	-234812	(J)	S	=	44.58	(J/K)	V	=	5.72	(cc)	Cp	=	23.38	(J/K)
	diopside	clinoenstatit	hedenbergite	alumino-buffo	buffonite	essenite	jadeite
	-36.22	94.62	33.84	5.28	-5.1	7.45	0.13
clinopyroxene	mass	=	4.42	(gm)	density	=	3.3	(gm/cc)	(analysis	in	mole	%)
	cpx	Na0.00Ca0.12Fe''0.53Mg1.25Fe'''0.04Ti0.00Al0.15Si1.91O6
	G	=	-67679.4	(J)	H	=	-52603.1	(J)	S	=	10.52	(J/K)	V	=	1.34	(cc)	Cp	=	5.37	(J/K)
	diopside	clinoenstatit	hedenbergite	alumino-buffo	buffonite	essenite	jadeite
	-49.7	87.43	52.54	5.59	-5.25	9.01	0.38
feldspar	mass	=	39.62	(gm)	density	=	2.66	(gm/cc)	(analysis	in	mole	%)
	K0.00Na0.28Ca0.71Al1.71Si2.29O8
	G	=	-684804	(J)	H	=	-547104	(J)	S	=	96.08	(J/K)	V	=	14.9	(cc)	Cp	=	48.71	(J/K)
	albite	anorthite	sanidine
	28.48	71.39	0.13
Viscosity	of	the	System	cannot	be	computed.
System	mass	=	100.09	(gm)	density	=	2.83	(gm/cc)
	G	=	-1.63344e+06	(J)	H	=	-1.27941e+06	(J)	S	=	247.03	(J/K)	V	=	35.37	(cc)	Cp	=	128.16	(J/K)
Oxygen	delta	moles	=	-0.00096024	delta	grams	=	-0.0307265
	G	=	316.19	(J)	H	=	-36.63	(J)	S	=	-0.25	(J/K)	V	=	-114.42	(cc)	Cp	=	-0.03	(J/K)
**********----------**********
Title:	Dummy	Title
T	=	1150	(C)	P	=	1	(kbars)	log(10)	f	O2	=	-8.81	delta	HM	=	-5.53	NNO	=	-0.65	QFM	=	0	COH	=	2.13	IW	=	3.58
Constraint	Flags:	fO2	path	=	QFM	Fractionate	Solids
Liquid	mass	=	25.62	(gm)	density	=	2.72	(gm/cc)	viscosity	=	3.1	(log	10	poise)	(analysis	in	wt	%)
	G	=	-389427	(J)	H	=	-294924	(J)	S	=	66.4	(J/K)	V	=	9.41	(cc)	Cp	=	35.33	(J/K)
	SiO2	TiO2	Al2O3	Fe2O3	Cr2O3	FeO	MnO	MgO	NiO	CoO	CaO	Na2O	K2O	P2O5	H2O	CO2	SO3	Cl2O-1	F2O-1
	53.84	0.86	13.42	2.47	0	14.89	0.57	3.83	0	0	6.63	3.11	0.38	0	0	0	0	0	0
clinopyroxene	mass	=	1.18	(gm)	density	=	3.35	(gm/cc)	(analysis	in	mole	%)
	cpx	Na0.00Ca0.13Fe''0.64Mg1.13Fe'''0.04Ti0.00Al0.15Si1.90O6
	G	=	-17538.7	(J)	H	=	-13585.8	(J)	S	=	2.78	(J/K)	V	=	0.35	(cc)	Cp	=	1.41	(J/K)
	diopside	clinoenstatit	hedenbergite	alumino-buffo	buffonite	essenite	jadeite
	-60.63	86.67	63.94	5.11	-4.7	9.17	0.43
feldspar	mass	=	1.78	(gm)	density	=	2.64	(gm/cc)	(analysis	in	mole	%)
	K0.00Na0.40Ca0.60Al1.60Si2.40O8
	G	=	-30655.4	(J)	H	=	-24495.5	(J)	S	=	4.33	(J/K)	V	=	0.67	(cc)	Cp	=	2.19	(J/K)
	albite	anorthite	sanidine
	40.1	59.51	0.39
Total	solids	mass	=	2.96	(gm)	density	=	2.88	(gm/cc)
	G	=	-48194.1	(J)	H	=	-38081.3	(J)	S	=	7.11	(J/K)	V	=	1.03	(cc)	Cp	=	3.59	(J/K)
Summary	of	all	fractionated	phases:	(total	mass	=	71.51	grams)
olivine	mass	=	5.2	(gm)	density	=	3.25	(gm/cc)	(analysis	in	mole	%)
	(Ca0.00Mg0.86Fe''0.14Mn0.00Co0.00Ni0.00)2SiO4
	G	=	-82992.6	(J)	H	=	-65296.8	(J)	S	=	12.43	(J/K)	V	=	1.6	(cc)	Cp	=	6.5	(J/K)
	tephroite	fayalite	co-olivine	ni-olivine	monticellite	forsterite
	0.26	14.01	0	0	0.83	84.89
orthopyroxene	mass	=	18.57	(gm)	density	=	3.25	(gm/cc)	(analysis	in	mole	%)
	opx	Na0.00Ca0.05Fe''0.34Mg1.53Fe'''0.02Ti0.00Al0.13Si1.92O6
	G	=	-298250	(J)	H	=	-235046	(J)	S	=	44.41	(J/K)	V	=	5.72	(cc)	Cp	=	23.36	(J/K)
	diopside	clinoenstatit	hedenbergite	alumino-buffo	buffonite	essenite	jadeite
	-36.22	94.62	33.84	5.28	-5.1	7.45	0.13
clinopyroxene	mass	=	5.89	(gm)	density	=	3.31	(gm/cc)	(analysis	in	mole	%)
	cpx	Na0.00Ca0.12Fe''0.54Mg1.23Fe'''0.04Ti0.00Al0.15Si1.91O6
	G	=	-89709.6	(J)	H	=	-69843.4	(J)	S	=	13.96	(J/K)	V	=	1.78	(cc)	Cp	=	7.14	(J/K)
	diopside	clinoenstatit	hedenbergite	alumino-buffo	buffonite	essenite	jadeite
	-51.33	87.31	54.25	5.52	-5.17	9.03	0.39
feldspar	mass	=	41.85	(gm)	density	=	2.66	(gm/cc)	(analysis	in	mole	%)
	K0.00Na0.29Ca0.71Al1.71Si2.29O8
	G	=	-722373	(J)	H	=	-578387	(J)	S	=	101.17	(J/K)	V	=	15.74	(cc)	Cp	=	51.41	(J/K)
	albite	anorthite	sanidine
	28.99	70.86	0.14
Viscosity	of	the	System	cannot	be	computed.
System	mass	=	100.09	(gm)	density	=	2.84	(gm/cc)
	G	=	-1.63095e+06	(J)	H	=	-1.28158e+06	(J)	S	=	245.49	(J/K)	V	=	35.27	(cc)	Cp	=	127.33	(J/K)
Oxygen	delta	moles	=	-0.00102413	delta	grams	=	-0.0327709
	G	=	334.6	(J)	H	=	-38.69	(J)	S	=	-0.26	(J/K)	V	=	-121.18	(cc)	Cp	=	-0.04	(J/K)
**********----------**********
Title:	Dummy	Title
T	=	1140	(C)	P	=	1	(kbars)	log(10)	f	O2	=	-8.93	delta	HM	=	-5.53	NNO	=	-0.65	QFM	=	0	COH	=	2.12	IW	=	3.59
Constraint	Flags:	fO2	path	=	QFM	Fractionate	Solids
Liquid	mass	=	23.21	(gm)	density	=	2.73	(gm/cc)	viscosity	=	3.15	(log	10	poise)	(analysis	in	wt	%)
	G	=	-349695	(J)	H	=	-265107	(J)	S	=	59.86	(J/K)	V	=	8.5	(cc)	Cp	=	31.81	(J/K)
	SiO2	TiO2	Al2O3	Fe2O3	Cr2O3	FeO	MnO	MgO	NiO	CoO	CaO	Na2O	K2O	P2O5	H2O	CO2	SO3	Cl2O-1	F2O-1
	53.99	0.94	12.84	2.58	0	15.6	0.63	3.43	0	0	6.44	3.13	0.42	0	0	0	0	0	0
clinopyroxene	mass	=	0.97	(gm)	density	=	3.37	(gm/cc)	(analysis	in	mole	%)
	cpx	Na0.00Ca0.13Fe''0.69Mg1.08Fe'''0.05Ti0.00Al0.15Si1.90O6
	G	=	-14230.3	(J)	H	=	-11025.2	(J)	S	=	2.27	(J/K)	V	=	0.29	(cc)	Cp	=	1.15	(J/K)
	diopside	clinoenstatit	hedenbergite	alumino-buffo	buffonite	essenite	jadeite
	-65.16	86.41	68.58	4.91	-4.48	9.28	0.45
feldspar	mass	=	1.44	(gm)	density	=	2.63	(gm/cc)	(analysis	in	mole	%)
	K0.00Na0.42Ca0.58Al1.58Si2.42O8
	G	=	-24890.8	(J)	H	=	-19928.5	(J)	S	=	3.51	(J/K)	V	=	0.55	(cc)	Cp	=	1.78	(J/K)
	albite	anorthite	sanidine
	41.96	57.58	0.45
Total	solids	mass	=	2.41	(gm)	density	=	2.89	(gm/cc)
	G	=	-39121.2	(J)	H	=	-30953.6	(J)	S	=	5.78	(J/K)	V	=	0.84	(cc)	Cp	=	2.93	(J/K)
Summary	of	all	fractionated	phases:	(total	mass	=	74.47	grams)
olivine	mass	=	5.2	(gm)	density	=	3.26	(gm/cc)	(analysis	in	mole	%)
	(Ca0.00Mg0.86Fe''0.14Mn0.00Co0.00Ni0.00)2SiO4
	G	=	-82868.5	(J)	H	=	-65361.8	(J)	S	=	12.39	(J/K)	V	=	1.6	(cc)	Cp	=	6.49	(J/K)
	tephroite	fayalite	co-olivine	ni-olivine	monticellite	forsterite
	0.26	14.01	0	0	0.83	84.89
orthopyroxene	mass	=	18.57	(gm)	density	=	3.25	(gm/cc)	(analysis	in	mole	%)
	opx	Na0.00Ca0.05Fe''0.34Mg1.53Fe'''0.02Ti0.00Al0.13Si1.92O6
	G	=	-297807	(J)	H	=	-235279	(J)	S	=	44.25	(J/K)	V	=	5.72	(cc)	Cp	=	23.34	(J/K)
	diopside	clinoenstatit	hedenbergite	alumino-buffo	buffonite	essenite	jadeite
	-36.22	94.62	33.84	5.28	-5.1	7.45	0.13
clinopyroxene	mass	=	7.07	(gm)	density	=	3.32	(gm/cc)	(analysis	in	mole	%)
	cpx	Na0.00Ca0.12Fe''0.56Mg1.22Fe'''0.04Ti0.00Al0.15Si1.91O6
	G	=	-107048	(J)	H	=	-83488.7	(J)	S	=	16.67	(J/K)	V	=	2.13	(cc)	Cp	=	8.53	(J/K)
	diopside	clinoenstatit	hedenbergite	alumino-buffo	buffonite	essenite	jadeite
	-52.86	87.21	55.84	5.45	-5.09	9.05	0.4
feldspar	mass	=	43.63	(gm)	density	=	2.66	(gm/cc)	(analysis	in	mole	%)
	K0.00Na0.29Ca0.70Al1.70Si2.30O8
	G	=	-751930	(J)	H	=	-603380	(J)	S	=	105.12	(J/K)	V	=	16.41	(cc)	Cp	=	53.54	(J/K)
	albite	anorthite	sanidine
	29.45	70.4	0.15
Viscosity	of	the	System	cannot	be	computed.
System	mass	=	100.09	(gm)	density	=	2.84	(gm/cc)
	G	=	-1.62847e+06	(J)	H	=	-1.28357e+06	(J)	S	=	244.06	(J/K)	V	=	35.19	(cc)	Cp	=	126.63	(J/K)
Oxygen	delta	moles	=	-0.00107865	delta	grams	=	-0.0345154
	G	=	349.65	(J)	H	=	-40.36	(J)	S	=	-0.28	(J/K)	V	=	-126.73	(cc)	Cp	=	-0.04	(J/K)
**********----------**********
Title:	Dummy	Title
T	=	1130	(C)	P	=	1	(kbars)	log(10)	f	O2	=	-9.05	delta	HM	=	-5.54	NNO	=	-0.64	QFM	=	0	COH	=	2.11	IW	=	3.6
Constraint	Flags:	fO2	path	=	QFM	Fractionate	Solids
Liquid	mass	=	21.2	(gm)	density	=	2.74	(gm/cc)	viscosity	=	3.2	(log	10	poise)	(analysis	in	wt	%)
	G	=	-316756	(J)	H	=	-240414	(J)	S	=	54.41	(J/K)	V	=	7.74	(cc)	Cp	=	28.88	(J/K)
	SiO2	TiO2	Al2O3	Fe2O3	Cr2O3	FeO	MnO	MgO	NiO	CoO	CaO	Na2O	K2O	P2O5	H2O	CO2	SO3	Cl2O-1	F2O-1
	54.13	1.03	12.28	2.68	0	16.25	0.69	3.05	0	0	6.28	3.15	0.45	0	0	0	0	0	0
clinopyroxene	mass	=	0.82	(gm)	density	=	3.39	(gm/cc)	(analysis	in	mole	%)
	cpx	Na0.00Ca0.13Fe''0.73Mg1.03Fe'''0.05Ti0.00Al0.15Si1.90O6
	G	=	-11810.9	(J)	H	=	-9151.92	(J)	S	=	1.9	(J/K)	V	=	0.24	(cc)	Cp	=	0.96	(J/K)
	diopside	clinoenstatit	hedenbergite	alumino-buffo	buffonite	essenite	jadeite
	-69.86	86.17	73.37	4.72	-4.26	9.4	0.47
feldspar	mass	=	1.2	(gm)	density	=	2.63	(gm/cc)	(analysis	in	mole	%)
	K0.01Na0.44Ca0.56Al1.56Si2.44O8
	G	=	-20586.5	(J)	H	=	-16515.1	(J)	S	=	2.9	(J/K)	V	=	0.45	(cc)	Cp	=	1.47	(J/K)
	albite	anorthite	sanidine
	43.72	55.76	0.53
Total	solids	mass	=	2.01	(gm)	density	=	2.89	(gm/cc)
	G	=	-32397.4	(J)	H	=	-25667	(J)	S	=	4.8	(J/K)	V	=	0.69	(cc)	Cp	=	2.43	(J/K)
Summary	of	all	fractionated	phases:	(total	mass	=	76.87	grams)
olivine	mass	=	5.2	(gm)	density	=	3.26	(gm/cc)	(analysis	in	mole	%)
	(Ca0.00Mg0.86Fe''0.14Mn0.00Co0.00Ni0.00)2SiO4
	G	=	-82744.8	(J)	H	=	-65426.6	(J)	S	=	12.34	(J/K)	V	=	1.6	(cc)	Cp	=	6.48	(J/K)
	tephroite	fayalite	co-olivine	ni-olivine	monticellite	forsterite
	0.26	14.01	0	0	0.83	84.89
orthopyroxene	mass	=	18.57	(gm)	density	=	3.25	(gm/cc)	(analysis	in	mole	%)
	opx	Na0.00Ca0.05Fe''0.34Mg1.53Fe'''0.02Ti0.00Al0.13Si1.92O6
	G	=	-297365	(J)	H	=	-235513	(J)	S	=	44.08	(J/K)	V	=	5.71	(cc)	Cp	=	23.32	(J/K)
	diopside	clinoenstatit	hedenbergite	alumino-buffo	buffonite	essenite	jadeite
	-36.22	94.62	33.84	5.28	-5.1	7.45	0.13
clinopyroxene	mass	=	8.03	(gm)	density	=	3.33	(gm/cc)	(analysis	in	mole	%)
	cpx	Na0.00Ca0.12Fe''0.57Mg1.20Fe'''0.04Ti0.00Al0.15Si1.91O6
	G	=	-121057	(J)	H	=	-94584.8	(J)	S	=	18.87	(J/K)	V	=	2.41	(cc)	Cp	=	9.67	(J/K)
	diopside	clinoenstatit	hedenbergite	alumino-buffo	buffonite	essenite	jadeite
	-54.31	87.11	57.35	5.38	-5.02	9.08	0.41
feldspar	mass	=	45.07	(gm)	density	=	2.66	(gm/cc)	(analysis	in	mole	%)
	K0.00Na0.30Ca0.70Al1.70Si2.30O8
	G	=	-775692	(J)	H	=	-623823	(J)	S	=	108.23	(J/K)	V	=	16.95	(cc)	Cp	=	55.26	(J/K)
	albite	anorthite	sanidine
	29.85	69.98	0.16
Viscosity	of	the	System	cannot	be	computed.
System	mass	=	100.09	(gm)	density	=	2.85	(gm/cc)
	G	=	-1.62601e+06	(J)	H	=	-1.28543e+06	(J)	S	=	242.73	(J/K)	V	=	35.11	(cc)	Cp	=	126.04	(J/K)
Oxygen	delta	moles	=	-0.0011257	delta	grams	=	-0.036021
	G	=	362.03	(J)	H	=	-41.71	(J)	S	=	-0.29	(J/K)	V	=	-131.33	(cc)	Cp	=	-0.04	(J/K)
**********----------**********
Title:	Dummy	Title
T	=	1120	(C)	P	=	1	(kbars)	log(10)	f	O2	=	-9.18	delta	HM	=	-5.54	NNO	=	-0.64	QFM	=	0	COH	=	2.09	IW	=	3.62
Constraint	Flags:	fO2	path	=	QFM	Fractionate	Solids
Liquid	mass	=	19.5	(gm)	density	=	2.75	(gm/cc)	viscosity	=	3.25	(log	10	poise)	(analysis	in	wt	%)
	G	=	-288986	(J)	H	=	-219621	(J)	S	=	49.79	(J/K)	V	=	7.1	(cc)	Cp	=	26.42	(J/K)
	SiO2	TiO2	Al2O3	Fe2O3	Cr2O3	FeO	MnO	MgO	NiO	CoO	CaO	Na2O	K2O	P2O5	H2O	CO2	SO3	Cl2O-1	F2O-1
	54.27	1.11	11.75	2.78	0	16.86	0.75	2.71	0	0	6.13	3.15	0.49	0	0	0	0	0	0
clinopyroxene	mass	=	0.7	(gm)	density	=	3.42	(gm/cc)	(analysis	in	mole	%)
	cpx	Na0.00Ca0.14Fe''0.78Mg0.97Fe'''0.06Ti0.00Al0.15Si1.90O6
	G	=	-9998.3	(J)	H	=	-7747.89	(J)	S	=	1.62	(J/K)	V	=	0.2	(cc)	Cp	=	0.82	(J/K)
	diopside	clinoenstatit	hedenbergite	alumino-buffo	buffonite	essenite	jadeite
	-74.75	85.92	78.32	4.51	-4.03	9.55	0.49
feldspar	mass	=	1.01	(gm)	density	=	2.63	(gm/cc)	(analysis	in	mole	%)
	K0.01Na0.45Ca0.54Al1.54Si2.46O8
	G	=	-17286.7	(J)	H	=	-13895.7	(J)	S	=	2.43	(J/K)	V	=	0.38	(cc)	Cp	=	1.24	(J/K)
	albite	anorthite	sanidine
	45.38	54.02	0.6
Total	solids	mass	=	1.71	(gm)	density	=	2.9	(gm/cc)
	G	=	-27285	(J)	H	=	-21643.6	(J)	S	=	4.05	(J/K)	V	=	0.59	(cc)	Cp	=	2.05	(J/K)
Summary	of	all	fractionated	phases:	(total	mass	=	78.88	grams)
olivine	mass	=	5.2	(gm)	density	=	3.26	(gm/cc)	(analysis	in	mole	%)
	(Ca0.00Mg0.86Fe''0.14Mn0.00Co0.00Ni0.00)2SiO4
	G	=	-82621.6	(J)	H	=	-65491.4	(J)	S	=	12.3	(J/K)	V	=	1.6	(cc)	Cp	=	6.48	(J/K)
	tephroite	fayalite	co-olivine	ni-olivine	monticellite	forsterite
	0.26	14.01	0	0	0.83	84.89
orthopyroxene	mass	=	18.57	(gm)	density	=	3.25	(gm/cc)	(analysis	in	mole	%)
	opx	Na0.00Ca0.05Fe''0.34Mg1.53Fe'''0.02Ti0.00Al0.13Si1.92O6
	G	=	-296925	(J)	H	=	-235746	(J)	S	=	43.91	(J/K)	V	=	5.71	(cc)	Cp	=	23.29	(J/K)
	diopside	clinoenstatit	hedenbergite	alumino-buffo	buffonite	essenite	jadeite
	-36.22	94.62	33.84	5.28	-5.1	7.45	0.13
clinopyroxene	mass	=	8.85	(gm)	density	=	3.34	(gm/cc)	(analysis	in	mole	%)
	cpx	Na0.00Ca0.13Fe''0.59Mg1.19Fe'''0.04Ti0.00Al0.15Si1.91O6
	G	=	-132629	(J)	H	=	-103817	(J)	S	=	20.68	(J/K)	V	=	2.65	(cc)	Cp	=	10.62	(J/K)
	diopside	clinoenstatit	hedenbergite	alumino-buffo	buffonite	essenite	jadeite
	-55.71	87.03	58.79	5.32	-4.95	9.11	0.41
feldspar	mass	=	46.26	(gm)	density	=	2.66	(gm/cc)	(analysis	in	mole	%)
	K0.00Na0.30Ca0.70Al1.70Si2.30O8
	G	=	-795124	(J)	H	=	-640867	(J)	S	=	110.73	(J/K)	V	=	17.4	(cc)	Cp	=	56.67	(J/K)
	albite	anorthite	sanidine
	30.21	69.61	0.17
Viscosity	of	the	System	cannot	be	computed.
System	mass	=	100.09	(gm)	density	=	2.86	(gm/cc)
	G	=	-1.62357e+06	(J)	H	=	-1.28719e+06	(J)	S	=	241.46	(J/K)	V	=	35.05	(cc)	Cp	=	125.53	(J/K)
Oxygen	delta	moles	=	-0.00116666	delta	grams	=	-0.0373318
	G	=	372.22	(J)	H	=	-42.81	(J)	S	=	-0.3	(J/K)	V	=	-135.14	(cc)	Cp	=	-0.04	(J/K)
**********----------**********
Title:	Dummy	Title
T	=	1110	(C)	P	=	1	(kbars)	log(10)	f	O2	=	-9.3	delta	HM	=	-5.54	NNO	=	-0.64	QFM	=	0	COH	=	2.08	IW	=	3.63
Constraint	Flags:	fO2	path	=	QFM	Fractionate	Solids
Liquid	mass	=	18.03	(gm)	density	=	2.75	(gm/cc)	viscosity	=	3.29	(log	10	poise)	(analysis	in	wt	%)
	G	=	-265235	(J)	H	=	-201856	(J)	S	=	45.82	(J/K)	V	=	6.55	(cc)	Cp	=	24.3	(J/K)
	SiO2	TiO2	Al2O3	Fe2O3	Cr2O3	FeO	MnO	MgO	NiO	CoO	CaO	Na2O	K2O	P2O5	H2O	CO2	SO3	Cl2O-1	F2O-1
	54.41	1.2	11.24	2.88	0	17.4	0.82	2.39	0	0	6	3.15	0.52	0	0	0	0	0	0
clinopyroxene	mass	=	0.61	(gm)	density	=	3.44	(gm/cc)	(analysis	in	mole	%)
	cpx	Na0.01Ca0.14Fe''0.83Mg0.92Fe'''0.06Ti0.00Al0.14Si1.90O6
	G	=	-8614.04	(J)	H	=	-6675.12	(J)	S	=	1.4	(J/K)	V	=	0.18	(cc)	Cp	=	0.71	(J/K)
	diopside	clinoenstatit	hedenbergite	alumino-buffo	buffonite	essenite	jadeite
	-79.84	85.68	83.44	4.28	-3.78	9.71	0.5
feldspar	mass	=	0.86	(gm)	density	=	2.63	(gm/cc)	(analysis	in	mole	%)
	K0.01Na0.47Ca0.52Al1.52Si2.48O8
	G	=	-14700.9	(J)	H	=	-11841	(J)	S	=	2.07	(J/K)	V	=	0.33	(cc)	Cp	=	1.05	(J/K)
	albite	anorthite	sanidine
	46.95	52.36	0.69
Total	solids	mass	=	1.47	(gm)	density	=	2.91	(gm/cc)
	G	=	-23314.9	(J)	H	=	-18516.1	(J)	S	=	3.47	(J/K)	V	=	0.5	(cc)	Cp	=	1.76	(J/K)
Summary	of	all	fractionated	phases:	(total	mass	=	80.58	grams)
olivine	mass	=	5.2	(gm)	density	=	3.26	(gm/cc)	(analysis	in	mole	%)
	(Ca0.00Mg0.86Fe''0.14Mn0.00Co0.00Ni0.00)2SiO4
	G	=	-82498.9	(J)	H	=	-65556.2	(J)	S	=	12.25	(J/K)	V	=	1.59	(cc)	Cp	=	6.47	(J/K)
	tephroite	fayalite	co-olivine	ni-olivine	monticellite	forsterite
	0.26	14.01	0	0	0.83	84.89
orthopyroxene	mass	=	18.57	(gm)	density	=	3.25	(gm/cc)	(analysis	in	mole	%)
	opx	Na0.00Ca0.05Fe''0.34Mg1.53Fe'''0.02Ti0.00Al0.13Si1.92O6
	G	=	-296487	(J)	H	=	-235979	(J)	S	=	43.75	(J/K)	V	=	5.71	(cc)	Cp	=	23.27	(J/K)
	diopside	clinoenstatit	hedenbergite	alumino-buffo	buffonite	essenite	jadeite
	-36.22	94.62	33.84	5.28	-5.1	7.45	0.13
clinopyroxene	mass	=	9.55	(gm)	density	=	3.34	(gm/cc)	(analysis	in	mole	%)
	cpx	Na0.00Ca0.13Fe''0.60Mg1.17Fe'''0.04Ti0.00Al0.15Si1.90O6
	G	=	-142374	(J)	H	=	-111654	(J)	S	=	22.21	(J/K)	V	=	2.86	(cc)	Cp	=	11.42	(J/K)
	diopside	clinoenstatit	hedenbergite	alumino-buffo	buffonite	essenite	jadeite
	-57.06	86.95	60.18	5.27	-4.89	9.14	0.42
feldspar	mass	=	47.27	(gm)	density	=	2.66	(gm/cc)	(analysis	in	mole	%)
	K0.00Na0.31Ca0.69Al1.69Si2.31O8
	G	=	-811236	(J)	H	=	-655303	(J)	S	=	112.74	(J/K)	V	=	17.78	(cc)	Cp	=	57.84	(J/K)
	albite	anorthite	sanidine
	30.54	69.28	0.18
Viscosity	of	the	System	cannot	be	computed.
System	mass	=	100.08	(gm)	density	=	2.86	(gm/cc)
	G	=	-1.62115e+06	(J)	H	=	-1.28886e+06	(J)	S	=	240.24	(J/K)	V	=	34.99	(cc)	Cp	=	125.07	(J/K)
Oxygen	delta	moles	=	-0.00120256	delta	grams	=	-0.0384804
	G	=	380.61	(J)	H	=	-43.69	(J)	S	=	-0.31	(J/K)	V	=	-138.29	(cc)	Cp	=	-0.04	(J/K)
**********----------**********
Title:	Dummy	Title
T	=	1100	(C)	P	=	1	(kbars)	log(10)	f	O2	=	-9.43	delta	HM	=	-5.54	NNO	=	-0.63	QFM	=	0	COH	=	2.07	IW	=	3.64
Constraint	Flags:	fO2	path	=	QFM	Fractionate	Solids
Liquid	mass	=	16.76	(gm)	density	=	2.76	(gm/cc)	viscosity	=	3.34	(log	10	poise)	(analysis	in	wt	%)
	G	=	-244663	(J)	H	=	-186486	(J)	S	=	42.37	(J/K)	V	=	6.07	(cc)	Cp	=	22.47	(J/K)
	SiO2	TiO2	Al2O3	Fe2O3	Cr2O3	FeO	MnO	MgO	NiO	CoO	CaO	Na2O	K2O	P2O5	H2O	CO2	SO3	Cl2O-1	F2O-1
	54.55	1.29	10.74	2.96	0	17.9	0.88	2.09	0	0	5.89	3.14	0.56	0	0	0	0	0	0
clinopyroxene	mass	=	0.54	(gm)	density	=	3.46	(gm/cc)	(analysis	in	mole	%)
	cpx	Na0.01Ca0.14Fe''0.89Mg0.86Fe'''0.06Ti0.00Al0.14Si1.90O6
	G	=	-7540.96	(J)	H	=	-5843.03	(J)	S	=	1.24	(J/K)	V	=	0.16	(cc)	Cp	=	0.62	(J/K)
	diopside	clinoenstatit	hedenbergite	alumino-buffo	buffonite	essenite	jadeite
	-85.12	85.43	88.75	4.03	-3.5	9.9	0.52
feldspar	mass	=	0.74	(gm)	density	=	2.62	(gm/cc)	(analysis	in	mole	%)
	K0.01Na0.48Ca0.51Al1.51Si2.49O8
	G	=	-12636.6	(J)	H	=	-10199	(J)	S	=	1.78	(J/K)	V	=	0.28	(cc)	Cp	=	0.9	(J/K)
	albite	anorthite	sanidine
	48.45	50.77	0.78
Total	solids	mass	=	1.28	(gm)	density	=	2.92	(gm/cc)
	G	=	-20177.6	(J)	H	=	-16042.1	(J)	S	=	3.01	(J/K)	V	=	0.44	(cc)	Cp	=	1.53	(J/K)
Summary	of	all	fractionated	phases:	(total	mass	=	82.05	grams)
olivine	mass	=	5.2	(gm)	density	=	3.26	(gm/cc)	(analysis	in	mole	%)
	(Ca0.00Mg0.86Fe''0.14Mn0.00Co0.00Ni0.00)2SiO4
	G	=	-82376.6	(J)	H	=	-65620.8	(J)	S	=	12.2	(J/K)	V	=	1.59	(cc)	Cp	=	6.46	(J/K)
	tephroite	fayalite	co-olivine	ni-olivine	monticellite	forsterite
	0.26	14.01	0	0	0.83	84.89
orthopyroxene	mass	=	18.57	(gm)	density	=	3.25	(gm/cc)	(analysis	in	mole	%)
	opx	Na0.00Ca0.05Fe''0.34Mg1.53Fe'''0.02Ti0.00Al0.13Si1.92O6
	G	=	-296050	(J)	H	=	-236211	(J)	S	=	43.58	(J/K)	V	=	5.71	(cc)	Cp	=	23.25	(J/K)
	diopside	clinoenstatit	hedenbergite	alumino-buffo	buffonite	essenite	jadeite
	-36.22	94.62	33.84	5.28	-5.1	7.45	0.13
clinopyroxene	mass	=	10.16	(gm)	density	=	3.35	(gm/cc)	(analysis	in	mole	%)
	cpx	Na0.00Ca0.13Fe''0.62Mg1.16Fe'''0.04Ti0.00Al0.15Si1.90O6
	G	=	-150721	(J)	H	=	-118425	(J)	S	=	23.52	(J/K)	V	=	3.03	(cc)	Cp	=	12.12	(J/K)
	diopside	clinoenstatit	hedenbergite	alumino-buffo	buffonite	essenite	jadeite
	-58.39	86.88	61.53	5.21	-4.82	9.17	0.42
feldspar	mass	=	48.12	(gm)	density	=	2.66	(gm/cc)	(analysis	in	mole	%)
	K0.00Na0.31Ca0.69Al1.69Si2.31O8
	G	=	-824746	(J)	H	=	-667695	(J)	S	=	114.37	(J/K)	V	=	18.1	(cc)	Cp	=	58.83	(J/K)
	albite	anorthite	sanidine
	30.83	68.98	0.19
Viscosity	of	the	System	cannot	be	computed.
System	mass	=	100.08	(gm)	density	=	2.86	(gm/cc)
	G	=	-1.61874e+06	(J)	H	=	-1.29048e+06	(J)	S	=	239.05	(J/K)	V	=	34.94	(cc)	Cp	=	124.66	(J/K)
Oxygen	delta	moles	=	-0.00123416	delta	grams	=	-0.0394917
	G	=	387.46	(J)	H	=	-44.39	(J)	S	=	-0.31	(J/K)	V	=	-140.9	(cc)	Cp	=	-0.04	(J/K)
**********----------**********
Title:	Dummy	Title
T	=	1090	(C)	P	=	1	(kbars)	log(10)	f	O2	=	-9.56	delta	HM	=	-5.55	NNO	=	-0.63	QFM	=	0	COH	=	2.06	IW	=	3.65
Constraint	Flags:	fO2	path	=	QFM	Fractionate	Solids
Liquid	mass	=	15.63	(gm)	density	=	2.77	(gm/cc)	viscosity	=	3.38	(log	10	poise)	(analysis	in	wt	%)
	G	=	-226643	(J)	H	=	-173039	(J)	S	=	39.32	(J/K)	V	=	5.65	(cc)	Cp	=	20.86	(J/K)
	SiO2	TiO2	Al2O3	Fe2O3	Cr2O3	FeO	MnO	MgO	NiO	CoO	CaO	Na2O	K2O	P2O5	H2O	CO2	SO3	Cl2O-1	F2O-1
	54.69	1.38	10.27	3.05	0	18.34	0.94	1.81	0	0	5.79	3.13	0.59	0	0	0	0	0	0
clinopyroxene	mass	=	0.49	(gm)	density	=	3.48	(gm/cc)	(analysis	in	mole	%)
	cpx	Na0.01Ca0.14Fe''0.94Mg0.80Fe'''0.07Ti0.00Al0.14Si1.89O6
	G	=	-6699.59	(J)	H	=	-5190.2	(J)	S	=	1.11	(J/K)	V	=	0.14	(cc)	Cp	=	0.56	(J/K)
	diopside	clinoenstatit	hedenbergite	alumino-buffo	buffonite	essenite	jadeite
	-90.58	85.15	94.24	3.75	-3.2	10.11	0.53
feldspar	mass	=	0.64	(gm)	density	=	2.62	(gm/cc)	(analysis	in	mole	%)
	K0.01Na0.50Ca0.49Al1.49Si2.51O8
	G	=	-10962.1	(J)	H	=	-8865.59	(J)	S	=	1.54	(J/K)	V	=	0.24	(cc)	Cp	=	0.78	(J/K)
	albite	anorthite	sanidine
	49.88	49.25	0.87
Total	solids	mass	=	1.13	(gm)	density	=	2.94	(gm/cc)
	G	=	-17661.7	(J)	H	=	-14055.8	(J)	S	=	2.65	(J/K)	V	=	0.39	(cc)	Cp	=	1.34	(J/K)
Summary	of	all	fractionated	phases:	(total	mass	=	83.32	grams)
olivine	mass	=	5.2	(gm)	density	=	3.26	(gm/cc)	(analysis	in	mole	%)
	(Ca0.00Mg0.86Fe''0.14Mn0.00Co0.00Ni0.00)2SiO4
	G	=	-82254.8	(J)	H	=	-65685.4	(J)	S	=	12.16	(J/K)	V	=	1.59	(cc)	Cp	=	6.46	(J/K)
	tephroite	fayalite	co-olivine	ni-olivine	monticellite	forsterite
	0.26	14.01	0	0	0.83	84.89
orthopyroxene	mass	=	18.57	(gm)	density	=	3.26	(gm/cc)	(analysis	in	mole	%)
	opx	Na0.00Ca0.05Fe''0.34Mg1.53Fe'''0.02Ti0.00Al0.13Si1.92O6
	G	=	-295615	(J)	H	=	-236444	(J)	S	=	43.41	(J/K)	V	=	5.7	(cc)	Cp	=	23.23	(J/K)
	diopside	clinoenstatit	hedenbergite	alumino-buffo	buffonite	essenite	jadeite
	-36.22	94.62	33.84	5.28	-5.1	7.45	0.13
clinopyroxene	mass	=	10.7	(gm)	density	=	3.36	(gm/cc)	(analysis	in	mole	%)
	cpx	Na0.00Ca0.13Fe''0.63Mg1.14Fe'''0.04Ti0.00Al0.15Si1.90O6
	G	=	-157985	(J)	H	=	-124370	(J)	S	=	24.66	(J/K)	V	=	3.19	(cc)	Cp	=	12.73	(J/K)
	diopside	clinoenstatit	hedenbergite	alumino-buffo	buffonite	essenite	jadeite
	-59.69	86.81	62.85	5.15	-4.76	9.21	0.43
feldspar	mass	=	48.85	(gm)	density	=	2.66	(gm/cc)	(analysis	in	mole	%)
	K0.00Na0.31Ca0.69Al1.69Si2.31O8
	G	=	-836179	(J)	H	=	-678453	(J)	S	=	115.71	(J/K)	V	=	18.38	(cc)	Cp	=	59.67	(J/K)
	albite	anorthite	sanidine
	31.1	68.7	0.2
Viscosity	of	the	System	cannot	be	computed.
System	mass	=	100.08	(gm)	density	=	2.87	(gm/cc)
	G	=	-1.61634e+06	(J)	H	=	-1.29205e+06	(J)	S	=	237.9	(J/K)	V	=	34.9	(cc)	Cp	=	124.28	(J/K)
Oxygen	delta	moles	=	-0.00126207	delta	grams	=	-0.0403848
	G	=	393.01	(J)	H	=	-44.94	(J)	S	=	-0.32	(J/K)	V	=	-143.04	(cc)	Cp	=	-0.05	(J/K)
**********----------**********
Title:	Dummy	Title
T	=	1080	(C)	P	=	1	(kbars)	log(10)	f	O2	=	-9.69	delta	HM	=	-5.55	NNO	=	-0.63	QFM	=	0	COH	=	2.05	IW	=	3.67
Constraint	Flags:	fO2	path	=	QFM	Fractionate	Solids
Liquid	mass	=	14.62	(gm)	density	=	2.77	(gm/cc)	viscosity	=	3.43	(log	10	poise)	(analysis	in	wt	%)
	G	=	-210697	(J)	H	=	-161154	(J)	S	=	36.61	(J/K)	V	=	5.28	(cc)	Cp	=	19.44	(J/K)
	SiO2	TiO2	Al2O3	Fe2O3	Cr2O3	FeO	MnO	MgO	NiO	CoO	CaO	Na2O	K2O	P2O5	H2O	CO2	SO3	Cl2O-1	F2O-1
	54.85	1.47	9.82	3.13	0	18.73	1.01	1.55	0	0	5.7	3.12	0.62	0	0	0	0	0	0
clinopyroxene	mass	=	0.45	(gm)	density	=	3.51	(gm/cc)	(analysis	in	mole	%)
	cpx	Na0.01Ca0.15Fe''1.00Mg0.74Fe'''0.07Ti0.00Al0.14Si1.89O6
	G	=	-6034.35	(J)	H	=	-4673.67	(J)	S	=	1.01	(J/K)	V	=	0.13	(cc)	Cp	=	0.51	(J/K)
	diopside	clinoenstatit	hedenbergite	alumino-buffo	buffonite	essenite	jadeite
	-96.2	84.84	99.9	3.45	-2.87	10.34	0.55
feldspar	mass	=	0.56	(gm)	density	=	2.62	(gm/cc)	(analysis	in	mole	%)
	K0.01Na0.51Ca0.48Al1.48Si2.52O8
	G	=	-9584.49	(J)	H	=	-7767.34	(J)	S	=	1.34	(J/K)	V	=	0.21	(cc)	Cp	=	0.69	(J/K)
	albite	anorthite	sanidine
	51.25	47.77	0.98
Total	solids	mass	=	1.01	(gm)	density	=	2.95	(gm/cc)
	G	=	-15618.8	(J)	H	=	-12441	(J)	S	=	2.35	(J/K)	V	=	0.34	(cc)	Cp	=	1.19	(J/K)
Summary	of	all	fractionated	phases:	(total	mass	=	84.45	grams)
olivine	mass	=	5.2	(gm)	density	=	3.26	(gm/cc)	(analysis	in	mole	%)
	(Ca0.00Mg0.86Fe''0.14Mn0.00Co0.00Ni0.00)2SiO4
	G	=	-82133.5	(J)	H	=	-65749.9	(J)	S	=	12.11	(J/K)	V	=	1.59	(cc)	Cp	=	6.45	(J/K)
	tephroite	fayalite	co-olivine	ni-olivine	monticellite	forsterite
	0.26	14.01	0	0	0.83	84.89
orthopyroxene	mass	=	18.57	(gm)	density	=	3.26	(gm/cc)	(analysis	in	mole	%)
	opx	Na0.00Ca0.05Fe''0.34Mg1.53Fe'''0.02Ti0.00Al0.13Si1.92O6
	G	=	-295182	(J)	H	=	-236676	(J)	S	=	43.24	(J/K)	V	=	5.7	(cc)	Cp	=	23.2	(J/K)
	diopside	clinoenstatit	hedenbergite	alumino-buffo	buffonite	essenite	jadeite
	-36.22	94.62	33.84	5.28	-5.1	7.45	0.13
clinopyroxene	mass	=	11.19	(gm)	density	=	3.36	(gm/cc)	(analysis	in	mole	%)
	cpx	Na0.00Ca0.13Fe''0.64Mg1.13Fe'''0.05Ti0.00Al0.15Si1.90O6
	G	=	-164398	(J)	H	=	-129667	(J)	S	=	25.67	(J/K)	V	=	3.33	(cc)	Cp	=	13.27	(J/K)
	diopside	clinoenstatit	hedenbergite	alumino-buffo	buffonite	essenite	jadeite
	-60.98	86.74	64.16	5.09	-4.69	9.25	0.43
feldspar	mass	=	49.49	(gm)	density	=	2.66	(gm/cc)	(analysis	in	mole	%)
	K0.00Na0.31Ca0.68Al1.68Si2.32O8
	G	=	-845926	(J)	H	=	-687884	(J)	S	=	116.8	(J/K)	V	=	18.61	(cc)	Cp	=	60.38	(J/K)
	albite	anorthite	sanidine
	31.34	68.45	0.21
Viscosity	of	the	System	cannot	be	computed.
System	mass	=	100.08	(gm)	density	=	2.87	(gm/cc)
	G	=	-1.61396e+06	(J)	H	=	-1.29357e+06	(J)	S	=	236.77	(J/K)	V	=	34.85	(cc)	Cp	=	123.93	(J/K)
Oxygen	delta	moles	=	-0.00128677	delta	grams	=	-0.0411751
	G	=	397.43	(J)	H	=	-45.35	(J)	S	=	-0.33	(J/K)	V	=	-144.77	(cc)	Cp	=	-0.05	(J/K)
**********----------**********
Title:	Dummy	Title
T	=	1070	(C)	P	=	1	(kbars)	log(10)	f	O2	=	-9.83	delta	HM	=	-5.55	NNO	=	-0.62	QFM	=	0	COH	=	2.04	IW	=	3.68
Constraint	Flags:	fO2	path	=	QFM	Fractionate	Solids
Liquid	mass	=	13.72	(gm)	density	=	2.78	(gm/cc)	viscosity	=	3.48	(log	10	poise)	(analysis	in	wt	%)
	G	=	-196457	(J)	H	=	-150553	(J)	S	=	34.18	(J/K)	V	=	4.94	(cc)	Cp	=	18.16	(J/K)
	SiO2	TiO2	Al2O3	Fe2O3	Cr2O3	FeO	MnO	MgO	NiO	CoO	CaO	Na2O	K2O	P2O5	H2O	CO2	SO3	Cl2O-1	F2O-1
	55.01	1.57	9.39	3.2	0	19.05	1.07	1.31	0	0	5.63	3.11	0.66	0	0	0	0	0	0
clinopyroxene	mass	=	0.42	(gm)	density	=	3.53	(gm/cc)	(analysis	in	mole	%)
	cpx	Na0.01Ca0.15Fe''1.06Mg0.67Fe'''0.08Ti0.00Al0.14Si1.89O6
	G	=	-5505.24	(J)	H	=	-4262.56	(J)	S	=	0.93	(J/K)	V	=	0.12	(cc)	Cp	=	0.47	(J/K)
	diopside	clinoenstatit	hedenbergite	alumino-buffo	buffonite	essenite	jadeite
	-101.92	84.48	105.69	3.1	-2.49	10.58	0.56
feldspar	mass	=	0.49	(gm)	density	=	2.62	(gm/cc)	(analysis	in	mole	%)
	K0.01Na0.53Ca0.46Al1.46Si2.54O8
	G	=	-8436.68	(J)	H	=	-6851.22	(J)	S	=	1.18	(J/K)	V	=	0.19	(cc)	Cp	=	0.6	(J/K)
	albite	anorthite	sanidine
	52.57	46.35	1.08
Total	solids	mass	=	0.91	(gm)	density	=	2.97	(gm/cc)
	G	=	-13941.9	(J)	H	=	-11113.8	(J)	S	=	2.11	(J/K)	V	=	0.31	(cc)	Cp	=	1.07	(J/K)
Summary	of	all	fractionated	phases:	(total	mass	=	85.45	grams)
olivine	mass	=	5.2	(gm)	density	=	3.27	(gm/cc)	(analysis	in	mole	%)
	(Ca0.00Mg0.86Fe''0.14Mn0.00Co0.00Ni0.00)2SiO4
	G	=	-82012.7	(J)	H	=	-65814.4	(J)	S	=	12.06	(J/K)	V	=	1.59	(cc)	Cp	=	6.44	(J/K)
	tephroite	fayalite	co-olivine	ni-olivine	monticellite	forsterite
	0.26	14.01	0	0	0.83	84.89
orthopyroxene	mass	=	18.57	(gm)	density	=	3.26	(gm/cc)	(analysis	in	mole	%)
	opx	Na0.00Ca0.05Fe''0.34Mg1.53Fe'''0.02Ti0.00Al0.13Si1.92O6
	G	=	-294751	(J)	H	=	-236908	(J)	S	=	43.07	(J/K)	V	=	5.7	(cc)	Cp	=	23.18	(J/K)
	diopside	clinoenstatit	hedenbergite	alumino-buffo	buffonite	essenite	jadeite
	-36.22	94.62	33.84	5.28	-5.1	7.45	0.13
clinopyroxene	mass	=	11.63	(gm)	density	=	3.37	(gm/cc)	(analysis	in	mole	%)
	cpx	Na0.00Ca0.13Fe''0.65Mg1.11Fe'''0.05Ti0.00Al0.15Si1.90O6
	G	=	-170137	(J)	H	=	-134453	(J)	S	=	26.57	(J/K)	V	=	3.45	(cc)	Cp	=	13.76	(J/K)
	diopside	clinoenstatit	hedenbergite	alumino-buffo	buffonite	essenite	jadeite
	-62.26	86.67	65.47	5.03	-4.63	9.29	0.43
feldspar	mass	=	50.05	(gm)	density	=	2.66	(gm/cc)	(analysis	in	mole	%)
	K0.00Na0.32Ca0.68Al1.68Si2.32O8
	G	=	-854287	(J)	H	=	-696224	(J)	S	=	117.68	(J/K)	V	=	18.82	(cc)	Cp	=	61	(J/K)
	albite	anorthite	sanidine
	31.57	68.21	0.22
Viscosity	of	the	System	cannot	be	computed.
System	mass	=	100.08	(gm)	density	=	2.87	(gm/cc)
	G	=	-1.61159e+06	(J)	H	=	-1.29507e+06	(J)	S	=	235.65	(J/K)	V	=	34.81	(cc)	Cp	=	123.61	(J/K)
Oxygen	delta	moles	=	-0.00130864	delta	grams	=	-0.0418749
	G	=	400.86	(J)	H	=	-45.65	(J)	S	=	-0.33	(J/K)	V	=	-146.14	(cc)	Cp	=	-0.05	(J/K)
**********----------**********
Title:	Dummy	Title
T	=	1060	(C)	P	=	1	(kbars)	log(10)	f	O2	=	-9.96	delta	HM	=	-5.55	NNO	=	-0.62	QFM	=	0	COH	=	2.02	IW	=	3.7
Constraint	Flags:	fO2	path	=	QFM	Fractionate	Solids
Liquid	mass	=	12.89	(gm)	density	=	2.78	(gm/cc)	viscosity	=	3.53	(log	10	poise)	(analysis	in	wt	%)
	G	=	-183632	(J)	H	=	-141016	(J)	S	=	31.97	(J/K)	V	=	4.64	(cc)	Cp	=	17	(J/K)
	SiO2	TiO2	Al2O3	Fe2O3	Cr2O3	FeO	MnO	MgO	NiO	CoO	CaO	Na2O	K2O	P2O5	H2O	CO2	SO3	Cl2O-1	F2O-1
	55.2	1.66	8.97	3.27	0	19.31	1.14	1.09	0	0	5.57	3.1	0.69	0	0	0	0	0	0
clinopyroxene	mass	=	0.39	(gm)	density	=	3.56	(gm/cc)	(analysis	in	mole	%)
	cpx	Na0.01Ca0.15Fe''1.12Mg0.61Fe'''0.09Ti0.00Al0.14Si1.89O6
	G	=	-5082.57	(J)	H	=	-3933.97	(J)	S	=	0.86	(J/K)	V	=	0.11	(cc)	Cp	=	0.43	(J/K)
	diopside	clinoenstatit	hedenbergite	alumino-buffo	buffonite	essenite	jadeite
	-107.66	84.04	111.57	2.71	-2.07	10.84	0.58
feldspar	mass	=	0.44	(gm)	density	=	2.61	(gm/cc)	(analysis	in	mole	%)
	K0.01Na0.54Ca0.45Al1.45Si2.55O8
	G	=	-7469.05	(J)	H	=	-6077.94	(J)	S	=	1.04	(J/K)	V	=	0.17	(cc)	Cp	=	0.54	(J/K)
	albite	anorthite	sanidine
	53.85	44.95	1.2
Total	solids	mass	=	0.83	(gm)	density	=	2.99	(gm/cc)
	G	=	-12551.6	(J)	H	=	-10011.9	(J)	S	=	1.91	(J/K)	V	=	0.28	(cc)	Cp	=	0.97	(J/K)
Summary	of	all	fractionated	phases:	(total	mass	=	86.36	grams)
olivine	mass	=	5.2	(gm)	density	=	3.27	(gm/cc)	(analysis	in	mole	%)
	(Ca0.00Mg0.86Fe''0.14Mn0.00Co0.00Ni0.00)2SiO4
	G	=	-81892.3	(J)	H	=	-65878.8	(J)	S	=	12.01	(J/K)	V	=	1.59	(cc)	Cp	=	6.44	(J/K)
	tephroite	fayalite	co-olivine	ni-olivine	monticellite	forsterite
	0.26	14.01	0	0	0.83	84.89
orthopyroxene	mass	=	18.57	(gm)	density	=	3.26	(gm/cc)	(analysis	in	mole	%)
	opx	Na0.00Ca0.05Fe''0.34Mg1.53Fe'''0.02Ti0.00Al0.13Si1.92O6
	G	=	-294321	(J)	H	=	-237139	(J)	S	=	42.89	(J/K)	V	=	5.7	(cc)	Cp	=	23.15	(J/K)
	diopside	clinoenstatit	hedenbergite	alumino-buffo	buffonite	essenite	jadeite
	-36.22	94.62	33.84	5.28	-5.1	7.45	0.13
clinopyroxene	mass	=	12.05	(gm)	density	=	3.38	(gm/cc)	(analysis	in	mole	%)
	cpx	Na0.00Ca0.13Fe''0.67Mg1.10Fe'''0.05Ti0.00Al0.15Si1.90O6
	G	=	-175339	(J)	H	=	-138833	(J)	S	=	27.38	(J/K)	V	=	3.57	(cc)	Cp	=	14.21	(J/K)
	diopside	clinoenstatit	hedenbergite	alumino-buffo	buffonite	essenite	jadeite
	-63.55	86.6	66.77	4.97	-4.56	9.33	0.44
feldspar	mass	=	50.54	(gm)	density	=	2.66	(gm/cc)	(analysis	in	mole	%)
	K0.00Na0.32Ca0.68Al1.68Si2.32O8
	G	=	-861493	(J)	H	=	-703653	(J)	S	=	118.4	(J/K)	V	=	19.01	(cc)	Cp	=	61.54	(J/K)
	albite	anorthite	sanidine
	31.77	68	0.23
Viscosity	of	the	System	cannot	be	computed.
System	mass	=	100.08	(gm)	density	=	2.88	(gm/cc)
	G	=	-1.60923e+06	(J)	H	=	-1.29653e+06	(J)	S	=	234.55	(J/K)	V	=	34.78	(cc)	Cp	=	123.3	(J/K)
Oxygen	delta	moles	=	-0.001328	delta	grams	=	-0.0424945
	G	=	403.41	(J)	H	=	-45.85	(J)	S	=	-0.34	(J/K)	V	=	-147.2	(cc)	Cp	=	-0.05	(J/K)
**********----------**********
Title:	Dummy	Title
T	=	1050	(C)	P	=	1	(kbars)	log(10)	f	O2	=	-10.1	delta	HM	=	-5.56	NNO	=	-0.62	QFM	=	0	COH	=	2.01	IW	=	3.71
Constraint	Flags:	fO2	path	=	QFM	Fractionate	Solids
Liquid	mass	=	10.3	(gm)	density	=	2.63	(gm/cc)	viscosity	=	4.6	(log	10	poise)	(analysis	in	wt	%)
	G	=	-154907	(J)	H	=	-121122	(J)	S	=	25.53	(J/K)	V	=	3.92	(cc)	Cp	=	13.56	(J/K)
	SiO2	TiO2	Al2O3	Fe2O3	Cr2O3	FeO	MnO	MgO	NiO	CoO	CaO	Na2O	K2O	P2O5	H2O	CO2	SO3	Cl2O-1	F2O-1
	63.06	0.74	8.79	2.54	0	12.64	1.29	0.78	0	0	5.88	3.43	0.85	0	0	0	0	0	0
olivine	mass	=	0.18	(gm)	density	=	3.98	(gm/cc)	(analysis	in	mole	%)
	(Ca0.01Mg0.21Fe''0.68Mn0.10Co0.00Ni0.00)2SiO4
	G	=	-1918.6	(J)	H	=	-1410.47	(J)	S	=	0.38	(J/K)	V	=	0.05	(cc)	Cp	=	0.18	(J/K)
	tephroite	fayalite	co-olivine	ni-olivine	monticellite	forsterite
	10.17	68.44	0	0	2.04	19.35
clinopyroxene	mass	=	0.09	(gm)	density	=	3.54	(gm/cc)	(analysis	in	mole	%)
	cpx	Na0.01Ca0.26Fe''1.05Mg0.58Fe'''0.08Ti0.00Al0.12Si1.90O6
	G	=	-1158.23	(J)	H	=	-902.78	(J)	S	=	0.19	(J/K)	V	=	0.02	(cc)	Cp	=	0.1	(J/K)
	diopside	clinoenstatit	hedenbergite	alumino-buffo	buffonite	essenite	jadeite
	-88.66	73.1	104.82	1.8	-1.42	9.56	0.8
clinopyroxene	mass	=	0.23	(gm)	density	=	3.44	(gm/cc)	(analysis	in	mole	%)
	cpx	Na0.02Ca0.69Fe''0.69Mg0.46Fe'''0.11Ti0.01Al0.15Si1.88O6
	G	=	-3257.23	(J)	H	=	-2585.3	(J)	S	=	0.51	(J/K)	V	=	0.07	(cc)	Cp	=	0.26	(J/K)
	diopside	clinoenstatit	hedenbergite	alumino-buffo	buffonite	essenite	jadeite
	-12.53	28.96	68.87	1.54	-0.06	10.99	2.23
feldspar	mass	=	0.73	(gm)	density	=	2.62	(gm/cc)	(analysis	in	mole	%)
	K0.01Na0.54Ca0.45Al1.45Si2.55O8
	G	=	-12406.5	(J)	H	=	-10119	(J)	S	=	1.73	(J/K)	V	=	0.28	(cc)	Cp	=	0.89	(J/K)
	albite	anorthite	sanidine
	53.94	44.99	1.07
spinel	mass	=	1.42	(gm)	density	=	4.84	(gm/cc)	(analysis	in	mole	%)
	Fe''1.20Mg0.07Fe'''1.32Al0.13Cr0.00Ti0.27O4
	G	=	-10670.2	(J)	H	=	-6887.54	(J)	S	=	2.86	(J/K)	V	=	0.29	(cc)	Cp	=	1.28	(J/K)
	chromite	hercynite	magnetite	spinel	ulvospinel
	0	-0.3	66.25	6.92	27.12
Total	solids	mass	=	2.65	(gm)	density	=	3.73	(gm/cc)
	G	=	-29410.8	(J)	H	=	-21905.1	(J)	S	=	5.67	(J/K)	V	=	0.71	(cc)	Cp	=	2.71	(J/K)
Summary	of	all	fractionated	phases:	(total	mass	=	87.18	grams)
olivine	mass	=	5.2	(gm)	density	=	3.27	(gm/cc)	(analysis	in	mole	%)
	(Ca0.00Mg0.86Fe''0.14Mn0.00Co0.00Ni0.00)2SiO4
	G	=	-81772.4	(J)	H	=	-65943.1	(J)	S	=	11.96	(J/K)	V	=	1.59	(cc)	Cp	=	6.43	(J/K)
	tephroite	fayalite	co-olivine	ni-olivine	monticellite	forsterite
	0.26	14.01	0	0	0.83	84.89
orthopyroxene	mass	=	18.57	(gm)	density	=	3.26	(gm/cc)	(analysis	in	mole	%)
	opx	Na0.00Ca0.05Fe''0.34Mg1.53Fe'''0.02Ti0.00Al0.13Si1.92O6
	G	=	-293893	(J)	H	=	-237371	(J)	S	=	42.72	(J/K)	V	=	5.69	(cc)	Cp	=	23.13	(J/K)
	diopside	clinoenstatit	hedenbergite	alumino-buffo	buffonite	essenite	jadeite
	-36.22	94.62	33.84	5.28	-5.1	7.45	0.13
clinopyroxene	mass	=	12.43	(gm)	density	=	3.38	(gm/cc)	(analysis	in	mole	%)
	cpx	Na0.00Ca0.13Fe''0.68Mg1.08Fe'''0.05Ti0.00Al0.15Si1.90O6
	G	=	-180112	(J)	H	=	-142888	(J)	S	=	28.13	(J/K)	V	=	3.67	(cc)	Cp	=	14.62	(J/K)
	diopside	clinoenstatit	hedenbergite	alumino-buffo	buffonite	essenite	jadeite
	-64.84	86.52	68.08	4.9	-4.48	9.37	0.44
feldspar	mass	=	50.98	(gm)	density	=	2.66	(gm/cc)	(analysis	in	mole	%)
	K0.00Na0.32Ca0.68Al1.68Si2.32O8
	G	=	-867725	(J)	H	=	-710313	(J)	S	=	118.97	(J/K)	V	=	19.17	(cc)	Cp	=	62	(J/K)
	albite	anorthite	sanidine
	31.97	67.8	0.24
Viscosity	of	the	System	cannot	be	computed.
System	mass	=	100.13	(gm)	density	=	2.88	(gm/cc)
	G	=	-1.60782e+06	(J)	H	=	-1.29954e+06	(J)	S	=	232.99	(J/K)	V	=	34.76	(cc)	Cp	=	122.46	(J/K)
Oxygen	delta	moles	=	0.000308203	delta	grams	=	0.00986214
	G	=	-92.84	(J)	H	=	10.53	(J)	S	=	0.08	(J/K)	V	=	33.91	(cc)	Cp	=	0.01	(J/K)
**********----------**********
Title:	Dummy	Title
T	=	1040	(C)	P	=	1	(kbars)	log(10)	f	O2	=	-10.24	delta	HM	=	-5.56	NNO	=	-0.61	QFM	=	0	COH	=	2	IW	=	3.72
Constraint	Flags:	fO2	path	=	QFM	Fractionate	Solids
Liquid	mass	=	9.48	(gm)	density	=	2.6	(gm/cc)	viscosity	=	4.92	(log	10	poise)	(analysis	in	wt	%)
	G	=	-143853	(J)	H	=	-113106	(J)	S	=	23.41	(J/K)	V	=	3.65	(cc)	Cp	=	12.44	(J/K)
	SiO2	TiO2	Al2O3	Fe2O3	Cr2O3	FeO	MnO	MgO	NiO	CoO	CaO	Na2O	K2O	P2O5	H2O	CO2	SO3	Cl2O-1	F2O-1
	65.07	0.65	8.48	2.38	0	11.41	1.26	0.58	0	0	5.75	3.5	0.92	0	0	0	0	0	0
olivine	mass	=	0.17	(gm)	density	=	4.01	(gm/cc)	(analysis	in	mole	%)
	(Ca0.01Mg0.19Fe''0.71Mn0.11Co0.00Ni0.00)2SiO4
	G	=	-1765.04	(J)	H	=	-1296.07	(J)	S	=	0.36	(J/K)	V	=	0.04	(cc)	Cp	=	0.17	(J/K)
	tephroite	fayalite	co-olivine	ni-olivine	monticellite	forsterite
	10.78	70.71	0	0	2.08	16.42
clinopyroxene	mass	=	0.17	(gm)	density	=	3.46	(gm/cc)	(analysis	in	mole	%)
	cpx	Na0.02Ca0.72Fe''0.71Mg0.40Fe'''0.12Ti0.01Al0.15Si1.87O6
	G	=	-2388.09	(J)	H	=	-1898.69	(J)	S	=	0.37	(J/K)	V	=	0.05	(cc)	Cp	=	0.19	(J/K)
	diopside	clinoenstatit	hedenbergite	alumino-buffo	buffonite	essenite	jadeite
	-11.43	25.55	70.62	0.95	0.63	11.27	2.41
feldspar	mass	=	0.34	(gm)	density	=	2.61	(gm/cc)	(analysis	in	mole	%)
	K0.01Na0.55Ca0.44Al1.44Si2.56O8
	G	=	-5754.33	(J)	H	=	-4703.02	(J)	S	=	0.8	(J/K)	V	=	0.13	(cc)	Cp	=	0.41	(J/K)
	albite	anorthite	sanidine
	55.32	43.56	1.12
spinel	mass	=	0.15	(gm)	density	=	4.86	(gm/cc)	(analysis	in	mole	%)
	Fe''1.20Mg0.06Fe'''1.35Al0.12Cr0.00Ti0.26O4
	G	=	-1113.66	(J)	H	=	-719.58	(J)	S	=	0.3	(J/K)	V	=	0.03	(cc)	Cp	=	0.14	(J/K)
	chromite	hercynite	magnetite	spinel	ulvospinel
	0	0.33	67.58	5.91	26.18
Total	solids	mass	=	0.83	(gm)	density	=	3.29	(gm/cc)
	G	=	-11021.1	(J)	H	=	-8617.35	(J)	S	=	1.83	(J/K)	V	=	0.25	(cc)	Cp	=	0.91	(J/K)
Summary	of	all	fractionated	phases:	(total	mass	=	89.82	grams)
olivine	mass	=	5.38	(gm)	density	=	3.29	(gm/cc)	(analysis	in	mole	%)
	(Ca0.00Mg0.84Fe''0.15Mn0.01Co0.00Ni0.00)2SiO4
	G	=	-83563	(J)	H	=	-67397.3	(J)	S	=	12.31	(J/K)	V	=	1.64	(cc)	Cp	=	6.6	(J/K)
	tephroite	fayalite	co-olivine	ni-olivine	monticellite	forsterite
	0.53	15.46	0	0	0.86	83.15
orthopyroxene	mass	=	18.57	(gm)	density	=	3.26	(gm/cc)	(analysis	in	mole	%)
	opx	Na0.00Ca0.05Fe''0.34Mg1.53Fe'''0.02Ti0.00Al0.13Si1.92O6
	G	=	-293466	(J)	H	=	-237602	(J)	S	=	42.54	(J/K)	V	=	5.69	(cc)	Cp	=	23.11	(J/K)
	diopside	clinoenstatit	hedenbergite	alumino-buffo	buffonite	essenite	jadeite
	-36.22	94.62	33.84	5.28	-5.1	7.45	0.13
clinopyroxene	mass	=	12.52	(gm)	density	=	3.39	(gm/cc)	(analysis	in	mole	%)
	cpx	Na0.00Ca0.13Fe''0.68Mg1.08Fe'''0.05Ti0.00Al0.15Si1.90O6
	G	=	-180957	(J)	H	=	-143913	(J)	S	=	28.21	(J/K)	V	=	3.7	(cc)	Cp	=	14.7	(J/K)
	diopside	clinoenstatit	hedenbergite	alumino-buffo	buffonite	essenite	jadeite
	-64.99	86.44	68.32	4.88	-4.46	9.37	0.45
clinopyroxene	mass	=	0.23	(gm)	density	=	3.45	(gm/cc)	(analysis	in	mole	%)
	cpx	Na0.02Ca0.69Fe''0.69Mg0.46Fe'''0.11Ti0.01Al0.15Si1.88O6
	G	=	-3219.08	(J)	H	=	-2561.54	(J)	S	=	0.5	(J/K)	V	=	0.07	(cc)	Cp	=	0.25	(J/K)
	diopside	clinoenstatit	hedenbergite	alumino-buffo	buffonite	essenite	jadeite
	-12.53	28.96	68.87	1.54	-0.06	10.99	2.23
feldspar	mass	=	51.7	(gm)	density	=	2.66	(gm/cc)	(analysis	in	mole	%)
	K0.00Na0.32Ca0.67Al1.67Si2.33O8
	G	=	-878884	(J)	H	=	-721023	(J)	S	=	120.22	(J/K)	V	=	19.44	(cc)	Cp	=	62.82	(J/K)
	albite	anorthite	sanidine
	32.28	67.47	0.25
spinel	mass	=	1.42	(gm)	density	=	4.84	(gm/cc)	(analysis	in	mole	%)
	Fe''1.20Mg0.07Fe'''1.32Al0.13Cr0.00Ti0.27O4
	G	=	-10624.9	(J)	H	=	-6889.51	(J)	S	=	2.84	(J/K)	V	=	0.29	(cc)	Cp	=	1.28	(J/K)
	chromite	hercynite	magnetite	spinel	ulvospinel
	0	-0.3	66.25	6.92	27.12
Viscosity	of	the	System	cannot	be	computed.
System	mass	=	100.14	(gm)	density	=	2.88	(gm/cc)
	G	=	-1.60559e+06	(J)	H	=	-1.30111e+06	(J)	S	=	231.87	(J/K)	V	=	34.73	(cc)	Cp	=	122.12	(J/K)
Oxygen	delta	moles	=	0.000439894	delta	grams	=	0.0140761
	G	=	-131.4	(J)	H	=	14.87	(J)	S	=	0.11	(J/K)	V	=	48.03	(cc)	Cp	=	0.02	(J/K)
**********----------**********
Title:	Dummy	Title
T	=	1030	(C)	P	=	1	(kbars)	log(10)	f	O2	=	-10.38	delta	HM	=	-5.56	NNO	=	-0.61	QFM	=	0	COH	=	1.99	IW	=	3.74
Constraint	Flags:	fO2	path	=	QFM	Fractionate	Solids
Liquid	mass	=	8.83	(gm)	density	=	2.57	(gm/cc)	viscosity	=	5.23	(log	10	poise)	(analysis	in	wt	%)
	G	=	-134875	(J)	H	=	-106597	(J)	S	=	21.7	(J/K)	V	=	3.43	(cc)	Cp	=	11.55	(J/K)
	SiO2	TiO2	Al2O3	Fe2O3	Cr2O3	FeO	MnO	MgO	NiO	CoO	CaO	Na2O	K2O	P2O5	H2O	CO2	SO3	Cl2O-1	F2O-1
	66.89	0.59	8.17	2.23	0	10.32	1.23	0.43	0	0	5.62	3.55	0.98	0	0	0	0	0	0
olivine	mass	=	0.14	(gm)	density	=	4.04	(gm/cc)	(analysis	in	mole	%)
	(Ca0.01Mg0.16Fe''0.73Mn0.11Co0.00Ni0.00)2SiO4
	G	=	-1393.47	(J)	H	=	-1022.66	(J)	S	=	0.28	(J/K)	V	=	0.03	(cc)	Cp	=	0.14	(J/K)
	tephroite	fayalite	co-olivine	ni-olivine	monticellite	forsterite
	11.32	72.69	0	0	2.12	13.88
clinopyroxene	mass	=	0.14	(gm)	density	=	3.47	(gm/cc)	(analysis	in	mole	%)
	cpx	Na0.03Ca0.74Fe''0.73Mg0.35Fe'''0.13Ti0.01Al0.14Si1.87O6
	G	=	-1853.82	(J)	H	=	-1475.81	(J)	S	=	0.29	(J/K)	V	=	0.04	(cc)	Cp	=	0.15	(J/K)
	diopside	clinoenstatit	hedenbergite	alumino-buffo	buffonite	essenite	jadeite
	-12.38	23.46	73.22	0.37	1.27	11.49	2.57
feldspar	mass	=	0.29	(gm)	density	=	2.61	(gm/cc)	(analysis	in	mole	%)
	K0.01Na0.57Ca0.42Al1.42Si2.58O8
	G	=	-4848.05	(J)	H	=	-3970.5	(J)	S	=	0.67	(J/K)	V	=	0.11	(cc)	Cp	=	0.35	(J/K)
	albite	anorthite	sanidine
	56.66	42.17	1.18
spinel	mass	=	0.11	(gm)	density	=	4.87	(gm/cc)	(analysis	in	mole	%)
	Fe''1.20Mg0.05Fe'''1.37Al0.12Cr0.00Ti0.25O4
	G	=	-817.21	(J)	H	=	-528.86	(J)	S	=	0.22	(J/K)	V	=	0.02	(cc)	Cp	=	0.1	(J/K)
	chromite	hercynite	magnetite	spinel	ulvospinel
	0	0.84	68.66	5.04	25.46
Total	solids	mass	=	0.67	(gm)	density	=	3.26	(gm/cc)
	G	=	-8912.55	(J)	H	=	-6997.83	(J)	S	=	1.47	(J/K)	V	=	0.21	(cc)	Cp	=	0.73	(J/K)
Summary	of	all	fractionated	phases:	(total	mass	=	90.64	grams)
olivine	mass	=	5.55	(gm)	density	=	3.31	(gm/cc)	(analysis	in	mole	%)
	(Ca0.00Mg0.82Fe''0.17Mn0.01Co0.00Ni0.00)2SiO4
	G	=	-85195.1	(J)	H	=	-68739.2	(J)	S	=	12.63	(J/K)	V	=	1.68	(cc)	Cp	=	6.77	(J/K)
	tephroite	fayalite	co-olivine	ni-olivine	monticellite	forsterite
	0.78	16.79	0	0	0.89	81.54
orthopyroxene	mass	=	18.57	(gm)	density	=	3.26	(gm/cc)	(analysis	in	mole	%)
	opx	Na0.00Ca0.05Fe''0.34Mg1.53Fe'''0.02Ti0.00Al0.13Si1.92O6
	G	=	-293042	(J)	H	=	-237833	(J)	S	=	42.37	(J/K)	V	=	5.69	(cc)	Cp	=	23.08	(J/K)
	diopside	clinoenstatit	hedenbergite	alumino-buffo	buffonite	essenite	jadeite
	-36.22	94.62	33.84	5.28	-5.1	7.45	0.13
clinopyroxene	mass	=	12.69	(gm)	density	=	3.39	(gm/cc)	(analysis	in	mole	%)
	cpx	Na0.00Ca0.14Fe''0.68Mg1.07Fe'''0.05Ti0.00Al0.15Si1.90O6
	G	=	-183029	(J)	H	=	-145930	(J)	S	=	28.47	(J/K)	V	=	3.74	(cc)	Cp	=	14.87	(J/K)
	diopside	clinoenstatit	hedenbergite	alumino-buffo	buffonite	essenite	jadeite
	-64.31	85.66	68.35	4.83	-4.4	9.4	0.47
clinopyroxene	mass	=	0.23	(gm)	density	=	3.45	(gm/cc)	(analysis	in	mole	%)
	cpx	Na0.02Ca0.69Fe''0.69Mg0.46Fe'''0.11Ti0.01Al0.15Si1.88O6
	G	=	-3214.08	(J)	H	=	-2564.08	(J)	S	=	0.5	(J/K)	V	=	0.07	(cc)	Cp	=	0.25	(J/K)
	diopside	clinoenstatit	hedenbergite	alumino-buffo	buffonite	essenite	jadeite
	-12.53	28.96	68.87	1.54	-0.06	10.99	2.23
feldspar	mass	=	52.04	(gm)	density	=	2.66	(gm/cc)	(analysis	in	mole	%)
	K0.00Na0.32Ca0.67Al1.67Si2.33O8
	G	=	-883386	(J)	H	=	-726320	(J)	S	=	120.53	(J/K)	V	=	19.57	(cc)	Cp	=	63.16	(J/K)
	albite	anorthite	sanidine
	32.43	67.32	0.25
spinel	mass	=	1.56	(gm)	density	=	4.85	(gm/cc)	(analysis	in	mole	%)
	Fe''1.20Mg0.07Fe'''1.33Al0.13Cr0.00Ti0.27O4
	G	=	-11690.6	(J)	H	=	-7612.48	(J)	S	=	3.13	(J/K)	V	=	0.32	(cc)	Cp	=	1.41	(J/K)
	chromite	hercynite	magnetite	spinel	ulvospinel
	0	-0.24	66.37	6.83	27.04
Viscosity	of	the	System	cannot	be	computed.
System	mass	=	100.14	(gm)	density	=	2.89	(gm/cc)
	G	=	-1.60334e+06	(J)	H	=	-1.30259e+06	(J)	S	=	230.79	(J/K)	V	=	34.7	(cc)	Cp	=	121.83	(J/K)
Oxygen	delta	moles	=	0.000533206	delta	grams	=	0.0170619
	G	=	-157.92	(J)	H	=	17.83	(J)	S	=	0.13	(J/K)	V	=	57.77	(cc)	Cp	=	0.02	(J/K)
**********----------**********
Title:	Dummy	Title
T	=	1020	(C)	P	=	1	(kbars)	log(10)	f	O2	=	-10.53	delta	HM	=	-5.56	NNO	=	-0.61	QFM	=	0	COH	=	1.97	IW	=	3.75
Constraint	Flags:	fO2	path	=	QFM	Fractionate	Solids
Liquid	mass	=	8.28	(gm)	density	=	2.55	(gm/cc)	viscosity	=	5.52	(log	10	poise)	(analysis	in	wt	%)
	G	=	-127426	(J)	H	=	-101201	(J)	S	=	20.28	(J/K)	V	=	3.25	(cc)	Cp	=	10.81	(J/K)
	SiO2	TiO2	Al2O3	Fe2O3	Cr2O3	FeO	MnO	MgO	NiO	CoO	CaO	Na2O	K2O	P2O5	H2O	CO2	SO3	Cl2O-1	F2O-1
	68.54	0.54	7.86	2.08	0	9.35	1.19	0.31	0	0	5.51	3.58	1.04	0	0	0	0	0	0
olivine	mass	=	0.11	(gm)	density	=	4.07	(gm/cc)	(analysis	in	mole	%)
	(Ca0.01Mg0.14Fe''0.74Mn0.12Co0.00Ni0.00)2SiO4
	G	=	-1121.44	(J)	H	=	-822.99	(J)	S	=	0.23	(J/K)	V	=	0.03	(cc)	Cp	=	0.11	(J/K)
	tephroite	fayalite	co-olivine	ni-olivine	monticellite	forsterite
	11.81	74.43	0	0	2.13	11.63
clinopyroxene	mass	=	0.11	(gm)	density	=	3.49	(gm/cc)	(analysis	in	mole	%)
	cpx	Na0.03Ca0.75Fe''0.76Mg0.31Fe'''0.14Ti0.01Al0.14Si1.87O6
	G	=	-1510.51	(J)	H	=	-1203.93	(J)	S	=	0.24	(J/K)	V	=	0.03	(cc)	Cp	=	0.12	(J/K)
	diopside	clinoenstatit	hedenbergite	alumino-buffo	buffonite	essenite	jadeite
	-14.12	21.97	76.09	-0.21	1.89	11.67	2.7
feldspar	mass	=	0.24	(gm)	density	=	2.61	(gm/cc)	(analysis	in	mole	%)
	K0.01Na0.58Ca0.41Al1.41Si2.59O8
	G	=	-4137.36	(J)	H	=	-3395.48	(J)	S	=	0.57	(J/K)	V	=	0.09	(cc)	Cp	=	0.3	(J/K)
	albite	anorthite	sanidine
	57.94	40.83	1.23
spinel	mass	=	0.08	(gm)	density	=	4.88	(gm/cc)	(analysis	in	mole	%)
	Fe''1.21Mg0.04Fe'''1.39Al0.11Cr0.00Ti0.25O4
	G	=	-614.92	(J)	H	=	-398.75	(J)	S	=	0.17	(J/K)	V	=	0.02	(cc)	Cp	=	0.08	(J/K)
	chromite	hercynite	magnetite	spinel	ulvospinel
	0	1.27	69.53	4.28	24.92
Total	solids	mass	=	0.55	(gm)	density	=	3.24	(gm/cc)
	G	=	-7384.23	(J)	H	=	-5821.15	(J)	S	=	1.21	(J/K)	V	=	0.17	(cc)	Cp	=	0.6	(J/K)
Summary	of	all	fractionated	phases:	(total	mass	=	91.31	grams)
olivine	mass	=	5.69	(gm)	density	=	3.33	(gm/cc)	(analysis	in	mole	%)
	(Ca0.00Mg0.81Fe''0.18Mn0.01Co0.00Ni0.00)2SiO4
	G	=	-86450.4	(J)	H	=	-69810.4	(J)	S	=	12.87	(J/K)	V	=	1.71	(cc)	Cp	=	6.89	(J/K)
	tephroite	fayalite	co-olivine	ni-olivine	monticellite	forsterite
	0.97	17.85	0	0	0.92	80.27
orthopyroxene	mass	=	18.57	(gm)	density	=	3.27	(gm/cc)	(analysis	in	mole	%)
	opx	Na0.00Ca0.05Fe''0.34Mg1.53Fe'''0.02Ti0.00Al0.13Si1.92O6
	G	=	-292619	(J)	H	=	-238063	(J)	S	=	42.19	(J/K)	V	=	5.69	(cc)	Cp	=	23.06	(J/K)
	diopside	clinoenstatit	hedenbergite	alumino-buffo	buffonite	essenite	jadeite
	-36.22	94.62	33.84	5.28	-5.1	7.45	0.13
clinopyroxene	mass	=	12.82	(gm)	density	=	3.39	(gm/cc)	(analysis	in	mole	%)
	cpx	Na0.00Ca0.14Fe''0.68Mg1.07Fe'''0.05Ti0.00Al0.15Si1.90O6
	G	=	-184565	(J)	H	=	-147526	(J)	S	=	28.64	(J/K)	V	=	3.78	(cc)	Cp	=	15	(J/K)
	diopside	clinoenstatit	hedenbergite	alumino-buffo	buffonite	essenite	jadeite
	-63.8	85.05	68.39	4.79	-4.34	9.42	0.49
clinopyroxene	mass	=	0.23	(gm)	density	=	3.45	(gm/cc)	(analysis	in	mole	%)
	cpx	Na0.02Ca0.69Fe''0.69Mg0.46Fe'''0.11Ti0.01Al0.15Si1.88O6
	G	=	-3209.1	(J)	H	=	-2566.62	(J)	S	=	0.5	(J/K)	V	=	0.07	(cc)	Cp	=	0.25	(J/K)
	diopside	clinoenstatit	hedenbergite	alumino-buffo	buffonite	essenite	jadeite
	-12.53	28.96	68.87	1.54	-0.06	10.99	2.23
feldspar	mass	=	52.32	(gm)	density	=	2.66	(gm/cc)	(analysis	in	mole	%)
	K0.00Na0.33Ca0.67Al1.67Si2.33O8
	G	=	-886980	(J)	H	=	-730887	(J)	S	=	120.71	(J/K)	V	=	19.67	(cc)	Cp	=	63.43	(J/K)
	albite	anorthite	sanidine
	32.56	67.18	0.26
spinel	mass	=	1.67	(gm)	density	=	4.85	(gm/cc)	(analysis	in	mole	%)
	Fe''1.20Mg0.07Fe'''1.33Al0.13Cr0.00Ti0.27O4
	G	=	-12457.9	(J)	H	=	-8145.76	(J)	S	=	3.33	(J/K)	V	=	0.34	(cc)	Cp	=	1.51	(J/K)
	chromite	hercynite	magnetite	spinel	ulvospinel
	0	-0.17	66.52	6.71	26.93
Viscosity	of	the	System	cannot	be	computed.
System	mass	=	100.14	(gm)	density	=	2.89	(gm/cc)
	G	=	-1.60109e+06	(J)	H	=	-1.30402e+06	(J)	S	=	229.73	(J/K)	V	=	34.68	(cc)	Cp	=	121.56	(J/K)
Oxygen	delta	moles	=	0.000600286	delta	grams	=	0.0192084
	G	=	-176.27	(J)	H	=	19.86	(J)	S	=	0.15	(J/K)	V	=	64.54	(cc)	Cp	=	0.02	(J/K)
**********----------**********
Title:	Dummy	Title
T	=	1010	(C)	P	=	1	(kbars)	log(10)	f	O2	=	-10.67	delta	HM	=	-5.57	NNO	=	-0.6	QFM	=	0	COH	=	1.96	IW	=	3.77
Constraint	Flags:	fO2	path	=	QFM	Fractionate	Solids
Liquid	mass	=	7.83	(gm)	density	=	2.53	(gm/cc)	viscosity	=	5.8	(log	10	poise)	(analysis	in	wt	%)
	G	=	-121138	(J)	H	=	-96649	(J)	S	=	19.09	(J/K)	V	=	3.1	(cc)	Cp	=	10.19	(J/K)
	SiO2	TiO2	Al2O3	Fe2O3	Cr2O3	FeO	MnO	MgO	NiO	CoO	CaO	Na2O	K2O	P2O5	H2O	CO2	SO3	Cl2O-1	F2O-1
	70.06	0.49	7.56	1.95	0	8.48	1.16	0.22	0	0	5.39	3.6	1.09	0	0	0	0	0	0
olivine	mass	=	0.09	(gm)	density	=	4.09	(gm/cc)	(analysis	in	mole	%)
	(Ca0.01Mg0.12Fe''0.76Mn0.12Co0.00Ni0.00)2SiO4
	G	=	-913.8	(J)	H	=	-670.87	(J)	S	=	0.19	(J/K)	V	=	0.02	(cc)	Cp	=	0.09	(J/K)
	tephroite	fayalite	co-olivine	ni-olivine	monticellite	forsterite
	12.26	75.96	0	0	2.14	9.64
clinopyroxene	mass	=	0.09	(gm)	density	=	3.5	(gm/cc)	(analysis	in	mole	%)
	cpx	Na0.03Ca0.76Fe''0.79Mg0.26Fe'''0.14Ti0.01Al0.14Si1.86O6
	G	=	-1270.42	(J)	H	=	-1013.77	(J)	S	=	0.2	(J/K)	V	=	0.03	(cc)	Cp	=	0.1	(J/K)
	diopside	clinoenstatit	hedenbergite	alumino-buffo	buffonite	essenite	jadeite
	-16.22	20.82	79.02	-0.76	2.49	11.82	2.83
feldspar	mass	=	0.21	(gm)	density	=	2.61	(gm/cc)	(analysis	in	mole	%)
	K0.01Na0.59Ca0.40Al1.40Si2.60O8
	G	=	-3571.2	(J)	H	=	-2936.94	(J)	S	=	0.49	(J/K)	V	=	0.08	(cc)	Cp	=	0.26	(J/K)
	albite	anorthite	sanidine
	59.17	39.54	1.29
spinel	mass	=	0.07	(gm)	density	=	4.89	(gm/cc)	(analysis	in	mole	%)
	Fe''1.21Mg0.04Fe'''1.40Al0.10Cr0.00Ti0.25O4
	G	=	-471.59	(J)	H	=	-306.54	(J)	S	=	0.13	(J/K)	V	=	0.01	(cc)	Cp	=	0.06	(J/K)
	chromite	hercynite	magnetite	spinel	ulvospinel
	0	1.62	70.22	3.61	24.55
Total	solids	mass	=	0.46	(gm)	density	=	3.22	(gm/cc)
	G	=	-6227	(J)	H	=	-4928.13	(J)	S	=	1.01	(J/K)	V	=	0.14	(cc)	Cp	=	0.51	(J/K)
Summary	of	all	fractionated	phases:	(total	mass	=	91.85	grams)
olivine	mass	=	5.8	(gm)	density	=	3.34	(gm/cc)	(analysis	in	mole	%)
	(Ca0.00Mg0.80Fe''0.19Mn0.01Co0.00Ni0.00)2SiO4
	G	=	-87430	(J)	H	=	-70684.1	(J)	S	=	13.05	(J/K)	V	=	1.74	(cc)	Cp	=	6.99	(J/K)
	tephroite	fayalite	co-olivine	ni-olivine	monticellite	forsterite
	1.14	18.69	0	0	0.93	79.24
orthopyroxene	mass	=	18.57	(gm)	density	=	3.27	(gm/cc)	(analysis	in	mole	%)
	opx	Na0.00Ca0.05Fe''0.34Mg1.53Fe'''0.02Ti0.00Al0.13Si1.92O6
	G	=	-292198	(J)	H	=	-238294	(J)	S	=	42.01	(J/K)	V	=	5.69	(cc)	Cp	=	23.03	(J/K)
	diopside	clinoenstatit	hedenbergite	alumino-buffo	buffonite	essenite	jadeite
	-36.22	94.62	33.84	5.28	-5.1	7.45	0.13
clinopyroxene	mass	=	12.93	(gm)	density	=	3.39	(gm/cc)	(analysis	in	mole	%)
	cpx	Na0.01Ca0.15Fe''0.68Mg1.06Fe'''0.05Ti0.00Al0.15Si1.90O6
	G	=	-185757	(J)	H	=	-148852	(J)	S	=	28.76	(J/K)	V	=	3.81	(cc)	Cp	=	15.1	(J/K)
	diopside	clinoenstatit	hedenbergite	alumino-buffo	buffonite	essenite	jadeite
	-63.41	84.55	68.46	4.75	-4.3	9.43	0.51
clinopyroxene	mass	=	0.23	(gm)	density	=	3.45	(gm/cc)	(analysis	in	mole	%)
	cpx	Na0.02Ca0.69Fe''0.69Mg0.46Fe'''0.11Ti0.01Al0.15Si1.88O6
	G	=	-3204.14	(J)	H	=	-2569.16	(J)	S	=	0.49	(J/K)	V	=	0.07	(cc)	Cp	=	0.25	(J/K)
	diopside	clinoenstatit	hedenbergite	alumino-buffo	buffonite	essenite	jadeite
	-12.53	28.96	68.87	1.54	-0.06	10.99	2.23
feldspar	mass	=	52.56	(gm)	density	=	2.66	(gm/cc)	(analysis	in	mole	%)
	K0.00Na0.33Ca0.67Al1.67Si2.33O8
	G	=	-889863	(J)	H	=	-734884	(J)	S	=	120.78	(J/K)	V	=	19.76	(cc)	Cp	=	63.92	(J/K)
	albite	anorthite	sanidine
	32.68	67.06	0.26
spinel	mass	=	1.75	(gm)	density	=	4.85	(gm/cc)	(analysis	in	mole	%)
	Fe''1.20Mg0.07Fe'''1.33Al0.13Cr0.00Ti0.27O4
	G	=	-13021.5	(J)	H	=	-8549.72	(J)	S	=	3.48	(J/K)	V	=	0.36	(cc)	Cp	=	1.59	(J/K)
	chromite	hercynite	magnetite	spinel	ulvospinel
	0	-0.1	66.66	6.6	26.84
Viscosity	of	the	System	cannot	be	computed.
System	mass	=	100.14	(gm)	density	=	2.89	(gm/cc)
	G	=	-1.59884e+06	(J)	H	=	-1.30541e+06	(J)	S	=	228.68	(J/K)	V	=	34.66	(cc)	Cp	=	121.59	(J/K)
Oxygen	delta	moles	=	0.000648861	delta	grams	=	0.0207628
	G	=	-188.9	(J)	H	=	21.23	(J)	S	=	0.16	(J/K)	V	=	69.22	(cc)	Cp	=	0.02	(J/K)
**********----------**********
Title:	Dummy	Title
T	=	1000	(C)	P	=	1	(kbars)	log(10)	f	O2	=	-10.82	delta	HM	=	-5.57	NNO	=	-0.6	QFM	=	0	COH	=	1.95	IW	=	3.78
Constraint	Flags:	fO2	path	=	QFM	Fractionate	Solids
Liquid	mass	=	7.08	(gm)	density	=	2.51	(gm/cc)	viscosity	=	6.01	(log	10	poise)	(analysis	in	wt	%)
	G	=	-109993	(J)	H	=	-88111.1	(J)	S	=	17.19	(J/K)	V	=	2.82	(cc)	Cp	=	9.19	(J/K)
	SiO2	TiO2	Al2O3	Fe2O3	Cr2O3	FeO	MnO	MgO	NiO	CoO	CaO	Na2O	K2O	P2O5	H2O	CO2	SO3	Cl2O-1	F2O-1
	71.3	0.46	7.22	1.83	0	7.69	1.17	0.14	0	0	5.31	3.69	1.2	0	0	0	0	0	0
olivine	mass	=	0.09	(gm)	density	=	4.11	(gm/cc)	(analysis	in	mole	%)
	(Ca0.01Mg0.10Fe''0.77Mn0.13Co0.00Ni0.00)2SiO4
	G	=	-860.74	(J)	H	=	-632.06	(J)	S	=	0.18	(J/K)	V	=	0.02	(cc)	Cp	=	0.09	(J/K)
	tephroite	fayalite	co-olivine	ni-olivine	monticellite	forsterite
	13.27	77.21	0	0	2.22	7.31
clinopyroxene	mass	=	0.13	(gm)	density	=	3.52	(gm/cc)	(analysis	in	mole	%)
	cpx	Na0.03Ca0.78Fe''0.82Mg0.21Fe'''0.16Ti0.01Al0.14Si1.86O6
	G	=	-1680.38	(J)	H	=	-1342.57	(J)	S	=	0.27	(J/K)	V	=	0.04	(cc)	Cp	=	0.13	(J/K)
	diopside	clinoenstatit	hedenbergite	alumino-buffo	buffonite	essenite	jadeite
	-17.37	18.69	81.54	-1.5	3.39	12.19	3.05
feldspar	mass	=	0.29	(gm)	density	=	2.6	(gm/cc)	(analysis	in	mole	%)
	K0.01Na0.61Ca0.38Al1.38Si2.62O8
	G	=	-4932.79	(J)	H	=	-4064.97	(J)	S	=	0.68	(J/K)	V	=	0.11	(cc)	Cp	=	0.36	(J/K)
	albite	anorthite	sanidine
	60.6	37.96	1.44
quartz	mass	=	0.19	(gm)	density	=	2.54	(gm/cc)
	SiO2
	G	=	-3129.39	(J)	H	=	-2606.14	(J)	S	=	0.41	(J/K)	V	=	0.07	(cc)	Cp	=	0.22	(J/K)
spinel	mass	=	0.07	(gm)	density	=	4.9	(gm/cc)	(analysis	in	mole	%)
	Fe''1.21Mg0.03Fe'''1.42Al0.10Cr0.00Ti0.24O4
	G	=	-494.95	(J)

## Sheet: GPa 0.5
**********----------**********
T	=	1500	(C)	P	=	5	(kbars)	log(10)	f	O2	=	-5.18	delta	HM	=	-5.22	NNO	=	-0.48	QFM	=	0	COH	=	2.27	IW	=	3.48
Constraint	Flags:	fO2	path	=	QFM	Fractionate	Solids
Liquid	mass	=	100.12	(gm)	density	=	2.68	(gm/cc)	viscosity	=	1.39	(log	10	poise)	(analysis	in	wt	%)
	G	=	-1.71309e+06	(J)	H	=	-1.19109e+06	(J)	S	=	294.39	(J/K)	V	=	37.37	(cc)	Cp	=	152.64	(J/K)
	SiO2	TiO2	Al2O3	Fe2O3	Cr2O3	FeO	MnO	MgO	NiO	CoO	CaO	Na2O	K2O	P2O5	H2O	CO2	SO3	Cl2O-1	F2O-1
	51.55	0.23	18.09	1.18	0	7.65	0.16	10.3	0	0	8.48	2.26	0.11	0	0	0	0	0	0
Total	solids	mass	=	0	(gm)	density	=	0	(gm/cc)
	G	=	0	(J)	H	=	0	(J)	S	=	0	(J/K)	V	=	0	(cc)	Cp	=	0	(J/K)
Summary	of	all	fractionated	phases:	(total	mass	=	0	grams)
Viscosity	of	the	System:	1.39	(log	10	poise)
System	mass	=	100.12	(gm)	density	=	2.68	(gm/cc)
	G	=	-1.71309e+06	(J)	H	=	-1.19109e+06	(J)	S	=	294.39	(J/K)	V	=	37.37	(cc)	Cp	=	152.64	(J/K)
Oxygen	delta	moles	=	1.11022e-16	delta	grams	=	3.55258e-15
	G	=	0	(J)	H	=	0	(J)	S	=	0	(J/K)	V	=	0	(cc)	Cp	=	0	(J/K)
**********----------**********
Title:	Dummy	Title
T	=	1490	(C)	P	=	5	(kbars)	log(10)	f	O2	=	-5.26	delta	HM	=	-5.22	NNO	=	-0.48	QFM	=	0	COH	=	2.26	IW	=	3.49
Constraint	Flags:	fO2	path	=	QFM	Fractionate	Solids
Liquid	mass	=	100.12	(gm)	density	=	2.68	(gm/cc)	viscosity	=	1.42	(log	10	poise)	(analysis	in	wt	%)
	G	=	-1.71015e+06	(J)	H	=	-1.19262e+06	(J)	S	=	293.53	(J/K)	V	=	37.35	(cc)	Cp	=	152.64	(J/K)
	SiO2	TiO2	Al2O3	Fe2O3	Cr2O3	FeO	MnO	MgO	NiO	CoO	CaO	Na2O	K2O	P2O5	H2O	CO2	SO3	Cl2O-1	F2O-1
	51.55	0.23	18.09	1.18	0	7.65	0.16	10.3	0	0	8.48	2.26	0.11	0	0	0	0	0	0
Total	solids	mass	=	0	(gm)	density	=	0	(gm/cc)
	G	=	0	(J)	H	=	0	(J)	S	=	0	(J/K)	V	=	0	(cc)	Cp	=	0	(J/K)
Summary	of	all	fractionated	phases:	(total	mass	=	0	grams)
Viscosity	of	the	System:	1.42	(log	10	poise)
System	mass	=	100.12	(gm)	density	=	2.68	(gm/cc)
	G	=	-1.71015e+06	(J)	H	=	-1.19262e+06	(J)	S	=	293.53	(J/K)	V	=	37.35	(cc)	Cp	=	152.64	(J/K)
Oxygen	delta	moles	=	1.84177e-06	delta	grams	=	5.89344e-05
	G	=	-0.76	(J)	H	=	0.09	(J)	S	=	0	(J/K)	V	=	0.27	(cc)	Cp	=	0	(J/K)
**********----------**********
Title:	Dummy	Title
T	=	1480	(C)	P	=	5	(kbars)	log(10)	f	O2	=	-5.34	delta	HM	=	-5.22	NNO	=	-0.48	QFM	=	0	COH	=	2.26	IW	=	3.5
Constraint	Flags:	fO2	path	=	QFM	Fractionate	Solids
Liquid	mass	=	100.12	(gm)	density	=	2.68	(gm/cc)	viscosity	=	1.45	(log	10	poise)	(analysis	in	wt	%)
	G	=	-1.70722e+06	(J)	H	=	-1.19415e+06	(J)	S	=	292.66	(J/K)	V	=	37.32	(cc)	Cp	=	152.64	(J/K)
	SiO2	TiO2	Al2O3	Fe2O3	Cr2O3	FeO	MnO	MgO	NiO	CoO	CaO	Na2O	K2O	P2O5	H2O	CO2	SO3	Cl2O-1	F2O-1
	51.55	0.23	18.09	1.18	0	7.65	0.16	10.3	0	0	8.48	2.26	0.11	0	0	0	0	0	0
Total	solids	mass	=	0	(gm)	density	=	0	(gm/cc)
	G	=	0	(J)	H	=	0	(J)	S	=	0	(J/K)	V	=	0	(cc)	Cp	=	0	(J/K)
Summary	of	all	fractionated	phases:	(total	mass	=	0	grams)
Viscosity	of	the	System:	1.45	(log	10	poise)
System	mass	=	100.12	(gm)	density	=	2.68	(gm/cc)
	G	=	-1.70722e+06	(J)	H	=	-1.19415e+06	(J)	S	=	292.66	(J/K)	V	=	37.32	(cc)	Cp	=	152.64	(J/K)
Oxygen	delta	moles	=	4.05807e-06	delta	grams	=	0.000129853
	G	=	-1.67	(J)	H	=	0.2	(J)	S	=	0	(J/K)	V	=	0.59	(cc)	Cp	=	0	(J/K)
**********----------**********
Title:	Dummy	Title
T	=	1470	(C)	P	=	5	(kbars)	log(10)	f	O2	=	-5.42	delta	HM	=	-5.22	NNO	=	-0.47	QFM	=	0	COH	=	2.25	IW	=	3.51
Constraint	Flags:	fO2	path	=	QFM	Fractionate	Solids
Liquid	mass	=	100.12	(gm)	density	=	2.68	(gm/cc)	viscosity	=	1.48	(log	10	poise)	(analysis	in	wt	%)
	G	=	-1.7043e+06	(J)	H	=	-1.19568e+06	(J)	S	=	291.79	(J/K)	V	=	37.3	(cc)	Cp	=	152.64	(J/K)
	SiO2	TiO2	Al2O3	Fe2O3	Cr2O3	FeO	MnO	MgO	NiO	CoO	CaO	Na2O	K2O	P2O5	H2O	CO2	SO3	Cl2O-1	F2O-1
	51.55	0.23	18.09	1.18	0	7.65	0.16	10.3	0	0	8.48	2.26	0.11	0	0	0	0	0	0
Total	solids	mass	=	0	(gm)	density	=	0	(gm/cc)
	G	=	0	(J)	H	=	0	(J)	S	=	0	(J/K)	V	=	0	(cc)	Cp	=	0	(J/K)
Summary	of	all	fractionated	phases:	(total	mass	=	0	grams)
Viscosity	of	the	System:	1.48	(log	10	poise)
System	mass	=	100.12	(gm)	density	=	2.68	(gm/cc)
	G	=	-1.7043e+06	(J)	H	=	-1.19568e+06	(J)	S	=	291.79	(J/K)	V	=	37.3	(cc)	Cp	=	152.64	(J/K)
Oxygen	delta	moles	=	6.65794e-06	delta	grams	=	0.000213046
	G	=	-2.73	(J)	H	=	0.33	(J)	S	=	0	(J/K)	V	=	0.96	(cc)	Cp	=	0	(J/K)
**********----------**********
Title:	Dummy	Title
T	=	1460	(C)	P	=	5	(kbars)	log(10)	f	O2	=	-5.5	delta	HM	=	-5.22	NNO	=	-0.47	QFM	=	0	COH	=	2.24	IW	=	3.52
Constraint	Flags:	fO2	path	=	QFM	Fractionate	Solids
Liquid	mass	=	100.12	(gm)	density	=	2.69	(gm/cc)	viscosity	=	1.52	(log	10	poise)	(analysis	in	wt	%)
	G	=	-1.70139e+06	(J)	H	=	-1.1972e+06	(J)	S	=	290.91	(J/K)	V	=	37.28	(cc)	Cp	=	152.64	(J/K)
	SiO2	TiO2	Al2O3	Fe2O3	Cr2O3	FeO	MnO	MgO	NiO	CoO	CaO	Na2O	K2O	P2O5	H2O	CO2	SO3	Cl2O-1	F2O-1
	51.55	0.23	18.09	1.18	0	7.65	0.16	10.3	0	0	8.48	2.26	0.11	0	0	0	0	0	0
Total	solids	mass	=	0	(gm)	density	=	0	(gm/cc)
	G	=	0	(J)	H	=	0	(J)	S	=	0	(J/K)	V	=	0	(cc)	Cp	=	0	(J/K)
Summary	of	all	fractionated	phases:	(total	mass	=	0	grams)
Viscosity	of	the	System:	1.52	(log	10	poise)
System	mass	=	100.12	(gm)	density	=	2.69	(gm/cc)
	G	=	-1.70139e+06	(J)	H	=	-1.1972e+06	(J)	S	=	290.91	(J/K)	V	=	37.28	(cc)	Cp	=	152.64	(J/K)
Oxygen	delta	moles	=	9.65077e-06	delta	grams	=	0.000308813
	G	=	-3.93	(J)	H	=	0.47	(J)	S	=	0	(J/K)	V	=	1.39	(cc)	Cp	=	0	(J/K)
**********----------**********
Title:	Dummy	Title
T	=	1450	(C)	P	=	5	(kbars)	log(10)	f	O2	=	-5.58	delta	HM	=	-5.22	NNO	=	-0.47	QFM	=	0	COH	=	2.23	IW	=	3.53
Constraint	Flags:	fO2	path	=	QFM	Fractionate	Solids
Liquid	mass	=	100.12	(gm)	density	=	2.69	(gm/cc)	viscosity	=	1.55	(log	10	poise)	(analysis	in	wt	%)
	G	=	-1.69849e+06	(J)	H	=	-1.19873e+06	(J)	S	=	290.02	(J/K)	V	=	37.25	(cc)	Cp	=	152.64	(J/K)
	SiO2	TiO2	Al2O3	Fe2O3	Cr2O3	FeO	MnO	MgO	NiO	CoO	CaO	Na2O	K2O	P2O5	H2O	CO2	SO3	Cl2O-1	F2O-1
	51.55	0.23	18.09	1.18	0	7.65	0.16	10.3	0	0	8.48	2.26	0.11	0	0	0	0	0	0
Total	solids	mass	=	0	(gm)	density	=	0	(gm/cc)
	G	=	0	(J)	H	=	0	(J)	S	=	0	(J/K)	V	=	0	(cc)	Cp	=	0	(J/K)
Summary	of	all	fractionated	phases:	(total	mass	=	0	grams)
Viscosity	of	the	System:	1.55	(log	10	poise)
System	mass	=	100.12	(gm)	density	=	2.69	(gm/cc)
	G	=	-1.69849e+06	(J)	H	=	-1.19873e+06	(J)	S	=	290.02	(J/K)	V	=	37.25	(cc)	Cp	=	152.64	(J/K)
Oxygen	delta	moles	=	1.30463e-05	delta	grams	=	0.000417466
	G	=	-5.28	(J)	H	=	0.64	(J)	S	=	0	(J/K)	V	=	1.87	(cc)	Cp	=	0	(J/K)
**********----------**********
Title:	Dummy	Title
T	=	1440	(C)	P	=	5	(kbars)	log(10)	f	O2	=	-5.66	delta	HM	=	-5.22	NNO	=	-0.46	QFM	=	0	COH	=	2.22	IW	=	3.54
Constraint	Flags:	fO2	path	=	QFM	Fractionate	Solids
Liquid	mass	=	100.12	(gm)	density	=	2.69	(gm/cc)	viscosity	=	1.58	(log	10	poise)	(analysis	in	wt	%)
	G	=	-1.69559e+06	(J)	H	=	-1.20026e+06	(J)	S	=	289.14	(J/K)	V	=	37.23	(cc)	Cp	=	152.64	(J/K)
	SiO2	TiO2	Al2O3	Fe2O3	Cr2O3	FeO	MnO	MgO	NiO	CoO	CaO	Na2O	K2O	P2O5	H2O	CO2	SO3	Cl2O-1	F2O-1
	51.55	0.23	18.09	1.18	0	7.65	0.16	10.3	0	0	8.48	2.26	0.11	0	0	0	0	0	0
Total	solids	mass	=	0	(gm)	density	=	0	(gm/cc)
	G	=	0	(J)	H	=	0	(J)	S	=	0	(J/K)	V	=	0	(cc)	Cp	=	0	(J/K)
Summary	of	all	fractionated	phases:	(total	mass	=	0	grams)
Viscosity	of	the	System:	1.58	(log	10	poise)
System	mass	=	100.12	(gm)	density	=	2.69	(gm/cc)
	G	=	-1.69559e+06	(J)	H	=	-1.20026e+06	(J)	S	=	289.14	(J/K)	V	=	37.23	(cc)	Cp	=	152.64	(J/K)
Oxygen	delta	moles	=	1.68546e-05	delta	grams	=	0.000539328
	G	=	-6.78	(J)	H	=	0.82	(J)	S	=	0	(J/K)	V	=	2.4	(cc)	Cp	=	0	(J/K)
**********----------**********
Title:	Dummy	Title
T	=	1430	(C)	P	=	5	(kbars)	log(10)	f	O2	=	-5.74	delta	HM	=	-5.22	NNO	=	-0.46	QFM	=	0	COH	=	2.22	IW	=	3.55
Constraint	Flags:	fO2	path	=	QFM	Fractionate	Solids
Liquid	mass	=	100.12	(gm)	density	=	2.69	(gm/cc)	viscosity	=	1.62	(log	10	poise)	(analysis	in	wt	%)
	G	=	-1.69271e+06	(J)	H	=	-1.20179e+06	(J)	S	=	288.24	(J/K)	V	=	37.2	(cc)	Cp	=	152.64	(J/K)
	SiO2	TiO2	Al2O3	Fe2O3	Cr2O3	FeO	MnO	MgO	NiO	CoO	CaO	Na2O	K2O	P2O5	H2O	CO2	SO3	Cl2O-1	F2O-1
	51.55	0.23	18.09	1.18	0	7.65	0.16	10.3	0	0	8.48	2.26	0.11	0	0	0	0	0	0
Total	solids	mass	=	0	(gm)	density	=	0	(gm/cc)
	G	=	0	(J)	H	=	0	(J)	S	=	0	(J/K)	V	=	0	(cc)	Cp	=	0	(J/K)
Summary	of	all	fractionated	phases:	(total	mass	=	0	grams)
Viscosity	of	the	System:	1.62	(log	10	poise)
System	mass	=	100.12	(gm)	density	=	2.69	(gm/cc)
	G	=	-1.69271e+06	(J)	H	=	-1.20179e+06	(J)	S	=	288.24	(J/K)	V	=	37.2	(cc)	Cp	=	152.64	(J/K)
Oxygen	delta	moles	=	2.10863e-05	delta	grams	=	0.000674735
	G	=	-8.42	(J)	H	=	1.01	(J)	S	=	0.01	(J/K)	V	=	2.99	(cc)	Cp	=	0	(J/K)
**********----------**********
Title:	Dummy	Title
T	=	1420	(C)	P	=	5	(kbars)	log(10)	f	O2	=	-5.82	delta	HM	=	-5.22	NNO	=	-0.46	QFM	=	0	COH	=	2.21	IW	=	3.56
Constraint	Flags:	fO2	path	=	QFM	Fractionate	Solids
Liquid	mass	=	100.12	(gm)	density	=	2.69	(gm/cc)	viscosity	=	1.65	(log	10	poise)	(analysis	in	wt	%)
	G	=	-1.68983e+06	(J)	H	=	-1.20332e+06	(J)	S	=	287.34	(J/K)	V	=	37.18	(cc)	Cp	=	152.64	(J/K)
	SiO2	TiO2	Al2O3	Fe2O3	Cr2O3	FeO	MnO	MgO	NiO	CoO	CaO	Na2O	K2O	P2O5	H2O	CO2	SO3	Cl2O-1	F2O-1
	51.55	0.23	18.09	1.18	0	7.64	0.16	10.3	0	0	8.48	2.26	0.11	0	0	0	0	0	0
Total	solids	mass	=	0	(gm)	density	=	0	(gm/cc)
	G	=	0	(J)	H	=	0	(J)	S	=	0	(J/K)	V	=	0	(cc)	Cp	=	0	(J/K)
Summary	of	all	fractionated	phases:	(total	mass	=	0	grams)
Viscosity	of	the	System:	1.65	(log	10	poise)
System	mass	=	100.12	(gm)	density	=	2.69	(gm/cc)
	G	=	-1.68983e+06	(J)	H	=	-1.20332e+06	(J)	S	=	287.34	(J/K)	V	=	37.18	(cc)	Cp	=	152.64	(J/K)
Oxygen	delta	moles	=	2.57521e-05	delta	grams	=	0.000824037
	G	=	-10.22	(J)	H	=	1.23	(J)	S	=	0.01	(J/K)	V	=	3.63	(cc)	Cp	=	0	(J/K)
**********----------**********
Title:	Dummy	Title
T	=	1410	(C)	P	=	5	(kbars)	log(10)	f	O2	=	-5.9	delta	HM	=	-5.22	NNO	=	-0.45	QFM	=	0	COH	=	2.2	IW	=	3.57
Constraint	Flags:	fO2	path	=	QFM	Fractionate	Solids
Liquid	mass	=	100.12	(gm)	density	=	2.69	(gm/cc)	viscosity	=	1.69	(log	10	poise)	(analysis	in	wt	%)
	G	=	-1.68697e+06	(J)	H	=	-1.20485e+06	(J)	S	=	286.44	(J/K)	V	=	37.15	(cc)	Cp	=	152.65	(J/K)
	SiO2	TiO2	Al2O3	Fe2O3	Cr2O3	FeO	MnO	MgO	NiO	CoO	CaO	Na2O	K2O	P2O5	H2O	CO2	SO3	Cl2O-1	F2O-1
	51.55	0.23	18.09	1.19	0	7.64	0.16	10.3	0	0	8.48	2.26	0.11	0	0	0	0	0	0
Total	solids	mass	=	0	(gm)	density	=	0	(gm/cc)
	G	=	0	(J)	H	=	0	(J)	S	=	0	(J/K)	V	=	0	(cc)	Cp	=	0	(J/K)
Summary	of	all	fractionated	phases:	(total	mass	=	0	grams)
Viscosity	of	the	System:	1.69	(log	10	poise)
System	mass	=	100.12	(gm)	density	=	2.69	(gm/cc)
	G	=	-1.68697e+06	(J)	H	=	-1.20485e+06	(J)	S	=	286.44	(J/K)	V	=	37.15	(cc)	Cp	=	152.65	(J/K)
Oxygen	delta	moles	=	3.08635e-05	delta	grams	=	0.000987596
	G	=	-12.16	(J)	H	=	1.46	(J)	S	=	0.01	(J/K)	V	=	4.32	(cc)	Cp	=	0	(J/K)
**********----------**********
Title:	Dummy	Title
T	=	1400	(C)	P	=	5	(kbars)	log(10)	f	O2	=	-5.99	delta	HM	=	-5.22	NNO	=	-0.45	QFM	=	0	COH	=	2.19	IW	=	3.58
Constraint	Flags:	fO2	path	=	QFM	Fractionate	Solids
Liquid	mass	=	100.12	(gm)	density	=	2.7	(gm/cc)	viscosity	=	1.72	(log	10	poise)	(analysis	in	wt	%)
	G	=	-1.68411e+06	(J)	H	=	-1.20637e+06	(J)	S	=	285.53	(J/K)	V	=	37.13	(cc)	Cp	=	152.65	(J/K)
	SiO2	TiO2	Al2O3	Fe2O3	Cr2O3	FeO	MnO	MgO	NiO	CoO	CaO	Na2O	K2O	P2O5	H2O	CO2	SO3	Cl2O-1	F2O-1
	51.55	0.23	18.09	1.19	0	7.64	0.16	10.3	0	0	8.48	2.26	0.11	0	0	0	0	0	0
Total	solids	mass	=	0	(gm)	density	=	0	(gm/cc)
	G	=	0	(J)	H	=	0	(J)	S	=	0	(J/K)	V	=	0	(cc)	Cp	=	0	(J/K)
Summary	of	all	fractionated	phases:	(total	mass	=	0	grams)
Viscosity	of	the	System:	1.72	(log	10	poise)
System	mass	=	100.12	(gm)	density	=	2.7	(gm/cc)
	G	=	-1.68411e+06	(J)	H	=	-1.20637e+06	(J)	S	=	285.53	(J/K)	V	=	37.13	(cc)	Cp	=	152.65	(J/K)
Oxygen	delta	moles	=	3.64323e-05	delta	grams	=	0.00116579
	G	=	-14.26	(J)	H	=	1.71	(J)	S	=	0.01	(J/K)	V	=	5.07	(cc)	Cp	=	0	(J/K)
**********----------**********
Title:	Dummy	Title
T	=	1390	(C)	P	=	5	(kbars)	log(10)	f	O2	=	-6.08	delta	HM	=	-5.22	NNO	=	-0.45	QFM	=	0	COH	=	2.18	IW	=	3.59
Constraint	Flags:	fO2	path	=	QFM	Fractionate	Solids
Liquid	mass	=	100.12	(gm)	density	=	2.7	(gm/cc)	viscosity	=	1.76	(log	10	poise)	(analysis	in	wt	%)
	G	=	-1.68126e+06	(J)	H	=	-1.2079e+06	(J)	S	=	284.62	(J/K)	V	=	37.1	(cc)	Cp	=	152.65	(J/K)
	SiO2	TiO2	Al2O3	Fe2O3	Cr2O3	FeO	MnO	MgO	NiO	CoO	CaO	Na2O	K2O	P2O5	H2O	CO2	SO3	Cl2O-1	F2O-1
	51.55	0.23	18.09	1.19	0	7.64	0.16	10.3	0	0	8.48	2.26	0.11	0	0	0	0	0	0
Total	solids	mass	=	0	(gm)	density	=	0	(gm/cc)
	G	=	0	(J)	H	=	0	(J)	S	=	0	(J/K)	V	=	0	(cc)	Cp	=	0	(J/K)
Summary	of	all	fractionated	phases:	(total	mass	=	0	grams)
Viscosity	of	the	System:	1.76	(log	10	poise)
System	mass	=	100.12	(gm)	density	=	2.7	(gm/cc)
	G	=	-1.68126e+06	(J)	H	=	-1.2079e+06	(J)	S	=	284.62	(J/K)	V	=	37.1	(cc)	Cp	=	152.65	(J/K)
Oxygen	delta	moles	=	4.24706e-05	delta	grams	=	0.00135901
	G	=	-16.52	(J)	H	=	1.98	(J)	S	=	0.01	(J/K)	V	=	5.87	(cc)	Cp	=	0	(J/K)
**********----------**********
Title:	Dummy	Title
T	=	1380	(C)	P	=	5	(kbars)	log(10)	f	O2	=	-6.16	delta	HM	=	-5.22	NNO	=	-0.44	QFM	=	0	COH	=	2.17	IW	=	3.6
Constraint	Flags:	fO2	path	=	QFM	Fractionate	Solids
Liquid	mass	=	100.12	(gm)	density	=	2.7	(gm/cc)	viscosity	=	1.8	(log	10	poise)	(analysis	in	wt	%)
	G	=	-1.67843e+06	(J)	H	=	-1.20943e+06	(J)	S	=	283.7	(J/K)	V	=	37.08	(cc)	Cp	=	152.65	(J/K)
	SiO2	TiO2	Al2O3	Fe2O3	Cr2O3	FeO	MnO	MgO	NiO	CoO	CaO	Na2O	K2O	P2O5	H2O	CO2	SO3	Cl2O-1	F2O-1
	51.55	0.23	18.09	1.19	0	7.64	0.16	10.3	0	0	8.48	2.26	0.11	0	0	0	0	0	0
Total	solids	mass	=	0	(gm)	density	=	0	(gm/cc)
	G	=	0	(J)	H	=	0	(J)	S	=	0	(J/K)	V	=	0	(cc)	Cp	=	0	(J/K)
Summary	of	all	fractionated	phases:	(total	mass	=	0	grams)
Viscosity	of	the	System:	1.8	(log	10	poise)
System	mass	=	100.12	(gm)	density	=	2.7	(gm/cc)
	G	=	-1.67843e+06	(J)	H	=	-1.20943e+06	(J)	S	=	283.7	(J/K)	V	=	37.08	(cc)	Cp	=	152.65	(J/K)
Oxygen	delta	moles	=	4.89912e-05	delta	grams	=	0.00156766
	G	=	-18.92	(J)	H	=	2.26	(J)	S	=	0.01	(J/K)	V	=	6.73	(cc)	Cp	=	0	(J/K)
**********----------**********
Title:	Dummy	Title
T	=	1370	(C)	P	=	5	(kbars)	log(10)	f	O2	=	-6.25	delta	HM	=	-5.22	NNO	=	-0.44	QFM	=	0	COH	=	2.16	IW	=	3.61
Constraint	Flags:	fO2	path	=	QFM	Fractionate	Solids
Liquid	mass	=	100.12	(gm)	density	=	2.7	(gm/cc)	viscosity	=	1.83	(log	10	poise)	(analysis	in	wt	%)
	G	=	-1.6756e+06	(J)	H	=	-1.21096e+06	(J)	S	=	282.77	(J/K)	V	=	37.05	(cc)	Cp	=	152.65	(J/K)
	SiO2	TiO2	Al2O3	Fe2O3	Cr2O3	FeO	MnO	MgO	NiO	CoO	CaO	Na2O	K2O	P2O5	H2O	CO2	SO3	Cl2O-1	F2O-1
	51.55	0.23	18.09	1.19	0	7.64	0.16	10.3	0	0	8.48	2.26	0.11	0	0	0	0	0	0
Total	solids	mass	=	0	(gm)	density	=	0	(gm/cc)
	G	=	0	(J)	H	=	0	(J)	S	=	0	(J/K)	V	=	0	(cc)	Cp	=	0	(J/K)
Summary	of	all	fractionated	phases:	(total	mass	=	0	grams)
Viscosity	of	the	System:	1.83	(log	10	poise)
System	mass	=	100.12	(gm)	density	=	2.7	(gm/cc)
	G	=	-1.6756e+06	(J)	H	=	-1.21096e+06	(J)	S	=	282.77	(J/K)	V	=	37.05	(cc)	Cp	=	152.65	(J/K)
Oxygen	delta	moles	=	5.60074e-05	delta	grams	=	0.00179217
	G	=	-21.49	(J)	H	=	2.57	(J)	S	=	0.01	(J/K)	V	=	7.65	(cc)	Cp	=	0	(J/K)
**********----------**********
Title:	Dummy	Title
T	=	1360	(C)	P	=	5	(kbars)	log(10)	f	O2	=	-6.34	delta	HM	=	-5.22	NNO	=	-0.43	QFM	=	0	COH	=	2.15	IW	=	3.62
Constraint	Flags:	fO2	path	=	QFM	Fractionate	Solids
Liquid	mass	=	100.12	(gm)	density	=	2.7	(gm/cc)	viscosity	=	1.87	(log	10	poise)	(analysis	in	wt	%)
	G	=	-1.67278e+06	(J)	H	=	-1.21249e+06	(J)	S	=	281.84	(J/K)	V	=	37.03	(cc)	Cp	=	152.65	(J/K)
	SiO2	TiO2	Al2O3	Fe2O3	Cr2O3	FeO	MnO	MgO	NiO	CoO	CaO	Na2O	K2O	P2O5	H2O	CO2	SO3	Cl2O-1	F2O-1
	51.55	0.23	18.09	1.2	0	7.63	0.16	10.3	0	0	8.48	2.26	0.11	0	0	0	0	0	0
Total	solids	mass	=	0	(gm)	density	=	0	(gm/cc)
	G	=	0	(J)	H	=	0	(J)	S	=	0	(J/K)	V	=	0	(cc)	Cp	=	0	(J/K)
Summary	of	all	fractionated	phases:	(total	mass	=	0	grams)
Viscosity	of	the	System:	1.87	(log	10	poise)
System	mass	=	100.12	(gm)	density	=	2.7	(gm/cc)
	G	=	-1.67278e+06	(J)	H	=	-1.21249e+06	(J)	S	=	281.84	(J/K)	V	=	37.03	(cc)	Cp	=	152.65	(J/K)
Oxygen	delta	moles	=	6.3533e-05	delta	grams	=	0.00203298
	G	=	-24.21	(J)	H	=	2.89	(J)	S	=	0.02	(J/K)	V	=	8.63	(cc)	Cp	=	0	(J/K)
**********----------**********
Title:	Dummy	Title
T	=	1350	(C)	P	=	5	(kbars)	log(10)	f	O2	=	-6.43	delta	HM	=	-5.22	NNO	=	-0.43	QFM	=	0	COH	=	2.14	IW	=	3.63
Constraint	Flags:	fO2	path	=	QFM	Fractionate	Solids
Liquid	mass	=	100.12	(gm)	density	=	2.71	(gm/cc)	viscosity	=	1.91	(log	10	poise)	(analysis	in	wt	%)
	G	=	-1.66997e+06	(J)	H	=	-1.21402e+06	(J)	S	=	280.9	(J/K)	V	=	37.01	(cc)	Cp	=	152.65	(J/K)
	SiO2	TiO2	Al2O3	Fe2O3	Cr2O3	FeO	MnO	MgO	NiO	CoO	CaO	Na2O	K2O	P2O5	H2O	CO2	SO3	Cl2O-1	F2O-1
	51.55	0.23	18.09	1.2	0	7.63	0.16	10.3	0	0	8.48	2.26	0.11	0	0	0	0	0	0
Total	solids	mass	=	0	(gm)	density	=	0	(gm/cc)
	G	=	0	(J)	H	=	0	(J)	S	=	0	(J/K)	V	=	0	(cc)	Cp	=	0	(J/K)
Summary	of	all	fractionated	phases:	(total	mass	=	0	grams)
Viscosity	of	the	System:	1.91	(log	10	poise)
System	mass	=	100.12	(gm)	density	=	2.71	(gm/cc)
	G	=	-1.66997e+06	(J)	H	=	-1.21402e+06	(J)	S	=	280.9	(J/K)	V	=	37.01	(cc)	Cp	=	152.65	(J/K)
Oxygen	delta	moles	=	7.15822e-05	delta	grams	=	0.00229055
	G	=	-27.09	(J)	H	=	3.23	(J)	S	=	0.02	(J/K)	V	=	9.66	(cc)	Cp	=	0	(J/K)
**********----------**********
Title:	Dummy	Title
T	=	1340	(C)	P	=	5	(kbars)	log(10)	f	O2	=	-6.52	delta	HM	=	-5.22	NNO	=	-0.43	QFM	=	0	COH	=	2.13	IW	=	3.64
Constraint	Flags:	fO2	path	=	QFM	Fractionate	Solids
Liquid	mass	=	98.83	(gm)	density	=	2.71	(gm/cc)	viscosity	=	1.96	(log	10	poise)	(analysis	in	wt	%)
	G	=	-1.64538e+06	(J)	H	=	-1.19964e+06	(J)	S	=	276.32	(J/K)	V	=	36.52	(cc)	Cp	=	150.5	(J/K)
	SiO2	TiO2	Al2O3	Fe2O3	Cr2O3	FeO	MnO	MgO	NiO	CoO	CaO	Na2O	K2O	P2O5	H2O	CO2	SO3	Cl2O-1	F2O-1
	51.5	0.23	18.28	1.2	0	7.63	0.16	10.02	0	0	8.58	2.29	0.11	0	0	0	0	0	0
orthopyroxene	mass	=	1.29	(gm)	density	=	3.19	(gm/cc)	(analysis	in	mole	%)
	opx	Na0.00Ca0.04Fe''0.22Mg1.65Fe'''0.02Ti0.00Al0.15Si1.91O6
	G	=	-21786.3	(J)	H	=	-16447.1	(J)	S	=	3.31	(J/K)	V	=	0.41	(cc)	Cp	=	1.68	(J/K)
	diopside	clinoenstatit	hedenbergite	alumino-buffo	buffonite	essenite	jadeite
	-27.08	96.17	22.19	6.4	-6.26	8.43	0.15
Total	solids	mass	=	1.29	(gm)	density	=	3.19	(gm/cc)
	G	=	-21786.3	(J)	H	=	-16447.1	(J)	S	=	3.31	(J/K)	V	=	0.41	(cc)	Cp	=	1.68	(J/K)
Summary	of	all	fractionated	phases:	(total	mass	=	0	grams)
Viscosity	of	the	System:	1.98	(log	10	poise)
System	mass	=	100.12	(gm)	density	=	2.71	(gm/cc)
	G	=	-1.66717e+06	(J)	H	=	-1.21609e+06	(J)	S	=	279.63	(J/K)	V	=	36.92	(cc)	Cp	=	152.17	(J/K)
Oxygen	delta	moles	=	7.58056e-05	delta	grams	=	0.00242569
	G	=	-28.49	(J)	H	=	3.39	(J)	S	=	0.02	(J/K)	V	=	10.17	(cc)	Cp	=	0	(J/K)
**********----------**********
Title:	Dummy	Title
T	=	1330	(C)	P	=	5	(kbars)	log(10)	f	O2	=	-6.61	delta	HM	=	-5.22	NNO	=	-0.42	QFM	=	0	COH	=	2.12	IW	=	3.65
Constraint	Flags:	fO2	path	=	QFM	Fractionate	Solids
Liquid	mass	=	97.02	(gm)	density	=	2.71	(gm/cc)	viscosity	=	2.03	(log	10	poise)	(analysis	in	wt	%)
	G	=	-1.61228e+06	(J)	H	=	-1.17893e+06	(J)	S	=	270.31	(J/K)	V	=	35.84	(cc)	Cp	=	147.49	(J/K)
	SiO2	TiO2	Al2O3	Fe2O3	Cr2O3	FeO	MnO	MgO	NiO	CoO	CaO	Na2O	K2O	P2O5	H2O	CO2	SO3	Cl2O-1	F2O-1
	51.44	0.24	18.55	1.21	0	7.62	0.16	9.61	0	0	8.72	2.33	0.11	0	0	0	0	0	0
orthopyroxene	mass	=	1.81	(gm)	density	=	3.19	(gm/cc)	(analysis	in	mole	%)
	opx	Na0.00Ca0.04Fe''0.23Mg1.64Fe'''0.02Ti0.00Al0.15Si1.91O6
	G	=	-30388.5	(J)	H	=	-22988.8	(J)	S	=	4.62	(J/K)	V	=	0.57	(cc)	Cp	=	2.34	(J/K)
	diopside	clinoenstatit	hedenbergite	alumino-buffo	buffonite	essenite	jadeite
	-27.84	95.94	22.92	6.59	-6.45	8.68	0.16
Total	solids	mass	=	1.81	(gm)	density	=	3.19	(gm/cc)
	G	=	-30388.5	(J)	H	=	-22988.8	(J)	S	=	4.62	(J/K)	V	=	0.57	(cc)	Cp	=	2.34	(J/K)
Summary	of	all	fractionated	phases:	(total	mass	=	1.29	grams)
orthopyroxene	mass	=	1.29	(gm)	density	=	3.19	(gm/cc)	(analysis	in	mole	%)
	opx	Na0.00Ca0.04Fe''0.22Mg1.65Fe'''0.02Ti0.00Al0.15Si1.91O6
	G	=	-21718.1	(J)	H	=	-16437.2	(J)	S	=	3.29	(J/K)	V	=	0.4	(cc)	Cp	=	1.67	(J/K)
	diopside	clinoenstatit	hedenbergite	alumino-buffo	buffonite	essenite	jadeite
	-27.08	96.17	22.19	6.4	-6.26	8.43	0.15
Viscosity	of	the	System:	2.07	(log	10	poise)
System	mass	=	100.12	(gm)	density	=	2.72	(gm/cc)
	G	=	-1.66438e+06	(J)	H	=	-1.21835e+06	(J)	S	=	278.22	(J/K)	V	=	36.81	(cc)	Cp	=	151.5	(J/K)
Oxygen	delta	moles	=	7.80893e-05	delta	grams	=	0.00249876
	G	=	-29.14	(J)	H	=	3.46	(J)	S	=	0.02	(J/K)	V	=	10.41	(cc)	Cp	=	0	(J/K)
**********----------**********
Title:	Dummy	Title
T	=	1320	(C)	P	=	5	(kbars)	log(10)	f	O2	=	-6.71	delta	HM	=	-5.22	NNO	=	-0.42	QFM	=	0	COH	=	2.11	IW	=	3.67
Constraint	Flags:	fO2	path	=	QFM	Fractionate	Solids
Liquid	mass	=	95.3	(gm)	density	=	2.71	(gm/cc)	viscosity	=	2.09	(log	10	poise)	(analysis	in	wt	%)
	G	=	-1.58076e+06	(J)	H	=	-1.15925e+06	(J)	S	=	264.58	(J/K)	V	=	35.2	(cc)	Cp	=	144.63	(J/K)
	SiO2	TiO2	Al2O3	Fe2O3	Cr2O3	FeO	MnO	MgO	NiO	CoO	CaO	Na2O	K2O	P2O5	H2O	CO2	SO3	Cl2O-1	F2O-1
	51.38	0.24	18.81	1.22	0	7.62	0.17	9.22	0	0	8.86	2.37	0.12	0	0	0	0	0	0
orthopyroxene	mass	=	1.72	(gm)	density	=	3.2	(gm/cc)	(analysis	in	mole	%)
	opx	Na0.00Ca0.04Fe''0.24Mg1.63Fe'''0.02Ti0.00Al0.16Si1.91O6
	G	=	-28856.3	(J)	H	=	-21874.9	(J)	S	=	4.38	(J/K)	V	=	0.54	(cc)	Cp	=	2.23	(J/K)
	diopside	clinoenstatit	hedenbergite	alumino-buffo	buffonite	essenite	jadeite
	-28.6	95.69	23.67	6.79	-6.64	8.92	0.17
Total	solids	mass	=	1.72	(gm)	density	=	3.2	(gm/cc)
	G	=	-28856.3	(J)	H	=	-21874.9	(J)	S	=	4.38	(J/K)	V	=	0.54	(cc)	Cp	=	2.23	(J/K)
Summary	of	all	fractionated	phases:	(total	mass	=	3.09	grams)
orthopyroxene	mass	=	3.09	(gm)	density	=	3.19	(gm/cc)	(analysis	in	mole	%)
	opx	Na0.00Ca0.04Fe''0.23Mg1.65Fe'''0.02Ti0.00Al0.15Si1.91O6
	G	=	-51992.4	(J)	H	=	-39439.4	(J)	S	=	7.88	(J/K)	V	=	0.97	(cc)	Cp	=	4.01	(J/K)
	diopside	clinoenstatit	hedenbergite	alumino-buffo	buffonite	essenite	jadeite
	-27.52	96.04	22.62	6.51	-6.37	8.57	0.16
Viscosity	of	the	System:	2.17	(log	10	poise)
System	mass	=	100.12	(gm)	density	=	2.73	(gm/cc)
	G	=	-1.66161e+06	(J)	H	=	-1.22057e+06	(J)	S	=	276.84	(J/K)	V	=	36.71	(cc)	Cp	=	150.86	(J/K)
Oxygen	delta	moles	=	8.03846e-05	delta	grams	=	0.00257221
	G	=	-29.79	(J)	H	=	3.54	(J)	S	=	0.02	(J/K)	V	=	10.65	(cc)	Cp	=	0	(J/K)
**********----------**********
Title:	Dummy	Title
T	=	1310	(C)	P	=	5	(kbars)	log(10)	f	O2	=	-6.8	delta	HM	=	-5.22	NNO	=	-0.41	QFM	=	0	COH	=	2.1	IW	=	3.68
Constraint	Flags:	fO2	path	=	QFM	Fractionate	Solids
Liquid	mass	=	93.66	(gm)	density	=	2.71	(gm/cc)	viscosity	=	2.16	(log	10	poise)	(analysis	in	wt	%)
	G	=	-1.55072e+06	(J)	H	=	-1.14054e+06	(J)	S	=	259.09	(J/K)	V	=	34.59	(cc)	Cp	=	141.91	(J/K)
	SiO2	TiO2	Al2O3	Fe2O3	Cr2O3	FeO	MnO	MgO	NiO	CoO	CaO	Na2O	K2O	P2O5	H2O	CO2	SO3	Cl2O-1	F2O-1
	51.33	0.24	19.07	1.23	0	7.6	0.17	8.84	0	0	8.99	2.41	0.12	0	0	0	0	0	0
orthopyroxene	mass	=	1.64	(gm)	density	=	3.2	(gm/cc)	(analysis	in	mole	%)
	opx	Na0.00Ca0.04Fe''0.24Mg1.62Fe'''0.02Ti0.00Al0.16Si1.91O6
	G	=	-27434	(J)	H	=	-20839.4	(J)	S	=	4.17	(J/K)	V	=	0.51	(cc)	Cp	=	2.12	(J/K)
	diopside	clinoenstatit	hedenbergite	alumino-buffo	buffonite	essenite	jadeite
	-29.37	95.42	24.45	6.99	-6.84	9.17	0.18
Total	solids	mass	=	1.64	(gm)	density	=	3.2	(gm/cc)
	G	=	-27434	(J)	H	=	-20839.4	(J)	S	=	4.17	(J/K)	V	=	0.51	(cc)	Cp	=	2.12	(J/K)
Summary	of	all	fractionated	phases:	(total	mass	=	4.81	grams)
orthopyroxene	mass	=	4.81	(gm)	density	=	3.2	(gm/cc)	(analysis	in	mole	%)
	opx	Na0.00Ca0.04Fe''0.23Mg1.64Fe'''0.02Ti0.00Al0.15Si1.91O6
	G	=	-80691.3	(J)	H	=	-61349.8	(J)	S	=	12.22	(J/K)	V	=	1.51	(cc)	Cp	=	6.22	(J/K)
	diopside	clinoenstatit	hedenbergite	alumino-buffo	buffonite	essenite	jadeite
	-27.91	95.91	22.99	6.61	-6.47	8.7	0.16
Viscosity	of	the	System:	2.26	(log	10	poise)
System	mass	=	100.12	(gm)	density	=	2.73	(gm/cc)
	G	=	-1.65885e+06	(J)	H	=	-1.22273e+06	(J)	S	=	275.47	(J/K)	V	=	36.61	(cc)	Cp	=	150.25	(J/K)
Oxygen	delta	moles	=	8.26147e-05	delta	grams	=	0.00264357
	G	=	-30.4	(J)	H	=	3.6	(J)	S	=	0.02	(J/K)	V	=	10.87	(cc)	Cp	=	0	(J/K)
**********----------**********
Title:	Dummy	Title
T	=	1300	(C)	P	=	5	(kbars)	log(10)	f	O2	=	-6.9	delta	HM	=	-5.22	NNO	=	-0.41	QFM	=	0	COH	=	2.09	IW	=	3.69
Constraint	Flags:	fO2	path	=	QFM	Fractionate	Solids
Liquid	mass	=	92.1	(gm)	density	=	2.71	(gm/cc)	viscosity	=	2.22	(log	10	poise)	(analysis	in	wt	%)
	G	=	-1.52206e+06	(J)	H	=	-1.12274e+06	(J)	S	=	253.84	(J/K)	V	=	34	(cc)	Cp	=	139.31	(J/K)
	SiO2	TiO2	Al2O3	Fe2O3	Cr2O3	FeO	MnO	MgO	NiO	CoO	CaO	Na2O	K2O	P2O5	H2O	CO2	SO3	Cl2O-1	F2O-1
	51.27	0.25	19.33	1.23	0	7.58	0.17	8.47	0	0	9.12	2.45	0.12	0	0	0	0	0	0
orthopyroxene	mass	=	1.57	(gm)	density	=	3.21	(gm/cc)	(analysis	in	mole	%)
	opx	Na0.00Ca0.05Fe''0.25Mg1.60Fe'''0.02Ti0.00Al0.17Si1.90O6
	G	=	-26112.4	(J)	H	=	-19876	(J)	S	=	3.96	(J/K)	V	=	0.49	(cc)	Cp	=	2.02	(J/K)
	diopside	clinoenstatit	hedenbergite	alumino-buffo	buffonite	essenite	jadeite
	-30.16	95.13	25.27	7.18	-7.03	9.42	0.19
Total	solids	mass	=	1.57	(gm)	density	=	3.21	(gm/cc)
	G	=	-26112.4	(J)	H	=	-19876	(J)	S	=	3.96	(J/K)	V	=	0.49	(cc)	Cp	=	2.02	(J/K)
Summary	of	all	fractionated	phases:	(total	mass	=	6.46	grams)
orthopyroxene	mass	=	6.46	(gm)	density	=	3.2	(gm/cc)	(analysis	in	mole	%)
	opx	Na0.00Ca0.04Fe''0.23Mg1.63Fe'''0.02Ti0.00Al0.16Si1.91O6
	G	=	-107927	(J)	H	=	-82246	(J)	S	=	16.32	(J/K)	V	=	2.02	(cc)	Cp	=	8.33	(J/K)
	diopside	clinoenstatit	hedenbergite	alumino-buffo	buffonite	essenite	jadeite
	-28.28	95.79	23.36	6.71	-6.56	8.82	0.16
Viscosity	of	the	System:	2.35	(log	10	poise)
System	mass	=	100.12	(gm)	density	=	2.74	(gm/cc)
	G	=	-1.6561e+06	(J)	H	=	-1.22486e+06	(J)	S	=	274.13	(J/K)	V	=	36.51	(cc)	Cp	=	149.66	(J/K)
Oxygen	delta	moles	=	8.47026e-05	delta	grams	=	0.00271038
	G	=	-30.95	(J)	H	=	3.66	(J)	S	=	0.02	(J/K)	V	=	11.08	(cc)	Cp	=	0	(J/K)
**********----------**********
Title:	Dummy	Title
T	=	1290	(C)	P	=	5	(kbars)	log(10)	f	O2	=	-6.99	delta	HM	=	-5.22	NNO	=	-0.41	QFM	=	0	COH	=	2.08	IW	=	3.7
Constraint	Flags:	fO2	path	=	QFM	Fractionate	Solids
Liquid	mass	=	90.6	(gm)	density	=	2.71	(gm/cc)	viscosity	=	2.29	(log	10	poise)	(analysis	in	wt	%)
	G	=	-1.49468e+06	(J)	H	=	-1.10577e+06	(J)	S	=	248.8	(J/K)	V	=	33.45	(cc)	Cp	=	136.83	(J/K)
	SiO2	TiO2	Al2O3	Fe2O3	Cr2O3	FeO	MnO	MgO	NiO	CoO	CaO	Na2O	K2O	P2O5	H2O	CO2	SO3	Cl2O-1	F2O-1
	51.22	0.25	19.58	1.24	0	7.56	0.18	8.11	0	0	9.25	2.49	0.12	0	0	0	0	0	0
orthopyroxene	mass	=	1.5	(gm)	density	=	3.21	(gm/cc)	(analysis	in	mole	%)
	opx	Na0.00Ca0.05Fe''0.26Mg1.59Fe'''0.02Ti0.00Al0.17Si1.90O6
	G	=	-24883.3	(J)	H	=	-18978.9	(J)	S	=	3.78	(J/K)	V	=	0.47	(cc)	Cp	=	1.93	(J/K)
	diopside	clinoenstatit	hedenbergite	alumino-buffo	buffonite	essenite	jadeite
	-30.95	94.82	26.11	7.38	-7.22	9.66	0.2
Total	solids	mass	=	1.5	(gm)	density	=	3.21	(gm/cc)
	G	=	-24883.3	(J)	H	=	-18978.9	(J)	S	=	3.78	(J/K)	V	=	0.47	(cc)	Cp	=	1.93	(J/K)
Summary	of	all	fractionated	phases:	(total	mass	=	8.02	grams)
orthopyroxene	mass	=	8.02	(gm)	density	=	3.2	(gm/cc)	(analysis	in	mole	%)
	opx	Na0.00Ca0.04Fe''0.24Mg1.63Fe'''0.02Ti0.00Al0.16Si1.91O6
	G	=	-133802	(J)	H	=	-102199	(J)	S	=	20.22	(J/K)	V	=	2.5	(cc)	Cp	=	10.34	(J/K)
	diopside	clinoenstatit	hedenbergite	alumino-buffo	buffonite	essenite	jadeite
	-28.64	95.66	23.73	6.8	-6.65	8.93	0.17
Viscosity	of	the	System:	2.44	(log	10	poise)
System	mass	=	100.12	(gm)	density	=	2.75	(gm/cc)
	G	=	-1.65337e+06	(J)	H	=	-1.22695e+06	(J)	S	=	272.8	(J/K)	V	=	36.42	(cc)	Cp	=	149.1	(J/K)
Oxygen	delta	moles	=	8.65704e-05	delta	grams	=	0.00277015
	G	=	-31.41	(J)	H	=	3.71	(J)	S	=	0.02	(J/K)	V	=	11.25	(cc)	Cp	=	0	(J/K)
**********----------**********
Title:	Dummy	Title
T	=	1280	(C)	P	=	5	(kbars)	log(10)	f	O2	=	-7.09	delta	HM	=	-5.22	NNO	=	-0.4	QFM	=	0	COH	=	2.07	IW	=	3.71
Constraint	Flags:	fO2	path	=	QFM	Fractionate	Solids
Liquid	mass	=	89.16	(gm)	density	=	2.71	(gm/cc)	viscosity	=	2.35	(log	10	poise)	(analysis	in	wt	%)
	G	=	-1.4685e+06	(J)	H	=	-1.08958e+06	(J)	S	=	243.97	(J/K)	V	=	32.91	(cc)	Cp	=	134.46	(J/K)
	SiO2	TiO2	Al2O3	Fe2O3	Cr2O3	FeO	MnO	MgO	NiO	CoO	CaO	Na2O	K2O	P2O5	H2O	CO2	SO3	Cl2O-1	F2O-1
	51.18	0.25	19.82	1.24	0	7.53	0.18	7.75	0	0	9.38	2.53	0.12	0	0	0	0	0	0
orthopyroxene	mass	=	1.44	(gm)	density	=	3.22	(gm/cc)	(analysis	in	mole	%)
	opx	Na0.00Ca0.05Fe''0.27Mg1.57Fe'''0.02Ti0.00Al0.18Si1.90O6
	G	=	-23739.8	(J)	H	=	-18143.2	(J)	S	=	3.6	(J/K)	V	=	0.45	(cc)	Cp	=	1.84	(J/K)
	diopside	clinoenstatit	hedenbergite	alumino-buffo	buffonite	essenite	jadeite
	-31.74	94.48	26.99	7.57	-7.4	9.9	0.21
Total	solids	mass	=	1.44	(gm)	density	=	3.22	(gm/cc)
	G	=	-23739.8	(J)	H	=	-18143.2	(J)	S	=	3.6	(J/K)	V	=	0.45	(cc)	Cp	=	1.84	(J/K)
Summary	of	all	fractionated	phases:	(total	mass	=	9.52	grams)
orthopyroxene	mass	=	9.52	(gm)	density	=	3.21	(gm/cc)	(analysis	in	mole	%)
	opx	Na0.00Ca0.04Fe''0.24Mg1.62Fe'''0.02Ti0.00Al0.16Si1.91O6
	G	=	-158411	(J)	H	=	-121273	(J)	S	=	23.91	(J/K)	V	=	2.97	(cc)	Cp	=	12.25	(J/K)
	diopside	clinoenstatit	hedenbergite	alumino-buffo	buffonite	essenite	jadeite
	-29.01	95.53	24.11	6.89	-6.74	9.05	0.17
Viscosity	of	the	System:	2.53	(log	10	poise)
System	mass	=	100.12	(gm)	density	=	2.76	(gm/cc)
	G	=	-1.65065e+06	(J)	H	=	-1.22899e+06	(J)	S	=	271.48	(J/K)	V	=	36.33	(cc)	Cp	=	148.56	(J/K)
Oxygen	delta	moles	=	8.8139e-05	delta	grams	=	0.00282034
	G	=	-31.75	(J)	H	=	3.75	(J)	S	=	0.02	(J/K)	V	=	11.38	(cc)	Cp	=	0	(J/K)
**********----------**********
Title:	Dummy	Title
T	=	1270	(C)	P	=	5	(kbars)	log(10)	f	O2	=	-7.19	delta	HM	=	-5.22	NNO	=	-0.4	QFM	=	0	COH	=	2.06	IW	=	3.73
Constraint	Flags:	fO2	path	=	QFM	Fractionate	Solids
Liquid	mass	=	87.79	(gm)	density	=	2.71	(gm/cc)	viscosity	=	2.42	(log	10	poise)	(analysis	in	wt	%)
	G	=	-1.44342e+06	(J)	H	=	-1.07411e+06	(J)	S	=	239.32	(J/K)	V	=	32.4	(cc)	Cp	=	132.2	(J/K)
	SiO2	TiO2	Al2O3	Fe2O3	Cr2O3	FeO	MnO	MgO	NiO	CoO	CaO	Na2O	K2O	P2O5	H2O	CO2	SO3	Cl2O-1	F2O-1
	51.14	0.26	20.07	1.25	0	7.5	0.18	7.41	0	0	9.5	2.57	0.13	0	0	0	0	0	0
orthopyroxene	mass	=	1.38	(gm)	density	=	3.23	(gm/cc)	(analysis	in	mole	%)
	opx	Na0.00Ca0.06Fe''0.28Mg1.56Fe'''0.03Ti0.00Al0.18Si1.90O6
	G	=	-22675.7	(J)	H	=	-17364.5	(J)	S	=	3.44	(J/K)	V	=	0.43	(cc)	Cp	=	1.76	(J/K)
	diopside	clinoenstatit	hedenbergite	alumino-buffo	buffonite	essenite	jadeite
	-32.53	94.1	27.91	7.76	-7.59	10.14	0.22
Total	solids	mass	=	1.38	(gm)	density	=	3.23	(gm/cc)
	G	=	-22675.7	(J)	H	=	-17364.5	(J)	S	=	3.44	(J/K)	V	=	0.43	(cc)	Cp	=	1.76	(J/K)
Summary	of	all	fractionated	phases:	(total	mass	=	10.96	grams)
orthopyroxene	mass	=	10.96	(gm)	density	=	3.21	(gm/cc)	(analysis	in	mole	%)
	opx	Na0.00Ca0.04Fe''0.24Mg1.61Fe'''0.02Ti0.00Al0.16Si1.91O6
	G	=	-181841	(J)	H	=	-139531	(J)	S	=	27.42	(J/K)	V	=	3.41	(cc)	Cp	=	14.08	(J/K)
	diopside	clinoenstatit	hedenbergite	alumino-buffo	buffonite	essenite	jadeite
	-29.36	95.39	24.48	6.98	-6.83	9.16	0.18
Viscosity	of	the	System:	2.63	(log	10	poise)
System	mass	=	100.12	(gm)	density	=	2.76	(gm/cc)
	G	=	-1.64794e+06	(J)	H	=	-1.23101e+06	(J)	S	=	270.18	(J/K)	V	=	36.24	(cc)	Cp	=	148.04	(J/K)
Oxygen	delta	moles	=	8.93272e-05	delta	grams	=	0.00285836
	G	=	-31.95	(J)	H	=	3.77	(J)	S	=	0.02	(J/K)	V	=	11.46	(cc)	Cp	=	0	(J/K)
**********----------**********
Title:	Dummy	Title
T	=	1260	(C)	P	=	5	(kbars)	log(10)	f	O2	=	-7.29	delta	HM	=	-5.22	NNO	=	-0.39	QFM	=	0	COH	=	2.05	IW	=	3.74
Constraint	Flags:	fO2	path	=	QFM	Fractionate	Solids
Liquid	mass	=	68.84	(gm)	density	=	2.72	(gm/cc)	viscosity	=	2.46	(log	10	poise)	(analysis	in	wt	%)
	G	=	-1.11871e+06	(J)	H	=	-832270	(J)	S	=	186.83	(J/K)	V	=	25.3	(cc)	Cp	=	102.85	(J/K)
	SiO2	TiO2	Al2O3	Fe2O3	Cr2O3	FeO	MnO	MgO	NiO	CoO	CaO	Na2O	K2O	P2O5	H2O	CO2	SO3	Cl2O-1	F2O-1
	51.2	0.33	19.28	1.43	0	8.65	0.23	6.8	0	0	9.19	2.74	0.16	0	0	0	0	0	0
orthopyroxene	mass	=	6.34	(gm)	density	=	3.24	(gm/cc)	(analysis	in	mole	%)
	opx	Na0.00Ca0.06Fe''0.32Mg1.52Fe'''0.03Ti0.00Al0.17Si1.90O6
	G	=	-103278	(J)	H	=	-79124.1	(J)	S	=	15.75	(J/K)	V	=	1.96	(cc)	Cp	=	8.05	(J/K)
	diopside	clinoenstatit	hedenbergite	alumino-buffo	buffonite	essenite	jadeite
	-35.33	93.54	31.55	7.33	-7.14	9.82	0.24
feldspar	mass	=	12.6	(gm)	density	=	2.67	(gm/cc)	(analysis	in	mole	%)
	K0.00Na0.26Ca0.74Al1.74Si2.26O8
	G	=	-219013	(J)	H	=	-170715	(J)	S	=	31.5	(J/K)	V	=	4.71	(cc)	Cp	=	15.61	(J/K)
	albite	anorthite	sanidine
	25.86	74.04	0.1
Total	solids	mass	=	18.95	(gm)	density	=	2.84	(gm/cc)
	G	=	-322291	(J)	H	=	-249839	(J)	S	=	47.26	(J/K)	V	=	6.67	(cc)	Cp	=	23.66	(J/K)
Summary	of	all	fractionated	phases:	(total	mass	=	12.33	grams)
orthopyroxene	mass	=	12.33	(gm)	density	=	3.21	(gm/cc)	(analysis	in	mole	%)
	opx	Na0.00Ca0.05Fe''0.25Mg1.61Fe'''0.02Ti0.00Al0.17Si1.91O6
	G	=	-204175	(J)	H	=	-157027	(J)	S	=	30.75	(J/K)	V	=	3.84	(cc)	Cp	=	15.82	(J/K)
	diopside	clinoenstatit	hedenbergite	alumino-buffo	buffonite	essenite	jadeite
	-29.71	95.25	24.86	7.06	-6.91	9.27	0.18
Viscosity	of	the	System:	3.23	(log	10	poise)
System	mass	=	100.12	(gm)	density	=	2.8	(gm/cc)
	G	=	-1.64518e+06	(J)	H	=	-1.23914e+06	(J)	S	=	264.84	(J/K)	V	=	35.81	(cc)	Cp	=	142.33	(J/K)
Oxygen	delta	moles	=	-5.88758e-05	delta	grams	=	-0.00188395
	G	=	20.9	(J)	H	=	-2.46	(J)	S	=	-0.02	(J/K)	V	=	-7.5	(cc)	Cp	=	0	(J/K)
**********----------**********
Title:	Dummy	Title
T	=	1250	(C)	P	=	5	(kbars)	log(10)	f	O2	=	-7.4	delta	HM	=	-5.22	NNO	=	-0.39	QFM	=	0	COH	=	2.04	IW	=	3.75
Constraint	Flags:	fO2	path	=	QFM	Fractionate	Solids
Liquid	mass	=	51.56	(gm)	density	=	2.73	(gm/cc)	viscosity	=	2.5	(log	10	poise)	(analysis	in	wt	%)
	G	=	-826717	(J)	H	=	-614544	(J)	S	=	139.3	(J/K)	V	=	18.86	(cc)	Cp	=	76.31	(J/K)
	SiO2	TiO2	Al2O3	Fe2O3	Cr2O3	FeO	MnO	MgO	NiO	CoO	CaO	Na2O	K2O	P2O5	H2O	CO2	SO3	Cl2O-1	F2O-1
	51.31	0.43	18.42	1.63	0	9.98	0.31	6.08	0	0	8.68	2.96	0.2	0	0	0	0	0	0
clinopyroxene	mass	=	6.44	(gm)	density	=	3.27	(gm/cc)	(analysis	in	mole	%)
	cpx	Na0.01Ca0.17Fe''0.40Mg1.29Fe'''0.04Ti0.00Al0.21Si1.88O6
	G	=	-102017	(J)	H	=	-77836.2	(J)	S	=	15.88	(J/K)	V	=	1.97	(cc)	Cp	=	7.96	(J/K)
	diopside	clinoenstatit	hedenbergite	alumino-buffo	buffonite	essenite	jadeite
	-36	82.6	40.34	8.58	-8.27	12.03	0.73
feldspar	mass	=	10.84	(gm)	density	=	2.67	(gm/cc)	(analysis	in	mole	%)
	K0.00Na0.29Ca0.71Al1.71Si2.29O8
	G	=	-188117	(J)	H	=	-146886	(J)	S	=	27.07	(J/K)	V	=	4.06	(cc)	Cp	=	13.42	(J/K)
	albite	anorthite	sanidine
	28.93	70.92	0.15
Total	solids	mass	=	17.28	(gm)	density	=	2.86	(gm/cc)
	G	=	-290134	(J)	H	=	-224722	(J)	S	=	42.95	(J/K)	V	=	6.03	(cc)	Cp	=	21.38	(J/K)
Summary	of	all	fractionated	phases:	(total	mass	=	31.27	grams)
orthopyroxene	mass	=	18.67	(gm)	density	=	3.22	(gm/cc)	(analysis	in	mole	%)
	opx	Na0.00Ca0.05Fe''0.27Mg1.58Fe'''0.02Ti0.00Al0.17Si1.90O6
	G	=	-306956	(J)	H	=	-236362	(J)	S	=	46.35	(J/K)	V	=	5.79	(cc)	Cp	=	23.85	(J/K)
	diopside	clinoenstatit	hedenbergite	alumino-buffo	buffonite	essenite	jadeite
	-31.61	94.67	27.12	7.15	-6.99	9.45	0.2
feldspar	mass	=	12.6	(gm)	density	=	2.67	(gm/cc)	(analysis	in	mole	%)
	K0.00Na0.26Ca0.74Al1.74Si2.26O8
	G	=	-218651	(J)	H	=	-170834	(J)	S	=	31.39	(J/K)	V	=	4.71	(cc)	Cp	=	15.59	(J/K)
	albite	anorthite	sanidine
	25.86	74.04	0.1
Viscosity	of	the	System:	4.87	(log	10	poise)
System	mass	=	100.11	(gm)	density	=	2.83	(gm/cc)
	G	=	-1.64246e+06	(J)	H	=	-1.24646e+06	(J)	S	=	259.99	(J/K)	V	=	35.4	(cc)	Cp	=	137.13	(J/K)
Oxygen	delta	moles	=	-0.000230705	delta	grams	=	-0.0073823
	G	=	81.31	(J)	H	=	-9.56	(J)	S	=	-0.06	(J/K)	V	=	-29.22	(cc)	Cp	=	-0.01	(J/K)
**********----------**********
Title:	Dummy	Title
T	=	1240	(C)	P	=	5	(kbars)	log(10)	f	O2	=	-7.5	delta	HM	=	-5.22	NNO	=	-0.38	QFM	=	0	COH	=	2.03	IW	=	3.76
Constraint	Flags:	fO2	path	=	QFM	Fractionate	Solids
Liquid	mass	=	40.93	(gm)	density	=	2.75	(gm/cc)	viscosity	=	2.54	(log	10	poise)	(analysis	in	wt	%)
	G	=	-647843	(J)	H	=	-481280	(J)	S	=	110.08	(J/K)	V	=	14.89	(cc)	Cp	=	60.06	(J/K)
	SiO2	TiO2	Al2O3	Fe2O3	Cr2O3	FeO	MnO	MgO	NiO	CoO	CaO	Na2O	K2O	P2O5	H2O	CO2	SO3	Cl2O-1	F2O-1
	51.34	0.53	17.61	1.82	0	11.25	0.39	5.46	0	0	8.23	3.12	0.25	0	0	0	0	0	0
clinopyroxene	mass	=	3.94	(gm)	density	=	3.29	(gm/cc)	(analysis	in	mole	%)
	cpx	Na0.01Ca0.17Fe''0.45Mg1.24Fe'''0.04Ti0.00Al0.21Si1.88O6
	G	=	-61690.3	(J)	H	=	-47075.5	(J)	S	=	9.66	(J/K)	V	=	1.2	(cc)	Cp	=	4.84	(J/K)
	diopside	clinoenstatit	hedenbergite	alumino-buffo	buffonite	essenite	jadeite
	-39.89	82.1	44.52	8.36	-8	12.11	0.79
feldspar	mass	=	6.68	(gm)	density	=	2.66	(gm/cc)	(analysis	in	mole	%)
	K0.00Na0.32Ca0.68Al1.68Si2.32O8
	G	=	-115819	(J)	H	=	-90595.1	(J)	S	=	16.67	(J/K)	V	=	2.51	(cc)	Cp	=	8.27	(J/K)
	albite	anorthite	sanidine
	31.81	67.98	0.21
Total	solids	mass	=	10.63	(gm)	density	=	2.86	(gm/cc)
	G	=	-177510	(J)	H	=	-137671	(J)	S	=	26.33	(J/K)	V	=	3.71	(cc)	Cp	=	13.11	(J/K)
Summary	of	all	fractionated	phases:	(total	mass	=	48.55	grams)
orthopyroxene	mass	=	18.67	(gm)	density	=	3.23	(gm/cc)	(analysis	in	mole	%)
	opx	Na0.00Ca0.05Fe''0.27Mg1.58Fe'''0.02Ti0.00Al0.17Si1.90O6
	G	=	-306493	(J)	H	=	-236600	(J)	S	=	46.19	(J/K)	V	=	5.79	(cc)	Cp	=	23.83	(J/K)
	diopside	clinoenstatit	hedenbergite	alumino-buffo	buffonite	essenite	jadeite
	-31.61	94.67	27.12	7.15	-6.99	9.45	0.2
clinopyroxene	mass	=	6.44	(gm)	density	=	3.27	(gm/cc)	(analysis	in	mole	%)
	cpx	Na0.01Ca0.17Fe''0.40Mg1.29Fe'''0.04Ti0.00Al0.21Si1.88O6
	G	=	-101824	(J)	H	=	-77889.5	(J)	S	=	15.82	(J/K)	V	=	1.97	(cc)	Cp	=	7.95	(J/K)
	diopside	clinoenstatit	hedenbergite	alumino-buffo	buffonite	essenite	jadeite
	-36	82.6	40.34	8.58	-8.27	12.03	0.73
feldspar	mass	=	23.44	(gm)	density	=	2.67	(gm/cc)	(analysis	in	mole	%)
	K0.00Na0.27Ca0.73Al1.73Si2.27O8
	G	=	-406138	(J)	H	=	-317972	(J)	S	=	58.27	(J/K)	V	=	8.77	(cc)	Cp	=	28.98	(J/K)
	albite	anorthite	sanidine
	27.28	72.6	0.13
Viscosity	of	the	System	cannot	be	computed.
System	mass	=	100.11	(gm)	density	=	2.85	(gm/cc)
	G	=	-1.63981e+06	(J)	H	=	-1.25141e+06	(J)	S	=	256.68	(J/K)	V	=	35.14	(cc)	Cp	=	133.93	(J/K)
Oxygen	delta	moles	=	-0.000349855	delta	grams	=	-0.0111949
	G	=	122.41	(J)	H	=	-14.37	(J)	S	=	-0.09	(J/K)	V	=	-44.01	(cc)	Cp	=	-0.01	(J/K)
**********----------**********
Title:	Dummy	Title
T	=	1230	(C)	P	=	5	(kbars)	log(10)	f	O2	=	-7.6	delta	HM	=	-5.22	NNO	=	-0.38	QFM	=	0	COH	=	2.02	IW	=	3.78
Constraint	Flags:	fO2	path	=	QFM	Fractionate	Solids
Liquid	mass	=	33.84	(gm)	density	=	2.76	(gm/cc)	viscosity	=	2.56	(log	10	poise)	(analysis	in	wt	%)
	G	=	-528807	(J)	H	=	-392676	(J)	S	=	90.56	(J/K)	V	=	12.25	(cc)	Cp	=	49.26	(J/K)
	SiO2	TiO2	Al2O3	Fe2O3	Cr2O3	FeO	MnO	MgO	NiO	CoO	CaO	Na2O	K2O	P2O5	H2O	CO2	SO3	Cl2O-1	F2O-1
	51.31	0.64	16.84	1.99	0	12.45	0.47	4.91	0	0	7.84	3.25	0.3	0	0	0	0	0	0
clinopyroxene	mass	=	2.61	(gm)	density	=	3.3	(gm/cc)	(analysis	in	mole	%)
	cpx	Na0.01Ca0.17Fe''0.49Mg1.20Fe'''0.04Ti0.00Al0.21Si1.87O6
	G	=	-40416.4	(J)	H	=	-30848.4	(J)	S	=	6.37	(J/K)	V	=	0.79	(cc)	Cp	=	3.19	(J/K)
	diopside	clinoenstatit	hedenbergite	alumino-buffo	buffonite	essenite	jadeite
	-43.83	81.7	48.65	8.16	-7.73	12.21	0.85
feldspar	mass	=	4.48	(gm)	density	=	2.66	(gm/cc)	(analysis	in	mole	%)
	K0.00Na0.35Ca0.65Al1.65Si2.35O8
	G	=	-77560.7	(J)	H	=	-60779.3	(J)	S	=	11.16	(J/K)	V	=	1.69	(cc)	Cp	=	5.54	(J/K)
	albite	anorthite	sanidine
	34.51	65.21	0.28
Total	solids	mass	=	7.1	(gm)	density	=	2.86	(gm/cc)
	G	=	-117977	(J)	H	=	-91627.7	(J)	S	=	17.53	(J/K)	V	=	2.48	(cc)	Cp	=	8.73	(J/K)
Summary	of	all	fractionated	phases:	(total	mass	=	59.17	grams)
orthopyroxene	mass	=	18.67	(gm)	density	=	3.23	(gm/cc)	(analysis	in	mole	%)
	opx	Na0.00Ca0.05Fe''0.27Mg1.58Fe'''0.02Ti0.00Al0.17Si1.90O6
	G	=	-306032	(J)	H	=	-236839	(J)	S	=	46.03	(J/K)	V	=	5.79	(cc)	Cp	=	23.81	(J/K)
	diopside	clinoenstatit	hedenbergite	alumino-buffo	buffonite	essenite	jadeite
	-31.61	94.67	27.12	7.15	-6.99	9.45	0.2
clinopyroxene	mass	=	10.38	(gm)	density	=	3.28	(gm/cc)	(analysis	in	mole	%)
	cpx	Na0.01Ca0.17Fe''0.42Mg1.28Fe'''0.04Ti0.00Al0.21Si1.88O6
	G	=	-163227	(J)	H	=	-125067	(J)	S	=	25.39	(J/K)	V	=	3.17	(cc)	Cp	=	12.78	(J/K)
	diopside	clinoenstatit	hedenbergite	alumino-buffo	buffonite	essenite	jadeite
	-37.47	82.41	41.92	8.5	-8.17	12.06	0.75
feldspar	mass	=	30.12	(gm)	density	=	2.67	(gm/cc)	(analysis	in	mole	%)
	K0.00Na0.28Ca0.72Al1.72Si2.28O8
	G	=	-521162	(J)	H	=	-408902	(J)	S	=	74.68	(J/K)	V	=	11.28	(cc)	Cp	=	37.21	(J/K)
	albite	anorthite	sanidine
	28.29	71.57	0.14
Viscosity	of	the	System	cannot	be	computed.
System	mass	=	100.1	(gm)	density	=	2.86	(gm/cc)
	G	=	-1.63721e+06	(J)	H	=	-1.25511e+06	(J)	S	=	254.2	(J/K)	V	=	34.96	(cc)	Cp	=	131.79	(J/K)
Oxygen	delta	moles	=	-0.000438118	delta	grams	=	-0.0140192
	G	=	152.15	(J)	H	=	-17.83	(J)	S	=	-0.11	(J/K)	V	=	-54.75	(cc)	Cp	=	-0.02	(J/K)
**********----------**********
Title:	Dummy	Title
T	=	1220	(C)	P	=	5	(kbars)	log(10)	f	O2	=	-7.71	delta	HM	=	-5.22	NNO	=	-0.37	QFM	=	0	COH	=	2.01	IW	=	3.79
Constraint	Flags:	fO2	path	=	QFM	Fractionate	Solids
Liquid	mass	=	28.77	(gm)	density	=	2.78	(gm/cc)	viscosity	=	2.58	(log	10	poise)	(analysis	in	wt	%)
	G	=	-444040	(J)	H	=	-329631	(J)	S	=	76.62	(J/K)	V	=	10.36	(cc)	Cp	=	41.57	(J/K)
	SiO2	TiO2	Al2O3	Fe2O3	Cr2O3	FeO	MnO	MgO	NiO	CoO	CaO	Na2O	K2O	P2O5	H2O	CO2	SO3	Cl2O-1	F2O-1
	51.24	0.75	16.09	2.15	0	13.62	0.56	4.43	0	0	7.49	3.34	0.34	0	0	0	0	0	0
clinopyroxene	mass	=	1.86	(gm)	density	=	3.32	(gm/cc)	(analysis	in	mole	%)
	cpx	Na0.01Ca0.18Fe''0.53Mg1.15Fe'''0.05Ti0.00Al0.21Si1.87O6
	G	=	-28372.2	(J)	H	=	-21660.9	(J)	S	=	4.49	(J/K)	V	=	0.56	(cc)	Cp	=	2.25	(J/K)
	diopside	clinoenstatit	hedenbergite	alumino-buffo	buffonite	essenite	jadeite
	-47.84	81.37	52.77	7.95	-7.47	12.31	0.91
feldspar	mass	=	3.21	(gm)	density	=	2.65	(gm/cc)	(analysis	in	mole	%)
	K0.00Na0.37Ca0.63Al1.63Si2.37O8
	G	=	-55538.8	(J)	H	=	-43603	(J)	S	=	7.99	(J/K)	V	=	1.21	(cc)	Cp	=	3.97	(J/K)
	albite	anorthite	sanidine
	37.06	62.58	0.36
Total	solids	mass	=	5.07	(gm)	density	=	2.87	(gm/cc)
	G	=	-83911	(J)	H	=	-65263.8	(J)	S	=	12.49	(J/K)	V	=	1.77	(cc)	Cp	=	6.22	(J/K)
Summary	of	all	fractionated	phases:	(total	mass	=	66.26	grams)
orthopyroxene	mass	=	18.67	(gm)	density	=	3.23	(gm/cc)	(analysis	in	mole	%)
	opx	Na0.00Ca0.05Fe''0.27Mg1.58Fe'''0.02Ti0.00Al0.17Si1.90O6
	G	=	-305573	(J)	H	=	-237077	(J)	S	=	45.87	(J/K)	V	=	5.79	(cc)	Cp	=	23.79	(J/K)
	diopside	clinoenstatit	hedenbergite	alumino-buffo	buffonite	essenite	jadeite
	-31.61	94.67	27.12	7.15	-6.99	9.45	0.2
clinopyroxene	mass	=	12.99	(gm)	density	=	3.28	(gm/cc)	(analysis	in	mole	%)
	cpx	Na0.01Ca0.17Fe''0.43Mg1.26Fe'''0.04Ti0.00Al0.21Si1.88O6
	G	=	-203293	(J)	H	=	-156049	(J)	S	=	31.64	(J/K)	V	=	3.96	(cc)	Cp	=	15.95	(J/K)
	diopside	clinoenstatit	hedenbergite	alumino-buffo	buffonite	essenite	jadeite
	-38.74	82.27	43.26	8.43	-8.08	12.09	0.77
feldspar	mass	=	34.6	(gm)	density	=	2.67	(gm/cc)	(analysis	in	mole	%)
	K0.00Na0.29Ca0.71Al1.71Si2.29O8
	G	=	-597820	(J)	H	=	-470071	(J)	S	=	85.56	(J/K)	V	=	12.96	(cc)	Cp	=	42.71	(J/K)
	albite	anorthite	sanidine
	29.09	70.74	0.16
Viscosity	of	the	System	cannot	be	computed.
System	mass	=	100.1	(gm)	density	=	2.87	(gm/cc)
	G	=	-1.63464e+06	(J)	H	=	-1.25809e+06	(J)	S	=	252.18	(J/K)	V	=	34.83	(cc)	Cp	=	130.24	(J/K)
Oxygen	delta	moles	=	-0.000507205	delta	grams	=	-0.0162299
	G	=	174.84	(J)	H	=	-20.46	(J)	S	=	-0.13	(J/K)	V	=	-62.97	(cc)	Cp	=	-0.02	(J/K)
**********----------**********
Title:	Dummy	Title
T	=	1210	(C)	P	=	5	(kbars)	log(10)	f	O2	=	-7.82	delta	HM	=	-5.22	NNO	=	-0.37	QFM	=	0	COH	=	2	IW	=	3.8
Constraint	Flags:	fO2	path	=	QFM	Fractionate	Solids
Liquid	mass	=	24.97	(gm)	density	=	2.79	(gm/cc)	viscosity	=	2.58	(log	10	poise)	(analysis	in	wt	%)
	G	=	-380677	(J)	H	=	-282540	(J)	S	=	66.17	(J/K)	V	=	8.94	(cc)	Cp	=	35.82	(J/K)
	SiO2	TiO2	Al2O3	Fe2O3	Cr2O3	FeO	MnO	MgO	NiO	CoO	CaO	Na2O	K2O	P2O5	H2O	CO2	SO3	Cl2O-1	F2O-1
	51.12	0.85	15.37	2.3	0	14.74	0.64	3.99	0	0	7.18	3.41	0.39	0	0	0	0	0	0
clinopyroxene	mass	=	1.39	(gm)	density	=	3.34	(gm/cc)	(analysis	in	mole	%)
	cpx	Na0.01Ca0.18Fe''0.57Mg1.11Fe'''0.05Ti0.00Al0.21Si1.87O6
	G	=	-20942.9	(J)	H	=	-15993	(J)	S	=	3.34	(J/K)	V	=	0.42	(cc)	Cp	=	1.67	(J/K)
	diopside	clinoenstatit	hedenbergite	alumino-buffo	buffonite	essenite	jadeite
	-51.95	81.1	56.92	7.74	-7.21	12.43	0.96
feldspar	mass	=	2.42	(gm)	density	=	2.65	(gm/cc)	(analysis	in	mole	%)
	K0.00Na0.39Ca0.60Al1.60Si2.40O8
	G	=	-41709	(J)	H	=	-32807.1	(J)	S	=	6	(J/K)	V	=	0.91	(cc)	Cp	=	2.99	(J/K)
	albite	anorthite	sanidine
	39.47	60.08	0.45
Total	solids	mass	=	3.8	(gm)	density	=	2.87	(gm/cc)
	G	=	-62651.9	(J)	H	=	-48800.1	(J)	S	=	9.34	(J/K)	V	=	1.33	(cc)	Cp	=	4.65	(J/K)
Summary	of	all	fractionated	phases:	(total	mass	=	71.33	grams)
orthopyroxene	mass	=	18.67	(gm)	density	=	3.23	(gm/cc)	(analysis	in	mole	%)
	opx	Na0.00Ca0.05Fe''0.27Mg1.58Fe'''0.02Ti0.00Al0.17Si1.90O6
	G	=	-305115	(J)	H	=	-237314	(J)	S	=	45.71	(J/K)	V	=	5.78	(cc)	Cp	=	23.77	(J/K)
	diopside	clinoenstatit	hedenbergite	alumino-buffo	buffonite	essenite	jadeite
	-31.61	94.67	27.12	7.15	-6.99	9.45	0.2
clinopyroxene	mass	=	14.85	(gm)	density	=	3.29	(gm/cc)	(analysis	in	mole	%)
	cpx	Na0.01Ca0.17Fe''0.44Mg1.25Fe'''0.04Ti0.00Al0.21Si1.88O6
	G	=	-231272	(J)	H	=	-177865	(J)	S	=	36.01	(J/K)	V	=	4.51	(cc)	Cp	=	18.18	(J/K)
	diopside	clinoenstatit	hedenbergite	alumino-buffo	buffonite	essenite	jadeite
	-39.86	82.16	44.43	8.37	-8.01	12.12	0.79
feldspar	mass	=	37.81	(gm)	density	=	2.67	(gm/cc)	(analysis	in	mole	%)
	K0.00Na0.30Ca0.70Al1.70Si2.30O8
	G	=	-652379	(J)	H	=	-514103	(J)	S	=	93.23	(J/K)	V	=	14.17	(cc)	Cp	=	46.64	(J/K)
	albite	anorthite	sanidine
	29.77	70.05	0.18
Viscosity	of	the	System	cannot	be	computed.
System	mass	=	100.1	(gm)	density	=	2.88	(gm/cc)
	G	=	-1.63209e+06	(J)	H	=	-1.26062e+06	(J)	S	=	250.46	(J/K)	V	=	34.73	(cc)	Cp	=	129.06	(J/K)
Oxygen	delta	moles	=	-0.00056335	delta	grams	=	-0.0180265
	G	=	192.74	(J)	H	=	-22.52	(J)	S	=	-0.15	(J/K)	V	=	-69.47	(cc)	Cp	=	-0.02	(J/K)
**********----------**********
Title:	Dummy	Title
T	=	1200	(C)	P	=	5	(kbars)	log(10)	f	O2	=	-7.93	delta	HM	=	-5.22	NNO	=	-0.37	QFM	=	0	COH	=	1.99	IW	=	3.82
Constraint	Flags:	fO2	path	=	QFM	Fractionate	Solids
Liquid	mass	=	22.01	(gm)	density	=	2.81	(gm/cc)	viscosity	=	2.58	(log	10	poise)	(analysis	in	wt	%)
	G	=	-331538	(J)	H	=	-246041	(J)	S	=	58.04	(J/K)	V	=	7.84	(cc)	Cp	=	30.49	(J/K)
	SiO2	TiO2	Al2O3	Fe2O3	Cr2O3	FeO	MnO	MgO	NiO	CoO	CaO	Na2O	K2O	P2O5	H2O	CO2	SO3	Cl2O-1	F2O-1
	50.97	0.96	14.67	2.45	0	15.82	0.73	3.6	0	0	6.91	3.46	0.43	0	0	0	0	0	0
clinopyroxene	mass	=	1.08	(gm)	density	=	3.36	(gm/cc)	(analysis	in	mole	%)
	cpx	Na0.01Ca0.18Fe''0.61Mg1.06Fe'''0.06Ti0.00Al0.21Si1.87O6
	G	=	-16071.5	(J)	H	=	-12275.9	(J)	S	=	2.58	(J/K)	V	=	0.32	(cc)	Cp	=	1.29	(J/K)
	diopside	clinoenstatit	hedenbergite	alumino-buffo	buffonite	essenite	jadeite
	-56.16	80.88	61.14	7.52	-6.94	12.55	1.01
feldspar	mass	=	1.88	(gm)	density	=	2.65	(gm/cc)	(analysis	in	mole	%)
	K0.01Na0.42Ca0.58Al1.58Si2.42O8
	G	=	-32464.3	(J)	H	=	-25584.3	(J)	S	=	4.67	(J/K)	V	=	0.71	(cc)	Cp	=	2.33	(J/K)
	albite	anorthite	sanidine
	41.76	57.69	0.56
Total	solids	mass	=	2.96	(gm)	density	=	2.87	(gm/cc)
	G	=	-48535.8	(J)	H	=	-37860.1	(J)	S	=	7.25	(J/K)	V	=	1.03	(cc)	Cp	=	3.61	(J/K)
Summary	of	all	fractionated	phases:	(total	mass	=	75.13	grams)
orthopyroxene	mass	=	18.67	(gm)	density	=	3.23	(gm/cc)	(analysis	in	mole	%)
	opx	Na0.00Ca0.05Fe''0.27Mg1.58Fe'''0.02Ti0.00Al0.17Si1.90O6
	G	=	-304658	(J)	H	=	-237552	(J)	S	=	45.55	(J/K)	V	=	5.78	(cc)	Cp	=	23.75	(J/K)
	diopside	clinoenstatit	hedenbergite	alumino-buffo	buffonite	essenite	jadeite
	-31.61	94.67	27.12	7.15	-6.99	9.45	0.2
clinopyroxene	mass	=	16.23	(gm)	density	=	3.29	(gm/cc)	(analysis	in	mole	%)
	cpx	Na0.01Ca0.17Fe''0.45Mg1.23Fe'''0.04Ti0.00Al0.21Si1.87O6
	G	=	-251790	(J)	H	=	-194031	(J)	S	=	39.21	(J/K)	V	=	4.93	(cc)	Cp	=	19.83	(J/K)
	diopside	clinoenstatit	hedenbergite	alumino-buffo	buffonite	essenite	jadeite
	-40.87	82.07	45.48	8.32	-7.94	12.14	0.8
feldspar	mass	=	40.22	(gm)	density	=	2.67	(gm/cc)	(analysis	in	mole	%)
	K0.00Na0.30Ca0.69Al1.69Si2.31O8
	G	=	-693053	(J)	H	=	-547369	(J)	S	=	98.89	(J/K)	V	=	15.07	(cc)	Cp	=	49.58	(J/K)
	albite	anorthite	sanidine
	30.36	69.45	0.19
Viscosity	of	the	System	cannot	be	computed.
System	mass	=	100.1	(gm)	density	=	2.89	(gm/cc)
	G	=	-1.62957e+06	(J)	H	=	-1.26285e+06	(J)	S	=	248.94	(J/K)	V	=	34.65	(cc)	Cp	=	127.25	(J/K)
Oxygen	delta	moles	=	-0.000610221	delta	grams	=	-0.0195263
	G	=	207.21	(J)	H	=	-24.17	(J)	S	=	-0.16	(J/K)	V	=	-74.74	(cc)	Cp	=	-0.02	(J/K)
**********----------**********
Title:	Dummy	Title
T	=	1190	(C)	P	=	5	(kbars)	log(10)	f	O2	=	-8.04	delta	HM	=	-5.22	NNO	=	-0.36	QFM	=	0	COH	=	1.98	IW	=	3.83
Constraint	Flags:	fO2	path	=	QFM	Fractionate	Solids
Liquid	mass	=	19.64	(gm)	density	=	2.83	(gm/cc)	viscosity	=	2.58	(log	10	poise)	(analysis	in	wt	%)
	G	=	-292294	(J)	H	=	-216908	(J)	S	=	51.52	(J/K)	V	=	6.95	(cc)	Cp	=	27.03	(J/K)
	SiO2	TiO2	Al2O3	Fe2O3	Cr2O3	FeO	MnO	MgO	NiO	CoO	CaO	Na2O	K2O	P2O5	H2O	CO2	SO3	Cl2O-1	F2O-1
	50.78	1.07	13.99	2.58	0	16.88	0.81	3.25	0	0	6.67	3.48	0.47	0	0	0	0	0	0
clinopyroxene	mass	=	0.86	(gm)	density	=	3.38	(gm/cc)	(analysis	in	mole	%)
	cpx	Na0.01Ca0.18Fe''0.65Mg1.01Fe'''0.06Ti0.00Al0.21Si1.87O6
	G	=	-12730.5	(J)	H	=	-9725.95	(J)	S	=	2.05	(J/K)	V	=	0.26	(cc)	Cp	=	1.02	(J/K)
	diopside	clinoenstatit	hedenbergite	alumino-buffo	buffonite	essenite	jadeite
	-60.5	80.68	65.45	7.29	-6.66	12.67	1.06
feldspar	mass	=	1.51	(gm)	density	=	2.64	(gm/cc)	(analysis	in	mole	%)
	K0.01Na0.44Ca0.55Al1.55Si2.45O8
	G	=	-25994.6	(J)	H	=	-20525.2	(J)	S	=	3.74	(J/K)	V	=	0.57	(cc)	Cp	=	1.86	(J/K)
	albite	anorthite	sanidine
	43.93	55.39	0.68
Total	solids	mass	=	2.38	(gm)	density	=	2.87	(gm/cc)
	G	=	-38725.1	(J)	H	=	-30251.2	(J)	S	=	5.79	(J/K)	V	=	0.83	(cc)	Cp	=	2.89	(J/K)
Summary	of	all	fractionated	phases:	(total	mass	=	78.08	grams)
orthopyroxene	mass	=	18.67	(gm)	density	=	3.23	(gm/cc)	(analysis	in	mole	%)
	opx	Na0.00Ca0.05Fe''0.27Mg1.58Fe'''0.02Ti0.00Al0.17Si1.90O6
	G	=	-304204	(J)	H	=	-237789	(J)	S	=	45.39	(J/K)	V	=	5.78	(cc)	Cp	=	23.72	(J/K)
	diopside	clinoenstatit	hedenbergite	alumino-buffo	buffonite	essenite	jadeite
	-31.61	94.67	27.12	7.15	-6.99	9.45	0.2
clinopyroxene	mass	=	17.31	(gm)	density	=	3.3	(gm/cc)	(analysis	in	mole	%)
	cpx	Na0.01Ca0.17Fe''0.46Mg1.22Fe'''0.04Ti0.00Al0.21Si1.87O6
	G	=	-267413	(J)	H	=	-206492	(J)	S	=	41.64	(J/K)	V	=	5.24	(cc)	Cp	=	21.09	(J/K)
	diopside	clinoenstatit	hedenbergite	alumino-buffo	buffonite	essenite	jadeite
	-41.8	82	46.43	8.27	-7.88	12.17	0.82
feldspar	mass	=	42.1	(gm)	density	=	2.67	(gm/cc)	(analysis	in	mole	%)
	K0.00Na0.31Ca0.69Al1.69Si2.31O8
	G	=	-724438	(J)	H	=	-573434	(J)	S	=	103.2	(J/K)	V	=	15.78	(cc)	Cp	=	51.85	(J/K)
	albite	anorthite	sanidine
	30.87	68.92	0.21
Viscosity	of	the	System	cannot	be	computed.
System	mass	=	100.1	(gm)	density	=	2.89	(gm/cc)
	G	=	-1.62707e+06	(J)	H	=	-1.26487e+06	(J)	S	=	247.55	(J/K)	V	=	34.58	(cc)	Cp	=	126.59	(J/K)
Oxygen	delta	moles	=	-0.000650156	delta	grams	=	-0.0208042
	G	=	219.09	(J)	H	=	-25.51	(J)	S	=	-0.17	(J/K)	V	=	-79.09	(cc)	Cp	=	-0.02	(J/K)
**********----------**********
Title:	Dummy	Title
T	=	1180	(C)	P	=	5	(kbars)	log(10)	f	O2	=	-8.15	delta	HM	=	-5.22	NNO	=	-0.36	QFM	=	0	COH	=	1.96	IW	=	3.84
Constraint	Flags:	fO2	path	=	QFM	Fractionate	Solids
Liquid	mass	=	17.69	(gm)	density	=	2.84	(gm/cc)	viscosity	=	2.57	(log	10	poise)	(analysis	in	wt	%)
	G	=	-260226	(J)	H	=	-193116	(J)	S	=	46.18	(J/K)	V	=	6.23	(cc)	Cp	=	24.21	(J/K)
	SiO2	TiO2	Al2O3	Fe2O3	Cr2O3	FeO	MnO	MgO	NiO	CoO	CaO	Na2O	K2O	P2O5	H2O	CO2	SO3	Cl2O-1	F2O-1
	50.57	1.19	13.33	2.72	0	17.91	0.9	2.92	0	0	6.45	3.49	0.52	0	0	0	0	0	0
clinopyroxene	mass	=	0.71	(gm)	density	=	3.4	(gm/cc)	(analysis	in	mole	%)
	cpx	Na0.01Ca0.18Fe''0.70Mg0.96Fe'''0.06Ti0.00Al0.21Si1.87O6
	G	=	-10346.5	(J)	H	=	-7905.91	(J)	S	=	1.68	(J/K)	V	=	0.21	(cc)	Cp	=	0.84	(J/K)
	diopside	clinoenstatit	hedenbergite	alumino-buffo	buffonite	essenite	jadeite
	-64.97	80.51	69.87	7.04	-6.37	12.8	1.11
feldspar	mass	=	1.24	(gm)	density	=	2.64	(gm/cc)	(analysis	in	mole	%)
	K0.01Na0.46Ca0.53Al1.53Si2.47O8
	G	=	-21270.5	(J)	H	=	-16827.9	(J)	S	=	3.06	(J/K)	V	=	0.47	(cc)	Cp	=	1.53	(J/K)
	albite	anorthite	sanidine
	46	53.18	0.82
Total	solids	mass	=	1.95	(gm)	density	=	2.87	(gm/cc)
	G	=	-31617.1	(J)	H	=	-24733.8	(J)	S	=	4.74	(J/K)	V	=	0.68	(cc)	Cp	=	2.36	(J/K)
Summary	of	all	fractionated	phases:	(total	mass	=	80.45	grams)
orthopyroxene	mass	=	18.67	(gm)	density	=	3.23	(gm/cc)	(analysis	in	mole	%)
	opx	Na0.00Ca0.05Fe''0.27Mg1.58Fe'''0.02Ti0.00Al0.17Si1.90O6
	G	=	-303751	(J)	H	=	-238026	(J)	S	=	45.23	(J/K)	V	=	5.78	(cc)	Cp	=	23.7	(J/K)
	diopside	clinoenstatit	hedenbergite	alumino-buffo	buffonite	essenite	jadeite
	-31.61	94.67	27.12	7.15	-6.99	9.45	0.2
clinopyroxene	mass	=	18.17	(gm)	density	=	3.31	(gm/cc)	(analysis	in	mole	%)
	cpx	Na0.01Ca0.17Fe''0.47Mg1.21Fe'''0.04Ti0.00Al0.21Si1.87O6
	G	=	-279676	(J)	H	=	-216413	(J)	S	=	43.53	(J/K)	V	=	5.5	(cc)	Cp	=	22.09	(J/K)
	diopside	clinoenstatit	hedenbergite	alumino-buffo	buffonite	essenite	jadeite
	-42.66	81.94	47.31	8.22	-7.82	12.19	0.83
feldspar	mass	=	43.61	(gm)	density	=	2.67	(gm/cc)	(analysis	in	mole	%)
	K0.00Na0.31Ca0.68Al1.68Si2.32O8
	G	=	-749321	(J)	H	=	-594459	(J)	S	=	106.57	(J/K)	V	=	16.35	(cc)	Cp	=	53.66	(J/K)
	albite	anorthite	sanidine
	31.33	68.45	0.23
Viscosity	of	the	System	cannot	be	computed.
System	mass	=	100.1	(gm)	density	=	2.9	(gm/cc)
	G	=	-1.62459e+06	(J)	H	=	-1.26675e+06	(J)	S	=	246.25	(J/K)	V	=	34.52	(cc)	Cp	=	126.03	(J/K)
Oxygen	delta	moles	=	-0.000684665	delta	grams	=	-0.0219084
	G	=	228.96	(J)	H	=	-26.62	(J)	S	=	-0.18	(J/K)	V	=	-82.72	(cc)	Cp	=	-0.02	(J/K)
**********----------**********
Title:	Dummy	Title
T	=	1170	(C)	P	=	5	(kbars)	log(10)	f	O2	=	-8.27	delta	HM	=	-5.22	NNO	=	-0.35	QFM	=	0	COH	=	1.95	IW	=	3.86
Constraint	Flags:	fO2	path	=	QFM	Fractionate	Solids
Liquid	mass	=	16.07	(gm)	density	=	2.86	(gm/cc)	viscosity	=	2.56	(log	10	poise)	(analysis	in	wt	%)
	G	=	-233521	(J)	H	=	-173315	(J)	S	=	41.72	(J/K)	V	=	5.62	(cc)	Cp	=	21.85	(J/K)
	SiO2	TiO2	Al2O3	Fe2O3	Cr2O3	FeO	MnO	MgO	NiO	CoO	CaO	Na2O	K2O	P2O5	H2O	CO2	SO3	Cl2O-1	F2O-1
	50.34	1.3	12.69	2.84	0	18.91	1	2.62	0	0	6.26	3.49	0.56	0	0	0	0	0	0
clinopyroxene	mass	=	0.6	(gm)	density	=	3.42	(gm/cc)	(analysis	in	mole	%)
	cpx	Na0.01Ca0.18Fe''0.74Mg0.91Fe'''0.07Ti0.00Al0.21Si1.86O6
	G	=	-8596.4	(J)	H	=	-6569.37	(J)	S	=	1.4	(J/K)	V	=	0.18	(cc)	Cp	=	0.7	(J/K)
	diopside	clinoenstatit	hedenbergite	alumino-buffo	buffonite	essenite	jadeite
	-69.57	80.35	74.41	6.76	-6.05	12.94	1.15
feldspar	mass	=	1.03	(gm)	density	=	2.63	(gm/cc)	(analysis	in	mole	%)
	K0.01Na0.48Ca0.51Al1.51Si2.49O8
	G	=	-17712.5	(J)	H	=	-14040.5	(J)	S	=	2.54	(J/K)	V	=	0.39	(cc)	Cp	=	1.27	(J/K)
	albite	anorthite	sanidine
	47.98	51.04	0.98
Total	solids	mass	=	1.63	(gm)	density	=	2.88	(gm/cc)
	G	=	-26308.9	(J)	H	=	-20609.9	(J)	S	=	3.95	(J/K)	V	=	0.57	(cc)	Cp	=	1.97	(J/K)
Summary	of	all	fractionated	phases:	(total	mass	=	82.4	grams)
orthopyroxene	mass	=	18.67	(gm)	density	=	3.23	(gm/cc)	(analysis	in	mole	%)
	opx	Na0.00Ca0.05Fe''0.27Mg1.58Fe'''0.02Ti0.00Al0.17Si1.90O6
	G	=	-303299	(J)	H	=	-238263	(J)	S	=	45.07	(J/K)	V	=	5.77	(cc)	Cp	=	23.68	(J/K)
	diopside	clinoenstatit	hedenbergite	alumino-buffo	buffonite	essenite	jadeite
	-31.61	94.67	27.12	7.15	-6.99	9.45	0.2
clinopyroxene	mass	=	18.88	(gm)	density	=	3.31	(gm/cc)	(analysis	in	mole	%)
	cpx	Na0.01Ca0.17Fe''0.48Mg1.21Fe'''0.04Ti0.00Al0.21Si1.87O6
	G	=	-289541	(J)	H	=	-224523	(J)	S	=	45.05	(J/K)	V	=	5.7	(cc)	Cp	=	22.91	(J/K)
	diopside	clinoenstatit	hedenbergite	alumino-buffo	buffonite	essenite	jadeite
	-43.47	81.89	48.13	8.18	-7.77	12.21	0.84
feldspar	mass	=	44.85	(gm)	density	=	2.67	(gm/cc)	(analysis	in	mole	%)
	K0.00Na0.32Ca0.68Al1.68Si2.32O8
	G	=	-769452	(J)	H	=	-611801	(J)	S	=	109.24	(J/K)	V	=	16.81	(cc)	Cp	=	55.14	(J/K)
	albite	anorthite	sanidine
	31.73	68.02	0.24
Viscosity	of	the	System	cannot	be	computed.
System	mass	=	100.1	(gm)	density	=	2.9	(gm/cc)
	G	=	-1.62212e+06	(J)	H	=	-1.26851e+06	(J)	S	=	245.03	(J/K)	V	=	34.47	(cc)	Cp	=	125.55	(J/K)
Oxygen	delta	moles	=	-0.000714785	delta	grams	=	-0.0228723
	G	=	237.2	(J)	H	=	-27.53	(J)	S	=	-0.18	(J/K)	V	=	-85.77	(cc)	Cp	=	-0.03	(J/K)
**********----------**********
Title:	Dummy	Title
T	=	1160	(C)	P	=	5	(kbars)	log(10)	f	O2	=	-8.38	delta	HM	=	-5.22	NNO	=	-0.35	QFM	=	0	COH	=	1.94	IW	=	3.87
Constraint	Flags:	fO2	path	=	QFM	Fractionate	Solids
Liquid	mass	=	14.68	(gm)	density	=	2.88	(gm/cc)	viscosity	=	2.55	(log	10	poise)	(analysis	in	wt	%)
	G	=	-210924	(J)	H	=	-156569	(J)	S	=	37.93	(J/K)	V	=	5.1	(cc)	Cp	=	19.86	(J/K)
	SiO2	TiO2	Al2O3	Fe2O3	Cr2O3	FeO	MnO	MgO	NiO	CoO	CaO	Na2O	K2O	P2O5	H2O	CO2	SO3	Cl2O-1	F2O-1
	50.09	1.42	12.05	2.96	0	19.89	1.09	2.34	0	0	6.09	3.47	0.6	0	0	0	0	0	0
clinopyroxene	mass	=	0.51	(gm)	density	=	3.44	(gm/cc)	(analysis	in	mole	%)
	cpx	Na0.01Ca0.19Fe''0.79Mg0.86Fe'''0.07Ti0.00Al0.21Si1.86O6
	G	=	-7282.71	(J)	H	=	-5565.8	(J)	S	=	1.2	(J/K)	V	=	0.15	(cc)	Cp	=	0.6	(J/K)
	diopside	clinoenstatit	hedenbergite	alumino-buffo	buffonite	essenite	jadeite
	-74.29	80.19	79.08	6.46	-5.71	13.08	1.2
feldspar	mass	=	0.87	(gm)	density	=	2.63	(gm/cc)	(analysis	in	mole	%)
	K0.01Na0.50Ca0.49Al1.49Si2.51O8
	G	=	-14964.1	(J)	H	=	-11885.4	(J)	S	=	2.15	(J/K)	V	=	0.33	(cc)	Cp	=	1.08	(J/K)
	albite	anorthite	sanidine
	49.86	48.97	1.17
Total	solids	mass	=	1.39	(gm)	density	=	2.88	(gm/cc)
	G	=	-22246.8	(J)	H	=	-17451.2	(J)	S	=	3.35	(J/K)	V	=	0.48	(cc)	Cp	=	1.67	(J/K)
Summary	of	all	fractionated	phases:	(total	mass	=	84.02	grams)
orthopyroxene	mass	=	18.67	(gm)	density	=	3.24	(gm/cc)	(analysis	in	mole	%)
	opx	Na0.00Ca0.05Fe''0.27Mg1.58Fe'''0.02Ti0.00Al0.17Si1.90O6
	G	=	-302849	(J)	H	=	-238500	(J)	S	=	44.9	(J/K)	V	=	5.77	(cc)	Cp	=	23.66	(J/K)
	diopside	clinoenstatit	hedenbergite	alumino-buffo	buffonite	essenite	jadeite
	-31.61	94.67	27.12	7.15	-6.99	9.45	0.2
clinopyroxene	mass	=	19.48	(gm)	density	=	3.31	(gm/cc)	(analysis	in	mole	%)
	cpx	Na0.01Ca0.17Fe''0.49Mg1.20Fe'''0.05Ti0.00Al0.21Si1.87O6
	G	=	-297643	(J)	H	=	-231303	(J)	S	=	46.29	(J/K)	V	=	5.88	(cc)	Cp	=	23.58	(J/K)
	diopside	clinoenstatit	hedenbergite	alumino-buffo	buffonite	essenite	jadeite
	-44.24	81.84	48.9	8.14	-7.72	12.23	0.85
feldspar	mass	=	45.88	(gm)	density	=	2.67	(gm/cc)	(analysis	in	mole	%)
	K0.00Na0.32Ca0.68Al1.68Si2.32O8
	G	=	-786005	(J)	H	=	-626368	(J)	S	=	111.39	(J/K)	V	=	17.2	(cc)	Cp	=	56.35	(J/K)
	albite	anorthite	sanidine
	32.1	67.64	0.26
Viscosity	of	the	System	cannot	be	computed.
System	mass	=	100.09	(gm)	density	=	2.91	(gm/cc)
	G	=	-1.61967e+06	(J)	H	=	-1.27019e+06	(J)	S	=	243.85	(J/K)	V	=	34.43	(cc)	Cp	=	125.13	(J/K)
Oxygen	delta	moles	=	-0.000741259	delta	grams	=	-0.0237194
	G	=	244.08	(J)	H	=	-28.28	(J)	S	=	-0.19	(J/K)	V	=	-88.33	(cc)	Cp	=	-0.03	(J/K)
**********----------**********
Title:	Dummy	Title
T	=	1150	(C)	P	=	5	(kbars)	log(10)	f	O2	=	-8.5	delta	HM	=	-5.22	NNO	=	-0.34	QFM	=	0	COH	=	1.93	IW	=	3.89
Constraint	Flags:	fO2	path	=	QFM	Fractionate	Solids
Liquid	mass	=	13.49	(gm)	density	=	2.89	(gm/cc)	viscosity	=	2.53	(log	10	poise)	(analysis	in	wt	%)
	G	=	-191537	(J)	H	=	-142211	(J)	S	=	34.66	(J/K)	V	=	4.66	(cc)	Cp	=	18.15	(J/K)
	SiO2	TiO2	Al2O3	Fe2O3	Cr2O3	FeO	MnO	MgO	NiO	CoO	CaO	Na2O	K2O	P2O5	H2O	CO2	SO3	Cl2O-1	F2O-1
	49.81	1.54	11.44	3.08	0	20.84	1.19	2.08	0	0	5.94	3.44	0.64	0	0	0	0	0	0
clinopyroxene	mass	=	0.45	(gm)	density	=	3.46	(gm/cc)	(analysis	in	mole	%)
	cpx	Na0.01Ca0.19Fe''0.84Mg0.81Fe'''0.08Ti0.00Al0.21Si1.86O6
	G	=	-6279.25	(J)	H	=	-4798.95	(J)	S	=	1.04	(J/K)	V	=	0.13	(cc)	Cp	=	0.52	(J/K)
	diopside	clinoenstatit	hedenbergite	alumino-buffo	buffonite	essenite	jadeite
	-79.13	80.01	83.88	6.12	-5.34	13.22	1.24
feldspar	mass	=	0.75	(gm)	density	=	2.63	(gm/cc)	(analysis	in	mole	%)
	K0.01Na0.52Ca0.47Al1.47Si2.53O8
	G	=	-12795.9	(J)	H	=	-10183.4	(J)	S	=	1.84	(J/K)	V	=	0.28	(cc)	Cp	=	0.92	(J/K)
	albite	anorthite	sanidine
	51.67	46.95	1.38
Total	solids	mass	=	1.2	(gm)	density	=	2.89	(gm/cc)
	G	=	-19075.1	(J)	H	=	-14982.4	(J)	S	=	2.88	(J/K)	V	=	0.41	(cc)	Cp	=	1.44	(J/K)
Summary	of	all	fractionated	phases:	(total	mass	=	85.41	grams)
orthopyroxene	mass	=	18.67	(gm)	density	=	3.24	(gm/cc)	(analysis	in	mole	%)
	opx	Na0.00Ca0.05Fe''0.27Mg1.58Fe'''0.02Ti0.00Al0.17Si1.90O6
	G	=	-302401	(J)	H	=	-238737	(J)	S	=	44.73	(J/K)	V	=	5.77	(cc)	Cp	=	23.64	(J/K)
	diopside	clinoenstatit	hedenbergite	alumino-buffo	buffonite	essenite	jadeite
	-31.61	94.67	27.12	7.15	-6.99	9.45	0.2
clinopyroxene	mass	=	19.99	(gm)	density	=	3.32	(gm/cc)	(analysis	in	mole	%)
	cpx	Na0.01Ca0.17Fe''0.50Mg1.19Fe'''0.05Ti0.00Al0.21Si1.87O6
	G	=	-304422	(J)	H	=	-237085	(J)	S	=	47.32	(J/K)	V	=	6.02	(cc)	Cp	=	24.15	(J/K)
	diopside	clinoenstatit	hedenbergite	alumino-buffo	buffonite	essenite	jadeite
	-44.98	81.8	49.64	8.1	-7.67	12.25	0.86
feldspar	mass	=	46.75	(gm)	density	=	2.67	(gm/cc)	(analysis	in	mole	%)
	K0.00Na0.32Ca0.67Al1.67Si2.33O8
	G	=	-799791	(J)	H	=	-638789	(J)	S	=	113.13	(J/K)	V	=	17.52	(cc)	Cp	=	57.37	(J/K)
	albite	anorthite	sanidine
	32.44	67.29	0.28
Viscosity	of	the	System	cannot	be	computed.
System	mass	=	100.09	(gm)	density	=	2.91	(gm/cc)
	G	=	-1.61723e+06	(J)	H	=	-1.2718e+06	(J)	S	=	242.72	(J/K)	V	=	34.39	(cc)	Cp	=	124.75	(J/K)
Oxygen	delta	moles	=	-0.000764631	delta	grams	=	-0.0244673
	G	=	249.82	(J)	H	=	-28.89	(J)	S	=	-0.2	(J/K)	V	=	-90.47	(cc)	Cp	=	-0.03	(J/K)
**********----------**********
Title:	Dummy	Title
T	=	1140	(C)	P	=	5	(kbars)	log(10)	f	O2	=	-8.62	delta	HM	=	-5.22	NNO	=	-0.34	QFM	=	0	COH	=	1.92	IW	=	3.9
Constraint	Flags:	fO2	path	=	QFM	Fractionate	Solids
Liquid	mass	=	12.45	(gm)	density	=	2.91	(gm/cc)	viscosity	=	2.51	(log	10	poise)	(analysis	in	wt	%)
	G	=	-174703	(J)	H	=	-129749	(J)	S	=	31.81	(J/K)	V	=	4.27	(cc)	Cp	=	16.66	(J/K)
	SiO2	TiO2	Al2O3	Fe2O3	Cr2O3	FeO	MnO	MgO	NiO	CoO	CaO	Na2O	K2O	P2O5	H2O	CO2	SO3	Cl2O-1	F2O-1
	49.52	1.67	10.84	3.19	0	21.76	1.29	1.84	0	0	5.81	3.41	0.67	0	0	0	0	0	0
clinopyroxene	mass	=	0.4	(gm)	density	=	3.48	(gm/cc)	(analysis	in	mole	%)
	cpx	Na0.01Ca0.19Fe''0.89Mg0.76Fe'''0.08Ti0.00Al0.20Si1.86O6
	G	=	-5502.32	(J)	H	=	-4205	(J)	S	=	0.92	(J/K)	V	=	0.11	(cc)	Cp	=	0.46	(J/K)
	diopside	clinoenstatit	hedenbergite	alumino-buffo	buffonite	essenite	jadeite
	-84.05	79.81	88.8	5.75	-4.94	13.36	1.28
feldspar	mass	=	0.65	(gm)	density	=	2.63	(gm/cc)	(analysis	in	mole	%)
	K0.02Na0.53Ca0.45Al1.45Si2.55O8
	G	=	-11054.4	(J)	H	=	-8815.06	(J)	S	=	1.58	(J/K)	V	=	0.25	(cc)	Cp	=	0.8	(J/K)
	albite	anorthite	sanidine
	53.41	44.96	1.63
Total	solids	mass	=	1.05	(gm)	density	=	2.9	(gm/cc)
	G	=	-16556.7	(J)	H	=	-13020.1	(J)	S	=	2.5	(J/K)	V	=	0.36	(cc)	Cp	=	1.25	(J/K)
Summary	of	all	fractionated	phases:	(total	mass	=	86.6	grams)
orthopyroxene	mass	=	18.67	(gm)	density	=	3.24	(gm/cc)	(analysis	in	mole	%)
	opx	Na0.00Ca0.05Fe''0.27Mg1.58Fe'''0.02Ti0.00Al0.17Si1.90O6
	G	=	-301955	(J)	H	=	-238973	(J)	S	=	44.57	(J/K)	V	=	5.77	(cc)	Cp	=	23.62	(J/K)
	diopside	clinoenstatit	hedenbergite	alumino-buffo	buffonite	essenite	jadeite
	-31.61	94.67	27.12	7.15	-6.99	9.45	0.2
clinopyroxene	mass	=	20.44	(gm)	density	=	3.32	(gm/cc)	(analysis	in	mole	%)
	cpx	Na0.01Ca0.17Fe''0.50Mg1.18Fe'''0.05Ti0.00Al0.21Si1.87O6
	G	=	-310190	(J)	H	=	-242105	(J)	S	=	48.18	(J/K)	V	=	6.15	(cc)	Cp	=	24.64	(J/K)
	diopside	clinoenstatit	hedenbergite	alumino-buffo	buffonite	essenite	jadeite
	-45.69	81.76	50.35	8.06	-7.62	12.27	0.86
feldspar	mass	=	47.49	(gm)	density	=	2.67	(gm/cc)	(analysis	in	mole	%)
	K0.00Na0.33Ca0.67Al1.67Si2.33O8
	G	=	-811395	(J)	H	=	-649518	(J)	S	=	114.55	(J/K)	V	=	17.8	(cc)	Cp	=	58.23	(J/K)
	albite	anorthite	sanidine
	32.74	66.96	0.29
Viscosity	of	the	System	cannot	be	computed.
System	mass	=	100.09	(gm)	density	=	2.91	(gm/cc)
	G	=	-1.6148e+06	(J)	H	=	-1.27337e+06	(J)	S	=	241.61	(J/K)	V	=	34.35	(cc)	Cp	=	124.41	(J/K)
Oxygen	delta	moles	=	-0.000785307	delta	grams	=	-0.0251289
	G	=	254.57	(J)	H	=	-29.39	(J)	S	=	-0.2	(J/K)	V	=	-92.27	(cc)	Cp	=	-0.03	(J/K)
**********----------**********
Title:	Dummy	Title
T	=	1130	(C)	P	=	5	(kbars)	log(10)	f	O2	=	-8.74	delta	HM	=	-5.22	NNO	=	-0.33	QFM	=	0	COH	=	1.9	IW	=	3.92
Constraint	Flags:	fO2	path	=	QFM	Fractionate	Solids
Liquid	mass	=	11.52	(gm)	density	=	2.93	(gm/cc)	viscosity	=	2.48	(log	10	poise)	(analysis	in	wt	%)
	G	=	-159926	(J)	H	=	-118815	(J)	S	=	29.3	(J/K)	V	=	3.93	(cc)	Cp	=	15.36	(J/K)
	SiO2	TiO2	Al2O3	Fe2O3	Cr2O3	FeO	MnO	MgO	NiO	CoO	CaO	Na2O	K2O	P2O5	H2O	CO2	SO3	Cl2O-1	F2O-1
	49.22	1.8	10.25	3.3	0	22.66	1.39	1.61	0	0	5.69	3.37	0.71	0	0	0	0	0	0
clinopyroxene	mass	=	0.36	(gm)	density	=	3.51	(gm/cc)	(analysis	in	mole	%)
	cpx	Na0.01Ca0.19Fe''0.94Mg0.70Fe'''0.09Ti0.00Al0.20Si1.86O6
	G	=	-4894.71	(J)	H	=	-3740.35	(J)	S	=	0.82	(J/K)	V	=	0.1	(cc)	Cp	=	0.41	(J/K)
	diopside	clinoenstatit	hedenbergite	alumino-buffo	buffonite	essenite	jadeite
	-89.04	79.55	93.84	5.34	-4.5	13.49	1.32
feldspar	mass	=	0.57	(gm)	density	=	2.62	(gm/cc)	(analysis	in	mole	%)
	K0.02Na0.55Ca0.43Al1.43Si2.57O8
	G	=	-9634.38	(J)	H	=	-7698.05	(J)	S	=	1.38	(J/K)	V	=	0.22	(cc)	Cp	=	0.69	(J/K)
	albite	anorthite	sanidine
	55.07	43	1.92
Total	solids	mass	=	0.93	(gm)	density	=	2.91	(gm/cc)
	G	=	-14529.1	(J)	H	=	-11438.4	(J)	S	=	2.2	(J/K)	V	=	0.32	(cc)	Cp	=	1.1	(J/K)
Summary	of	all	fractionated	phases:	(total	mass	=	87.64	grams)
orthopyroxene	mass	=	18.67	(gm)	density	=	3.24	(gm/cc)	(analysis	in	mole	%)
	opx	Na0.00Ca0.05Fe''0.27Mg1.58Fe'''0.02Ti0.00Al0.17Si1.90O6
	G	=	-301510	(J)	H	=	-239209	(J)	S	=	44.4	(J/K)	V	=	5.76	(cc)	Cp	=	23.59	(J/K)
	diopside	clinoenstatit	hedenbergite	alumino-buffo	buffonite	essenite	jadeite
	-31.61	94.67	27.12	7.15	-6.99	9.45	0.2
clinopyroxene	mass	=	20.83	(gm)	density	=	3.33	(gm/cc)	(analysis	in	mole	%)
	cpx	Na0.01Ca0.17Fe''0.51Mg1.17Fe'''0.05Ti0.00Al0.21Si1.87O6
	G	=	-315173	(J)	H	=	-246536	(J)	S	=	48.92	(J/K)	V	=	6.26	(cc)	Cp	=	25.07	(J/K)
	diopside	clinoenstatit	hedenbergite	alumino-buffo	buffonite	essenite	jadeite
	-46.38	81.73	51.04	8.02	-7.57	12.29	0.87
feldspar	mass	=	48.14	(gm)	density	=	2.67	(gm/cc)	(analysis	in	mole	%)
	K0.00Na0.33Ca0.67Al1.67Si2.33O8
	G	=	-821247	(J)	H	=	-658886	(J)	S	=	115.71	(J/K)	V	=	18.05	(cc)	Cp	=	58.97	(J/K)
	albite	anorthite	sanidine
	33.02	66.67	0.31
Viscosity	of	the	System	cannot	be	computed.
System	mass	=	100.09	(gm)	density	=	2.92	(gm/cc)
	G	=	-1.61238e+06	(J)	H	=	-1.27488e+06	(J)	S	=	240.53	(J/K)	V	=	34.32	(cc)	Cp	=	124.09	(J/K)
Oxygen	delta	moles	=	-0.000803601	delta	grams	=	-0.0257143
	G	=	258.44	(J)	H	=	-29.78	(J)	S	=	-0.21	(J/K)	V	=	-93.75	(cc)	Cp	=	-0.03	(J/K)
**********----------**********
Title:	Dummy	Title
T	=	1120	(C)	P	=	5	(kbars)	log(10)	f	O2	=	-8.86	delta	HM	=	-5.22	NNO	=	-0.32	QFM	=	0	COH	=	1.89	IW	=	3.93
Constraint	Flags:	fO2	path	=	QFM	Fractionate	Solids
Liquid	mass	=	10.7	(gm)	density	=	2.95	(gm/cc)	viscosity	=	2.46	(log	10	poise)	(analysis	in	wt	%)
	G	=	-146825	(J)	H	=	-109127	(J)	S	=	27.06	(J/K)	V	=	3.63	(cc)	Cp	=	14.19	(J/K)
	SiO2	TiO2	Al2O3	Fe2O3	Cr2O3	FeO	MnO	MgO	NiO	CoO	CaO	Na2O	K2O	P2O5	H2O	CO2	SO3	Cl2O-1	F2O-1
	48.9	1.93	9.67	3.41	0	23.53	1.5	1.4	0	0	5.6	3.32	0.75	0	0	0	0	0	0
clinopyroxene	mass	=	0.33	(gm)	density	=	3.53	(gm/cc)	(analysis	in	mole	%)
	cpx	Na0.01Ca0.19Fe''0.99Mg0.65Fe'''0.10Ti0.00Al0.20Si1.86O6
	G	=	-4416.24	(J)	H	=	-3374.36	(J)	S	=	0.75	(J/K)	V	=	0.09	(cc)	Cp	=	0.37	(J/K)
	diopside	clinoenstatit	hedenbergite	alumino-buffo	buffonite	essenite	jadeite
	-94.02	79.23	98.96	4.88	-4.01	13.6	1.36
feldspar	mass	=	0.5	(gm)	density	=	2.62	(gm/cc)	(analysis	in	mole	%)
	K0.02Na0.57Ca0.41Al1.41Si2.59O8
	G	=	-8461.55	(J)	H	=	-6774.45	(J)	S	=	1.21	(J/K)	V	=	0.19	(cc)	Cp	=	0.61	(J/K)
	albite	anorthite	sanidine
	56.68	41.05	2.26
Total	solids	mass	=	0.83	(gm)	density	=	2.92	(gm/cc)
	G	=	-12877.8	(J)	H	=	-10148.8	(J)	S	=	1.96	(J/K)	V	=	0.28	(cc)	Cp	=	0.98	(J/K)
Summary	of	all	fractionated	phases:	(total	mass	=	88.56	grams)
orthopyroxene	mass	=	18.67	(gm)	density	=	3.24	(gm/cc)	(analysis	in	mole	%)
	opx	Na0.00Ca0.05Fe''0.27Mg1.58Fe'''0.02Ti0.00Al0.17Si1.90O6
	G	=	-301067	(J)	H	=	-239445	(J)	S	=	44.23	(J/K)	V	=	5.76	(cc)	Cp	=	23.57	(J/K)
	diopside	clinoenstatit	hedenbergite	alumino-buffo	buffonite	essenite	jadeite
	-31.61	94.67	27.12	7.15	-6.99	9.45	0.2
clinopyroxene	mass	=	21.19	(gm)	density	=	3.33	(gm/cc)	(analysis	in	mole	%)
	cpx	Na0.01Ca0.17Fe''0.52Mg1.17Fe'''0.05Ti0.00Al0.21Si1.87O6
	G	=	-319543	(J)	H	=	-250506	(J)	S	=	49.55	(J/K)	V	=	6.36	(cc)	Cp	=	25.45	(J/K)
	diopside	clinoenstatit	hedenbergite	alumino-buffo	buffonite	essenite	jadeite
	-47.05	81.69	51.72	7.97	-7.53	12.31	0.88
feldspar	mass	=	48.7	(gm)	density	=	2.67	(gm/cc)	(analysis	in	mole	%)
	K0.00Na0.33Ca0.66Al1.66Si2.34O8
	G	=	-829669	(J)	H	=	-667143	(J)	S	=	116.66	(J/K)	V	=	18.26	(cc)	Cp	=	59.6	(J/K)
	albite	anorthite	sanidine
	33.28	66.39	0.33
Viscosity	of	the	System	cannot	be	computed.
System	mass	=	100.09	(gm)	density	=	2.92	(gm/cc)
	G	=	-1.60998e+06	(J)	H	=	-1.27637e+06	(J)	S	=	239.47	(J/K)	V	=	34.29	(cc)	Cp	=	123.8	(J/K)
Oxygen	delta	moles	=	-0.000819761	delta	grams	=	-0.0262314
	G	=	261.54	(J)	H	=	-30.08	(J)	S	=	-0.21	(J/K)	V	=	-94.95	(cc)	Cp	=	-0.03	(J/K)
**********----------**********
Title:	Dummy	Title
T	=	1110	(C)	P	=	5	(kbars)	log(10)	f	O2	=	-8.98	delta	HM	=	-5.22	NNO	=	-0.32	QFM	=	0	COH	=	1.88	IW	=	3.95
Constraint	Flags:	fO2	path	=	QFM	Fractionate	Solids
Liquid	mass	=	9.96	(gm)	density	=	2.97	(gm/cc)	viscosity	=	2.43	(log	10	poise)	(analysis	in	wt	%)
	G	=	-135106	(J)	H	=	-100463	(J)	S	=	25.05	(J/K)	V	=	3.36	(cc)	Cp	=	13.15	(J/K)
	SiO2	TiO2	Al2O3	Fe2O3	Cr2O3	FeO	MnO	MgO	NiO	CoO	CaO	Na2O	K2O	P2O5	H2O	CO2	SO3	Cl2O-1	F2O-1
	48.56	2.07	9.11	3.52	0	24.38	1.61	1.2	0	0	5.51	3.26	0.78	0	0	0	0	0	0
clinopyroxene	mass	=	0.31	(gm)	density	=	3.55	(gm/cc)	(analysis	in	mole	%)
	cpx	Na0.01Ca0.20Fe''1.04Mg0.59Fe'''0.10Ti0.00Al0.19Si1.85O6
	G	=	-4037.97	(J)	H	=	-3085.01	(J)	S	=	0.69	(J/K)	V	=	0.09	(cc)	Cp	=	0.34	(J/K)
	diopside	clinoenstatit	hedenbergite	alumino-buffo	buffonite	essenite	jadeite
	-98.94	78.81	104.12	4.37	-3.47	13.7	1.4
feldspar	mass	=	0.44	(gm)	density	=	2.62	(gm/cc)	(analysis	in	mole	%)
	K0.03Na0.58Ca0.39Al1.39Si2.61O8
	G	=	-7482.57	(J)	H	=	-6002.61	(J)	S	=	1.07	(J/K)	V	=	0.17	(cc)	Cp	=	0.54	(J/K)
	albite	anorthite	sanidine
	58.24	39.1	2.66
Total	solids	mass	=	0.75	(gm)	density	=	2.93	(gm/cc)
	G	=	-11520.5	(J)	H	=	-9087.62	(J)	S	=	1.76	(J/K)	V	=	0.25	(cc)	Cp	=	0.88	(J/K)
Summary	of	all	fractionated	phases:	(total	mass	=	89.39	grams)
orthopyroxene	mass	=	18.67	(gm)	density	=	3.24	(gm/cc)	(analysis	in	mole	%)
	opx	Na0.00Ca0.05Fe''0.27Mg1.58Fe'''0.02Ti0.00Al0.17Si1.90O6
	G	=	-300625	(J)	H	=	-239680	(J)	S	=	44.06	(J/K)	V	=	5.76	(cc)	Cp	=	23.55	(J/K)
	diopside	clinoenstatit	hedenbergite	alumino-buffo	buffonite	essenite	jadeite
	-31.61	94.67	27.12	7.15	-6.99	9.45	0.2
clinopyroxene	mass	=	21.52	(gm)	density	=	3.34	(gm/cc)	(analysis	in	mole	%)
	cpx	Na0.01Ca0.17Fe''0.52Mg1.16Fe'''0.05Ti0.00Al0.21Si1.87O6
	G	=	-323430	(J)	H	=	-254113	(J)	S	=	50.11	(J/K)	V	=	6.45	(cc)	Cp	=	25.8	(J/K)
	diopside	clinoenstatit	hedenbergite	alumino-buffo	buffonite	essenite	jadeite
	-47.72	81.66	52.39	7.93	-7.48	12.33	0.88
feldspar	mass	=	49.19	(gm)	density	=	2.67	(gm/cc)	(analysis	in	mole	%)
	K0.00Na0.34Ca0.66Al1.66Si2.34O8
	G	=	-836910	(J)	H	=	-674481	(J)	S	=	117.43	(J/K)	V	=	18.44	(cc)	Cp	=	60.15	(J/K)
	albite	anorthite	sanidine
	33.52	66.13	0.35
Viscosity	of	the	System	cannot	be	computed.
System	mass	=	100.09	(gm)	density	=	2.92	(gm/cc)
	G	=	-1.60759e+06	(J)	H	=	-1.27783e+06	(J)	S	=	238.42	(J/K)	V	=	34.26	(cc)	Cp	=	123.53	(J/K)
Oxygen	delta	moles	=	-0.000833991	delta	grams	=	-0.0266867
	G	=	263.96	(J)	H	=	-30.3	(J)	S	=	-0.21	(J/K)	V	=	-95.91	(cc)	Cp	=	-0.03	(J/K)
**********----------**********
Title:	Dummy	Title
T	=	1100	(C)	P	=	5	(kbars)	log(10)	f	O2	=	-9.11	delta	HM	=	-5.22	NNO	=	-0.31	QFM	=	0	COH	=	1.87	IW	=	3.96
Constraint	Flags:	fO2	path	=	QFM	Fractionate	Solids
Liquid	mass	=	9.28	(gm)	density	=	2.99	(gm/cc)	viscosity	=	2.4	(log	10	poise)	(analysis	in	wt	%)
	G	=	-124530	(J)	H	=	-92647.6	(J)	S	=	23.22	(J/K)	V	=	3.11	(cc)	Cp	=	12.21	(J/K)
	SiO2	TiO2	Al2O3	Fe2O3	Cr2O3	FeO	MnO	MgO	NiO	CoO	CaO	Na2O	K2O	P2O5	H2O	CO2	SO3	Cl2O-1	F2O-1
	48.21	2.22	8.55	3.62	0	25.19	1.72	1.02	0	0	5.45	3.21	0.82	0	0	0	0	0	0
clinopyroxene	mass	=	0.29	(gm)	density	=	3.58	(gm/cc)	(analysis	in	mole	%)
	cpx	Na0.01Ca0.20Fe''1.09Mg0.53Fe'''0.11Ti0.00Al0.19Si1.85O6
	G	=	-3738.68	(J)	H	=	-2856.16	(J)	S	=	0.64	(J/K)	V	=	0.08	(cc)	Cp	=	0.32	(J/K)
	diopside	clinoenstatit	hedenbergite	alumino-buffo	buffonite	essenite	jadeite
	-103.69	78.27	109.26	3.81	-2.88	13.78	1.45
feldspar	mass	=	0.39	(gm)	density	=	2.61	(gm/cc)	(analysis	in	mole	%)
	K0.03Na0.60Ca0.37Al1.37Si2.63O8
	G	=	-6658.62	(J)	H	=	-5352.23	(J)	S	=	0.95	(J/K)	V	=	0.15	(cc)	Cp	=	0.48	(J/K)
	albite	anorthite	sanidine
	59.74	37.11	3.14
Total	solids	mass	=	0.68	(gm)	density	=	2.95	(gm/cc)
	G	=	-10397.3	(J)	H	=	-8208.39	(J)	S	=	1.59	(J/K)	V	=	0.23	(cc)	Cp	=	0.8	(J/K)
Summary	of	all	fractionated	phases:	(total	mass	=	90.13	grams)
orthopyroxene	mass	=	18.67	(gm)	density	=	3.24	(gm/cc)	(analysis	in	mole	%)
	opx	Na0.00Ca0.05Fe''0.27Mg1.58Fe'''0.02Ti0.00Al0.17Si1.90O6
	G	=	-300185	(J)	H	=	-239916	(J)	S	=	43.89	(J/K)	V	=	5.76	(cc)	Cp	=	23.52	(J/K)
	diopside	clinoenstatit	hedenbergite	alumino-buffo	buffonite	essenite	jadeite
	-31.61	94.67	27.12	7.15	-6.99	9.45	0.2
clinopyroxene	mass	=	21.82	(gm)	density	=	3.34	(gm/cc)	(analysis	in	mole	%)
	cpx	Na0.01Ca0.17Fe''0.53Mg1.15Fe'''0.05Ti0.00Al0.21Si1.87O6
	G	=	-326934	(J)	H	=	-257435	(J)	S	=	50.61	(J/K)	V	=	6.53	(cc)	Cp	=	26.11	(J/K)
	diopside	clinoenstatit	hedenbergite	alumino-buffo	buffonite	essenite	jadeite
	-48.38	81.62	53.06	7.88	-7.42	12.35	0.89
feldspar	mass	=	49.63	(gm)	density	=	2.67	(gm/cc)	(analysis	in	mole	%)
	K0.00Na0.34Ca0.66Al1.66Si2.34O8
	G	=	-843167	(J)	H	=	-681053	(J)	S	=	118.06	(J/K)	V	=	18.6	(cc)	Cp	=	60.62	(J/K)
	albite	anorthite	sanidine
	33.74	65.89	0.37
Viscosity	of	the	System	cannot	be	computed.
System	mass	=	100.09	(gm)	density	=	2.92	(gm/cc)
	G	=	-1.60521e+06	(J)	H	=	-1.27926e+06	(J)	S	=	237.38	(J/K)	V	=	34.23	(cc)	Cp	=	123.27	(J/K)
Oxygen	delta	moles	=	-0.000846469	delta	grams	=	-0.027086
	G	=	265.75	(J)	H	=	-30.45	(J)	S	=	-0.22	(J/K)	V	=	-96.64	(cc)	Cp	=	-0.03	(J/K)
**********----------**********
Title:	Dummy	Title
T	=	1090	(C)	P	=	5	(kbars)	log(10)	f	O2	=	-9.24	delta	HM	=	-5.22	NNO	=	-0.31	QFM	=	0	COH	=	1.85	IW	=	3.98
Constraint	Flags:	fO2	path	=	QFM	Fractionate	Solids
Liquid	mass	=	8.66	(gm)	density	=	3.01	(gm/cc)	viscosity	=	2.37	(log	10	poise)	(analysis	in	wt	%)
	G	=	-114906	(J)	H	=	-85537	(J)	S	=	21.54	(J/K)	V	=	2.88	(cc)	Cp	=	11.34	(J/K)
	SiO2	TiO2	Al2O3	Fe2O3	Cr2O3	FeO	MnO	MgO	NiO	CoO	CaO	Na2O	K2O	P2O5	H2O	CO2	SO3	Cl2O-1	F2O-1
	47.85	2.37	8.01	3.72	0	25.98	1.85	0.84	0	0	5.39	3.15	0.85	0	0	0	0	0	0
clinopyroxene	mass	=	0.27	(gm)	density	=	3.6	(gm/cc)	(analysis	in	mole	%)
	cpx	Na0.02Ca0.21Fe''1.14Mg0.47Fe'''0.12Ti0.00Al0.19Si1.85O6
	G	=	-3502.63	(J)	H	=	-2675.88	(J)	S	=	0.61	(J/K)	V	=	0.08	(cc)	Cp	=	0.3	(J/K)
	diopside	clinoenstatit	hedenbergite	alumino-buffo	buffonite	essenite	jadeite
	-108.16	77.55	114.32	3.21	-2.25	13.82	1.51
feldspar	mass	=	0.35	(gm)	density	=	2.61	(gm/cc)	(analysis	in	mole	%)
	K0.04Na0.61Ca0.35Al1.35Si2.65O8
	G	=	-5961.42	(J)	H	=	-4801.28	(J)	S	=	0.85	(J/K)	V	=	0.13	(cc)	Cp	=	0.43	(J/K)
	albite	anorthite	sanidine
	61.21	35.07	3.72
Total	solids	mass	=	0.63	(gm)	density	=	2.97	(gm/cc)
	G	=	-9464.05	(J)	H	=	-7477.16	(J)	S	=	1.46	(J/K)	V	=	0.21	(cc)	Cp	=	0.73	(J/K)
Summary	of	all	fractionated	phases:	(total	mass	=	90.8	grams)
orthopyroxene	mass	=	18.67	(gm)	density	=	3.25	(gm/cc)	(analysis	in	mole	%)
	opx	Na0.00Ca0.05Fe''0.27Mg1.58Fe'''0.02Ti0.00Al0.17Si1.90O6
	G	=	-299747	(J)	H	=	-240151	(J)	S	=	43.72	(J/K)	V	=	5.75	(cc)	Cp	=	23.5	(J/K)
	diopside	clinoenstatit	hedenbergite	alumino-buffo	buffonite	essenite	jadeite
	-31.61	94.67	27.12	7.15	-6.99	9.45	0.2
clinopyroxene	mass	=	22.11	(gm)	density	=	3.35	(gm/cc)	(analysis	in	mole	%)
	cpx	Na0.01Ca0.18Fe''0.54Mg1.14Fe'''0.05Ti0.00Al0.21Si1.87O6
	G	=	-330135	(J)	H	=	-260530	(J)	S	=	51.06	(J/K)	V	=	6.61	(cc)	Cp	=	26.4	(J/K)
	diopside	clinoenstatit	hedenbergite	alumino-buffo	buffonite	essenite	jadeite
	-49.04	81.58	53.72	7.83	-7.37	12.37	0.9
feldspar	mass	=	50.02	(gm)	density	=	2.67	(gm/cc)	(analysis	in	mole	%)
	K0.00Na0.34Ca0.66Al1.66Si2.34O8
	G	=	-848594	(J)	H	=	-686979	(J)	S	=	118.56	(J/K)	V	=	18.75	(cc)	Cp	=	61.04	(J/K)
	albite	anorthite	sanidine
	33.95	65.66	0.39
Viscosity	of	the	System	cannot	be	computed.
System	mass	=	100.09	(gm)	density	=	2.93	(gm/cc)
	G	=	-1.60285e+06	(J)	H	=	-1.28067e+06	(J)	S	=	236.34	(J/K)	V	=	34.2	(cc)	Cp	=	123.02	(J/K)
Oxygen	delta	moles	=	-0.000857362	delta	grams	=	-0.0274346
	G	=	266.98	(J)	H	=	-30.53	(J)	S	=	-0.22	(J/K)	V	=	-97.17	(cc)	Cp	=	-0.03	(J/K)
**********----------**********
Title:	Dummy	Title
T	=	1080	(C)	P	=	5	(kbars)	log(10)	f	O2	=	-9.37	delta	HM	=	-5.22	NNO	=	-0.3	QFM	=	0	COH	=	1.84	IW	=	3.99
Constraint	Flags:	fO2	path	=	QFM	Fractionate	Solids
Liquid	mass	=	8.08	(gm)	density	=	3.03	(gm/cc)	viscosity	=	2.34	(log	10	poise)	(analysis	in	wt	%)
	G	=	-106074	(J)	H	=	-79011.8	(J)	S	=	20	(J/K)	V	=	2.67	(cc)	Cp	=	10.55	(J/K)
	SiO2	TiO2	Al2O3	Fe2O3	Cr2O3	FeO	MnO	MgO	NiO	CoO	CaO	Na2O	K2O	P2O5	H2O	CO2	SO3	Cl2O-1	F2O-1
	47.46	2.53	7.48	3.82	0	26.74	1.98	0.68	0	0	5.34	3.08	0.88	0	0	0	0	0	0
clinopyroxene	mass	=	0.26	(gm)	density	=	3.62	(gm/cc)	(analysis	in	mole	%)
	cpx	Na0.02Ca0.22Fe''1.19Mg0.42Fe'''0.12Ti0.00Al0.18Si1.85O6
	G	=	-3318.41	(J)	H	=	-2535.57	(J)	S	=	0.58	(J/K)	V	=	0.07	(cc)	Cp	=	0.29	(J/K)
	diopside	clinoenstatit	hedenbergite	alumino-buffo	buffonite	essenite	jadeite
	-112.17	76.59	119.18	2.55	-1.55	13.82	1.58
feldspar	mass	=	0.32	(gm)	density	=	2.61	(gm/cc)	(analysis	in	mole	%)
	K0.04Na0.63Ca0.33Al1.33Si2.67O8
	G	=	-5370.81	(J)	H	=	-4334.06	(J)	S	=	0.77	(J/K)	V	=	0.12	(cc)	Cp	=	0.39	(J/K)
	albite	anorthite	sanidine
	62.62	32.94	4.44
Total	solids	mass	=	0.58	(gm)	density	=	2.99	(gm/cc)
	G	=	-8689.23	(J)	H	=	-6869.63	(J)	S	=	1.34	(J/K)	V	=	0.19	(cc)	Cp	=	0.67	(J/K)
Summary	of	all	fractionated	phases:	(total	mass	=	91.42	grams)
orthopyroxene	mass	=	18.67	(gm)	density	=	3.25	(gm/cc)	(analysis	in	mole	%)
	opx	Na0.00Ca0.05Fe''0.27Mg1.58Fe'''0.02Ti0.00Al0.17Si1.90O6
	G	=	-299311	(J)	H	=	-240386	(J)	S	=	43.55	(J/K)	V	=	5.75	(cc)	Cp	=	23.48	(J/K)
	diopside	clinoenstatit	hedenbergite	alumino-buffo	buffonite	essenite	jadeite
	-31.61	94.67	27.12	7.15	-6.99	9.45	0.2
clinopyroxene	mass	=	22.38	(gm)	density	=	3.35	(gm/cc)	(analysis	in	mole	%)
	cpx	Na0.01Ca0.18Fe''0.54Mg1.14Fe'''0.05Ti0.00Al0.21Si1.87O6
	G	=	-333096	(J)	H	=	-263448	(J)	S	=	51.47	(J/K)	V	=	6.68	(cc)	Cp	=	26.67	(J/K)
	diopside	clinoenstatit	hedenbergite	alumino-buffo	buffonite	essenite	jadeite
	-49.69	81.54	54.4	7.78	-7.31	12.38	0.91
feldspar	mass	=	50.37	(gm)	density	=	2.67	(gm/cc)	(analysis	in	mole	%)
	K0.00Na0.34Ca0.65Al1.65Si2.35O8
	G	=	-853321	(J)	H	=	-692357	(J)	S	=	118.95	(J/K)	V	=	18.88	(cc)	Cp	=	61.41	(J/K)
	albite	anorthite	sanidine
	34.14	65.45	0.42
Viscosity	of	the	System	cannot	be	computed.
System	mass	=	100.09	(gm)	density	=	2.93	(gm/cc)
	G	=	-1.60049e+06	(J)	H	=	-1.28207e+06	(J)	S	=	235.32	(J/K)	V	=	34.18	(cc)	Cp	=	122.78	(J/K)
Oxygen	delta	moles	=	-0.000866846	delta	grams	=	-0.027738
	G	=	267.73	(J)	H	=	-30.55	(J)	S	=	-0.22	(J/K)	V	=	-97.52	(cc)	Cp	=	-0.03	(J/K)
**********----------**********
Title:	Dummy	Title
T	=	1070	(C)	P	=	5	(kbars)	log(10)	f	O2	=	-9.5	delta	HM	=	-5.22	NNO	=	-0.3	QFM	=	0	COH	=	1.83	IW	=	4.01
Constraint	Flags:	fO2	path	=	QFM	Fractionate	Solids
Liquid	mass	=	7.34	(gm)	density	=	3.03	(gm/cc)	viscosity	=	2.39	(log	10	poise)	(analysis	in	wt	%)
	G	=	-95760.8	(J)	H	=	-71497.6	(J)	S	=	18.06	(J/K)	V	=	2.42	(cc)	Cp	=	9.55	(J/K)
	SiO2	TiO2	Al2O3	Fe2O3	Cr2O3	FeO	MnO	MgO	NiO	CoO	CaO	Na2O	K2O	P2O5	H2O	CO2	SO3	Cl2O-1	F2O-1
	47.58	2.78	7	3.9	0	27.02	1.85	0.5	0	0	5.39	3.04	0.93	0	0	0	0	0	0
olivine	mass	=	0.29	(gm)	density	=	4.09	(gm/cc)	(analysis	in	mole	%)
	(Ca0.01Mg0.12Fe''0.76Mn0.12Co0.00Ni0.00)2SiO4
	G	=	-2873.05	(J)	H	=	-2061.27	(J)	S	=	0.6	(J/K)	V	=	0.07	(cc)	Cp	=	0.29	(J/K)
	tephroite	fayalite	co-olivine	ni-olivine	monticellite	forsterite
	11.53	76.09	0	0	1.79	10.59
clinopyroxene	mass	=	0.05	(gm)	density	=	3.64	(gm/cc)	(analysis	in	mole	%)
	cpx	Na0.02Ca0.25Fe''1.23Mg0.34Fe'''0.13Ti0.01Al0.17Si1.85O6
	G	=	-585.42	(J)	H	=	-447.63	(J)	S	=	0.1	(J/K)	V	=	0.01	(cc)	Cp	=	0.05	(J/K)
	diopside	clinoenstatit	hedenbergite	alumino-buffo	buffonite	essenite	jadeite
	-113.09	73.28	122.96	1.74	-0.59	13.93	1.77
clinopyroxene	mass	=	0.06	(gm)	density	=	3.54	(gm/cc)	(analysis	in	mole	%)
	cpx	Na0.05Ca0.67Fe''0.80Mg0.25Fe'''0.18Ti0.03Al0.22Si1.80O6
	G	=	-843.04	(J)	H	=	-658.49	(J)	S	=	0.14	(J/K)	V	=	0.02	(cc)	Cp	=	0.07	(J/K)
	diopside	clinoenstatit	hedenbergite	alumino-buffo	buffonite	essenite	jadeite
	-33.01	27.92	79.89	1.63	3.47	14.98	5.13
feldspar	mass	=	0.35	(gm)	density	=	2.6	(gm/cc)	(analysis	in	mole	%)
	K0.05Na0.64Ca0.31Al1.31Si2.69O8
	G	=	-5860.39	(J)	H	=	-4738.72	(J)	S	=	0.84	(J/K)	V	=	0.13	(cc)	Cp	=	0.42	(J/K)
	albite	anorthite	sanidine
	63.69	31.24	5.07
Total	solids	mass	=	0.75	(gm)	density	=	3.18	(gm/cc)
	G	=	-10161.9	(J)	H	=	-7906.11	(J)	S	=	1.68	(J/K)	V	=	0.24	(cc)	Cp	=	0.83	(J/K)
Summary	of	all	fractionated	phases:	(total	mass	=	92	grams)
orthopyroxene	mass	=	18.67	(gm)	density	=	3.25	(gm/cc)	(analysis	in	mole	%)
	opx	Na0.00Ca0.05Fe''0.27Mg1.58Fe'''0.02Ti0.00Al0.17Si1.90O6
	G	=	-298876	(J)	H	=	-240620	(J)	S	=	43.37	(J/K)	V	=	5.75	(cc)	Cp	=	23.45	(J/K)
	diopside	clinoenstatit	hedenbergite	alumino-buffo	buffonite	essenite	jadeite
	-31.61	94.67	27.12	7.15	-6.99	9.45	0.2
clinopyroxene	mass	=	22.64	(gm)	density	=	3.35	(gm/cc)	(analysis	in	mole	%)
	cpx	Na0.01Ca0.18Fe''0.55Mg1.13Fe'''0.05Ti0.00Al0.21Si1.87O6
	G	=	-335870	(J)	H	=	-266229	(J)	S	=	51.85	(J/K)	V	=	6.75	(cc)	Cp	=	26.93	(J/K)
	diopside	clinoenstatit	hedenbergite	alumino-buffo	buffonite	essenite	jadeite
	-50.34	81.49	55.07	7.73	-7.25	12.4	0.91
feldspar	mass	=	50.69	(gm)	density	=	2.67	(gm/cc)	(analysis	in	mole	%)
	K0.00Na0.34Ca0.65Al1.65Si2.35O8
	G	=	-857454	(J)	H	=	-697271	(J)	S	=	119.26	(J/K)	V	=	18.99	(cc)	Cp	=	61.73	(J/K)
	albite	anorthite	sanidine
	34.32	65.24	0.44
Viscosity	of	the	System	cannot	be	computed.
System	mass	=	100.09	(gm)	density	=	2.93	(gm/cc)
	G	=	-1.59812e+06	(J)	H	=	-1.28352e+06	(J)	S	=	234.22	(J/K)	V	=	34.15	(cc)	Cp	=	122.48	(J/K)
Oxygen	delta	moles	=	-0.000918747	delta	grams	=	-0.0293988
	G	=	281.43	(J)	H	=	-32.05	(J)	S	=	-0.23	(J/K)	V	=	-102.6	(cc)	Cp	=	-0.03	(J/K)
**********----------**********
Title:	Dummy	Title
T	=	1060	(C)	P	=	5	(kbars)	log(10)	f	O2	=	-9.63	delta	HM	=	-5.22	NNO	=	-0.29	QFM	=	0	COH	=	1.81	IW	=	4.03
Constraint	Flags:	fO2	path	=	QFM	Fractionate	Solids
Liquid	mass	=	5.74	(gm)	density	=	2.95	(gm/cc)	viscosity	=	2.84	(log	10	poise)	(analysis	in	wt	%)
	G	=	-76474.2	(J)	H	=	-57650.6	(J)	S	=	14.12	(J/K)	V	=	1.94	(cc)	Cp	=	7.44	(J/K)
	SiO2	TiO2	Al2O3	Fe2O3	Cr2O3	FeO	MnO	MgO	NiO	CoO	CaO	Na2O	K2O	P2O5	H2O	CO2	SO3	Cl2O-1	F2O-1
	50.94	1.95	7.19	3.83	0	24.84	1.5	0.16	0	0	4.99	3.46	1.14	0	0	0	0	0	0
olivine	mass	=	0.53	(gm)	density	=	4.15	(gm/cc)	(analysis	in	mole	%)
	(Ca0.01Mg0.07Fe''0.82Mn0.11Co0.00Ni0.00)2SiO4
	G	=	-5098.51	(J)	H	=	-3638.82	(J)	S	=	1.09	(J/K)	V	=	0.13	(cc)	Cp	=	0.52	(J/K)
	tephroite	fayalite	co-olivine	ni-olivine	monticellite	forsterite
	10.93	81.65	0	0	1.9	5.52
clinopyroxene	mass	=	0.55	(gm)	density	=	3.57	(gm/cc)	(analysis	in	mole	%)
	cpx	Na0.06Ca0.
