# Supplementary material for: Derivation of intermediate to silicic magma from the basalt analyzed at the Vega 2 landing site, Venus
Source: PLoS One. 2018 Mar 27;13(3):e0194155. doi: 10.1371/journal.pone.0194155 (PMC5870967; doi:10.1371/journal.pone.0194155)
Supplement: S7 Table — The results presented in this file are the raw output data generated by Rhyolite-MELTS for wet fractional crystallization of Vega 2 basalt (kieserite-adjusted) listed in Table 1. The relative oxidation state is fixed to the FMQ buffer, pressures of 0.01, 0.1 and 0.5 GPa and initial water content of 0.5 wt% were used. The liquid compositions are the basis of the model curves presented in Fig 6 of the text. (XLS) [file pone.0194155.s007.xls]

## Sheet: GPa 0.01
**********----------**********
T	=	1500	(C)	P	=	0.1	(kbars)	log(10)	f	O2	=	-5.49	delta	HM	=	-5.52	NNO	=	-0.79	QFM	=	0	COH	=	2.47	IW	=	3.17
Constraint	Flags:	fO2	path	=	QFM	Fractionate	Solids
Liquid	mass	=	100.12	(gm)	density	=	2.55	(gm/cc)	viscosity	=	1.25	(log	10	poise)	(analysis	in	wt	%)
	G	=	-1.74009e+06	(J)	H	=	-1.20676e+06	(J)	S	=	300.78	(J/K)	V	=	39.26	(cc)	Cp	=	153.36	(J/K)
	SiO2	TiO2	Al2O3	Fe2O3	Cr2O3	FeO	MnO	MgO	NiO	CoO	CaO	Na2O	K2O	P2O5	H2O	CO2	SO3	Cl2O-1	F2O-1
	51.29	0.23	18	1.23	0	7.56	0.16	10.25	0	0	8.44	2.25	0.11	0	0.5	0	0	0	0
Total	solids	mass	=	0	(gm)	density	=	0	(gm/cc)
	G	=	0	(J)	H	=	0	(J)	S	=	0	(J/K)	V	=	0	(cc)	Cp	=	0	(J/K)
Summary	of	all	fractionated	phases:	(total	mass	=	0	grams)
Viscosity	of	the	System:	1.25	(log	10	poise)
System	mass	=	100.12	(gm)	density	=	2.55	(gm/cc)
	G	=	-1.74009e+06	(J)	H	=	-1.20676e+06	(J)	S	=	300.78	(J/K)	V	=	39.26	(cc)	Cp	=	153.36	(J/K)
Oxygen	delta	moles	=	1.21431e-17	delta	grams	=	3.88563e-16
	G	=	0	(J)	H	=	0	(J)	S	=	0	(J/K)	V	=	0	(cc)	Cp	=	0	(J/K)
**********----------**********
Title:	Dummy	Title
T	=	1490	(C)	P	=	0.1	(kbars)	log(10)	f	O2	=	-5.57	delta	HM	=	-5.52	NNO	=	-0.79	QFM	=	0	COH	=	2.46	IW	=	3.18
Constraint	Flags:	fO2	path	=	QFM	Fractionate	Solids
Liquid	mass	=	100.12	(gm)	density	=	2.55	(gm/cc)	viscosity	=	1.28	(log	10	poise)	(analysis	in	wt	%)
	G	=	-1.73708e+06	(J)	H	=	-1.2083e+06	(J)	S	=	299.91	(J/K)	V	=	39.23	(cc)	Cp	=	153.35	(J/K)
	SiO2	TiO2	Al2O3	Fe2O3	Cr2O3	FeO	MnO	MgO	NiO	CoO	CaO	Na2O	K2O	P2O5	H2O	CO2	SO3	Cl2O-1	F2O-1
	51.29	0.23	18	1.23	0	7.56	0.16	10.25	0	0	8.44	2.25	0.11	0	0.5	0	0	0	0
Total	solids	mass	=	0	(gm)	density	=	0	(gm/cc)
	G	=	0	(J)	H	=	0	(J)	S	=	0	(J/K)	V	=	0	(cc)	Cp	=	0	(J/K)
Summary	of	all	fractionated	phases:	(total	mass	=	0	grams)
Viscosity	of	the	System:	1.28	(log	10	poise)
System	mass	=	100.12	(gm)	density	=	2.55	(gm/cc)
	G	=	-1.73708e+06	(J)	H	=	-1.2083e+06	(J)	S	=	299.91	(J/K)	V	=	39.23	(cc)	Cp	=	153.35	(J/K)
Oxygen	delta	moles	=	1.52547e-06	delta	grams	=	4.88134e-05
	G	=	-0.63	(J)	H	=	0.08	(J)	S	=	0	(J/K)	V	=	0.22	(cc)	Cp	=	0	(J/K)
**********----------**********
Title:	Dummy	Title
T	=	1480	(C)	P	=	0.1	(kbars)	log(10)	f	O2	=	-5.65	delta	HM	=	-5.52	NNO	=	-0.79	QFM	=	0	COH	=	2.46	IW	=	3.19
Constraint	Flags:	fO2	path	=	QFM	Fractionate	Solids
Liquid	mass	=	100.12	(gm)	density	=	2.55	(gm/cc)	viscosity	=	1.31	(log	10	poise)	(analysis	in	wt	%)
	G	=	-1.73409e+06	(J)	H	=	-1.20983e+06	(J)	S	=	299.04	(J/K)	V	=	39.2	(cc)	Cp	=	153.35	(J/K)
	SiO2	TiO2	Al2O3	Fe2O3	Cr2O3	FeO	MnO	MgO	NiO	CoO	CaO	Na2O	K2O	P2O5	H2O	CO2	SO3	Cl2O-1	F2O-1
	51.29	0.23	18	1.23	0	7.55	0.16	10.25	0	0	8.44	2.25	0.11	0	0.5	0	0	0	0
Total	solids	mass	=	0	(gm)	density	=	0	(gm/cc)
	G	=	0	(J)	H	=	0	(J)	S	=	0	(J/K)	V	=	0	(cc)	Cp	=	0	(J/K)
Summary	of	all	fractionated	phases:	(total	mass	=	0	grams)
Viscosity	of	the	System:	1.31	(log	10	poise)
System	mass	=	100.12	(gm)	density	=	2.55	(gm/cc)
	G	=	-1.73409e+06	(J)	H	=	-1.20983e+06	(J)	S	=	299.04	(J/K)	V	=	39.2	(cc)	Cp	=	153.35	(J/K)
Oxygen	delta	moles	=	3.43422e-06	delta	grams	=	0.000109891
	G	=	-1.42	(J)	H	=	0.17	(J)	S	=	0	(J/K)	V	=	0.5	(cc)	Cp	=	0	(J/K)
**********----------**********
Title:	Dummy	Title
T	=	1470	(C)	P	=	0.1	(kbars)	log(10)	f	O2	=	-5.73	delta	HM	=	-5.52	NNO	=	-0.78	QFM	=	0	COH	=	2.45	IW	=	3.2
Constraint	Flags:	fO2	path	=	QFM	Fractionate	Solids
Liquid	mass	=	100.12	(gm)	density	=	2.56	(gm/cc)	viscosity	=	1.35	(log	10	poise)	(analysis	in	wt	%)
	G	=	-1.73111e+06	(J)	H	=	-1.21137e+06	(J)	S	=	298.16	(J/K)	V	=	39.17	(cc)	Cp	=	153.35	(J/K)
	SiO2	TiO2	Al2O3	Fe2O3	Cr2O3	FeO	MnO	MgO	NiO	CoO	CaO	Na2O	K2O	P2O5	H2O	CO2	SO3	Cl2O-1	F2O-1
	51.29	0.23	18	1.23	0	7.55	0.16	10.25	0	0	8.44	2.25	0.11	0	0.5	0	0	0	0
Total	solids	mass	=	0	(gm)	density	=	0	(gm/cc)
	G	=	0	(J)	H	=	0	(J)	S	=	0	(J/K)	V	=	0	(cc)	Cp	=	0	(J/K)
Summary	of	all	fractionated	phases:	(total	mass	=	0	grams)
Viscosity	of	the	System:	1.35	(log	10	poise)
System	mass	=	100.12	(gm)	density	=	2.56	(gm/cc)
	G	=	-1.73111e+06	(J)	H	=	-1.21137e+06	(J)	S	=	298.16	(J/K)	V	=	39.17	(cc)	Cp	=	153.35	(J/K)
Oxygen	delta	moles	=	5.73541e-06	delta	grams	=	0.000183526
	G	=	-2.35	(J)	H	=	0.28	(J)	S	=	0	(J/K)	V	=	0.83	(cc)	Cp	=	0	(J/K)
**********----------**********
Title:	Dummy	Title
T	=	1460	(C)	P	=	0.1	(kbars)	log(10)	f	O2	=	-5.81	delta	HM	=	-5.53	NNO	=	-0.78	QFM	=	0	COH	=	2.44	IW	=	3.21
Constraint	Flags:	fO2	path	=	QFM	Fractionate	Solids
Liquid	mass	=	100.12	(gm)	density	=	2.56	(gm/cc)	viscosity	=	1.38	(log	10	poise)	(analysis	in	wt	%)
	G	=	-1.72813e+06	(J)	H	=	-1.2129e+06	(J)	S	=	297.28	(J/K)	V	=	39.14	(cc)	Cp	=	153.35	(J/K)
	SiO2	TiO2	Al2O3	Fe2O3	Cr2O3	FeO	MnO	MgO	NiO	CoO	CaO	Na2O	K2O	P2O5	H2O	CO2	SO3	Cl2O-1	F2O-1
	51.29	0.23	18	1.23	0	7.55	0.16	10.25	0	0	8.44	2.25	0.11	0	0.5	0	0	0	0
Total	solids	mass	=	0	(gm)	density	=	0	(gm/cc)
	G	=	0	(J)	H	=	0	(J)	S	=	0	(J/K)	V	=	0	(cc)	Cp	=	0	(J/K)
Summary	of	all	fractionated	phases:	(total	mass	=	0	grams)
Viscosity	of	the	System:	1.38	(log	10	poise)
System	mass	=	100.12	(gm)	density	=	2.56	(gm/cc)
	G	=	-1.72813e+06	(J)	H	=	-1.2129e+06	(J)	S	=	297.28	(J/K)	V	=	39.14	(cc)	Cp	=	153.35	(J/K)
Oxygen	delta	moles	=	8.43857e-06	delta	grams	=	0.000270024
	G	=	-3.44	(J)	H	=	0.42	(J)	S	=	0	(J/K)	V	=	1.22	(cc)	Cp	=	0	(J/K)
**********----------**********
Title:	Dummy	Title
T	=	1450	(C)	P	=	0.1	(kbars)	log(10)	f	O2	=	-5.89	delta	HM	=	-5.53	NNO	=	-0.78	QFM	=	0	COH	=	2.44	IW	=	3.21
Constraint	Flags:	fO2	path	=	QFM	Fractionate	Solids
Liquid	mass	=	100.12	(gm)	density	=	2.56	(gm/cc)	viscosity	=	1.41	(log	10	poise)	(analysis	in	wt	%)
	G	=	-1.72516e+06	(J)	H	=	-1.21443e+06	(J)	S	=	296.39	(J/K)	V	=	39.11	(cc)	Cp	=	153.35	(J/K)
	SiO2	TiO2	Al2O3	Fe2O3	Cr2O3	FeO	MnO	MgO	NiO	CoO	CaO	Na2O	K2O	P2O5	H2O	CO2	SO3	Cl2O-1	F2O-1
	51.29	0.23	18	1.23	0	7.55	0.16	10.25	0	0	8.44	2.25	0.11	0	0.5	0	0	0	0
Total	solids	mass	=	0	(gm)	density	=	0	(gm/cc)
	G	=	0	(J)	H	=	0	(J)	S	=	0	(J/K)	V	=	0	(cc)	Cp	=	0	(J/K)
Summary	of	all	fractionated	phases:	(total	mass	=	0	grams)
Viscosity	of	the	System:	1.41	(log	10	poise)
System	mass	=	100.12	(gm)	density	=	2.56	(gm/cc)
	G	=	-1.72516e+06	(J)	H	=	-1.21443e+06	(J)	S	=	296.39	(J/K)	V	=	39.11	(cc)	Cp	=	153.35	(J/K)
Oxygen	delta	moles	=	1.15536e-05	delta	grams	=	0.0003697
	G	=	-4.68	(J)	H	=	0.56	(J)	S	=	0	(J/K)	V	=	1.66	(cc)	Cp	=	0	(J/K)
**********----------**********
Title:	Dummy	Title
T	=	1440	(C)	P	=	0.1	(kbars)	log(10)	f	O2	=	-5.97	delta	HM	=	-5.53	NNO	=	-0.78	QFM	=	0	COH	=	2.43	IW	=	3.22
Constraint	Flags:	fO2	path	=	QFM	Fractionate	Solids
Liquid	mass	=	100.12	(gm)	density	=	2.56	(gm/cc)	viscosity	=	1.44	(log	10	poise)	(analysis	in	wt	%)
	G	=	-1.72221e+06	(J)	H	=	-1.21597e+06	(J)	S	=	295.5	(J/K)	V	=	39.08	(cc)	Cp	=	153.35	(J/K)
	SiO2	TiO2	Al2O3	Fe2O3	Cr2O3	FeO	MnO	MgO	NiO	CoO	CaO	Na2O	K2O	P2O5	H2O	CO2	SO3	Cl2O-1	F2O-1
	51.29	0.23	18	1.23	0	7.55	0.16	10.25	0	0	8.44	2.25	0.11	0	0.5	0	0	0	0
Total	solids	mass	=	0	(gm)	density	=	0	(gm/cc)
	G	=	0	(J)	H	=	0	(J)	S	=	0	(J/K)	V	=	0	(cc)	Cp	=	0	(J/K)
Summary	of	all	fractionated	phases:	(total	mass	=	0	grams)
Viscosity	of	the	System:	1.44	(log	10	poise)
System	mass	=	100.12	(gm)	density	=	2.56	(gm/cc)
	G	=	-1.72221e+06	(J)	H	=	-1.21597e+06	(J)	S	=	295.5	(J/K)	V	=	39.08	(cc)	Cp	=	153.35	(J/K)
Oxygen	delta	moles	=	1.50907e-05	delta	grams	=	0.000482883
	G	=	-6.07	(J)	H	=	0.73	(J)	S	=	0	(J/K)	V	=	2.15	(cc)	Cp	=	0	(J/K)
**********----------**********
Title:	Dummy	Title
T	=	1430	(C)	P	=	0.1	(kbars)	log(10)	f	O2	=	-6.05	delta	HM	=	-5.53	NNO	=	-0.78	QFM	=	0	COH	=	2.42	IW	=	3.23
Constraint	Flags:	fO2	path	=	QFM	Fractionate	Solids
Liquid	mass	=	100.12	(gm)	density	=	2.56	(gm/cc)	viscosity	=	1.48	(log	10	poise)	(analysis	in	wt	%)
	G	=	-1.71926e+06	(J)	H	=	-1.2175e+06	(J)	S	=	294.6	(J/K)	V	=	39.05	(cc)	Cp	=	153.35	(J/K)
	SiO2	TiO2	Al2O3	Fe2O3	Cr2O3	FeO	MnO	MgO	NiO	CoO	CaO	Na2O	K2O	P2O5	H2O	CO2	SO3	Cl2O-1	F2O-1
	51.29	0.23	18	1.23	0	7.55	0.16	10.25	0	0	8.44	2.25	0.11	0	0.5	0	0	0	0
Total	solids	mass	=	0	(gm)	density	=	0	(gm/cc)
	G	=	0	(J)	H	=	0	(J)	S	=	0	(J/K)	V	=	0	(cc)	Cp	=	0	(J/K)
Summary	of	all	fractionated	phases:	(total	mass	=	0	grams)
Viscosity	of	the	System:	1.48	(log	10	poise)
System	mass	=	100.12	(gm)	density	=	2.56	(gm/cc)
	G	=	-1.71926e+06	(J)	H	=	-1.2175e+06	(J)	S	=	294.6	(J/K)	V	=	39.05	(cc)	Cp	=	153.35	(J/K)
Oxygen	delta	moles	=	1.90605e-05	delta	grams	=	0.000609912
	G	=	-7.61	(J)	H	=	0.92	(J)	S	=	0.01	(J/K)	V	=	2.7	(cc)	Cp	=	0	(J/K)
**********----------**********
Title:	Dummy	Title
T	=	1420	(C)	P	=	0.1	(kbars)	log(10)	f	O2	=	-6.14	delta	HM	=	-5.53	NNO	=	-0.78	QFM	=	0	COH	=	2.41	IW	=	3.24
Constraint	Flags:	fO2	path	=	QFM	Fractionate	Solids
Liquid	mass	=	100.12	(gm)	density	=	2.57	(gm/cc)	viscosity	=	1.51	(log	10	poise)	(analysis	in	wt	%)
	G	=	-1.71632e+06	(J)	H	=	-1.21904e+06	(J)	S	=	293.7	(J/K)	V	=	39.02	(cc)	Cp	=	153.35	(J/K)
	SiO2	TiO2	Al2O3	Fe2O3	Cr2O3	FeO	MnO	MgO	NiO	CoO	CaO	Na2O	K2O	P2O5	H2O	CO2	SO3	Cl2O-1	F2O-1
	51.29	0.23	18	1.23	0	7.55	0.16	10.25	0	0	8.44	2.25	0.11	0	0.5	0	0	0	0
Total	solids	mass	=	0	(gm)	density	=	0	(gm/cc)
	G	=	0	(J)	H	=	0	(J)	S	=	0	(J/K)	V	=	0	(cc)	Cp	=	0	(J/K)
Summary	of	all	fractionated	phases:	(total	mass	=	0	grams)
Viscosity	of	the	System:	1.51	(log	10	poise)
System	mass	=	100.12	(gm)	density	=	2.57	(gm/cc)
	G	=	-1.71632e+06	(J)	H	=	-1.21904e+06	(J)	S	=	293.7	(J/K)	V	=	39.02	(cc)	Cp	=	153.35	(J/K)
Oxygen	delta	moles	=	2.34741e-05	delta	grams	=	0.000751143
	G	=	-9.31	(J)	H	=	1.12	(J)	S	=	0.01	(J/K)	V	=	3.3	(cc)	Cp	=	0	(J/K)
**********----------**********
Title:	Dummy	Title
T	=	1410	(C)	P	=	0.1	(kbars)	log(10)	f	O2	=	-6.23	delta	HM	=	-5.54	NNO	=	-0.77	QFM	=	0	COH	=	2.41	IW	=	3.25
Constraint	Flags:	fO2	path	=	QFM	Fractionate	Solids
Liquid	mass	=	100.12	(gm)	density	=	2.57	(gm/cc)	viscosity	=	1.54	(log	10	poise)	(analysis	in	wt	%)
	G	=	-1.71339e+06	(J)	H	=	-1220576	(J)	S	=	292.79	(J/K)	V	=	38.99	(cc)	Cp	=	153.35	(J/K)
	SiO2	TiO2	Al2O3	Fe2O3	Cr2O3	FeO	MnO	MgO	NiO	CoO	CaO	Na2O	K2O	P2O5	H2O	CO2	SO3	Cl2O-1	F2O-1
	51.29	0.23	18	1.24	0	7.55	0.16	10.25	0	0	8.44	2.25	0.11	0	0.5	0	0	0	0
Total	solids	mass	=	0	(gm)	density	=	0	(gm/cc)
	G	=	0	(J)	H	=	0	(J)	S	=	0	(J/K)	V	=	0	(cc)	Cp	=	0	(J/K)
Summary	of	all	fractionated	phases:	(total	mass	=	0	grams)
Viscosity	of	the	System:	1.54	(log	10	poise)
System	mass	=	100.12	(gm)	density	=	2.57	(gm/cc)
	G	=	-1.71339e+06	(J)	H	=	-1220576	(J)	S	=	292.79	(J/K)	V	=	38.99	(cc)	Cp	=	153.35	(J/K)
Oxygen	delta	moles	=	2.8343e-05	delta	grams	=	0.000906942
	G	=	-11.17	(J)	H	=	1.34	(J)	S	=	0.01	(J/K)	V	=	3.97	(cc)	Cp	=	0	(J/K)
**********----------**********
Title:	Dummy	Title
T	=	1400	(C)	P	=	0.1	(kbars)	log(10)	f	O2	=	-6.31	delta	HM	=	-5.54	NNO	=	-0.77	QFM	=	0	COH	=	2.4	IW	=	3.26
Constraint	Flags:	fO2	path	=	QFM	Fractionate	Solids
Liquid	mass	=	100.12	(gm)	density	=	2.57	(gm/cc)	viscosity	=	1.58	(log	10	poise)	(analysis	in	wt	%)
	G	=	-1.71047e+06	(J)	H	=	-1.22211e+06	(J)	S	=	291.88	(J/K)	V	=	38.96	(cc)	Cp	=	153.35	(J/K)
	SiO2	TiO2	Al2O3	Fe2O3	Cr2O3	FeO	MnO	MgO	NiO	CoO	CaO	Na2O	K2O	P2O5	H2O	CO2	SO3	Cl2O-1	F2O-1
	51.29	0.23	18	1.24	0	7.55	0.16	10.25	0	0	8.44	2.25	0.11	0	0.5	0	0	0	0
Total	solids	mass	=	0	(gm)	density	=	0	(gm/cc)
	G	=	0	(J)	H	=	0	(J)	S	=	0	(J/K)	V	=	0	(cc)	Cp	=	0	(J/K)
Summary	of	all	fractionated	phases:	(total	mass	=	0	grams)
Viscosity	of	the	System:	1.58	(log	10	poise)
System	mass	=	100.12	(gm)	density	=	2.57	(gm/cc)
	G	=	-1.71047e+06	(J)	H	=	-1.22211e+06	(J)	S	=	291.88	(J/K)	V	=	38.96	(cc)	Cp	=	153.35	(J/K)
Oxygen	delta	moles	=	3.36791e-05	delta	grams	=	0.00107769
	G	=	-13.19	(J)	H	=	1.58	(J)	S	=	0.01	(J/K)	V	=	4.69	(cc)	Cp	=	0	(J/K)
**********----------**********
Title:	Dummy	Title
T	=	1390	(C)	P	=	0.1	(kbars)	log(10)	f	O2	=	-6.4	delta	HM	=	-5.54	NNO	=	-0.77	QFM	=	0	COH	=	2.39	IW	=	3.26
Constraint	Flags:	fO2	path	=	QFM	Fractionate	Solids
Liquid	mass	=	100.12	(gm)	density	=	2.57	(gm/cc)	viscosity	=	1.61	(log	10	poise)	(analysis	in	wt	%)
	G	=	-1.70756e+06	(J)	H	=	-1.22365e+06	(J)	S	=	290.96	(J/K)	V	=	38.93	(cc)	Cp	=	153.35	(J/K)
	SiO2	TiO2	Al2O3	Fe2O3	Cr2O3	FeO	MnO	MgO	NiO	CoO	CaO	Na2O	K2O	P2O5	H2O	CO2	SO3	Cl2O-1	F2O-1
	51.29	0.23	18	1.24	0	7.54	0.16	10.25	0	0	8.44	2.25	0.11	0	0.5	0	0	0	0
Total	solids	mass	=	0	(gm)	density	=	0	(gm/cc)
	G	=	0	(J)	H	=	0	(J)	S	=	0	(J/K)	V	=	0	(cc)	Cp	=	0	(J/K)
Summary	of	all	fractionated	phases:	(total	mass	=	0	grams)
Viscosity	of	the	System:	1.61	(log	10	poise)
System	mass	=	100.12	(gm)	density	=	2.57	(gm/cc)
	G	=	-1.70756e+06	(J)	H	=	-1.22365e+06	(J)	S	=	290.96	(J/K)	V	=	38.93	(cc)	Cp	=	153.35	(J/K)
Oxygen	delta	moles	=	3.94948e-05	delta	grams	=	0.00126379
	G	=	-15.36	(J)	H	=	1.84	(J)	S	=	0.01	(J/K)	V	=	5.46	(cc)	Cp	=	0	(J/K)
**********----------**********
Title:	Dummy	Title
T	=	1380	(C)	P	=	0.1	(kbars)	log(10)	f	O2	=	-6.49	delta	HM	=	-5.54	NNO	=	-0.77	QFM	=	0	COH	=	2.38	IW	=	3.27
Constraint	Flags:	fO2	path	=	QFM	Fractionate	Solids
Liquid	mass	=	100.12	(gm)	density	=	2.57	(gm/cc)	viscosity	=	1.65	(log	10	poise)	(analysis	in	wt	%)
	G	=	-1.70466e+06	(J)	H	=	-1.22518e+06	(J)	S	=	290.04	(J/K)	V	=	38.91	(cc)	Cp	=	153.35	(J/K)
	SiO2	TiO2	Al2O3	Fe2O3	Cr2O3	FeO	MnO	MgO	NiO	CoO	CaO	Na2O	K2O	P2O5	H2O	CO2	SO3	Cl2O-1	F2O-1
	51.29	0.23	18	1.24	0	7.54	0.16	10.25	0	0	8.44	2.25	0.11	0	0.5	0	0	0	0
Total	solids	mass	=	0	(gm)	density	=	0	(gm/cc)
	G	=	0	(J)	H	=	0	(J)	S	=	0	(J/K)	V	=	0	(cc)	Cp	=	0	(J/K)
Summary	of	all	fractionated	phases:	(total	mass	=	0	grams)
Viscosity	of	the	System:	1.65	(log	10	poise)
System	mass	=	100.12	(gm)	density	=	2.57	(gm/cc)
	G	=	-1.70466e+06	(J)	H	=	-1.22518e+06	(J)	S	=	290.04	(J/K)	V	=	38.91	(cc)	Cp	=	153.35	(J/K)
Oxygen	delta	moles	=	4.58031e-05	delta	grams	=	0.00146564
	G	=	-17.69	(J)	H	=	2.12	(J)	S	=	0.01	(J/K)	V	=	6.3	(cc)	Cp	=	0	(J/K)
**********----------**********
Title:	Dummy	Title
T	=	1370	(C)	P	=	0.1	(kbars)	log(10)	f	O2	=	-6.58	delta	HM	=	-5.55	NNO	=	-0.77	QFM	=	0	COH	=	2.38	IW	=	3.28
Constraint	Flags:	fO2	path	=	QFM	Fractionate	Solids
Liquid	mass	=	100.12	(gm)	density	=	2.58	(gm/cc)	viscosity	=	1.69	(log	10	poise)	(analysis	in	wt	%)
	G	=	-1.70177e+06	(J)	H	=	-1.22672e+06	(J)	S	=	289.11	(J/K)	V	=	38.88	(cc)	Cp	=	153.35	(J/K)
	SiO2	TiO2	Al2O3	Fe2O3	Cr2O3	FeO	MnO	MgO	NiO	CoO	CaO	Na2O	K2O	P2O5	H2O	CO2	SO3	Cl2O-1	F2O-1
	51.29	0.23	18	1.24	0	7.54	0.16	10.25	0	0	8.44	2.25	0.11	0	0.5	0	0	0	0
Total	solids	mass	=	0	(gm)	density	=	0	(gm/cc)
	G	=	0	(J)	H	=	0	(J)	S	=	0	(J/K)	V	=	0	(cc)	Cp	=	0	(J/K)
Summary	of	all	fractionated	phases:	(total	mass	=	0	grams)
Viscosity	of	the	System:	1.69	(log	10	poise)
System	mass	=	100.12	(gm)	density	=	2.58	(gm/cc)
	G	=	-1.70177e+06	(J)	H	=	-1.22672e+06	(J)	S	=	289.11	(J/K)	V	=	38.88	(cc)	Cp	=	153.35	(J/K)
Oxygen	delta	moles	=	5.26172e-05	delta	grams	=	0.00168369
	G	=	-20.19	(J)	H	=	2.41	(J)	S	=	0.01	(J/K)	V	=	7.19	(cc)	Cp	=	0	(J/K)
**********----------**********
Title:	Dummy	Title
T	=	1360	(C)	P	=	0.1	(kbars)	log(10)	f	O2	=	-6.67	delta	HM	=	-5.55	NNO	=	-0.76	QFM	=	0	COH	=	2.37	IW	=	3.29
Constraint	Flags:	fO2	path	=	QFM	Fractionate	Solids
Liquid	mass	=	100.12	(gm)	density	=	2.58	(gm/cc)	viscosity	=	1.72	(log	10	poise)	(analysis	in	wt	%)
	G	=	-1.69888e+06	(J)	H	=	-1.22826e+06	(J)	S	=	288.17	(J/K)	V	=	38.85	(cc)	Cp	=	153.34	(J/K)
	SiO2	TiO2	Al2O3	Fe2O3	Cr2O3	FeO	MnO	MgO	NiO	CoO	CaO	Na2O	K2O	P2O5	H2O	CO2	SO3	Cl2O-1	F2O-1
	51.29	0.23	18	1.25	0	7.54	0.16	10.25	0	0	8.44	2.25	0.11	0	0.5	0	0	0	0
Total	solids	mass	=	0	(gm)	density	=	0	(gm/cc)
	G	=	0	(J)	H	=	0	(J)	S	=	0	(J/K)	V	=	0	(cc)	Cp	=	0	(J/K)
Summary	of	all	fractionated	phases:	(total	mass	=	0	grams)
Viscosity	of	the	System:	1.72	(log	10	poise)
System	mass	=	100.12	(gm)	density	=	2.58	(gm/cc)
	G	=	-1.69888e+06	(J)	H	=	-1.22826e+06	(J)	S	=	288.17	(J/K)	V	=	38.85	(cc)	Cp	=	153.34	(J/K)
Oxygen	delta	moles	=	5.99513e-05	delta	grams	=	0.00191837
	G	=	-22.84	(J)	H	=	2.73	(J)	S	=	0.02	(J/K)	V	=	8.14	(cc)	Cp	=	0	(J/K)
**********----------**********
Title:	Dummy	Title
T	=	1350	(C)	P	=	0.1	(kbars)	log(10)	f	O2	=	-6.76	delta	HM	=	-5.55	NNO	=	-0.76	QFM	=	0	COH	=	2.36	IW	=	3.3
Constraint	Flags:	fO2	path	=	QFM	Fractionate	Solids
Liquid	mass	=	100.13	(gm)	density	=	2.58	(gm/cc)	viscosity	=	1.76	(log	10	poise)	(analysis	in	wt	%)
	G	=	-1.69601e+06	(J)	H	=	-1.22979e+06	(J)	S	=	287.23	(J/K)	V	=	38.82	(cc)	Cp	=	153.34	(J/K)
	SiO2	TiO2	Al2O3	Fe2O3	Cr2O3	FeO	MnO	MgO	NiO	CoO	CaO	Na2O	K2O	P2O5	H2O	CO2	SO3	Cl2O-1	F2O-1
	51.29	0.23	18	1.25	0	7.54	0.16	10.25	0	0	8.44	2.25	0.11	0	0.5	0	0	0	0
Total	solids	mass	=	0	(gm)	density	=	0	(gm/cc)
	G	=	0	(J)	H	=	0	(J)	S	=	0	(J/K)	V	=	0	(cc)	Cp	=	0	(J/K)
Summary	of	all	fractionated	phases:	(total	mass	=	0	grams)
Viscosity	of	the	System:	1.76	(log	10	poise)
System	mass	=	100.13	(gm)	density	=	2.58	(gm/cc)
	G	=	-1.69601e+06	(J)	H	=	-1.22979e+06	(J)	S	=	287.23	(J/K)	V	=	38.82	(cc)	Cp	=	153.34	(J/K)
Oxygen	delta	moles	=	6.78198e-05	delta	grams	=	0.00217015
	G	=	-25.67	(J)	H	=	3.06	(J)	S	=	0.02	(J/K)	V	=	9.15	(cc)	Cp	=	0	(J/K)
**********----------**********
Title:	Dummy	Title
T	=	1340	(C)	P	=	0.1	(kbars)	log(10)	f	O2	=	-6.85	delta	HM	=	-5.55	NNO	=	-0.76	QFM	=	0	COH	=	2.35	IW	=	3.31
Constraint	Flags:	fO2	path	=	QFM	Fractionate	Solids
Liquid	mass	=	100.13	(gm)	density	=	2.58	(gm/cc)	viscosity	=	1.8	(log	10	poise)	(analysis	in	wt	%)
	G	=	-1.69315e+06	(J)	H	=	-1.23133e+06	(J)	S	=	286.28	(J/K)	V	=	38.79	(cc)	Cp	=	153.34	(J/K)
	SiO2	TiO2	Al2O3	Fe2O3	Cr2O3	FeO	MnO	MgO	NiO	CoO	CaO	Na2O	K2O	P2O5	H2O	CO2	SO3	Cl2O-1	F2O-1
	51.29	0.23	18	1.25	0	7.53	0.16	10.25	0	0	8.44	2.25	0.11	0	0.5	0	0	0	0
Total	solids	mass	=	0	(gm)	density	=	0	(gm/cc)
	G	=	0	(J)	H	=	0	(J)	S	=	0	(J/K)	V	=	0	(cc)	Cp	=	0	(J/K)
Summary	of	all	fractionated	phases:	(total	mass	=	0	grams)
Viscosity	of	the	System:	1.8	(log	10	poise)
System	mass	=	100.13	(gm)	density	=	2.58	(gm/cc)
	G	=	-1.69315e+06	(J)	H	=	-1.23133e+06	(J)	S	=	286.28	(J/K)	V	=	38.79	(cc)	Cp	=	153.34	(J/K)
Oxygen	delta	moles	=	7.62378e-05	delta	grams	=	0.00243952
	G	=	-28.65	(J)	H	=	3.41	(J)	S	=	0.02	(J/K)	V	=	10.23	(cc)	Cp	=	0	(J/K)
**********----------**********
Title:	Dummy	Title
T	=	1330	(C)	P	=	0.1	(kbars)	log(10)	f	O2	=	-6.95	delta	HM	=	-5.55	NNO	=	-0.76	QFM	=	0	COH	=	2.34	IW	=	3.32
Constraint	Flags:	fO2	path	=	QFM	Fractionate	Solids
Liquid	mass	=	100.13	(gm)	density	=	2.58	(gm/cc)	viscosity	=	1.83	(log	10	poise)	(analysis	in	wt	%)
	G	=	-1.6903e+06	(J)	H	=	-1.23287e+06	(J)	S	=	285.33	(J/K)	V	=	38.76	(cc)	Cp	=	153.34	(J/K)
	SiO2	TiO2	Al2O3	Fe2O3	Cr2O3	FeO	MnO	MgO	NiO	CoO	CaO	Na2O	K2O	P2O5	H2O	CO2	SO3	Cl2O-1	F2O-1
	51.29	0.23	18	1.25	0	7.53	0.16	10.25	0	0	8.44	2.25	0.11	0	0.5	0	0	0	0
Total	solids	mass	=	0	(gm)	density	=	0	(gm/cc)
	G	=	0	(J)	H	=	0	(J)	S	=	0	(J/K)	V	=	0	(cc)	Cp	=	0	(J/K)
Summary	of	all	fractionated	phases:	(total	mass	=	0	grams)
Viscosity	of	the	System:	1.83	(log	10	poise)
System	mass	=	100.13	(gm)	density	=	2.58	(gm/cc)
	G	=	-1.6903e+06	(J)	H	=	-1.23287e+06	(J)	S	=	285.33	(J/K)	V	=	38.76	(cc)	Cp	=	153.34	(J/K)
Oxygen	delta	moles	=	8.52211e-05	delta	grams	=	0.00272697
	G	=	-31.81	(J)	H	=	3.78	(J)	S	=	0.02	(J/K)	V	=	11.36	(cc)	Cp	=	0	(J/K)
**********----------**********
Title:	Dummy	Title
T	=	1320	(C)	P	=	0.1	(kbars)	log(10)	f	O2	=	-7.05	delta	HM	=	-5.56	NNO	=	-0.76	QFM	=	0	COH	=	2.34	IW	=	3.33
Constraint	Flags:	fO2	path	=	QFM	Fractionate	Solids
Liquid	mass	=	100.13	(gm)	density	=	2.59	(gm/cc)	viscosity	=	1.87	(log	10	poise)	(analysis	in	wt	%)
	G	=	-1.68745e+06	(J)	H	=	-1.23441e+06	(J)	S	=	284.37	(J/K)	V	=	38.73	(cc)	Cp	=	153.34	(J/K)
	SiO2	TiO2	Al2O3	Fe2O3	Cr2O3	FeO	MnO	MgO	NiO	CoO	CaO	Na2O	K2O	P2O5	H2O	CO2	SO3	Cl2O-1	F2O-1
	51.29	0.23	18	1.26	0	7.53	0.16	10.25	0	0	8.44	2.25	0.11	0	0.5	0	0	0	0
Total	solids	mass	=	0	(gm)	density	=	0	(gm/cc)
	G	=	0	(J)	H	=	0	(J)	S	=	0	(J/K)	V	=	0	(cc)	Cp	=	0	(J/K)
Summary	of	all	fractionated	phases:	(total	mass	=	0	grams)
Viscosity	of	the	System:	1.87	(log	10	poise)
System	mass	=	100.13	(gm)	density	=	2.59	(gm/cc)
	G	=	-1.68745e+06	(J)	H	=	-1.23441e+06	(J)	S	=	284.37	(J/K)	V	=	38.73	(cc)	Cp	=	153.34	(J/K)
Oxygen	delta	moles	=	9.4786e-05	delta	grams	=	0.00303304
	G	=	-35.13	(J)	H	=	4.17	(J)	S	=	0.02	(J/K)	V	=	12.56	(cc)	Cp	=	0	(J/K)
**********----------**********
Title:	Dummy	Title
T	=	1310	(C)	P	=	0.1	(kbars)	log(10)	f	O2	=	-7.14	delta	HM	=	-5.56	NNO	=	-0.75	QFM	=	0	COH	=	2.33	IW	=	3.34
Constraint	Flags:	fO2	path	=	QFM	Fractionate	Solids
Liquid	mass	=	100.13	(gm)	density	=	2.59	(gm/cc)	viscosity	=	1.91	(log	10	poise)	(analysis	in	wt	%)
	G	=	-1.68462e+06	(J)	H	=	-1.23595e+06	(J)	S	=	283.41	(J/K)	V	=	38.7	(cc)	Cp	=	153.34	(J/K)
	SiO2	TiO2	Al2O3	Fe2O3	Cr2O3	FeO	MnO	MgO	NiO	CoO	CaO	Na2O	K2O	P2O5	H2O	CO2	SO3	Cl2O-1	F2O-1
	51.29	0.23	18	1.26	0	7.53	0.16	10.25	0	0	8.44	2.25	0.11	0	0.5	0	0	0	0
Total	solids	mass	=	0	(gm)	density	=	0	(gm/cc)
	G	=	0	(J)	H	=	0	(J)	S	=	0	(J/K)	V	=	0	(cc)	Cp	=	0	(J/K)
Summary	of	all	fractionated	phases:	(total	mass	=	0	grams)
Viscosity	of	the	System:	1.91	(log	10	poise)
System	mass	=	100.13	(gm)	density	=	2.59	(gm/cc)
	G	=	-1.68462e+06	(J)	H	=	-1.23595e+06	(J)	S	=	283.41	(J/K)	V	=	38.7	(cc)	Cp	=	153.34	(J/K)
Oxygen	delta	moles	=	0.00010495	delta	grams	=	0.00335827
	G	=	-38.62	(J)	H	=	4.58	(J)	S	=	0.03	(J/K)	V	=	13.81	(cc)	Cp	=	0	(J/K)
**********----------**********
Title:	Dummy	Title
T	=	1300	(C)	P	=	0.1	(kbars)	log(10)	f	O2	=	-7.24	delta	HM	=	-5.56	NNO	=	-0.75	QFM	=	0	COH	=	2.32	IW	=	3.35
Constraint	Flags:	fO2	path	=	QFM	Fractionate	Solids
Liquid	mass	=	100.13	(gm)	density	=	2.59	(gm/cc)	viscosity	=	1.95	(log	10	poise)	(analysis	in	wt	%)
	G	=	-1.6818e+06	(J)	H	=	-1.23748e+06	(J)	S	=	282.44	(J/K)	V	=	38.67	(cc)	Cp	=	153.34	(J/K)
	SiO2	TiO2	Al2O3	Fe2O3	Cr2O3	FeO	MnO	MgO	NiO	CoO	CaO	Na2O	K2O	P2O5	H2O	CO2	SO3	Cl2O-1	F2O-1
	51.29	0.23	18	1.26	0	7.52	0.16	10.25	0	0	8.44	2.25	0.11	0	0.5	0	0	0	0
Total	solids	mass	=	0	(gm)	density	=	0	(gm/cc)
	G	=	0	(J)	H	=	0	(J)	S	=	0	(J/K)	V	=	0	(cc)	Cp	=	0	(J/K)
Summary	of	all	fractionated	phases:	(total	mass	=	0	grams)
Viscosity	of	the	System:	1.95	(log	10	poise)
System	mass	=	100.13	(gm)	density	=	2.59	(gm/cc)
	G	=	-1.6818e+06	(J)	H	=	-1.23748e+06	(J)	S	=	282.44	(J/K)	V	=	38.67	(cc)	Cp	=	153.34	(J/K)
Oxygen	delta	moles	=	0.00011573	delta	grams	=	0.00370322
	G	=	-42.29	(J)	H	=	5.01	(J)	S	=	0.03	(J/K)	V	=	15.14	(cc)	Cp	=	0	(J/K)
**********----------**********
Title:	Dummy	Title
T	=	1290	(C)	P	=	0.1	(kbars)	log(10)	f	O2	=	-7.34	delta	HM	=	-5.56	NNO	=	-0.75	QFM	=	0	COH	=	2.31	IW	=	3.36
Constraint	Flags:	fO2	path	=	QFM	Fractionate	Solids
Liquid	mass	=	100.13	(gm)	density	=	2.59	(gm/cc)	viscosity	=	1.99	(log	10	poise)	(analysis	in	wt	%)
	G	=	-1.67898e+06	(J)	H	=	-1.23902e+06	(J)	S	=	281.46	(J/K)	V	=	38.64	(cc)	Cp	=	153.35	(J/K)
	SiO2	TiO2	Al2O3	Fe2O3	Cr2O3	FeO	MnO	MgO	NiO	CoO	CaO	Na2O	K2O	P2O5	H2O	CO2	SO3	Cl2O-1	F2O-1
	51.28	0.23	18	1.27	0	7.52	0.16	10.25	0	0	8.44	2.25	0.11	0	0.5	0	0	0	0
Total	solids	mass	=	0	(gm)	density	=	0	(gm/cc)
	G	=	0	(J)	H	=	0	(J)	S	=	0	(J/K)	V	=	0	(cc)	Cp	=	0	(J/K)
Summary	of	all	fractionated	phases:	(total	mass	=	0	grams)
Viscosity	of	the	System:	1.99	(log	10	poise)
System	mass	=	100.13	(gm)	density	=	2.59	(gm/cc)
	G	=	-1.67898e+06	(J)	H	=	-1.23902e+06	(J)	S	=	281.46	(J/K)	V	=	38.64	(cc)	Cp	=	153.35	(J/K)
Oxygen	delta	moles	=	0.000127146	delta	grams	=	0.00406851
	G	=	-46.13	(J)	H	=	5.45	(J)	S	=	0.03	(J/K)	V	=	16.52	(cc)	Cp	=	0	(J/K)
**********----------**********
Title:	Dummy	Title
T	=	1280	(C)	P	=	0.1	(kbars)	log(10)	f	O2	=	-7.44	delta	HM	=	-5.57	NNO	=	-0.75	QFM	=	0	COH	=	2.3	IW	=	3.37
Constraint	Flags:	fO2	path	=	QFM	Fractionate	Solids
Liquid	mass	=	100.13	(gm)	density	=	2.59	(gm/cc)	viscosity	=	2.03	(log	10	poise)	(analysis	in	wt	%)
	G	=	-1.67618e+06	(J)	H	=	-1.24056e+06	(J)	S	=	280.47	(J/K)	V	=	38.61	(cc)	Cp	=	153.35	(J/K)
	SiO2	TiO2	Al2O3	Fe2O3	Cr2O3	FeO	MnO	MgO	NiO	CoO	CaO	Na2O	K2O	P2O5	H2O	CO2	SO3	Cl2O-1	F2O-1
	51.28	0.23	18	1.27	0	7.52	0.16	10.25	0	0	8.44	2.25	0.11	0	0.5	0	0	0	0
Total	solids	mass	=	0	(gm)	density	=	0	(gm/cc)
	G	=	0	(J)	H	=	0	(J)	S	=	0	(J/K)	V	=	0	(cc)	Cp	=	0	(J/K)
Summary	of	all	fractionated	phases:	(total	mass	=	0	grams)
Viscosity	of	the	System:	2.03	(log	10	poise)
System	mass	=	100.13	(gm)	density	=	2.59	(gm/cc)
	G	=	-1.67618e+06	(J)	H	=	-1.24056e+06	(J)	S	=	280.47	(J/K)	V	=	38.61	(cc)	Cp	=	153.35	(J/K)
Oxygen	delta	moles	=	0.000139216	delta	grams	=	0.00445473
	G	=	-50.15	(J)	H	=	5.92	(J)	S	=	0.04	(J/K)	V	=	17.98	(cc)	Cp	=	0.01	(J/K)
**********----------**********
Title:	Dummy	Title
T	=	1270	(C)	P	=	0.1	(kbars)	log(10)	f	O2	=	-7.54	delta	HM	=	-5.57	NNO	=	-0.75	QFM	=	0	COH	=	2.29	IW	=	3.38
Constraint	Flags:	fO2	path	=	QFM	Fractionate	Solids
Liquid	mass	=	100.13	(gm)	density	=	2.6	(gm/cc)	viscosity	=	2.07	(log	10	poise)	(analysis	in	wt	%)
	G	=	-1.67339e+06	(J)	H	=	-1.2421e+06	(J)	S	=	279.49	(J/K)	V	=	38.58	(cc)	Cp	=	153.35	(J/K)
	SiO2	TiO2	Al2O3	Fe2O3	Cr2O3	FeO	MnO	MgO	NiO	CoO	CaO	Na2O	K2O	P2O5	H2O	CO2	SO3	Cl2O-1	F2O-1
	51.28	0.23	18	1.27	0	7.51	0.16	10.25	0	0	8.44	2.25	0.11	0	0.5	0	0	0	0
Total	solids	mass	=	0	(gm)	density	=	0	(gm/cc)
	G	=	0	(J)	H	=	0	(J)	S	=	0	(J/K)	V	=	0	(cc)	Cp	=	0	(J/K)
Summary	of	all	fractionated	phases:	(total	mass	=	0	grams)
Viscosity	of	the	System:	2.07	(log	10	poise)
System	mass	=	100.13	(gm)	density	=	2.6	(gm/cc)
	G	=	-1.67339e+06	(J)	H	=	-1.2421e+06	(J)	S	=	279.49	(J/K)	V	=	38.58	(cc)	Cp	=	153.35	(J/K)
Oxygen	delta	moles	=	0.00015196	delta	grams	=	0.00486255
	G	=	-54.35	(J)	H	=	6.41	(J)	S	=	0.04	(J/K)	V	=	19.5	(cc)	Cp	=	0.01	(J/K)
**********----------**********
Title:	Dummy	Title
T	=	1260	(C)	P	=	0.1	(kbars)	log(10)	f	O2	=	-7.65	delta	HM	=	-5.57	NNO	=	-0.74	QFM	=	0	COH	=	2.28	IW	=	3.39
Constraint	Flags:	fO2	path	=	QFM	Fractionate	Solids
Liquid	mass	=	99.28	(gm)	density	=	2.59	(gm/cc)	viscosity	=	2.14	(log	10	poise)	(analysis	in	wt	%)
	G	=	-1.65665e+06	(J)	H	=	-1.23334e+06	(J)	S	=	276.11	(J/K)	V	=	38.27	(cc)	Cp	=	151.82	(J/K)
	SiO2	TiO2	Al2O3	Fe2O3	Cr2O3	FeO	MnO	MgO	NiO	CoO	CaO	Na2O	K2O	P2O5	H2O	CO2	SO3	Cl2O-1	F2O-1
	51.38	0.23	18.15	1.28	0	7.48	0.16	9.93	0	0	8.51	2.27	0.11	0	0.5	0	0	0	0
olivine	mass	=	0.85	(gm)	density	=	3.22	(gm/cc)	(analysis	in	mole	%)
	(Ca0.00Mg0.87Fe''0.13Mn0.00Co0.00Ni0.00)2SiO4
	G	=	-13936.4	(J)	H	=	-10690.8	(J)	S	=	2.12	(J/K)	V	=	0.26	(cc)	Cp	=	1.08	(J/K)
	tephroite	fayalite	co-olivine	ni-olivine	monticellite	forsterite
	0.23	12.77	0	0	0.78	86.22
Total	solids	mass	=	0.85	(gm)	density	=	3.22	(gm/cc)
	G	=	-13936.4	(J)	H	=	-10690.8	(J)	S	=	2.12	(J/K)	V	=	0.26	(cc)	Cp	=	1.08	(J/K)
Summary	of	all	fractionated	phases:	(total	mass	=	0	grams)
Viscosity	of	the	System:	2.15	(log	10	poise)
System	mass	=	100.13	(gm)	density	=	2.6	(gm/cc)
	G	=	-1.67058e+06	(J)	H	=	-1.24403e+06	(J)	S	=	278.22	(J/K)	V	=	38.53	(cc)	Cp	=	152.9	(J/K)
Oxygen	delta	moles	=	0.000124262	delta	grams	=	0.00397623
	G	=	-44.12	(J)	H	=	5.19	(J)	S	=	0.03	(J/K)	V	=	15.84	(cc)	Cp	=	0	(J/K)
**********----------**********
Title:	Dummy	Title
T	=	1250	(C)	P	=	0.1	(kbars)	log(10)	f	O2	=	-7.75	delta	HM	=	-5.57	NNO	=	-0.74	QFM	=	0	COH	=	2.27	IW	=	3.4
Constraint	Flags:	fO2	path	=	QFM	Fractionate	Solids
Liquid	mass	=	98.25	(gm)	density	=	2.59	(gm/cc)	viscosity	=	2.22	(log	10	poise)	(analysis	in	wt	%)
	G	=	-1.63706e+06	(J)	H	=	-1.2224e+06	(J)	S	=	272.24	(J/K)	V	=	37.89	(cc)	Cp	=	149.97	(J/K)
	SiO2	TiO2	Al2O3	Fe2O3	Cr2O3	FeO	MnO	MgO	NiO	CoO	CaO	Na2O	K2O	P2O5	H2O	CO2	SO3	Cl2O-1	F2O-1
	51.5	0.23	18.34	1.28	0	7.44	0.16	9.55	0	0	8.6	2.29	0.11	0	0.51	0	0	0	0
olivine	mass	=	1.03	(gm)	density	=	3.23	(gm/cc)	(analysis	in	mole	%)
	(Ca0.00Mg0.87Fe''0.13Mn0.00Co0.00Ni0.00)2SiO4
	G	=	-16837.3	(J)	H	=	-12940.2	(J)	S	=	2.56	(J/K)	V	=	0.32	(cc)	Cp	=	1.31	(J/K)
	tephroite	fayalite	co-olivine	ni-olivine	monticellite	forsterite
	0.23	13.18	0	0	0.8	85.79
Total	solids	mass	=	1.03	(gm)	density	=	3.23	(gm/cc)
	G	=	-16837.3	(J)	H	=	-12940.2	(J)	S	=	2.56	(J/K)	V	=	0.32	(cc)	Cp	=	1.31	(J/K)
Summary	of	all	fractionated	phases:	(total	mass	=	0.85	grams)
olivine	mass	=	0.85	(gm)	density	=	3.22	(gm/cc)	(analysis	in	mole	%)
	(Ca0.00Mg0.87Fe''0.13Mn0.00Co0.00Ni0.00)2SiO4
	G	=	-13890.9	(J)	H	=	-10682.8	(J)	S	=	2.11	(J/K)	V	=	0.26	(cc)	Cp	=	1.08	(J/K)
	tephroite	fayalite	co-olivine	ni-olivine	monticellite	forsterite
	0.23	12.77	0	0	0.78	86.22
Viscosity	of	the	System:	2.25	(log	10	poise)
System	mass	=	100.13	(gm)	density	=	2.6	(gm/cc)
	G	=	-1.66779e+06	(J)	H	=	-1.24602e+06	(J)	S	=	276.9	(J/K)	V	=	38.48	(cc)	Cp	=	152.35	(J/K)
Oxygen	delta	moles	=	8.6646e-05	delta	grams	=	0.00277257
	G	=	-30.54	(J)	H	=	3.59	(J)	S	=	0.02	(J/K)	V	=	10.97	(cc)	Cp	=	0	(J/K)
**********----------**********
Title:	Dummy	Title
T	=	1240	(C)	P	=	0.1	(kbars)	log(10)	f	O2	=	-7.86	delta	HM	=	-5.58	NNO	=	-0.74	QFM	=	0	COH	=	2.27	IW	=	3.41
Constraint	Flags:	fO2	path	=	QFM	Fractionate	Solids
Liquid	mass	=	97.25	(gm)	density	=	2.59	(gm/cc)	viscosity	=	2.3	(log	10	poise)	(analysis	in	wt	%)
	G	=	-1.61823e+06	(J)	H	=	-1.21195e+06	(J)	S	=	268.5	(J/K)	V	=	37.54	(cc)	Cp	=	148.19	(J/K)
	SiO2	TiO2	Al2O3	Fe2O3	Cr2O3	FeO	MnO	MgO	NiO	CoO	CaO	Na2O	K2O	P2O5	H2O	CO2	SO3	Cl2O-1	F2O-1
	51.61	0.24	18.53	1.28	0	7.39	0.16	9.18	0	0	8.68	2.31	0.11	0	0.51	0	0	0	0
olivine	mass	=	0.99	(gm)	density	=	3.23	(gm/cc)	(analysis	in	mole	%)
	(Ca0.00Mg0.86Fe''0.14Mn0.00Co0.00Ni0.00)2SiO4
	G	=	-16115.5	(J)	H	=	-12408.4	(J)	S	=	2.45	(J/K)	V	=	0.31	(cc)	Cp	=	1.25	(J/K)
	tephroite	fayalite	co-olivine	ni-olivine	monticellite	forsterite
	0.24	13.6	0	0	0.82	85.34
Total	solids	mass	=	0.99	(gm)	density	=	3.23	(gm/cc)
	G	=	-16115.5	(J)	H	=	-12408.4	(J)	S	=	2.45	(J/K)	V	=	0.31	(cc)	Cp	=	1.25	(J/K)
Summary	of	all	fractionated	phases:	(total	mass	=	1.88	grams)
olivine	mass	=	1.88	(gm)	density	=	3.23	(gm/cc)	(analysis	in	mole	%)
	(Ca0.00Mg0.87Fe''0.13Mn0.00Co0.00Ni0.00)2SiO4
	G	=	-30657.3	(J)	H	=	-23628.1	(J)	S	=	4.65	(J/K)	V	=	0.58	(cc)	Cp	=	2.38	(J/K)
	tephroite	fayalite	co-olivine	ni-olivine	monticellite	forsterite
	0.23	13	0	0	0.79	85.98
Viscosity	of	the	System:	2.34	(log	10	poise)
System	mass	=	100.12	(gm)	density	=	2.61	(gm/cc)
	G	=	-1.665e+06	(J)	H	=	-1.24799e+06	(J)	S	=	275.59	(J/K)	V	=	38.43	(cc)	Cp	=	151.82	(J/K)
Oxygen	delta	moles	=	4.97731e-05	delta	grams	=	0.00159268
	G	=	-17.41	(J)	H	=	2.04	(J)	S	=	0.01	(J/K)	V	=	6.26	(cc)	Cp	=	0	(J/K)
**********----------**********
Title:	Dummy	Title
T	=	1230	(C)	P	=	0.1	(kbars)	log(10)	f	O2	=	-7.96	delta	HM	=	-5.58	NNO	=	-0.74	QFM	=	0	COH	=	2.26	IW	=	3.42
Constraint	Flags:	fO2	path	=	QFM	Fractionate	Solids
Liquid	mass	=	96.3	(gm)	density	=	2.59	(gm/cc)	viscosity	=	2.39	(log	10	poise)	(analysis	in	wt	%)
	G	=	-1.60012e+06	(J)	H	=	-1.20197e+06	(J)	S	=	264.88	(J/K)	V	=	37.19	(cc)	Cp	=	146.49	(J/K)
	SiO2	TiO2	Al2O3	Fe2O3	Cr2O3	FeO	MnO	MgO	NiO	CoO	CaO	Na2O	K2O	P2O5	H2O	CO2	SO3	Cl2O-1	F2O-1
	51.73	0.24	18.71	1.28	0	7.34	0.16	8.81	0	0	8.76	2.34	0.11	0	0.52	0	0	0	0
olivine	mass	=	0.95	(gm)	density	=	3.24	(gm/cc)	(analysis	in	mole	%)
	(Ca0.00Mg0.86Fe''0.14Mn0.00Co0.00Ni0.00)2SiO4
	G	=	-15429.4	(J)	H	=	-11901.9	(J)	S	=	2.35	(J/K)	V	=	0.29	(cc)	Cp	=	1.2	(J/K)
	tephroite	fayalite	co-olivine	ni-olivine	monticellite	forsterite
	0.24	14.04	0	0	0.83	84.88
Total	solids	mass	=	0.95	(gm)	density	=	3.24	(gm/cc)
	G	=	-15429.4	(J)	H	=	-11901.9	(J)	S	=	2.35	(J/K)	V	=	0.29	(cc)	Cp	=	1.2	(J/K)
Summary	of	all	fractionated	phases:	(total	mass	=	2.87	grams)
olivine	mass	=	2.87	(gm)	density	=	3.23	(gm/cc)	(analysis	in	mole	%)
	(Ca0.00Mg0.87Fe''0.13Mn0.00Co0.00Ni0.00)2SiO4
	G	=	-46677.7	(J)	H	=	-36054	(J)	S	=	7.07	(J/K)	V	=	0.89	(cc)	Cp	=	3.62	(J/K)
	tephroite	fayalite	co-olivine	ni-olivine	monticellite	forsterite
	0.23	13.21	0	0	0.8	85.76
Viscosity	of	the	System:	2.44	(log	10	poise)
System	mass	=	100.12	(gm)	density	=	2.61	(gm/cc)
	G	=	-1.66223e+06	(J)	H	=	-1.24993e+06	(J)	S	=	274.29	(J/K)	V	=	38.37	(cc)	Cp	=	151.32	(J/K)
Oxygen	delta	moles	=	1.36062e-05	delta	grams	=	0.000435381
	G	=	-4.73	(J)	H	=	0.55	(J)	S	=	0	(J/K)	V	=	1.7	(cc)	Cp	=	0	(J/K)
**********----------**********
Title:	Dummy	Title
T	=	1220	(C)	P	=	0.1	(kbars)	log(10)	f	O2	=	-8.07	delta	HM	=	-5.58	NNO	=	-0.74	QFM	=	0	COH	=	2.25	IW	=	3.43
Constraint	Flags:	fO2	path	=	QFM	Fractionate	Solids
Liquid	mass	=	95.38	(gm)	density	=	2.59	(gm/cc)	viscosity	=	2.47	(log	10	poise)	(analysis	in	wt	%)
	G	=	-1.58271e+06	(J)	H	=	-1.19243e+06	(J)	S	=	261.38	(J/K)	V	=	36.86	(cc)	Cp	=	144.86	(J/K)
	SiO2	TiO2	Al2O3	Fe2O3	Cr2O3	FeO	MnO	MgO	NiO	CoO	CaO	Na2O	K2O	P2O5	H2O	CO2	SO3	Cl2O-1	F2O-1
	51.84	0.24	18.89	1.28	0	7.29	0.16	8.46	0	0	8.84	2.36	0.12	0	0.52	0	0	0	0
olivine	mass	=	0.92	(gm)	density	=	3.25	(gm/cc)	(analysis	in	mole	%)
	(Ca0.00Mg0.85Fe''0.14Mn0.00Co0.00Ni0.00)2SiO4
	G	=	-14776.9	(J)	H	=	-11419.2	(J)	S	=	2.25	(J/K)	V	=	0.28	(cc)	Cp	=	1.15	(J/K)
	tephroite	fayalite	co-olivine	ni-olivine	monticellite	forsterite
	0.25	14.49	0	0	0.85	84.41
Total	solids	mass	=	0.92	(gm)	density	=	3.25	(gm/cc)
	G	=	-14776.9	(J)	H	=	-11419.2	(J)	S	=	2.25	(J/K)	V	=	0.28	(cc)	Cp	=	1.15	(J/K)
Summary	of	all	fractionated	phases:	(total	mass	=	3.82	grams)
olivine	mass	=	3.82	(gm)	density	=	3.23	(gm/cc)	(analysis	in	mole	%)
	(Ca0.00Mg0.86Fe''0.13Mn0.00Co0.00Ni0.00)2SiO4
	G	=	-61988.9	(J)	H	=	-47985.4	(J)	S	=	9.38	(J/K)	V	=	1.18	(cc)	Cp	=	4.82	(J/K)
	tephroite	fayalite	co-olivine	ni-olivine	monticellite	forsterite
	0.23	13.41	0	0	0.81	85.54
Viscosity	of	the	System:	2.54	(log	10	poise)
System	mass	=	100.12	(gm)	density	=	2.61	(gm/cc)
	G	=	-1.65947e+06	(J)	H	=	-1.25184e+06	(J)	S	=	273	(J/K)	V	=	38.32	(cc)	Cp	=	150.83	(J/K)
Oxygen	delta	moles	=	-2.18924e-05	delta	grams	=	-0.000700532
	G	=	7.55	(J)	H	=	-0.88	(J)	S	=	-0.01	(J/K)	V	=	-2.72	(cc)	Cp	=	0	(J/K)
**********----------**********
Title:	Dummy	Title
T	=	1210	(C)	P	=	0.1	(kbars)	log(10)	f	O2	=	-8.18	delta	HM	=	-5.58	NNO	=	-0.73	QFM	=	0	COH	=	2.24	IW	=	3.44
Constraint	Flags:	fO2	path	=	QFM	Fractionate	Solids
Liquid	mass	=	94.5	(gm)	density	=	2.59	(gm/cc)	viscosity	=	2.55	(log	10	poise)	(analysis	in	wt	%)
	G	=	-1.56595e+06	(J)	H	=	-1.18332e+06	(J)	S	=	257.98	(J/K)	V	=	36.54	(cc)	Cp	=	143.29	(J/K)
	SiO2	TiO2	Al2O3	Fe2O3	Cr2O3	FeO	MnO	MgO	NiO	CoO	CaO	Na2O	K2O	P2O5	H2O	CO2	SO3	Cl2O-1	F2O-1
	51.95	0.24	19.07	1.28	0	7.23	0.16	8.12	0	0	8.92	2.38	0.12	0	0.53	0	0	0	0
olivine	mass	=	0.88	(gm)	density	=	3.25	(gm/cc)	(analysis	in	mole	%)
	(Ca0.00Mg0.85Fe''0.15Mn0.00Co0.00Ni0.00)2SiO4
	G	=	-14156.4	(J)	H	=	-10959.3	(J)	S	=	2.16	(J/K)	V	=	0.27	(cc)	Cp	=	1.11	(J/K)
	tephroite	fayalite	co-olivine	ni-olivine	monticellite	forsterite
	0.26	14.96	0	0	0.87	83.91
Total	solids	mass	=	0.88	(gm)	density	=	3.25	(gm/cc)
	G	=	-14156.4	(J)	H	=	-10959.3	(J)	S	=	2.16	(J/K)	V	=	0.27	(cc)	Cp	=	1.11	(J/K)
Summary	of	all	fractionated	phases:	(total	mass	=	4.74	grams)
olivine	mass	=	4.74	(gm)	density	=	3.24	(gm/cc)	(analysis	in	mole	%)
	(Ca0.00Mg0.86Fe''0.14Mn0.00Co0.00Ni0.00)2SiO4
	G	=	-76625.7	(J)	H	=	-59445.6	(J)	S	=	11.58	(J/K)	V	=	1.46	(cc)	Cp	=	5.96	(J/K)
	tephroite	fayalite	co-olivine	ni-olivine	monticellite	forsterite
	0.24	13.62	0	0	0.82	85.32
Viscosity	of	the	System:	2.63	(log	10	poise)
System	mass	=	100.12	(gm)	density	=	2.62	(gm/cc)
	G	=	-1.65673e+06	(J)	H	=	-1.25373e+06	(J)	S	=	271.72	(J/K)	V	=	38.28	(cc)	Cp	=	150.36	(J/K)
Oxygen	delta	moles	=	-5.67612e-05	delta	grams	=	-0.00181629
	G	=	19.42	(J)	H	=	-2.27	(J)	S	=	-0.01	(J/K)	V	=	-7	(cc)	Cp	=	0	(J/K)
**********----------**********
Title:	Dummy	Title
T	=	1200	(C)	P	=	0.1	(kbars)	log(10)	f	O2	=	-8.29	delta	HM	=	-5.59	NNO	=	-0.73	QFM	=	0	COH	=	2.23	IW	=	3.45
Constraint	Flags:	fO2	path	=	QFM	Fractionate	Solids
Liquid	mass	=	93.65	(gm)	density	=	2.58	(gm/cc)	viscosity	=	2.64	(log	10	poise)	(analysis	in	wt	%)
	G	=	-1.54981e+06	(J)	H	=	-1.17458e+06	(J)	S	=	254.71	(J/K)	V	=	36.23	(cc)	Cp	=	137.92	(J/K)
	SiO2	TiO2	Al2O3	Fe2O3	Cr2O3	FeO	MnO	MgO	NiO	CoO	CaO	Na2O	K2O	P2O5	H2O	CO2	SO3	Cl2O-1	F2O-1
	52.06	0.25	19.24	1.28	0	7.18	0.15	7.79	0	0	9	2.4	0.12	0	0.53	0	0	0	0
olivine	mass	=	0.85	(gm)	density	=	3.26	(gm/cc)	(analysis	in	mole	%)
	(Ca0.00Mg0.84Fe''0.15Mn0.00Co0.00Ni0.00)2SiO4
	G	=	-13566.2	(J)	H	=	-10521.1	(J)	S	=	2.07	(J/K)	V	=	0.26	(cc)	Cp	=	1.06	(J/K)
	tephroite	fayalite	co-olivine	ni-olivine	monticellite	forsterite
	0.26	15.45	0	0	0.88	83.4
Total	solids	mass	=	0.85	(gm)	density	=	3.26	(gm/cc)
	G	=	-13566.2	(J)	H	=	-10521.1	(J)	S	=	2.07	(J/K)	V	=	0.26	(cc)	Cp	=	1.06	(J/K)
Summary	of	all	fractionated	phases:	(total	mass	=	5.62	grams)
olivine	mass	=	5.62	(gm)	density	=	3.24	(gm/cc)	(analysis	in	mole	%)
	(Ca0.00Mg0.86Fe''0.14Mn0.00Co0.00Ni0.00)2SiO4
	G	=	-90620.9	(J)	H	=	-70456.8	(J)	S	=	13.69	(J/K)	V	=	1.73	(cc)	Cp	=	7.06	(J/K)
	tephroite	fayalite	co-olivine	ni-olivine	monticellite	forsterite
	0.24	13.83	0	0	0.82	85.1
Viscosity	of	the	System:	2.73	(log	10	poise)
System	mass	=	100.12	(gm)	density	=	2.62	(gm/cc)
	G	=	-1.654e+06	(J)	H	=	-1.25556e+06	(J)	S	=	270.47	(J/K)	V	=	38.23	(cc)	Cp	=	146.04	(J/K)
Oxygen	delta	moles	=	-9.104e-05	delta	grams	=	-0.00291317
	G	=	30.91	(J)	H	=	-3.61	(J)	S	=	-0.02	(J/K)	V	=	-11.15	(cc)	Cp	=	0	(J/K)
**********----------**********
Title:	Dummy	Title
T	=	1190	(C)	P	=	0.1	(kbars)	log(10)	f	O2	=	-8.41	delta	HM	=	-5.59	NNO	=	-0.73	QFM	=	0	COH	=	2.22	IW	=	3.46
Constraint	Flags:	fO2	path	=	QFM	Fractionate	Solids
Liquid	mass	=	92.38	(gm)	density	=	2.58	(gm/cc)	viscosity	=	2.72	(log	10	poise)	(analysis	in	wt	%)
	G	=	-1.52662e+06	(J)	H	=	-1.16032e+06	(J)	S	=	250.35	(J/K)	V	=	35.77	(cc)	Cp	=	135.78	(J/K)
	SiO2	TiO2	Al2O3	Fe2O3	Cr2O3	FeO	MnO	MgO	NiO	CoO	CaO	Na2O	K2O	P2O5	H2O	CO2	SO3	Cl2O-1	F2O-1
	52.2	0.25	19.38	1.28	0	7.14	0.15	7.46	0	0	9.06	2.43	0.12	0	0.54	0	0	0	0
olivine	mass	=	0.91	(gm)	density	=	3.27	(gm/cc)	(analysis	in	mole	%)
	(Ca0.00Mg0.84Fe''0.16Mn0.00Co0.00Ni0.00)2SiO4
	G	=	-14458.1	(J)	H	=	-11231.7	(J)	S	=	2.21	(J/K)	V	=	0.28	(cc)	Cp	=	1.13	(J/K)
	tephroite	fayalite	co-olivine	ni-olivine	monticellite	forsterite
	0.27	16	0	0	0.9	82.83
feldspar	mass	=	0.36	(gm)	density	=	2.67	(gm/cc)	(analysis	in	mole	%)
	K0.00Na0.19Ca0.81Al1.81Si2.19O8
	G	=	-6196.1	(J)	H	=	-4927.73	(J)	S	=	0.87	(J/K)	V	=	0.13	(cc)	Cp	=	0.44	(J/K)
	albite	anorthite	sanidine
	18.58	81.37	0.05
Total	solids	mass	=	1.27	(gm)	density	=	3.08	(gm/cc)
	G	=	-20654.2	(J)	H	=	-16159.4	(J)	S	=	3.07	(J/K)	V	=	0.41	(cc)	Cp	=	1.57	(J/K)
Summary	of	all	fractionated	phases:	(total	mass	=	6.47	grams)
olivine	mass	=	6.47	(gm)	density	=	3.25	(gm/cc)	(analysis	in	mole	%)
	(Ca0.00Mg0.86Fe''0.14Mn0.00Co0.00Ni0.00)2SiO4
	G	=	-104006	(J)	H	=	-81040.4	(J)	S	=	15.7	(J/K)	V	=	1.99	(cc)	Cp	=	8.11	(J/K)
	tephroite	fayalite	co-olivine	ni-olivine	monticellite	forsterite
	0.24	14.04	0	0	0.83	84.88
Viscosity	of	the	System:	2.84	(log	10	poise)
System	mass	=	100.12	(gm)	density	=	2.62	(gm/cc)
	G	=	-1.65128e+06	(J)	H	=	-1.25752e+06	(J)	S	=	269.12	(J/K)	V	=	38.17	(cc)	Cp	=	145.46	(J/K)
Oxygen	delta	moles	=	-0.000132931	delta	grams	=	-0.00425365
	G	=	44.8	(J)	H	=	-5.22	(J)	S	=	-0.03	(J/K)	V	=	-16.17	(cc)	Cp	=	0	(J/K)
**********----------**********
Title:	Dummy	Title
T	=	1180	(C)	P	=	0.1	(kbars)	log(10)	f	O2	=	-8.52	delta	HM	=	-5.59	NNO	=	-0.73	QFM	=	0	COH	=	2.21	IW	=	3.47
Constraint	Flags:	fO2	path	=	QFM	Fractionate	Solids
Liquid	mass	=	83.86	(gm)	density	=	2.58	(gm/cc)	viscosity	=	2.83	(log	10	poise)	(analysis	in	wt	%)
	G	=	-1.37997e+06	(J)	H	=	-1.05053e+06	(J)	S	=	226.71	(J/K)	V	=	32.56	(cc)	Cp	=	122.56	(J/K)
	SiO2	TiO2	Al2O3	Fe2O3	Cr2O3	FeO	MnO	MgO	NiO	CoO	CaO	Na2O	K2O	P2O5	H2O	CO2	SO3	Cl2O-1	F2O-1
	52.86	0.27	18.88	1.34	0	7.47	0.16	7.01	0	0	8.76	2.51	0.13	0	0.6	0	0	0	0
olivine	mass	=	2.33	(gm)	density	=	3.29	(gm/cc)	(analysis	in	mole	%)
	(Ca0.00Mg0.82Fe''0.17Mn0.00Co0.00Ni0.00)2SiO4
	G	=	-36563.2	(J)	H	=	-28421.9	(J)	S	=	5.6	(J/K)	V	=	0.71	(cc)	Cp	=	2.88	(J/K)
	tephroite	fayalite	co-olivine	ni-olivine	monticellite	forsterite
	0.3	17.24	0	0	0.89	81.57
feldspar	mass	=	6.2	(gm)	density	=	2.67	(gm/cc)	(analysis	in	mole	%)
	K0.00Na0.20Ca0.80Al1.80Si2.20O8
	G	=	-107561	(J)	H	=	-85717.1	(J)	S	=	15.03	(J/K)	V	=	2.32	(cc)	Cp	=	7.62	(J/K)
	albite	anorthite	sanidine
	19.83	80.12	0.05
Total	solids	mass	=	8.52	(gm)	density	=	2.82	(gm/cc)
	G	=	-144124	(J)	H	=	-114139	(J)	S	=	20.63	(J/K)	V	=	3.03	(cc)	Cp	=	10.51	(J/K)
Summary	of	all	fractionated	phases:	(total	mass	=	7.73	grams)
olivine	mass	=	7.38	(gm)	density	=	3.25	(gm/cc)	(analysis	in	mole	%)
	(Ca0.00Mg0.85Fe''0.14Mn0.00Co0.00Ni0.00)2SiO4
	G	=	-118262	(J)	H	=	-92345.9	(J)	S	=	17.83	(J/K)	V	=	2.27	(cc)	Cp	=	9.24	(J/K)
	tephroite	fayalite	co-olivine	ni-olivine	monticellite	forsterite
	0.25	14.28	0	0	0.84	84.63
feldspar	mass	=	0.35	(gm)	density	=	2.67	(gm/cc)	(analysis	in	mole	%)
	K0.00Na0.19Ca0.81Al1.81Si2.19O8
	G	=	-6139.66	(J)	H	=	-4894.03	(J)	S	=	0.86	(J/K)	V	=	0.13	(cc)	Cp	=	0.44	(J/K)
	albite	anorthite	sanidine
	18.58	81.37	0.05
Viscosity	of	the	System:	3.12	(log	10	poise)
System	mass	=	100.11	(gm)	density	=	2.64	(gm/cc)
	G	=	-1.6485e+06	(J)	H	=	-1.26191e+06	(J)	S	=	266.04	(J/K)	V	=	37.99	(cc)	Cp	=	142.74	(J/K)
Oxygen	delta	moles	=	-0.000313712	delta	grams	=	-0.0100384
	G	=	104.91	(J)	H	=	-12.2	(J)	S	=	-0.08	(J/K)	V	=	-37.9	(cc)	Cp	=	-0.01	(J/K)
**********----------**********
Title:	Dummy	Title
T	=	1170	(C)	P	=	0.1	(kbars)	log(10)	f	O2	=	-8.64	delta	HM	=	-5.59	NNO	=	-0.72	QFM	=	0	COH	=	2.2	IW	=	3.48
Constraint	Flags:	fO2	path	=	QFM	Fractionate	Solids
Liquid	mass	=	76.82	(gm)	density	=	2.57	(gm/cc)	viscosity	=	2.94	(log	10	poise)	(analysis	in	wt	%)
	G	=	-1.25905e+06	(J)	H	=	-960081	(J)	S	=	207.16	(J/K)	V	=	29.91	(cc)	Cp	=	111.67	(J/K)
	SiO2	TiO2	Al2O3	Fe2O3	Cr2O3	FeO	MnO	MgO	NiO	CoO	CaO	Na2O	K2O	P2O5	H2O	CO2	SO3	Cl2O-1	F2O-1
	53.5	0.3	18.4	1.4	0	7.78	0.17	6.58	0	0	8.49	2.58	0.14	0	0.65	0	0	0	0
olivine	mass	=	1.93	(gm)	density	=	3.3	(gm/cc)	(analysis	in	mole	%)
	(Ca0.00Mg0.81Fe''0.19Mn0.00Co0.00Ni0.00)2SiO4
	G	=	-29997.9	(J)	H	=	-23331.8	(J)	S	=	4.62	(J/K)	V	=	0.58	(cc)	Cp	=	2.38	(J/K)
	tephroite	fayalite	co-olivine	ni-olivine	monticellite	forsterite
	0.34	18.53	0	0	0.88	80.25
feldspar	mass	=	5.11	(gm)	density	=	2.67	(gm/cc)	(analysis	in	mole	%)
	K0.00Na0.21Ca0.79Al1.79Si2.21O8
	G	=	-88653.4	(J)	H	=	-70794.4	(J)	S	=	12.38	(J/K)	V	=	1.91	(cc)	Cp	=	6.29	(J/K)
	albite	anorthite	sanidine
	21.05	78.89	0.06
Total	solids	mass	=	7.04	(gm)	density	=	2.82	(gm/cc)
	G	=	-118651	(J)	H	=	-94126.1	(J)	S	=	16.99	(J/K)	V	=	2.5	(cc)	Cp	=	8.66	(J/K)
Summary	of	all	fractionated	phases:	(total	mass	=	16.25	grams)
olivine	mass	=	9.7	(gm)	density	=	3.26	(gm/cc)	(analysis	in	mole	%)
	(Ca0.00Mg0.85Fe''0.15Mn0.00Co0.00Ni0.00)2SiO4
	G	=	-154568	(J)	H	=	-120870	(J)	S	=	23.35	(J/K)	V	=	2.98	(cc)	Cp	=	12.11	(J/K)
	tephroite	fayalite	co-olivine	ni-olivine	monticellite	forsterite
	0.26	14.98	0	0	0.85	83.9
feldspar	mass	=	6.55	(gm)	density	=	2.67	(gm/cc)	(analysis	in	mole	%)
	K0.00Na0.20Ca0.80Al1.80Si2.20O8
	G	=	-113494	(J)	H	=	-90653.6	(J)	S	=	15.83	(J/K)	V	=	2.45	(cc)	Cp	=	8.05	(J/K)
	albite	anorthite	sanidine
	19.76	80.18	0.05
Viscosity	of	the	System:	3.41	(log	10	poise)
System	mass	=	100.11	(gm)	density	=	2.65	(gm/cc)
	G	=	-1.64576e+06	(J)	H	=	-1.26573e+06	(J)	S	=	263.33	(J/K)	V	=	37.83	(cc)	Cp	=	140.49	(J/K)
Oxygen	delta	moles	=	-0.000472143	delta	grams	=	-0.015108
	G	=	156.68	(J)	H	=	-18.18	(J)	S	=	-0.12	(J/K)	V	=	-56.65	(cc)	Cp	=	-0.02	(J/K)
**********----------**********
Title:	Dummy	Title
T	=	1160	(C)	P	=	0.1	(kbars)	log(10)	f	O2	=	-8.76	delta	HM	=	-5.6	NNO	=	-0.72	QFM	=	0	COH	=	2.19	IW	=	3.5
Constraint	Flags:	fO2	path	=	QFM	Fractionate	Solids
Liquid	mass	=	70.9	(gm)	density	=	2.56	(gm/cc)	viscosity	=	3.04	(log	10	poise)	(analysis	in	wt	%)
	G	=	-1.15754e+06	(J)	H	=	-884226	(J)	S	=	190.71	(J/K)	V	=	27.68	(cc)	Cp	=	102.54	(J/K)
	SiO2	TiO2	Al2O3	Fe2O3	Cr2O3	FeO	MnO	MgO	NiO	CoO	CaO	Na2O	K2O	P2O5	H2O	CO2	SO3	Cl2O-1	F2O-1
	54.13	0.32	17.94	1.46	0	8.06	0.18	6.18	0	0	8.23	2.64	0.15	0	0.71	0	0	0	0
olivine	mass	=	1.63	(gm)	density	=	3.32	(gm/cc)	(analysis	in	mole	%)
	(Ca0.00Mg0.80Fe''0.20Mn0.00Co0.00Ni0.00)2SiO4
	G	=	-25061.7	(J)	H	=	-19502.3	(J)	S	=	3.88	(J/K)	V	=	0.49	(cc)	Cp	=	1.99	(J/K)
	tephroite	fayalite	co-olivine	ni-olivine	monticellite	forsterite
	0.37	19.89	0	0	0.87	78.87
feldspar	mass	=	4.3	(gm)	density	=	2.67	(gm/cc)	(analysis	in	mole	%)
	K0.00Na0.22Ca0.78Al1.78Si2.22O8
	G	=	-74375.4	(J)	H	=	-59514.6	(J)	S	=	10.37	(J/K)	V	=	1.61	(cc)	Cp	=	5.28	(J/K)
	albite	anorthite	sanidine
	22.24	77.69	0.06
Total	solids	mass	=	5.92	(gm)	density	=	2.82	(gm/cc)
	G	=	-99437.1	(J)	H	=	-79016.9	(J)	S	=	14.25	(J/K)	V	=	2.1	(cc)	Cp	=	7.27	(J/K)
Summary	of	all	fractionated	phases:	(total	mass	=	23.28	grams)
olivine	mass	=	11.63	(gm)	density	=	3.27	(gm/cc)	(analysis	in	mole	%)
	(Ca0.00Mg0.84Fe''0.16Mn0.00Co0.00Ni0.00)2SiO4
	G	=	-184264	(J)	H	=	-144328	(J)	S	=	27.87	(J/K)	V	=	3.56	(cc)	Cp	=	14.47	(J/K)
	tephroite	fayalite	co-olivine	ni-olivine	monticellite	forsterite
	0.27	15.56	0	0	0.86	83.31
feldspar	mass	=	11.66	(gm)	density	=	2.67	(gm/cc)	(analysis	in	mole	%)
	K0.00Na0.20Ca0.80Al1.80Si2.20O8
	G	=	-201818	(J)	H	=	-161553	(J)	S	=	28.1	(J/K)	V	=	4.36	(cc)	Cp	=	14.32	(J/K)
	albite	anorthite	sanidine
	20.33	79.62	0.05
Viscosity	of	the	System:	3.7	(log	10	poise)
System	mass	=	100.1	(gm)	density	=	2.66	(gm/cc)
	G	=	-1.64306e+06	(J)	H	=	-1.26912e+06	(J)	S	=	260.92	(J/K)	V	=	37.7	(cc)	Cp	=	138.59	(J/K)
Oxygen	delta	moles	=	-0.00061319	delta	grams	=	-0.0196214
	G	=	201.91	(J)	H	=	-23.39	(J)	S	=	-0.16	(J/K)	V	=	-73.07	(cc)	Cp	=	-0.02	(J/K)
**********----------**********
Title:	Dummy	Title
T	=	1150	(C)	P	=	0.1	(kbars)	log(10)	f	O2	=	-8.88	delta	HM	=	-5.6	NNO	=	-0.72	QFM	=	0	COH	=	2.18	IW	=	3.51
Constraint	Flags:	fO2	path	=	QFM	Fractionate	Solids
Liquid	mass	=	65.58	(gm)	density	=	2.55	(gm/cc)	viscosity	=	3.14	(log	10	poise)	(analysis	in	wt	%)
	G	=	-1066568	(J)	H	=	-816126	(J)	S	=	175.98	(J/K)	V	=	25.67	(cc)	Cp	=	94.39	(J/K)
	SiO2	TiO2	Al2O3	Fe2O3	Cr2O3	FeO	MnO	MgO	NiO	CoO	CaO	Na2O	K2O	P2O5	H2O	CO2	SO3	Cl2O-1	F2O-1
	54.69	0.35	17.51	1.51	0	8.34	0.18	5.79	0	0	7.99	2.71	0.16	0	0.76	0	0	0	0
olivine	mass	=	1.12	(gm)	density	=	3.34	(gm/cc)	(analysis	in	mole	%)
	(Ca0.00Mg0.78Fe''0.21Mn0.00Co0.00Ni0.00)2SiO4
	G	=	-17074.4	(J)	H	=	-13292.1	(J)	S	=	2.66	(J/K)	V	=	0.34	(cc)	Cp	=	1.37	(J/K)
	tephroite	fayalite	co-olivine	ni-olivine	monticellite	forsterite
	0.41	21.33	0	0	0.87	77.39
orthopyroxene	mass	=	0.45	(gm)	density	=	3.25	(gm/cc)	(analysis	in	mole	%)
	opx	Na0.00Ca0.06Fe''0.37Mg1.51Fe'''0.02Ti0.00Al0.11Si1.93O6
	G	=	-7109.56	(J)	H	=	-5596.9	(J)	S	=	1.06	(J/K)	V	=	0.14	(cc)	Cp	=	0.56	(J/K)
	diopside	clinoenstatit	hedenbergite	alumino-buffo	buffonite	essenite	jadeite
	-38.09	94.32	36.99	4.53	-4.35	6.49	0.11
feldspar	mass	=	3.75	(gm)	density	=	2.67	(gm/cc)	(analysis	in	mole	%)
	K0.00Na0.23Ca0.77Al1.77Si2.23O8
	G	=	-64896.6	(J)	H	=	-52036.9	(J)	S	=	9.04	(J/K)	V	=	1.41	(cc)	Cp	=	4.61	(J/K)
	albite	anorthite	sanidine
	23.39	76.54	0.07
Total	solids	mass	=	5.32	(gm)	density	=	2.83	(gm/cc)
	G	=	-89080.6	(J)	H	=	-70925.9	(J)	S	=	12.76	(J/K)	V	=	1.88	(cc)	Cp	=	6.53	(J/K)
Summary	of	all	fractionated	phases:	(total	mass	=	29.2	grams)
olivine	mass	=	13.25	(gm)	density	=	3.28	(gm/cc)	(analysis	in	mole	%)
	(Ca0.00Mg0.84Fe''0.16Mn0.00Co0.00Ni0.00)2SiO4
	G	=	-208986	(J)	H	=	-163976	(J)	S	=	31.63	(J/K)	V	=	4.04	(cc)	Cp	=	16.44	(J/K)
	tephroite	fayalite	co-olivine	ni-olivine	monticellite	forsterite
	0.28	16.09	0	0	0.86	82.77
feldspar	mass	=	15.95	(gm)	density	=	2.67	(gm/cc)	(analysis	in	mole	%)
	K0.00Na0.21Ca0.79Al1.79Si2.21O8
	G	=	-275762	(J)	H	=	-221225	(J)	S	=	38.32	(J/K)	V	=	5.97	(cc)	Cp	=	19.57	(J/K)
	albite	anorthite	sanidine
	20.85	79.1	0.06
Viscosity	of	the	System:	4.01	(log	10	poise)
System	mass	=	100.1	(gm)	density	=	2.66	(gm/cc)
	G	=	-1.6404e+06	(J)	H	=	-1.27225e+06	(J)	S	=	258.68	(J/K)	V	=	37.56	(cc)	Cp	=	136.93	(J/K)
Oxygen	delta	moles	=	-0.000731631	delta	grams	=	-0.0234113
	G	=	239.04	(J)	H	=	-27.64	(J)	S	=	-0.19	(J/K)	V	=	-86.57	(cc)	Cp	=	-0.03	(J/K)
**********----------**********
Title:	Dummy	Title
T	=	1140	(C)	P	=	0.1	(kbars)	log(10)	f	O2	=	-9	delta	HM	=	-5.6	NNO	=	-0.72	QFM	=	0	COH	=	2.17	IW	=	3.52
Constraint	Flags:	fO2	path	=	QFM	Fractionate	Solids
Liquid	mass	=	59.62	(gm)	density	=	2.55	(gm/cc)	viscosity	=	3.21	(log	10	poise)	(analysis	in	wt	%)
	G	=	-965129	(J)	H	=	-739414	(J)	S	=	159.72	(J/K)	V	=	23.39	(cc)	Cp	=	85.4	(J/K)
	SiO2	TiO2	Al2O3	Fe2O3	Cr2O3	FeO	MnO	MgO	NiO	CoO	CaO	Na2O	K2O	P2O5	H2O	CO2	SO3	Cl2O-1	F2O-1
	55.07	0.38	17.11	1.58	0	8.72	0.2	5.34	0	0	7.76	2.81	0.18	0	0.84	0	0	0	0
orthopyroxene	mass	=	2.22	(gm)	density	=	3.27	(gm/cc)	(analysis	in	mole	%)
	opx	Na0.00Ca0.06Fe''0.40Mg1.48Fe'''0.02Ti0.00Al0.11Si1.93O6
	G	=	-35154.9	(J)	H	=	-27706.2	(J)	S	=	5.27	(J/K)	V	=	0.68	(cc)	Cp	=	2.77	(J/K)
	diopside	clinoenstatit	hedenbergite	alumino-buffo	buffonite	essenite	jadeite
	-40.54	94.08	39.81	4.36	-4.18	6.36	0.11
feldspar	mass	=	3.74	(gm)	density	=	2.67	(gm/cc)	(analysis	in	mole	%)
	K0.00Na0.24Ca0.75Al1.75Si2.25O8
	G	=	-64590.1	(J)	H	=	-51899	(J)	S	=	8.98	(J/K)	V	=	1.4	(cc)	Cp	=	4.59	(J/K)
	albite	anorthite	sanidine
	24.43	75.49	0.08
Total	solids	mass	=	5.96	(gm)	density	=	2.86	(gm/cc)
	G	=	-99745.1	(J)	H	=	-79605.2	(J)	S	=	14.25	(J/K)	V	=	2.08	(cc)	Cp	=	7.36	(J/K)
Summary	of	all	fractionated	phases:	(total	mass	=	34.51	grams)
olivine	mass	=	14.37	(gm)	density	=	3.28	(gm/cc)	(analysis	in	mole	%)
	(Ca0.00Mg0.83Fe''0.16Mn0.00Co0.00Ni0.00)2SiO4
	G	=	-225696	(J)	H	=	-177427	(J)	S	=	34.16	(J/K)	V	=	4.38	(cc)	Cp	=	17.79	(J/K)
	tephroite	fayalite	co-olivine	ni-olivine	monticellite	forsterite
	0.29	16.49	0	0	0.86	82.36
orthopyroxene	mass	=	0.44	(gm)	density	=	3.26	(gm/cc)	(analysis	in	mole	%)
	opx	Na0.00Ca0.06Fe''0.37Mg1.51Fe'''0.02Ti0.00Al0.11Si1.93O6
	G	=	-7064.81	(J)	H	=	-5575.54	(J)	S	=	1.05	(J/K)	V	=	0.14	(cc)	Cp	=	0.55	(J/K)
	diopside	clinoenstatit	hedenbergite	alumino-buffo	buffonite	essenite	jadeite
	-38.09	94.32	36.99	4.53	-4.35	6.49	0.11
feldspar	mass	=	19.7	(gm)	density	=	2.67	(gm/cc)	(analysis	in	mole	%)
	K0.00Na0.21Ca0.79Al1.79Si2.21O8
	G	=	-340139	(J)	H	=	-273466	(J)	S	=	47.18	(J/K)	V	=	7.37	(cc)	Cp	=	24.15	(J/K)
	albite	anorthite	sanidine
	21.33	78.61	0.06
Viscosity	of	the	System:	4.41	(log	10	poise)
System	mass	=	100.1	(gm)	density	=	2.68	(gm/cc)
	G	=	-1.63777e+06	(J)	H	=	-1.27549e+06	(J)	S	=	256.37	(J/K)	V	=	37.36	(cc)	Cp	=	135.25	(J/K)
Oxygen	delta	moles	=	-0.000818991	delta	grams	=	-0.0262067
	G	=	265.49	(J)	H	=	-30.65	(J)	S	=	-0.21	(J/K)	V	=	-96.23	(cc)	Cp	=	-0.03	(J/K)
**********----------**********
Title:	Dummy	Title
T	=	1130	(C)	P	=	0.1	(kbars)	log(10)	f	O2	=	-9.12	delta	HM	=	-5.61	NNO	=	-0.71	QFM	=	0	COH	=	2.15	IW	=	3.53
Constraint	Flags:	fO2	path	=	QFM	Fractionate	Solids
Liquid	mass	=	52.88	(gm)	density	=	2.55	(gm/cc)	viscosity	=	3.32	(log	10	poise)	(analysis	in	wt	%)
	G	=	-850650	(J)	H	=	-652579	(J)	S	=	141.16	(J/K)	V	=	20.76	(cc)	Cp	=	75.22	(J/K)
	SiO2	TiO2	Al2O3	Fe2O3	Cr2O3	FeO	MnO	MgO	NiO	CoO	CaO	Na2O	K2O	P2O5	H2O	CO2	SO3	Cl2O-1	F2O-1
	55.61	0.43	16.56	1.68	0	9.24	0.23	4.81	0	0	7.45	2.92	0.2	0	0.86	0	0	0	0
orthopyroxene	mass	=	2.39	(gm)	density	=	3.28	(gm/cc)	(analysis	in	mole	%)
	opx	Na0.00Ca0.06Fe''0.44Mg1.44Fe'''0.02Ti0.00Al0.10Si1.94O6
	G	=	-37480.2	(J)	H	=	-29557.5	(J)	S	=	5.65	(J/K)	V	=	0.73	(cc)	Cp	=	2.97	(J/K)
	diopside	clinoenstatit	hedenbergite	alumino-buffo	buffonite	essenite	jadeite
	-44.02	93.82	43.68	4.16	-3.97	6.22	0.11
feldspar	mass	=	4.31	(gm)	density	=	2.66	(gm/cc)	(analysis	in	mole	%)
	K0.00Na0.26Ca0.74Al1.74Si2.26O8
	G	=	-74244.8	(J)	H	=	-59771.8	(J)	S	=	10.31	(J/K)	V	=	1.62	(cc)	Cp	=	5.28	(J/K)
	albite	anorthite	sanidine
	26.3	73.61	0.09
water	mass	=	0.04	(gm)	density	=	0.02	(gm/cc)
	H2O
	G	=	-1183.88	(J)	H	=	-478.11	(J)	S	=	0.5	(J/K)	V	=	2.8	(cc)	Cp	=	0.11	(J/K)
Total	solids	mass	=	6.74	(gm)	density	=	1.31	(gm/cc)
	G	=	-112909	(J)	H	=	-89807.4	(J)	S	=	16.46	(J/K)	V	=	5.15	(cc)	Cp	=	8.36	(J/K)
Summary	of	all	fractionated	phases:	(total	mass	=	40.47	grams)
olivine	mass	=	14.37	(gm)	density	=	3.28	(gm/cc)	(analysis	in	mole	%)
	(Ca0.00Mg0.83Fe''0.16Mn0.00Co0.00Ni0.00)2SiO4
	G	=	-225355	(J)	H	=	-177605	(J)	S	=	34.03	(J/K)	V	=	4.38	(cc)	Cp	=	17.77	(J/K)
	tephroite	fayalite	co-olivine	ni-olivine	monticellite	forsterite
	0.29	16.49	0	0	0.86	82.36
orthopyroxene	mass	=	2.66	(gm)	density	=	3.27	(gm/cc)	(analysis	in	mole	%)
	opx	Na0.00Ca0.06Fe''0.39Mg1.48Fe'''0.02Ti0.00Al0.11Si1.93O6
	G	=	-42122.6	(J)	H	=	-33288.1	(J)	S	=	6.3	(J/K)	V	=	0.81	(cc)	Cp	=	3.32	(J/K)
	diopside	clinoenstatit	hedenbergite	alumino-buffo	buffonite	essenite	jadeite
	-40.13	94.12	39.34	4.39	-4.21	6.38	0.11
feldspar	mass	=	23.44	(gm)	density	=	2.67	(gm/cc)	(analysis	in	mole	%)
	K0.00Na0.22Ca0.78Al1.78Si2.22O8
	G	=	-404122	(J)	H	=	-325614	(J)	S	=	55.95	(J/K)	V	=	8.77	(cc)	Cp	=	28.71	(J/K)
	albite	anorthite	sanidine
	21.83	78.11	0.06
Viscosity	of	the	System:	6.09	(log	10	poise)
System	mass	=	100.09	(gm)	density	=	2.51	(gm/cc)
	G	=	-1.63516e+06	(J)	H	=	-1.27889e+06	(J)	S	=	253.9	(J/K)	V	=	39.88	(cc)	Cp	=	133.37	(J/K)
Oxygen	delta	moles	=	-0.00093114	delta	grams	=	-0.0297954
	G	=	299.46	(J)	H	=	-34.5	(J)	S	=	-0.24	(J/K)	V	=	-108.63	(cc)	Cp	=	-0.03	(J/K)
**********----------**********
Title:	Dummy	Title
T	=	1120	(C)	P	=	0.1	(kbars)	log(10)	f	O2	=	-9.25	delta	HM	=	-5.61	NNO	=	-0.71	QFM	=	0	COH	=	2.14	IW	=	3.54
Constraint	Flags:	fO2	path	=	QFM	Fractionate	Solids
Liquid	mass	=	47.06	(gm)	density	=	2.55	(gm/cc)	viscosity	=	3.43	(log	10	poise)	(analysis	in	wt	%)
	G	=	-752041	(J)	H	=	-577786	(J)	S	=	125.08	(J/K)	V	=	18.47	(cc)	Cp	=	66.46	(J/K)
	SiO2	TiO2	Al2O3	Fe2O3	Cr2O3	FeO	MnO	MgO	NiO	CoO	CaO	Na2O	K2O	P2O5	H2O	CO2	SO3	Cl2O-1	F2O-1
	56.2	0.48	15.96	1.78	0	9.77	0.26	4.3	0	0	7.14	3.02	0.23	0	0.87	0	0	0	0
orthopyroxene	mass	=	2.03	(gm)	density	=	3.3	(gm/cc)	(analysis	in	mole	%)
	opx	Na0.00Ca0.06Fe''0.48Mg1.39Fe'''0.02Ti0.00Al0.10Si1.94O6
	G	=	-31388.1	(J)	H	=	-24764.1	(J)	S	=	4.75	(J/K)	V	=	0.61	(cc)	Cp	=	2.5	(J/K)
	diopside	clinoenstatit	hedenbergite	alumino-buffo	buffonite	essenite	jadeite
	-48.02	93.6	48	3.97	-3.77	6.11	0.12
feldspar	mass	=	3.75	(gm)	density	=	2.66	(gm/cc)	(analysis	in	mole	%)
	K0.00Na0.28Ca0.71Al1.71Si2.29O8
	G	=	-64544.8	(J)	H	=	-52060.7	(J)	S	=	8.96	(J/K)	V	=	1.41	(cc)	Cp	=	4.59	(J/K)
	albite	anorthite	sanidine
	28.42	71.46	0.11
water	mass	=	0.09	(gm)	density	=	0.02	(gm/cc)
	H2O
	G	=	-2473.09	(J)	H	=	-1005.37	(J)	S	=	1.05	(J/K)	V	=	5.84	(cc)	Cp	=	0.24	(J/K)
Total	solids	mass	=	5.87	(gm)	density	=	0.75	(gm/cc)
	G	=	-98406	(J)	H	=	-77830.2	(J)	S	=	14.77	(J/K)	V	=	7.86	(cc)	Cp	=	7.32	(J/K)
Summary	of	all	fractionated	phases:	(total	mass	=	47.16	grams)
olivine	mass	=	14.37	(gm)	density	=	3.29	(gm/cc)	(analysis	in	mole	%)
	(Ca0.00Mg0.83Fe''0.16Mn0.00Co0.00Ni0.00)2SiO4
	G	=	-225015	(J)	H	=	-177783	(J)	S	=	33.9	(J/K)	V	=	4.37	(cc)	Cp	=	17.75	(J/K)
	tephroite	fayalite	co-olivine	ni-olivine	monticellite	forsterite
	0.29	16.49	0	0	0.86	82.36
orthopyroxene	mass	=	5.05	(gm)	density	=	3.28	(gm/cc)	(analysis	in	mole	%)
	opx	Na0.00Ca0.06Fe''0.41Mg1.46Fe'''0.02Ti0.00Al0.11Si1.94O6
	G	=	-79449.9	(J)	H	=	-62881.6	(J)	S	=	11.89	(J/K)	V	=	1.54	(cc)	Cp	=	6.28	(J/K)
	diopside	clinoenstatit	hedenbergite	alumino-buffo	buffonite	essenite	jadeite
	-41.96	93.98	41.39	4.28	-4.09	6.3	0.11
feldspar	mass	=	27.74	(gm)	density	=	2.67	(gm/cc)	(analysis	in	mole	%)
	K0.00Na0.23Ca0.77Al1.77Si2.23O8
	G	=	-477658	(J)	H	=	-385687	(J)	S	=	66.02	(J/K)	V	=	10.39	(cc)	Cp	=	33.95	(J/K)
	albite	anorthite	sanidine
	22.52	77.41	0.07
Viscosity	of	the	System	cannot	be	computed.
System	mass	=	100.09	(gm)	density	=	2.35	(gm/cc)
	G	=	-1.63257e+06	(J)	H	=	-1.28197e+06	(J)	S	=	251.66	(J/K)	V	=	42.64	(cc)	Cp	=	131.75	(J/K)
Oxygen	delta	moles	=	-0.00103815	delta	grams	=	-0.0332197
	G	=	331.22	(J)	H	=	-38.09	(J)	S	=	-0.27	(J/K)	V	=	-120.25	(cc)	Cp	=	-0.04	(J/K)
**********----------**********
Title:	Dummy	Title
T	=	1110	(C)	P	=	0.1	(kbars)	log(10)	f	O2	=	-9.37	delta	HM	=	-5.61	NNO	=	-0.71	QFM	=	0	COH	=	2.13	IW	=	3.56
Constraint	Flags:	fO2	path	=	QFM	Fractionate	Solids
Liquid	mass	=	42.1	(gm)	density	=	2.55	(gm/cc)	viscosity	=	3.56	(log	10	poise)	(analysis	in	wt	%)
	G	=	-669134	(J)	H	=	-515012	(J)	S	=	111.43	(J/K)	V	=	16.54	(cc)	Cp	=	59.05	(J/K)
	SiO2	TiO2	Al2O3	Fe2O3	Cr2O3	FeO	MnO	MgO	NiO	CoO	CaO	Na2O	K2O	P2O5	H2O	CO2	SO3	Cl2O-1	F2O-1
	56.85	0.54	15.43	1.86	0	10.15	0.29	3.81	0	0	6.82	3.13	0.25	0	0.88	0	0	0	0
clinopyroxene	mass	=	1.9	(gm)	density	=	3.32	(gm/cc)	(analysis	in	mole	%)
	cpx	Na0.00Ca0.13Fe''0.57Mg1.21Fe'''0.04Ti0.00Al0.14Si1.91O6
	G	=	-28626.4	(J)	H	=	-22500.2	(J)	S	=	4.43	(J/K)	V	=	0.57	(cc)	Cp	=	2.29	(J/K)
	diopside	clinoenstatit	hedenbergite	alumino-buffo	buffonite	essenite	jadeite
	-52.91	86.95	57.11	5.02	-4.67	8.2	0.31
feldspar	mass	=	3.02	(gm)	density	=	2.65	(gm/cc)	(analysis	in	mole	%)
	K0.00Na0.31Ca0.69Al1.69Si2.31O8
	G	=	-51971.4	(J)	H	=	-41997.8	(J)	S	=	7.21	(J/K)	V	=	1.14	(cc)	Cp	=	3.7	(J/K)
	albite	anorthite	sanidine
	30.65	69.22	0.13
water	mass	=	0.13	(gm)	density	=	0.02	(gm/cc)
	H2O
	G	=	-3553.41	(J)	H	=	-1454.14	(J)	S	=	1.52	(J/K)	V	=	8.36	(cc)	Cp	=	0.34	(J/K)
Total	solids	mass	=	5.05	(gm)	density	=	0.5	(gm/cc)
	G	=	-84151.2	(J)	H	=	-65952.2	(J)	S	=	13.16	(J/K)	V	=	10.07	(cc)	Cp	=	6.33	(J/K)
Summary	of	all	fractionated	phases:	(total	mass	=	52.93	grams)
olivine	mass	=	14.37	(gm)	density	=	3.29	(gm/cc)	(analysis	in	mole	%)
	(Ca0.00Mg0.83Fe''0.16Mn0.00Co0.00Ni0.00)2SiO4
	G	=	-224677	(J)	H	=	-177960	(J)	S	=	33.78	(J/K)	V	=	4.37	(cc)	Cp	=	17.73	(J/K)
	tephroite	fayalite	co-olivine	ni-olivine	monticellite	forsterite
	0.29	16.49	0	0	0.86	82.36
orthopyroxene	mass	=	7.07	(gm)	density	=	3.28	(gm/cc)	(analysis	in	mole	%)
	opx	Na0.00Ca0.06Fe''0.43Mg1.44Fe'''0.02Ti0.00Al0.11Si1.94O6
	G	=	-110639	(J)	H	=	-87706.7	(J)	S	=	16.58	(J/K)	V	=	2.15	(cc)	Cp	=	8.76	(J/K)
	diopside	clinoenstatit	hedenbergite	alumino-buffo	buffonite	essenite	jadeite
	-43.68	93.87	43.27	4.19	-4	6.25	0.11
feldspar	mass	=	31.49	(gm)	density	=	2.67	(gm/cc)	(analysis	in	mole	%)
	K0.00Na0.23Ca0.77Al1.77Si2.23O8
	G	=	-541408	(J)	H	=	-438094	(J)	S	=	74.69	(J/K)	V	=	11.79	(cc)	Cp	=	38.49	(J/K)
	albite	anorthite	sanidine
	23.23	76.7	0.07
Viscosity	of	the	System	cannot	be	computed.
System	mass	=	100.09	(gm)	density	=	2.23	(gm/cc)
	G	=	-1.63001e+06	(J)	H	=	-1.28472e+06	(J)	S	=	249.64	(J/K)	V	=	44.93	(cc)	Cp	=	130.36	(J/K)
Oxygen	delta	moles	=	-0.00113881	delta	grams	=	-0.0364407
	G	=	360.43	(J)	H	=	-41.37	(J)	S	=	-0.29	(J/K)	V	=	-130.96	(cc)	Cp	=	-0.04	(J/K)
**********----------**********
Title:	Dummy	Title
T	=	1100	(C)	P	=	0.1	(kbars)	log(10)	f	O2	=	-9.5	delta	HM	=	-5.61	NNO	=	-0.71	QFM	=	0	COH	=	2.12	IW	=	3.57
Constraint	Flags:	fO2	path	=	QFM	Fractionate	Solids
Liquid	mass	=	38.01	(gm)	density	=	2.54	(gm/cc)	viscosity	=	3.68	(log	10	poise)	(analysis	in	wt	%)
	G	=	-601086	(J)	H	=	-463522	(J)	S	=	100.18	(J/K)	V	=	14.94	(cc)	Cp	=	52.96	(J/K)
	SiO2	TiO2	Al2O3	Fe2O3	Cr2O3	FeO	MnO	MgO	NiO	CoO	CaO	Na2O	K2O	P2O5	H2O	CO2	SO3	Cl2O-1	F2O-1
	57.49	0.59	14.93	1.93	0	10.5	0.32	3.36	0	0	6.52	3.22	0.28	0	0.88	0	0	0	0
clinopyroxene	mass	=	1.57	(gm)	density	=	3.34	(gm/cc)	(analysis	in	mole	%)
	cpx	Na0.00Ca0.13Fe''0.62Mg1.16Fe'''0.04Ti0.00Al0.14Si1.91O6
	G	=	-23368.1	(J)	H	=	-18372.8	(J)	S	=	3.64	(J/K)	V	=	0.47	(cc)	Cp	=	1.88	(J/K)
	diopside	clinoenstatit	hedenbergite	alumino-buffo	buffonite	essenite	jadeite
	-57.57	86.89	61.69	4.9	-4.53	8.3	0.32
feldspar	mass	=	2.49	(gm)	density	=	2.65	(gm/cc)	(analysis	in	mole	%)
	K0.00Na0.33Ca0.67Al1.67Si2.33O8
	G	=	-42703	(J)	H	=	-34573.2	(J)	S	=	5.92	(J/K)	V	=	0.94	(cc)	Cp	=	3.04	(J/K)
	albite	anorthite	sanidine
	32.85	67	0.15
water	mass	=	0.16	(gm)	density	=	0.02	(gm/cc)
	H2O
	G	=	-4438.13	(J)	H	=	-1828.23	(J)	S	=	1.9	(J/K)	V	=	10.41	(cc)	Cp	=	0.43	(J/K)
Total	solids	mass	=	4.22	(gm)	density	=	0.36	(gm/cc)
	G	=	-70509.3	(J)	H	=	-54774.2	(J)	S	=	11.46	(J/K)	V	=	11.82	(cc)	Cp	=	5.34	(J/K)
Summary	of	all	fractionated	phases:	(total	mass	=	57.85	grams)
olivine	mass	=	14.37	(gm)	density	=	3.29	(gm/cc)	(analysis	in	mole	%)
	(Ca0.00Mg0.83Fe''0.16Mn0.00Co0.00Ni0.00)2SiO4
	G	=	-224340	(J)	H	=	-178137	(J)	S	=	33.65	(J/K)	V	=	4.37	(cc)	Cp	=	17.72	(J/K)
	tephroite	fayalite	co-olivine	ni-olivine	monticellite	forsterite
	0.29	16.49	0	0	0.86	82.36
orthopyroxene	mass	=	7.07	(gm)	density	=	3.29	(gm/cc)	(analysis	in	mole	%)
	opx	Na0.00Ca0.06Fe''0.43Mg1.44Fe'''0.02Ti0.00Al0.11Si1.94O6
	G	=	-110473	(J)	H	=	-87794.2	(J)	S	=	16.52	(J/K)	V	=	2.15	(cc)	Cp	=	8.75	(J/K)
	diopside	clinoenstatit	hedenbergite	alumino-buffo	buffonite	essenite	jadeite
	-43.68	93.87	43.27	4.19	-4	6.25	0.11
clinopyroxene	mass	=	1.9	(gm)	density	=	3.33	(gm/cc)	(analysis	in	mole	%)
	cpx	Na0.00Ca0.13Fe''0.57Mg1.21Fe'''0.04Ti0.00Al0.14Si1.91O6
	G	=	-28548.8	(J)	H	=	-22496.7	(J)	S	=	4.41	(J/K)	V	=	0.57	(cc)	Cp	=	2.28	(J/K)
	diopside	clinoenstatit	hedenbergite	alumino-buffo	buffonite	essenite	jadeite
	-52.91	86.95	57.11	5.02	-4.67	8.2	0.31
feldspar	mass	=	34.5	(gm)	density	=	2.67	(gm/cc)	(analysis	in	mole	%)
	K0.00Na0.24Ca0.76Al1.76Si2.24O8
	G	=	-592517	(J)	H	=	-480475	(J)	S	=	81.59	(J/K)	V	=	12.93	(cc)	Cp	=	42.15	(J/K)
	albite	anorthite	sanidine
	23.88	76.04	0.08
Viscosity	of	the	System	cannot	be	computed.
System	mass	=	100.08	(gm)	density	=	2.14	(gm/cc)
	G	=	-1.62747e+06	(J)	H	=	-1.2872e+06	(J)	S	=	247.8	(J/K)	V	=	46.78	(cc)	Cp	=	129.2	(J/K)
Oxygen	delta	moles	=	-0.00122703	delta	grams	=	-0.0392635
	G	=	385.22	(J)	H	=	-44.13	(J)	S	=	-0.31	(J/K)	V	=	-140.09	(cc)	Cp	=	-0.04	(J/K)
**********----------**********
Title:	Dummy	Title
T	=	1090	(C)	P	=	0.1	(kbars)	log(10)	f	O2	=	-9.63	delta	HM	=	-5.62	NNO	=	-0.7	QFM	=	0	COH	=	2.11	IW	=	3.58
Constraint	Flags:	fO2	path	=	QFM	Fractionate	Solids
Liquid	mass	=	34.66	(gm)	density	=	2.54	(gm/cc)	viscosity	=	3.8	(log	10	poise)	(analysis	in	wt	%)
	G	=	-545515	(J)	H	=	-421523	(J)	S	=	90.96	(J/K)	V	=	13.64	(cc)	Cp	=	48	(J/K)
	SiO2	TiO2	Al2O3	Fe2O3	Cr2O3	FeO	MnO	MgO	NiO	CoO	CaO	Na2O	K2O	P2O5	H2O	CO2	SO3	Cl2O-1	F2O-1
	58.11	0.65	14.44	1.99	0	10.79	0.35	2.95	0	0	6.24	3.3	0.3	0	0.89	0	0	0	0
clinopyroxene	mass	=	1.28	(gm)	density	=	3.37	(gm/cc)	(analysis	in	mole	%)
	cpx	Na0.00Ca0.13Fe''0.66Mg1.11Fe'''0.04Ti0.00Al0.14Si1.91O6
	G	=	-18748.3	(J)	H	=	-14743.9	(J)	S	=	2.94	(J/K)	V	=	0.38	(cc)	Cp	=	1.51	(J/K)
	diopside	clinoenstatit	hedenbergite	alumino-buffo	buffonite	essenite	jadeite
	-62.5	86.89	66.46	4.78	-4.38	8.42	0.34
feldspar	mass	=	2.05	(gm)	density	=	2.65	(gm/cc)	(analysis	in	mole	%)
	K0.00Na0.35Ca0.65Al1.65Si2.35O8
	G	=	-35123.9	(J)	H	=	-28491	(J)	S	=	4.87	(J/K)	V	=	0.77	(cc)	Cp	=	2.5	(J/K)
	albite	anorthite	sanidine
	34.98	64.85	0.18
water	mass	=	0.19	(gm)	density	=	0.02	(gm/cc)
	H2O
	G	=	-5158.38	(J)	H	=	-2139.04	(J)	S	=	2.22	(J/K)	V	=	12.06	(cc)	Cp	=	0.5	(J/K)
Total	solids	mass	=	3.52	(gm)	density	=	0.27	(gm/cc)
	G	=	-59030.6	(J)	H	=	-45373.9	(J)	S	=	10.02	(J/K)	V	=	13.21	(cc)	Cp	=	4.51	(J/K)
Summary	of	all	fractionated	phases:	(total	mass	=	61.9	grams)
olivine	mass	=	14.37	(gm)	density	=	3.29	(gm/cc)	(analysis	in	mole	%)
	(Ca0.00Mg0.83Fe''0.16Mn0.00Co0.00Ni0.00)2SiO4
	G	=	-224004	(J)	H	=	-178314	(J)	S	=	33.52	(J/K)	V	=	4.37	(cc)	Cp	=	17.7	(J/K)
	tephroite	fayalite	co-olivine	ni-olivine	monticellite	forsterite
	0.29	16.49	0	0	0.86	82.36
orthopyroxene	mass	=	7.07	(gm)	density	=	3.29	(gm/cc)	(analysis	in	mole	%)
	opx	Na0.00Ca0.06Fe''0.43Mg1.44Fe'''0.02Ti0.00Al0.11Si1.94O6
	G	=	-110308	(J)	H	=	-87881.7	(J)	S	=	16.45	(J/K)	V	=	2.15	(cc)	Cp	=	8.74	(J/K)
	diopside	clinoenstatit	hedenbergite	alumino-buffo	buffonite	essenite	jadeite
	-43.68	93.87	43.27	4.19	-4	6.25	0.11
clinopyroxene	mass	=	3.47	(gm)	density	=	3.34	(gm/cc)	(analysis	in	mole	%)
	cpx	Na0.00Ca0.13Fe''0.59Mg1.19Fe'''0.04Ti0.00Al0.14Si1.91O6
	G	=	-51803.5	(J)	H	=	-40884.9	(J)	S	=	8.01	(J/K)	V	=	1.04	(cc)	Cp	=	4.15	(J/K)
	diopside	clinoenstatit	hedenbergite	alumino-buffo	buffonite	essenite	jadeite
	-55.01	86.92	59.17	4.97	-4.61	8.24	0.32
feldspar	mass	=	36.99	(gm)	density	=	2.67	(gm/cc)	(analysis	in	mole	%)
	K0.00Na0.24Ca0.75Al1.75Si2.25O8
	G	=	-634301	(J)	H	=	-515462	(J)	S	=	87.18	(J/K)	V	=	13.86	(cc)	Cp	=	45.14	(J/K)
	albite	anorthite	sanidine
	24.48	75.43	0.08
Viscosity	of	the	System	cannot	be	computed.
System	mass	=	100.08	(gm)	density	=	2.07	(gm/cc)
	G	=	-1.62496e+06	(J)	H	=	-1.28944e+06	(J)	S	=	246.14	(J/K)	V	=	48.27	(cc)	Cp	=	128.25	(J/K)
Oxygen	delta	moles	=	-0.00130254	delta	grams	=	-0.0416798
	G	=	405.61	(J)	H	=	-46.38	(J)	S	=	-0.33	(J/K)	V	=	-147.63	(cc)	Cp	=	-0.05	(J/K)
**********----------**********
Title:	Dummy	Title
T	=	1080	(C)	P	=	0.1	(kbars)	log(10)	f	O2	=	-9.76	delta	HM	=	-5.62	NNO	=	-0.7	QFM	=	0	COH	=	2.1	IW	=	3.6
Constraint	Flags:	fO2	path	=	QFM	Fractionate	Solids
Liquid	mass	=	31.86	(gm)	density	=	2.54	(gm/cc)	viscosity	=	3.92	(log	10	poise)	(analysis	in	wt	%)
	G	=	-499179	(J)	H	=	-386542	(J)	S	=	83.24	(J/K)	V	=	12.54	(cc)	Cp	=	43.87	(J/K)
	SiO2	TiO2	Al2O3	Fe2O3	Cr2O3	FeO	MnO	MgO	NiO	CoO	CaO	Na2O	K2O	P2O5	H2O	CO2	SO3	Cl2O-1	F2O-1
	58.71	0.7	13.97	2.05	0	11.05	0.38	2.58	0	0	5.99	3.36	0.32	0	0.89	0	0	0	0
clinopyroxene	mass	=	1.06	(gm)	density	=	3.39	(gm/cc)	(analysis	in	mole	%)
	cpx	Na0.00Ca0.13Fe''0.71Mg1.06Fe'''0.04Ti0.00Al0.14Si1.91O6
	G	=	-15379.7	(J)	H	=	-12096.4	(J)	S	=	2.43	(J/K)	V	=	0.31	(cc)	Cp	=	1.25	(J/K)
	diopside	clinoenstatit	hedenbergite	alumino-buffo	buffonite	essenite	jadeite
	-67.71	86.92	71.44	4.65	-4.23	8.57	0.35
feldspar	mass	=	1.72	(gm)	density	=	2.64	(gm/cc)	(analysis	in	mole	%)
	K0.00Na0.37Ca0.63Al1.63Si2.37O8
	G	=	-29474.6	(J)	H	=	-23954.4	(J)	S	=	4.08	(J/K)	V	=	0.65	(cc)	Cp	=	2.1	(J/K)
	albite	anorthite	sanidine
	37.04	62.76	0.2
water	mass	=	0.22	(gm)	density	=	0.02	(gm/cc)
	H2O
	G	=	-5756.16	(J)	H	=	-2402.77	(J)	S	=	2.48	(J/K)	V	=	13.41	(cc)	Cp	=	0.56	(J/K)
Total	solids	mass	=	3	(gm)	density	=	0.21	(gm/cc)
	G	=	-50610.4	(J)	H	=	-38453.6	(J)	S	=	8.98	(J/K)	V	=	14.37	(cc)	Cp	=	3.91	(J/K)
Summary	of	all	fractionated	phases:	(total	mass	=	65.22	grams)
olivine	mass	=	14.37	(gm)	density	=	3.29	(gm/cc)	(analysis	in	mole	%)
	(Ca0.00Mg0.83Fe''0.16Mn0.00Co0.00Ni0.00)2SiO4
	G	=	-223669	(J)	H	=	-178491	(J)	S	=	33.39	(J/K)	V	=	4.37	(cc)	Cp	=	17.68	(J/K)
	tephroite	fayalite	co-olivine	ni-olivine	monticellite	forsterite
	0.29	16.49	0	0	0.86	82.36
orthopyroxene	mass	=	7.07	(gm)	density	=	3.29	(gm/cc)	(analysis	in	mole	%)
	opx	Na0.00Ca0.06Fe''0.43Mg1.44Fe'''0.02Ti0.00Al0.11Si1.94O6
	G	=	-110144	(J)	H	=	-87969.1	(J)	S	=	16.39	(J/K)	V	=	2.15	(cc)	Cp	=	8.74	(J/K)
	diopside	clinoenstatit	hedenbergite	alumino-buffo	buffonite	essenite	jadeite
	-43.68	93.87	43.27	4.19	-4	6.25	0.11
clinopyroxene	mass	=	4.74	(gm)	density	=	3.34	(gm/cc)	(analysis	in	mole	%)
	cpx	Na0.00Ca0.13Fe''0.61Mg1.17Fe'''0.04Ti0.00Al0.14Si1.91O6
	G	=	-70409.8	(J)	H	=	-55659.3	(J)	S	=	10.9	(J/K)	V	=	1.42	(cc)	Cp	=	5.66	(J/K)
	diopside	clinoenstatit	hedenbergite	alumino-buffo	buffonite	essenite	jadeite
	-57.01	86.91	61.11	4.92	-4.55	8.29	0.32
feldspar	mass	=	39.03	(gm)	density	=	2.67	(gm/cc)	(analysis	in	mole	%)
	K0.00Na0.25Ca0.75Al1.75Si2.25O8
	G	=	-668461	(J)	H	=	-544390	(J)	S	=	91.69	(J/K)	V	=	14.63	(cc)	Cp	=	47.59	(J/K)
	albite	anorthite	sanidine
	25.04	74.88	0.09
Viscosity	of	the	System	cannot	be	computed.
System	mass	=	100.08	(gm)	density	=	2.02	(gm/cc)
	G	=	-1.62247e+06	(J)	H	=	-1.29151e+06	(J)	S	=	244.59	(J/K)	V	=	49.48	(cc)	Cp	=	127.43	(J/K)
Oxygen	delta	moles	=	-0.00136826	delta	grams	=	-0.0437828
	G	=	422.6	(J)	H	=	-48.23	(J)	S	=	-0.35	(J/K)	V	=	-153.94	(cc)	Cp	=	-0.05	(J/K)
**********----------**********
Title:	Dummy	Title
T	=	1070	(C)	P	=	0.1	(kbars)	log(10)	f	O2	=	-9.9	delta	HM	=	-5.62	NNO	=	-0.7	QFM	=	0	COH	=	2.09	IW	=	3.61
Constraint	Flags:	fO2	path	=	QFM	Fractionate	Solids
Liquid	mass	=	29.47	(gm)	density	=	2.54	(gm/cc)	viscosity	=	4.04	(log	10	poise)	(analysis	in	wt	%)
	G	=	-459869	(J)	H	=	-356896	(J)	S	=	76.67	(J/K)	V	=	11.61	(cc)	Cp	=	40.37	(J/K)
	SiO2	TiO2	Al2O3	Fe2O3	Cr2O3	FeO	MnO	MgO	NiO	CoO	CaO	Na2O	K2O	P2O5	H2O	CO2	SO3	Cl2O-1	F2O-1
	59.31	0.76	13.51	2.1	0	11.26	0.41	2.25	0	0	5.76	3.4	0.35	0	0.9	0	0	0	0
clinopyroxene	mass	=	0.9	(gm)	density	=	3.41	(gm/cc)	(analysis	in	mole	%)
	cpx	Na0.00Ca0.13Fe''0.77Mg1.01Fe'''0.05Ti0.00Al0.14Si1.91O6
	G	=	-12859.7	(J)	H	=	-10114.8	(J)	S	=	2.04	(J/K)	V	=	0.26	(cc)	Cp	=	1.05	(J/K)
	diopside	clinoenstatit	hedenbergite	alumino-buffo	buffonite	essenite	jadeite
	-73.22	87	76.67	4.52	-4.07	8.74	0.36
feldspar	mass	=	1.47	(gm)	density	=	2.64	(gm/cc)	(analysis	in	mole	%)
	K0.00Na0.39Ca0.61Al1.61Si2.39O8
	G	=	-25140.5	(J)	H	=	-20471.5	(J)	S	=	3.48	(J/K)	V	=	0.56	(cc)	Cp	=	1.79	(J/K)
	albite	anorthite	sanidine
	39.03	60.74	0.22
water	mass	=	0.24	(gm)	density	=	0.02	(gm/cc)
	H2O
	G	=	-6260.16	(J)	H	=	-2630.5	(J)	S	=	2.7	(J/K)	V	=	14.53	(cc)	Cp	=	0.61	(J/K)
Total	solids	mass	=	2.61	(gm)	density	=	0.17	(gm/cc)
	G	=	-44260.4	(J)	H	=	-33216.8	(J)	S	=	8.22	(J/K)	V	=	15.35	(cc)	Cp	=	3.45	(J/K)
Summary	of	all	fractionated	phases:	(total	mass	=	68	grams)
olivine	mass	=	14.37	(gm)	density	=	3.29	(gm/cc)	(analysis	in	mole	%)
	(Ca0.00Mg0.83Fe''0.16Mn0.00Co0.00Ni0.00)2SiO4
	G	=	-223336	(J)	H	=	-178668	(J)	S	=	33.26	(J/K)	V	=	4.36	(cc)	Cp	=	17.66	(J/K)
	tephroite	fayalite	co-olivine	ni-olivine	monticellite	forsterite
	0.29	16.49	0	0	0.86	82.36
orthopyroxene	mass	=	7.07	(gm)	density	=	3.29	(gm/cc)	(analysis	in	mole	%)
	opx	Na0.00Ca0.06Fe''0.43Mg1.44Fe'''0.02Ti0.00Al0.11Si1.94O6
	G	=	-109981	(J)	H	=	-88056.5	(J)	S	=	16.32	(J/K)	V	=	2.15	(cc)	Cp	=	8.73	(J/K)
	diopside	clinoenstatit	hedenbergite	alumino-buffo	buffonite	essenite	jadeite
	-43.68	93.87	43.27	4.19	-4	6.25	0.11
clinopyroxene	mass	=	5.8	(gm)	density	=	3.35	(gm/cc)	(analysis	in	mole	%)
	cpx	Na0.00Ca0.13Fe''0.63Mg1.15Fe'''0.04Ti0.00Al0.14Si1.91O6
	G	=	-85624.2	(J)	H	=	-67798.8	(J)	S	=	13.27	(J/K)	V	=	1.73	(cc)	Cp	=	6.89	(J/K)
	diopside	clinoenstatit	hedenbergite	alumino-buffo	buffonite	essenite	jadeite
	-58.94	86.92	62.98	4.87	-4.49	8.34	0.33
feldspar	mass	=	40.75	(gm)	density	=	2.67	(gm/cc)	(analysis	in	mole	%)
	K0.00Na0.26Ca0.74Al1.74Si2.26O8
	G	=	-696934	(J)	H	=	-568802	(J)	S	=	95.4	(J/K)	V	=	15.28	(cc)	Cp	=	49.63	(J/K)
	albite	anorthite	sanidine
	25.55	74.36	0.09
Viscosity	of	the	System	cannot	be	computed.
System	mass	=	100.08	(gm)	density	=	1.98	(gm/cc)
	G	=	-1.62e+06	(J)	H	=	-1.29344e+06	(J)	S	=	243.13	(J/K)	V	=	50.49	(cc)	Cp	=	126.73	(J/K)
Oxygen	delta	moles	=	-0.00142628	delta	grams	=	-0.0456393
	G	=	436.89	(J)	H	=	-49.75	(J)	S	=	-0.36	(J/K)	V	=	-159.28	(cc)	Cp	=	-0.05	(J/K)
**********----------**********
Title:	Dummy	Title
T	=	1060	(C)	P	=	0.1	(kbars)	log(10)	f	O2	=	-10.04	delta	HM	=	-5.63	NNO	=	-0.7	QFM	=	0	COH	=	2.08	IW	=	3.62
Constraint	Flags:	fO2	path	=	QFM	Fractionate	Solids
Liquid	mass	=	27.41	(gm)	density	=	2.54	(gm/cc)	viscosity	=	4.16	(log	10	poise)	(analysis	in	wt	%)
	G	=	-426027	(J)	H	=	-331400	(J)	S	=	70.98	(J/K)	V	=	10.81	(cc)	Cp	=	37.35	(J/K)
	SiO2	TiO2	Al2O3	Fe2O3	Cr2O3	FeO	MnO	MgO	NiO	CoO	CaO	Na2O	K2O	P2O5	H2O	CO2	SO3	Cl2O-1	F2O-1
	59.9	0.81	13.06	2.15	0	11.44	0.44	1.94	0	0	5.54	3.44	0.37	0	0.9	0	0	0	0
clinopyroxene	mass	=	0.78	(gm)	density	=	3.43	(gm/cc)	(analysis	in	mole	%)
	cpx	Na0.00Ca0.13Fe''0.82Mg0.95Fe'''0.05Ti0.00Al0.14Si1.91O6
	G	=	-10936	(J)	H	=	-8601.07	(J)	S	=	1.75	(J/K)	V	=	0.23	(cc)	Cp	=	0.9	(J/K)
	diopside	clinoenstatit	hedenbergite	alumino-buffo	buffonite	essenite	jadeite
	-79.05	87.1	82.17	4.38	-3.9	8.94	0.37
feldspar	mass	=	1.27	(gm)	density	=	2.64	(gm/cc)	(analysis	in	mole	%)
	K0.00Na0.41Ca0.59Al1.59Si2.41O8
	G	=	-21735.1	(J)	H	=	-17733	(J)	S	=	3	(J/K)	V	=	0.48	(cc)	Cp	=	1.55	(J/K)
	albite	anorthite	sanidine
	40.96	58.79	0.25
water	mass	=	0.25	(gm)	density	=	0.02	(gm/cc)
	H2O
	G	=	-6690.73	(J)	H	=	-2830.1	(J)	S	=	2.9	(J/K)	V	=	15.48	(cc)	Cp	=	0.65	(J/K)
Total	solids	mass	=	2.3	(gm)	density	=	0.14	(gm/cc)
	G	=	-39361.8	(J)	H	=	-29164.1	(J)	S	=	7.65	(J/K)	V	=	16.19	(cc)	Cp	=	3.1	(J/K)
Summary	of	all	fractionated	phases:	(total	mass	=	70.36	grams)
olivine	mass	=	14.37	(gm)	density	=	3.29	(gm/cc)	(analysis	in	mole	%)
	(Ca0.00Mg0.83Fe''0.16Mn0.00Co0.00Ni0.00)2SiO4
	G	=	-223004	(J)	H	=	-178844	(J)	S	=	33.12	(J/K)	V	=	4.36	(cc)	Cp	=	17.64	(J/K)
	tephroite	fayalite	co-olivine	ni-olivine	monticellite	forsterite
	0.29	16.49	0	0	0.86	82.36
orthopyroxene	mass	=	7.07	(gm)	density	=	3.29	(gm/cc)	(analysis	in	mole	%)
	opx	Na0.00Ca0.06Fe''0.43Mg1.44Fe'''0.02Ti0.00Al0.11Si1.94O6
	G	=	-109818	(J)	H	=	-88143.7	(J)	S	=	16.26	(J/K)	V	=	2.15	(cc)	Cp	=	8.72	(J/K)
	diopside	clinoenstatit	hedenbergite	alumino-buffo	buffonite	essenite	jadeite
	-43.68	93.87	43.27	4.19	-4	6.25	0.11
clinopyroxene	mass	=	6.7	(gm)	density	=	3.36	(gm/cc)	(analysis	in	mole	%)
	cpx	Na0.00Ca0.13Fe''0.65Mg1.13Fe'''0.04Ti0.00Al0.14Si1.91O6
	G	=	-98299.2	(J)	H	=	-77967.3	(J)	S	=	15.25	(J/K)	V	=	1.99	(cc)	Cp	=	7.94	(J/K)
	diopside	clinoenstatit	hedenbergite	alumino-buffo	buffonite	essenite	jadeite
	-60.82	86.93	64.78	4.82	-4.43	8.39	0.33
feldspar	mass	=	42.22	(gm)	density	=	2.67	(gm/cc)	(analysis	in	mole	%)
	K0.00Na0.26Ca0.74Al1.74Si2.26O8
	G	=	-721043	(J)	H	=	-589749	(J)	S	=	98.48	(J/K)	V	=	15.83	(cc)	Cp	=	51.37	(J/K)
	albite	anorthite	sanidine
	26.02	73.88	0.1
Viscosity	of	the	System	cannot	be	computed.
System	mass	=	100.08	(gm)	density	=	1.95	(gm/cc)
	G	=	-1.61755e+06	(J)	H	=	-1.29527e+06	(J)	S	=	241.75	(J/K)	V	=	51.33	(cc)	Cp	=	126.11	(J/K)
Oxygen	delta	moles	=	-0.00147814	delta	grams	=	-0.0472987
	G	=	449.02	(J)	H	=	-51.03	(J)	S	=	-0.38	(J/K)	V	=	-163.84	(cc)	Cp	=	-0.05	(J/K)
**********----------**********
Title:	Dummy	Title
T	=	1050	(C)	P	=	0.1	(kbars)	log(10)	f	O2	=	-10.17	delta	HM	=	-5.63	NNO	=	-0.69	QFM	=	0	COH	=	2.06	IW	=	3.64
Constraint	Flags:	fO2	path	=	QFM	Fractionate	Solids
Liquid	mass	=	25.6	(gm)	density	=	2.53	(gm/cc)	viscosity	=	4.27	(log	10	poise)	(analysis	in	wt	%)
	G	=	-396524	(J)	H	=	-309194	(J)	S	=	66	(J/K)	V	=	10.1	(cc)	Cp	=	34.72	(J/K)
	SiO2	TiO2	Al2O3	Fe2O3	Cr2O3	FeO	MnO	MgO	NiO	CoO	CaO	Na2O	K2O	P2O5	H2O	CO2	SO3	Cl2O-1	F2O-1
	60.48	0.87	12.62	2.19	0	11.58	0.47	1.67	0	0	5.34	3.47	0.4	0	0.91	0	0	0	0
clinopyroxene	mass	=	0.68	(gm)	density	=	3.46	(gm/cc)	(analysis	in	mole	%)
	cpx	Na0.00Ca0.12Fe''0.88Mg0.89Fe'''0.05Ti0.00Al0.14Si1.90O6
	G	=	-9443.53	(J)	H	=	-7425.8	(J)	S	=	1.52	(J/K)	V	=	0.2	(cc)	Cp	=	0.78	(J/K)
	diopside	clinoenstatit	hedenbergite	alumino-buffo	buffonite	essenite	jadeite
	-85.21	87.22	87.95	4.22	-3.72	9.17	0.37
feldspar	mass	=	1.11	(gm)	density	=	2.63	(gm/cc)	(analysis	in	mole	%)
	K0.00Na0.43Ca0.57Al1.57Si2.43O8
	G	=	-19005	(J)	H	=	-15535.9	(J)	S	=	2.62	(J/K)	V	=	0.42	(cc)	Cp	=	1.36	(J/K)
	albite	anorthite	sanidine
	42.82	56.91	0.28
water	mass	=	0.27	(gm)	density	=	0.02	(gm/cc)
	H2O
	G	=	-7062.74	(J)	H	=	-3007.3	(J)	S	=	3.07	(J/K)	V	=	16.28	(cc)	Cp	=	0.69	(J/K)
Total	solids	mass	=	2.06	(gm)	density	=	0.12	(gm/cc)
	G	=	-35511.2	(J)	H	=	-25969	(J)	S	=	7.21	(J/K)	V	=	16.9	(cc)	Cp	=	2.83	(J/K)
Summary	of	all	fractionated	phases:	(total	mass	=	72.41	grams)
olivine	mass	=	14.37	(gm)	density	=	3.3	(gm/cc)	(analysis	in	mole	%)
	(Ca0.00Mg0.83Fe''0.16Mn0.00Co0.00Ni0.00)2SiO4
	G	=	-222674	(J)	H	=	-179021	(J)	S	=	32.99	(J/K)	V	=	4.36	(cc)	Cp	=	17.62	(J/K)
	tephroite	fayalite	co-olivine	ni-olivine	monticellite	forsterite
	0.29	16.49	0	0	0.86	82.36
orthopyroxene	mass	=	7.07	(gm)	density	=	3.29	(gm/cc)	(analysis	in	mole	%)
	opx	Na0.00Ca0.06Fe''0.43Mg1.44Fe'''0.02Ti0.00Al0.11Si1.94O6
	G	=	-109655	(J)	H	=	-88230.8	(J)	S	=	16.19	(J/K)	V	=	2.15	(cc)	Cp	=	8.71	(J/K)
	diopside	clinoenstatit	hedenbergite	alumino-buffo	buffonite	essenite	jadeite
	-43.68	93.87	43.27	4.19	-4	6.25	0.11
clinopyroxene	mass	=	7.47	(gm)	density	=	3.37	(gm/cc)	(analysis	in	mole	%)
	cpx	Na0.00Ca0.13Fe''0.67Mg1.11Fe'''0.04Ti0.00Al0.14Si1.91O6
	G	=	-109034	(J)	H	=	-86631	(J)	S	=	16.93	(J/K)	V	=	2.22	(cc)	Cp	=	8.82	(J/K)
	diopside	clinoenstatit	hedenbergite	alumino-buffo	buffonite	essenite	jadeite
	-62.67	86.94	66.55	4.78	-4.38	8.45	0.33
feldspar	mass	=	43.49	(gm)	density	=	2.67	(gm/cc)	(analysis	in	mole	%)
	K0.00Na0.26Ca0.73Al1.73Si2.27O8
	G	=	-741721	(J)	H	=	-607972	(J)	S	=	101.08	(J/K)	V	=	16.31	(cc)	Cp	=	52.86	(J/K)
	albite	anorthite	sanidine
	26.46	73.44	0.1
Viscosity	of	the	System	cannot	be	computed.
System	mass	=	100.07	(gm)	density	=	1.92	(gm/cc)
	G	=	-1.61512e+06	(J)	H	=	-1.29702e+06	(J)	S	=	240.41	(J/K)	V	=	52.04	(cc)	Cp	=	125.56	(J/K)
Oxygen	delta	moles	=	-0.00152503	delta	grams	=	-0.048799
	G	=	459.4	(J)	H	=	-52.1	(J)	S	=	-0.39	(J/K)	V	=	-167.77	(cc)	Cp	=	-0.05	(J/K)
**********----------**********
Title:	Dummy	Title
T	=	1040	(C)	P	=	0.1	(kbars)	log(10)	f	O2	=	-10.31	delta	HM	=	-5.63	NNO	=	-0.69	QFM	=	0	COH	=	2.05	IW	=	3.65
Constraint	Flags:	fO2	path	=	QFM	Fractionate	Solids
Liquid	mass	=	23.28	(gm)	density	=	2.51	(gm/cc)	viscosity	=	4.54	(log	10	poise)	(analysis	in	wt	%)
	G	=	-362396	(J)	H	=	-283867	(J)	S	=	59.8	(J/K)	V	=	9.28	(cc)	Cp	=	31.43	(J/K)
	SiO2	TiO2	Al2O3	Fe2O3	Cr2O3	FeO	MnO	MgO	NiO	CoO	CaO	Na2O	K2O	P2O5	H2O	CO2	SO3	Cl2O-1	F2O-1
	62.29	0.73	12.15	2.09	0	10.73	0.52	1.41	0	0	5.18	3.54	0.43	0	0.92	0	0	0	0
clinopyroxene	mass	=	0.61	(gm)	density	=	3.47	(gm/cc)	(analysis	in	mole	%)
	cpx	Na0.00Ca0.13Fe''0.92Mg0.85Fe'''0.06Ti0.00Al0.13Si1.91O6
	G	=	-8331.36	(J)	H	=	-6556.28	(J)	S	=	1.35	(J/K)	V	=	0.18	(cc)	Cp	=	0.69	(J/K)
	diopside	clinoenstatit	hedenbergite	alumino-buffo	buffonite	essenite	jadeite
	-88.85	86.95	92.12	3.86	-3.44	8.98	0.38
feldspar	mass	=	1.26	(gm)	density	=	2.63	(gm/cc)	(analysis	in	mole	%)
	K0.00Na0.45Ca0.55Al1.55Si2.45O8
	G	=	-21468.7	(J)	H	=	-17584.1	(J)	S	=	2.96	(J/K)	V	=	0.48	(cc)	Cp	=	1.54	(J/K)
	albite	anorthite	sanidine
	44.77	54.92	0.31
spinel	mass	=	0.45	(gm)	density	=	4.79	(gm/cc)	(analysis	in	mole	%)
	Fe''1.20Mg0.12Fe'''1.20Al0.17Cr0.00Ti0.32O4
	G	=	-3526.79	(J)	H	=	-2327.3	(J)	S	=	0.91	(J/K)	V	=	0.09	(cc)	Cp	=	0.41	(J/K)
	chromite	hercynite	magnetite	spinel	ulvospinel
	0	-3.13	59.9	11.67	31.56
water	mass	=	0.29	(gm)	density	=	0.02	(gm/cc)
	H2O
	G	=	-7488.38	(J)	H	=	-3209.73	(J)	S	=	3.26	(J/K)	V	=	17.2	(cc)	Cp	=	0.73	(J/K)
Total	solids	mass	=	2.6	(gm)	density	=	0.15	(gm/cc)
	G	=	-40815.2	(J)	H	=	-29677.4	(J)	S	=	8.48	(J/K)	V	=	17.95	(cc)	Cp	=	3.37	(J/K)
Summary	of	all	fractionated	phases:	(total	mass	=	74.2	grams)
olivine	mass	=	14.37	(gm)	density	=	3.3	(gm/cc)	(analysis	in	mole	%)
	(Ca0.00Mg0.83Fe''0.16Mn0.00Co0.00Ni0.00)2SiO4
	G	=	-222344	(J)	H	=	-179197	(J)	S	=	32.86	(J/K)	V	=	4.36	(cc)	Cp	=	17.6	(J/K)
	tephroite	fayalite	co-olivine	ni-olivine	monticellite	forsterite
	0.29	16.49	0	0	0.86	82.36
orthopyroxene	mass	=	7.07	(gm)	density	=	3.29	(gm/cc)	(analysis	in	mole	%)
	opx	Na0.00Ca0.06Fe''0.43Mg1.44Fe'''0.02Ti0.00Al0.11Si1.94O6
	G	=	-109494	(J)	H	=	-88317.9	(J)	S	=	16.13	(J/K)	V	=	2.15	(cc)	Cp	=	8.7	(J/K)
	diopside	clinoenstatit	hedenbergite	alumino-buffo	buffonite	essenite	jadeite
	-43.68	93.87	43.27	4.19	-4	6.25	0.11
clinopyroxene	mass	=	8.15	(gm)	density	=	3.38	(gm/cc)	(analysis	in	mole	%)
	cpx	Na0.00Ca0.13Fe''0.68Mg1.10Fe'''0.04Ti0.00Al0.14Si1.91O6
	G	=	-118263	(J)	H	=	-94127.2	(J)	S	=	18.38	(J/K)	V	=	2.41	(cc)	Cp	=	9.59	(J/K)
	diopside	clinoenstatit	hedenbergite	alumino-buffo	buffonite	essenite	jadeite
	-64.5	86.97	68.28	4.73	-4.33	8.51	0.34
feldspar	mass	=	44.6	(gm)	density	=	2.67	(gm/cc)	(analysis	in	mole	%)
	K0.00Na0.27Ca0.73Al1.73Si2.27O8
	G	=	-759647	(J)	H	=	-624011	(J)	S	=	103.29	(J/K)	V	=	16.72	(cc)	Cp	=	54.15	(J/K)
	albite	anorthite	sanidine
	26.87	73.02	0.11
Viscosity	of	the	System	cannot	be	computed.
System	mass	=	100.09	(gm)	density	=	1.89	(gm/cc)
	G	=	-1.61296e+06	(J)	H	=	-1.2992e+06	(J)	S	=	238.94	(J/K)	V	=	52.87	(cc)	Cp	=	124.85	(J/K)
Oxygen	delta	moles	=	-0.00110847	delta	grams	=	-0.0354696
	G	=	331.11	(J)	H	=	-37.47	(J)	S	=	-0.28	(J/K)	V	=	-121.02	(cc)	Cp	=	-0.04	(J/K)
**********----------**********
Title:	Dummy	Title
T	=	1030	(C)	P	=	0.1	(kbars)	log(10)	f	O2	=	-10.46	delta	HM	=	-5.64	NNO	=	-0.69	QFM	=	0	COH	=	2.04	IW	=	3.66
Constraint	Flags:	fO2	path	=	QFM	Fractionate	Solids
Liquid	mass	=	21.51	(gm)	density	=	2.49	(gm/cc)	viscosity	=	4.78	(log	10	poise)	(analysis	in	wt	%)
	G	=	-335862	(J)	H	=	-264169	(J)	S	=	55.01	(J/K)	V	=	8.63	(cc)	Cp	=	28.91	(J/K)
	SiO2	TiO2	Al2O3	Fe2O3	Cr2O3	FeO	MnO	MgO	NiO	CoO	CaO	Na2O	K2O	P2O5	H2O	CO2	SO3	Cl2O-1	F2O-1
	63.82	0.64	11.7	2.02	0	10.05	0.56	1.2	0	0	5.03	3.58	0.47	0	0.93	0	0	0	0
clinopyroxene	mass	=	0.47	(gm)	density	=	3.49	(gm/cc)	(analysis	in	mole	%)
	cpx	Na0.00Ca0.13Fe''0.96Mg0.81Fe'''0.06Ti0.00Al0.13Si1.91O6
	G	=	-6409.22	(J)	H	=	-5047.07	(J)	S	=	1.05	(J/K)	V	=	0.14	(cc)	Cp	=	0.54	(J/K)
	diopside	clinoenstatit	hedenbergite	alumino-buffo	buffonite	essenite	jadeite
	-92.86	86.76	96.49	3.54	-3.18	8.87	0.38
feldspar	mass	=	1	(gm)	density	=	2.63	(gm/cc)	(analysis	in	mole	%)
	K0.00Na0.47Ca0.53Al1.53Si2.47O8
	G	=	-17089.2	(J)	H	=	-14024.6	(J)	S	=	2.35	(J/K)	V	=	0.38	(cc)	Cp	=	1.22	(J/K)
	albite	anorthite	sanidine
	46.57	53.1	0.33
spinel	mass	=	0.3	(gm)	density	=	4.8	(gm/cc)	(analysis	in	mole	%)
	Fe''1.20Mg0.10Fe'''1.24Al0.16Cr0.00Ti0.30O4
	G	=	-2331.07	(J)	H	=	-1538.1	(J)	S	=	0.61	(J/K)	V	=	0.06	(cc)	Cp	=	0.27	(J/K)
	chromite	hercynite	magnetite	spinel	ulvospinel
	0	-2.28	61.91	10.4	29.97
water	mass	=	0.3	(gm)	density	=	0.02	(gm/cc)
	H2O
	G	=	-7816.11	(J)	H	=	-3372.48	(J)	S	=	3.41	(J/K)	V	=	17.89	(cc)	Cp	=	0.76	(J/K)
Total	solids	mass	=	2.08	(gm)	density	=	0.11	(gm/cc)
	G	=	-33645.6	(J)	H	=	-23982.3	(J)	S	=	7.42	(J/K)	V	=	18.47	(cc)	Cp	=	2.8	(J/K)
Summary	of	all	fractionated	phases:	(total	mass	=	76.51	grams)
olivine	mass	=	14.37	(gm)	density	=	3.3	(gm/cc)	(analysis	in	mole	%)
	(Ca0.00Mg0.83Fe''0.16Mn0.00Co0.00Ni0.00)2SiO4
	G	=	-222016	(J)	H	=	-179373	(J)	S	=	32.72	(J/K)	V	=	4.36	(cc)	Cp	=	17.58	(J/K)
	tephroite	fayalite	co-olivine	ni-olivine	monticellite	forsterite
	0.29	16.49	0	0	0.86	82.36
orthopyroxene	mass	=	7.07	(gm)	density	=	3.3	(gm/cc)	(analysis	in	mole	%)
	opx	Na0.00Ca0.06Fe''0.43Mg1.44Fe'''0.02Ti0.00Al0.11Si1.94O6
	G	=	-109333	(J)	H	=	-88404.9	(J)	S	=	16.06	(J/K)	V	=	2.15	(cc)	Cp	=	8.69	(J/K)
	diopside	clinoenstatit	hedenbergite	alumino-buffo	buffonite	essenite	jadeite
	-43.68	93.87	43.27	4.19	-4	6.25	0.11
clinopyroxene	mass	=	8.76	(gm)	density	=	3.39	(gm/cc)	(analysis	in	mole	%)
	cpx	Na0.00Ca0.13Fe''0.70Mg1.08Fe'''0.04Ti0.00Al0.14Si1.91O6
	G	=	-126367	(J)	H	=	-100761	(J)	S	=	19.65	(J/K)	V	=	2.59	(cc)	Cp	=	10.27	(J/K)
	diopside	clinoenstatit	hedenbergite	alumino-buffo	buffonite	essenite	jadeite
	-66.13	86.97	69.88	4.67	-4.27	8.54	0.34
feldspar	mass	=	45.86	(gm)	density	=	2.67	(gm/cc)	(analysis	in	mole	%)
	K0.00Na0.27Ca0.73Al1.73Si2.27O8
	G	=	-780011	(J)	H	=	-642113	(J)	S	=	105.82	(J/K)	V	=	17.2	(cc)	Cp	=	55.62	(J/K)
	albite	anorthite	sanidine
	27.37	72.52	0.11
spinel	mass	=	0.45	(gm)	density	=	4.79	(gm/cc)	(analysis	in	mole	%)
	Fe''1.20Mg0.12Fe'''1.20Al0.17Cr0.00Ti0.32O4
	G	=	-3500.44	(J)	H	=	-2319.99	(J)	S	=	0.91	(J/K)	V	=	0.09	(cc)	Cp	=	0.41	(J/K)
	chromite	hercynite	magnetite	spinel	ulvospinel
	0	-3.13	59.9	11.67	31.56
Viscosity	of	the	System	cannot	be	computed.
System	mass	=	100.1	(gm)	density	=	1.87	(gm/cc)
	G	=	-1.61074e+06	(J)	H	=	-1.30112e+06	(J)	S	=	237.59	(J/K)	V	=	53.48	(cc)	Cp	=	124.29	(J/K)
Oxygen	delta	moles	=	-0.00083053	delta	grams	=	-0.0265759
	G	=	245.98	(J)	H	=	-27.78	(J)	S	=	-0.21	(J/K)	V	=	-89.99	(cc)	Cp	=	-0.03	(J/K)
**********----------**********
Title:	Dummy	Title
T	=	1020	(C)	P	=	0.1	(kbars)	log(10)	f	O2	=	-10.6	delta	HM	=	-5.64	NNO	=	-0.68	QFM	=	0	COH	=	2.03	IW	=	3.68
Constraint	Flags:	fO2	path	=	QFM	Fractionate	Solids
Liquid	mass	=	20.03	(gm)	density	=	2.47	(gm/cc)	viscosity	=	5	(log	10	poise)	(analysis	in	wt	%)
	G	=	-313775	(J)	H	=	-247795	(J)	S	=	51.02	(J/K)	V	=	8.09	(cc)	Cp	=	26.82	(J/K)
	SiO2	TiO2	Al2O3	Fe2O3	Cr2O3	FeO	MnO	MgO	NiO	CoO	CaO	Na2O	K2O	P2O5	H2O	CO2	SO3	Cl2O-1	F2O-1
	65.27	0.56	11.26	1.94	0	9.41	0.6	1.02	0	0	4.89	3.61	0.5	0	0.95	0	0	0	0
clinopyroxene	mass	=	0.38	(gm)	density	=	3.51	(gm/cc)	(analysis	in	mole	%)
	cpx	Na0.00Ca0.13Fe''1.01Mg0.77Fe'''0.06Ti0.00Al0.12Si1.91O6
	G	=	-5120.07	(J)	H	=	-4034.86	(J)	S	=	0.84	(J/K)	V	=	0.11	(cc)	Cp	=	0.43	(J/K)
	diopside	clinoenstatit	hedenbergite	alumino-buffo	buffonite	essenite	jadeite
	-96.82	86.58	100.78	3.25	-2.94	8.76	0.39
feldspar	mass	=	0.85	(gm)	density	=	2.63	(gm/cc)	(analysis	in	mole	%)
	K0.00Na0.48Ca0.51Al1.51Si2.49O8
	G	=	-14461.7	(J)	H	=	-11892	(J)	S	=	1.99	(J/K)	V	=	0.32	(cc)	Cp	=	1.04	(J/K)
	albite	anorthite	sanidine
	48.25	51.39	0.36
spinel	mass	=	0.25	(gm)	density	=	4.82	(gm/cc)	(analysis	in	mole	%)
	Fe''1.19Mg0.09Fe'''1.28Al0.15Cr0.00Ti0.28O4
	G	=	-1877.89	(J)	H	=	-1239.49	(J)	S	=	0.49	(J/K)	V	=	0.05	(cc)	Cp	=	0.22	(J/K)
	chromite	hercynite	magnetite	spinel	ulvospinel
	0	-1.57	63.83	9.3	28.44
water	mass	=	0.31	(gm)	density	=	0.02	(gm/cc)
	H2O
	G	=	-8084.98	(J)	H	=	-3511.69	(J)	S	=	3.54	(J/K)	V	=	18.44	(cc)	Cp	=	0.79	(J/K)
Total	solids	mass	=	1.79	(gm)	density	=	0.09	(gm/cc)
	G	=	-29544.7	(J)	H	=	-20678	(J)	S	=	6.86	(J/K)	V	=	18.92	(cc)	Cp	=	2.48	(J/K)
Summary	of	all	fractionated	phases:	(total	mass	=	78.28	grams)
olivine	mass	=	14.37	(gm)	density	=	3.3	(gm/cc)	(analysis	in	mole	%)
	(Ca0.00Mg0.83Fe''0.16Mn0.00Co0.00Ni0.00)2SiO4
	G	=	-221690	(J)	H	=	-179548	(J)	S	=	32.59	(J/K)	V	=	4.35	(cc)	Cp	=	17.56	(J/K)
	tephroite	fayalite	co-olivine	ni-olivine	monticellite	forsterite
	0.29	16.49	0	0	0.86	82.36
orthopyroxene	mass	=	7.07	(gm)	density	=	3.3	(gm/cc)	(analysis	in	mole	%)
	opx	Na0.00Ca0.06Fe''0.43Mg1.44Fe'''0.02Ti0.00Al0.11Si1.94O6
	G	=	-109173	(J)	H	=	-88491.7	(J)	S	=	15.99	(J/K)	V	=	2.15	(cc)	Cp	=	8.68	(J/K)
	diopside	clinoenstatit	hedenbergite	alumino-buffo	buffonite	essenite	jadeite
	-43.68	93.87	43.27	4.19	-4	6.25	0.11
clinopyroxene	mass	=	9.23	(gm)	density	=	3.39	(gm/cc)	(analysis	in	mole	%)
	cpx	Na0.00Ca0.13Fe''0.71Mg1.07Fe'''0.04Ti0.00Al0.14Si1.91O6
	G	=	-132539	(J)	H	=	-105891	(J)	S	=	20.61	(J/K)	V	=	2.72	(cc)	Cp	=	10.8	(J/K)
	diopside	clinoenstatit	hedenbergite	alumino-buffo	buffonite	essenite	jadeite
	-67.45	86.96	71.19	4.62	-4.21	8.56	0.34
feldspar	mass	=	46.86	(gm)	density	=	2.67	(gm/cc)	(analysis	in	mole	%)
	K0.00Na0.28Ca0.72Al1.72Si2.28O8
	G	=	-795977	(J)	H	=	-656667	(J)	S	=	107.73	(J/K)	V	=	17.58	(cc)	Cp	=	56.78	(J/K)
	albite	anorthite	sanidine
	27.78	72.1	0.12
spinel	mass	=	0.75	(gm)	density	=	4.8	(gm/cc)	(analysis	in	mole	%)
	Fe''1.20Mg0.11Fe'''1.21Al0.17Cr0.00Ti0.31O4
	G	=	-5799.36	(J)	H	=	-3853.63	(J)	S	=	1.5	(J/K)	V	=	0.16	(cc)	Cp	=	0.68	(J/K)
	chromite	hercynite	magnetite	spinel	ulvospinel
	0	-2.79	60.7	11.16	30.93
Viscosity	of	the	System	cannot	be	computed.
System	mass	=	100.1	(gm)	density	=	1.85	(gm/cc)
	G	=	-1.6085e+06	(J)	H	=	-1.30292e+06	(J)	S	=	236.3	(J/K)	V	=	53.97	(cc)	Cp	=	123.8	(J/K)
Oxygen	delta	moles	=	-0.000599462	delta	grams	=	-0.0191821
	G	=	176.03	(J)	H	=	-19.83	(J)	S	=	-0.15	(J/K)	V	=	-64.45	(cc)	Cp	=	-0.02	(J/K)
**********----------**********
Title:	Dummy	Title
T	=	1010	(C)	P	=	0.1	(kbars)	log(10)	f	O2	=	-10.75	delta	HM	=	-5.64	NNO	=	-0.68	QFM	=	0	COH	=	2.01	IW	=	3.69
Constraint	Flags:	fO2	path	=	QFM	Fractionate	Solids
Liquid	mass	=	18.78	(gm)	density	=	2.46	(gm/cc)	viscosity	=	5.22	(log	10	poise)	(analysis	in	wt	%)
	G	=	-295094	(J)	H	=	-233965	(J)	S	=	47.64	(J/K)	V	=	7.64	(cc)	Cp	=	25.06	(J/K)
	SiO2	TiO2	Al2O3	Fe2O3	Cr2O3	FeO	MnO	MgO	NiO	CoO	CaO	Na2O	K2O	P2O5	H2O	CO2	SO3	Cl2O-1	F2O-1
	66.64	0.49	10.83	1.86	0	8.8	0.64	0.86	0	0	4.77	3.63	0.53	0	0.96	0	0	0	0
clinopyroxene	mass	=	0.32	(gm)	density	=	3.53	(gm/cc)	(analysis	in	mole	%)
	cpx	Na0.00Ca0.13Fe''1.05Mg0.72Fe'''0.06Ti0.00Al0.12Si1.91O6
	G	=	-4164.23	(J)	H	=	-3284.23	(J)	S	=	0.69	(J/K)	V	=	0.09	(cc)	Cp	=	0.35	(J/K)
	diopside	clinoenstatit	hedenbergite	alumino-buffo	buffonite	essenite	jadeite
	-100.7	86.4	105	2.97	-2.7	8.65	0.39
feldspar	mass	=	0.73	(gm)	density	=	2.62	(gm/cc)	(analysis	in	mole	%)
	K0.00Na0.50Ca0.50Al1.50Si2.50O8
	G	=	-12415.5	(J)	H	=	-10229.9	(J)	S	=	1.7	(J/K)	V	=	0.28	(cc)	Cp	=	0.9	(J/K)
	albite	anorthite	sanidine
	49.82	49.79	0.39
spinel	mass	=	0.2	(gm)	density	=	4.83	(gm/cc)	(analysis	in	mole	%)
	Fe''1.19Mg0.08Fe'''1.31Al0.15Cr0.00Ti0.27O4
	G	=	-1537.15	(J)	H	=	-1015.3	(J)	S	=	0.41	(J/K)	V	=	0.04	(cc)	Cp	=	0.19	(J/K)
	chromite	hercynite	magnetite	spinel	ulvospinel
	0	-0.95	65.64	8.34	26.97
water	mass	=	0.32	(gm)	density	=	0.02	(gm/cc)
	H2O
	G	=	-8307.99	(J)	H	=	-3632.56	(J)	S	=	3.64	(J/K)	V	=	18.87	(cc)	Cp	=	0.82	(J/K)
Total	solids	mass	=	1.57	(gm)	density	=	0.08	(gm/cc)
	G	=	-26424.8	(J)	H	=	-18162	(J)	S	=	6.44	(J/K)	V	=	19.29	(cc)	Cp	=	2.25	(J/K)
Summary	of	all	fractionated	phases:	(total	mass	=	79.76	grams)
olivine	mass	=	14.37	(gm)	density	=	3.3	(gm/cc)	(analysis	in	mole	%)
	(Ca0.00Mg0.83Fe''0.16Mn0.00Co0.00Ni0.00)2SiO4
	G	=	-221365	(J)	H	=	-179724	(J)	S	=	32.45	(J/K)	V	=	4.35	(cc)	Cp	=	17.54	(J/K)
	tephroite	fayalite	co-olivine	ni-olivine	monticellite	forsterite
	0.29	16.49	0	0	0.86	82.36
orthopyroxene	mass	=	7.07	(gm)	density	=	3.3	(gm/cc)	(analysis	in	mole	%)
	opx	Na0.00Ca0.06Fe''0.43Mg1.44Fe'''0.02Ti0.00Al0.11Si1.94O6
	G	=	-109013	(J)	H	=	-88578.5	(J)	S	=	15.93	(J/K)	V	=	2.15	(cc)	Cp	=	8.67	(J/K)
	diopside	clinoenstatit	hedenbergite	alumino-buffo	buffonite	essenite	jadeite
	-43.68	93.87	43.27	4.19	-4	6.25	0.11
clinopyroxene	mass	=	9.61	(gm)	density	=	3.4	(gm/cc)	(analysis	in	mole	%)
	cpx	Na0.00Ca0.13Fe''0.72Mg1.06Fe'''0.04Ti0.00Al0.13Si1.91O6
	G	=	-137415	(J)	H	=	-110013	(J)	S	=	21.36	(J/K)	V	=	2.83	(cc)	Cp	=	11.21	(J/K)
	diopside	clinoenstatit	hedenbergite	alumino-buffo	buffonite	essenite	jadeite
	-68.56	86.94	72.32	4.57	-4.16	8.56	0.34
feldspar	mass	=	47.71	(gm)	density	=	2.67	(gm/cc)	(analysis	in	mole	%)
	K0.00Na0.28Ca0.72Al1.72Si2.28O8
	G	=	-809300	(J)	H	=	-669099	(J)	S	=	109.26	(J/K)	V	=	17.89	(cc)	Cp	=	57.95	(J/K)
	albite	anorthite	sanidine
	28.15	71.73	0.12
spinel	mass	=	0.99	(gm)	density	=	4.8	(gm/cc)	(analysis	in	mole	%)
	Fe''1.20Mg0.11Fe'''1.23Al0.16Cr0.00Ti0.30O4
	G	=	-7640.46	(J)	H	=	-5090.97	(J)	S	=	1.99	(J/K)	V	=	0.21	(cc)	Cp	=	0.9	(J/K)
	chromite	hercynite	magnetite	spinel	ulvospinel
	0	-2.49	61.47	10.71	30.32
Viscosity	of	the	System	cannot	be	computed.
System	mass	=	100.11	(gm)	density	=	1.84	(gm/cc)
	G	=	-1.60625e+06	(J)	H	=	-1.30463e+06	(J)	S	=	235.06	(J/K)	V	=	54.35	(cc)	Cp	=	123.59	(J/K)
Oxygen	delta	moles	=	-0.000405048	delta	grams	=	-0.012961
	G	=	117.92	(J)	H	=	-13.25	(J)	S	=	-0.1	(J/K)	V	=	-43.21	(cc)	Cp	=	-0.01	(J/K)
**********----------**********
Title:	Dummy	Title
T	=	1000	(C)	P	=	0.1	(kbars)	log(10)	f	O2	=	-10.9	delta	HM	=	-5.65	NNO	=	-0.68	QFM	=	0	COH	=	2	IW	=	3.71
Constraint	Flags:	fO2	path	=	QFM	Fractionate	Solids
Liquid	mass	=	17.71	(gm)	density	=	2.44	(gm/cc)	viscosity	=	5.43	(log	10	poise)	(analysis	in	wt	%)
	G	=	-279082	(J)	H	=	-222125	(J)	S	=	44.74	(J/K)	V	=	7.25	(cc)	Cp	=	23.56	(J/K)
	SiO2	TiO2	Al2O3	Fe2O3	Cr2O3	FeO	MnO	MgO	NiO	CoO	CaO	Na2O	K2O	P2O5	H2O	CO2	SO3	Cl2O-1	F2O-1
	67.94	0.43	10.41	1.78	0	8.21	0.68	0.73	0	0	4.65	3.64	0.56	0	0.96	0	0	0	0
clinopyroxene	mass	=	0.26	(gm)	density	=	3.54	(gm/cc)	(analysis	in	mole	%)
	cpx	Na0.00Ca0.13Fe''1.09Mg0.68Fe'''0.06Ti0.00Al0.12Si1.91O6
	G	=	-3439.33	(J)	H	=	-2714.87	(J)	S	=	0.57	(J/K)	V	=	0.07	(cc)	Cp	=	0.29	(J/K)
	diopside	clinoenstatit	hedenbergite	alumino-buffo	buffonite	essenite	jadeite
	-104.5	86.21	109.12	2.7	-2.46	8.53	0.39
feldspar	mass	=	0.64	(gm)	density	=	2.62	(gm/cc)	(analysis	in	mole	%)
	K0.00Na0.51Ca0.48Al1.48Si2.52O8
	G	=	-10786.7	(J)	H	=	-8905.89	(J)	S	=	1.48	(J/K)	V	=	0.24	(cc)	Cp	=	0.78	(J/K)
	albite	anorthite	sanidine
	51.3	48.29	0.41
spinel	mass	=	0.17	(gm)	density	=	4.85	(gm/cc)	(analysis	in	mole	%)
	Fe''1.18Mg0.07Fe'''1.35Al0.14Cr0.00Ti0.26O4
	G	=	-1274.55	(J)	H	=	-842.71	(J)	S	=	0.34	(J/K)	V	=	0.04	(cc)	Cp	=	0.15	(J/K)
	chromite	hercynite	magnetite	spinel	ulvospinel
	0	-0.43	67.36	7.5	25.57
water	mass	=	0.33	(gm)	density	=	0.02	(gm/cc)
	H2O
	G	=	-8494.48	(J)	H	=	-3738.81	(J)	S	=	3.74	(J/K)	V	=	19.22	(cc)	Cp	=	0.84	(J/K)
Total	solids	mass	=	1.4	(gm)	density	=	0.07	(gm/cc)
	G	=	-23995.1	(J)	H	=	-16202.3	(J)	S	=	6.12	(J/K)	V	=	19.58	(cc)	Cp	=	2.06	(J/K)
Summary	of	all	fractionated	phases:	(total	mass	=	81	grams)
olivine	mass	=	14.37	(gm)	density	=	3.3	(gm/cc)	(analysis	in	mole	%)
	(Ca0.00Mg0.83Fe''0.16Mn0.00Co0.00Ni0.00)2SiO4
	G	=	-221041	(J)	H	=	-179899	(J)	S	=	32.31	(J/K)	V	=	4.35	(cc)	Cp	=	17.52	(J/K)
	tephroite	fayalite	co-olivine	ni-olivine	monticellite	forsterite
	0.29	16.49	0	0	0.86	82.36
orthopyroxene	mass	=	7.07	(gm)	density	=	3.3	(gm/cc)	(analysis	in	mole	%)
	opx	Na0.00Ca0.06Fe''0.43Mg1.44Fe'''0.02Ti0.00Al0.11Si1.94O6
	G	=	-108854	(J)	H	=	-88665.2	(J)	S	=	15.86	(J/K)	V	=	2.14	(cc)	Cp	=	8.66	(J/K)
	diopside	clinoenstatit	hedenbergite	alumino-buffo	buffonite	essenite	jadeite
	-43.68	93.87	43.27	4.19	-4	6.25	0.11
clinopyroxene	mass	=	9.93	(gm)	density	=	3.4	(gm/cc)	(analysis	in	mole	%)
	cpx	Na0.00Ca0.13Fe''0.73Mg1.05Fe'''0.04Ti0.00Al0.13Si1.91O6
	G	=	-141329	(J)	H	=	-113387	(J)	S	=	21.95	(J/K)	V	=	2.92	(cc)	Cp	=	11.55	(J/K)
	diopside	clinoenstatit	hedenbergite	alumino-buffo	buffonite	essenite	jadeite
	-69.53	86.92	73.3	4.52	-4.12	8.57	0.34
feldspar	mass	=	48.44	(gm)	density	=	2.67	(gm/cc)	(analysis	in	mole	%)
	K0.00Na0.28Ca0.71Al1.71Si2.29O8
	G	=	-820565	(J)	H	=	-679878	(J)	S	=	110.5	(J/K)	V	=	18.17	(cc)	Cp	=	58.77	(J/K)
	albite	anorthite	sanidine
	28.48	71.4	0.13
spinel	mass	=	1.19	(gm)	density	=	4.81	(gm/cc)	(analysis	in	mole	%)
	Fe''1.19Mg0.10Fe'''1.24Al0.16Cr0.00Ti0.30O4
	G	=	-9137.05	(J)	H	=	-6106.03	(J)	S	=	2.38	(J/K)	V	=	0.25	(cc)	Cp	=	1.09	(J/K)
	chromite	hercynite	magnetite	spinel	ulvospinel
	0	-2.23	62.17	10.31	29.75
Viscosity	of	the	System	cannot	be	computed.
System	mass	=	100.12	(gm)	density	=	1.83	(gm/cc)
	G	=	-1.604e+06	(J)	H	=	-1.30626e+06	(J)	S	=	233.86	(J/K)	V	=	54.65	(cc)	Cp	=	123.21	(J/K)
Oxygen	delta	moles	=	-0.000240003	delta	grams	=	-0.00767981
	G	=	69.26	(J)	H	=	-7.77	(J)	S	=	-0.06	(J/K)	V	=	-25.41	(cc)	Cp	=	-0.01	(J/K)
**********----------**********
Title:	Dummy	Title
T	=	990	(C)	P	=	0.1	(kbars)	log(10)	f	O2	=	-11.05	delta	HM	=	-5.65	NNO	=	-0.67	QFM	=	0	COH	=	1.99	IW	=	3.72
Constraint	Flags:	fO2	path	=	QFM	Fractionate	Solids
Liquid	mass	=	16.79	(gm)	density	=	2.43	(gm/cc)	viscosity	=	5.63	(log	10	poise)	(analysis	in	wt	%)
	G	=	-265203	(J)	H	=	-211878	(J)	S	=	42.22	(J/K)	V	=	6.91	(cc)	Cp	=	22.26	(J/K)
	SiO2	TiO2	Al2O3	Fe2O3	Cr2O3	FeO	MnO	MgO	NiO	CoO	CaO	Na2O	K2O	P2O5	H2O	CO2	SO3	Cl2O-1	F2O-1
	69.18	0.38	10.01	1.7	0	7.66	0.72	0.62	0	0	4.54	3.64	0.59	0	0.97	0	0	0	0
clinopyroxene	mass	=	0.22	(gm)	density	=	3.56	(gm/cc)	(analysis	in	mole	%)
	cpx	Na0.00Ca0.14Fe''1.13Mg0.64Fe'''0.06Ti0.00Al0.11Si1.91O6
	G	=	-2878.61	(J)	H	=	-2274.41	(J)	S	=	0.48	(J/K)	V	=	0.06	(cc)	Cp	=	0.25	(J/K)
	diopside	clinoenstatit	hedenbergite	alumino-buffo	buffonite	essenite	jadeite
	-108.17	86	113.15	2.44	-2.23	8.41	0.4
feldspar	mass	=	0.56	(gm)	density	=	2.62	(gm/cc)	(analysis	in	mole	%)
	K0.00Na0.53Ca0.47Al1.47Si2.53O8
	G	=	-9464.16	(J)	H	=	-7829.9	(J)	S	=	1.29	(J/K)	V	=	0.21	(cc)	Cp	=	0.68	(J/K)
	albite	anorthite	sanidine
	52.68	46.88	0.44
spinel	mass	=	0.14	(gm)	density	=	4.86	(gm/cc)	(analysis	in	mole	%)
	Fe''1.17Mg0.07Fe'''1.38Al0.14Cr0.00Ti0.24O4
	G	=	-1067.81	(J)	H	=	-706.96	(J)	S	=	0.29	(J/K)	V	=	0.03	(cc)	Cp	=	0.13	(J/K)
	chromite	hercynite	magnetite	spinel	ulvospinel
	0	0.02	68.98	6.75	24.25
water	mass	=	0.34	(gm)	density	=	0.02	(gm/cc)
	H2O
	G	=	-8651.32	(J)	H	=	-3833.19	(J)	S	=	3.81	(J/K)	V	=	19.5	(cc)	Cp	=	0.85	(J/K)
Total	solids	mass	=	1.26	(gm)	density	=	0.06	(gm/cc)
	G	=	-22061.9	(J)	H	=	-14644.5	(J)	S	=	5.87	(J/K)	V	=	19.81	(cc)	Cp	=	1.91	(J/K)
Summary	of	all	fractionated	phases:	(total	mass	=	82.07	grams)
olivine	mass	=	14.37	(gm)	density	=	3.31	(gm/cc)	(analysis	in	mole	%)
	(Ca0.00Mg0.83Fe''0.16Mn0.00Co0.00Ni0.00)2SiO4
	G	=	-220718	(J)	H	=	-180074	(J)	S	=	32.18	(J/K)	V	=	4.35	(cc)	Cp	=	17.5	(J/K)
	tephroite	fayalite	co-olivine	ni-olivine	monticellite	forsterite
	0.29	16.49	0	0	0.86	82.36
orthopyroxene	mass	=	7.07	(gm)	density	=	3.3	(gm/cc)	(analysis	in	mole	%)
	opx	Na0.00Ca0.06Fe''0.43Mg1.44Fe'''0.02Ti0.00Al0.11Si1.94O6
	G	=	-108696	(J)	H	=	-88751.8	(J)	S	=	15.79	(J/K)	V	=	2.14	(cc)	Cp	=	8.66	(J/K)
	diopside	clinoenstatit	hedenbergite	alumino-buffo	buffonite	essenite	jadeite
	-43.68	93.87	43.27	4.19	-4	6.25	0.11
clinopyroxene	mass	=	10.19	(gm)	density	=	3.41	(gm/cc)	(analysis	in	mole	%)
	cpx	Na0.00Ca0.13Fe''0.74Mg1.04Fe'''0.04Ti0.00Al0.13Si1.91O6
	G	=	-144514	(J)	H	=	-116196	(J)	S	=	22.42	(J/K)	V	=	2.99	(cc)	Cp	=	11.83	(J/K)
	diopside	clinoenstatit	hedenbergite	alumino-buffo	buffonite	essenite	jadeite
	-70.39	86.91	74.18	4.47	-4.08	8.56	0.35
feldspar	mass	=	49.07	(gm)	density	=	2.67	(gm/cc)	(analysis	in	mole	%)
	K0.00Na0.29Ca0.71Al1.71Si2.29O8
	G	=	-830190	(J)	H	=	-689341	(J)	S	=	111.51	(J/K)	V	=	18.41	(cc)	Cp	=	59.48	(J/K)
	albite	anorthite	sanidine
	28.78	71.09	0.13
spinel	mass	=	1.36	(gm)	density	=	4.82	(gm/cc)	(analysis	in	mole	%)
	Fe''1.19Mg0.10Fe'''1.26Al0.16Cr0.00Ti0.29O4
	G	=	-10368	(J)	H	=	-6950.12	(J)	S	=	2.71	(J/K)	V	=	0.28	(cc)	Cp	=	1.24	(J/K)
	chromite	hercynite	magnetite	spinel	ulvospinel
	0	-2.01	62.81	9.96	29.24
Viscosity	of	the	System	cannot	be	computed.
System	mass	=	100.12	(gm)	density	=	1.82	(gm/cc)
	G	=	-1.60175e+06	(J)	H	=	-1.30783e+06	(J)	S	=	232.69	(J/K)	V	=	54.89	(cc)	Cp	=	122.87	(J/K)
Oxygen	delta	moles	=	-9.8983e-05	delta	grams	=	-0.00316734
	G	=	28.32	(J)	H	=	-3.17	(J)	S	=	-0.02	(J/K)	V	=	-10.4	(cc)	Cp	=	0	(J/K)
**********----------**********
Title:	Dummy	Title
T	=	980	(C)	P	=	0.1	(kbars)	log(10)	f	O2	=	-11.21	delta	HM	=	-5.66	NNO	=	-0.67	QFM	=	0	COH	=	1.97	IW	=	3.74
Constraint	Flags:	fO2	path	=	QFM	Fractionate	Solids
Liquid	mass	=	15.98	(gm)	density	=	2.42	(gm/cc)	viscosity	=	5.82	(log	10	poise)	(analysis	in	wt	%)
	G	=	-253060	(J)	H	=	-202924	(J)	S	=	40.01	(J/K)	V	=	6.61	(cc)	Cp	=	21.12	(J/K)
	SiO2	TiO2	Al2O3	Fe2O3	Cr2O3	FeO	MnO	MgO	NiO	CoO	CaO	Na2O	K2O	P2O5	H2O	CO2	SO3	Cl2O-1	F2O-1
	70.36	0.34	9.61	1.62	0	7.13	0.75	0.53	0	0	4.44	3.63	0.61	0	0.98	0	0	0	0
clinopyroxene	mass	=	0.19	(gm)	density	=	3.58	(gm/cc)	(analysis	in	mole	%)
	cpx	Na0.00Ca0.14Fe''1.17Mg0.60Fe'''0.06Ti0.00Al0.11Si1.92O6
	G	=	-2437.63	(J)	H	=	-1927.96	(J)	S	=	0.41	(J/K)	V	=	0.05	(cc)	Cp	=	0.21	(J/K)
	diopside	clinoenstatit	hedenbergite	alumino-buffo	buffonite	essenite	jadeite
	-111.7	85.77	117.06	2.19	-2	8.29	0.4
feldspar	mass	=	0.5	(gm)	density	=	2.62	(gm/cc)	(analysis	in	mole	%)
	K0.00Na0.54Ca0.46Al1.46Si2.54O8
	G	=	-8372.7	(J)	H	=	-6941.14	(J)	S	=	1.14	(J/K)	V	=	0.19	(cc)	Cp	=	0.61	(J/K)
	albite	anorthite	sanidine
	53.98	45.55	0.46
spinel	mass	=	0.12	(gm)	density	=	4.87	(gm/cc)	(analysis	in	mole	%)
	Fe''1.17Mg0.06Fe'''1.41Al0.13Cr0.00Ti0.23O4
	G	=	-902.15	(J)	H	=	-598.23	(J)	S	=	0.24	(J/K)	V	=	0.03	(cc)	Cp	=	0.11	(J/K)
	chromite	hercynite	magnetite	spinel	ulvospinel
	0	0.4	70.5	6.09	23.01
water	mass	=	0.34	(gm)	density	=	0.02	(gm/cc)
	H2O
	G	=	-8783.71	(J)	H	=	-3917.77	(J)	S	=	3.88	(J/K)	V	=	19.72	(cc)	Cp	=	0.87	(J/K)
Total	solids	mass	=	1.15	(gm)	density	=	0.06	(gm/cc)
	G	=	-20496.2	(J)	H	=	-13385.1	(J)	S	=	5.67	(J/K)	V	=	19.99	(cc)	Cp	=	1.79	(J/K)
Summary	of	all	fractionated	phases:	(total	mass	=	82.99	grams)
olivine	mass	=	14.37	(gm)	density	=	3.31	(gm/cc)	(analysis	in	mole	%)
	(Ca0.00Mg0.83Fe''0.16Mn0.00Co0.00Ni0.00)2SiO4
	G	=	-220397	(J)	H	=	-180249	(J)	S	=	32.04	(J/K)	V	=	4.35	(cc)	Cp	=	17.48	(J/K)
	tephroite	fayalite	co-olivine	ni-olivine	monticellite	forsterite
	0.29	16.49	0	0	0.86	82.36
orthopyroxene	mass	=	7.07	(gm)	density	=	3.3	(gm/cc)	(analysis	in	mole	%)
	opx	Na0.00Ca0.06Fe''0.43Mg1.44Fe'''0.02Ti0.00Al0.11Si1.94O6
	G	=	-108538	(J)	H	=	-88838.3	(J)	S	=	15.72	(J/K)	V	=	2.14	(cc)	Cp	=	8.65	(J/K)
	diopside	clinoenstatit	hedenbergite	alumino-buffo	buffonite	essenite	jadeite
	-43.68	93.87	43.27	4.19	-4	6.25	0.11
clinopyroxene	mass	=	10.41	(gm)	density	=	3.41	(gm/cc)	(analysis	in	mole	%)
	cpx	Na0.00Ca0.13Fe''0.75Mg1.03Fe'''0.05Ti0.00Al0.13Si1.91O6
	G	=	-147135	(J)	H	=	-118566	(J)	S	=	22.8	(J/K)	V	=	3.05	(cc)	Cp	=	12.06	(J/K)
	diopside	clinoenstatit	hedenbergite	alumino-buffo	buffonite	essenite	jadeite
	-71.15	86.89	74.96	4.43	-4.04	8.56	0.35
feldspar	mass	=	49.63	(gm)	density	=	2.67	(gm/cc)	(analysis	in	mole	%)
	K0.00Na0.29Ca0.71Al1.71Si2.29O8
	G	=	-838485	(J)	H	=	-697733	(J)	S	=	112.32	(J/K)	V	=	18.61	(cc)	Cp	=	60.09	(J/K)
	albite	anorthite	sanidine
	29.05	70.82	0.13
spinel	mass	=	1.5	(gm)	density	=	4.82	(gm/cc)	(analysis	in	mole	%)
	Fe''1.19Mg0.10Fe'''1.27Al0.16Cr0.00Ti0.29O4
	G	=	-11389.6	(J)	H	=	-7659.81	(J)	S	=	2.98	(J/K)	V	=	0.31	(cc)	Cp	=	1.37	(J/K)
	chromite	hercynite	magnetite	spinel	ulvospinel
	0	-1.82	63.39	9.66	28.77
Viscosity	of	the	System	cannot	be	computed.
System	mass	=	100.12	(gm)	density	=	1.82	(gm/cc)
	G	=	-1.5995e+06	(J)	H	=	-1.30936e+06	(J)	S	=	231.53	(J/K)	V	=	55.07	(cc)	Cp	=	122.55	(J/K)
Oxygen	delta	moles	=	2.20474e-05	delta	grams	=	0.000705492
	G	=	-6.25	(J)	H	=	0.7	(J)	S	=	0.01	(J/K)	V	=	2.3	(cc)	Cp	=	0	(J/K)
**********----------**********
Title:	Dummy	Title
T	=	970	(C)	P	=	0.1	(kbars)	log(10)	f	O2	=	-11.36	delta	HM	=	-5.66	NNO	=	-0.67	QFM	=	0	COH	=	1.96	IW	=	3.75
Constraint	Flags:	fO2	path	=	QFM	Fractionate	Solids
Liquid	mass	=	15.27	(gm)	density	=	2.41	(gm/cc)	viscosity	=	6.01	(log	10	poise)	(analysis	in	wt	%)
	G	=	-242348	(J)	H	=	-195038	(J)	S	=	38.06	(J/K)	V	=	6.35	(cc)	Cp	=	20.12	(J/K)
	SiO2	TiO2	Al2O3	Fe2O3	Cr2O3	FeO	MnO	MgO	NiO	CoO	CaO	Na2O	K2O	P2O5	H2O	CO2	SO3	Cl2O-1	F2O-1
	71.48	0.3	9.23	1.54	0	6.63	0.79	0.45	0	0	4.34	3.61	0.64	0	0.99	0	0	0	0
clinopyroxene	mass	=	0.17	(gm)	density	=	3.59	(gm/cc)	(analysis	in	mole	%)
	cpx	Na0.00Ca0.14Fe''1.21Mg0.56Fe'''0.06Ti0.00Al0.10Si1.92O6
	G	=	-2085.83	(J)	H	=	-1651.56	(J)	S	=	0.35	(J/K)	V	=	0.05	(cc)	Cp	=	0.18	(J/K)
	diopside	clinoenstatit	hedenbergite	alumino-buffo	buffonite	essenite	jadeite
	-115.06	85.49	120.85	1.94	-1.78	8.15	0.4
feldspar	mass	=	0.44	(gm)	density	=	2.62	(gm/cc)	(analysis	in	mole	%)
	K0.00Na0.55Ca0.44Al1.44Si2.56O8
	G	=	-7459.56	(J)	H	=	-6196.88	(J)	S	=	1.02	(J/K)	V	=	0.17	(cc)	Cp	=	0.54	(J/K)
	albite	anorthite	sanidine
	55.21	44.3	0.49
spinel	mass	=	0.11	(gm)	density	=	4.88	(gm/cc)	(analysis	in	mole	%)
	Fe''1.16Mg0.05Fe'''1.44Al0.12Cr0.00Ti0.22O4
	G	=	-767.37	(J)	H	=	-509.79	(J)	S	=	0.21	(J/K)	V	=	0.02	(cc)	Cp	=	0.1	(J/K)
	chromite	hercynite	magnetite	spinel	ulvospinel
	0	0.73	71.92	5.5	21.85
water	mass	=	0.35	(gm)	density	=	0.02	(gm/cc)
	H2O
	G	=	-8895.65	(J)	H	=	-3994.13	(J)	S	=	3.94	(J/K)	V	=	19.9	(cc)	Cp	=	0.88	(J/K)
Total	solids	mass	=	1.06	(gm)	density	=	0.05	(gm/cc)
	G	=	-19208.4	(J)	H	=	-12352.4	(J)	S	=	5.52	(J/K)	V	=	20.13	(cc)	Cp	=	1.7	(J/K)
Summary	of	all	fractionated	phases:	(total	mass	=	83.79	grams)
olivine	mass	=	14.37	(gm)	density	=	3.31	(gm/cc)	(analysis	in	mole	%)
	(Ca0.00Mg0.83Fe''0.16Mn0.00Co0.00Ni0.00)2SiO4
	G	=	-220078	(J)	H	=	-180424	(J)	S	=	31.9	(J/K)	V	=	4.34	(cc)	Cp	=	17.45	(J/K)
	tephroite	fayalite	co-olivine	ni-olivine	monticellite	forsterite
	0.29	16.49	0	0	0.86	82.36
orthopyroxene	mass	=	7.07	(gm)	density	=	3.3	(gm/cc)	(analysis	in	mole	%)
	opx	Na0.00Ca0.06Fe''0.43Mg1.44Fe'''0.02Ti0.00Al0.11Si1.94O6
	G	=	-108381	(J)	H	=	-88924.7	(J)	S	=	15.65	(J/K)	V	=	2.14	(cc)	Cp	=	8.64	(J/K)
	diopside	clinoenstatit	hedenbergite	alumino-buffo	buffonite	essenite	jadeite
	-43.68	93.87	43.27	4.19	-4	6.25	0.11
clinopyroxene	mass	=	10.6	(gm)	density	=	3.42	(gm/cc)	(analysis	in	mole	%)
	cpx	Na0.00Ca0.13Fe''0.76Mg1.02Fe'''0.05Ti0.00Al0.13Si1.91O6
	G	=	-149311	(J)	H	=	-120592	(J)	S	=	23.1	(J/K)	V	=	3.1	(cc)	Cp	=	12.25	(J/K)
	diopside	clinoenstatit	hedenbergite	alumino-buffo	buffonite	essenite	jadeite
	-71.83	86.87	75.67	4.39	-4.01	8.56	0.35
feldspar	mass	=	50.12	(gm)	density	=	2.67	(gm/cc)	(analysis	in	mole	%)
	K0.00Na0.29Ca0.71Al1.71Si2.29O8
	G	=	-845682	(J)	H	=	-705242	(J)	S	=	112.97	(J/K)	V	=	18.8	(cc)	Cp	=	60.62	(J/K)
	albite	anorthite	sanidine
	29.3	70.57	0.14
spinel	mass	=	1.63	(gm)	density	=	4.83	(gm/cc)	(analysis	in	mole	%)
	Fe''1.19Mg0.09Fe'''1.28Al0.15Cr0.00Ti0.28O4
	G	=	-12243.4	(J)	H	=	-8261.94	(J)	S	=	3.2	(J/K)	V	=	0.34	(cc)	Cp	=	1.47	(J/K)
	chromite	hercynite	magnetite	spinel	ulvospinel
	0	-1.65	63.92	9.4	28.34
Viscosity	of	the	System	cannot	be	computed.
System	mass	=	100.13	(gm)	density	=	1.81	(gm/cc)
	G	=	-1597252	(J)	H	=	-1.31083e+06	(J)	S	=	230.4	(J/K)	V	=	55.2	(cc)	Cp	=	122.26	(J/K)
Oxygen	delta	moles	=	0.000126211	delta	grams	=	0.00403859
	G	=	-35.47	(J)	H	=	3.95	(J)	S	=	0.03	(J/K)	V	=	13.05	(cc)	Cp	=	0	(J/K)
**********----------**********
Title:	Dummy	Title
T	=	960	(C)	P	=	0.1	(kbars)	log(10)	f	O2	=	-11.52	delta	HM	=	-5.66	NNO	=	-0.67	QFM	=	0	COH	=	1.95	IW	=	3.77
Constraint	Flags:	fO2	path	=	QFM	Fractionate	Solids
Liquid	mass	=	14.63	(gm)	density	=	2.39	(gm/cc)	viscosity	=	6.21	(log	10	poise)	(analysis	in	wt	%)
	G	=	-232638	(J)	H	=	-187909	(J)	S	=	36.27	(J/K)	V	=	6.11	(cc)	Cp	=	19.22	(J/K)
	SiO2	TiO2	Al2O3	Fe2O3	Cr2O3	FeO	MnO	MgO	NiO	CoO	CaO	Na2O	K2O	P2O5	H2O	CO2	SO3	Cl2O-1	F2O-1
	72.61	0.28	8.85	1.45	0	6.12	0.79	0.38	0	0	4.26	3.59	0.67	0	0.99	0	0	0	0
olivine	mass	=	0.08	(gm)	density	=	4.05	(gm/cc)	(analysis	in	mole	%)
	(Ca0.01Mg0.17Fe''0.75Mn0.08Co0.00Ni0.00)2SiO4
	G	=	-781.27	(J)	H	=	-588.03	(J)	S	=	0.16	(J/K)	V	=	0.02	(cc)	Cp	=	0.08	(J/K)
	tephroite	fayalite	co-olivine	ni-olivine	monticellite	forsterite
	7.78	74.87	0	0	1.32	16.04
clinopyroxene	mass	=	0.08	(gm)	density	=	3.61	(gm/cc)	(analysis	in	mole	%)
	cpx	Na0.00Ca0.14Fe''1.24Mg0.52Fe'''0.06Ti0.00Al0.10Si1.92O6
	G	=	-1003.66	(J)	H	=	-795.76	(J)	S	=	0.17	(J/K)	V	=	0.02	(cc)	Cp	=	0.09	(J/K)
	diopside	clinoenstatit	hedenbergite	alumino-buffo	buffonite	essenite	jadeite
	-117.91	85.12	124.25	1.71	-1.56	7.98	0.4
feldspar	mass	=	0.41	(gm)	density	=	2.61	(gm/cc)	(analysis	in	mole	%)
	K0.01Na0.56Ca0.43Al1.43Si2.57O8
	G	=	-6965.46	(J)	H	=	-5798.44	(J)	S	=	0.95	(J/K)	V	=	0.16	(cc)	Cp	=	0.5	(J/K)
	albite	anorthite	sanidine
	56.33	43.16	0.51
spinel	mass	=	0.08	(gm)	density	=	4.89	(gm/cc)	(analysis	in	mole	%)
	Fe''1.16Mg0.05Fe'''1.46Al0.12Cr0.00Ti0.21O4
	G	=	-564.51	(J)	H	=	-375.93	(J)	S	=	0.15	(J/K)	V	=	0.02	(cc)	Cp	=	0.07	(J/K)
	chromite	hercynite	magnetite	spinel	ulvospinel
	0	0.93	72.88	5	21.19
water	mass	=	0.35	(gm)	density	=	0.02	(gm/cc)
	H2O
	G	=	-8997.21	(J)	H	=	-4066.65	(J)	S	=	4	(J/K)	V	=	20.04	(cc)	Cp	=	0.89	(J/K)
Total	solids	mass	=	1.01	(gm)	density	=	0.05	(gm/cc)
	G	=	-18312.1	(J)	H	=	-11624.8	(J)	S	=	5.42	(J/K)	V	=	20.26	(cc)	Cp	=	1.63	(J/K)
Summary	of	all	fractionated	phases:	(total	mass	=	84.5	grams)
olivine	mass	=	14.37	(gm)	density	=	3.31	(gm/cc)	(analysis	in	mole	%)
	(Ca0.00Mg0.83Fe''0.16Mn0.00Co0.00Ni0.00)2SiO4
	G	=	-219759	(J)	H	=	-180598	(J)	S	=	31.76	(J/K)	V	=	4.34	(cc)	Cp	=	17.43	(J/K)
	tephroite	fayalite	co-olivine	ni-olivine	monticellite	forsterite
	0.29	16.49	0	0	0.86	82.36
orthopyroxene	mass	=	7.07	(gm)	density	=	3.3	(gm/cc)	(analysis	in	mole	%)
	opx	Na0.00Ca0.06Fe''0.43Mg1.44Fe'''0.02Ti0.00Al0.11Si1.94O6
	G	=	-108225	(J)	H	=	-89011	(J)	S	=	15.58	(J/K)	V	=	2.14	(cc)	Cp	=	8.63	(J/K)
	diopside	clinoenstatit	hedenbergite	alumino-buffo	buffonite	essenite	jadeite
	-43.68	93.87	43.27	4.19	-4	6.25	0.11
clinopyroxene	mass	=	10.76	(gm)	density	=	3.42	(gm/cc)	(analysis	in	mole	%)
	cpx	Na0.00Ca0.13Fe''0.76Mg1.01Fe'''0.05Ti0.00Al0.13Si1.91O6
	G	=	-151134	(J)	H	=	-122343	(J)	S	=	23.35	(J/K)	V	=	3.14	(cc)	Cp	=	12.41	(J/K)
	diopside	clinoenstatit	hedenbergite	alumino-buffo	buffonite	essenite	jadeite
	-72.44	86.85	76.31	4.36	-3.98	8.55	0.35
feldspar	mass	=	50.56	(gm)	density	=	2.67	(gm/cc)	(analysis	in	mole	%)
	K0.00Na0.30Ca0.70Al1.70Si2.30O8
	G	=	-851960	(J)	H	=	-712012	(J)	S	=	113.49	(J/K)	V	=	18.96	(cc)	Cp	=	61.09	(J/K)
	albite	anorthite	sanidine
	29.53	70.33	0.14
spinel	mass	=	1.73	(gm)	density	=	4.83	(gm/cc)	(analysis	in	mole	%)
	Fe''1.19Mg0.09Fe'''1.29Al0.15Cr0.00Ti0.28O4
	G	=	-12960.7	(J)	H	=	-8776.62	(J)	S	=	3.39	(J/K)	V	=	0.36	(cc)	Cp	=	1.57	(J/K)
	chromite	hercynite	magnetite	spinel	ulvospinel
	0	-1.51	64.39	9.16	27.96
Viscosity	of	the	System	cannot	be	computed.
System	mass	=	100.13	(gm)	density	=	1.81	(gm/cc)
	G	=	-1.59499e+06	(J)	H	=	-1.31227e+06	(J)	S	=	229.26	(J/K)	V	=	55.31	(cc)	Cp	=	121.98	(J/K)
Oxygen	delta	moles	=	0.000185775	delta	grams	=	0.00594459
	G	=	-51.75	(J)	H	=	5.75	(J)	S	=	0.05	(J/K)	V	=	19.05	(cc)	Cp	=	0.01	(J/K)
**********----------**********
Title:	Dummy	Title
T	=	950	(C)	P	=	0.1	(kbars)	log(10)	f	O2	=	-11.68	delta	HM	=	-5.67	NNO	=	-0.66	QFM	=	0	COH	=	1.93	IW	=	3.78
Constraint	Flags:	fO2	path	=	QFM	Fractionate	Solids
Liquid	mass	=	13.67	(gm)	density	=	2.38	(gm/cc)	viscosity	=	6.4	(log	10	poise)	(analysis	in	wt	%)
	G	=	-218026	(J)	H	=	-176744	(J)	S	=	33.75	(J/K)	V	=	5.74	(cc)	Cp	=	17.92	(J/K)
	SiO2	TiO2	Al2O3	Fe2O3	Cr2O3	FeO	MnO	MgO	NiO	CoO	CaO	Na2O	K2O	P2O5	H2O	CO2	SO3	Cl2O-1	F2O-1
	73.75	0.26	8.43	1.37	0	5.59	0.77	0.32	0	0	4.22	3.59	0.71	0	1	0	0	0	0
olivine	mass	=	0.19	(gm)	density	=	4.07	(gm/cc)	(analysis	in	mole	%)
	(Ca0.01Mg0.16Fe''0.76Mn0.08Co0.00Ni0.00)2SiO4
	G	=	-1874.92	(J)	H	=	-1412.9	(J)	S	=	0.38	(J/K)	V	=	0.05	(cc)	Cp	=	0.19	(J/K)
	tephroite	fayalite	co-olivine	ni-olivine	monticellite	forsterite
	8.02	76.07	0	0	1.33	14.58
feldspar	mass	=	0.52	(gm)	density	=	2.61	(gm/cc)	(analysis	in	mole	%)
	K0.01Na0.57Ca0.42Al1.42Si2.58O8
	G	=	-8817.88	(J)	H	=	-7355.72	(J)	S	=	1.2	(J/K)	V	=	0.2	(cc)	Cp	=	0.64	(J/K)
	albite	anorthite	sanidine
	57.43	42.03	0.55
quartz	mass	=	0.18	(gm)	density	=	2.54	(gm/cc)
	SiO2
	G	=	-3020.87	(J)	H	=	-2543.89	(J)	S	=	0.39	(J/K)	V	=	0.07	(cc)	Cp	=	0.21	(J/K)
spinel	mass	=	0.06	(gm)	density	=	4.9	(gm/cc)	(analysis	in	mole	%)
	Fe''1.17Mg0.05Fe'''1.46Al0.11Cr0.00Ti0.21O4
	G	=	-433.64	(J)	H	=	-289.66	(J)	S	=	0.12	(J/K)	V	=	0.01	(cc)	Cp	=	0.05	(J/K)
	chromite	hercynite	magnetite	spinel	ulvospinel
	0	0.99	73.21	4.55	21.25
water	mass	=	0.36	(gm)	density	=	0.02	(gm/cc)
	H2O
	G	=	-9179.63	(J)	H	=	-4176.77	(J)	S	=	4.09	(J/K)	V	=	20.36	(cc)	Cp	=	0.92	(J/K)
Total	solids	mass	=	1.32	(gm)	density	=	0.06	(gm/cc)
	G	=	-23326.9	(J)	H	=	-15779	(J)	S	=	6.17	(J/K)	V	=	20.69	(cc)	Cp	=	2.01	(J/K)
Summary	of	all	fractionated	phases:	(total	mass	=	85.14	grams)
olivine	mass	=	14.45	(gm)	density	=	3.31	(gm/cc)	(analysis	in	mole	%)
	(Ca0.00Mg0.83Fe''0.17Mn0.00Co0.00Ni0.00)2SiO4
	G	=	-220208	(J)	H	=	-181343	(J)	S	=	31.77	(J/K)	V	=	4.36	(cc)	Cp	=	17.49	(J/K)
	tephroite	fayalite	co-olivine	ni-olivine	monticellite	forsterite
	0.32	16.73	0	0	0.86	82.09
orthopyroxene	mass	=	7.07	(gm)	density	=	3.31	(gm/cc)	(analysis	in	mole	%)
	opx	Na0.00Ca0.06Fe''0.43Mg1.44Fe'''0.02Ti0.00Al0.11Si1.94O6
	G	=	-108070	(J)	H	=	-89097.2	(J)	S	=	15.51	(J/K)	V	=	2.14	(cc)	Cp	=	8.62	(J/K)
	diopside	clinoenstatit	hedenbergite	alumino-buffo	buffonite	essenite	jadeite
	-43.68	93.87	43.27	4.19	-4	6.25	0.11
clinopyroxene	mass	=	10.84	(gm)	density	=	3.42	(gm/cc)	(analysis	in	mole	%)
	cpx	Na0.00Ca0.13Fe''0.77Mg1.01Fe'''0.05Ti0.00Al0.13Si1.91O6
	G	=	-151873	(J)	H	=	-123239	(J)	S	=	23.41	(J/K)	V	=	3.16	(cc)	Cp	=	12.48	(J/K)
	diopside	clinoenstatit	hedenbergite	alumino-buffo	buffonite	essenite	jadeite
	-72.75	86.84	76.63	4.34	-3.96	8.55	0.35
feldspar	mass	=	50.97	(gm)	density	=	2.67	(gm/cc)	(analysis	in	mole	%)
	K0.00Na0.30Ca0.70Al1.70Si2.30O8
	G	=	-857740	(J)	H	=	-718387	(J)	S	=	113.93	(J/K)	V	=	19.12	(cc)	Cp	=	61.51	(J/K)
	albite	anorthite	sanidine
	29.75	70.11	0.14
spinel	mass	=	1.81	(gm)	density	=	4.84	(gm/cc)	(analysis	in	mole	%)
	Fe''1.19Mg0.09Fe'''1.29Al0.15Cr0.00Ti0.28O4
	G	=	-13473.9	(J)	H	=	-9158.19	(J)	S	=	3.53	(J/K)	V	=	0.37	(cc)	Cp	=	1.64	(J/K)
	chromite	hercynite	magnetite	spinel	ulvospinel
	0	-1.41	64.75	8.99	27.67
Viscosity	of	the	System	cannot	be	computed.
System	mass	=	100.13	(gm)	density	=	1.8	(gm/cc)
	G	=	-1.59272e+06	(J)	H	=	-1.31375e+06	(J)	S	=	228.08	(J/K)	V	=	55.58	(cc)	Cp	=	121.66	(J/K)
Oxygen	delta	moles	=	0.000200222	delta	grams	=	0.00640686
	G	=	-55.27	(J)	H	=	6.12	(J)	S	=	0.05	(J/K)	V	=	20.36	(cc)	Cp	=	0.01	(J/K)
**********----------**********
Title:	Dummy	Title
T	=	940	(C)	P	=	0.1	(kbars)	log(10)	f	O2	=	-11.85	delta	HM	=	-5.67	NNO	=	-0.66	QFM	=	0	COH	=	1.92	IW	=	3.8
Constraint	Flags:	fO2	path	=	QFM	Fractionate	Solids
Liquid	mass	=	10.52	(gm)	density	=	2.37	(gm/cc)	viscosity	=	6.43	(log	10	poise)	(analysis	in	wt	%)
	G	=	-167786	(J)	H	=	-136372	(J)	S	=	25.89	(J/K)	V	=	4.43	(cc)	Cp	=	13.76	(J/K)
	SiO2	TiO2	Al2O3	Fe2O3	Cr2O3	FeO	MnO	MgO	NiO	CoO	CaO	Na2O	K2O	P2O5	H2O	CO2	SO3	Cl2O-1	F2O-1
	74.47	0.26	7.67	1.32	0	5.07	0.8	0.24	0	0	4.44	3.83	0.91	0	1	0	0	0	0
olivine	mass	=	0.31	(gm)	density	=	4.08	(gm/cc)	(analysis	in	mole	%)
	(Ca0.01Mg0.14Fe''0.77Mn0.09Co0.00Ni0.00)2SiO4
	G	=	-3050.53	(J)	H	=	-2300.77	(J)	S	=	0.62	(J/K)	V	=	0.08	(cc)	Cp	=	0.31	(J/K)
	tephroite	fayalite	co-olivine	ni-olivine	monticellite	forsterite
	9.21	76.76	0	0	1.53	12.5
feldspar	mass	=	1.29	(gm)	density	=	2.61	(gm/cc)	(analysis	in	mole	%)
	K0.01Na0.59Ca0.40Al1.40Si2.60O8
	G	=	-21743.1	(J)	H	=	-18173.7	(J)	S	=	2.94	(J/K)	V	=	0.5	(cc)	Cp	=	1.58	(J/K)
	albite	anorthite	sanidine
	58.88	40.38	0.75
quartz	mass	=	1.41	(gm)	density	=	2.54	(gm/cc)
	SiO2
	G	=	-23605	(J)	H	=	-19920.2	(J)	S	=	3.04	(J/K)	V	=	0.55	(cc)	Cp	=	1.66	(J/K)
spinel	mass	=	0.12	(gm)	density	=	4.91	(gm/cc)	(analysis	in	mole	%)
	Fe''1.18Mg0.04Fe'''1.47Al0.10Cr0.00Ti0.22O4
	G	=	-849.47	(J)	H	=	-568.77	(J)	S	=	0.23	(J/K)	V	=	0.02	(cc)	Cp	=	0.11	(J/K)
	chromite	hercynite	magnetite	spinel	ulvospinel
	0	0.86	73.6	4.01	21.53
water	mass	=	0.39	(gm)	density	=	0.02	(gm/cc)
	H2O
	G	=	-9910.6	(J)	H	=	-4539.45	(J)	S	=	4.43	(J/K)	V	=	21.89	(cc)	Cp	=	0.99	(J/K)
Total	solids	mass	=	3.53	(gm)	density	=	0.15	(gm/cc)
	G	=	-59158.7	(J)	H	=	-45502.9	(J)	S	=	11.26	(J/K)	V	=	23.04	(cc)	Cp	=	4.64	(J/K)
Summary	of	all	fractionated	phases:	(total	mass	=	86.08	grams)
olivine	mass	=	14.64	(gm)	density	=	3.32	(gm/cc)	(analysis	in	mole	%)
	(Ca0.00Mg0.82Fe''0.17Mn0.00Co0.00Ni0.00)2SiO4
	G	=	-221757	(J)	H	=	-182910	(J)	S	=	32.02	(J/K)	V	=	4.4	(cc)	Cp	=	17.65	(J/K)
	tephroite	fayalite	co-olivine	ni-olivine	monticellite	forsterite
	0.4	17.32	0	0	0.87	81.41
orthopyroxene	mass	=	7.07	(gm)	density	=	3.31	(gm/cc)	(analysis	in	mole	%)
	opx	Na0.00Ca0.06Fe''0.43Mg1.44Fe'''0.02Ti0.00Al0.11Si1.94O6
	G	=	-107915	(J)	H	=	-89183.4	(J)	S	=	15.44	(J/K)	V	=	2.14	(cc)	Cp	=	8.61	(J/K)
	diopside	clinoenstatit	hedenbergite	alumino-buffo	buffonite	essenite	jadeite
	-43.68	93.87	43.27	4.19	-4	6.25	0.11
clinopyroxene	mass	=	10.84	(gm)	density	=	3.43	(gm/cc)	(analysis	in	mole	%)
	cpx	Na0.00Ca0.13Fe''0.77Mg1.01Fe'''0.05Ti0.00Al0.13Si1.91O6
	G	=	-151639	(J)	H	=	-123364	(J)	S	=	23.31	(J/K)	V	=	3.16	(cc)	Cp	=	12.47	(J/K)
	diopside	clinoenstatit	hedenbergite	alumino-buffo	buffonite	essenite	jadeite
	-72.75	86.84	76.63	4.34	-3.96	8.55	0.35
feldspar	mass	=	51.49	(gm)	density	=	2.67	(gm/cc)	(analysis	in	mole	%)
	K0.00Na0.30Ca0.70Al1.70Si2.30O8
	G	=	-865367	(J)	H	=	-726325	(J)	S	=	114.61	(J/K)	V	=	19.31	(cc)	Cp	=	62.07	(J/K)
	albite	anorthite	sanidine
	30.03	69.82	0.15
quartz	mass	=	0.18	(gm)	density	=	2.54	(gm/cc)
	SiO2
	G	=	-3006.89	(J)	H	=	-2537.51	(J)	S	=	0.39	(J/K)	V	=	0.07	(cc)	Cp	=	0.21	(J/K)
spinel	mass	=	1.87	(gm)	density	=	4.84	(gm/cc)	(analysis	in	mole	%)
	Fe''1.19Mg0.09Fe'''1.30Al0.15Cr0.00Ti0.27O4
	G	=	-13855.2	(J)	H	=	-9454.02	(J)	S	=	3.63	(J/K)	V	=	0.39	(cc)	Cp	=	1.69	(J/K)
	chromite	hercynite	magnetite	spinel	ulvospinel
	0	-1.34	65.01	8.85	27.47
Viscosity	of	the	System	cannot	be	computed.
System	mass	=	100.13	(gm)	density	=	1.76	(gm/cc)
	G	=	-1.59048e+06	(J)	H	=	-1.31565e+06	(J)	S	=	226.55	(J/K)	V	=	56.95	(cc)	Cp	=	121.1	(J/K)
Oxygen	delta	moles	=	0.000242337	delta	grams	=	0.00775448
	G	=	-66.29	(J)	H	=	7.32	(J)	S	=	0.06	(J/K)	V	=	24.44	(cc)	Cp	=	0.01	(J/K)
**********----------**********
Title:	Dummy	Title
T	=	930	(C)	P	=	0.1	(kbars)	log(10)	f	O2	=	-12.02	delta	HM	=	-5.67	NNO	=	-0.66	QFM	=	0	COH	=	1.9	IW	=	3.82
Constraint	Flags:	fO2	path	=	QFM	Fractionate	Solids
Liquid	mass	=	8.55	(gm)	density	=	2.36	(gm/cc)	viscosity	=	6.45	(log	10	poise)	(analysis	in	wt	%)
	G	=	-136455	(J)	H	=	-111187	(J)	S	=	21	(J/K)	V	=	3.62	(cc)	Cp	=	11.16	(J/K)
	SiO2	TiO2	Al2O3	Fe2O3	Cr2O3	FeO	MnO	MgO	NiO	CoO	CaO	Na2O	K2O	P2O5	H2O	CO2	SO3	Cl2O-1	F2O-1
	75.08	0.24	7.14	1.26	0	4.6	0.88	0.15	0	0	4.42	4.11	1.1	0	1.01	0	0	0	0
olivine	mass	=	0.11	(gm)	density	=	4.11	(gm/cc)	(analysis	in	mole	%)
	(Ca0.01Mg0.11Fe''0.78Mn0.11Co0.00Ni0.00)2SiO4
	G	=	-1045.42	(J)	H	=	-788.27	(J)	S	=	0.21	(J/K)	V	=	0.03	(cc)	Cp	=	0.11	(J/K)
	tephroite	fayalite	co-olivine	ni-olivine	monticellite	forsterite
	11.16	77.64	0	0	1.69	9.51
clinopyroxene	mass	=	0.16	(gm)	density	=	3.49	(gm/cc)	(analysis	in	mole	%)
	cpx	Na0.03Ca0.80Fe''0.76Mg0.27Fe'''0.12Ti0.01Al0.12Si1.88O6
	G	=	-2209.3	(J)	H	=	-1804.56	(J)	S	=	0.34	(J/K)	V	=	0.05	(cc)	Cp	=	0.18	(J/K)
	diopside	clinoenstatit	hedenbergite	alumino-buffo	buffonite	essenite	jadeite
	-7.35	16.89	76.16	-0.57	2.22	9.89	2.75
feldspar	mass	=	0.73	(gm)	density	=	2.61	(gm/cc)	(analysis	in	mole	%)
	K0.01Na0.61Ca0.38Al1.38Si2.62O8
	G	=	-12197.1	(J)	H	=	-10214.1	(J)	S	=	1.65	(J/K)	V	=	0.28	(cc)	Cp	=	0.89	(J/K)
	albite	anorthite	sanidine
	61.08	37.94	0.98
quartz	mass	=	0.88	(gm)	density	=	2.54	(gm/cc)
	SiO2
	G	=	-14717.7	(J)	H	=	-12446.6	(J)	S	=	1.89	(J/K)	V	=	0.35	(cc)	Cp	=	1.04	(J/K)
spinel	mass	=	0.08	(gm)	density	=	4.92	(gm/cc)	(analysis	in	mole	%)
	Fe''1.18Mg0.03Fe'''1.48Al0.09Cr0.00Ti0.21O4
	G	=	-548.6	(J)	H	=	-368.15	(J)	S	=	0.15	(J/K)	V	=	0.02	(cc)	Cp	=	0.07	(J/K)
	chromite	hercynite	magnetite	spinel	ulvospinel
	0	1.19	74.16	3.2	21.45
water	mass	=	0.41	(gm)	density	=	0.02	(gm/cc)
	H2O
	G	=	-10339.4	(J)	H	=	-4767.48	(J)	S	=	4.63	(J/K)	V	=	22.74	(cc)	Cp	=	1.04	(J/K)
Total	solids	mass	=	2.37	(gm)	density	=	0.1	(gm/cc)
	G	=	-41057.6	(J)	H	=	-30389.1	(J)	S	=	8.87	(J/K)	V	=	23.45	(cc)	Cp	=	3.31	(J/K)
Summary	of	all	fractionated	phases:	(total	mass	=	89.21	grams)
olivine	mass	=	14.94	(gm)	density	=	3.34	(gm/cc)	(analysis	in	mole	%)
	(Ca0.00Mg0.81Fe''0.18Mn0.01Co0.00Ni0.00)2SiO4
	G	=	-224485	(J)	H	=	-185361	(J)	S	=	32.52	(J/K)	V	=	4.48	(cc)	Cp	=	17.93	(J/K)
	tephroite	fayalite	co-olivine	ni-olivine	monticellite	forsterite
	0.54	18.29	0	0	0.88	80.29
orthopyroxene	mass	=	7.07	(gm)	density	=	3.31	(gm/cc)	(analysis	in	mole	%)
	opx	Na0.00Ca0.06Fe''0.43Mg1.44Fe'''0.02Ti0.00Al0.11Si1.94O6
	G	=	-107761	(J)	H	=	-89269.4	(J)	S	=	15.37	(J/K)	V	=	2.14	(cc)	Cp	=	8.6	(J/K)
	diopside	clinoenstatit	hedenbergite	alumino-buffo	buffonite	essenite	jadeite
	-43.68	93.87	43.27	4.19	-4	6.25	0.11
clinopyroxene	mass	=	10.84	(gm)	density	=	3.43	(gm/cc)	(analysis	in	mole	%)
	cpx	Na0.00Ca0.13Fe''0.77Mg1.01Fe'''0.05Ti0.00Al0.13Si1.91O6
	G	=	-151407	(J)	H	=	-123488	(J)	S	=	23.2	(J/K)	V	=	3.16	(cc)	Cp	=	12.45	(J/K)
	diopside	clinoenstatit	hedenbergite	alumino-buffo	buffonite	essenite	jadeite
	-72.75	86.84	76.63	4.34	-3.96	8.55	0.35
feldspar	mass	=	52.79	(gm)	density	=	2.67	(gm/cc)	(analysis	in	mole	%)
	K0.00Na0.31Ca0.69Al1.69Si2.31O8
	G	=	-885898	(J)	H	=	-745095	(J)	S	=	117.03	(J/K)	V	=	19.8	(cc)	Cp	=	63.57	(J/K)
	albite	anorthite	sanidine
	30.75	69.09	0.16
quartz	mass	=	1.58	(gm)	density	=	2.54	(gm/cc)
	SiO2
	G	=	-26567.7	(J)	H	=	-22467.9	(J)	S	=	3.41	(J/K)	V	=	0.62	(cc)	Cp	=	1.87	(J/K)
spinel	mass	=	1.98	(gm)	density	=	4.85	(gm/cc)	(analysis	in	mole	%)
	Fe''1.19Mg0.09Fe'''1.31Al0.15Cr0.00Ti0.27O4
	G	=	-14650.5	(J)	H	=	-10030	(J)	S	=	3.84	(J/K)	V	=	0.41	(cc)	Cp	=	1.79	(J/K)
	chromite	hercynite	magnetite	spinel	ulvospinel
	0	-1.21	65.52	8.57	27.12
Viscosity	of	the	System	cannot	be	computed.
System	mass	=	100.13	(gm)	density	=	1.74	(gm/cc)
	G	=	-1.58828e+06	(J)	H	=	-1.31729e+06	(J)	S	=	225.24	(J/K)	V	=	57.68	(cc)	Cp	=	120.68	(J/K)
Oxygen	delta	moles	=	0.000291078	delta	grams	=	0.00931416
	G	=	-78.89	(J)	H	=	8.69	(J)	S	=	0.07	(J/K)	V	=	29.12	(cc)	Cp	=	0.01	(J/K)
**********----------**********
Title:	Dummy	Title
T	=	920	(C)	P	=	0.1	(kbars)	log(10)	f	O2	=	-12.19	delta	HM	=	-5.68	NNO	=	-0.65	QFM	=	0	COH	=	1.89	IW	=	3.83
Constraint	Flags:	fO2	path	=	QFM	Fractionate	Solids
Liquid	mass	=	7.27	(gm)	density	=	2.36	(gm/cc)	viscosity	=	6.48	(log	10	poise)	(analysis	in	wt	%)
	G	=	-115974	(J)	H	=	-94741.1	(J)	S	=	17.8	(J/K)	V	=	3.08	(cc)	Cp	=	9.47	(J/K)
	SiO2	TiO2	Al2O3	Fe2O3	Cr2O3	FeO	MnO	MgO	NiO	CoO	CaO	Na2O	K2O	P2O5	H2O	CO2	SO3	Cl2O-1	F2O-1
	75.62	0.23	6.71	1.19	0	4.15	0.96	0.09	0	0	4.38	4.36	1.28	0	1.02	0	0	0	0
olivine	mass	=	0.07	(gm)	density	=	4.14	(gm/cc)	(analysis	in	mole	%)
	(Ca0.01Mg0.09Fe''0.78Mn0.13Co0.00Ni0.00)2SiO4
	G	=	-634.07	(J)	H	=	-478.23	(J)	S	=	0.13	(J/K)	V	=	0.02	(cc)	Cp	=	0.06	(J/K)
	tephroite	fayalite	co-olivine	ni-olivine	monticellite	forsterite
	13.17	78.21	0	0	1.84	6.78
clinopyroxene	mass	=	0.14	(gm)	density	=	3.51	(gm/cc)	(analysis	in	mole	%)
	cpx	Na0.03Ca0.83Fe''0.79Mg0.21Fe'''0.14Ti0.01Al0.12Si1.88O6
	G	=	-1796.06	(J)	H	=	-1468.5	(J)	S	=	0.27	(J/K)	V	=	0.04	(cc)	Cp	=	0.14	(J/K)
	diopside	clinoenstatit	hedenbergite	alumino-buffo	buffonite	essenite	jadeite
	-8.83	14.3	79	-1.4	3.39	10.42	3.12
feldspar	mass	=	0.46	(gm)	density	=	2.6	(gm/cc)	(analysis	in	mole	%)
	K0.01Na0.63Ca0.36Al1.36Si2.64O8
	G	=	-7773.22	(J)	H	=	-6521.85	(J)	S	=	1.05	(J/K)	V	=	0.18	(cc)	Cp	=	0.56	(J/K)
	albite	anorthite	sanidine
	63.1	35.66	1.24
quartz	mass	=	0.57	(gm)	density	=	2.54	(gm/cc)
	SiO2
	G	=	-9579.35	(J)	H	=	-8118.26	(J)	S	=	1.22	(J/K)	V	=	0.23	(cc)	Cp	=	0.67	(J/K)
spinel	mass	=	0.05	(gm)	density	=	4.93	(gm/cc)	(analysis	in	mole	%)
	Fe''1.19Mg0.02Fe'''1.49Al0.08Cr0.00Ti0.22O4
	G	=	-317.77	(J)	H	=	-213.85	(J)	S	=	0.09	(J/K)	V	=	0.01	(cc)	Cp	=	0.04	(J/K)
	chromite	hercynite	magnetite	spinel	ulvospinel
	0	1.52	74.38	2.44	21.65
water	mass	=	0.43	(gm)	density	=	0.02	(gm/cc)
	H2O
	G	=	-10601	(J)	H	=	-4920.71	(J)	S	=	4.76	(J/K)	V	=	23.21	(cc)	Cp	=	1.07	(J/K)
Total	solids	mass	=	1.71	(gm)	density	=	0.07	(gm/cc)
	G	=	-30701.5	(J)	H	=	-21721.4	(J)	S	=	7.53	(J/K)	V	=	23.68	(cc)	Cp	=	2.55	(J/K)
Summary	of	all	fractionated	phases:	(total	mass	=	91.16	grams)
olivine	mass	=	15.05	(gm)	density	=	3.34	(gm/cc)	(analysis	in	mole	%)
	(Ca0.00Mg0.81Fe''0.19Mn0.01Co0.00Ni0.00)2SiO4
	G	=	-225193	(J)	H	=	-186310	(J)	S	=	32.59	(J/K)	V	=	4.5	(cc)	Cp	=	18.01	(J/K)
	tephroite	fayalite	co-olivine	ni-olivine	monticellite	forsterite
	0.6	18.61	0	0	0.88	79.9
orthopyroxene	mass	=	7.07	(gm)	density	=	3.31	(gm/cc)	(analysis	in	mole	%)
	opx	Na0.00Ca0.06Fe''0.43Mg1.44Fe'''0.02Ti0.00Al0.11Si1.94O6
	G	=	-107608	(J)	H	=	-89355.3	(J)	S	=	15.3	(J/K)	V	=	2.14	(cc)	Cp	=	8.59	(J/K)
	diopside	clinoenstatit	hedenbergite	alumino-buffo	buffonite	essenite	jadeite
	-43.68	93.87	43.27	4.19	-4	6.25	0.11
clinopyroxene	mass	=	11	(gm)	density	=	3.43	(gm/cc)	(analysis	in	mole	%)
	cpx	Na0.00Ca0.14Fe''0.77Mg1.00Fe'''0.05Ti0.00Al0.13Si1.91O6
	G	=	-153351	(J)	H	=	-125388	(J)	S	=	23.44	(J/K)	V	=	3.21	(cc)	Cp	=	12.61	(J/K)
	diopside	clinoenstatit	hedenbergite	alumino-buffo	buffonite	essenite	jadeite
	-71.83	85.86	76.62	4.27	-3.87	8.57	0.38
feldspar	mass	=	53.51	(gm)	density	=	2.67	(gm/cc)	(analysis	in	mole	%)
	K0.00Na0.31Ca0.69Al1.69Si2.31O8
	G	=	-896870	(J)	H	=	-755914	(J)	S	=	118.14	(J/K)	V	=	20.07	(cc)	Cp	=	64.37	(J/K)
	albite	anorthite	sanidine
	31.17	68.66	0.17
quartz	mass	=	2.46	(gm)	density	=	2.54	(gm/cc)
	SiO2
	G	=	-41222.5	(J)	H	=	-34935	(J)	S	=	5.27	(J/K)	V	=	0.97	(cc)	Cp	=	2.9	(J/K)
spinel	mass	=	2.06	(gm)	density	=	4.85	(gm/cc)	(analysis	in	mole	%)
	Fe''1.19Mg0.08Fe'''1.32Al0.15Cr0.00Ti0.27O4
	G	=	-15143.7	(J)	H	=	-10406.2	(J)	S	=	3.97	(J/K)	V	=	0.42	(cc)	Cp	=	1.86	(J/K)
	chromite	hercynite	magnetite	spinel	ulvospinel
	0	-1.12	65.83	8.37	26.92
[truncated: 42 more rows]

## Sheet: GPa 0.1
**********----------**********
T	=	1500	(C)	P	=	1	(kbars)	log(10)	f	O2	=	-5.43	delta	HM	=	-5.46	NNO	=	-0.73	QFM	=	0	COH	=	2.43	IW	=	3.23
Constraint	Flags:	fO2	path	=	QFM	Fractionate	Solids
Liquid	mass	=	100.12	(gm)	density	=	2.57	(gm/cc)	viscosity	=	1.25	(log	10	poise)	(analysis	in	wt	%)
	G	=	-1.73654e+06	(J)	H	=	-1.2037e+06	(J)	S	=	300.51	(J/K)	V	=	38.99	(cc)	Cp	=	153.34	(J/K)
	SiO2	TiO2	Al2O3	Fe2O3	Cr2O3	FeO	MnO	MgO	NiO	CoO	CaO	Na2O	K2O	P2O5	H2O	CO2	SO3	Cl2O-1	F2O-1
	51.29	0.23	18	1.21	0	7.57	0.16	10.25	0	0	8.44	2.25	0.11	0	0.5	0	0	0	0
Total	solids	mass	=	0	(gm)	density	=	0	(gm/cc)
	G	=	0	(J)	H	=	0	(J)	S	=	0	(J/K)	V	=	0	(cc)	Cp	=	0	(J/K)
Summary	of	all	fractionated	phases:	(total	mass	=	0	grams)
Viscosity	of	the	System:	1.25	(log	10	poise)
System	mass	=	100.12	(gm)	density	=	2.57	(gm/cc)
	G	=	-1.73654e+06	(J)	H	=	-1.2037e+06	(J)	S	=	300.51	(J/K)	V	=	38.99	(cc)	Cp	=	153.34	(J/K)
Oxygen	delta	moles	=	1.21431e-17	delta	grams	=	3.88563e-16
	G	=	0	(J)	H	=	0	(J)	S	=	0	(J/K)	V	=	0	(cc)	Cp	=	0	(J/K)
**********----------**********
Title:	Dummy	Title
T	=	1490	(C)	P	=	1	(kbars)	log(10)	f	O2	=	-5.51	delta	HM	=	-5.46	NNO	=	-0.73	QFM	=	0	COH	=	2.42	IW	=	3.24
Constraint	Flags:	fO2	path	=	QFM	Fractionate	Solids
Liquid	mass	=	100.12	(gm)	density	=	2.57	(gm/cc)	viscosity	=	1.28	(log	10	poise)	(analysis	in	wt	%)
	G	=	-1.73354e+06	(J)	H	=	-1.20523e+06	(J)	S	=	299.64	(J/K)	V	=	38.96	(cc)	Cp	=	153.34	(J/K)
	SiO2	TiO2	Al2O3	Fe2O3	Cr2O3	FeO	MnO	MgO	NiO	CoO	CaO	Na2O	K2O	P2O5	H2O	CO2	SO3	Cl2O-1	F2O-1
	51.29	0.23	18	1.22	0	7.57	0.16	10.25	0	0	8.44	2.25	0.11	0	0.5	0	0	0	0
Total	solids	mass	=	0	(gm)	density	=	0	(gm/cc)
	G	=	0	(J)	H	=	0	(J)	S	=	0	(J/K)	V	=	0	(cc)	Cp	=	0	(J/K)
Summary	of	all	fractionated	phases:	(total	mass	=	0	grams)
Viscosity	of	the	System:	1.28	(log	10	poise)
System	mass	=	100.12	(gm)	density	=	2.57	(gm/cc)
	G	=	-1.73354e+06	(J)	H	=	-1.20523e+06	(J)	S	=	299.64	(J/K)	V	=	38.96	(cc)	Cp	=	153.34	(J/K)
Oxygen	delta	moles	=	1.568e-06	delta	grams	=	5.01741e-05
	G	=	-0.65	(J)	H	=	0.08	(J)	S	=	0	(J/K)	V	=	0.23	(cc)	Cp	=	0	(J/K)
**********----------**********
Title:	Dummy	Title
T	=	1480	(C)	P	=	1	(kbars)	log(10)	f	O2	=	-5.59	delta	HM	=	-5.47	NNO	=	-0.73	QFM	=	0	COH	=	2.42	IW	=	3.25
Constraint	Flags:	fO2	path	=	QFM	Fractionate	Solids
Liquid	mass	=	100.12	(gm)	density	=	2.57	(gm/cc)	viscosity	=	1.31	(log	10	poise)	(analysis	in	wt	%)
	G	=	-1.73055e+06	(J)	H	=	-1.20677e+06	(J)	S	=	298.77	(J/K)	V	=	38.93	(cc)	Cp	=	153.34	(J/K)
	SiO2	TiO2	Al2O3	Fe2O3	Cr2O3	FeO	MnO	MgO	NiO	CoO	CaO	Na2O	K2O	P2O5	H2O	CO2	SO3	Cl2O-1	F2O-1
	51.29	0.23	18	1.22	0	7.57	0.16	10.25	0	0	8.44	2.25	0.11	0	0.5	0	0	0	0
Total	solids	mass	=	0	(gm)	density	=	0	(gm/cc)
	G	=	0	(J)	H	=	0	(J)	S	=	0	(J/K)	V	=	0	(cc)	Cp	=	0	(J/K)
Summary	of	all	fractionated	phases:	(total	mass	=	0	grams)
Viscosity	of	the	System:	1.31	(log	10	poise)
System	mass	=	100.12	(gm)	density	=	2.57	(gm/cc)
	G	=	-1.73055e+06	(J)	H	=	-1.20677e+06	(J)	S	=	298.77	(J/K)	V	=	38.93	(cc)	Cp	=	153.34	(J/K)
Oxygen	delta	moles	=	3.51683e-06	delta	grams	=	0.000112534
	G	=	-1.45	(J)	H	=	0.18	(J)	S	=	0	(J/K)	V	=	0.51	(cc)	Cp	=	0	(J/K)
**********----------**********
Title:	Dummy	Title
T	=	1470	(C)	P	=	1	(kbars)	log(10)	f	O2	=	-5.67	delta	HM	=	-5.47	NNO	=	-0.73	QFM	=	0	COH	=	2.41	IW	=	3.25
Constraint	Flags:	fO2	path	=	QFM	Fractionate	Solids
Liquid	mass	=	100.12	(gm)	density	=	2.57	(gm/cc)	viscosity	=	1.35	(log	10	poise)	(analysis	in	wt	%)
	G	=	-1.72757e+06	(J)	H	=	-1.2083e+06	(J)	S	=	297.89	(J/K)	V	=	38.9	(cc)	Cp	=	153.34	(J/K)
	SiO2	TiO2	Al2O3	Fe2O3	Cr2O3	FeO	MnO	MgO	NiO	CoO	CaO	Na2O	K2O	P2O5	H2O	CO2	SO3	Cl2O-1	F2O-1
	51.29	0.23	18	1.22	0	7.56	0.16	10.25	0	0	8.44	2.25	0.11	0	0.5	0	0	0	0
Total	solids	mass	=	0	(gm)	density	=	0	(gm/cc)
	G	=	0	(J)	H	=	0	(J)	S	=	0	(J/K)	V	=	0	(cc)	Cp	=	0	(J/K)
Summary	of	all	fractionated	phases:	(total	mass	=	0	grams)
Viscosity	of	the	System:	1.35	(log	10	poise)
System	mass	=	100.12	(gm)	density	=	2.57	(gm/cc)
	G	=	-1.72757e+06	(J)	H	=	-1.2083e+06	(J)	S	=	297.89	(J/K)	V	=	38.9	(cc)	Cp	=	153.34	(J/K)
Oxygen	delta	moles	=	5.85561e-06	delta	grams	=	0.000187373
	G	=	-2.4	(J)	H	=	0.29	(J)	S	=	0	(J/K)	V	=	0.85	(cc)	Cp	=	0	(J/K)
**********----------**********
Title:	Dummy	Title
T	=	1460	(C)	P	=	1	(kbars)	log(10)	f	O2	=	-5.75	delta	HM	=	-5.47	NNO	=	-0.72	QFM	=	0	COH	=	2.4	IW	=	3.26
Constraint	Flags:	fO2	path	=	QFM	Fractionate	Solids
Liquid	mass	=	100.12	(gm)	density	=	2.58	(gm/cc)	viscosity	=	1.38	(log	10	poise)	(analysis	in	wt	%)
	G	=	-1.7246e+06	(J)	H	=	-1.20984e+06	(J)	S	=	297.01	(J/K)	V	=	38.87	(cc)	Cp	=	153.33	(J/K)
	SiO2	TiO2	Al2O3	Fe2O3	Cr2O3	FeO	MnO	MgO	NiO	CoO	CaO	Na2O	K2O	P2O5	H2O	CO2	SO3	Cl2O-1	F2O-1
	51.29	0.23	18	1.22	0	7.56	0.16	10.25	0	0	8.44	2.25	0.11	0	0.5	0	0	0	0
Total	solids	mass	=	0	(gm)	density	=	0	(gm/cc)
	G	=	0	(J)	H	=	0	(J)	S	=	0	(J/K)	V	=	0	(cc)	Cp	=	0	(J/K)
Summary	of	all	fractionated	phases:	(total	mass	=	0	grams)
Viscosity	of	the	System:	1.38	(log	10	poise)
System	mass	=	100.12	(gm)	density	=	2.58	(gm/cc)
	G	=	-1.7246e+06	(J)	H	=	-1.20984e+06	(J)	S	=	297.01	(J/K)	V	=	38.87	(cc)	Cp	=	153.33	(J/K)
Oxygen	delta	moles	=	8.59382e-06	delta	grams	=	0.000274992
	G	=	-3.5	(J)	H	=	0.42	(J)	S	=	0	(J/K)	V	=	1.24	(cc)	Cp	=	0	(J/K)
**********----------**********
Title:	Dummy	Title
T	=	1450	(C)	P	=	1	(kbars)	log(10)	f	O2	=	-5.83	delta	HM	=	-5.47	NNO	=	-0.72	QFM	=	0	COH	=	2.4	IW	=	3.27
Constraint	Flags:	fO2	path	=	QFM	Fractionate	Solids
Liquid	mass	=	100.12	(gm)	density	=	2.58	(gm/cc)	viscosity	=	1.41	(log	10	poise)	(analysis	in	wt	%)
	G	=	-1.72163e+06	(J)	H	=	-1.21137e+06	(J)	S	=	296.12	(J/K)	V	=	38.84	(cc)	Cp	=	153.33	(J/K)
	SiO2	TiO2	Al2O3	Fe2O3	Cr2O3	FeO	MnO	MgO	NiO	CoO	CaO	Na2O	K2O	P2O5	H2O	CO2	SO3	Cl2O-1	F2O-1
	51.29	0.23	18	1.22	0	7.56	0.16	10.25	0	0	8.44	2.25	0.11	0	0.5	0	0	0	0
Total	solids	mass	=	0	(gm)	density	=	0	(gm/cc)
	G	=	0	(J)	H	=	0	(J)	S	=	0	(J/K)	V	=	0	(cc)	Cp	=	0	(J/K)
Summary	of	all	fractionated	phases:	(total	mass	=	0	grams)
Viscosity	of	the	System:	1.41	(log	10	poise)
System	mass	=	100.12	(gm)	density	=	2.58	(gm/cc)
	G	=	-1.72163e+06	(J)	H	=	-1.21137e+06	(J)	S	=	296.12	(J/K)	V	=	38.84	(cc)	Cp	=	153.33	(J/K)
Oxygen	delta	moles	=	1.17413e-05	delta	grams	=	0.000375707
	G	=	-4.75	(J)	H	=	0.57	(J)	S	=	0	(J/K)	V	=	1.68	(cc)	Cp	=	0	(J/K)
**********----------**********
Title:	Dummy	Title
T	=	1440	(C)	P	=	1	(kbars)	log(10)	f	O2	=	-5.91	delta	HM	=	-5.47	NNO	=	-0.72	QFM	=	0	COH	=	2.39	IW	=	3.28
Constraint	Flags:	fO2	path	=	QFM	Fractionate	Solids
Liquid	mass	=	100.12	(gm)	density	=	2.58	(gm/cc)	viscosity	=	1.44	(log	10	poise)	(analysis	in	wt	%)
	G	=	-1.71868e+06	(J)	H	=	-1.21291e+06	(J)	S	=	295.23	(J/K)	V	=	38.81	(cc)	Cp	=	153.33	(J/K)
	SiO2	TiO2	Al2O3	Fe2O3	Cr2O3	FeO	MnO	MgO	NiO	CoO	CaO	Na2O	K2O	P2O5	H2O	CO2	SO3	Cl2O-1	F2O-1
	51.29	0.23	18	1.22	0	7.56	0.16	10.25	0	0	8.44	2.25	0.11	0	0.5	0	0	0	0
Total	solids	mass	=	0	(gm)	density	=	0	(gm/cc)
	G	=	0	(J)	H	=	0	(J)	S	=	0	(J/K)	V	=	0	(cc)	Cp	=	0	(J/K)
Summary	of	all	fractionated	phases:	(total	mass	=	0	grams)
Viscosity	of	the	System:	1.44	(log	10	poise)
System	mass	=	100.12	(gm)	density	=	2.58	(gm/cc)
	G	=	-1.71868e+06	(J)	H	=	-1.21291e+06	(J)	S	=	295.23	(J/K)	V	=	38.81	(cc)	Cp	=	153.33	(J/K)
Oxygen	delta	moles	=	1.53082e-05	delta	grams	=	0.000489844
	G	=	-6.15	(J)	H	=	0.74	(J)	S	=	0	(J/K)	V	=	2.18	(cc)	Cp	=	0	(J/K)
**********----------**********
Title:	Dummy	Title
T	=	1430	(C)	P	=	1	(kbars)	log(10)	f	O2	=	-6	delta	HM	=	-5.47	NNO	=	-0.72	QFM	=	0	COH	=	2.38	IW	=	3.29
Constraint	Flags:	fO2	path	=	QFM	Fractionate	Solids
Liquid	mass	=	100.12	(gm)	density	=	2.58	(gm/cc)	viscosity	=	1.48	(log	10	poise)	(analysis	in	wt	%)
	G	=	-1.71573e+06	(J)	H	=	-1.21444e+06	(J)	S	=	294.33	(J/K)	V	=	38.78	(cc)	Cp	=	153.33	(J/K)
	SiO2	TiO2	Al2O3	Fe2O3	Cr2O3	FeO	MnO	MgO	NiO	CoO	CaO	Na2O	K2O	P2O5	H2O	CO2	SO3	Cl2O-1	F2O-1
	51.29	0.23	18	1.22	0	7.56	0.16	10.25	0	0	8.44	2.25	0.11	0	0.5	0	0	0	0
Total	solids	mass	=	0	(gm)	density	=	0	(gm/cc)
	G	=	0	(J)	H	=	0	(J)	S	=	0	(J/K)	V	=	0	(cc)	Cp	=	0	(J/K)
Summary	of	all	fractionated	phases:	(total	mass	=	0	grams)
Viscosity	of	the	System:	1.48	(log	10	poise)
System	mass	=	100.12	(gm)	density	=	2.58	(gm/cc)
	G	=	-1.71573e+06	(J)	H	=	-1.21444e+06	(J)	S	=	294.33	(J/K)	V	=	38.78	(cc)	Cp	=	153.33	(J/K)
Oxygen	delta	moles	=	1.93052e-05	delta	grams	=	0.000617742
	G	=	-7.71	(J)	H	=	0.93	(J)	S	=	0.01	(J/K)	V	=	2.73	(cc)	Cp	=	0	(J/K)
**********----------**********
Title:	Dummy	Title
T	=	1420	(C)	P	=	1	(kbars)	log(10)	f	O2	=	-6.08	delta	HM	=	-5.48	NNO	=	-0.72	QFM	=	0	COH	=	2.37	IW	=	3.3
Constraint	Flags:	fO2	path	=	QFM	Fractionate	Solids
Liquid	mass	=	100.12	(gm)	density	=	2.58	(gm/cc)	viscosity	=	1.51	(log	10	poise)	(analysis	in	wt	%)
	G	=	-1.7128e+06	(J)	H	=	-1.21598e+06	(J)	S	=	293.43	(J/K)	V	=	38.75	(cc)	Cp	=	153.33	(J/K)
	SiO2	TiO2	Al2O3	Fe2O3	Cr2O3	FeO	MnO	MgO	NiO	CoO	CaO	Na2O	K2O	P2O5	H2O	CO2	SO3	Cl2O-1	F2O-1
	51.29	0.23	18	1.22	0	7.56	0.16	10.25	0	0	8.44	2.25	0.11	0	0.5	0	0	0	0
Total	solids	mass	=	0	(gm)	density	=	0	(gm/cc)
	G	=	0	(J)	H	=	0	(J)	S	=	0	(J/K)	V	=	0	(cc)	Cp	=	0	(J/K)
Summary	of	all	fractionated	phases:	(total	mass	=	0	grams)
Viscosity	of	the	System:	1.51	(log	10	poise)
System	mass	=	100.12	(gm)	density	=	2.58	(gm/cc)
	G	=	-1.7128e+06	(J)	H	=	-1.21598e+06	(J)	S	=	293.43	(J/K)	V	=	38.75	(cc)	Cp	=	153.33	(J/K)
Oxygen	delta	moles	=	2.37432e-05	delta	grams	=	0.000759753
	G	=	-9.42	(J)	H	=	1.13	(J)	S	=	0.01	(J/K)	V	=	3.34	(cc)	Cp	=	0	(J/K)
**********----------**********
Title:	Dummy	Title
T	=	1410	(C)	P	=	1	(kbars)	log(10)	f	O2	=	-6.17	delta	HM	=	-5.48	NNO	=	-0.71	QFM	=	0	COH	=	2.37	IW	=	3.31
Constraint	Flags:	fO2	path	=	QFM	Fractionate	Solids
Liquid	mass	=	100.12	(gm)	density	=	2.59	(gm/cc)	viscosity	=	1.54	(log	10	poise)	(analysis	in	wt	%)
	G	=	-1.70987e+06	(J)	H	=	-1.21751e+06	(J)	S	=	292.52	(J/K)	V	=	38.72	(cc)	Cp	=	153.33	(J/K)
	SiO2	TiO2	Al2O3	Fe2O3	Cr2O3	FeO	MnO	MgO	NiO	CoO	CaO	Na2O	K2O	P2O5	H2O	CO2	SO3	Cl2O-1	F2O-1
	51.29	0.23	18	1.22	0	7.56	0.16	10.25	0	0	8.44	2.25	0.11	0	0.5	0	0	0	0
Total	solids	mass	=	0	(gm)	density	=	0	(gm/cc)
	G	=	0	(J)	H	=	0	(J)	S	=	0	(J/K)	V	=	0	(cc)	Cp	=	0	(J/K)
Summary	of	all	fractionated	phases:	(total	mass	=	0	grams)
Viscosity	of	the	System:	1.54	(log	10	poise)
System	mass	=	100.12	(gm)	density	=	2.59	(gm/cc)
	G	=	-1.70987e+06	(J)	H	=	-1.21751e+06	(J)	S	=	292.52	(J/K)	V	=	38.72	(cc)	Cp	=	153.33	(J/K)
Oxygen	delta	moles	=	2.86337e-05	delta	grams	=	0.000916243
	G	=	-11.29	(J)	H	=	1.36	(J)	S	=	0.01	(J/K)	V	=	4.01	(cc)	Cp	=	0	(J/K)
**********----------**********
Title:	Dummy	Title
T	=	1400	(C)	P	=	1	(kbars)	log(10)	f	O2	=	-6.25	delta	HM	=	-5.48	NNO	=	-0.71	QFM	=	0	COH	=	2.36	IW	=	3.31
Constraint	Flags:	fO2	path	=	QFM	Fractionate	Solids
Liquid	mass	=	100.12	(gm)	density	=	2.59	(gm/cc)	viscosity	=	1.58	(log	10	poise)	(analysis	in	wt	%)
	G	=	-1.70695e+06	(J)	H	=	-1.21905e+06	(J)	S	=	291.61	(J/K)	V	=	38.69	(cc)	Cp	=	153.33	(J/K)
	SiO2	TiO2	Al2O3	Fe2O3	Cr2O3	FeO	MnO	MgO	NiO	CoO	CaO	Na2O	K2O	P2O5	H2O	CO2	SO3	Cl2O-1	F2O-1
	51.29	0.23	18	1.23	0	7.56	0.16	10.25	0	0	8.44	2.25	0.11	0	0.5	0	0	0	0
Total	solids	mass	=	0	(gm)	density	=	0	(gm/cc)
	G	=	0	(J)	H	=	0	(J)	S	=	0	(J/K)	V	=	0	(cc)	Cp	=	0	(J/K)
Summary	of	all	fractionated	phases:	(total	mass	=	0	grams)
Viscosity	of	the	System:	1.58	(log	10	poise)
System	mass	=	100.12	(gm)	density	=	2.59	(gm/cc)
	G	=	-1.70695e+06	(J)	H	=	-1.21905e+06	(J)	S	=	291.61	(J/K)	V	=	38.69	(cc)	Cp	=	153.33	(J/K)
Oxygen	delta	moles	=	3.39885e-05	delta	grams	=	0.00108759
	G	=	-13.31	(J)	H	=	1.6	(J)	S	=	0.01	(J/K)	V	=	4.73	(cc)	Cp	=	0	(J/K)
**********----------**********
Title:	Dummy	Title
T	=	1390	(C)	P	=	1	(kbars)	log(10)	f	O2	=	-6.34	delta	HM	=	-5.48	NNO	=	-0.71	QFM	=	0	COH	=	2.35	IW	=	3.32
Constraint	Flags:	fO2	path	=	QFM	Fractionate	Solids
Liquid	mass	=	100.12	(gm)	density	=	2.59	(gm/cc)	viscosity	=	1.61	(log	10	poise)	(analysis	in	wt	%)
	G	=	-1.70405e+06	(J)	H	=	-1.22058e+06	(J)	S	=	290.69	(J/K)	V	=	38.66	(cc)	Cp	=	153.33	(J/K)
	SiO2	TiO2	Al2O3	Fe2O3	Cr2O3	FeO	MnO	MgO	NiO	CoO	CaO	Na2O	K2O	P2O5	H2O	CO2	SO3	Cl2O-1	F2O-1
	51.29	0.23	18	1.23	0	7.55	0.16	10.25	0	0	8.44	2.25	0.11	0	0.5	0	0	0	0
Total	solids	mass	=	0	(gm)	density	=	0	(gm/cc)
	G	=	0	(J)	H	=	0	(J)	S	=	0	(J/K)	V	=	0	(cc)	Cp	=	0	(J/K)
Summary	of	all	fractionated	phases:	(total	mass	=	0	grams)
Viscosity	of	the	System:	1.61	(log	10	poise)
System	mass	=	100.12	(gm)	density	=	2.59	(gm/cc)
	G	=	-1.70405e+06	(J)	H	=	-1.22058e+06	(J)	S	=	290.69	(J/K)	V	=	38.66	(cc)	Cp	=	153.33	(J/K)
Oxygen	delta	moles	=	3.98201e-05	delta	grams	=	0.00127419
	G	=	-15.49	(J)	H	=	1.86	(J)	S	=	0.01	(J/K)	V	=	5.51	(cc)	Cp	=	0	(J/K)
**********----------**********
Title:	Dummy	Title
T	=	1380	(C)	P	=	1	(kbars)	log(10)	f	O2	=	-6.43	delta	HM	=	-5.48	NNO	=	-0.71	QFM	=	0	COH	=	2.34	IW	=	3.33
Constraint	Flags:	fO2	path	=	QFM	Fractionate	Solids
Liquid	mass	=	100.12	(gm)	density	=	2.59	(gm/cc)	viscosity	=	1.65	(log	10	poise)	(analysis	in	wt	%)
	G	=	-1.70115e+06	(J)	H	=	-1.22212e+06	(J)	S	=	289.77	(J/K)	V	=	38.64	(cc)	Cp	=	153.33	(J/K)
	SiO2	TiO2	Al2O3	Fe2O3	Cr2O3	FeO	MnO	MgO	NiO	CoO	CaO	Na2O	K2O	P2O5	H2O	CO2	SO3	Cl2O-1	F2O-1
	51.29	0.23	18	1.23	0	7.55	0.16	10.25	0	0	8.44	2.25	0.11	0	0.5	0	0	0	0
Total	solids	mass	=	0	(gm)	density	=	0	(gm/cc)
	G	=	0	(J)	H	=	0	(J)	S	=	0	(J/K)	V	=	0	(cc)	Cp	=	0	(J/K)
Summary	of	all	fractionated	phases:	(total	mass	=	0	grams)
Viscosity	of	the	System:	1.65	(log	10	poise)
System	mass	=	100.12	(gm)	density	=	2.59	(gm/cc)
	G	=	-1.70115e+06	(J)	H	=	-1.22212e+06	(J)	S	=	289.77	(J/K)	V	=	38.64	(cc)	Cp	=	153.33	(J/K)
Oxygen	delta	moles	=	4.61411e-05	delta	grams	=	0.00147646
	G	=	-17.82	(J)	H	=	2.13	(J)	S	=	0.01	(J/K)	V	=	6.34	(cc)	Cp	=	0	(J/K)
**********----------**********
Title:	Dummy	Title
T	=	1370	(C)	P	=	1	(kbars)	log(10)	f	O2	=	-6.52	delta	HM	=	-5.48	NNO	=	-0.71	QFM	=	0	COH	=	2.33	IW	=	3.34
Constraint	Flags:	fO2	path	=	QFM	Fractionate	Solids
Liquid	mass	=	100.12	(gm)	density	=	2.59	(gm/cc)	viscosity	=	1.69	(log	10	poise)	(analysis	in	wt	%)
	G	=	-1.69826e+06	(J)	H	=	-1.22366e+06	(J)	S	=	288.84	(J/K)	V	=	38.61	(cc)	Cp	=	153.32	(J/K)
	SiO2	TiO2	Al2O3	Fe2O3	Cr2O3	FeO	MnO	MgO	NiO	CoO	CaO	Na2O	K2O	P2O5	H2O	CO2	SO3	Cl2O-1	F2O-1
	51.29	0.23	18	1.23	0	7.55	0.16	10.25	0	0	8.44	2.25	0.11	0	0.5	0	0	0	0
Total	solids	mass	=	0	(gm)	density	=	0	(gm/cc)
	G	=	0	(J)	H	=	0	(J)	S	=	0	(J/K)	V	=	0	(cc)	Cp	=	0	(J/K)
Summary	of	all	fractionated	phases:	(total	mass	=	0	grams)
Viscosity	of	the	System:	1.69	(log	10	poise)
System	mass	=	100.12	(gm)	density	=	2.59	(gm/cc)
	G	=	-1.69826e+06	(J)	H	=	-1.22366e+06	(J)	S	=	288.84	(J/K)	V	=	38.61	(cc)	Cp	=	153.32	(J/K)
Oxygen	delta	moles	=	5.29651e-05	delta	grams	=	0.00169482
	G	=	-20.32	(J)	H	=	2.43	(J)	S	=	0.01	(J/K)	V	=	7.24	(cc)	Cp	=	0	(J/K)
**********----------**********
Title:	Dummy	Title
T	=	1360	(C)	P	=	1	(kbars)	log(10)	f	O2	=	-6.61	delta	HM	=	-5.49	NNO	=	-0.7	QFM	=	0	COH	=	2.33	IW	=	3.35
Constraint	Flags:	fO2	path	=	QFM	Fractionate	Solids
Liquid	mass	=	100.12	(gm)	density	=	2.6	(gm/cc)	viscosity	=	1.72	(log	10	poise)	(analysis	in	wt	%)
	G	=	-1.69538e+06	(J)	H	=	-1.22519e+06	(J)	S	=	287.9	(J/K)	V	=	38.58	(cc)	Cp	=	153.32	(J/K)
	SiO2	TiO2	Al2O3	Fe2O3	Cr2O3	FeO	MnO	MgO	NiO	CoO	CaO	Na2O	K2O	P2O5	H2O	CO2	SO3	Cl2O-1	F2O-1
	51.29	0.23	18	1.23	0	7.55	0.16	10.25	0	0	8.44	2.25	0.11	0	0.5	0	0	0	0
Total	solids	mass	=	0	(gm)	density	=	0	(gm/cc)
	G	=	0	(J)	H	=	0	(J)	S	=	0	(J/K)	V	=	0	(cc)	Cp	=	0	(J/K)
Summary	of	all	fractionated	phases:	(total	mass	=	0	grams)
Viscosity	of	the	System:	1.72	(log	10	poise)
System	mass	=	100.12	(gm)	density	=	2.6	(gm/cc)
	G	=	-1.69538e+06	(J)	H	=	-1.22519e+06	(J)	S	=	287.9	(J/K)	V	=	38.58	(cc)	Cp	=	153.32	(J/K)
Oxygen	delta	moles	=	6.03059e-05	delta	grams	=	0.00192972
	G	=	-22.98	(J)	H	=	2.74	(J)	S	=	0.02	(J/K)	V	=	8.19	(cc)	Cp	=	0	(J/K)
**********----------**********
Title:	Dummy	Title
T	=	1350	(C)	P	=	1	(kbars)	log(10)	f	O2	=	-6.7	delta	HM	=	-5.49	NNO	=	-0.7	QFM	=	0	COH	=	2.32	IW	=	3.36
Constraint	Flags:	fO2	path	=	QFM	Fractionate	Solids
Liquid	mass	=	100.12	(gm)	density	=	2.6	(gm/cc)	viscosity	=	1.76	(log	10	poise)	(analysis	in	wt	%)
	G	=	-1.69251e+06	(J)	H	=	-1.22673e+06	(J)	S	=	286.96	(J/K)	V	=	38.55	(cc)	Cp	=	153.32	(J/K)
	SiO2	TiO2	Al2O3	Fe2O3	Cr2O3	FeO	MnO	MgO	NiO	CoO	CaO	Na2O	K2O	P2O5	H2O	CO2	SO3	Cl2O-1	F2O-1
	51.29	0.23	18	1.24	0	7.55	0.16	10.25	0	0	8.44	2.25	0.11	0	0.5	0	0	0	0
Total	solids	mass	=	0	(gm)	density	=	0	(gm/cc)
	G	=	0	(J)	H	=	0	(J)	S	=	0	(J/K)	V	=	0	(cc)	Cp	=	0	(J/K)
Summary	of	all	fractionated	phases:	(total	mass	=	0	grams)
Viscosity	of	the	System:	1.76	(log	10	poise)
System	mass	=	100.12	(gm)	density	=	2.6	(gm/cc)
	G	=	-1.69251e+06	(J)	H	=	-1.22673e+06	(J)	S	=	286.96	(J/K)	V	=	38.55	(cc)	Cp	=	153.32	(J/K)
Oxygen	delta	moles	=	6.81779e-05	delta	grams	=	0.00218161
	G	=	-25.8	(J)	H	=	3.08	(J)	S	=	0.02	(J/K)	V	=	9.2	(cc)	Cp	=	0	(J/K)
**********----------**********
Title:	Dummy	Title
T	=	1340	(C)	P	=	1	(kbars)	log(10)	f	O2	=	-6.79	delta	HM	=	-5.49	NNO	=	-0.7	QFM	=	0	COH	=	2.31	IW	=	3.37
Constraint	Flags:	fO2	path	=	QFM	Fractionate	Solids
Liquid	mass	=	100.12	(gm)	density	=	2.6	(gm/cc)	viscosity	=	1.8	(log	10	poise)	(analysis	in	wt	%)
	G	=	-1.68965e+06	(J)	H	=	-1.22827e+06	(J)	S	=	286.01	(J/K)	V	=	38.52	(cc)	Cp	=	153.32	(J/K)
	SiO2	TiO2	Al2O3	Fe2O3	Cr2O3	FeO	MnO	MgO	NiO	CoO	CaO	Na2O	K2O	P2O5	H2O	CO2	SO3	Cl2O-1	F2O-1
	51.29	0.23	18	1.24	0	7.54	0.16	10.25	0	0	8.44	2.25	0.11	0	0.5	0	0	0	0
Total	solids	mass	=	0	(gm)	density	=	0	(gm/cc)
	G	=	0	(J)	H	=	0	(J)	S	=	0	(J/K)	V	=	0	(cc)	Cp	=	0	(J/K)
Summary	of	all	fractionated	phases:	(total	mass	=	0	grams)
Viscosity	of	the	System:	1.8	(log	10	poise)
System	mass	=	100.12	(gm)	density	=	2.6	(gm/cc)
	G	=	-1.68965e+06	(J)	H	=	-1.22827e+06	(J)	S	=	286.01	(J/K)	V	=	38.52	(cc)	Cp	=	153.32	(J/K)
Oxygen	delta	moles	=	7.65962e-05	delta	grams	=	0.00245099
	G	=	-28.79	(J)	H	=	3.43	(J)	S	=	0.02	(J/K)	V	=	10.27	(cc)	Cp	=	0	(J/K)
**********----------**********
Title:	Dummy	Title
T	=	1330	(C)	P	=	1	(kbars)	log(10)	f	O2	=	-6.89	delta	HM	=	-5.49	NNO	=	-0.7	QFM	=	0	COH	=	2.3	IW	=	3.38
Constraint	Flags:	fO2	path	=	QFM	Fractionate	Solids
Liquid	mass	=	100.12	(gm)	density	=	2.6	(gm/cc)	viscosity	=	1.83	(log	10	poise)	(analysis	in	wt	%)
	G	=	-1.6868e+06	(J)	H	=	-1.2298e+06	(J)	S	=	285.06	(J/K)	V	=	38.49	(cc)	Cp	=	153.32	(J/K)
	SiO2	TiO2	Al2O3	Fe2O3	Cr2O3	FeO	MnO	MgO	NiO	CoO	CaO	Na2O	K2O	P2O5	H2O	CO2	SO3	Cl2O-1	F2O-1
	51.29	0.23	18	1.24	0	7.54	0.16	10.25	0	0	8.44	2.25	0.11	0	0.5	0	0	0	0
Total	solids	mass	=	0	(gm)	density	=	0	(gm/cc)
	G	=	0	(J)	H	=	0	(J)	S	=	0	(J/K)	V	=	0	(cc)	Cp	=	0	(J/K)
Summary	of	all	fractionated	phases:	(total	mass	=	0	grams)
Viscosity	of	the	System:	1.83	(log	10	poise)
System	mass	=	100.12	(gm)	density	=	2.6	(gm/cc)
	G	=	-1.6868e+06	(J)	H	=	-1.2298e+06	(J)	S	=	285.06	(J/K)	V	=	38.49	(cc)	Cp	=	153.32	(J/K)
Oxygen	delta	moles	=	8.55764e-05	delta	grams	=	0.00273834
	G	=	-31.94	(J)	H	=	3.8	(J)	S	=	0.02	(J/K)	V	=	11.41	(cc)	Cp	=	0	(J/K)
**********----------**********
Title:	Dummy	Title
T	=	1320	(C)	P	=	1	(kbars)	log(10)	f	O2	=	-6.98	delta	HM	=	-5.49	NNO	=	-0.69	QFM	=	0	COH	=	2.29	IW	=	3.39
Constraint	Flags:	fO2	path	=	QFM	Fractionate	Solids
Liquid	mass	=	100.12	(gm)	density	=	2.6	(gm/cc)	viscosity	=	1.87	(log	10	poise)	(analysis	in	wt	%)
	G	=	-1.68396e+06	(J)	H	=	-1.23134e+06	(J)	S	=	284.1	(J/K)	V	=	38.46	(cc)	Cp	=	153.32	(J/K)
	SiO2	TiO2	Al2O3	Fe2O3	Cr2O3	FeO	MnO	MgO	NiO	CoO	CaO	Na2O	K2O	P2O5	H2O	CO2	SO3	Cl2O-1	F2O-1
	51.29	0.23	18	1.25	0	7.54	0.16	10.25	0	0	8.44	2.25	0.11	0	0.5	0	0	0	0
Total	solids	mass	=	0	(gm)	density	=	0	(gm/cc)
	G	=	0	(J)	H	=	0	(J)	S	=	0	(J/K)	V	=	0	(cc)	Cp	=	0	(J/K)
Summary	of	all	fractionated	phases:	(total	mass	=	0	grams)
Viscosity	of	the	System:	1.87	(log	10	poise)
System	mass	=	100.12	(gm)	density	=	2.6	(gm/cc)
	G	=	-1.68396e+06	(J)	H	=	-1.23134e+06	(J)	S	=	284.1	(J/K)	V	=	38.46	(cc)	Cp	=	153.32	(J/K)
Oxygen	delta	moles	=	9.5135e-05	delta	grams	=	0.00304421
	G	=	-35.26	(J)	H	=	4.19	(J)	S	=	0.02	(J/K)	V	=	12.6	(cc)	Cp	=	0	(J/K)
**********----------**********
Title:	Dummy	Title
T	=	1310	(C)	P	=	1	(kbars)	log(10)	f	O2	=	-7.08	delta	HM	=	-5.5	NNO	=	-0.69	QFM	=	0	COH	=	2.28	IW	=	3.4
Constraint	Flags:	fO2	path	=	QFM	Fractionate	Solids
Liquid	mass	=	100.13	(gm)	density	=	2.61	(gm/cc)	viscosity	=	1.91	(log	10	poise)	(analysis	in	wt	%)
	G	=	-1.68113e+06	(J)	H	=	-1.23288e+06	(J)	S	=	283.14	(J/K)	V	=	38.43	(cc)	Cp	=	153.32	(J/K)
	SiO2	TiO2	Al2O3	Fe2O3	Cr2O3	FeO	MnO	MgO	NiO	CoO	CaO	Na2O	K2O	P2O5	H2O	CO2	SO3	Cl2O-1	F2O-1
	51.29	0.23	18	1.25	0	7.54	0.16	10.25	0	0	8.44	2.25	0.11	0	0.5	0	0	0	0
Total	solids	mass	=	0	(gm)	density	=	0	(gm/cc)
	G	=	0	(J)	H	=	0	(J)	S	=	0	(J/K)	V	=	0	(cc)	Cp	=	0	(J/K)
Summary	of	all	fractionated	phases:	(total	mass	=	0	grams)
Viscosity	of	the	System:	1.91	(log	10	poise)
System	mass	=	100.13	(gm)	density	=	2.61	(gm/cc)
	G	=	-1.68113e+06	(J)	H	=	-1.23288e+06	(J)	S	=	283.14	(J/K)	V	=	38.43	(cc)	Cp	=	153.32	(J/K)
Oxygen	delta	moles	=	0.000105289	delta	grams	=	0.00336912
	G	=	-38.75	(J)	H	=	4.59	(J)	S	=	0.03	(J/K)	V	=	13.86	(cc)	Cp	=	0	(J/K)
**********----------**********
Title:	Dummy	Title
T	=	1300	(C)	P	=	1	(kbars)	log(10)	f	O2	=	-7.18	delta	HM	=	-5.5	NNO	=	-0.69	QFM	=	0	COH	=	2.27	IW	=	3.41
Constraint	Flags:	fO2	path	=	QFM	Fractionate	Solids
Liquid	mass	=	100.13	(gm)	density	=	2.61	(gm/cc)	viscosity	=	1.95	(log	10	poise)	(analysis	in	wt	%)
	G	=	-1.67831e+06	(J)	H	=	-1.23442e+06	(J)	S	=	282.17	(J/K)	V	=	38.4	(cc)	Cp	=	153.32	(J/K)
	SiO2	TiO2	Al2O3	Fe2O3	Cr2O3	FeO	MnO	MgO	NiO	CoO	CaO	Na2O	K2O	P2O5	H2O	CO2	SO3	Cl2O-1	F2O-1
	51.29	0.23	18	1.25	0	7.53	0.16	10.25	0	0	8.44	2.25	0.11	0	0.5	0	0	0	0
Total	solids	mass	=	0	(gm)	density	=	0	(gm/cc)
	G	=	0	(J)	H	=	0	(J)	S	=	0	(J/K)	V	=	0	(cc)	Cp	=	0	(J/K)
Summary	of	all	fractionated	phases:	(total	mass	=	0	grams)
Viscosity	of	the	System:	1.95	(log	10	poise)
System	mass	=	100.13	(gm)	density	=	2.61	(gm/cc)
	G	=	-1.67831e+06	(J)	H	=	-1.23442e+06	(J)	S	=	282.17	(J/K)	V	=	38.4	(cc)	Cp	=	153.32	(J/K)
Oxygen	delta	moles	=	0.000116056	delta	grams	=	0.00371365
	G	=	-42.41	(J)	H	=	5.02	(J)	S	=	0.03	(J/K)	V	=	15.18	(cc)	Cp	=	0	(J/K)
**********----------**********
Title:	Dummy	Title
T	=	1290	(C)	P	=	1	(kbars)	log(10)	f	O2	=	-7.28	delta	HM	=	-5.5	NNO	=	-0.69	QFM	=	0	COH	=	2.27	IW	=	3.42
Constraint	Flags:	fO2	path	=	QFM	Fractionate	Solids
Liquid	mass	=	100.13	(gm)	density	=	2.61	(gm/cc)	viscosity	=	1.99	(log	10	poise)	(analysis	in	wt	%)
	G	=	-1.6755e+06	(J)	H	=	-1.23596e+06	(J)	S	=	281.19	(J/K)	V	=	38.37	(cc)	Cp	=	153.32	(J/K)
	SiO2	TiO2	Al2O3	Fe2O3	Cr2O3	FeO	MnO	MgO	NiO	CoO	CaO	Na2O	K2O	P2O5	H2O	CO2	SO3	Cl2O-1	F2O-1
	51.29	0.23	18	1.26	0	7.53	0.16	10.25	0	0	8.44	2.25	0.11	0	0.5	0	0	0	0
Total	solids	mass	=	0	(gm)	density	=	0	(gm/cc)
	G	=	0	(J)	H	=	0	(J)	S	=	0	(J/K)	V	=	0	(cc)	Cp	=	0	(J/K)
Summary	of	all	fractionated	phases:	(total	mass	=	0	grams)
Viscosity	of	the	System:	1.99	(log	10	poise)
System	mass	=	100.13	(gm)	density	=	2.61	(gm/cc)
	G	=	-1.6755e+06	(J)	H	=	-1.23596e+06	(J)	S	=	281.19	(J/K)	V	=	38.37	(cc)	Cp	=	153.32	(J/K)
Oxygen	delta	moles	=	0.000127454	delta	grams	=	0.00407838
	G	=	-46.24	(J)	H	=	5.47	(J)	S	=	0.03	(J/K)	V	=	16.56	(cc)	Cp	=	0	(J/K)
**********----------**********
Title:	Dummy	Title
T	=	1280	(C)	P	=	1	(kbars)	log(10)	f	O2	=	-7.38	delta	HM	=	-5.5	NNO	=	-0.68	QFM	=	0	COH	=	2.26	IW	=	3.43
Constraint	Flags:	fO2	path	=	QFM	Fractionate	Solids
Liquid	mass	=	100.13	(gm)	density	=	2.61	(gm/cc)	viscosity	=	2.03	(log	10	poise)	(analysis	in	wt	%)
	G	=	-1.6727e+06	(J)	H	=	-1.23749e+06	(J)	S	=	280.21	(J/K)	V	=	38.34	(cc)	Cp	=	153.32	(J/K)
	SiO2	TiO2	Al2O3	Fe2O3	Cr2O3	FeO	MnO	MgO	NiO	CoO	CaO	Na2O	K2O	P2O5	H2O	CO2	SO3	Cl2O-1	F2O-1
	51.29	0.23	18	1.26	0	7.53	0.16	10.25	0	0	8.44	2.25	0.11	0	0.5	0	0	0	0
Total	solids	mass	=	0	(gm)	density	=	0	(gm/cc)
	G	=	0	(J)	H	=	0	(J)	S	=	0	(J/K)	V	=	0	(cc)	Cp	=	0	(J/K)
Summary	of	all	fractionated	phases:	(total	mass	=	0	grams)
Viscosity	of	the	System:	2.03	(log	10	poise)
System	mass	=	100.13	(gm)	density	=	2.61	(gm/cc)
	G	=	-1.6727e+06	(J)	H	=	-1.23749e+06	(J)	S	=	280.21	(J/K)	V	=	38.34	(cc)	Cp	=	153.32	(J/K)
Oxygen	delta	moles	=	0.000139504	delta	grams	=	0.00446395
	G	=	-50.25	(J)	H	=	5.93	(J)	S	=	0.04	(J/K)	V	=	18.01	(cc)	Cp	=	0.01	(J/K)
**********----------**********
Title:	Dummy	Title
T	=	1270	(C)	P	=	1	(kbars)	log(10)	f	O2	=	-7.48	delta	HM	=	-5.5	NNO	=	-0.68	QFM	=	0	COH	=	2.25	IW	=	3.44
Constraint	Flags:	fO2	path	=	QFM	Fractionate	Solids
Liquid	mass	=	99.62	(gm)	density	=	2.61	(gm/cc)	viscosity	=	2.09	(log	10	poise)	(analysis	in	wt	%)
	G	=	-1.66165e+06	(J)	H	=	-1.23296e+06	(J)	S	=	277.8	(J/K)	V	=	38.15	(cc)	Cp	=	152.42	(J/K)
	SiO2	TiO2	Al2O3	Fe2O3	Cr2O3	FeO	MnO	MgO	NiO	CoO	CaO	Na2O	K2O	P2O5	H2O	CO2	SO3	Cl2O-1	F2O-1
	51.34	0.23	18.09	1.26	0	7.51	0.16	10.06	0	0	8.48	2.26	0.11	0	0.5	0	0	0	0
olivine	mass	=	0.5	(gm)	density	=	3.22	(gm/cc)	(analysis	in	mole	%)
	(Ca0.00Mg0.87Fe''0.13Mn0.00Co0.00Ni0.00)2SiO4
	G	=	-8247.37	(J)	H	=	-6308.98	(J)	S	=	1.26	(J/K)	V	=	0.16	(cc)	Cp	=	0.64	(J/K)
	tephroite	fayalite	co-olivine	ni-olivine	monticellite	forsterite
	0.22	12.72	0	0	0.76	86.29
Total	solids	mass	=	0.5	(gm)	density	=	3.22	(gm/cc)
	G	=	-8247.37	(J)	H	=	-6308.98	(J)	S	=	1.26	(J/K)	V	=	0.16	(cc)	Cp	=	0.64	(J/K)
Summary	of	all	fractionated	phases:	(total	mass	=	0	grams)
Viscosity	of	the	System:	2.09	(log	10	poise)
System	mass	=	100.13	(gm)	density	=	2.61	(gm/cc)
	G	=	-1.66989e+06	(J)	H	=	-1.23926e+06	(J)	S	=	279.06	(J/K)	V	=	38.3	(cc)	Cp	=	153.05	(J/K)
Oxygen	delta	moles	=	0.000128289	delta	grams	=	0.0041051
	G	=	-45.88	(J)	H	=	5.41	(J)	S	=	0.03	(J/K)	V	=	16.46	(cc)	Cp	=	0	(J/K)
**********----------**********
Title:	Dummy	Title
T	=	1260	(C)	P	=	1	(kbars)	log(10)	f	O2	=	-7.58	delta	HM	=	-5.51	NNO	=	-0.68	QFM	=	0	COH	=	2.24	IW	=	3.45
Constraint	Flags:	fO2	path	=	QFM	Fractionate	Solids
Liquid	mass	=	98.58	(gm)	density	=	2.61	(gm/cc)	viscosity	=	2.17	(log	10	poise)	(analysis	in	wt	%)
	G	=	-1.64182e+06	(J)	H	=	-1.22191e+06	(J)	S	=	273.89	(J/K)	V	=	37.77	(cc)	Cp	=	150.54	(J/K)
	SiO2	TiO2	Al2O3	Fe2O3	Cr2O3	FeO	MnO	MgO	NiO	CoO	CaO	Na2O	K2O	P2O5	H2O	CO2	SO3	Cl2O-1	F2O-1
	51.46	0.23	18.28	1.26	0	7.46	0.16	9.68	0	0	8.57	2.28	0.11	0	0.51	0	0	0	0
olivine	mass	=	1.04	(gm)	density	=	3.23	(gm/cc)	(analysis	in	mole	%)
	(Ca0.00Mg0.87Fe''0.13Mn0.00Co0.00Ni0.00)2SiO4
	G	=	-17054.3	(J)	H	=	-13070.5	(J)	S	=	2.6	(J/K)	V	=	0.32	(cc)	Cp	=	1.32	(J/K)
	tephroite	fayalite	co-olivine	ni-olivine	monticellite	forsterite
	0.23	13.13	0	0	0.77	85.87
Total	solids	mass	=	1.04	(gm)	density	=	3.23	(gm/cc)
	G	=	-17054.3	(J)	H	=	-13070.5	(J)	S	=	2.6	(J/K)	V	=	0.32	(cc)	Cp	=	1.32	(J/K)
Summary	of	all	fractionated	phases:	(total	mass	=	0.5	grams)
olivine	mass	=	0.5	(gm)	density	=	3.22	(gm/cc)	(analysis	in	mole	%)
	(Ca0.00Mg0.87Fe''0.13Mn0.00Co0.00Ni0.00)2SiO4
	G	=	-8210.45	(J)	H	=	-6296.66	(J)	S	=	1.25	(J/K)	V	=	0.16	(cc)	Cp	=	0.64	(J/K)
	tephroite	fayalite	co-olivine	ni-olivine	monticellite	forsterite
	0.22	12.72	0	0	0.76	86.29
Viscosity	of	the	System:	2.19	(log	10	poise)
System	mass	=	100.12	(gm)	density	=	2.62	(gm/cc)
	G	=	-1.66709e+06	(J)	H	=	-1.24127e+06	(J)	S	=	277.74	(J/K)	V	=	38.25	(cc)	Cp	=	152.5	(J/K)
Oxygen	delta	moles	=	9.0236e-05	delta	grams	=	0.00288744
	G	=	-32.04	(J)	H	=	3.77	(J)	S	=	0.02	(J/K)	V	=	11.5	(cc)	Cp	=	0	(J/K)
**********----------**********
Title:	Dummy	Title
T	=	1250	(C)	P	=	1	(kbars)	log(10)	f	O2	=	-7.68	delta	HM	=	-5.51	NNO	=	-0.68	QFM	=	0	COH	=	2.23	IW	=	3.46
Constraint	Flags:	fO2	path	=	QFM	Fractionate	Solids
Liquid	mass	=	97.57	(gm)	density	=	2.61	(gm/cc)	viscosity	=	2.25	(log	10	poise)	(analysis	in	wt	%)
	G	=	-1.62277e+06	(J)	H	=	-1.21135e+06	(J)	S	=	270.11	(J/K)	V	=	37.41	(cc)	Cp	=	148.75	(J/K)
	SiO2	TiO2	Al2O3	Fe2O3	Cr2O3	FeO	MnO	MgO	NiO	CoO	CaO	Na2O	K2O	P2O5	H2O	CO2	SO3	Cl2O-1	F2O-1
	51.58	0.24	18.47	1.26	0	7.42	0.16	9.3	0	0	8.65	2.31	0.11	0	0.51	0	0	0	0
olivine	mass	=	1	(gm)	density	=	3.23	(gm/cc)	(analysis	in	mole	%)
	(Ca0.00Mg0.86Fe''0.14Mn0.00Co0.00Ni0.00)2SiO4
	G	=	-16322.2	(J)	H	=	-12532.6	(J)	S	=	2.49	(J/K)	V	=	0.31	(cc)	Cp	=	1.27	(J/K)
	tephroite	fayalite	co-olivine	ni-olivine	monticellite	forsterite
	0.24	13.54	0	0	0.79	85.43
Total	solids	mass	=	1	(gm)	density	=	3.23	(gm/cc)
	G	=	-16322.2	(J)	H	=	-12532.6	(J)	S	=	2.49	(J/K)	V	=	0.31	(cc)	Cp	=	1.27	(J/K)
Summary	of	all	fractionated	phases:	(total	mass	=	1.54	grams)
olivine	mass	=	1.54	(gm)	density	=	3.23	(gm/cc)	(analysis	in	mole	%)
	(Ca0.00Mg0.87Fe''0.13Mn0.00Co0.00Ni0.00)2SiO4
	G	=	-25202	(J)	H	=	-19368	(J)	S	=	3.83	(J/K)	V	=	0.48	(cc)	Cp	=	1.96	(J/K)
	tephroite	fayalite	co-olivine	ni-olivine	monticellite	forsterite
	0.23	13	0	0	0.77	86.01
Viscosity	of	the	System:	2.28	(log	10	poise)
System	mass	=	100.12	(gm)	density	=	2.62	(gm/cc)
	G	=	-1.6643e+06	(J)	H	=	-1.24325e+06	(J)	S	=	276.43	(J/K)	V	=	38.2	(cc)	Cp	=	151.97	(J/K)
Oxygen	delta	moles	=	5.29372e-05	delta	grams	=	0.00169393
	G	=	-18.66	(J)	H	=	2.19	(J)	S	=	0.01	(J/K)	V	=	6.7	(cc)	Cp	=	0	(J/K)
**********----------**********
Title:	Dummy	Title
T	=	1240	(C)	P	=	1	(kbars)	log(10)	f	O2	=	-7.79	delta	HM	=	-5.51	NNO	=	-0.67	QFM	=	0	COH	=	2.22	IW	=	3.47
Constraint	Flags:	fO2	path	=	QFM	Fractionate	Solids
Liquid	mass	=	96.61	(gm)	density	=	2.61	(gm/cc)	viscosity	=	2.33	(log	10	poise)	(analysis	in	wt	%)
	G	=	-1.60445e+06	(J)	H	=	-1.20127e+06	(J)	S	=	266.46	(J/K)	V	=	37.06	(cc)	Cp	=	147.02	(J/K)
	SiO2	TiO2	Al2O3	Fe2O3	Cr2O3	FeO	MnO	MgO	NiO	CoO	CaO	Na2O	K2O	P2O5	H2O	CO2	SO3	Cl2O-1	F2O-1
	51.69	0.24	18.65	1.26	0	7.37	0.16	8.93	0	0	8.74	2.33	0.11	0	0.52	0	0	0	0
olivine	mass	=	0.97	(gm)	density	=	3.24	(gm/cc)	(analysis	in	mole	%)
	(Ca0.00Mg0.86Fe''0.14Mn0.00Co0.00Ni0.00)2SiO4
	G	=	-15626.2	(J)	H	=	-12020.3	(J)	S	=	2.38	(J/K)	V	=	0.3	(cc)	Cp	=	1.22	(J/K)
	tephroite	fayalite	co-olivine	ni-olivine	monticellite	forsterite
	0.24	13.98	0	0	0.81	84.98
Total	solids	mass	=	0.97	(gm)	density	=	3.24	(gm/cc)
	G	=	-15626.2	(J)	H	=	-12020.3	(J)	S	=	2.38	(J/K)	V	=	0.3	(cc)	Cp	=	1.22	(J/K)
Summary	of	all	fractionated	phases:	(total	mass	=	2.55	grams)
olivine	mass	=	2.55	(gm)	density	=	3.23	(gm/cc)	(analysis	in	mole	%)
	(Ca0.00Mg0.87Fe''0.13Mn0.00Co0.00Ni0.00)2SiO4
	G	=	-41436.9	(J)	H	=	-31914.2	(J)	S	=	6.29	(J/K)	V	=	0.79	(cc)	Cp	=	3.22	(J/K)
	tephroite	fayalite	co-olivine	ni-olivine	monticellite	forsterite
	0.23	13.21	0	0	0.78	85.78
Viscosity	of	the	System:	2.38	(log	10	poise)
System	mass	=	100.12	(gm)	density	=	2.62	(gm/cc)
	G	=	-1.66152e+06	(J)	H	=	-1.2452e+06	(J)	S	=	275.13	(J/K)	V	=	38.15	(cc)	Cp	=	151.46	(J/K)
Oxygen	delta	moles	=	1.63563e-05	delta	grams	=	0.000523384
	G	=	-5.72	(J)	H	=	0.67	(J)	S	=	0	(J/K)	V	=	2.06	(cc)	Cp	=	0	(J/K)
**********----------**********
Title:	Dummy	Title
T	=	1230	(C)	P	=	1	(kbars)	log(10)	f	O2	=	-7.9	delta	HM	=	-5.51	NNO	=	-0.67	QFM	=	0	COH	=	2.21	IW	=	3.48
Constraint	Flags:	fO2	path	=	QFM	Fractionate	Solids
Liquid	mass	=	95.68	(gm)	density	=	2.61	(gm/cc)	viscosity	=	2.41	(log	10	poise)	(analysis	in	wt	%)
	G	=	-1.58683e+06	(J)	H	=	-1.19163e+06	(J)	S	=	262.92	(J/K)	V	=	36.72	(cc)	Cp	=	145.37	(J/K)
	SiO2	TiO2	Al2O3	Fe2O3	Cr2O3	FeO	MnO	MgO	NiO	CoO	CaO	Na2O	K2O	P2O5	H2O	CO2	SO3	Cl2O-1	F2O-1
	51.8	0.24	18.83	1.26	0	7.32	0.16	8.58	0	0	8.82	2.35	0.11	0	0.52	0	0	0	0
olivine	mass	=	0.93	(gm)	density	=	3.25	(gm/cc)	(analysis	in	mole	%)
	(Ca0.00Mg0.85Fe''0.14Mn0.00Co0.00Ni0.00)2SiO4
	G	=	-14964.4	(J)	H	=	-11532.2	(J)	S	=	2.28	(J/K)	V	=	0.29	(cc)	Cp	=	1.17	(J/K)
	tephroite	fayalite	co-olivine	ni-olivine	monticellite	forsterite
	0.25	14.42	0	0	0.82	84.51
Total	solids	mass	=	0.93	(gm)	density	=	3.25	(gm/cc)
	G	=	-14964.4	(J)	H	=	-11532.2	(J)	S	=	2.28	(J/K)	V	=	0.29	(cc)	Cp	=	1.17	(J/K)
Summary	of	all	fractionated	phases:	(total	mass	=	3.51	grams)
olivine	mass	=	3.51	(gm)	density	=	3.23	(gm/cc)	(analysis	in	mole	%)
	(Ca0.00Mg0.86Fe''0.13Mn0.00Co0.00Ni0.00)2SiO4
	G	=	-56952.3	(J)	H	=	-43960.1	(J)	S	=	8.64	(J/K)	V	=	1.09	(cc)	Cp	=	4.43	(J/K)
	tephroite	fayalite	co-olivine	ni-olivine	monticellite	forsterite
	0.23	13.42	0	0	0.78	85.56
Viscosity	of	the	System:	2.48	(log	10	poise)
System	mass	=	100.12	(gm)	density	=	2.63	(gm/cc)
	G	=	-1.65875e+06	(J)	H	=	-1.24712e+06	(J)	S	=	273.84	(J/K)	V	=	38.1	(cc)	Cp	=	150.97	(J/K)
Oxygen	delta	moles	=	-1.95437e-05	delta	grams	=	-0.000625374
	G	=	6.79	(J)	H	=	-0.8	(J)	S	=	-0.01	(J/K)	V	=	-2.44	(cc)	Cp	=	0	(J/K)
**********----------**********
Title:	Dummy	Title
T	=	1220	(C)	P	=	1	(kbars)	log(10)	f	O2	=	-8.01	delta	HM	=	-5.51	NNO	=	-0.67	QFM	=	0	COH	=	2.2	IW	=	3.5
Constraint	Flags:	fO2	path	=	QFM	Fractionate	Solids
Liquid	mass	=	94.79	(gm)	density	=	2.6	(gm/cc)	viscosity	=	2.49	(log	10	poise)	(analysis	in	wt	%)
	G	=	-1.56988e+06	(J)	H	=	-1.18242e+06	(J)	S	=	259.49	(J/K)	V	=	36.4	(cc)	Cp	=	143.78	(J/K)
	SiO2	TiO2	Al2O3	Fe2O3	Cr2O3	FeO	MnO	MgO	NiO	CoO	CaO	Na2O	K2O	P2O5	H2O	CO2	SO3	Cl2O-1	F2O-1
	51.92	0.24	19.01	1.26	0	7.26	0.16	8.23	0	0	8.9	2.37	0.12	0	0.53	0	0	0	0
olivine	mass	=	0.89	(gm)	density	=	3.25	(gm/cc)	(analysis	in	mole	%)
	(Ca0.00Mg0.85Fe''0.15Mn0.00Co0.00Ni0.00)2SiO4
	G	=	-14334.9	(J)	H	=	-11067	(J)	S	=	2.19	(J/K)	V	=	0.27	(cc)	Cp	=	1.12	(J/K)
	tephroite	fayalite	co-olivine	ni-olivine	monticellite	forsterite
	0.26	14.89	0	0	0.84	84.02
Total	solids	mass	=	0.89	(gm)	density	=	3.25	(gm/cc)
	G	=	-14334.9	(J)	H	=	-11067	(J)	S	=	2.19	(J/K)	V	=	0.27	(cc)	Cp	=	1.12	(J/K)
Summary	of	all	fractionated	phases:	(total	mass	=	4.44	grams)
olivine	mass	=	4.44	(gm)	density	=	3.24	(gm/cc)	(analysis	in	mole	%)
	(Ca0.00Mg0.86Fe''0.14Mn0.00Co0.00Ni0.00)2SiO4
	G	=	-71783.5	(J)	H	=	-55529.6	(J)	S	=	10.89	(J/K)	V	=	1.37	(cc)	Cp	=	5.59	(J/K)
	tephroite	fayalite	co-olivine	ni-olivine	monticellite	forsterite
	0.24	13.63	0	0	0.79	85.34
Viscosity	of	the	System:	2.57	(log	10	poise)
System	mass	=	100.12	(gm)	density	=	2.63	(gm/cc)
	G	=	-1.656e+06	(J)	H	=	-1.24902e+06	(J)	S	=	272.56	(J/K)	V	=	38.05	(cc)	Cp	=	150.49	(J/K)
Oxygen	delta	moles	=	-5.48006e-05	delta	grams	=	-0.00175355
	G	=	18.89	(J)	H	=	-2.21	(J)	S	=	-0.01	(J/K)	V	=	-6.8	(cc)	Cp	=	0	(J/K)
**********----------**********
Title:	Dummy	Title
T	=	1210	(C)	P	=	1	(kbars)	log(10)	f	O2	=	-8.12	delta	HM	=	-5.52	NNO	=	-0.67	QFM	=	0	COH	=	2.19	IW	=	3.51
Constraint	Flags:	fO2	path	=	QFM	Fractionate	Solids
Liquid	mass	=	93.93	(gm)	density	=	2.6	(gm/cc)	viscosity	=	2.58	(log	10	poise)	(analysis	in	wt	%)
	G	=	-1.55356e+06	(J)	H	=	-1.17362e+06	(J)	S	=	256.17	(J/K)	V	=	36.09	(cc)	Cp	=	142.26	(J/K)
	SiO2	TiO2	Al2O3	Fe2O3	Cr2O3	FeO	MnO	MgO	NiO	CoO	CaO	Na2O	K2O	P2O5	H2O	CO2	SO3	Cl2O-1	F2O-1
	52.03	0.24	19.18	1.26	0	7.2	0.16	7.9	0	0	8.98	2.4	0.12	0	0.53	0	0	0	0
olivine	mass	=	0.86	(gm)	density	=	3.26	(gm/cc)	(analysis	in	mole	%)
	(Ca0.00Mg0.84Fe''0.15Mn0.00Co0.00Ni0.00)2SiO4
	G	=	-13736.2	(J)	H	=	-10623.7	(J)	S	=	2.1	(J/K)	V	=	0.26	(cc)	Cp	=	1.08	(J/K)
	tephroite	fayalite	co-olivine	ni-olivine	monticellite	forsterite
	0.26	15.37	0	0	0.85	83.52
Total	solids	mass	=	0.86	(gm)	density	=	3.26	(gm/cc)
	G	=	-13736.2	(J)	H	=	-10623.7	(J)	S	=	2.1	(J/K)	V	=	0.26	(cc)	Cp	=	1.08	(J/K)
Summary	of	all	fractionated	phases:	(total	mass	=	5.33	grams)
olivine	mass	=	5.33	(gm)	density	=	3.24	(gm/cc)	(analysis	in	mole	%)
	(Ca0.00Mg0.86Fe''0.14Mn0.00Co0.00Ni0.00)2SiO4
	G	=	-85963.9	(J)	H	=	-66645.1	(J)	S	=	13.03	(J/K)	V	=	1.64	(cc)	Cp	=	6.7	(J/K)
	tephroite	fayalite	co-olivine	ni-olivine	monticellite	forsterite
	0.24	13.84	0	0	0.8	85.12
Viscosity	of	the	System:	2.67	(log	10	poise)
System	mass	=	100.12	(gm)	density	=	2.63	(gm/cc)
	G	=	-1.65326e+06	(J)	H	=	-1.25089e+06	(J)	S	=	271.29	(J/K)	V	=	38	(cc)	Cp	=	150.03	(J/K)
Oxygen	delta	moles	=	-8.94534e-05	delta	grams	=	-0.0028624
	G	=	30.61	(J)	H	=	-3.58	(J)	S	=	-0.02	(J/K)	V	=	-11.03	(cc)	Cp	=	0	(J/K)
**********----------**********
Title:	Dummy	Title
T	=	1200	(C)	P	=	1	(kbars)	log(10)	f	O2	=	-8.23	delta	HM	=	-5.52	NNO	=	-0.66	QFM	=	0	COH	=	2.18	IW	=	3.52
Constraint	Flags:	fO2	path	=	QFM	Fractionate	Solids
Liquid	mass	=	93.1	(gm)	density	=	2.6	(gm/cc)	viscosity	=	2.66	(log	10	poise)	(analysis	in	wt	%)
	G	=	-1.53784e+06	(J)	H	=	-1.16519e+06	(J)	S	=	252.96	(J/K)	V	=	35.79	(cc)	Cp	=	136.92	(J/K)
	SiO2	TiO2	Al2O3	Fe2O3	Cr2O3	FeO	MnO	MgO	NiO	CoO	CaO	Na2O	K2O	P2O5	H2O	CO2	SO3	Cl2O-1	F2O-1
	52.14	0.25	19.36	1.26	0	7.15	0.15	7.57	0	0	9.05	2.42	0.12	0	0.54	0	0	0	0
olivine	mass	=	0.83	(gm)	density	=	3.27	(gm/cc)	(analysis	in	mole	%)
	(Ca0.00Mg0.84Fe''0.16Mn0.00Co0.00Ni0.00)2SiO4
	G	=	-13166.7	(J)	H	=	-10201.2	(J)	S	=	2.01	(J/K)	V	=	0.25	(cc)	Cp	=	1.03	(J/K)
	tephroite	fayalite	co-olivine	ni-olivine	monticellite	forsterite
	0.27	15.87	0	0	0.87	82.99
Total	solids	mass	=	0.83	(gm)	density	=	3.27	(gm/cc)
	G	=	-13166.7	(J)	H	=	-10201.2	(J)	S	=	2.01	(J/K)	V	=	0.25	(cc)	Cp	=	1.03	(J/K)
Summary	of	all	fractionated	phases:	(total	mass	=	6.19	grams)
olivine	mass	=	6.19	(gm)	density	=	3.25	(gm/cc)	(analysis	in	mole	%)
	(Ca0.00Mg0.86Fe''0.14Mn0.00Co0.00Ni0.00)2SiO4
	G	=	-99525.2	(J)	H	=	-77327.9	(J)	S	=	15.07	(J/K)	V	=	1.91	(cc)	Cp	=	7.77	(J/K)
	tephroite	fayalite	co-olivine	ni-olivine	monticellite	forsterite
	0.24	14.05	0	0	0.81	84.9
Viscosity	of	the	System:	2.77	(log	10	poise)
System	mass	=	100.12	(gm)	density	=	2.64	(gm/cc)
	G	=	-1.65053e+06	(J)	H	=	-1.25272e+06	(J)	S	=	270.04	(J/K)	V	=	37.95	(cc)	Cp	=	145.73	(J/K)
Oxygen	delta	moles	=	-0.000123542	delta	grams	=	-0.0039532
	G	=	41.95	(J)	H	=	-4.89	(J)	S	=	-0.03	(J/K)	V	=	-15.13	(cc)	Cp	=	0	(J/K)
**********----------**********
Title:	Dummy	Title
T	=	1190	(C)	P	=	1	(kbars)	log(10)	f	O2	=	-8.34	delta	HM	=	-5.52	NNO	=	-0.66	QFM	=	0	COH	=	2.17	IW	=	3.53
Constraint	Flags:	fO2	path	=	QFM	Fractionate	Solids
Liquid	mass	=	86.7	(gm)	density	=	2.6	(gm/cc)	viscosity	=	2.76	(log	10	poise)	(analysis	in	wt	%)
	G	=	-1.42739e+06	(J)	H	=	-1.08366e+06	(J)	S	=	234.92	(J/K)	V	=	33.4	(cc)	Cp	=	126.95	(J/K)
	SiO2	TiO2	Al2O3	Fe2O3	Cr2O3	FeO	MnO	MgO	NiO	CoO	CaO	Na2O	K2O	P2O5	H2O	CO2	SO3	Cl2O-1	F2O-1
	52.62	0.27	19.06	1.31	0	7.36	0.16	7.16	0	0	8.88	2.48	0.13	0	0.58	0	0	0	0
olivine	mass	=	1.92	(gm)	density	=	3.28	(gm/cc)	(analysis	in	mole	%)
	(Ca0.00Mg0.83Fe''0.17Mn0.00Co0.00Ni0.00)2SiO4
	G	=	-30203.7	(J)	H	=	-23423.7	(J)	S	=	4.63	(J/K)	V	=	0.58	(cc)	Cp	=	2.38	(J/K)
	tephroite	fayalite	co-olivine	ni-olivine	monticellite	forsterite
	0.29	16.88	0	0	0.87	81.96
feldspar	mass	=	4.48	(gm)	density	=	2.67	(gm/cc)	(analysis	in	mole	%)
	K0.00Na0.20Ca0.80Al1.80Si2.20O8
	G	=	-77673.1	(J)	H	=	-61726.3	(J)	S	=	10.9	(J/K)	V	=	1.67	(cc)	Cp	=	5.51	(J/K)
	albite	anorthite	sanidine
	20.29	79.66	0.05
Total	solids	mass	=	6.39	(gm)	density	=	2.83	(gm/cc)
	G	=	-107877	(J)	H	=	-85150	(J)	S	=	15.53	(J/K)	V	=	2.26	(cc)	Cp	=	7.89	(J/K)
Summary	of	all	fractionated	phases:	(total	mass	=	7.02	grams)
olivine	mass	=	7.02	(gm)	density	=	3.25	(gm/cc)	(analysis	in	mole	%)
	(Ca0.00Mg0.85Fe''0.14Mn0.00Co0.00Ni0.00)2SiO4
	G	=	-112498	(J)	H	=	-87598.4	(J)	S	=	17.02	(J/K)	V	=	2.16	(cc)	Cp	=	8.79	(J/K)
	tephroite	fayalite	co-olivine	ni-olivine	monticellite	forsterite
	0.25	14.26	0	0	0.81	84.68
Viscosity	of	the	System:	2.99	(log	10	poise)
System	mass	=	100.11	(gm)	density	=	2.65	(gm/cc)
	G	=	-1.64776e+06	(J)	H	=	-1.25641e+06	(J)	S	=	267.47	(J/K)	V	=	37.82	(cc)	Cp	=	143.64	(J/K)
Oxygen	delta	moles	=	-0.000261154	delta	grams	=	-0.00835661
	G	=	88.01	(J)	H	=	-10.25	(J)	S	=	-0.07	(J/K)	V	=	-31.77	(cc)	Cp	=	-0.01	(J/K)
**********----------**********
Title:	Dummy	Title
T	=	1180	(C)	P	=	1	(kbars)	log(10)	f	O2	=	-8.45	delta	HM	=	-5.52	NNO	=	-0.66	QFM	=	0	COH	=	2.16	IW	=	3.54
Constraint	Flags:	fO2	path	=	QFM	Fractionate	Solids
Liquid	mass	=	77.71	(gm)	density	=	2.59	(gm/cc)	viscosity	=	2.84	(log	10	poise)	(analysis	in	wt	%)
	G	=	-1.2729e+06	(J)	H	=	-967540	(J)	S	=	210.14	(J/K)	V	=	29.99	(cc)	Cp	=	113.21	(J/K)
	SiO2	TiO2	Al2O3	Fe2O3	Cr2O3	FeO	MnO	MgO	NiO	CoO	CaO	Na2O	K2O	P2O5	H2O	CO2	SO3	Cl2O-1	F2O-1
	53.05	0.3	18.6	1.38	0	7.79	0.17	6.74	0	0	8.61	2.57	0.14	0	0.64	0	0	0	0
olivine	mass	=	0.85	(gm)	density	=	3.3	(gm/cc)	(analysis	in	mole	%)
	(Ca0.00Mg0.81Fe''0.18Mn0.00Co0.00Ni0.00)2SiO4
	G	=	-13178.5	(J)	H	=	-10225.3	(J)	S	=	2.03	(J/K)	V	=	0.26	(cc)	Cp	=	1.04	(J/K)
	tephroite	fayalite	co-olivine	ni-olivine	monticellite	forsterite
	0.34	18.2	0	0	0.87	80.59
orthopyroxene	mass	=	2.08	(gm)	density	=	3.23	(gm/cc)	(analysis	in	mole	%)
	opx	Na0.00Ca0.05Fe''0.32Mg1.55Fe'''0.02Ti0.00Al0.13Si1.92O6
	G	=	-33703.2	(J)	H	=	-26392.9	(J)	S	=	5.03	(J/K)	V	=	0.64	(cc)	Cp	=	2.63	(J/K)
	diopside	clinoenstatit	hedenbergite	alumino-buffo	buffonite	essenite	jadeite
	-33.98	94.56	31.76	5.37	-5.19	7.38	0.12
feldspar	mass	=	6.07	(gm)	density	=	2.67	(gm/cc)	(analysis	in	mole	%)
	K0.00Na0.21Ca0.78Al1.78Si2.22O8
	G	=	-105268	(J)	H	=	-83828.4	(J)	S	=	14.75	(J/K)	V	=	2.27	(cc)	Cp	=	7.47	(J/K)
	albite	anorthite	sanidine
	21.45	78.49	0.06
Total	solids	mass	=	9	(gm)	density	=	2.84	(gm/cc)
	G	=	-152150	(J)	H	=	-120447	(J)	S	=	21.82	(J/K)	V	=	3.17	(cc)	Cp	=	11.15	(J/K)
Summary	of	all	fractionated	phases:	(total	mass	=	13.41	grams)
olivine	mass	=	8.93	(gm)	density	=	3.26	(gm/cc)	(analysis	in	mole	%)
	(Ca0.00Mg0.85Fe''0.15Mn0.00Co0.00Ni0.00)2SiO4
	G	=	-142462	(J)	H	=	-111115	(J)	S	=	21.57	(J/K)	V	=	2.74	(cc)	Cp	=	11.16	(J/K)
	tephroite	fayalite	co-olivine	ni-olivine	monticellite	forsterite
	0.26	14.82	0	0	0.83	84.1
feldspar	mass	=	4.47	(gm)	density	=	2.67	(gm/cc)	(analysis	in	mole	%)
	K0.00Na0.20Ca0.80Al1.80Si2.20O8
	G	=	-77516.7	(J)	H	=	-61743.4	(J)	S	=	10.85	(J/K)	V	=	1.67	(cc)	Cp	=	5.5	(J/K)
	albite	anorthite	sanidine
	20.29	79.66	0.05
Viscosity	of	the	System:	3.29	(log	10	poise)
System	mass	=	100.11	(gm)	density	=	2.66	(gm/cc)
	G	=	-1.64503e+06	(J)	H	=	-1.26084e+06	(J)	S	=	264.38	(J/K)	V	=	37.57	(cc)	Cp	=	141.02	(J/K)
Oxygen	delta	moles	=	-0.000388742	delta	grams	=	-0.0124393
	G	=	130	(J)	H	=	-15.11	(J)	S	=	-0.1	(J/K)	V	=	-46.97	(cc)	Cp	=	-0.01	(J/K)
**********----------**********
Title:	Dummy	Title
T	=	1170	(C)	P	=	1	(kbars)	log(10)	f	O2	=	-8.57	delta	HM	=	-5.53	NNO	=	-0.66	QFM	=	0	COH	=	2.15	IW	=	3.55
Constraint	Flags:	fO2	path	=	QFM	Fractionate	Solids
Liquid	mass	=	68.91	(gm)	density	=	2.59	(gm/cc)	viscosity	=	2.9	(log	10	poise)	(analysis	in	wt	%)
	G	=	-1.1226e+06	(J)	H	=	-854022	(J)	S	=	186.11	(J/K)	V	=	26.65	(cc)	Cp	=	99.88	(J/K)
	SiO2	TiO2	Al2O3	Fe2O3	Cr2O3	FeO	MnO	MgO	NiO	CoO	CaO	Na2O	K2O	P2O5	H2O	CO2	SO3	Cl2O-1	F2O-1
	53.34	0.33	18.18	1.47	0	8.28	0.2	6.25	0	0	8.37	2.7	0.16	0	0.73	0	0	0	0
orthopyroxene	mass	=	3.24	(gm)	density	=	3.25	(gm/cc)	(analysis	in	mole	%)
	opx	Na0.00Ca0.06Fe''0.34Mg1.52Fe'''0.02Ti0.00Al0.12Si1.93O6
	G	=	-52079.6	(J)	H	=	-40830.9	(J)	S	=	7.79	(J/K)	V	=	1	(cc)	Cp	=	4.08	(J/K)
	diopside	clinoenstatit	hedenbergite	alumino-buffo	buffonite	essenite	jadeite
	-36.15	94.28	34.38	5.15	-4.96	7.19	0.12
feldspar	mass	=	5.56	(gm)	density	=	2.67	(gm/cc)	(analysis	in	mole	%)
	K0.00Na0.23Ca0.77Al1.77Si2.23O8
	G	=	-96181.8	(J)	H	=	-76752.7	(J)	S	=	13.46	(J/K)	V	=	2.08	(cc)	Cp	=	6.83	(J/K)
	albite	anorthite	sanidine
	22.52	77.41	0.07
Total	solids	mass	=	8.79	(gm)	density	=	2.86	(gm/cc)
	G	=	-148261	(J)	H	=	-117584	(J)	S	=	21.26	(J/K)	V	=	3.08	(cc)	Cp	=	10.91	(J/K)
Summary	of	all	fractionated	phases:	(total	mass	=	22.4	grams)
olivine	mass	=	9.78	(gm)	density	=	3.26	(gm/cc)	(analysis	in	mole	%)
	(Ca0.00Mg0.85Fe''0.15Mn0.00Co0.00Ni0.00)2SiO4
	G	=	-155381	(J)	H	=	-121444	(J)	S	=	23.52	(J/K)	V	=	3	(cc)	Cp	=	12.19	(J/K)
	tephroite	fayalite	co-olivine	ni-olivine	monticellite	forsterite
	0.26	15.11	0	0	0.83	83.8
orthopyroxene	mass	=	2.08	(gm)	density	=	3.24	(gm/cc)	(analysis	in	mole	%)
	opx	Na0.00Ca0.05Fe''0.32Mg1.55Fe'''0.02Ti0.00Al0.13Si1.92O6
	G	=	-33618.7	(J)	H	=	-26392.2	(J)	S	=	5.01	(J/K)	V	=	0.64	(cc)	Cp	=	2.62	(J/K)
	diopside	clinoenstatit	hedenbergite	alumino-buffo	buffonite	essenite	jadeite
	-33.98	94.56	31.76	5.37	-5.19	7.38	0.12
feldspar	mass	=	10.55	(gm)	density	=	2.67	(gm/cc)	(analysis	in	mole	%)
	K0.00Na0.21Ca0.79Al1.79Si2.21O8
	G	=	-182481	(J)	H	=	-145664	(J)	S	=	25.51	(J/K)	V	=	3.94	(cc)	Cp	=	12.96	(J/K)
	albite	anorthite	sanidine
	20.96	78.99	0.06
Viscosity	of	the	System:	3.63	(log	10	poise)
System	mass	=	100.11	(gm)	density	=	2.68	(gm/cc)
	G	=	-1.64235e+06	(J)	H	=	-1.26511e+06	(J)	S	=	261.4	(J/K)	V	=	37.3	(cc)	Cp	=	138.56	(J/K)
Oxygen	delta	moles	=	-0.000490688	delta	grams	=	-0.0157014
	G	=	162.83	(J)	H	=	-18.9	(J)	S	=	-0.13	(J/K)	V	=	-58.88	(cc)	Cp	=	-0.02	(J/K)
**********----------**********
Title:	Dummy	Title
T	=	1160	(C)	P	=	1	(kbars)	log(10)	f	O2	=	-8.69	delta	HM	=	-5.53	NNO	=	-0.65	QFM	=	0	COH	=	2.14	IW	=	3.57
Constraint	Flags:	fO2	path	=	QFM	Fractionate	Solids
Liquid	mass	=	61.92	(gm)	density	=	2.58	(gm/cc)	viscosity	=	2.95	(log	10	poise)	(analysis	in	wt	%)
	G	=	-1.00336e+06	(J)	H	=	-764027	(J)	S	=	166.99	(J/K)	V	=	23.99	(cc)	Cp	=	89.31	(J/K)
	SiO2	TiO2	Al2O3	Fe2O3	Cr2O3	FeO	MnO	MgO	NiO	CoO	CaO	Na2O	K2O	P2O5	H2O	CO2	SO3	Cl2O-1	F2O-1
	53.63	0.37	17.77	1.56	0	8.75	0.22	5.79	0	0	8.13	2.81	0.17	0	0.81	0	0	0	0
orthopyroxene	mass	=	2.56	(gm)	density	=	3.26	(gm/cc)	(analysis	in	mole	%)
	opx	Na0.00Ca0.06Fe''0.37Mg1.50Fe'''0.02Ti0.00Al0.12Si1.93O6
	G	=	-40939.7	(J)	H	=	-32134.3	(J)	S	=	6.14	(J/K)	V	=	0.79	(cc)	Cp	=	3.21	(J/K)
	diopside	clinoenstatit	hedenbergite	alumino-buffo	buffonite	essenite	jadeite
	-38.4	94.01	37.05	4.95	-4.75	7.02	0.13
feldspar	mass	=	4.43	(gm)	density	=	2.67	(gm/cc)	(analysis	in	mole	%)
	K0.00Na0.24Ca0.76Al1.76Si2.24O8
	G	=	-76489.6	(J)	H	=	-61165.9	(J)	S	=	10.69	(J/K)	V	=	1.66	(cc)	Cp	=	5.44	(J/K)
	albite	anorthite	sanidine
	23.56	76.36	0.08
Total	solids	mass	=	6.99	(gm)	density	=	2.86	(gm/cc)
	G	=	-117429	(J)	H	=	-93300.2	(J)	S	=	16.84	(J/K)	V	=	2.45	(cc)	Cp	=	8.65	(J/K)
Summary	of	all	fractionated	phases:	(total	mass	=	31.19	grams)
olivine	mass	=	9.78	(gm)	density	=	3.27	(gm/cc)	(analysis	in	mole	%)
	(Ca0.00Mg0.85Fe''0.15Mn0.00Co0.00Ni0.00)2SiO4
	G	=	-155147	(J)	H	=	-121566	(J)	S	=	23.43	(J/K)	V	=	2.99	(cc)	Cp	=	12.18	(J/K)
	tephroite	fayalite	co-olivine	ni-olivine	monticellite	forsterite
	0.26	15.11	0	0	0.83	83.8
orthopyroxene	mass	=	5.31	(gm)	density	=	3.24	(gm/cc)	(analysis	in	mole	%)
	opx	Na0.00Ca0.05Fe''0.33Mg1.54Fe'''0.02Ti0.00Al0.13Si1.93O6
	G	=	-85536.3	(J)	H	=	-67263.1	(J)	S	=	12.75	(J/K)	V	=	1.64	(cc)	Cp	=	6.69	(J/K)
	diopside	clinoenstatit	hedenbergite	alumino-buffo	buffonite	essenite	jadeite
	-35.3	94.39	33.35	5.23	-5.05	7.26	0.12
feldspar	mass	=	16.1	(gm)	density	=	2.67	(gm/cc)	(analysis	in	mole	%)
	K0.00Na0.21Ca0.78Al1.78Si2.22O8
	G	=	-278227	(J)	H	=	-222576	(J)	S	=	38.83	(J/K)	V	=	6.02	(cc)	Cp	=	19.77	(J/K)
	albite	anorthite	sanidine
	21.5	78.44	0.06
Viscosity	of	the	System:	4.02	(log	10	poise)
System	mass	=	100.1	(gm)	density	=	2.7	(gm/cc)
	G	=	-1.63969e+06	(J)	H	=	-1.26873e+06	(J)	S	=	258.84	(J/K)	V	=	37.09	(cc)	Cp	=	136.6	(J/K)
Oxygen	delta	moles	=	-0.000579363	delta	grams	=	-0.0185389
	G	=	190.77	(J)	H	=	-22.1	(J)	S	=	-0.15	(J/K)	V	=	-69.03	(cc)	Cp	=	-0.02	(J/K)
**********----------**********
Title:	Dummy	Title
T	=	1150	(C)	P	=	1	(kbars)	log(10)	f	O2	=	-8.81	delta	HM	=	-5.53	NNO	=	-0.65	QFM	=	0	COH	=	2.13	IW	=	3.58
Constraint	Flags:	fO2	path	=	QFM	Fractionate	Solids
Liquid	mass	=	56.23	(gm)	density	=	2.58	(gm/cc)	viscosity	=	3.01	(log	10	poise)	(analysis	in	wt	%)
	G	=	-906461	(J)	H	=	-690958	(J)	S	=	151.43	(J/K)	V	=	21.82	(cc)	Cp	=	80.73	(J/K)
	SiO2	TiO2	Al2O3	Fe2O3	Cr2O3	FeO	MnO	MgO	NiO	CoO	CaO	Na2O	K2O	P2O5	H2O	CO2	SO3	Cl2O-1	F2O-1
	53.9	0.4	17.38	1.64	0	9.18	0.24	5.36	0	0	7.91	2.92	0.19	0	0.89	0	0	0	0
orthopyroxene	mass	=	2.08	(gm)	density	=	3.27	(gm/cc)	(analysis	in	mole	%)
	opx	Na0.00Ca0.06Fe''0.40Mg1.47Fe'''0.02Ti0.00Al0.12Si1.93O6
	G	=	-32975.9	(J)	H	=	-25913	(J)	S	=	4.96	(J/K)	V	=	0.64	(cc)	Cp	=	2.6	(J/K)
	diopside	clinoenstatit	hedenbergite	alumino-buffo	buffonite	essenite	jadeite
	-40.75	93.75	39.79	4.76	-4.56	6.88	0.13
feldspar	mass	=	3.61	(gm)	density	=	2.67	(gm/cc)	(analysis	in	mole	%)
	K0.00Na0.25Ca0.75Al1.75Si2.25O8
	G	=	-62296.1	(J)	H	=	-49920.1	(J)	S	=	8.7	(J/K)	V	=	1.35	(cc)	Cp	=	4.43	(J/K)
	albite	anorthite	sanidine
	24.58	75.32	0.09
Total	solids	mass	=	5.69	(gm)	density	=	2.86	(gm/cc)
	G	=	-95272	(J)	H	=	-75833.1	(J)	S	=	13.66	(J/K)	V	=	1.99	(cc)	Cp	=	7.03	(J/K)
Summary	of	all	fractionated	phases:	(total	mass	=	38.17	grams)
olivine	mass	=	9.78	(gm)	density	=	3.27	(gm/cc)	(analysis	in	mole	%)
	(Ca0.00Mg0.85Fe''0.15Mn0.00Co0.00Ni0.00)2SiO4
	G	=	-154913	(J)	H	=	-121687	(J)	S	=	23.35	(J/K)	V	=	2.99	(cc)	Cp	=	12.17	(J/K)
	tephroite	fayalite	co-olivine	ni-olivine	monticellite	forsterite
	0.26	15.11	0	0	0.83	83.8
orthopyroxene	mass	=	7.87	(gm)	density	=	3.25	(gm/cc)	(analysis	in	mole	%)
	opx	Na0.00Ca0.06Fe''0.35Mg1.52Fe'''0.02Ti0.00Al0.12Si1.93O6
	G	=	-126253	(J)	H	=	-99469.5	(J)	S	=	18.82	(J/K)	V	=	2.42	(cc)	Cp	=	9.89	(J/K)
	diopside	clinoenstatit	hedenbergite	alumino-buffo	buffonite	essenite	jadeite
	-36.31	94.26	34.55	5.14	-4.95	7.18	0.12
feldspar	mass	=	20.52	(gm)	density	=	2.67	(gm/cc)	(analysis	in	mole	%)
	K0.00Na0.22Ca0.78Al1.78Si2.22O8
	G	=	-354175	(J)	H	=	-283956	(J)	S	=	49.34	(J/K)	V	=	7.68	(cc)	Cp	=	25.18	(J/K)
	albite	anorthite	sanidine
	21.94	77.99	0.07
Viscosity	of	the	System:	4.49	(log	10	poise)
System	mass	=	100.1	(gm)	density	=	2.71	(gm/cc)
	G	=	-1.63707e+06	(J)	H	=	-1.2719e+06	(J)	S	=	256.59	(J/K)	V	=	36.9	(cc)	Cp	=	135	(J/K)
Oxygen	delta	moles	=	-0.00065753	delta	grams	=	-0.0210402
	G	=	214.83	(J)	H	=	-24.84	(J)	S	=	-0.17	(J/K)	V	=	-77.8	(cc)	Cp	=	-0.02	(J/K)
**********----------**********
Title:	Dummy	Title
T	=	1140	(C)	P	=	1	(kbars)	log(10)	f	O2	=	-8.93	delta	HM	=	-5.53	NNO	=	-0.65	QFM	=	0	COH	=	2.12	IW	=	3.59
Constraint	Flags:	fO2	path	=	QFM	Fractionate	Solids
Liquid	mass	=	51.51	(gm)	density	=	2.57	(gm/cc)	viscosity	=	3.06	(log	10	poise)	(analysis	in	wt	%)
	G	=	-826193	(J)	H	=	-630474	(J)	S	=	138.5	(J/K)	V	=	20.02	(cc)	Cp	=	73.62	(J/K)
	SiO2	TiO2	Al2O3	Fe2O3	Cr2O3	FeO	MnO	MgO	NiO	CoO	CaO	Na2O	K2O	P2O5	H2O	CO2	SO3	Cl2O-1	F2O-1
	54.17	0.44	16.99	1.72	0	9.59	0.26	4.95	0	0	7.69	3.01	0.21	0	0.97	0	0	0	0
orthopyroxene	mass	=	1.72	(gm)	density	=	3.28	(gm/cc)	(analysis	in	mole	%)
	opx	Na0.00Ca0.06Fe''0.43Mg1.44Fe'''0.02Ti0.00Al0.11Si1.93O6
	G	=	-27075	(J)	H	=	-21300.1	(J)	S	=	4.09	(J/K)	V	=	0.53	(cc)	Cp	=	2.14	(J/K)
	diopside	clinoenstatit	hedenbergite	alumino-buffo	buffonite	essenite	jadeite
	-43.22	93.51	42.61	4.6	-4.39	6.76	0.13
feldspar	mass	=	3	(gm)	density	=	2.67	(gm/cc)	(analysis	in	mole	%)
	K0.00Na0.26Ca0.74Al1.74Si2.26O8
	G	=	-51729.1	(J)	H	=	-41539.3	(J)	S	=	7.21	(J/K)	V	=	1.13	(cc)	Cp	=	3.68	(J/K)
	albite	anorthite	sanidine
	25.59	74.3	0.1
Total	solids	mass	=	4.73	(gm)	density	=	2.86	(gm/cc)
	G	=	-78804.2	(J)	H	=	-62839.3	(J)	S	=	11.3	(J/K)	V	=	1.65	(cc)	Cp	=	5.82	(J/K)
Summary	of	all	fractionated	phases:	(total	mass	=	43.86	grams)
olivine	mass	=	9.78	(gm)	density	=	3.27	(gm/cc)	(analysis	in	mole	%)
	(Ca0.00Mg0.85Fe''0.15Mn0.00Co0.00Ni0.00)2SiO4
	G	=	-154680	(J)	H	=	-121809	(J)	S	=	23.26	(J/K)	V	=	2.99	(cc)	Cp	=	12.15	(J/K)
	tephroite	fayalite	co-olivine	ni-olivine	monticellite	forsterite
	0.26	15.11	0	0	0.83	83.8
orthopyroxene	mass	=	9.95	(gm)	density	=	3.26	(gm/cc)	(analysis	in	mole	%)
	opx	Na0.00Ca0.06Fe''0.36Mg1.51Fe'''0.02Ti0.00Al0.12Si1.93O6
	G	=	-158958	(J)	H	=	-125481	(J)	S	=	23.69	(J/K)	V	=	3.06	(cc)	Cp	=	12.48	(J/K)
	diopside	clinoenstatit	hedenbergite	alumino-buffo	buffonite	essenite	jadeite
	-37.23	94.16	35.64	5.06	-4.87	7.12	0.12
feldspar	mass	=	24.13	(gm)	density	=	2.67	(gm/cc)	(analysis	in	mole	%)
	K0.00Na0.22Ca0.78Al1.78Si2.22O8
	G	=	-415844	(J)	H	=	-334134	(J)	S	=	57.82	(J/K)	V	=	9.03	(cc)	Cp	=	29.58	(J/K)
	albite	anorthite	sanidine
	22.34	77.59	0.07
Viscosity	of	the	System:	5.16	(log	10	poise)
System	mass	=	100.1	(gm)	density	=	2.72	(gm/cc)
	G	=	-1.63448e+06	(J)	H	=	-1.27474e+06	(J)	S	=	254.57	(J/K)	V	=	36.75	(cc)	Cp	=	133.65	(J/K)
Oxygen	delta	moles	=	-0.000727169	delta	grams	=	-0.0232685
	G	=	235.72	(J)	H	=	-27.21	(J)	S	=	-0.19	(J/K)	V	=	-85.44	(cc)	Cp	=	-0.03	(J/K)
**********----------**********
Title:	Dummy	Title
T	=	1130	(C)	P	=	1	(kbars)	log(10)	f	O2	=	-9.05	delta	HM	=	-5.54	NNO	=	-0.64	QFM	=	0	COH	=	2.11	IW	=	3.6
Constraint	Flags:	fO2	path	=	QFM	Fractionate	Solids
Liquid	mass	=	47.53	(gm)	density	=	2.57	(gm/cc)	viscosity	=	3.12	(log	10	poise)	(analysis	in	wt	%)
	G	=	-758623	(J)	H	=	-579598	(J)	S	=	127.59	(J/K)	V	=	18.51	(cc)	Cp	=	67.64	(J/K)
	SiO2	TiO2	Al2O3	Fe2O3	Cr2O3	FeO	MnO	MgO	NiO	CoO	CaO	Na2O	K2O	P2O5	H2O	CO2	SO3	Cl2O-1	F2O-1
	54.43	0.47	16.62	1.79	0	9.97	0.29	4.57	0	0	7.49	3.11	0.22	0	1.05	0	0	0	0
orthopyroxene	mass	=	1.45	(gm)	density	=	3.29	(gm/cc)	(analysis	in	mole	%)
	opx	Na0.00Ca0.07Fe''0.46Mg1.41Fe'''0.02Ti0.00Al0.11Si1.93O6
	G	=	-22584.8	(J)	H	=	-17787.3	(J)	S	=	3.42	(J/K)	V	=	0.44	(cc)	Cp	=	1.79	(J/K)
	diopside	clinoenstatit	hedenbergite	alumino-buffo	buffonite	essenite	jadeite
	-45.81	93.28	45.51	4.46	-4.24	6.66	0.14
feldspar	mass	=	2.54	(gm)	density	=	2.67	(gm/cc)	(analysis	in	mole	%)
	K0.00Na0.27Ca0.73Al1.73Si2.27O8
	G	=	-43652.8	(J)	H	=	-35127.3	(J)	S	=	6.08	(J/K)	V	=	0.95	(cc)	Cp	=	3.11	(J/K)
	albite	anorthite	sanidine
	26.6	73.29	0.11
Total	solids	mass	=	3.99	(gm)	density	=	2.86	(gm/cc)
	G	=	-66237.6	(J)	H	=	-52914.6	(J)	S	=	9.5	(J/K)	V	=	1.39	(cc)	Cp	=	4.9	(J/K)
Summary	of	all	fractionated	phases:	(total	mass	=	48.58	grams)
olivine	mass	=	9.78	(gm)	density	=	3.27	(gm/cc)	(analysis	in	mole	%)
	(Ca0.00Mg0.85Fe''0.15Mn0.00Co0.00Ni0.00)2SiO4
	G	=	-154447	(J)	H	=	-121930	(J)	S	=	23.17	(J/K)	V	=	2.99	(cc)	Cp	=	12.14	(J/K)
	tephroite	fayalite	co-olivine	ni-olivine	monticellite	forsterite
	0.26	15.11	0	0	0.83	83.8
orthopyroxene	mass	=	11.68	(gm)	density	=	3.26	(gm/cc)	(analysis	in	mole	%)
	opx	Na0.00Ca0.06Fe''0.37Mg1.50Fe'''0.02Ti0.00Al0.12Si1.93O6
	G	=	-185723	(J)	H	=	-146900	(J)	S	=	27.67	(J/K)	V	=	3.58	(cc)	Cp	=	14.6	(J/K)
	diopside	clinoenstatit	hedenbergite	alumino-buffo	buffonite	essenite	jadeite
	-38.1	94.06	36.66	5	-4.8	7.07	0.12
feldspar	mass	=	27.13	(gm)	density	=	2.67	(gm/cc)	(analysis	in	mole	%)
	K0.00Na0.23Ca0.77Al1.77Si2.23O8
	G	=	-466877	(J)	H	=	-375968	(J)	S	=	64.79	(J/K)	V	=	10.15	(cc)	Cp	=	33.22	(J/K)
	albite	anorthite	sanidine
	22.7	77.23	0.07
Viscosity	of	the	System:	7.05	(log	10	poise)
System	mass	=	100.1	(gm)	density	=	2.73	(gm/cc)
	G	=	-1.63191e+06	(J)	H	=	-1.27731e+06	(J)	S	=	252.72	(J/K)	V	=	36.62	(cc)	Cp	=	132.51	(J/K)
Oxygen	delta	moles	=	-0.000789728	delta	grams	=	-0.0252703
	G	=	253.98	(J)	H	=	-29.26	(J)	S	=	-0.2	(J/K)	V	=	-92.13	(cc)	Cp	=	-0.03	(J/K)
**********----------**********
Title:	Dummy	Title
T	=	1120	(C)	P	=	1	(kbars)	log(10)	f	O2	=	-9.18	delta	HM	=	-5.54	NNO	=	-0.64	QFM	=	0	COH	=	2.09	IW	=	3.62
Constraint	Flags:	fO2	path	=	QFM	Fractionate	Solids
Liquid	mass	=	43.93	(gm)	density	=	2.56	(gm/cc)	viscosity	=	3.18	(log	10	poise)	(analysis	in	wt	%)
	G	=	-698455	(J)	H	=	-534365	(J)	S	=	117.78	(J/K)	V	=	17.15	(cc)	Cp	=	62.28	(J/K)
	SiO2	TiO2	Al2O3	Fe2O3	Cr2O3	FeO	MnO	MgO	NiO	CoO	CaO	Na2O	K2O	P2O5	H2O	CO2	SO3	Cl2O-1	F2O-1
	54.73	0.51	16.31	1.85	0	10.25	0.31	4.2	0	0	7.26	3.21	0.24	0	1.14	0	0	0	0
clinopyroxene	mass	=	1.47	(gm)	density	=	3.31	(gm/cc)	(analysis	in	mole	%)
	cpx	Na0.00Ca0.15Fe''0.53Mg1.23Fe'''0.04Ti0.00Al0.15Si1.91O6
	G	=	-22290.5	(J)	H	=	-17505.4	(J)	S	=	3.43	(J/K)	V	=	0.44	(cc)	Cp	=	1.77	(J/K)
	diopside	clinoenstatit	hedenbergite	alumino-buffo	buffonite	essenite	jadeite
	-47.37	84.99	52.73	5.71	-5.33	8.9	0.37
feldspar	mass	=	2.13	(gm)	density	=	2.66	(gm/cc)	(analysis	in	mole	%)
	K0.00Na0.28Ca0.72Al1.72Si2.28O8
	G	=	-36654.6	(J)	H	=	-29557.3	(J)	S	=	5.09	(J/K)	V	=	0.8	(cc)	Cp	=	2.61	(J/K)
	albite	anorthite	sanidine
	27.66	72.22	0.12
Total	solids	mass	=	3.6	(gm)	density	=	2.89	(gm/cc)
	G	=	-58945.1	(J)	H	=	-47062.7	(J)	S	=	8.53	(J/K)	V	=	1.24	(cc)	Cp	=	4.38	(J/K)
Summary	of	all	fractionated	phases:	(total	mass	=	52.56	grams)
olivine	mass	=	9.78	(gm)	density	=	3.27	(gm/cc)	(analysis	in	mole	%)
	(Ca0.00Mg0.85Fe''0.15Mn0.00Co0.00Ni0.00)2SiO4
	G	=	-154216	(J)	H	=	-122052	(J)	S	=	23.09	(J/K)	V	=	2.99	(cc)	Cp	=	12.13	(J/K)
	tephroite	fayalite	co-olivine	ni-olivine	monticellite	forsterite
	0.26	15.11	0	0	0.83	83.8
orthopyroxene	mass	=	13.12	(gm)	density	=	3.27	(gm/cc)	(analysis	in	mole	%)
	opx	Na0.00Ca0.06Fe''0.38Mg1.49Fe'''0.02Ti0.00Al0.12Si1.93O6
	G	=	-207964	(J)	H	=	-164824	(J)	S	=	30.97	(J/K)	V	=	4.02	(cc)	Cp	=	16.38	(J/K)
	diopside	clinoenstatit	hedenbergite	alumino-buffo	buffonite	essenite	jadeite
	-38.94	93.98	37.62	4.94	-4.74	7.02	0.13
feldspar	mass	=	29.66	(gm)	density	=	2.67	(gm/cc)	(analysis	in	mole	%)
	K0.00Na0.23Ca0.77Al1.77Si2.23O8
	G	=	-509776	(J)	H	=	-411420	(J)	S	=	70.6	(J/K)	V	=	11.1	(cc)	Cp	=	36.29	(J/K)
	albite	anorthite	sanidine
	23.03	76.89	0.08
Viscosity	of	the	System	cannot	be	computed.
System	mass	=	100.09	(gm)	density	=	2.74	(gm/cc)
	G	=	-1.62936e+06	(J)	H	=	-1.27972e+06	(J)	S	=	250.97	(J/K)	V	=	36.5	(cc)	Cp	=	131.46	(J/K)
Oxygen	delta	moles	=	-0.000850648	delta	grams	=	-0.0272197
	G	=	271.4	(J)	H	=	-31.21	(J)	S	=	-0.22	(J/K)	V	=	-98.53	(cc)	Cp	=	-0.03	(J/K)
**********----------**********
Title:	Dummy	Title
T	=	1110	(C)	P	=	1	(kbars)	log(10)	f	O2	=	-9.3	delta	HM	=	-5.54	NNO	=	-0.64	QFM	=	0	COH	=	2.08	IW	=	3.63
Constraint	Flags:	fO2	path	=	QFM	Fractionate	Solids
Liquid	mass	=	40.79	(gm)	density	=	2.56	(gm/cc)	viscosity	=	3.23	(log	10	poise)	(analysis	in	wt	%)
	G	=	-646008	(J)	H	=	-494949	(J)	S	=	109.21	(J/K)	V	=	15.96	(cc)	Cp	=	57.6	(J/K)
	SiO2	TiO2	Al2O3	Fe2O3	Cr2O3	FeO	MnO	MgO	NiO	CoO	CaO	Na2O	K2O	P2O5	H2O	CO2	SO3	Cl2O-1	F2O-1
	55.04	0.55	16.01	1.91	0	10.51	0.33	3.83	0	0	7.03	3.3	0.26	0	1.23	0	0	0	0
clinopyroxene	mass	=	1.29	(gm)	density	=	3.33	(gm/cc)	(analysis	in	mole	%)
	cpx	Na0.00Ca0.15Fe''0.56Mg1.20Fe'''0.04Ti0.00Al0.15Si1.91O6
	G	=	-19484	(J)	H	=	-15318.5	(J)	S	=	3.01	(J/K)	V	=	0.39	(cc)	Cp	=	1.55	(J/K)
	diopside	clinoenstatit	hedenbergite	alumino-buffo	buffonite	essenite	jadeite
	-50.07	84.69	55.61	5.64	-5.23	8.97	0.39
feldspar	mass	=	1.86	(gm)	density	=	2.66	(gm/cc)	(analysis	in	mole	%)
	K0.00Na0.29Ca0.71Al1.71Si2.29O8
	G	=	-31839.7	(J)	H	=	-25728.2	(J)	S	=	4.42	(J/K)	V	=	0.7	(cc)	Cp	=	2.27	(J/K)
	albite	anorthite	sanidine
	28.72	71.15	0.13
Total	solids	mass	=	3.15	(gm)	density	=	2.9	(gm/cc)
	G	=	-51323.7	(J)	H	=	-41046.7	(J)	S	=	7.43	(J/K)	V	=	1.09	(cc)	Cp	=	3.82	(J/K)
Summary	of	all	fractionated	phases:	(total	mass	=	56.16	grams)
olivine	mass	=	9.78	(gm)	density	=	3.27	(gm/cc)	(analysis	in	mole	%)
	(Ca0.00Mg0.85Fe''0.15Mn0.00Co0.00Ni0.00)2SiO4
	G	=	-153986	(J)	H	=	-122173	(J)	S	=	23	(J/K)	V	=	2.99	(cc)	Cp	=	12.12	(J/K)
	tephroite	fayalite	co-olivine	ni-olivine	monticellite	forsterite
	0.26	15.11	0	0	0.83	83.8
orthopyroxene	mass	=	13.12	(gm)	density	=	3.27	(gm/cc)	(analysis	in	mole	%)
	opx	Na0.00Ca0.06Fe''0.38Mg1.49Fe'''0.02Ti0.00Al0.12Si1.93O6
	G	=	-207655	(J)	H	=	-164988	(J)	S	=	30.85	(J/K)	V	=	4.02	(cc)	Cp	=	16.36	(J/K)
	diopside	clinoenstatit	hedenbergite	alumino-buffo	buffonite	essenite	jadeite
	-38.94	93.98	37.62	4.94	-4.74	7.02	0.13
clinopyroxene	mass	=	1.46	(gm)	density	=	3.31	(gm/cc)	(analysis	in	mole	%)
	cpx	Na0.00Ca0.15Fe''0.53Mg1.23Fe'''0.04Ti0.00Al0.15Si1.91O6
	G	=	-22222.6	(J)	H	=	-17496.7	(J)	S	=	3.42	(J/K)	V	=	0.44	(cc)	Cp	=	1.77	(J/K)
	diopside	clinoenstatit	hedenbergite	alumino-buffo	buffonite	essenite	jadeite
	-47.37	84.99	52.73	5.71	-5.33	8.9	0.37
feldspar	mass	=	31.79	(gm)	density	=	2.67	(gm/cc)	(analysis	in	mole	%)
	K0.00Na0.23Ca0.77Al1.77Si2.23O8
	G	=	-545628	(J)	H	=	-441328	(J)	S	=	75.41	(J/K)	V	=	11.89	(cc)	Cp	=	38.86	(J/K)
	albite	anorthite	sanidine
	23.34	76.58	0.08
Viscosity	of	the	System	cannot	be	computed.
System	mass	=	100.09	(gm)	density	=	2.75	(gm/cc)
	G	=	-1.62682e+06	(J)	H	=	-1.28198e+06	(J)	S	=	249.32	(J/K)	V	=	36.39	(cc)	Cp	=	130.53	(J/K)
Oxygen	delta	moles	=	-0.000906189	delta	grams	=	-0.028997
	G	=	286.81	(J)	H	=	-32.92	(J)	S	=	-0.23	(J/K)	V	=	-104.21	(cc)	Cp	=	-0.03	(J/K)
**********----------**********
Title:	Dummy	Title
T	=	1100	(C)	P	=	1	(kbars)	log(10)	f	O2	=	-9.43	delta	HM	=	-5.54	NNO	=	-0.63	QFM	=	0	COH	=	2.07	IW	=	3.64
Constraint	Flags:	fO2	path	=	QFM	Fractionate	Solids
Liquid	mass	=	38.07	(gm)	density	=	2.55	(gm/cc)	viscosity	=	3.29	(log	10	poise)	(analysis	in	wt	%)
	G	=	-600702	(J)	H	=	-460927	(J)	S	=	101.79	(J/K)	V	=	14.93	(cc)	Cp	=	53.56	(J/K)
	SiO2	TiO2	Al2O3	Fe2O3	Cr2O3	FeO	MnO	MgO	NiO	CoO	CaO	Na2O	K2O	P2O5	H2O	CO2	SO3	Cl2O-1	F2O-1
	55.34	0.58	15.71	1.96	0	10.75	0.36	3.49	0	0	6.82	3.4	0.28	0	1.31	0	0	0	0
clinopyroxene	mass	=	1.11	(gm)	density	=	3.34	(gm/cc)	(analysis	in	mole	%)
	cpx	Na0.00Ca0.15Fe''0.59Mg1.16Fe'''0.04Ti0.00Al0.15Si1.90O6
	G	=	-16663.3	(J)	H	=	-13115	(J)	S	=	2.58	(J/K)	V	=	0.33	(cc)	Cp	=	1.33	(J/K)
	diopside	clinoenstatit	hedenbergite	alumino-buffo	buffonite	essenite	jadeite
	-52.92	84.43	58.59	5.58	-5.14	9.06	0.4
feldspar	mass	=	1.61	(gm)	density	=	2.66	(gm/cc)	(analysis	in	mole	%)
	K0.00Na0.30Ca0.70Al1.70Si2.30O8
	G	=	-27609	(J)	H	=	-22355.9	(J)	S	=	3.83	(J/K)	V	=	0.61	(cc)	Cp	=	1.97	(J/K)
	albite	anorthite	sanidine
	29.79	70.07	0.15
Total	solids	mass	=	2.73	(gm)	density	=	2.9	(gm/cc)
	G	=	-44272.2	(J)	H	=	-35470.9	(J)	S	=	6.41	(J/K)	V	=	0.94	(cc)	Cp	=	3.3	(J/K)
Summary	of	all	fractionated	phases:	(total	mass	=	59.3	grams)
olivine	mass	=	9.78	(gm)	density	=	3.27	(gm/cc)	(analysis	in	mole	%)
	(Ca0.00Mg0.85Fe''0.15Mn0.00Co0.00Ni0.00)2SiO4
	G	=	-153756	(J)	H	=	-122294	(J)	S	=	22.91	(J/K)	V	=	2.99	(cc)	Cp	=	12.1	(J/K)
	tephroite	fayalite	co-olivine	ni-olivine	monticellite	forsterite
	0.26	15.11	0	0	0.83	83.8
orthopyroxene	mass	=	13.12	(gm)	density	=	3.27	(gm/cc)	(analysis	in	mole	%)
	opx	Na0.00Ca0.06Fe''0.38Mg1.49Fe'''0.02Ti0.00Al0.12Si1.93O6
	G	=	-207347	(J)	H	=	-165151	(J)	S	=	30.73	(J/K)	V	=	4.02	(cc)	Cp	=	16.35	(J/K)
	diopside	clinoenstatit	hedenbergite	alumino-buffo	buffonite	essenite	jadeite
	-38.94	93.98	37.62	4.94	-4.74	7.02	0.13
clinopyroxene	mass	=	2.75	(gm)	density	=	3.32	(gm/cc)	(analysis	in	mole	%)
	cpx	Na0.00Ca0.15Fe''0.54Mg1.21Fe'''0.04Ti0.00Al0.15Si1.91O6
	G	=	-41609.1	(J)	H	=	-32822	(J)	S	=	6.4	(J/K)	V	=	0.83	(cc)	Cp	=	3.31	(J/K)
	diopside	clinoenstatit	hedenbergite	alumino-buffo	buffonite	essenite	jadeite
	-48.63	84.85	54.07	5.68	-5.28	8.93	0.38
feldspar	mass	=	33.65	(gm)	density	=	2.67	(gm/cc)	(analysis	in	mole	%)
	K0.00Na0.24Ca0.76Al1.76Si2.24O8
	G	=	-576625	(J)	H	=	-467429	(J)	S	=	79.52	(J/K)	V	=	12.59	(cc)	Cp	=	41.08	(J/K)
	albite	anorthite	sanidine
	23.64	76.28	0.08
Viscosity	of	the	System	cannot	be	computed.
System	mass	=	100.09	(gm)	density	=	2.76	(gm/cc)
	G	=	-1.62431e+06	(J)	H	=	-1.28409e+06	(J)	S	=	247.76	(J/K)	V	=	36.29	(cc)	Cp	=	129.71	(J/K)
Oxygen	delta	moles	=	-0.00095551	delta	grams	=	-0.0305752
	G	=	299.98	(J)	H	=	-34.37	(J)	S	=	-0.24	(J/K)	V	=	-109.09	(cc)	Cp	=	-0.03	(J/K)
**********----------**********
Title:	Dummy	Title
T	=	1090	(C)	P	=	1	(kbars)	log(10)	f	O2	=	-9.56	delta	HM	=	-5.55	NNO	=	-0.63	QFM	=	0	COH	=	2.06	IW	=	3.65
Constraint	Flags:	fO2	path	=	QFM	Fractionate	Solids
Liquid	mass	=	35.68	(gm)	density	=	2.54	(gm/cc)	viscosity	=	3.35	(log	10	poise)	(analysis	in	wt	%)
	G	=	-561165	(J)	H	=	-431264	(J)	S	=	95.29	(J/K)	V	=	14.03	(cc)	Cp	=	50.04	(J/K)
	SiO2	TiO2	Al2O3	Fe2O3	Cr2O3	FeO	MnO	MgO	NiO	CoO	CaO	Na2O	K2O	P2O5	H2O	CO2	SO3	Cl2O-1	F2O-1
	55.64	0.62	15.42	2.02	0	10.96	0.38	3.17	0	0	6.61	3.48	0.29	0	1.4	0	0	0	0
clinopyroxene	mass	=	0.97	(gm)	density	=	3.35	(gm/cc)	(analysis	in	mole	%)
	cpx	Na0.00Ca0.15Fe''0.62Mg1.13Fe'''0.04Ti0.00Al0.15Si1.90O6
	G	=	-14388.6	(J)	H	=	-11336.5	(J)	S	=	2.24	(J/K)	V	=	0.29	(cc)	Cp	=	1.16	(J/K)
	diopside	clinoenstatit	hedenbergite	alumino-buffo	buffonite	essenite	jadeite
	-55.95	84.21	61.68	5.53	-5.04	9.16	0.42
feldspar	mass	=	1.41	(gm)	density	=	2.66	(gm/cc)	(analysis	in	mole	%)
	K0.00Na0.31Ca0.69Al1.69Si2.31O8
	G	=	-24190.1	(J)	H	=	-19628.2	(J)	S	=	3.35	(J/K)	V	=	0.53	(cc)	Cp	=	1.73	(J/K)
	albite	anorthite	sanidine
	30.87	68.98	0.16
Total	solids	mass	=	2.38	(gm)	density	=	2.9	(gm/cc)
	G	=	-38578.7	(J)	H	=	-30964.7	(J)	S	=	5.59	(J/K)	V	=	0.82	(cc)	Cp	=	2.88	(J/K)
Summary	of	all	fractionated	phases:	(total	mass	=	62.02	grams)
olivine	mass	=	9.78	(gm)	density	=	3.28	(gm/cc)	(analysis	in	mole	%)
	(Ca0.00Mg0.85Fe''0.15Mn0.00Co0.00Ni0.00)2SiO4
	G	=	-153527	(J)	H	=	-122415	(J)	S	=	22.82	(J/K)	V	=	2.98	(cc)	Cp	=	12.09	(J/K)
	tephroite	fayalite	co-olivine	ni-olivine	monticellite	forsterite
	0.26	15.11	0	0	0.83	83.8
orthopyroxene	mass	=	13.12	(gm)	density	=	3.27	(gm/cc)	(analysis	in	mole	%)
	opx	Na0.00Ca0.06Fe''0.38Mg1.49Fe'''0.02Ti0.00Al0.12Si1.93O6
	G	=	-207041	(J)	H	=	-165315	(J)	S	=	30.61	(J/K)	V	=	4.01	(cc)	Cp	=	16.33	(J/K)
	diopside	clinoenstatit	hedenbergite	alumino-buffo	buffonite	essenite	jadeite
	-38.94	93.98	37.62	4.94	-4.74	7.02	0.13
clinopyroxene	mass	=	3.87	(gm)	density	=	3.33	(gm/cc)	(analysis	in	mole	%)
	cpx	Na0.00Ca0.15Fe''0.55Mg1.20Fe'''0.04Ti0.00Al0.15Si1.91O6
	G	=	-58149.6	(J)	H	=	-45957.2	(J)	S	=	8.94	(J/K)	V	=	1.16	(cc)	Cp	=	4.64	(J/K)
	diopside	clinoenstatit	hedenbergite	alumino-buffo	buffonite	essenite	jadeite
	-49.86	84.73	55.37	5.65	-5.24	8.97	0.39
feldspar	mass	=	35.25	(gm)	density	=	2.67	(gm/cc)	(analysis	in	mole	%)
	K0.00Na0.24Ca0.76Al1.76Si2.24O8
	G	=	-603356	(J)	H	=	-490177	(J)	S	=	83.03	(J/K)	V	=	13.19	(cc)	Cp	=	43	(J/K)
	albite	anorthite	sanidine
	23.92	75.99	0.09
Viscosity	of	the	System	cannot	be	computed.
System	mass	=	100.09	(gm)	density	=	2.76	(gm/cc)
	G	=	-1.62182e+06	(J)	H	=	-1.28609e+06	(J)	S	=	246.29	(J/K)	V	=	36.2	(cc)	Cp	=	128.99	(J/K)
Oxygen	delta	moles	=	-0.000999583	delta	grams	=	-0.0319854
	G	=	311.27	(J)	H	=	-35.59	(J)	S	=	-0.25	(J/K)	V	=	-113.29	(cc)	Cp	=	-0.04	(J/K)
**********----------**********
Title:	Dummy	Title
T	=	1080	(C)	P	=	1	(kbars)	log(10)	f	O2	=	-9.69	delta	HM	=	-5.55	NNO	=	-0.63	QFM	=	0	COH	=	2.05	IW	=	3.67
Constraint	Flags:	fO2	path	=	QFM	Fractionate	Solids
Liquid	mass	=	33.58	(gm)	density	=	2.54	(gm/cc)	viscosity	=	3.4	(log	10	poise)	(analysis	in	wt	%)
	G	=	-526352	(J)	H	=	-405167	(J)	S	=	89.56	(J/K)	V	=	13.24	(cc)	Cp	=	46.94	(J/K)
	SiO2	TiO2	Al2O3	Fe2O3	Cr2O3	FeO	MnO	MgO	NiO	CoO	CaO	Na2O	K2O	P2O5	H2O	CO2	SO3	Cl2O-1	F2O-1
	55.93	0.66	15.13	2.06	0	11.16	0.4	2.88	0	0	6.41	3.57	0.31	0	1.49	0	0	0	0
clinopyroxene	mass	=	0.85	(gm)	density	=	3.37	(gm/cc)	(analysis	in	mole	%)
	cpx	Na0.00Ca0.16Fe''0.65Mg1.09Fe'''0.04Ti0.00Al0.15Si1.90O6
	G	=	-12531.9	(J)	H	=	-9883.29	(J)	S	=	1.96	(J/K)	V	=	0.25	(cc)	Cp	=	1.01	(J/K)
	diopside	clinoenstatit	hedenbergite	alumino-buffo	buffonite	essenite	jadeite
	-59.17	84.03	64.91	5.47	-4.95	9.28	0.43
feldspar	mass	=	1.25	(gm)	density	=	2.66	(gm/cc)	(analysis	in	mole	%)
	K0.00Na0.32Ca0.68Al1.68Si2.32O8
	G	=	-21389.8	(J)	H	=	-17392	(J)	S	=	2.95	(J/K)	V	=	0.47	(cc)	Cp	=	1.53	(J/K)
	albite	anorthite	sanidine
	31.96	67.87	0.17
Total	solids	mass	=	2.11	(gm)	density	=	2.91	(gm/cc)
	G	=	-33921.7	(J)	H	=	-27275.3	(J)	S	=	4.91	(J/K)	V	=	0.72	(cc)	Cp	=	2.54	(J/K)
Summary	of	all	fractionated	phases:	(total	mass	=	64.4	grams)
olivine	mass	=	9.78	(gm)	density	=	3.28	(gm/cc)	(analysis	in	mole	%)
	(Ca0.00Mg0.85Fe''0.15Mn0.00Co0.00Ni0.00)2SiO4
	G	=	-153300	(J)	H	=	-122536	(J)	S	=	22.73	(J/K)	V	=	2.98	(cc)	Cp	=	12.08	(J/K)
	tephroite	fayalite	co-olivine	ni-olivine	monticellite	forsterite
	0.26	15.11	0	0	0.83	83.8
orthopyroxene	mass	=	13.12	(gm)	density	=	3.27	(gm/cc)	(analysis	in	mole	%)
	opx	Na0.00Ca0.06Fe''0.38Mg1.49Fe'''0.02Ti0.00Al0.12Si1.93O6
	G	=	-206735	(J)	H	=	-165478	(J)	S	=	30.49	(J/K)	V	=	4.01	(cc)	Cp	=	16.31	(J/K)
	diopside	clinoenstatit	hedenbergite	alumino-buffo	buffonite	essenite	jadeite
	-38.94	93.98	37.62	4.94	-4.74	7.02	0.13
clinopyroxene	mass	=	4.84	(gm)	density	=	3.33	(gm/cc)	(analysis	in	mole	%)
	cpx	Na0.00Ca0.15Fe''0.57Mg1.18Fe'''0.04Ti0.00Al0.15Si1.91O6
	G	=	-72393.6	(J)	H	=	-57325.4	(J)	S	=	11.14	(J/K)	V	=	1.45	(cc)	Cp	=	5.79	(J/K)
	diopside	clinoenstatit	hedenbergite	alumino-buffo	buffonite	essenite	jadeite
	-51.07	84.62	56.62	5.63	-5.2	9.01	0.39
feldspar	mass	=	36.66	(gm)	density	=	2.67	(gm/cc)	(analysis	in	mole	%)
	K0.00Na0.24Ca0.76Al1.76Si2.24O8
	G	=	-626637	(J)	H	=	-510214	(J)	S	=	86.04	(J/K)	V	=	13.72	(cc)	Cp	=	44.68	(J/K)
	albite	anorthite	sanidine
	24.19	75.72	0.09
Viscosity	of	the	System	cannot	be	computed.
System	mass	=	100.09	(gm)	density	=	2.77	(gm/cc)
	G	=	-1.61934e+06	(J)	H	=	-1.288e+06	(J)	S	=	244.87	(J/K)	V	=	36.12	(cc)	Cp	=	128.33	(J/K)
Oxygen	delta	moles	=	-0.00103918	delta	grams	=	-0.0332527
	G	=	320.96	(J)	H	=	-36.63	(J)	S	=	-0.26	(J/K)	V	=	-116.91	(cc)	Cp	=	-0.04	(J/K)
**********----------**********
Title:	Dummy	Title
T	=	1070	(C)	P	=	1	(kbars)	log(10)	f	O2	=	-9.83	delta	HM	=	-5.55	NNO	=	-0.62	QFM	=	0	COH	=	2.04	IW	=	3.68
Constraint	Flags:	fO2	path	=	QFM	Fractionate	Solids
Liquid	mass	=	31.71	(gm)	density	=	2.53	(gm/cc)	viscosity	=	3.46	(log	10	poise)	(analysis	in	wt	%)
	G	=	-495451	(J)	H	=	-382021	(J)	S	=	84.45	(J/K)	V	=	12.53	(cc)	Cp	=	44.19	(J/K)
	SiO2	TiO2	Al2O3	Fe2O3	Cr2O3	FeO	MnO	MgO	NiO	CoO	CaO	Na2O	K2O	P2O5	H2O	CO2	SO3	Cl2O-1	F2O-1
	56.22	0.69	14.85	2.11	0	11.33	0.43	2.6	0	0	6.21	3.64	0.33	0	1.58	0	0	0	0
clinopyroxene	mass	=	0.76	(gm)	density	=	3.38	(gm/cc)	(analysis	in	mole	%)
	cpx	Na0.00Ca0.16Fe''0.68Mg1.05Fe'''0.05Ti0.00Al0.15Si1.90O6
	G	=	-11000.5	(J)	H	=	-8683.67	(J)	S	=	1.72	(J/K)	V	=	0.22	(cc)	Cp	=	0.89	(J/K)
	diopside	clinoenstatit	hedenbergite	alumino-buffo	buffonite	essenite	jadeite
	-62.59	83.9	68.28	5.41	-4.85	9.41	0.44
feldspar	mass	=	1.12	(gm)	density	=	2.66	(gm/cc)	(analysis	in	mole	%)
	K0.00Na0.33Ca0.67Al1.67Si2.33O8
	G	=	-19068.8	(J)	H	=	-15536.9	(J)	S	=	2.63	(J/K)	V	=	0.42	(cc)	Cp	=	1.36	(J/K)
	albite	anorthite	sanidine
	33.06	66.76	0.19
Total	solids	mass	=	1.87	(gm)	density	=	2.91	(gm/cc)
	G	=	-30069.3	(J)	H	=	-24220.6	(J)	S	=	4.35	(J/K)	V	=	0.64	(cc)	Cp	=	2.25	(J/K)
Summary	of	all	fractionated	phases:	(total	mass	=	66.5	grams)
olivine	mass	=	9.78	(gm)	density	=	3.28	(gm/cc)	(analysis	in	mole	%)
	(Ca0.00Mg0.85Fe''0.15Mn0.00Co0.00Ni0.00)2SiO4
	G	=	-153073	(J)	H	=	-122657	(J)	S	=	22.65	(J/K)	V	=	2.98	(cc)	Cp	=	12.07	(J/K)
	tephroite	fayalite	co-olivine	ni-olivine	monticellite	forsterite
	0.26	15.11	0	0	0.83	83.8
orthopyroxene	mass	=	13.12	(gm)	density	=	3.27	(gm/cc)	(analysis	in	mole	%)
	opx	Na0.00Ca0.06Fe''0.38Mg1.49Fe'''0.02Ti0.00Al0.12Si1.93O6
	G	=	-206431	(J)	H	=	-165641	(J)	S	=	30.37	(J/K)	V	=	4.01	(cc)	Cp	=	16.3	(J/K)
	diopside	clinoenstatit	hedenbergite	alumino-buffo	buffonite	essenite	jadeite
	-38.94	93.98	37.62	4.94	-4.74	7.02	0.13
clinopyroxene	mass	=	5.69	(gm)	density	=	3.34	(gm/cc)	(analysis	in	mole	%)
	cpx	Na0.00Ca0.15Fe''0.58Mg1.17Fe'''0.04Ti0.00Al0.15Si1.91O6
	G	=	-84762.1	(J)	H	=	-67250.5	(J)	S	=	13.04	(J/K)	V	=	1.7	(cc)	Cp	=	6.79	(J/K)
	diopside	clinoenstatit	hedenbergite	alumino-buffo	buffonite	essenite	jadeite
	-52.27	84.54	57.85	5.6	-5.16	9.05	0.4
feldspar	mass	=	37.91	(gm)	density	=	2.67	(gm/cc)	(analysis	in	mole	%)
	K0.00Na0.24Ca0.75Al1.75Si2.25O8
	G	=	-647093	(J)	H	=	-528030	(J)	S	=	88.64	(J/K)	V	=	14.18	(cc)	Cp	=	46.15	(J/K)
	albite	anorthite	sanidine
	24.45	75.46	0.09
Viscosity	of	the	System	cannot	be	computed.
System	mass	=	100.09	(gm)	density	=	2.78	(gm/cc)
	G	=	-1.61688e+06	(J)	H	=	-1.28982e+06	(J)	S	=	243.5	(J/K)	V	=	36.05	(cc)	Cp	=	127.74	(J/K)
Oxygen	delta	moles	=	-0.00107495	delta	grams	=	-0.0343971
	G	=	329.27	(J)	H	=	-37.5	(J)	S	=	-0.27	(J/K)	V	=	-120.04	(cc)	Cp	=	-0.04	(J/K)
**********----------**********
Title:	Dummy	Title
T	=	1060	(C)	P	=	1	(kbars)	log(10)	f	O2	=	-9.96	delta	HM	=	-5.55	NNO	=	-0.62	QFM	=	0	COH	=	2.02	IW	=	3.7
Constraint	Flags:	fO2	path	=	QFM	Fractionate	Solids
Liquid	mass	=	30.03	(gm)	density	=	2.52	(gm/cc)	viscosity	=	3.51	(log	10	poise)	(analysis	in	wt	%)
	G	=	-467820	(J)	H	=	-361342	(J)	S	=	79.87	(J/K)	V	=	11.9	(cc)	Cp	=	41.73	(J/K)
	SiO2	TiO2	Al2O3	Fe2O3	Cr2O3	FeO	MnO	MgO	NiO	CoO	CaO	Na2O	K2O	P2O5	H2O	CO2	SO3	Cl2O-1	F2O-1
	56.52	0.73	14.57	2.16	0	11.49	0.45	2.34	0	0	6.02	3.71	0.34	0	1.66	0	0	0	0
clinopyroxene	mass	=	0.68	(gm)	density	=	3.4	(gm/cc)	(analysis	in	mole	%)
	cpx	Na0.00Ca0.16Fe''0.72Mg1.02Fe'''0.05Ti0.00Al0.15Si1.90O6
	G	=	-9726.73	(J)	H	=	-7684.8	(J)	S	=	1.53	(J/K)	V	=	0.2	(cc)	Cp	=	0.79	(J/K)
	diopside	clinoenstatit	hedenbergite	alumino-buffo	buffonite	essenite	jadeite
	-66.24	83.81	71.82	5.35	-4.76	9.56	0.45
feldspar	mass	=	1	(gm)	density	=	2.65	(gm/cc)	(analysis	in	mole	%)
	K0.00Na0.34Ca0.66Al1.66Si2.34O8
	G	=	-17124.5	(J)	H	=	-13981.6	(J)	S	=	2.36	(J/K)	V	=	0.38	(cc)	Cp	=	1.22	(J/K)
	albite	anorthite	sanidine
	34.17	65.63	0.2
Total	solids	mass	=	1.68	(gm)	density	=	2.91	(gm/cc)
	G	=	-26851.2	(J)	H	=	-21666.4	(J)	S	=	3.89	(J/K)	V	=	0.58	(cc)	Cp	=	2.01	(J/K)
Summary	of	all	fractionated	phases:	(total	mass	=	68.37	grams)
olivine	mass	=	9.78	(gm)	density	=	3.28	(gm/cc)	(analysis	in	mole	%)
	(Ca0.00Mg0.85Fe''0.15Mn0.00Co0.00Ni0.00)2SiO4
	G	=	-152847	(J)	H	=	-122777	(J)	S	=	22.56	(J/K)	V	=	2.98	(cc)	Cp	=	12.05	(J/K)
	tephroite	fayalite	co-olivine	ni-olivine	monticellite	forsterite
	0.26	15.11	0	0	0.83	83.8
orthopyroxene	mass	=	13.12	(gm)	density	=	3.27	(gm/cc)	(analysis	in	mole	%)
	opx	Na0.00Ca0.06Fe''0.38Mg1.49Fe'''0.02Ti0.00Al0.12Si1.93O6
	G	=	-206128	(J)	H	=	-165804	(J)	S	=	30.25	(J/K)	V	=	4.01	(cc)	Cp	=	16.28	(J/K)
	diopside	clinoenstatit	hedenbergite	alumino-buffo	buffonite	essenite	jadeite
	-38.94	93.98	37.62	4.94	-4.74	7.02	0.13
clinopyroxene	mass	=	6.44	(gm)	density	=	3.35	(gm/cc)	(analysis	in	mole	%)
	cpx	Na0.00Ca0.15Fe''0.59Mg1.16Fe'''0.04Ti0.00Al0.15Si1.90O6
	G	=	-95582.9	(J)	H	=	-75984.9	(J)	S	=	14.7	(J/K)	V	=	1.93	(cc)	Cp	=	7.67	(J/K)
	diopside	clinoenstatit	hedenbergite	alumino-buffo	buffonite	essenite	jadeite
	-53.46	84.46	59.06	5.58	-5.13	9.09	0.4
feldspar	mass	=	39.03	(gm)	density	=	2.67	(gm/cc)	(analysis	in	mole	%)
	K0.00Na0.25Ca0.75Al1.75Si2.25O8
	G	=	-665205	(J)	H	=	-544003	(J)	S	=	90.91	(J/K)	V	=	14.6	(cc)	Cp	=	47.46	(J/K)
	albite	anorthite	sanidine
	24.69	75.21	0.09
Viscosity	of	the	System	cannot	be	computed.
System	mass	=	100.09	(gm)	density	=	2.78	(gm/cc)
	G	=	-1.61443e+06	(J)	H	=	-1.29158e+06	(J)	S	=	242.18	(J/K)	V	=	35.99	(cc)	Cp	=	127.2	(J/K)
Oxygen	delta	moles	=	-0.0011074	delta	grams	=	-0.0354354
	G	=	336.4	(J)	H	=	-38.23	(J)	S	=	-0.28	(J/K)	V	=	-122.75	(cc)	Cp	=	-0.04	(J/K)
**********----------**********
Title:	Dummy	Title
T	=	1050	(C)	P	=	1	(kbars)	log(10)	f	O2	=	-10.1	delta	HM	=	-5.56	NNO	=	-0.62	QFM	=	0	COH	=	2.01	IW	=	3.71
Constraint	Flags:	fO2	path	=	QFM	Fractionate	Solids
Liquid	mass	=	28.52	(gm)	density	=	2.52	(gm/cc)	viscosity	=	3.56	(log	10	poise)	(analysis	in	wt	%)
	G	=	-442947	(J)	H	=	-342741	(J)	S	=	75.73	(J/K)	V	=	11.32	(cc)	Cp	=	39.51	(J/K)
	SiO2	TiO2	Al2O3	Fe2O3	Cr2O3	FeO	MnO	MgO	NiO	CoO	CaO	Na2O	K2O	P2O5	H2O	CO2	SO3	Cl2O-1	F2O-1
	56.81	0.77	14.29	2.2	0	11.62	0.48	2.1	0	0	5.84	3.78	0.36	0	1.75	0	0	0	0
clinopyroxene	mass	=	0.61	(gm)	density	=	3.42	(gm/cc)	(analysis	in	mole	%)
	cpx	Na0.00Ca0.16Fe''0.76Mg0.98Fe'''0.05Ti0.00Al0.15Si1.90O6
	G	=	-8659.62	(J)	H	=	-6847.14	(J)	S	=	1.37	(J/K)	V	=	0.18	(cc)	Cp	=	0.71	(J/K)
	diopside	clinoenstatit	hedenbergite	alumino-buffo	buffonite	essenite	jadeite
	-70.12	83.77	75.53	5.28	-4.65	9.72	0.47
feldspar	mass	=	0.91	(gm)	density	=	2.65	(gm/cc)	(analysis	in	mole	%)
	K0.00Na0.35Ca0.64Al1.64Si2.36O8
	G	=	-15479.9	(J)	H	=	-12664.9	(J)	S	=	2.13	(J/K)	V	=	0.34	(cc)	Cp	=	1.11	(J/K)
	albite	anorthite	sanidine
	35.3	64.49	0.21
Total	solids	mass	=	1.52	(gm)	density	=	2.91	(gm/cc)
	G	=	-24139.5	(J)	H	=	-19512	(J)	S	=	3.5	(J/K)	V	=	0.52	(cc)	Cp	=	1.81	(J/K)
Summary	of	all	fractionated	phases:	(total	mass	=	70.05	grams)
olivine	mass	=	9.78	(gm)	density	=	3.28	(gm/cc)	(analysis	in	mole	%)
	(Ca0.00Mg0.85Fe''0.15Mn0.00Co0.00Ni0.00)2SiO4
	G	=	-152622	(J)	H	=	-122898	(J)	S	=	22.46	(J/K)	V	=	2.98	(cc)	Cp	=	12.04	(J/K)
	tephroite	fayalite	co-olivine	ni-olivine	monticellite	forsterite
	0.26	15.11	0	0	0.83	83.8
orthopyroxene	mass	=	13.12	(gm)	density	=	3.27	(gm/cc)	(analysis	in	mole	%)
	opx	Na0.00Ca0.06Fe''0.38Mg1.49Fe'''0.02Ti0.00Al0.12Si1.93O6
	G	=	-205826	(J)	H	=	-165967	(J)	S	=	30.12	(J/K)	V	=	4.01	(cc)	Cp	=	16.26	(J/K)
	diopside	clinoenstatit	hedenbergite	alumino-buffo	buffonite	essenite	jadeite
	-38.94	93.98	37.62	4.94	-4.74	7.02	0.13
clinopyroxene	mass	=	7.12	(gm)	density	=	3.35	(gm/cc)	(analysis	in	mole	%)
	cpx	Na0.00Ca0.15Fe''0.60Mg1.14Fe'''0.04Ti0.00Al0.15Si1.90O6
	G	=	-105116	(J)	H	=	-83728.3	(J)	S	=	16.16	(J/K)	V	=	2.12	(cc)	Cp	=	8.45	(J/K)
	diopside	clinoenstatit	hedenbergite	alumino-buffo	buffonite	essenite	jadeite
	-54.65	84.4	60.24	5.56	-5.09	9.13	0.41
feldspar	mass	=	40.03	(gm)	density	=	2.67	(gm/cc)	(analysis	in	mole	%)
	K0.00Na0.25Ca0.75Al1.75Si2.25O8
	G	=	-681352	(J)	H	=	-558433	(J)	S	=	92.9	(J/K)	V	=	14.97	(cc)	Cp	=	48.63	(J/K)
	albite	anorthite	sanidine
	24.93	74.97	0.1
Viscosity	of	the	System	cannot	be	computed.
System	mass	=	100.09	(gm)	density	=	2.79	(gm/cc)
	G	=	-1.612e+06	(J)	H	=	-1293279	(J)	S	=	240.88	(J/K)	V	=	35.93	(cc)	Cp	=	126.71	(J/K)
Oxygen	delta	moles	=	-0.00113698	delta	grams	=	-0.036382
	G	=	342.5	(J)	H	=	-38.84	(J)	S	=	-0.29	(J/K)	V	=	-125.08	(cc)	Cp	=	-0.04	(J/K)
**********----------**********
Title:	Dummy	Title
T	=	1040	(C)	P	=	1	(kbars)	log(10)	f	O2	=	-10.24	delta	HM	=	-5.56	NNO	=	-0.61	QFM	=	0	COH	=	2	IW	=	3.72
Constraint	Flags:	fO2	path	=	QFM	Fractionate	Solids
Liquid	mass	=	26.68	(gm)	density	=	2.5	(gm/cc)	viscosity	=	3.68	(log	10	poise)	(analysis	in	wt	%)
	G	=	-415358	(J)	H	=	-322343	(J)	S	=	70.83	(J/K)	V	=	10.68	(cc)	Cp	=	36.88	(J/K)
	SiO2	TiO2	Al2O3	Fe2O3	Cr2O3	FeO	MnO	MgO	NiO	CoO	CaO	Na2O	K2O	P2O5	H2O	CO2	SO3	Cl2O-1	F2O-1
	57.79	0.69	14.03	2.16	0	11.13	0.51	1.87	0	0	5.68	3.89	0.38	0	1.87	0	0	0	0
clinopyroxene	mass	=	0.56	(gm)	density	=	3.43	(gm/cc)	(analysis	in	mole	%)
	cpx	Na0.00Ca0.16Fe''0.78Mg0.95Fe'''0.05Ti0.00Al0.15Si1.90O6
	G	=	-7855.29	(J)	H	=	-6219.94	(J)	S	=	1.25	(J/K)	V	=	0.16	(cc)	Cp	=	0.64	(J/K)
	diopside	clinoenstatit	hedenbergite	alumino-buffo	buffonite	essenite	jadeite
	-72.23	83.35	78.19	5.06	-4.48	9.63	0.48
feldspar	mass	=	0.98	(gm)	density	=	2.65	(gm/cc)	(analysis	in	mole	%)
	K0.00Na0.36Ca0.63Al1.63Si2.37O8
	G	=	-16662.9	(J)	H	=	-13660.8	(J)	S	=	2.29	(J/K)	V	=	0.37	(cc)	Cp	=	1.19	(J/K)
	albite	anorthite	sanidine
	36.49	63.28	0.23
spinel	mass	=	0.32	(gm)	density	=	4.76	(gm/cc)	(analysis	in	mole	%)
	Fe''1.15Mg0.15Fe'''1.19Al0.22Cr0.00Ti0.29O4
	G	=	-2567.12	(J)	H	=	-1706.12	(J)	S	=	0.66	(J/K)	V	=	0.07	(cc)	Cp	=	0.3	(J/K)
	chromite	hercynite	magnetite	spinel	ulvospinel
	0	-3.84	59.62	14.73	29.49
Total	solids	mass	=	1.86	(gm)	density	=	3.1	(gm/cc)
	G	=	-27085.3	(J)	H	=	-21586.8	(J)	S	=	4.19	(J/K)	V	=	0.6	(cc)	Cp	=	2.13	(J/K)
Summary	of	all	fractionated	phases:	(total	mass	=	71.56	grams)
olivine	mass	=	9.78	(gm)	density	=	3.28	(gm/cc)	(analysis	in	mole	%)
	(Ca0.00Mg0.85Fe''0.15Mn0.00Co0.00Ni0.00)2SiO4
	G	=	-152397	(J)	H	=	-123018	(J)	S	=	22.37	(J/K)	V	=	2.98	(cc)	Cp	=	12.03	(J/K)
	tephroite	fayalite	co-olivine	ni-olivine	monticellite	forsterite
	0.26	15.11	0	0	0.83	83.8
orthopyroxene	mass	=	13.12	(gm)	density	=	3.28	(gm/cc)	(analysis	in	mole	%)
	opx	Na0.00Ca0.06Fe''0.38Mg1.49Fe'''0.02Ti0.00Al0.12Si1.93O6
	G	=	-205525	(J)	H	=	-166129	(J)	S	=	30	(J/K)	V	=	4.01	(cc)	Cp	=	16.25	(J/K)
	diopside	clinoenstatit	hedenbergite	alumino-buffo	buffonite	essenite	jadeite
	-38.94	93.98	37.62	4.94	-4.74	7.02	0.13
clinopyroxene	mass	=	7.72	(gm)	density	=	3.36	(gm/cc)	(analysis	in	mole	%)
	cpx	Na0.00Ca0.15Fe''0.61Mg1.13Fe'''0.04Ti0.00Al0.15Si1.90O6
	G	=	-113568	(J)	H	=	-90641.1	(J)	S	=	17.46	(J/K)	V	=	2.3	(cc)	Cp	=	9.14	(J/K)
	diopside	clinoenstatit	hedenbergite	alumino-buffo	buffonite	essenite	jadeite
	-55.84	84.35	61.42	5.54	-5.06	9.18	0.41
feldspar	mass	=	40.94	(gm)	density	=	2.67	(gm/cc)	(analysis	in	mole	%)
	K0.00Na0.25Ca0.75Al1.75Si2.25O8
	G	=	-695838	(J)	H	=	-571557	(J)	S	=	94.64	(J/K)	V	=	15.31	(cc)	Cp	=	49.67	(J/K)
	albite	anorthite	sanidine
	25.16	74.74	0.1
Viscosity	of	the	System	cannot	be	computed.
System	mass	=	100.1	(gm)	density	=	2.79	(gm/cc)
	G	=	-1.60977e+06	(J)	H	=	-1.29528e+06	(J)	S	=	239.5	(J/K)	V	=	35.87	(cc)	Cp	=	126.1	(J/K)
Oxygen	delta	moles	=	-0.000830247	delta	grams	=	-0.0265669
	G	=	248	(J)	H	=	-28.06	(J)	S	=	-0.21	(J/K)	V	=	-90.65	(cc)	Cp	=	-0.03	(J/K)
**********----------**********
Title:	Dummy	Title
T	=	1030	(C)	P	=	1	(kbars)	log(10)	f	O2	=	-10.38	delta	HM	=	-5.56	NNO	=	-0.61	QFM	=	0	COH	=	1.99	IW	=	3.74
Constraint	Flags:	fO2	path	=	QFM	Fractionate	Solids
Liquid	mass	=	25	(gm)	density	=	2.48	(gm/cc)	viscosity	=	3.81	(log	10	poise)	(analysis	in	wt	%)
	G	=	-390554	(J)	H	=	-304053	(J)	S	=	66.38	(J/K)	V	=	10.09	(cc)	Cp	=	34.49	(J/K)
	SiO2	TiO2	Al2O3	Fe2O3	Cr2O3	FeO	MnO	MgO	NiO	CoO	CaO	Na2O	K2O	P2O5	H2O	CO2	SO3	Cl2O-1	F2O-1
	58.88	0.6	13.76	2.09	0	10.53	0.54	1.66	0	0	5.53	4	0.41	0	2	0	0	0	0
clinopyroxene	mass	=	0.47	(gm)	density	=	3.44	(gm/cc)	(analysis	in	mole	%)
	cpx	Na0.00Ca0.17Fe''0.81Mg0.92Fe'''0.05Ti0.00Al0.15Si1.90O6
	G	=	-6558.8	(J)	H	=	-5201.53	(J)	S	=	1.04	(J/K)	V	=	0.14	(cc)	Cp	=	0.54	(J/K)
	diopside	clinoenstatit	hedenbergite	alumino-buffo	buffonite	essenite	jadeite
	-73.98	82.9	80.59	4.82	-4.3	9.49	0.49
feldspar	mass	=	0.89	(gm)	density	=	2.65	(gm/cc)	(analysis	in	mole	%)
	K0.00Na0.38Ca0.62Al1.62Si2.38O8
	G	=	-15179.2	(J)	H	=	-12469.9	(J)	S	=	2.08	(J/K)	V	=	0.34	(cc)	Cp	=	1.09	(J/K)
	albite	anorthite	sanidine
	37.72	62.04	0.24
spinel	mass	=	0.34	(gm)	density	=	4.77	(gm/cc)	(analysis	in	mole	%)
	Fe''1.14Mg0.14Fe'''1.23Al0.21Cr0.00Ti0.28O4
	G	=	-2641.3	(J)	H	=	-1755.66	(J)	S	=	0.68	(J/K)	V	=	0.07	(cc)	Cp	=	0.31	(J/K)
	chromite	hercynite	magnetite	spinel	ulvospinel
	0	-3.04	61.55	13.53	27.97
Total	solids	mass	=	1.7	(gm)	density	=	3.12	(gm/cc)
	G	=	-24379.3	(J)	H	=	-19427	(J)	S	=	3.8	(J/K)	V	=	0.54	(cc)	Cp	=	1.93	(J/K)
Summary	of	all	fractionated	phases:	(total	mass	=	73.41	grams)
olivine	mass	=	9.78	(gm)	density	=	3.28	(gm/cc)	(analysis	in	mole	%)
	(Ca0.00Mg0.85Fe''0.15Mn0.00Co0.00Ni0.00)2SiO4
	G	=	-152174	(J)	H	=	-123138	(J)	S	=	22.28	(J/K)	V	=	2.98	(cc)	Cp	=	12.01	(J/K)
	tephroite	fayalite	co-olivine	ni-olivine	monticellite	forsterite
	0.26	15.11	0	0	0.83	83.8
orthopyroxene	mass	=	13.12	(gm)	density	=	3.28	(gm/cc)	(analysis	in	mole	%)
	opx	Na0.00Ca0.06Fe''0.38Mg1.49Fe'''0.02Ti0.00Al0.12Si1.93O6
	G	=	-205226	(J)	H	=	-166292	(J)	S	=	29.88	(J/K)	V	=	4	(cc)	Cp	=	16.23	(J/K)
	diopside	clinoenstatit	hedenbergite	alumino-buffo	buffonite	essenite	jadeite
	-38.94	93.98	37.62	4.94	-4.74	7.02	0.13
clinopyroxene	mass	=	8.28	(gm)	density	=	3.36	(gm/cc)	(analysis	in	mole	%)
	cpx	Na0.00Ca0.15Fe''0.63Mg1.12Fe'''0.04Ti0.00Al0.15Si1.90O6
	G	=	-121205	(J)	H	=	-96933	(J)	S	=	18.63	(J/K)	V	=	2.46	(cc)	Cp	=	9.77	(J/K)
	diopside	clinoenstatit	hedenbergite	alumino-buffo	buffonite	essenite	jadeite
	-56.91	84.29	62.52	5.51	-5.02	9.21	0.42
feldspar	mass	=	41.91	(gm)	density	=	2.67	(gm/cc)	(analysis	in	mole	%)
	K0.00Na0.25Ca0.74Al1.74Si2.26O8
	G	=	-711488	(J)	H	=	-585687	(J)	S	=	96.54	(J/K)	V	=	15.68	(cc)	Cp	=	50.81	(J/K)
	albite	anorthite	sanidine
	25.43	74.47	0.1
spinel	mass	=	0.32	(gm)	density	=	4.76	(gm/cc)	(analysis	in	mole	%)
	Fe''1.15Mg0.15Fe'''1.19Al0.22Cr0.00Ti0.29O4
	G	=	-2543.2	(J)	H	=	-1697.48	(J)	S	=	0.65	(J/K)	V	=	0.07	(cc)	Cp	=	0.29	(J/K)
	chromite	hercynite	magnetite	spinel	ulvospinel
	0	-3.84	59.62	14.73	29.49
Viscosity	of	the	System	cannot	be	computed.
System	mass	=	100.11	(gm)	density	=	2.79	(gm/cc)
	G	=	-1.60757e+06	(J)	H	=	-1.29723e+06	(J)	S	=	238.15	(J/K)	V	=	35.82	(cc)	Cp	=	125.54	(J/K)
Oxygen	delta	moles	=	-0.000499111	delta	grams	=	-0.015971
	G	=	147.82	(J)	H	=	-16.69	(J)	S	=	-0.13	(J/K)	V	=	-54.08	(cc)	Cp	=	-0.02	(J/K)
**********----------**********
Title:	Dummy	Title
T	=	1020	(C)	P	=	1	(kbars)	log(10)	f	O2	=	-10.53	delta	HM	=	-5.56	NNO	=	-0.61	QFM	=	0	COH	=	1.97	IW	=	3.75
Constraint	Flags:	fO2	path	=	QFM	Fractionate	Solids
Liquid	mass	=	23.54	(gm)	density	=	2.46	(gm/cc)	viscosity	=	3.94	(log	10	poise)	(analysis	in	wt	%)
	G	=	-369027	(J)	H	=	-288192	(J)	S	=	62.51	(J/K)	V	=	9.59	(cc)	Cp	=	32.43	(J/K)
	SiO2	TiO2	Al2O3	Fe2O3	Cr2O3	FeO	MnO	MgO	NiO	CoO	CaO	Na2O	K2O	P2O5	H2O	CO2	SO3	Cl2O-1	F2O-1
	59.92	0.52	13.49	2.03	0	9.96	0.58	1.47	0	0	5.38	4.1	0.43	0	2.12	0	0	0	0
clinopyroxene	mass	=	0.39	(gm)	density	=	3.45	(gm/cc)	(analysis	in	mole	%)
	cpx	Na0.01Ca0.17Fe''0.83Mg0.89Fe'''0.05Ti0.00Al0.14Si1.90O6
	G	=	-5462.81	(J)	H	=	-4339.18	(J)	S	=	0.87	(J/K)	V	=	0.11	(cc)	Cp	=	0.45	(J/K)
	diopside	clinoenstatit	hedenbergite	alumino-buffo	buffonite	essenite	jadeite
	-75.8	82.49	83	4.59	-4.13	9.35	0.5
feldspar	mass	=	0.79	(gm)	density	=	2.65	(gm/cc)	(analysis	in	mole	%)
	K0.00Na0.39Ca0.61Al1.61Si2.39O8
	G	=	-13444.6	(J)	H	=	-11067.4	(J)	S	=	1.84	(J/K)	V	=	0.3	(cc)	Cp	=	0.96	(J/K)
	albite	anorthite	sanidine
	38.96	60.78	0.26
spinel	mass	=	0.28	(gm)	density	=	4.79	(gm/cc)	(analysis	in	mole	%)
	Fe''1.14Mg0.12Fe'''1.27Al0.20Cr0.00Ti0.26O4
	G	=	-2212.99	(J)	H	=	-1471.59	(J)	S	=	0.57	(J/K)	V	=	0.06	(cc)	Cp	=	0.26	(J/K)
	chromite	hercynite	magnetite	spinel	ulvospinel
	0	-2.32	63.44	12.45	26.44
Total	solids	mass	=	1.47	(gm)	density	=	3.11	(gm/cc)
	G	=	-21120.4	(J)	H	=	-16878.2	(J)	S	=	3.28	(J/K)	V	=	0.47	(cc)	Cp	=	1.67	(J/K)
Summary	of	all	fractionated	phases:	(total	mass	=	75.1	grams)
olivine	mass	=	9.78	(gm)	density	=	3.29	(gm/cc)	(analysis	in	mole	%)
	(Ca0.00Mg0.85Fe''0.15Mn0.00Co0.00Ni0.00)2SiO4
	G	=	-151952	(J)	H	=	-123258	(J)	S	=	22.19	(J/K)	V	=	2.97	(cc)	Cp	=	12	(J/K)
	tephroite	fayalite	co-olivine	ni-olivine	monticellite	forsterite
	0.26	15.11	0	0	0.83	83.8
orthopyroxene	mass	=	13.12	(gm)	density	=	3.28	(gm/cc)	(analysis	in	mole	%)
	opx	Na0.00Ca0.06Fe''0.38Mg1.49Fe'''0.02Ti0.00Al0.12Si1.93O6
	G	=	-204928	(J)	H	=	-166454	(J)	S	=	29.75	(J/K)	V	=	4	(cc)	Cp	=	16.21	(J/K)
	diopside	clinoenstatit	hedenbergite	alumino-buffo	buffonite	essenite	jadeite
	-38.94	93.98	37.62	4.94	-4.74	7.02	0.13
clinopyroxene	mass	=	8.74	(gm)	density	=	3.37	(gm/cc)	(analysis	in	mole	%)
	cpx	Na0.00Ca0.15Fe''0.63Mg1.11Fe'''0.04Ti0.00Al0.15Si1.90O6
	G	=	-127537	(J)	H	=	-102212	(J)	S	=	19.58	(J/K)	V	=	2.59	(cc)	Cp	=	10.3	(J/K)
	diopside	clinoenstatit	hedenbergite	alumino-buffo	buffonite	essenite	jadeite
	-57.8	84.22	63.46	5.47	-4.98	9.22	0.42
feldspar	mass	=	42.8	(gm)	density	=	2.67	(gm/cc)	(analysis	in	mole	%)
	K0.00Na0.26Ca0.74Al1.74Si2.26O8
	G	=	-725638	(J)	H	=	-598637	(J)	S	=	98.21	(J/K)	V	=	16.01	(cc)	Cp	=	51.83	(J/K)
	albite	anorthite	sanidine
	25.69	74.21	0.11
spinel	mass	=	0.65	(gm)	density	=	4.77	(gm/cc)	(analysis	in	mole	%)
	Fe''1.15Mg0.14Fe'''1.21Al0.21Cr0.00Ti0.29O4
	G	=	-5154.04	(J)	H	=	-3447.65	(J)	S	=	1.32	(J/K)	V	=	0.14	(cc)	Cp	=	0.6	(J/K)
	chromite	hercynite	magnetite	spinel	ulvospinel
	0	-3.43	60.6	14.12	28.71
Viscosity	of	the	System	cannot	be	computed.
System	mass	=	100.12	(gm)	density	=	2.8	(gm/cc)
	G	=	-1.60536e+06	(J)	H	=	-1.29908e+06	(J)	S	=	236.85	(J/K)	V	=	35.78	(cc)	Cp	=	125.04	(J/K)
Oxygen	delta	moles	=	-0.000212048	delta	grams	=	-0.00678527
	G	=	62.27	(J)	H	=	-7.02	(J)	S	=	-0.05	(J/K)	V	=	-22.8	(cc)	Cp	=	-0.01	(J/K)
**********----------**********
Title:	Dummy	Title
T	=	1010	(C)	P	=	1	(kbars)	log(10)	f	O2	=	-10.67	delta	HM	=	-5.57	NNO	=	-0.6	QFM	=	0	COH	=	1.96	IW	=	3.77
Constraint	Flags:	fO2	path	=	QFM	Fractionate	Solids
Liquid	mass	=	22.27	(gm)	density	=	2.44	(gm/cc)	viscosity	=	4.05	(log	10	poise)	(analysis	in	wt	%)
	G	=	-350146	(J)	H	=	-274288	(J)	S	=	59.12	(J/K)	V	=	9.14	(cc)	Cp	=	30.62	(J/K)
	SiO2	TiO2	Al2O3	Fe2O3	Cr2O3	FeO	MnO	MgO	NiO	CoO	CaO	Na2O	K2O	P2O5	H2O	CO2	SO3	Cl2O-1	F2O-1
	60.92	0.45	13.22	1.97	0	9.41	0.61	1.31	0	0	5.24	4.18	0.46	0	2.25	0	0	0	0
clinopyroxene	mass	=	0.33	(gm)	density	=	3.46	(gm/cc)	(analysis	in	mole	%)
	cpx	Na0.01Ca0.17Fe''0.85Mg0.87Fe'''0.05Ti0.00Al0.14Si1.90O6
	G	=	-4593.5	(J)	H	=	-3654.47	(J)	S	=	0.73	(J/K)	V	=	0.1	(cc)	Cp	=	0.38	(J/K)
	diopside	clinoenstatit	hedenbergite	alumino-buffo	buffonite	essenite	jadeite
	-77.68	82.13	85.42	4.37	-3.97	9.21	0.51
feldspar	mass	=	0.71	(gm)	density	=	2.65	(gm/cc)	(analysis	in	mole	%)
	K0.00Na0.40Ca0.60Al1.60Si2.40O8
	G	=	-12024.1	(J)	H	=	-9918.36	(J)	S	=	1.64	(J/K)	V	=	0.27	(cc)	Cp	=	0.87	(J/K)
	albite	anorthite	sanidine
	40.21	59.51	0.27
spinel	mass	=	0.24	(gm)	density	=	4.8	(gm/cc)	(analysis	in	mole	%)
	Fe''1.13Mg0.11Fe'''1.31Al0.20Cr0.00Ti0.25O4
	G	=	-1875.47	(J)	H	=	-1248	(J)	S	=	0.49	(J/K)	V	=	0.05	(cc)	Cp	=	0.22	(J/K)
	chromite	hercynite	magnetite	spinel	ulvospinel
	0	-1.68	65.29	11.47	24.92
Total	solids	mass	=	1.29	(gm)	density	=	3.1	(gm/cc)
	G	=	-18493.1	(J)	H	=	-14820.8	(J)	S	=	2.86	(J/K)	V	=	0.42	(cc)	Cp	=	1.47	(J/K)
Summary	of	all	fractionated	phases:	(total	mass	=	76.57	grams)
olivine	mass	=	9.78	(gm)	density	=	3.29	(gm/cc)	(analysis	in	mole	%)
	(Ca0.00Mg0.85Fe''0.15Mn0.00Co0.00Ni0.00)2SiO4
	G	=	-151730	(J)	H	=	-123378	(J)	S	=	22.1	(J/K)	V	=	2.97	(cc)	Cp	=	11.98	(J/K)
	tephroite	fayalite	co-olivine	ni-olivine	monticellite	forsterite
	0.26	15.11	0	0	0.83	83.8
orthopyroxene	mass	=	13.12	(gm)	density	=	3.28	(gm/cc)	(analysis	in	mole	%)
	opx	Na0.00Ca0.06Fe''0.38Mg1.49Fe'''0.02Ti0.00Al0.12Si1.93O6
	G	=	-204631	(J)	H	=	-166616	(J)	S	=	29.63	(J/K)	V	=	4	(cc)	Cp	=	16.2	(J/K)
	diopside	clinoenstatit	hedenbergite	alumino-buffo	buffonite	essenite	jadeite
	-38.94	93.98	37.62	4.94	-4.74	7.02	0.13
clinopyroxene	mass	=	9.14	(gm)	density	=	3.37	(gm/cc)	(analysis	in	mole	%)
	cpx	Na0.00Ca0.15Fe''0.64Mg1.10Fe'''0.04Ti0.00Al0.15Si1.90O6
	G	=	-132764	(J)	H	=	-106633	(J)	S	=	20.36	(J/K)	V	=	2.71	(cc)	Cp	=	10.74	(J/K)
	diopside	clinoenstatit	hedenbergite	alumino-buffo	buffonite	essenite	jadeite
	-58.55	84.14	64.27	5.43	-4.95	9.23	0.42
feldspar	mass	=	43.59	(gm)	density	=	2.67	(gm/cc)	(analysis	in	mole	%)
	K0.00Na0.26Ca0.74Al1.74Si2.26O8
	G	=	-738039	(J)	H	=	-610196	(J)	S	=	99.63	(J/K)	V	=	16.3	(cc)	Cp	=	52.9	(J/K)
	albite	anorthite	sanidine
	25.93	73.96	0.11
spinel	mass	=	0.93	(gm)	density	=	4.77	(gm/cc)	(analysis	in	mole	%)
	Fe''1.14Mg0.14Fe'''1.23Al0.21Cr0.00Ti0.28O4
	G	=	-7331.12	(J)	H	=	-4916.43	(J)	S	=	1.88	(J/K)	V	=	0.2	(cc)	Cp	=	0.86	(J/K)
	chromite	hercynite	magnetite	spinel	ulvospinel
	0	-3.1	61.46	13.62	28.03
Viscosity	of	the	System	cannot	be	computed.
System	mass	=	100.12	(gm)	density	=	2.8	(gm/cc)
	G	=	-1.60313e+06	(J)	H	=	-1.30085e+06	(J)	S	=	235.58	(J/K)	V	=	35.74	(cc)	Cp	=	124.76	(J/K)
Oxygen	delta	moles	=	3.92026e-05	delta	grams	=	0.00125444
	G	=	-11.41	(J)	H	=	1.28	(J)	S	=	0.01	(J/K)	V	=	4.18	(cc)	Cp	=	0	(J/K)
**********----------**********
Title:	Dummy	Title
T	=	1000	(C)	P	=	1	(kbars)	log(10)	f	O2	=	-10.82	delta	HM	=	-5.57	NNO	=	-0.6	QFM	=	0	COH	=	1.95	IW	=	3.78
Constraint	Flags:	fO2	path	=	QFM	Fractionate	Solids
Liquid	mass	=	21.15	(gm)	density	=	2.42	(gm/cc)	viscosity	=	4.17	(log	10	poise)	(analysis	in	wt	%)
	G	=	-333429	(J)	H	=	-261987	(J)	S	=	56.11	(J/K)	V	=	8.74	(cc)	Cp	=	29.03	(J/K)
	SiO2	TiO2	Al2O3	Fe2O3	Cr2O3	FeO	MnO	MgO	NiO	CoO	CaO	Na2O	K2O	P2O5	H2O	CO2	SO3	Cl2O-1	F2O-1
	61.89	0.39	12.94	1.9	0	8.88	0.64	1.17	0	0	5.1	4.26	0.48	0	2.36	0	0	0	0
clinopyroxene	mass	=	0.28	(gm)	density	=	3.47	(gm/cc)	(analysis	in	mole	%)
	cpx	Na0.01Ca0.18Fe''0.88Mg0.84Fe'''0.05Ti0.00Al0.14Si1.91O6
	G	=	-3895.51	(J)	H	=	-3104.11	(J)	S	=	0.62	(J/K)	V	=	0.08	(cc)	Cp	=	0.32	(J/K)
	diopside	clinoenstatit	hedenbergite	alumino-buffo	buffonite	essenite	jadeite
	-79.62	81.81	87.86	4.16	-3.81	9.08	0.52
feldspar	mass	=	0.64	(gm)	density	=	2.64	(gm/cc)	(analysis	in	mole	%)
	K0.00Na0.41Ca0.58Al1.58Si2.42O8
	G	=	-10844.9	(J)	H	=	-8963.92	(J)	S	=	1.48	(J/K)	V	=	0.24	(cc)	Cp	=	0.78	(J/K)
	albite	anorthite	sanidine
	41.48	58.24	0.29
spinel	mass	=	0.21	(gm)	density	=	4.82	(gm/cc)	(analysis	in	mole	%)
	Fe''1.13Mg0.11Fe'''1.34Al0.19Cr0.00Ti0.23O4
	G	=	-1605.31	(J)	H	=	-1069.21	(J)	S	=	0.42	(J/K)	V	=	0.04	(cc)	Cp	=	0.19	(J/K)
	chromite	hercynite	magnetite	spinel	ulvospinel
	0	-1.09	67.1	10.59	23.41
Total	solids	mass	=	1.14	(gm)	density	=	3.09	(gm/cc)
	G	=	-16345.7	(J)	H	=	-13137.2	(J)	S	=	2.52	(J/K)	V	=	0.37	(cc)	Cp	=	1.3	(J/K)
Summary	of	all	fractionated	phases:	(total	mass	=	77.85	grams)
olivine	mass	=	9.78	(gm)	density	=	3.29	(gm/cc)	(analysis	in	mole	%)
	(Ca0.00Mg0.85Fe''0.15Mn0.00Co0.00Ni0.00)2SiO4
	G	=	-151510	(J)	H	=	-123498	(J)	S	=	22	(J/K)	V	=	2.97	(cc)	Cp	=	11.97	(J/K)
	tephroite	fayalite	co-olivine	ni-olivine	monticellite	forsterite
	0.26	15.11	0	0	0.83	83.8
orthopyroxene	mass	=	13.12	(gm)	density	=	3.28	(gm/cc)	(analysis	in	mole	%)
	opx	Na0.00Ca0.06Fe''0.38Mg1.49Fe'''0.02Ti0.00Al0.12Si1.93O6
	G	=	-204335	(J)	H	=	-166778	(J)	S	=	29.5	(J/K)	V	=	4	(cc)	Cp	=	16.18	(J/K)
	diopside	clinoenstatit	hedenbergite	alumino-buffo	buffonite	essenite	jadeite
	-38.94	93.98	37.62	4.94	-4.74	7.02	0.13
clinopyroxene	mass	=	9.47	(gm)	density	=	3.38	(gm/cc)	(analysis	in	mole	%)
	cpx	Na0.00Ca0.15Fe''0.65Mg1.09Fe'''0.04Ti0.00Al0.15Si1.90O6
	G	=	-137116	(J)	H	=	-110373	(J)	S	=	21.01	(J/K)	V	=	2.8	(cc)	Cp	=	11.1	(J/K)
	diopside	clinoenstatit	hedenbergite	alumino-buffo	buffonite	essenite	jadeite
	-59.2	84.08	64.99	5.4	-4.91	9.23	0.43
feldspar	mass	=	44.3	(gm)	density	=	2.67	(gm/cc)	(analysis	in	mole	%)
	K0.00Na0.26Ca0.74Al1.74Si2.26O8
	G	=	-749007	(J)	H	=	-620613	(J)	S	=	100.85	(J/K)	V	=	16.57	(cc)	Cp	=	53.7	(J/K)
	albite	anorthite	sanidine
	26.16	73.73	0.11
spinel	mass	=	1.18	(gm)	density	=	4.78	(gm/cc)	(analysis	in	mole	%)
	Fe''1.14Mg0.13Fe'''1.24Al0.21Cr0.00Ti0.27O4
	G	=	-9166.09	(J)	H	=	-6163.92	(J)	S	=	2.36	(J/K)	V	=	0.25	(cc)	Cp	=	1.08	(J/K)
	chromite	hercynite	magnetite	spinel	ulvospinel
	0	-2.81	62.24	13.18	27.39
Viscosity	of	the	System	cannot	be	computed.
System	mass	=	100.13	(gm)	density	=	2.8	(gm/cc)
	G	=	-1.60091e+06	(J)	H	=	-1.30255e+06	(J)	S	=	234.35	(J/K)	V	=	35.7	(cc)	Cp	=	124.36	(J/K)
Oxygen	delta	moles	=	0.000260896	delta	grams	=	0.00834837
	G	=	-75.29	(J)	H	=	8.44	(J)	S	=	0.07	(J/K)	V	=	27.62	(cc)	Cp	=	0.01	(J/K)
**********----------**********
Title:	Dummy	Title
T	=	990	(C)	P	=	1	(kbars)	log(10)	f	O2	=	-10.97	delta	HM	=	-5.57	NNO	=	-0.6	QFM	=	0	COH	=	1.93	IW	=	3.8
Constraint	Flags:	fO2	path	=	QFM	Fractionate	Solids
Liquid	mass	=	20.15	(gm)	density	=	2.4	(gm/cc)	viscosity	=	4.27	(log	10	poise)	(analysis	in	wt	%)
	G	=	-318506	(J)	H	=	-251012	(J)	S	=	53.43	(J/K)	V	=	8.39	(cc)	Cp	=	27.62	(J/K)
	SiO2	TiO2	Al2O3	Fe2O3	Cr2O3	FeO	MnO	MgO	NiO	CoO	CaO	Na2O	K2O	P2O5	H2O	CO2	SO3	Cl2O-1	F2O-1
	62.81	0.33	12.66	1.83	0	8.38	0.67	1.04	0	0	4.96	4.33	0.5	0	2.48	0	0	0	0
clinopyroxene	mass	=	0.24	(gm)	density	=	3.48	(gm/cc)	(analysis	in	mole	%)
	cpx	Na0.01Ca0.18Fe''0.90Mg0.82Fe'''0.05Ti0.00Al0.13Si1.91O6
	G	=	-3328.78	(J)	H	=	-2656.77	(J)	S	=	0.53	(J/K)	V	=	0.07	(cc)	Cp	=	0.28	(J/K)
	diopside	clinoenstatit	hedenbergite	alumino-buffo	buffonite	essenite	jadeite
	-81.61	81.52	90.31	3.96	-3.65	8.94	0.53
feldspar	mass	=	0.58	(gm)	density	=	2.64	(gm/cc)	(analysis	in	mole	%)
	K0.00Na0.43Ca0.57Al1.57Si2.43O8
	G	=	-9852.61	(J)	H	=	-8160.4	(J)	S	=	1.34	(J/K)	V	=	0.22	(cc)	Cp	=	0.71	(J/K)
	albite	anorthite	sanidine
	42.74	56.96	0.3
spinel	mass	=	0.18	(gm)	density	=	4.83	(gm/cc)	(analysis	in	mole	%)
	Fe''1.12Mg0.10Fe'''1.38Al0.18Cr0.00Ti0.22O4
	G	=	-1385.93	(J)	H	=	-924.14	(J)	S	=	0.37	(J/K)	V	=	0.04	(cc)	Cp	=	0.17	(J/K)
	chromite	hercynite	magnetite	spinel	ulvospinel
	0	-0.57	68.86	9.79	21.92
Total	solids	mass	=	1.01	(gm)	density	=	3.07	(gm/cc)
	G	=	-14567.3	(J)	H	=	-11741.3	(J)	S	=	2.24	(J/K)	V	=	0.33	(cc)	Cp	=	1.16	(J/K)
Summary	of	all	fractionated	phases:	(total	mass	=	78.98	grams)
olivine	mass	=	9.78	(gm)	density	=	3.29	(gm/cc)	(analysis	in	mole	%)
	(Ca0.00Mg0.85Fe''0.15Mn0.00Co0.00Ni0.00)2SiO4
	G	=	-151290	(J)	H	=	-123618	(J)	S	=	21.91	(J/K)	V	=	2.97	(cc)	Cp	=	11.96	(J/K)
	tephroite	fayalite	co-olivine	ni-olivine	monticellite	forsterite
	0.26	15.11	0	0	0.83	83.8
orthopyroxene	mass	=	13.12	(gm)	density	=	3.28	(gm/cc)	(analysis	in	mole	%)
	opx	Na0.00Ca0.06Fe''0.38Mg1.49Fe'''0.02Ti0.00Al0.12Si1.93O6
	G	=	-204041	(J)	H	=	-166939	(J)	S	=	29.37	(J/K)	V	=	4	(cc)	Cp	=	16.16	(J/K)
	diopside	clinoenstatit	hedenbergite	alumino-buffo	buffonite	essenite	jadeite
	-38.94	93.98	37.62	4.94	-4.74	7.02	0.13
clinopyroxene	mass	=	9.75	(gm)	density	=	3.38	(gm/cc)	(analysis	in	mole	%)
	cpx	Na0.00Ca0.16Fe''0.66Mg1.08Fe'''0.04Ti0.00Al0.15Si1.90O6
	G	=	-140764	(J)	H	=	-113566	(J)	S	=	21.53	(J/K)	V	=	2.88	(cc)	Cp	=	11.41	(J/K)
	diopside	clinoenstatit	hedenbergite	alumino-buffo	buffonite	essenite	jadeite
	-59.77	84.01	65.63	5.36	-4.88	9.22	0.43
feldspar	mass	=	44.94	(gm)	density	=	2.67	(gm/cc)	(analysis	in	mole	%)
	K0.00Na0.26Ca0.74Al1.74Si2.26O8
	G	=	-758786	(J)	H	=	-630083	(J)	S	=	101.89	(J/K)	V	=	16.81	(cc)	Cp	=	54.42	(J/K)
	albite	anorthite	sanidine
	26.38	73.51	0.11
spinel	mass	=	1.39	(gm)	density	=	4.79	(gm/cc)	(analysis	in	mole	%)
	Fe''1.14Mg0.13Fe'''1.26Al0.20Cr0.00Ti0.27O4
	G	=	-10727	(J)	H	=	-7234.61	(J)	S	=	2.76	(J/K)	V	=	0.29	(cc)	Cp	=	1.27	(J/K)
	chromite	hercynite	magnetite	spinel	ulvospinel
	0	-2.55	62.97	12.79	26.79
Viscosity	of	the	System	cannot	be	computed.
System	mass	=	100.14	(gm)	density	=	2.81	(gm/cc)
	G	=	-1.59868e+06	(J)	H	=	-1.30419e+06	(J)	S	=	233.14	(J/K)	V	=	35.66	(cc)	Cp	=	123.98	(J/K)
Oxygen	delta	moles	=	0.000457836	delta	grams	=	0.0146502
	G	=	-130.98	(J)	H	=	14.65	(J)	S	=	0.12	(J/K)	V	=	48.08	(cc)	Cp	=	0.02	(J/K)
**********----------**********
Title:	Dummy	Title
T	=	980	(C)	P	=	1	(kbars)	log(10)	f	O2	=	-11.13	delta	HM	=	-5.58	NNO	=	-0.59	QFM	=	0	COH	=	1.92	IW	=	3.82
Constraint	Flags:	fO2	path	=	QFM	Fractionate	Solids
Liquid	mass	=	19.25	(gm)	density	=	2.39	(gm/cc)	viscosity	=	4.37	(log	10	poise)	(analysis	in	wt	%)
	G	=	-305087	(J)	H	=	-241149	(J)	S	=	51.02	(J/K)	V	=	8.07	(cc)	Cp	=	26.35	(J/K)
	SiO2	TiO2	Al2O3	Fe2O3	Cr2O3	FeO	MnO	MgO	NiO	CoO	CaO	Na2O	K2O	P2O5	H2O	CO2	SO3	Cl2O-1	F2O-1
	63.71	0.29	12.37	1.77	0	7.89	0.7	0.93	0	0	4.82	4.39	0.52	0	2.6	0	0	0	0
clinopyroxene	mass	=	0.21	(gm)	density	=	3.49	(gm/cc)	(analysis	in	mole	%)
	cpx	Na0.01Ca0.18Fe''0.93Mg0.79Fe'''0.05Ti0.00Al0.13Si1.91O6
	G	=	-2864.02	(J)	H	=	-2289.52	(J)	S	=	0.46	(J/K)	V	=	0.06	(cc)	Cp	=	0.24	(J/K)
	diopside	clinoenstatit	hedenbergite	alumino-buffo	buffonite	essenite	jadeite
	-83.64	81.26	92.76	3.77	-3.49	8.8	0.54
feldspar	mass	=	0.53	(gm)	density	=	2.64	(gm/cc)	(analysis	in	mole	%)
	K0.00Na0.44Ca0.56Al1.56Si2.44O8
	G	=	-9008.01	(J)	H	=	-7476.1	(J)	S	=	1.22	(J/K)	V	=	0.2	(cc)	Cp	=	0.65	(J/K)
	albite	anorthite	sanidine
	44	55.68	0.32
spinel	mass	=	0.16	(gm)	density	=	4.84	(gm/cc)	(analysis	in	mole	%)
	Fe''1.11Mg0.09Fe'''1.41Al0.18Cr0.00Ti0.20O4
	G	=	-1205.42	(J)	H	=	-804.85	(J)	S	=	0.32	(J/K)	V	=	0.03	(cc)	Cp	=	0.15	(J/K)
	chromite	hercynite	magnetite	spinel	ulvospinel
	0	-0.1	70.58	9.06	20.47
Total	solids	mass	=	0.91	(gm)	density	=	3.06	(gm/cc)
	G	=	-13077.5	(J)	H	=	-10570.5	(J)	S	=	2	(J/K)	V	=	0.3	(cc)	Cp	=	1.04	(J/K)
Summary	of	all	fractionated	phases:	(total	mass	=	79.98	grams)
olivine	mass	=	9.78	(gm)	density	=	3.29	(gm/cc)	(analysis	in	mole	%)
	(Ca0.00Mg0.85Fe''0.15Mn0.00Co0.00Ni0.00)2SiO4
	G	=	-151072	(J)	H	=	-123737	(J)	S	=	21.81	(J/K)	V	=	2.97	(cc)	Cp	=	11.94	(J/K)
	tephroite	fayalite	co-olivine	ni-olivine	monticellite	forsterite
	0.26	15.11	0	0	0.83	83.8
orthopyroxene	mass	=	13.12	(gm)	density	=	3.28	(gm/cc)	(analysis	in	mole	%)
	opx	Na0.00Ca0.06Fe''0.38Mg1.49Fe'''0.02Ti0.00Al0.12Si1.93O6
	G	=	-203748	(J)	H	=	-167101	(J)	S	=	29.24	(J/K)	V	=	4	(cc)	Cp	=	16.14	(J/K)
	diopside	clinoenstatit	hedenbergite	alumino-buffo	buffonite	essenite	jadeite
	-38.94	93.98	37.62	4.94	-4.74	7.02	0.13
clinopyroxene	mass	=	9.99	(gm)	density	=	3.39	(gm/cc)	(analysis	in	mole	%)
	cpx	Na0.00Ca0.16Fe''0.66Mg1.08Fe'''0.04Ti0.00Al0.15Si1.90O6
	G	=	-143842	(J)	H	=	-116314	(J)	S	=	21.97	(J/K)	V	=	2.95	(cc)	Cp	=	11.67	(J/K)
	diopside	clinoenstatit	hedenbergite	alumino-buffo	buffonite	essenite	jadeite
	-60.28	83.95	66.2	5.33	-4.85	9.22	0.43
feldspar	mass	=	45.52	(gm)	density	=	2.67	(gm/cc)	(analysis	in	mole	%)
	K0.00Na0.27Ca0.73Al1.73Si2.27O8
	G	=	-767564	(J)	H	=	-638756	(J)	S	=	102.79	(J/K)	V	=	17.02	(cc)	Cp	=	55.06	(J/K)
	albite	anorthite	sanidine
	26.59	73.3	0.12
spinel	mass	=	1.57	(gm)	density	=	4.8	(gm/cc)	(analysis	in	mole	%)
	Fe''1.14Mg0.12Fe'''1.27Al0.20Cr0.00Ti0.26O4
	G	=	-12065.2	(J)	H	=	-8161.96	(J)	S	=	3.11	(J/K)	V	=	0.33	(cc)	Cp	=	1.43	(J/K)
	chromite	hercynite	magnetite	spinel	ulvospinel
	0	-2.32	63.65	12.44	26.23
Viscosity	of	the	System	cannot	be	computed.
System	mass	=	100.14	(gm)	density	=	2.81	(gm/cc)
	G	=	-1.59646e+06	(J)	H	=	-1.30579e+06	(J)	S	=	231.95	(J/K)	V	=	35.63	(cc)	Cp	=	123.63	(J/K)
Oxygen	delta	moles	=	0.000633762	delta	grams	=	0.0202796
	G	=	-179.71	(J)	H	=	20.06	(J)	S	=	0.16	(J/K)	V	=	66.03	(cc)	Cp	=	0.02	(J/K)
**********----------**********
Title:	Dummy	Title
T	=	970	(C)	P	=	1	(kbars)	log(10)	f	O2	=	-11.28	delta	HM	=	-5.58	NNO	=	-0.59	QFM	=	0	COH	=	1.9	IW	=	3.83
Constraint	Flags:	fO2	path	=	QFM	Fractionate	Solids
Liquid	mass	=	18.44	(gm)	density	=	2.37	(gm/cc)	viscosity	=	4.47	(log	10	poise)	(analysis	in	wt	%)
	G	=	-292944	(J)	H	=	-232228	(J)	S	=	48.84	(J/K)	V	=	7.78	(cc)	Cp	=	25.21	(J/K)
	SiO2	TiO2	Al2O3	Fe2O3	Cr2O3	FeO	MnO	MgO	NiO	CoO	CaO	Na2O	K2O	P2O5	H2O	CO2	SO3	Cl2O-1	F2O-1
	64.57	0.25	12.09	1.7	0	7.43	0.74	0.83	0	0	4.69	4.45	0.54	0	2.71	0	0	0	0
clinopyroxene	mass	=	0.19	(gm)	density	=	3.5	(gm/cc)	(analysis	in	mole	%)
	cpx	Na0.01Ca0.18Fe''0.95Mg0.76Fe'''0.05Ti0.00Al0.13Si1.91O6
	G	=	-2479.46	(J)	H	=	-1985.32	(J)	S	=	0.4	(J/K)	V	=	0.05	(cc)	Cp	=	0.21	(J/K)
	diopside	clinoenstatit	hedenbergite	alumino-buffo	buffonite	essenite	jadeite
	-85.69	81.02	95.22	3.58	-3.34	8.66	0.54
feldspar	mass	=	0.49	(gm)	density	=	2.64	(gm/cc)	(analysis	in	mole	%)
	K0.00Na0.45Ca0.54Al1.54Si2.46O8
	G	=	-8281.48	(J)	H	=	-6887.16	(J)	S	=	1.12	(J/K)	V	=	0.19	(cc)	Cp	=	0.6	(J/K)
	albite	anorthite	sanidine
	45.26	54.41	0.33
spinel	mass	=	0.14	(gm)	density	=	4.85	(gm/cc)	(analysis	in	mole	%)
	Fe''1.11Mg0.08Fe'''1.44Al0.17Cr0.00Ti0.19O4
	G	=	-1055.12	(J)	H	=	-705.57	(J)	S	=	0.28	(J/K)	V	=	0.03	(cc)	Cp	=	0.13	(J/K)
	chromite	hercynite	magnetite	spinel	ulvospinel
	0	0.31	72.24	8.39	19.05
Total	solids	mass	=	0.82	(gm)	density	=	3.05	(gm/cc)
	G	=	-11816.1	(J)	H	=	-9578.05	(J)	S	=	1.8	(J/K)	V	=	0.27	(cc)	Cp	=	0.94	(J/K)
Summary	of	all	fractionated	phases:	(total	mass	=	80.88	grams)
olivine	mass	=	9.78	(gm)	density	=	3.29	(gm/cc)	(analysis	in	mole	%)
	(Ca0.00Mg0.85Fe''0.15Mn0.00Co0.00Ni0.00)2SiO4
	G	=	-150854	(J)	H	=	-123856	(J)	S	=	21.72	(J/K)	V	=	2.97	(cc)	Cp	=	11.93	(J/K)
	tephroite	fayalite	co-olivine	ni-olivine	monticellite	forsterite
	0.26	15.11	0	0	0.83	83.8
orthopyroxene	mass	=	13.12	(gm)	density	=	3.29	(gm/cc)	(analysis	in	mole	%)
	opx	Na0.00Ca0.06Fe''0.38Mg1.49Fe'''0.02Ti0.00Al0.12Si1.93O6
	G	=	-203456	(J)	H	=	-167262	(J)	S	=	29.11	(J/K)	V	=	3.99	(cc)	Cp	=	16.12	(J/K)
	diopside	clinoenstatit	hedenbergite	alumino-buffo	buffonite	essenite	jadeite
	-38.94	93.98	37.62	4.94	-4.74	7.02	0.13
clinopyroxene	mass	=	10.2	(gm)	density	=	3.39	(gm/cc)	(analysis	in	mole	%)
	cpx	Na0.00Ca0.16Fe''0.67Mg1.07Fe'''0.04Ti0.00Al0.15Si1.90O6
	G	=	-146451	(J)	H	=	-118697	(J)	S	=	22.33	(J/K)	V	=	3.01	(cc)	Cp	=	11.89	(J/K)
	diopside	clinoenstatit	hedenbergite	alumino-buffo	buffonite	essenite	jadeite
	-60.74	83.9	66.73	5.3	-4.83	9.21	0.43
feldspar	mass	=	46.05	(gm)	density	=	2.67	(gm/cc)	(analysis	in	mole	%)
	K0.00Na0.27Ca0.73Al1.73Si2.27O8
	G	=	-775489	(J)	H	=	-646750	(J)	S	=	103.56	(J/K)	V	=	17.22	(cc)	Cp	=	55.64	(J/K)
	albite	anorthite	sanidine
	26.79	73.09	0.12
spinel	mass	=	1.73	(gm)	density	=	4.8	(gm/cc)	(analysis	in	mole	%)
	Fe''1.14Mg0.12Fe'''1.29Al0.20Cr0.00Ti0.26O4
	G	=	-13220	(J)	H	=	-8971.56	(J)	S	=	3.42	(J/K)	V	=	0.36	(cc)	Cp	=	1.58	(J/K)
	chromite	hercynite	magnetite	spinel	ulvospinel
	0	-2.12	64.28	12.13	25.7
Viscosity	of	the	System	cannot	be	computed.
System	mass	=	100.15	(gm)	density	=	2.81	(gm/cc)
	G	=	-1.59423e+06	(J)	H	=	-1.30734e+06	(J)	S	=	230.77	(J/K)	V	=	35.6	(cc)	Cp	=	123.3	(J/K)
Oxygen	delta	moles	=	0.00079162	delta	grams	=	0.0253309
	G	=	-222.48	(J)	H	=	24.77	(J)	S	=	0.2	(J/K)	V	=	81.82	(cc)	Cp	=	0.03	(J/K)
**********----------**********
Title:	Dummy	Title
T	=	960	(C)	P	=	1	(kbars)	log(10)	f	O2	=	-11.44	delta	HM	=	-5.58	NNO	=	-0.59	QFM	=	0	COH	=	1.89	IW	=	3.85
Constraint	Flags:	fO2	path	=	QFM	Fractionate	Solids
Liquid	mass	=	17.71	(gm)	density	=	2.36	(gm/cc)	viscosity	=	4.55	(log	10	poise)	(analysis	in	wt	%)
	G	=	-281891	(J)	H	=	-224113	(J)	S	=	46.85	(J/K)	V	=	7.52	(cc)	Cp	=	24.17	(J/K)
	SiO2	TiO2	Al2O3	Fe2O3	Cr2O3	FeO	MnO	MgO	NiO	CoO	CaO	Na2O	K2O	P2O5	H2O	CO2	SO3	Cl2O-1	F2O-1
	65.41	0.21	11.8	1.64	0	6.99	0.77	0.74	0	0	4.57	4.49	0.57	0	2.82	0	0	0	0
clinopyroxene	mass	=	0.16	(gm)	density	=	3.51	(gm/cc)	(analysis	in	mole	%)
	cpx	Na0.01Ca0.19Fe''0.98Mg0.74Fe'''0.05Ti0.00Al0.12Si1.91O6
	G	=	-2158.7	(J)	H	=	-1731.33	(J)	S	=	0.35	(J/K)	V	=	0.05	(cc)	Cp	=	0.18	(J/K)
	diopside	clinoenstatit	hedenbergite	alumino-buffo	buffonite	essenite	jadeite
	-87.75	80.79	97.69	3.39	-3.18	8.52	0.55
feldspar	mass	=	0.46	(gm)	density	=	2.64	(gm/cc)	(analysis	in	mole	%)
	K0.00Na0.47Ca0.53Al1.53Si2.47O8
	G	=	-7650.49	(J)	H	=	-6375.4	(J)	S	=	1.03	(J/K)	V	=	0.17	(cc)	Cp	=	0.55	(J/K)
	albite	anorthite	sanidine
	46.5	53.15	0.35
spinel	mass	=	0.13	(gm)	density	=	4.86	(gm/cc)	(analysis	in	mole	%)
	Fe''1.10Mg0.08Fe'''1.48Al0.17Cr0.00Ti0.18O4
	G	=	-928.58	(J)	H	=	-622.01	(J)	S	=	0.25	(J/K)	V	=	0.03	(cc)	Cp	=	0.12	(J/K)
	chromite	hercynite	magnetite	spinel	ulvospinel
	0	0.68	73.86	7.79	17.68
Total	solids	mass	=	0.75	(gm)	density	=	3.04	(gm/cc)
	G	=	-10737.8	(J)	H	=	-8728.73	(J)	S	=	1.63	(J/K)	V	=	0.25	(cc)	Cp	=	0.85	(J/K)
Summary	of	all	fractionated	phases:	(total	mass	=	81.7	grams)
olivine	mass	=	9.78	(gm)	density	=	3.3	(gm/cc)	(analysis	in	mole	%)
	(Ca0.00Mg0.85Fe''0.15Mn0.00Co0.00Ni0.00)2SiO4
	G	=	-150637	(J)	H	=	-123976	(J)	S	=	21.62	(J/K)	V	=	2.97	(cc)	Cp	=	11.91	(J/K)
	tephroite	fayalite	co-olivine	ni-olivine	monticellite	forsterite
	0.26	15.11	0	0	0.83	83.8
orthopyroxene	mass	=	13.12	(gm)	density	=	3.29	(gm/cc)	(analysis	in	mole	%)
	opx	Na0.00Ca0.06Fe''0.38Mg1.49Fe'''0.02Ti0.00Al0.12Si1.93O6
	G	=	-203166	(J)	H	=	-167423	(J)	S	=	28.98	(J/K)	V	=	3.99	(cc)	Cp	=	16.11	(J/K)
	diopside	clinoenstatit	hedenbergite	alumino-buffo	buffonite	essenite	jadeite
	-38.94	93.98	37.62	4.94	-4.74	7.02	0.13
clinopyroxene	mass	=	10.38	(gm)	density	=	3.39	(gm/cc)	(analysis	in	mole	%)
	cpx	Na0.00Ca0.16Fe''0.67Mg1.07Fe'''0.04Ti0.00Al0.15Si1.90O6
	G	=	-148673	(J)	H	=	-120778	(J)	S	=	22.62	(J/K)	V	=	3.06	(cc)	Cp	=	12.08	(J/K)
	diopside	clinoenstatit	hedenbergite	alumino-buffo	buffonite	essenite	jadeite
	-61.16	83.85	67.21	5.27	-4.8	9.2	0.44
feldspar	mass	=	46.54	(gm)	density	=	2.67	(gm/cc)	(analysis	in	mole	%)
	K0.00Na0.27Ca0.73Al1.73Si2.27O8
	G	=	-782682	(J)	H	=	-654161	(J)	S	=	104.22	(J/K)	V	=	17.4	(cc)	Cp	=	56.17	(J/K)
	albite	anorthite	sanidine
	26.99	72.89	0.12
spinel	mass	=	1.87	(gm)	density	=	4.81	(gm/cc)	(analysis	in	mole	%)
	Fe''1.13Mg0.12Fe'''1.30Al0.20Cr0.00Ti0.25O4
	G	=	-14222.1	(J)	H	=	-9683.22	(J)	S	=	3.68	(J/K)	V	=	0.39	(cc)	Cp	=	1.7	(J/K)
	chromite	hercynite	magnetite	spinel	ulvospinel
	0	-1.94	64.88	11.85	25.2
Viscosity	of	the	System	cannot	be	computed.
System	mass	=	100.15	(gm)	density	=	2.82	(gm/cc)
	G	=	-1.59201e+06	(J)	H	=	-1.30886e+06	(J)	S	=	229.61	(J/K)	V	=	35.57	(cc)	Cp	=	122.99	(J/K)
Oxygen	delta	moles	=	0.000933764	delta	grams	=	0.0298793
	G	=	-260.09	(J)	H	=	28.88	(J)	S	=	0.23	(J/K)	V	=	95.74	(cc)	Cp	=	0.03	(J/K)
**********----------**********
Title:	Dummy	Title
T	=	950	(C)	P	=	1	(kbars)	log(10)	f	O2	=	-11.6	delta	HM	=	-5.59	NNO	=	-0.58	QFM	=	0	COH	=	1.87	IW	=	3.87
Constraint	Flags:	fO2	path	=	QFM	Fractionate	Solids
Liquid	mass	=	17.04	(gm)	density	=	2.34	(gm/cc)	viscosity	=	4.64	(log	10	poise)	(analysis	in	wt	%)
	G	=	-271779	(J)	H	=	-216691	(J)	S	=	45.04	(J/K)	V	=	7.27	(cc)	Cp	=	23.22	(J/K)
	SiO2	TiO2	Al2O3	Fe2O3	Cr2O3	FeO	MnO	MgO	NiO	CoO	CaO	Na2O	K2O	P2O5	H2O	CO2	SO3	Cl2O-1	F2O-1
	66.22	0.18	11.51	1.58	0	6.56	0.8	0.66	0	0	4.44	4.54	0.59	0	2.93	0	0	0	0
clinopyroxene	mass	=	0.14	(gm)	density	=	3.52	(gm/cc)	(analysis	in	mole	%)
	cpx	Na0.01Ca0.19Fe''1.00Mg0.71Fe'''0.05Ti0.00Al0.12Si1.91O6
	G	=	-1889.24	(J)	H	=	-1517.73	(J)	S	=	0.3	(J/K)	V	=	0.04	(cc)	Cp	=	0.16	(J/K)
	diopside	clinoenstatit	hedenbergite	alumino-buffo	buffonite	essenite	jadeite
	-89.81	80.56	100.14	3.22	-3.03	8.37	0.56
feldspar	mass	=	0.42	(gm)	density	=	2.64	(gm/cc)	(analysis	in	mole	%)
	K0.00Na0.48Ca0.52Al1.52Si2.48O8
	G	=	-7097.62	(J)	H	=	-5926.76	(J)	S	=	0.96	(J/K)	V	=	0.16	(cc)	Cp	=	0.51	(J/K)
	albite	anorthite	sanidine
	47.74	51.9	0.36
spinel	mass	=	0.11	(gm)	density	=	4.87	(gm/cc)	(analysis	in	mole	%)
	Fe''1.09Mg0.07Fe'''1.51Al0.16Cr0.00Ti0.16O4
	G	=	-820.97	(J)	H	=	-550.95	(J)	S	=	0.22	(J/K)	V	=	0.02	(cc)	Cp	=	0.1	(J/K)
	chromite	hercynite	magnetite	spinel	ulvospinel
	0	1.01	75.41	7.23	16.35
Total	solids	mass	=	0.68	(gm)	density	=	3.03	(gm/cc)
	G	=	-9807.83	(J)	H	=	-7995.43	(J)	S	=	1.48	(J/K)	V	=	0.22	(cc)	Cp	=	0.78	(J/K)
Summary	of	all	fractionated	phases:	(total	mass	=	82.44	grams)
olivine	mass	=	9.78	(gm)	density	=	3.3	(gm/cc)	(analysis	in	mole	%)
	(Ca0.00Mg0.85Fe''0.15Mn0.00Co0.00Ni0.00)2SiO4
	G	=	-150422	(J)	H	=	-124095	(J)	S	=	21.52	(J/K)	V	=	2.97	(cc)	Cp	=	11.9	(J/K)
	tephroite	fayalite	co-olivine	ni-olivine	monticellite	forsterite
	0.26	15.11	0	0	0.83	83.8
orthopyroxene	mass	=	13.12	(gm)	density	=	3.29	(gm/cc)	(analysis	in	mole	%)
	opx	Na0.00Ca0.06Fe''0.38Mg1.49Fe'''0.02Ti0.00Al0.12Si1.93O6
	G	=	-202876	(J)	H	=	-167584	(J)	S	=	28.85	(J/K)	V	=	3.99	(cc)	Cp	=	16.09	(J/K)
	diopside	clinoenstatit	hedenbergite	alumino-buffo	buffonite	essenite	jadeite
	-38.94	93.98	37.62	4.94	-4.74	7.02	0.13
clinopyroxene	mass	=	10.54	(gm)	density	=	3.4	(gm/cc)	(analysis	in	mole	%)
	cpx	Na0.00Ca0.16Fe''0.68Mg1.06Fe'''0.04Ti0.00Al0.15Si1.90O6
	G	=	-150572	(J)	H	=	-122606	(J)	S	=	22.86	(J/K)	V	=	3.1	(cc)	Cp	=	12.25	(J/K)
	diopside	clinoenstatit	hedenbergite	alumino-buffo	buffonite	essenite	jadeite
	-61.55	83.81	67.65	5.24	-4.78	9.19	0.44
feldspar	mass	=	47	(gm)	density	=	2.67	(gm/cc)	(analysis	in	mole	%)
	K0.00Na0.27Ca0.73Al1.73Si2.27O8
	G	=	-789237	(J)	H	=	-661065	(J)	S	=	104.79	(J/K)	V	=	17.57	(cc)	Cp	=	56.65	(J/K)
	albite	anorthite	sanidine
	27.18	72.7	0.12
spinel	mass	=	2	(gm)	density	=	4.81	(gm/cc)	(analysis	in	mole	%)
	Fe''1.13Mg0.12Fe'''1.31Al0.20Cr0.00Ti0.25O4
	G	=	-15095.5	(J)	H	=	-10312.5	(J)	S	=	3.91	(J/K)	V	=	0.41	(cc)	Cp	=	1.82	(J/K)
	chromite	hercynite	magnetite	spinel	ulvospinel
	0	-1.77	65.44	11.6	24.74
Viscosity	of	the	System	cannot	be	computed.
System	mass	=	100.16	(gm)	density	=	2.82	(gm/cc)
	G	=	-1.58979e+06	(J)	H	=	-1.31035e+06	(J)	S	=	228.46	(J/K)	V	=	35.54	(cc)	Cp	=	122.7	(J/K)
Oxygen	delta	moles	=	0.00106209	delta	grams	=	0.0339856
	G	=	-293.17	(J)	H	=	32.47	(J)	S	=	0.27	(J/K)	V	=	108.01	(cc)	Cp	=	0.04	(J/K)
**********----------**********
Title:	Dummy	Title
T	=	940	(C)	P	=	1	(kbars)	log(10)	f	O2	=	-11.77	delta	HM	=	-5.59	NNO	=	-0.58	QFM	=	0	COH	=	1.86	IW	=	3.88
Constraint	Flags:	fO2	path	=	QFM	Fractionate	Solids
Liquid	mass	=	16.43	(gm)	density	=	2.33	(gm/cc)	viscosity	=	4.72	(log	10	poise)	(analysis	in	wt	%)
	G	=	-262487	(J)	H	=	-209875	(J)	S	=	43.37	(J/K)	V	=	7.05	(cc)	Cp	=	22.36	(J/K)
	SiO2	TiO2	Al2O3	Fe2O3	Cr2O3	FeO	MnO	MgO	NiO	CoO	CaO	Na2O	K2O	P2O5	H2O	CO2	SO3	Cl2O-1	F2O-1
	67	0.15	11.22	1.51	0	6.16	0.83	0.59	0	0	4.33	4.57	0.61	0	3.04	0	0	0	0
clinopyroxene	mass	=	0.13	(gm)	density	=	3.53	(gm/cc)	(analysis	in	mole	%)
	cpx	Na0.01Ca0.19Fe''1.03Mg0.69Fe'''0.05Ti0.00Al0.12Si1.92O6
	G	=	-1661.45	(J)	H	=	-1336.98	(J)	S	=	0.27	(J/K)	V	=	0.04	(cc)	Cp	=	0.14	(J/K)
	diopside	clinoenstatit	hedenbergite	alumino-buffo	buffonite	essenite	jadeite
	-91.85	80.33	102.58	3.04	-2.88	8.21	0.57
feldspar	mass	=	0.39	(gm)	density	=	2.63	(gm/cc)	(analysis	in	mole	%)
	K0.00Na0.49Ca0.51Al1.51Si2.49O8
	G	=	-6609.29	(J)	H	=	-5530.26	(J)	S	=	0.89	(J/K)	V	=	0.15	(cc)	Cp	=	0.48	(J/K)
	albite	anorthite	sanidine
	48.95	50.66	0.38
spinel	mass	=	0.1	(gm)	density	=	4.88	(gm/cc)	(analysis	in	mole	%)
	Fe''1.08Mg0.07Fe'''1.54Al0.16Cr0.00Ti0.15O4
	G	=	-728.61	(J)	H	=	-489.95	(J)	S	=	0.2	(J/K)	V	=	0.02	(cc)	Cp	=	0.09	(J/K)
	chromite	hercynite	magnetite	spinel	ulvospinel
	0	1.29	76.91	6.72	15.08
Total	solids	mass	=	0.62	(gm)	density	=	3.02	(gm/cc)
	G	=	-8999.35	(J)	H	=	-7357.2	(J)	S	=	1.35	(J/K)	V	=	0.21	(cc)	Cp	=	0.71	(J/K)
Summary	of	all	fractionated	phases:	(total	mass	=	83.11	grams)
olivine	mass	=	9.78	(gm)	density	=	3.3	(gm/cc)	(analysis	in	mole	%)
	(Ca0.00Mg0.85Fe''0.15Mn0.00Co0.00Ni0.00)2SiO4
	G	=	-150207	(J)	H	=	-124214	(J)	S	=	21.43	(J/K)	V	=	2.96	(cc)	Cp	=	11.88	(J/K)
	tephroite	fayalite	co-olivine	ni-olivine	monticellite	forsterite
	0.26	15.11	0	0	0.83	83.8
orthopyroxene	mass	=	13.12	(gm)	density	=	3.29	(gm/cc)	(analysis	in	mole	%)
	opx	Na0.00Ca0.06Fe''0.38Mg1.49Fe'''0.02Ti0.00Al0.12Si1.93O6
	G	=	-202588	(J)	H	=	-167745	(J)	S	=	28.72	(J/K)	V	=	3.99	(cc)	Cp	=	16.07	(J/K)
	diopside	clinoenstatit	hedenbergite	alumino-buffo	buffonite	essenite	jadeite
	-38.94	93.98	37.62	4.94	-4.74	7.02	0.13
clinopyroxene	mass	=	10.68	(gm)	density	=	3.4	(gm/cc)	(analysis	in	mole	%)
	cpx	Na0.00Ca0.16Fe''0.68Mg1.06Fe'''0.04Ti0.00Al0.15Si1.90O6
	G	=	-152200	(J)	H	=	-124223	(J)	S	=	23.06	(J/K)	V	=	3.14	(cc)	Cp	=	12.39	(J/K)
	diopside	clinoenstatit	hedenbergite	alumino-buffo	buffonite	essenite	jadeite
	-61.91	83.77	68.06	5.22	-4.76	9.18	0.44
feldspar	mass	=	47.42	(gm)	density	=	2.68	(gm/cc)	(analysis	in	mole	%)
	K0.00Na0.27Ca0.73Al1.73Si2.27O8
	G	=	-795236	(J)	H	=	-667524	(J)	S	=	105.27	(J/K)	V	=	17.72	(cc)	Cp	=	57.09	(J/K)
	albite	anorthite	sanidine
	27.36	72.51	0.12
spinel	mass	=	2.11	(gm)	density	=	4.82	(gm/cc)	(analysis	in	mole	%)
	Fe''1.13Mg0.11Fe'''1.32Al0.19Cr0.00Ti0.24O4
	G	=	-15859.4	(J)	H	=	-10871.8	(J)	S	=	4.11	(J/K)	V	=	0.44	(cc)	Cp	=	1.92	(J/K)
	chromite	hercynite	magnetite	spinel	ulvospinel
	0	-1.63	65.96	11.37	24.3
Viscosity	of	the	System	cannot	be	computed.
System	mass	=	100.16	(gm)	density	=	2.82	(gm/cc)
	G	=	-1.58758e+06	(J)	H	=	-1.31181e+06	(J)	S	=	227.31	(J/K)	V	=	35.52	(cc)	Cp	=	122.42	(J/K)
Oxygen	delta	moles	=	0.00117815	delta	grams	=	0.0376994
	G	=	-322.25	(J)	H	=	35.6	(J)	S	=	0.29	(J/K)	V	=	118.83	(cc)	Cp	=	0.04	(J/K)
**********----------**********
Title:	Dummy	Title
T	=	930	(C)	P	=	1	(kbars)	log(10)	f	O2	=	-11.93	delta	HM	=	-5.59	NNO	=	-0.57	QFM	=	0	COH	=	1.85	IW	=	3.9
Constraint	Flags:	fO2	path	=	QFM	Fractionate	Solids
Liquid	mass	=	15.87	(gm)	density	=	2.32	(gm/cc)	viscosity	=	4.8	(log	10	poise)	(analysis	in	wt	%)
	G	=	-253997	(J)	H	=	-203657	(J)	S	=	41.84	(J/K)	V	=	6.85	(cc)	Cp	=	21.57	(J/K)
	SiO2	TiO2	Al2O3	Fe2O3	Cr2O3	FeO	MnO	MgO	NiO	CoO	CaO	Na2O	K2O	P2O5	H2O	CO2	SO3	Cl2O-1	F2O-1
	67.76	0.13	10.94	1.45	0	5.77	0.86	0.52	0	0	4.19	4.6	0.63	0	3.15	0	0	0	0
clinopyroxene	mass	=	0.09	(gm)	density	=	3.54	(gm/cc)	(analysis	in	mole	%)
	cpx	Na0.01Ca0.19Fe''1.05Mg0.66Fe'''0.05Ti0.00Al0.11Si1.92O6
	G	=	-1210.84	(J)	H	=	-975.95	(J)	S	=	0.2	(J/K)	V	=	0.03	(cc)	Cp	=	0.1	(J/K)
	diopside	clinoenstatit	hedenbergite	alumino-buffo	buffonite	essenite	jadeite
	-94.31	80.36	105.19	2.88	-2.74	8.05	0.57
clinopyroxene	mass	=	0.02	(gm)	density	=	3.41	(gm/cc)	(analysis	in	mole	%)
	cpx	Na0.02Ca0.76Fe''0.57Mg0.52Fe'''0.08Ti0.00Al0.15Si1.89O6
	G	=	-346.43	(J)	H	=	-285.27	(J)	S	=	0.05	(J/K)	V	=	0.01	(cc)	Cp	=	0.03	(J/K)
	diopside	clinoenstatit	hedenbergite	alumino-buffo	buffonite	essenite	jadeite
	8.35	21.49	56.92	2.84	-1.84	9.89	2.36
feldspar	mass	=	0.36	(gm)	density	=	2.63	(gm/cc)	(analysis	in	mole	%)
	K0.00Na0.50Ca0.49Al1.49Si2.51O8
	G	=	-5992.2	(J)	H	=	-5024.11	(J)	S	=	0.8	(J/K)	V	=	0.14	(cc)	Cp	=	0.43	(J/K)
	albite	anorthite	sanidine
	50.23	49.37	0.4
spinel	mass	=	0.09	(gm)	density	=	4.89	(gm/cc)	(analysis	in	mole	%)
	Fe''1.08Mg0.06Fe'''1.57Al0.16Cr0.00Ti0.14O4
	G	=	-660.35	(J)	H	=	-445.02	(J)	S	=	0.18	(J/K)	V	=	0.02	(cc)	Cp	=	0.08	(J/K)
	chromite	hercynite	magnetite	spinel	ulvospinel
	0	1.56	78.37	6.25	13.82
Total	solids	mass	=	0.57	(gm)	density	=	3.02	(gm/cc)
	G	=	-8209.81	(J)	H	=	-6730.35	(J)	S	=	1.23	(J/K)	V	=	0.19	(cc)	Cp	=	0.65	(J/K)
Summary	of	all	fractionated	phases:	(total	mass	=	83.72	grams)
olivine	mass	=	9.78	(gm)	density	=	3.3	(gm/cc)	(analysis	in	mole	%)
	(Ca0.00Mg0.85Fe''0.15Mn0.00Co0.00Ni0.00)2SiO4
	G	=	-149993	(J)	H	=	-124332	(J)	S	=	21.33	(J/K)	V	=	2.96	(cc)	Cp	=	11.87	(J/K)
	tephroite	fayalite	co-olivine	ni-olivine	monticellite	forsterite
	0.26	15.11	0	0	0.83	83.8
orthopyroxene	mass	=	13.12	(gm)	density	=	3.29	(gm/cc)	(analysis	in	mole	%)
	opx	Na0.00Ca0.06Fe''0.38Mg1.49Fe'''0.02Ti0.00Al0.12Si1.93O6
	G	=	-202302	(J)	H	=	-167906	(J)	S	=	28.59	(J/K)	V	=	3.99	(cc)	Cp	=	16.05	(J/K)
	diopside	clinoenstatit	hedenbergite	alumino-buffo	buffonite	essenite	jadeite
	-38.94	93.98	37.62	4.94	-4.74	7.02	0.13
clinopyroxene	mass	=	10.81	(gm)	density	=	3.4	(gm/cc)	(analysis	in	mole	%)
	cpx	Na0.00Ca0.16Fe''0.68Mg1.05Fe'''0.04Ti0.00Al0.15Si1.90O6
	G	=	-153598	(J)	H	=	-125660	(J)	S	=	23.22	(J/K)	V	=	3.18	(cc)	Cp	=	12.51	(J/K)
	diopside	clinoenstatit	hedenbergite	alumino-buffo	buffonite	essenite	jadeite
	-62.23	83.73	68.44	5.19	-4.74	9.17	0.44
feldspar	mass	=	47.81	(gm)	density	=	2.68	(gm/cc)	(analysis	in	mole	%)
	K0.00Na0.28Ca0.72Al1.72Si2.28O8
	G	=	-800741	(J)	H	=	-673592	(J)	S	=	105.68	(J/K)	V	=	17.87	(cc)	Cp	=	57.5	(J/K)
	albite	anorthite	sanidine
	27.54	72.33	0.13
spinel	mass	=	2.21	(gm)	density	=	4.82	(gm/cc)	(analysis	in	mole	%)
	Fe''1.13Mg0.11Fe'''1.33Al0.19Cr0.00Ti0.24O4
	G	=	-16529.3	(J)	H	=	-11371.1	(J)	S	=	4.29	(J/K)	V	=	0.46	(cc)	Cp	=	2	(J/K)
	chromite	hercynite	magnetite	spinel	ulvospinel
	0	-1.5	66.45	11.16	23.88
Viscosity	of	the	System	cannot	be	computed.
System	mass	=	100.16	(gm)	density	=	2.82	(gm/cc)
	G	=	-1.58537e+06	(J)	H	=	-1.31325e+06	(J)	S	=	226.18	(J/K)	V	=	35.49	(cc)	Cp	=	122.15	(J/K)
Oxygen	delta	moles	=	0.00128698	delta	grams	=	0.041182
	G	=	-348.8	(J)	H	=	38.43	(J)	S	=	0.32	(J/K)	V	=	128.74	(cc)	Cp	=	0.05	(J/K)
**********----------**********
Title:	Dummy	Title
T	=	920	(C)	P	=	1	(kbars)	log(10)	f	O2	=	-12.1	delta	HM	=	-5.6	NNO	=	-0.57	QFM	=	0	COH	=	1.83	IW	=	3.92
Constraint	Flags:	fO2	path	=	QFM	Fractionate	Solids
Liquid	mass	=	15.36	(gm)	density	=	2.31	(gm/cc)	viscosity	=	4.87	(log	10	poise)	(analysis	in	wt	%)
	G	=	-246246	(J)	H	=	-197994	(J)	S	=	40.44	(J/K)	V	=	6.66	(cc)	Cp	=	20.85	(J/K)
	SiO2	TiO2	Al2O3	Fe2O3	Cr2O3	FeO	MnO	MgO	NiO	CoO	CaO	Na2O	K2O	P2O5	H2O	CO2	SO3	Cl2O-1	F2O-1
	68.49	0.11	10.69	1.38	0	5.4	0.88	0.46	0	0	4.05	4.63	0.65	0	3.26	0	0	0	0
clinopyroxene	mass	=	0.06	(gm)	density	=	3.55	(gm/cc)	(analysis	in	mole	%)
	cpx	Na0.01Ca0.19Fe''1.08Mg0.64Fe'''0.05Ti0.00Al0.11Si1.92O6
	G	=	-711.77	(J)	H	=	-574.57	(J)	S	=	0.11	(J/K)	V	=	0.02	(cc)	Cp	=	0.06	(J/K)
	diopside	clinoenstatit	hedenbergite	alumino-buffo	buffonite	essenite	jadeite
	-97.41	80.75	108.09	2.72	-2.61	7.89	0.56
clinopyroxene	mass	=	0.06	(gm)	density	=	3.42	(gm/cc)	(analysis	in	mole	%)
	cpx	Na0.02Ca0.76Fe''0.58Mg0.50Fe'''0.08Ti0.00Al0.15Si1.89O6
	G	=	-823.24	(J)	H	=	-679.17	(J)	S	=	0.12	(J/K)	V	=	0.02	(cc)	Cp	=	0.06	(J/K)
	diopside	clinoenstatit	hedenbergite	alumino-buffo	buffonite	essenite	jadeite
	7.27	21.26	58.42	2.57	-1.68	9.75	2.42
feldspar	mass	=	0.32	(gm)	density	=	2.63	(gm/cc)	(analysis	in	mole	%)
	K0.00Na0.52Ca0.48Al1.48Si2.52O8
	G	=	-5373.84	(J)	H	=	-4514.76	(J)	S	=	0.72	(J/K)	V	=	0.12	(cc)	Cp	=	0.39	(J/K)
	albite	anorthite	sanidine
	51.61	47.97	0.42
spinel	mass	=	0.09	(gm)	density	=	4.9	(gm/cc)	(analysis	in	mole	%)
	Fe''1.07Mg0.06Fe'''1.60Al0.15Cr0.00Ti0.13O4
	G	=	-606.96	(J)	H	=	-409.99	(J)	S	=	0.17	(J/K)	V	=	0.02	(cc)	Cp	=	0.08	(J/K)
	chromite	hercynite	magnetite	spinel	ulvospinel
	0	1.81	79.81	5.82	12.56
Total	solids	mass	=	0.52	(gm)	density	=	3.02	(gm/cc)
	G	=	-7515.82	(J)	H	=	-6178.49	(J)	S	=	1.12	(J/K)	V	=	0.17	(cc)	Cp	=	0.59	(J/K)
Summary	of	all	fractionated	phases:	(total	mass	=	84.28	grams)
olivine	mass	=	9.78	(gm)	density	=	3.3	(gm/cc)	(analysis	in	mole	%)
	(Ca0.00Mg0.85Fe''0.15Mn0.00Co0.00Ni0.00)2SiO4
	G	=	-149780	(J)	H	=	-124451	(J)	S	=	21.23	(J/K)	V	=	2.96	(cc)	Cp	=	11.85	(J/K)
	tephroite	fayalite	co-olivine	ni-olivine	monticellite	forsterite
	0.26	15.11	0	0	0.83	83.8
orthopyroxene	mass	=	13.12	(gm)	density	=	3.29	(gm/cc)	(analysis	in	mole	%)
	opx	Na0.00Ca0.06Fe''0.38Mg1.49Fe'''0.02Ti0.00Al0.12Si1.93O6
	G	=	-202017	(J)	H	=	-168066	(J)	S	=	28.45	(J/K)	V	=	3.99	(cc)	Cp	=	16.03	(J/K)
	diopside	clinoenstatit	hedenbergite	alumino-buffo	buffonite	essenite	jadeite
	-38.94	93.98	37.62	4.94	-4.74	7.02	0.13
clinopyroxene	mass	=	10.9	(gm)	density	=	3.4	(gm/cc)	(analysis	in	mole	%)
	cpx	Na0.00Ca0.16Fe''0.69Mg1.05Fe'''0.04Ti0.00Al0.15Si1.90O6
	G	=	-154545	(J)	H	=	-126737	(J)	S	=	23.31	(J/K)	V	=	3.2	(cc)	Cp	=	12.6	(J/K)
	diopside	clinoenstatit	hedenbergite	alumino-buffo	buffonite	essenite	jadeite
	-62.49	83.7	68.73	5.18	-4.72	9.16	0.44
clinopyroxene	mass	=	0.02	(gm)	density	=	3.41	(gm/cc)	(analysis	in	mole	%)
	cpx	Na0.02Ca0.76Fe''0.57Mg0.52Fe'''0.08Ti0.00Al0.15Si1.89O6
	G	=	-312.89	(J)	H	=	-258.27	(J)	S	=	0.05	(J/K)	V	=	0.01	(cc)	Cp	=	0.02	(J/K)
	diopside	clinoenstatit	hedenbergite	alumino-buffo	buffonite	essenite	jadeite
	8.35	21.49	56.92	2.84	-1.84	9.89	2.36
feldspar	mass	=	48.16	(gm)	density	=	2.68	(gm/cc)	(analysis	in	mole	%)
	K0.00Na0.28Ca0.72Al1.72Si2.28O8
	G	=	-805627	(J)	H	=	-679156	(J)	S	=	106	(J/K)	V	=	18	(cc)	Cp	=	57.85	(J/K)
	albite	anorthite	sanidine
	27.71	72.16	0.13
spinel	mass	=	2.3	(gm)	density	=	4.83	(gm/cc)	(analysis	in	mole	%)
	Fe''1.13Mg0.11Fe'''1.34Al0.19Cr0.00Ti0.23O4
	G	=	-17129.5	(J)	H	=	-11826.3	(J)	S	=	4.44	(J/K)	V	=	0.48	(cc)	Cp	=	2.09	(J/K)
	chromite	hercynite	magnetite	spinel	ulvospinel
	0	-1.38	66.92	10.97	23.49
Viscosity	of	the	System	cannot	be	computed.
System	mass	=	100.17	(gm)	density	=	2.82	(gm/cc)
	G	=	-1.58317e+06	(J)	H	=	-1.31467e+06	(J)	S	=	225.04	(J/K)	V	=	35.46	(cc)	Cp	=	121.88	(J/K)
Oxygen	delta	moles	=	0.00139136	delta	grams	=	0.0445218
	G	=	-373.61	(J)	H	=	41.05	(J)	S	=	0.35	(J/K)	V	=	138.03	(cc)	Cp	=	0.05	(J/K)
**********----------**********
Title:	Dummy	Title
T	=	910	(C)	P	=	1	(kbars)	log(10)	f	O2	=	-12.28	delta	HM	=	-5.6	NNO	=	-0.56	QFM	=	0	COH	=	1.81	IW	=	3.93
Constraint	Flags:	fO2	path	=	QFM	Fractionate	Solids
Liquid	mass	=	14.88	(gm)	density	=	2.3	(gm/cc)	viscosity	=	4.95	(log	10	poise)	(analysis	in	wt	%)
	G	=	-238969	(J)	H	=	-192684	(J)	S	=	39.12	(J/K)	V	=	6.48	(cc)	Cp	=	20.17	(J/K)
	SiO2	TiO2	Al2O3	Fe2O3	Cr2O3	FeO	MnO	MgO	NiO	CoO	CaO	Na2O	K2O	P2O5	H2O	CO2	SO3	Cl2O-1	F2O-1
	69.24	0.09	10.43	1.32	0	5.03	0.89	0.41	0	0	3.9	4.65	0.66	0	3.36	0	0	0	0
olivine	mass	=	0.05	(gm)	density	=	4.02	(gm/cc)	(analysis	in	mole	%)
	(Ca0.01Mg0.21Fe''0.72Mn0.07Co0.00Ni0.00)2SiO4
	G	=	-532.84	(J)	H	=	-409.62	(J)	S	=	0.1	(J/K)	V	=	0.01	(cc)	Cp	=	0.05	(J/K)
	tephroite	fayalite	co-olivine	ni-olivine	monticellite	forsterite
	6.87	72.01	0	0	1.09	20.03
clinopyroxene	mass	=	0.06	(gm)	density	=	3.42	(gm/cc)	(analysis	in	mole	%)
	cpx	Na0.02Ca0.77Fe''0.60Mg0.49Fe'''0.08Ti0.00Al0.14Si1.90O6
	G	=	-836.96	(J)	H	=	-691.84	(J)	S	=	0.12	(J/K)	V	=	0.02	(cc)	Cp	=	0.07	(J/K)
	diopside	clinoenstatit	hedenbergite	alumino-buffo	buffonite	essenite	jadeite
	6.42	20.94	59.76	2.32	-1.51	9.58	2.48
feldspar	mass	=	0.31	(gm)	density	=	2.63	(gm/cc)	(analysis	in	mole	%)
	K0.00Na0.53Ca0.47Al1.47Si2.53O8
	G	=	-5197.19	(J)	H	=	-4375.19	(J)	S	=	0.69	(J/K)	V	=	0.12	(cc)	Cp	=	0.38	(J/K)
	albite	anorthite	sanidine
	52.94	46.62	0.44
spinel	mass	=	0.07	(gm)	density	=	4.91	(gm/cc)	(analysis	in	mole	%)
	Fe''1.06Mg0.05Fe'''1.62Al0.15Cr0.00Ti0.12O4
	G	=	-470.04	(J)	H	=	-318.35	(J)	S	=	0.13	(J/K)	V	=	0.01	(cc)	Cp	=	0.06	(J/K)
	chromite	hercynite	magnetite	spinel	ulvospinel
	0	1.98	80.94	5.44	11.65
Total	solids	mass	=	0.49	(gm)	density	=	3.02	(gm/cc)
	G	=	-7037.03	(J)	H	=	-5795	(J)	S	=	1.05	(J/K)	V	=	0.16	(cc)	Cp	=	0.56	(J/K)
Summary	of	all	fractionated	phases:	(total	mass	=	84.8	grams)
olivine	mass	=	9.78	(gm)	density	=	3.3	(gm/cc)	(analysis	in	mole	%)
	(Ca0.00Mg0.85Fe''0.15Mn0.00Co0.00Ni0.00)2SiO4
	G	=	-149569	(J)	H	=	-124569	(J)	S	=	21.13	(J/K)	V	=	2.96	(cc)	Cp	=	11.83	(J/K)
	tephroite	fayalite	co-olivine	ni-olivine	monticellite	forsterite
	0.26	15.11	0	0	0.83	83.8
orthopyroxene	mass	=	13.12	(gm)	density	=	3.29	(gm/cc)	(analysis	in	mole	%)
	opx	Na0.00Ca0.06Fe''0.38Mg1.49Fe'''0.02Ti0.00Al0.12Si1.93O6
	G	=	-201733	(J)	H	=	-168226	(J)	S	=	28.32	(J/K)	V	=	3.99	(cc)	Cp	=	16.01	(J/K)
	diopside	clinoenstatit	hedenbergite	alumino-buffo	buffonite	essenite	jadeite
	-38.94	93.98	37.62	4.94	-4.74	7.02	0.13
clinopyroxene	mass	=	10.95	(gm)	density	=	3.41	(gm/cc)	(analysis	in	mole	%)
	cpx	Na0.00Ca0.16Fe''0.69Mg1.05Fe'''0.04Ti0.00Al0.15Si1.90O6
	G	=	-154992	(J)	H	=	-127413	(J)	S	=	23.31	(J/K)	V	=	3.22	(cc)	Cp	=	12.64	(J/K)
	diopside	clinoenstatit	hedenbergite	alumino-buffo	buffonite	essenite	jadeite
	-62.65	83.69	68.91	5.16	-4.71	9.15	0.44
clinopyroxene	mass	=	0.08	(gm)	density	=	3.42	(gm/cc)	(analysis	in	mole	%)
	cpx	Na0.02Ca0.76Fe''0.58Mg0.51Fe'''0.08Ti0.00Al0.15Si1.89O6
	G	=	-1101.53	(J)	H	=	-911.09	(J)	S	=	0.16	(J/K)	V	=	0.02	(cc)	Cp	=	0.09	(J/K)
	diopside	clinoenstatit	hedenbergite	alumino-buffo	buffonite	essenite	jadeite
	7.58	21.32	57.99	2.64	-1.72	9.79	2.4
feldspar	mass	=	48.48	(gm)	density	=	2.68	(gm/cc)	(analysis	in	mole	%)
[truncated: 672 more rows]

## Sheet: GPa 0.5
**********----------**********
T	=	1500	(C)	P	=	5	(kbars)	log(10)	f	O2	=	-5.18	delta	HM	=	-5.22	NNO	=	-0.48	QFM	=	0	COH	=	2.27	IW	=	3.48
Constraint	Flags:	fO2	path	=	QFM	Fractionate	Solids
Liquid	mass	=	100.12	(gm)	density	=	2.64	(gm/cc)	viscosity	=	1.25	(log	10	poise)	(analysis	in	wt	%)
	G	=	-1.72108e+06	(J)	H	=	-1.19034e+06	(J)	S	=	299.32	(J/K)	V	=	37.95	(cc)	Cp	=	153.29	(J/K)
	SiO2	TiO2	Al2O3	Fe2O3	Cr2O3	FeO	MnO	MgO	NiO	CoO	CaO	Na2O	K2O	P2O5	H2O	CO2	SO3	Cl2O-1	F2O-1
	51.29	0.23	18	1.17	0	7.61	0.16	10.25	0	0	8.44	2.25	0.11	0	0.5	0	0	0	0
Total	solids	mass	=	0	(gm)	density	=	0	(gm/cc)
	G	=	0	(J)	H	=	0	(J)	S	=	0	(J/K)	V	=	0	(cc)	Cp	=	0	(J/K)
Summary	of	all	fractionated	phases:	(total	mass	=	0	grams)
Viscosity	of	the	System:	1.25	(log	10	poise)
System	mass	=	100.12	(gm)	density	=	2.64	(gm/cc)
	G	=	-1.72108e+06	(J)	H	=	-1.19034e+06	(J)	S	=	299.32	(J/K)	V	=	37.95	(cc)	Cp	=	153.29	(J/K)
Oxygen	delta	moles	=	1.23165e-16	delta	grams	=	3.94114e-15
	G	=	0	(J)	H	=	0	(J)	S	=	0	(J/K)	V	=	0	(cc)	Cp	=	0	(J/K)
**********----------**********
Title:	Dummy	Title
T	=	1490	(C)	P	=	5	(kbars)	log(10)	f	O2	=	-5.26	delta	HM	=	-5.22	NNO	=	-0.48	QFM	=	0	COH	=	2.26	IW	=	3.49
Constraint	Flags:	fO2	path	=	QFM	Fractionate	Solids
Liquid	mass	=	100.12	(gm)	density	=	2.64	(gm/cc)	viscosity	=	1.28	(log	10	poise)	(analysis	in	wt	%)
	G	=	-1.71809e+06	(J)	H	=	-1.19187e+06	(J)	S	=	298.46	(J/K)	V	=	37.92	(cc)	Cp	=	153.29	(J/K)
	SiO2	TiO2	Al2O3	Fe2O3	Cr2O3	FeO	MnO	MgO	NiO	CoO	CaO	Na2O	K2O	P2O5	H2O	CO2	SO3	Cl2O-1	F2O-1
	51.29	0.23	18	1.17	0	7.61	0.16	10.25	0	0	8.44	2.25	0.11	0	0.5	0	0	0	0
Total	solids	mass	=	0	(gm)	density	=	0	(gm/cc)
	G	=	0	(J)	H	=	0	(J)	S	=	0	(J/K)	V	=	0	(cc)	Cp	=	0	(J/K)
Summary	of	all	fractionated	phases:	(total	mass	=	0	grams)
Viscosity	of	the	System:	1.28	(log	10	poise)
System	mass	=	100.12	(gm)	density	=	2.64	(gm/cc)
	G	=	-1.71809e+06	(J)	H	=	-1.19187e+06	(J)	S	=	298.46	(J/K)	V	=	37.92	(cc)	Cp	=	153.29	(J/K)
Oxygen	delta	moles	=	1.83034e-06	delta	grams	=	5.85687e-05
	G	=	-0.76	(J)	H	=	0.09	(J)	S	=	0	(J/K)	V	=	0.27	(cc)	Cp	=	0	(J/K)
**********----------**********
Title:	Dummy	Title
T	=	1480	(C)	P	=	5	(kbars)	log(10)	f	O2	=	-5.34	delta	HM	=	-5.22	NNO	=	-0.48	QFM	=	0	COH	=	2.26	IW	=	3.5
Constraint	Flags:	fO2	path	=	QFM	Fractionate	Solids
Liquid	mass	=	100.12	(gm)	density	=	2.64	(gm/cc)	viscosity	=	1.31	(log	10	poise)	(analysis	in	wt	%)
	G	=	-1.71511e+06	(J)	H	=	-1.19341e+06	(J)	S	=	297.58	(J/K)	V	=	37.89	(cc)	Cp	=	153.28	(J/K)
	SiO2	TiO2	Al2O3	Fe2O3	Cr2O3	FeO	MnO	MgO	NiO	CoO	CaO	Na2O	K2O	P2O5	H2O	CO2	SO3	Cl2O-1	F2O-1
	51.29	0.23	18	1.17	0	7.61	0.16	10.25	0	0	8.44	2.25	0.11	0	0.5	0	0	0	0
Total	solids	mass	=	0	(gm)	density	=	0	(gm/cc)
	G	=	0	(J)	H	=	0	(J)	S	=	0	(J/K)	V	=	0	(cc)	Cp	=	0	(J/K)
Summary	of	all	fractionated	phases:	(total	mass	=	0	grams)
Viscosity	of	the	System:	1.31	(log	10	poise)
System	mass	=	100.12	(gm)	density	=	2.64	(gm/cc)
	G	=	-1.71511e+06	(J)	H	=	-1.19341e+06	(J)	S	=	297.58	(J/K)	V	=	37.89	(cc)	Cp	=	153.28	(J/K)
Oxygen	delta	moles	=	4.03289e-06	delta	grams	=	0.000129048
	G	=	-1.66	(J)	H	=	0.2	(J)	S	=	0	(J/K)	V	=	0.59	(cc)	Cp	=	0	(J/K)
**********----------**********
Title:	Dummy	Title
T	=	1470	(C)	P	=	5	(kbars)	log(10)	f	O2	=	-5.42	delta	HM	=	-5.22	NNO	=	-0.47	QFM	=	0	COH	=	2.25	IW	=	3.51
Constraint	Flags:	fO2	path	=	QFM	Fractionate	Solids
Liquid	mass	=	100.12	(gm)	density	=	2.64	(gm/cc)	viscosity	=	1.35	(log	10	poise)	(analysis	in	wt	%)
	G	=	-1.71214e+06	(J)	H	=	-1.19494e+06	(J)	S	=	296.71	(J/K)	V	=	37.86	(cc)	Cp	=	153.28	(J/K)
	SiO2	TiO2	Al2O3	Fe2O3	Cr2O3	FeO	MnO	MgO	NiO	CoO	CaO	Na2O	K2O	P2O5	H2O	CO2	SO3	Cl2O-1	F2O-1
	51.29	0.23	18	1.17	0	7.61	0.16	10.25	0	0	8.44	2.25	0.11	0	0.5	0	0	0	0
Total	solids	mass	=	0	(gm)	density	=	0	(gm/cc)
	G	=	0	(J)	H	=	0	(J)	S	=	0	(J/K)	V	=	0	(cc)	Cp	=	0	(J/K)
Summary	of	all	fractionated	phases:	(total	mass	=	0	grams)
Viscosity	of	the	System:	1.35	(log	10	poise)
System	mass	=	100.12	(gm)	density	=	2.64	(gm/cc)
	G	=	-1.71214e+06	(J)	H	=	-1.19494e+06	(J)	S	=	296.71	(J/K)	V	=	37.86	(cc)	Cp	=	153.28	(J/K)
Oxygen	delta	moles	=	6.61663e-06	delta	grams	=	0.000211724
	G	=	-2.71	(J)	H	=	0.33	(J)	S	=	0	(J/K)	V	=	0.96	(cc)	Cp	=	0	(J/K)
**********----------**********
Title:	Dummy	Title
T	=	1460	(C)	P	=	5	(kbars)	log(10)	f	O2	=	-5.5	delta	HM	=	-5.22	NNO	=	-0.47	QFM	=	0	COH	=	2.24	IW	=	3.52
Constraint	Flags:	fO2	path	=	QFM	Fractionate	Solids
Liquid	mass	=	100.12	(gm)	density	=	2.65	(gm/cc)	viscosity	=	1.38	(log	10	poise)	(analysis	in	wt	%)
	G	=	-1.70918e+06	(J)	H	=	-1.19647e+06	(J)	S	=	295.83	(J/K)	V	=	37.83	(cc)	Cp	=	153.28	(J/K)
	SiO2	TiO2	Al2O3	Fe2O3	Cr2O3	FeO	MnO	MgO	NiO	CoO	CaO	Na2O	K2O	P2O5	H2O	CO2	SO3	Cl2O-1	F2O-1
	51.29	0.23	18	1.17	0	7.61	0.16	10.25	0	0	8.44	2.25	0.11	0	0.5	0	0	0	0
Total	solids	mass	=	0	(gm)	density	=	0	(gm/cc)
	G	=	0	(J)	H	=	0	(J)	S	=	0	(J/K)	V	=	0	(cc)	Cp	=	0	(J/K)
Summary	of	all	fractionated	phases:	(total	mass	=	0	grams)
Viscosity	of	the	System:	1.38	(log	10	poise)
System	mass	=	100.12	(gm)	density	=	2.65	(gm/cc)
	G	=	-1.70918e+06	(J)	H	=	-1.19647e+06	(J)	S	=	295.83	(J/K)	V	=	37.83	(cc)	Cp	=	153.28	(J/K)
Oxygen	delta	moles	=	9.59089e-06	delta	grams	=	0.000306897
	G	=	-3.91	(J)	H	=	0.47	(J)	S	=	0	(J/K)	V	=	1.38	(cc)	Cp	=	0	(J/K)
**********----------**********
Title:	Dummy	Title
T	=	1450	(C)	P	=	5	(kbars)	log(10)	f	O2	=	-5.58	delta	HM	=	-5.22	NNO	=	-0.47	QFM	=	0	COH	=	2.23	IW	=	3.53
Constraint	Flags:	fO2	path	=	QFM	Fractionate	Solids
Liquid	mass	=	100.12	(gm)	density	=	2.65	(gm/cc)	viscosity	=	1.41	(log	10	poise)	(analysis	in	wt	%)
	G	=	-1.70623e+06	(J)	H	=	-1.19801e+06	(J)	S	=	294.94	(J/K)	V	=	37.8	(cc)	Cp	=	153.27	(J/K)
	SiO2	TiO2	Al2O3	Fe2O3	Cr2O3	FeO	MnO	MgO	NiO	CoO	CaO	Na2O	K2O	P2O5	H2O	CO2	SO3	Cl2O-1	F2O-1
	51.29	0.23	18	1.17	0	7.6	0.16	10.25	0	0	8.44	2.25	0.11	0	0.5	0	0	0	0
Total	solids	mass	=	0	(gm)	density	=	0	(gm/cc)
	G	=	0	(J)	H	=	0	(J)	S	=	0	(J/K)	V	=	0	(cc)	Cp	=	0	(J/K)
Summary	of	all	fractionated	phases:	(total	mass	=	0	grams)
Viscosity	of	the	System:	1.41	(log	10	poise)
System	mass	=	100.12	(gm)	density	=	2.65	(gm/cc)
	G	=	-1.70623e+06	(J)	H	=	-1.19801e+06	(J)	S	=	294.94	(J/K)	V	=	37.8	(cc)	Cp	=	153.27	(J/K)
Oxygen	delta	moles	=	1.29653e-05	delta	grams	=	0.000414875
	G	=	-5.25	(J)	H	=	0.63	(J)	S	=	0	(J/K)	V	=	1.86	(cc)	Cp	=	0	(J/K)
**********----------**********
Title:	Dummy	Title
T	=	1440	(C)	P	=	5	(kbars)	log(10)	f	O2	=	-5.66	delta	HM	=	-5.22	NNO	=	-0.46	QFM	=	0	COH	=	2.22	IW	=	3.54
Constraint	Flags:	fO2	path	=	QFM	Fractionate	Solids
Liquid	mass	=	100.12	(gm)	density	=	2.65	(gm/cc)	viscosity	=	1.44	(log	10	poise)	(analysis	in	wt	%)
	G	=	-1.70329e+06	(J)	H	=	-1.19954e+06	(J)	S	=	294.05	(J/K)	V	=	37.77	(cc)	Cp	=	153.27	(J/K)
	SiO2	TiO2	Al2O3	Fe2O3	Cr2O3	FeO	MnO	MgO	NiO	CoO	CaO	Na2O	K2O	P2O5	H2O	CO2	SO3	Cl2O-1	F2O-1
	51.29	0.23	18	1.17	0	7.6	0.16	10.25	0	0	8.44	2.25	0.11	0	0.5	0	0	0	0
Total	solids	mass	=	0	(gm)	density	=	0	(gm/cc)
	G	=	0	(J)	H	=	0	(J)	S	=	0	(J/K)	V	=	0	(cc)	Cp	=	0	(J/K)
Summary	of	all	fractionated	phases:	(total	mass	=	0	grams)
Viscosity	of	the	System:	1.44	(log	10	poise)
System	mass	=	100.12	(gm)	density	=	2.65	(gm/cc)
	G	=	-1.70329e+06	(J)	H	=	-1.19954e+06	(J)	S	=	294.05	(J/K)	V	=	37.77	(cc)	Cp	=	153.27	(J/K)
Oxygen	delta	moles	=	1.675e-05	delta	grams	=	0.000535981
	G	=	-6.73	(J)	H	=	0.81	(J)	S	=	0	(J/K)	V	=	2.39	(cc)	Cp	=	0	(J/K)
**********----------**********
Title:	Dummy	Title
T	=	1430	(C)	P	=	5	(kbars)	log(10)	f	O2	=	-5.74	delta	HM	=	-5.22	NNO	=	-0.46	QFM	=	0	COH	=	2.22	IW	=	3.55
Constraint	Flags:	fO2	path	=	QFM	Fractionate	Solids
Liquid	mass	=	100.12	(gm)	density	=	2.65	(gm/cc)	viscosity	=	1.48	(log	10	poise)	(analysis	in	wt	%)
	G	=	-1.70035e+06	(J)	H	=	-1.20108e+06	(J)	S	=	293.15	(J/K)	V	=	37.74	(cc)	Cp	=	153.27	(J/K)
	SiO2	TiO2	Al2O3	Fe2O3	Cr2O3	FeO	MnO	MgO	NiO	CoO	CaO	Na2O	K2O	P2O5	H2O	CO2	SO3	Cl2O-1	F2O-1
	51.29	0.23	18	1.18	0	7.6	0.16	10.25	0	0	8.44	2.25	0.11	0	0.5	0	0	0	0
Total	solids	mass	=	0	(gm)	density	=	0	(gm/cc)
	G	=	0	(J)	H	=	0	(J)	S	=	0	(J/K)	V	=	0	(cc)	Cp	=	0	(J/K)
Summary	of	all	fractionated	phases:	(total	mass	=	0	grams)
Viscosity	of	the	System:	1.48	(log	10	poise)
System	mass	=	100.12	(gm)	density	=	2.65	(gm/cc)
	G	=	-1.70035e+06	(J)	H	=	-1.20108e+06	(J)	S	=	293.15	(J/K)	V	=	37.74	(cc)	Cp	=	153.27	(J/K)
Oxygen	delta	moles	=	2.09554e-05	delta	grams	=	0.000670549
	G	=	-8.37	(J)	H	=	1.01	(J)	S	=	0.01	(J/K)	V	=	2.97	(cc)	Cp	=	0	(J/K)
**********----------**********
Title:	Dummy	Title
T	=	1420	(C)	P	=	5	(kbars)	log(10)	f	O2	=	-5.82	delta	HM	=	-5.22	NNO	=	-0.46	QFM	=	0	COH	=	2.21	IW	=	3.56
Constraint	Flags:	fO2	path	=	QFM	Fractionate	Solids
Liquid	mass	=	100.12	(gm)	density	=	2.65	(gm/cc)	viscosity	=	1.51	(log	10	poise)	(analysis	in	wt	%)
	G	=	-1.69743e+06	(J)	H	=	-1.20261e+06	(J)	S	=	292.25	(J/K)	V	=	37.71	(cc)	Cp	=	153.26	(J/K)
	SiO2	TiO2	Al2O3	Fe2O3	Cr2O3	FeO	MnO	MgO	NiO	CoO	CaO	Na2O	K2O	P2O5	H2O	CO2	SO3	Cl2O-1	F2O-1
	51.29	0.23	18	1.18	0	7.6	0.16	10.25	0	0	8.44	2.25	0.11	0	0.5	0	0	0	0
Total	solids	mass	=	0	(gm)	density	=	0	(gm/cc)
	G	=	0	(J)	H	=	0	(J)	S	=	0	(J/K)	V	=	0	(cc)	Cp	=	0	(J/K)
Summary	of	all	fractionated	phases:	(total	mass	=	0	grams)
Viscosity	of	the	System:	1.51	(log	10	poise)
System	mass	=	100.12	(gm)	density	=	2.65	(gm/cc)
	G	=	-1.69743e+06	(J)	H	=	-1.20261e+06	(J)	S	=	292.25	(J/K)	V	=	37.71	(cc)	Cp	=	153.26	(J/K)
Oxygen	delta	moles	=	2.55923e-05	delta	grams	=	0.000818924
	G	=	-10.15	(J)	H	=	1.22	(J)	S	=	0.01	(J/K)	V	=	3.6	(cc)	Cp	=	0	(J/K)
**********----------**********
Title:	Dummy	Title
T	=	1410	(C)	P	=	5	(kbars)	log(10)	f	O2	=	-5.9	delta	HM	=	-5.22	NNO	=	-0.45	QFM	=	0	COH	=	2.2	IW	=	3.57
Constraint	Flags:	fO2	path	=	QFM	Fractionate	Solids
Liquid	mass	=	100.12	(gm)	density	=	2.66	(gm/cc)	viscosity	=	1.54	(log	10	poise)	(analysis	in	wt	%)
	G	=	-1.69452e+06	(J)	H	=	-1204146	(J)	S	=	291.34	(J/K)	V	=	37.69	(cc)	Cp	=	153.26	(J/K)
	SiO2	TiO2	Al2O3	Fe2O3	Cr2O3	FeO	MnO	MgO	NiO	CoO	CaO	Na2O	K2O	P2O5	H2O	CO2	SO3	Cl2O-1	F2O-1
	51.29	0.23	18	1.18	0	7.6	0.16	10.25	0	0	8.44	2.25	0.11	0	0.5	0	0	0	0
Total	solids	mass	=	0	(gm)	density	=	0	(gm/cc)
	G	=	0	(J)	H	=	0	(J)	S	=	0	(J/K)	V	=	0	(cc)	Cp	=	0	(J/K)
Summary	of	all	fractionated	phases:	(total	mass	=	0	grams)
Viscosity	of	the	System:	1.54	(log	10	poise)
System	mass	=	100.12	(gm)	density	=	2.66	(gm/cc)
	G	=	-1.69452e+06	(J)	H	=	-1204146	(J)	S	=	291.34	(J/K)	V	=	37.69	(cc)	Cp	=	153.26	(J/K)
Oxygen	delta	moles	=	3.0672e-05	delta	grams	=	0.000981468
	G	=	-12.09	(J)	H	=	1.45	(J)	S	=	0.01	(J/K)	V	=	4.29	(cc)	Cp	=	0	(J/K)
**********----------**********
Title:	Dummy	Title
T	=	1400	(C)	P	=	5	(kbars)	log(10)	f	O2	=	-5.99	delta	HM	=	-5.22	NNO	=	-0.45	QFM	=	0	COH	=	2.19	IW	=	3.58
Constraint	Flags:	fO2	path	=	QFM	Fractionate	Solids
Liquid	mass	=	100.12	(gm)	density	=	2.66	(gm/cc)	viscosity	=	1.58	(log	10	poise)	(analysis	in	wt	%)
	G	=	-1.69161e+06	(J)	H	=	-1.20568e+06	(J)	S	=	290.43	(J/K)	V	=	37.66	(cc)	Cp	=	153.26	(J/K)
	SiO2	TiO2	Al2O3	Fe2O3	Cr2O3	FeO	MnO	MgO	NiO	CoO	CaO	Na2O	K2O	P2O5	H2O	CO2	SO3	Cl2O-1	F2O-1
	51.29	0.23	18	1.18	0	7.6	0.16	10.25	0	0	8.44	2.25	0.11	0	0.5	0	0	0	0
Total	solids	mass	=	0	(gm)	density	=	0	(gm/cc)
	G	=	0	(J)	H	=	0	(J)	S	=	0	(J/K)	V	=	0	(cc)	Cp	=	0	(J/K)
Summary	of	all	fractionated	phases:	(total	mass	=	0	grams)
Viscosity	of	the	System:	1.58	(log	10	poise)
System	mass	=	100.12	(gm)	density	=	2.66	(gm/cc)
	G	=	-1.69161e+06	(J)	H	=	-1.20568e+06	(J)	S	=	290.43	(J/K)	V	=	37.66	(cc)	Cp	=	153.26	(J/K)
Oxygen	delta	moles	=	3.62062e-05	delta	grams	=	0.00115856
	G	=	-14.18	(J)	H	=	1.7	(J)	S	=	0.01	(J/K)	V	=	5.04	(cc)	Cp	=	0	(J/K)
**********----------**********
Title:	Dummy	Title
T	=	1390	(C)	P	=	5	(kbars)	log(10)	f	O2	=	-6.08	delta	HM	=	-5.22	NNO	=	-0.45	QFM	=	0	COH	=	2.18	IW	=	3.59
Constraint	Flags:	fO2	path	=	QFM	Fractionate	Solids
Liquid	mass	=	100.12	(gm)	density	=	2.66	(gm/cc)	viscosity	=	1.61	(log	10	poise)	(analysis	in	wt	%)
	G	=	-1.68871e+06	(J)	H	=	-1.20722e+06	(J)	S	=	289.51	(J/K)	V	=	37.63	(cc)	Cp	=	153.26	(J/K)
	SiO2	TiO2	Al2O3	Fe2O3	Cr2O3	FeO	MnO	MgO	NiO	CoO	CaO	Na2O	K2O	P2O5	H2O	CO2	SO3	Cl2O-1	F2O-1
	51.29	0.23	18	1.18	0	7.6	0.16	10.25	0	0	8.44	2.25	0.11	0	0.5	0	0	0	0
Total	solids	mass	=	0	(gm)	density	=	0	(gm/cc)
	G	=	0	(J)	H	=	0	(J)	S	=	0	(J/K)	V	=	0	(cc)	Cp	=	0	(J/K)
Summary	of	all	fractionated	phases:	(total	mass	=	0	grams)
Viscosity	of	the	System:	1.61	(log	10	poise)
System	mass	=	100.12	(gm)	density	=	2.66	(gm/cc)
	G	=	-1.68871e+06	(J)	H	=	-1.20722e+06	(J)	S	=	289.51	(J/K)	V	=	37.63	(cc)	Cp	=	153.26	(J/K)
Oxygen	delta	moles	=	4.22071e-05	delta	grams	=	0.00135058
	G	=	-16.41	(J)	H	=	1.97	(J)	S	=	0.01	(J/K)	V	=	5.84	(cc)	Cp	=	0	(J/K)
**********----------**********
Title:	Dummy	Title
T	=	1380	(C)	P	=	5	(kbars)	log(10)	f	O2	=	-6.16	delta	HM	=	-5.22	NNO	=	-0.44	QFM	=	0	COH	=	2.17	IW	=	3.6
Constraint	Flags:	fO2	path	=	QFM	Fractionate	Solids
Liquid	mass	=	100.12	(gm)	density	=	2.66	(gm/cc)	viscosity	=	1.65	(log	10	poise)	(analysis	in	wt	%)
	G	=	-1.68583e+06	(J)	H	=	-1.20875e+06	(J)	S	=	288.59	(J/K)	V	=	37.6	(cc)	Cp	=	153.25	(J/K)
	SiO2	TiO2	Al2O3	Fe2O3	Cr2O3	FeO	MnO	MgO	NiO	CoO	CaO	Na2O	K2O	P2O5	H2O	CO2	SO3	Cl2O-1	F2O-1
	51.29	0.23	18	1.18	0	7.59	0.16	10.25	0	0	8.44	2.25	0.11	0	0.5	0	0	0	0
Total	solids	mass	=	0	(gm)	density	=	0	(gm/cc)
	G	=	0	(J)	H	=	0	(J)	S	=	0	(J/K)	V	=	0	(cc)	Cp	=	0	(J/K)
Summary	of	all	fractionated	phases:	(total	mass	=	0	grams)
Viscosity	of	the	System:	1.65	(log	10	poise)
System	mass	=	100.12	(gm)	density	=	2.66	(gm/cc)
	G	=	-1.68583e+06	(J)	H	=	-1.20875e+06	(J)	S	=	288.59	(J/K)	V	=	37.6	(cc)	Cp	=	153.25	(J/K)
Oxygen	delta	moles	=	4.86872e-05	delta	grams	=	0.00155793
	G	=	-18.81	(J)	H	=	2.25	(J)	S	=	0.01	(J/K)	V	=	6.69	(cc)	Cp	=	0	(J/K)
**********----------**********
Title:	Dummy	Title
T	=	1370	(C)	P	=	5	(kbars)	log(10)	f	O2	=	-6.25	delta	HM	=	-5.22	NNO	=	-0.44	QFM	=	0	COH	=	2.16	IW	=	3.61
Constraint	Flags:	fO2	path	=	QFM	Fractionate	Solids
Liquid	mass	=	100.12	(gm)	density	=	2.66	(gm/cc)	viscosity	=	1.69	(log	10	poise)	(analysis	in	wt	%)
	G	=	-1.68295e+06	(J)	H	=	-1.21029e+06	(J)	S	=	287.66	(J/K)	V	=	37.57	(cc)	Cp	=	153.25	(J/K)
	SiO2	TiO2	Al2O3	Fe2O3	Cr2O3	FeO	MnO	MgO	NiO	CoO	CaO	Na2O	K2O	P2O5	H2O	CO2	SO3	Cl2O-1	F2O-1
	51.29	0.23	18	1.19	0	7.59	0.16	10.25	0	0	8.44	2.25	0.11	0	0.5	0	0	0	0
Total	solids	mass	=	0	(gm)	density	=	0	(gm/cc)
	G	=	0	(J)	H	=	0	(J)	S	=	0	(J/K)	V	=	0	(cc)	Cp	=	0	(J/K)
Summary	of	all	fractionated	phases:	(total	mass	=	0	grams)
Viscosity	of	the	System:	1.69	(log	10	poise)
System	mass	=	100.12	(gm)	density	=	2.66	(gm/cc)
	G	=	-1.68295e+06	(J)	H	=	-1.21029e+06	(J)	S	=	287.66	(J/K)	V	=	37.57	(cc)	Cp	=	153.25	(J/K)
Oxygen	delta	moles	=	5.56599e-05	delta	grams	=	0.00178105
	G	=	-21.35	(J)	H	=	2.55	(J)	S	=	0.01	(J/K)	V	=	7.6	(cc)	Cp	=	0	(J/K)
**********----------**********
Title:	Dummy	Title
T	=	1360	(C)	P	=	5	(kbars)	log(10)	f	O2	=	-6.34	delta	HM	=	-5.22	NNO	=	-0.43	QFM	=	0	COH	=	2.15	IW	=	3.62
Constraint	Flags:	fO2	path	=	QFM	Fractionate	Solids
Liquid	mass	=	100.12	(gm)	density	=	2.67	(gm/cc)	viscosity	=	1.72	(log	10	poise)	(analysis	in	wt	%)
	G	=	-1.68008e+06	(J)	H	=	-1.21182e+06	(J)	S	=	286.72	(J/K)	V	=	37.54	(cc)	Cp	=	153.25	(J/K)
	SiO2	TiO2	Al2O3	Fe2O3	Cr2O3	FeO	MnO	MgO	NiO	CoO	CaO	Na2O	K2O	P2O5	H2O	CO2	SO3	Cl2O-1	F2O-1
	51.29	0.23	18	1.19	0	7.59	0.16	10.25	0	0	8.44	2.25	0.11	0	0.5	0	0	0	0
Total	solids	mass	=	0	(gm)	density	=	0	(gm/cc)
	G	=	0	(J)	H	=	0	(J)	S	=	0	(J/K)	V	=	0	(cc)	Cp	=	0	(J/K)
Summary	of	all	fractionated	phases:	(total	mass	=	0	grams)
Viscosity	of	the	System:	1.72	(log	10	poise)
System	mass	=	100.12	(gm)	density	=	2.67	(gm/cc)
	G	=	-1.68008e+06	(J)	H	=	-1.21182e+06	(J)	S	=	286.72	(J/K)	V	=	37.54	(cc)	Cp	=	153.25	(J/K)
Oxygen	delta	moles	=	6.31388e-05	delta	grams	=	0.00202037
	G	=	-24.06	(J)	H	=	2.87	(J)	S	=	0.02	(J/K)	V	=	8.57	(cc)	Cp	=	0	(J/K)
**********----------**********
Title:	Dummy	Title
T	=	1350	(C)	P	=	5	(kbars)	log(10)	f	O2	=	-6.43	delta	HM	=	-5.22	NNO	=	-0.43	QFM	=	0	COH	=	2.14	IW	=	3.63
Constraint	Flags:	fO2	path	=	QFM	Fractionate	Solids
Liquid	mass	=	100.12	(gm)	density	=	2.67	(gm/cc)	viscosity	=	1.76	(log	10	poise)	(analysis	in	wt	%)
	G	=	-1.67722e+06	(J)	H	=	-1.21336e+06	(J)	S	=	285.78	(J/K)	V	=	37.51	(cc)	Cp	=	153.25	(J/K)
	SiO2	TiO2	Al2O3	Fe2O3	Cr2O3	FeO	MnO	MgO	NiO	CoO	CaO	Na2O	K2O	P2O5	H2O	CO2	SO3	Cl2O-1	F2O-1
	51.29	0.23	18	1.19	0	7.59	0.16	10.25	0	0	8.44	2.25	0.11	0	0.5	0	0	0	0
Total	solids	mass	=	0	(gm)	density	=	0	(gm/cc)
	G	=	0	(J)	H	=	0	(J)	S	=	0	(J/K)	V	=	0	(cc)	Cp	=	0	(J/K)
Summary	of	all	fractionated	phases:	(total	mass	=	0	grams)
Viscosity	of	the	System:	1.76	(log	10	poise)
System	mass	=	100.12	(gm)	density	=	2.67	(gm/cc)
	G	=	-1.67722e+06	(J)	H	=	-1.21336e+06	(J)	S	=	285.78	(J/K)	V	=	37.51	(cc)	Cp	=	153.25	(J/K)
Oxygen	delta	moles	=	7.11382e-05	delta	grams	=	0.00227634
	G	=	-26.92	(J)	H	=	3.21	(J)	S	=	0.02	(J/K)	V	=	9.6	(cc)	Cp	=	0	(J/K)
**********----------**********
Title:	Dummy	Title
T	=	1340	(C)	P	=	5	(kbars)	log(10)	f	O2	=	-6.52	delta	HM	=	-5.22	NNO	=	-0.43	QFM	=	0	COH	=	2.13	IW	=	3.64
Constraint	Flags:	fO2	path	=	QFM	Fractionate	Solids
Liquid	mass	=	100.12	(gm)	density	=	2.67	(gm/cc)	viscosity	=	1.8	(log	10	poise)	(analysis	in	wt	%)
	G	=	-1.67438e+06	(J)	H	=	-1.2149e+06	(J)	S	=	284.83	(J/K)	V	=	37.48	(cc)	Cp	=	153.24	(J/K)
	SiO2	TiO2	Al2O3	Fe2O3	Cr2O3	FeO	MnO	MgO	NiO	CoO	CaO	Na2O	K2O	P2O5	H2O	CO2	SO3	Cl2O-1	F2O-1
	51.29	0.23	18	1.19	0	7.59	0.16	10.25	0	0	8.44	2.25	0.11	0	0.5	0	0	0	0
Total	solids	mass	=	0	(gm)	density	=	0	(gm/cc)
	G	=	0	(J)	H	=	0	(J)	S	=	0	(J/K)	V	=	0	(cc)	Cp	=	0	(J/K)
Summary	of	all	fractionated	phases:	(total	mass	=	0	grams)
Viscosity	of	the	System:	1.8	(log	10	poise)
System	mass	=	100.12	(gm)	density	=	2.67	(gm/cc)
	G	=	-1.67438e+06	(J)	H	=	-1.2149e+06	(J)	S	=	284.83	(J/K)	V	=	37.48	(cc)	Cp	=	153.24	(J/K)
Oxygen	delta	moles	=	7.96728e-05	delta	grams	=	0.00254944
	G	=	-29.94	(J)	H	=	3.56	(J)	S	=	0.02	(J/K)	V	=	10.69	(cc)	Cp	=	0	(J/K)
**********----------**********
Title:	Dummy	Title
T	=	1330	(C)	P	=	5	(kbars)	log(10)	f	O2	=	-6.61	delta	HM	=	-5.22	NNO	=	-0.42	QFM	=	0	COH	=	2.12	IW	=	3.65
Constraint	Flags:	fO2	path	=	QFM	Fractionate	Solids
Liquid	mass	=	100.12	(gm)	density	=	2.67	(gm/cc)	viscosity	=	1.83	(log	10	poise)	(analysis	in	wt	%)
	G	=	-1.67154e+06	(J)	H	=	-1.21643e+06	(J)	S	=	283.88	(J/K)	V	=	37.45	(cc)	Cp	=	153.24	(J/K)
	SiO2	TiO2	Al2O3	Fe2O3	Cr2O3	FeO	MnO	MgO	NiO	CoO	CaO	Na2O	K2O	P2O5	H2O	CO2	SO3	Cl2O-1	F2O-1
	51.29	0.23	18	1.2	0	7.58	0.16	10.25	0	0	8.44	2.25	0.11	0	0.5	0	0	0	0
Total	solids	mass	=	0	(gm)	density	=	0	(gm/cc)
	G	=	0	(J)	H	=	0	(J)	S	=	0	(J/K)	V	=	0	(cc)	Cp	=	0	(J/K)
Summary	of	all	fractionated	phases:	(total	mass	=	0	grams)
Viscosity	of	the	System:	1.83	(log	10	poise)
System	mass	=	100.12	(gm)	density	=	2.67	(gm/cc)
	G	=	-1.67154e+06	(J)	H	=	-1.21643e+06	(J)	S	=	283.88	(J/K)	V	=	37.45	(cc)	Cp	=	153.24	(J/K)
Oxygen	delta	moles	=	8.87583e-05	delta	grams	=	0.00284016
	G	=	-33.13	(J)	H	=	3.94	(J)	S	=	0.02	(J/K)	V	=	11.83	(cc)	Cp	=	0	(J/K)
**********----------**********
Title:	Dummy	Title
T	=	1320	(C)	P	=	5	(kbars)	log(10)	f	O2	=	-6.71	delta	HM	=	-5.22	NNO	=	-0.42	QFM	=	0	COH	=	2.11	IW	=	3.67
Constraint	Flags:	fO2	path	=	QFM	Fractionate	Solids
Liquid	mass	=	98.57	(gm)	density	=	2.67	(gm/cc)	viscosity	=	1.89	(log	10	poise)	(analysis	in	wt	%)
	G	=	-1.64263e+06	(J)	H	=	-1.19882e+06	(J)	S	=	278.58	(J/K)	V	=	36.87	(cc)	Cp	=	150.65	(J/K)
	SiO2	TiO2	Al2O3	Fe2O3	Cr2O3	FeO	MnO	MgO	NiO	CoO	CaO	Na2O	K2O	P2O5	H2O	CO2	SO3	Cl2O-1	F2O-1
	51.23	0.23	18.23	1.2	0	7.58	0.16	9.91	0	0	8.56	2.28	0.11	0	0.51	0	0	0	0
orthopyroxene	mass	=	1.55	(gm)	density	=	3.19	(gm/cc)	(analysis	in	mole	%)
	opx	Na0.00Ca0.04Fe''0.22Mg1.66Fe'''0.02Ti0.00Al0.14Si1.92O6
	G	=	-26074.1	(J)	H	=	-19785.1	(J)	S	=	3.95	(J/K)	V	=	0.49	(cc)	Cp	=	2.01	(J/K)
	diopside	clinoenstatit	hedenbergite	alumino-buffo	buffonite	essenite	jadeite
	-26.72	96.21	22.13	6.13	-5.98	8.1	0.14
Total	solids	mass	=	1.55	(gm)	density	=	3.19	(gm/cc)
	G	=	-26074.1	(J)	H	=	-19785.1	(J)	S	=	3.95	(J/K)	V	=	0.49	(cc)	Cp	=	2.01	(J/K)
Summary	of	all	fractionated	phases:	(total	mass	=	0	grams)
Viscosity	of	the	System:	1.91	(log	10	poise)
System	mass	=	100.12	(gm)	density	=	2.68	(gm/cc)
	G	=	-1.66871e+06	(J)	H	=	-1.2186e+06	(J)	S	=	282.53	(J/K)	V	=	37.35	(cc)	Cp	=	152.66	(J/K)
Oxygen	delta	moles	=	9.20835e-05	delta	grams	=	0.00294656
	G	=	-34.13	(J)	H	=	4.05	(J)	S	=	0.02	(J/K)	V	=	12.2	(cc)	Cp	=	0	(J/K)
**********----------**********
Title:	Dummy	Title
T	=	1310	(C)	P	=	5	(kbars)	log(10)	f	O2	=	-6.8	delta	HM	=	-5.22	NNO	=	-0.41	QFM	=	0	COH	=	2.1	IW	=	3.68
Constraint	Flags:	fO2	path	=	QFM	Fractionate	Solids
Liquid	mass	=	96.81	(gm)	density	=	2.67	(gm/cc)	viscosity	=	1.95	(log	10	poise)	(analysis	in	wt	%)
	G	=	-1.61042e+06	(J)	H	=	-1.17865e+06	(J)	S	=	272.73	(J/K)	V	=	36.21	(cc)	Cp	=	147.72	(J/K)
	SiO2	TiO2	Al2O3	Fe2O3	Cr2O3	FeO	MnO	MgO	NiO	CoO	CaO	Na2O	K2O	P2O5	H2O	CO2	SO3	Cl2O-1	F2O-1
	51.16	0.24	18.49	1.21	0	7.58	0.17	9.51	0	0	8.69	2.32	0.11	0	0.52	0	0	0	0
orthopyroxene	mass	=	1.76	(gm)	density	=	3.19	(gm/cc)	(analysis	in	mole	%)
	opx	Na0.00Ca0.04Fe''0.23Mg1.65Fe'''0.02Ti0.00Al0.15Si1.92O6
	G	=	-29474.6	(J)	H	=	-22412.1	(J)	S	=	4.46	(J/K)	V	=	0.55	(cc)	Cp	=	2.27	(J/K)
	diopside	clinoenstatit	hedenbergite	alumino-buffo	buffonite	essenite	jadeite
	-27.46	95.99	22.84	6.31	-6.15	8.33	0.14
Total	solids	mass	=	1.76	(gm)	density	=	3.19	(gm/cc)
	G	=	-29474.6	(J)	H	=	-22412.1	(J)	S	=	4.46	(J/K)	V	=	0.55	(cc)	Cp	=	2.27	(J/K)
Summary	of	all	fractionated	phases:	(total	mass	=	1.55	grams)
orthopyroxene	mass	=	1.55	(gm)	density	=	3.19	(gm/cc)	(analysis	in	mole	%)
	opx	Na0.00Ca0.04Fe''0.22Mg1.66Fe'''0.02Ti0.00Al0.14Si1.92O6
	G	=	-25999.6	(J)	H	=	-19778.5	(J)	S	=	3.93	(J/K)	V	=	0.49	(cc)	Cp	=	2	(J/K)
	diopside	clinoenstatit	hedenbergite	alumino-buffo	buffonite	essenite	jadeite
	-26.72	96.21	22.13	6.13	-5.98	8.1	0.14
Viscosity	of	the	System:	2	(log	10	poise)
System	mass	=	100.12	(gm)	density	=	2.69	(gm/cc)
	G	=	-1.66589e+06	(J)	H	=	-1.22084e+06	(J)	S	=	281.12	(J/K)	V	=	37.24	(cc)	Cp	=	152	(J/K)
Oxygen	delta	moles	=	9.42974e-05	delta	grams	=	0.0030174
	G	=	-34.7	(J)	H	=	4.11	(J)	S	=	0.02	(J/K)	V	=	12.41	(cc)	Cp	=	0	(J/K)
**********----------**********
Title:	Dummy	Title
T	=	1300	(C)	P	=	5	(kbars)	log(10)	f	O2	=	-6.9	delta	HM	=	-5.22	NNO	=	-0.41	QFM	=	0	COH	=	2.09	IW	=	3.69
Constraint	Flags:	fO2	path	=	QFM	Fractionate	Solids
Liquid	mass	=	95.14	(gm)	density	=	2.67	(gm/cc)	viscosity	=	2.01	(log	10	poise)	(analysis	in	wt	%)
	G	=	-1.57971e+06	(J)	H	=	-1.15947e+06	(J)	S	=	267.13	(J/K)	V	=	35.58	(cc)	Cp	=	144.93	(J/K)
	SiO2	TiO2	Al2O3	Fe2O3	Cr2O3	FeO	MnO	MgO	NiO	CoO	CaO	Na2O	K2O	P2O5	H2O	CO2	SO3	Cl2O-1	F2O-1
	51.1	0.24	18.75	1.22	0	7.57	0.17	9.13	0	0	8.83	2.36	0.12	0	0.53	0	0	0	0
orthopyroxene	mass	=	1.68	(gm)	density	=	3.2	(gm/cc)	(analysis	in	mole	%)
	opx	Na0.00Ca0.04Fe''0.24Mg1.63Fe'''0.02Ti0.00Al0.15Si1.91O6
	G	=	-28023.6	(J)	H	=	-21352.9	(J)	S	=	4.24	(J/K)	V	=	0.52	(cc)	Cp	=	2.16	(J/K)
	diopside	clinoenstatit	hedenbergite	alumino-buffo	buffonite	essenite	jadeite
	-28.2	95.74	23.59	6.49	-6.33	8.56	0.15
Total	solids	mass	=	1.68	(gm)	density	=	3.2	(gm/cc)
	G	=	-28023.6	(J)	H	=	-21352.9	(J)	S	=	4.24	(J/K)	V	=	0.52	(cc)	Cp	=	2.16	(J/K)
Summary	of	all	fractionated	phases:	(total	mass	=	3.3	grams)
orthopyroxene	mass	=	3.3	(gm)	density	=	3.19	(gm/cc)	(analysis	in	mole	%)
	opx	Na0.00Ca0.04Fe''0.23Mg1.65Fe'''0.02Ti0.00Al0.15Si1.92O6
	G	=	-55355.4	(J)	H	=	-42206.6	(J)	S	=	8.36	(J/K)	V	=	1.03	(cc)	Cp	=	4.27	(J/K)
	diopside	clinoenstatit	hedenbergite	alumino-buffo	buffonite	essenite	jadeite
	-27.11	96.09	22.51	6.22	-6.07	8.22	0.14
Viscosity	of	the	System:	2.08	(log	10	poise)
System	mass	=	100.12	(gm)	density	=	2.7	(gm/cc)
	G	=	-1.66309e+06	(J)	H	=	-1.22303e+06	(J)	S	=	279.73	(J/K)	V	=	37.14	(cc)	Cp	=	151.37	(J/K)
Oxygen	delta	moles	=	9.651e-05	delta	grams	=	0.0030882
	G	=	-35.27	(J)	H	=	4.18	(J)	S	=	0.03	(J/K)	V	=	12.62	(cc)	Cp	=	0	(J/K)
**********----------**********
Title:	Dummy	Title
T	=	1290	(C)	P	=	5	(kbars)	log(10)	f	O2	=	-6.99	delta	HM	=	-5.22	NNO	=	-0.41	QFM	=	0	COH	=	2.08	IW	=	3.7
Constraint	Flags:	fO2	path	=	QFM	Fractionate	Solids
Liquid	mass	=	93.54	(gm)	density	=	2.67	(gm/cc)	viscosity	=	2.07	(log	10	poise)	(analysis	in	wt	%)
	G	=	-1.55041e+06	(J)	H	=	-1.14122e+06	(J)	S	=	261.77	(J/K)	V	=	34.98	(cc)	Cp	=	142.27	(J/K)
	SiO2	TiO2	Al2O3	Fe2O3	Cr2O3	FeO	MnO	MgO	NiO	CoO	CaO	Na2O	K2O	P2O5	H2O	CO2	SO3	Cl2O-1	F2O-1
	51.04	0.24	19.01	1.23	0	7.55	0.17	8.75	0	0	8.96	2.4	0.12	0	0.53	0	0	0	0
orthopyroxene	mass	=	1.6	(gm)	density	=	3.21	(gm/cc)	(analysis	in	mole	%)
	opx	Na0.00Ca0.04Fe''0.24Mg1.62Fe'''0.02Ti0.00Al0.16Si1.91O6
	G	=	-26672.5	(J)	H	=	-20365.3	(J)	S	=	4.03	(J/K)	V	=	0.5	(cc)	Cp	=	2.06	(J/K)
	diopside	clinoenstatit	hedenbergite	alumino-buffo	buffonite	essenite	jadeite
	-28.95	95.48	24.36	6.67	-6.5	8.79	0.16
Total	solids	mass	=	1.6	(gm)	density	=	3.21	(gm/cc)
	G	=	-26672.5	(J)	H	=	-20365.3	(J)	S	=	4.03	(J/K)	V	=	0.5	(cc)	Cp	=	2.06	(J/K)
Summary	of	all	fractionated	phases:	(total	mass	=	4.98	grams)
orthopyroxene	mass	=	4.98	(gm)	density	=	3.2	(gm/cc)	(analysis	in	mole	%)
	opx	Na0.00Ca0.04Fe''0.23Mg1.65Fe'''0.02Ti0.00Al0.15Si1.92O6
	G	=	-83218.3	(J)	H	=	-63597.2	(J)	S	=	12.55	(J/K)	V	=	1.56	(cc)	Cp	=	6.43	(J/K)
	diopside	clinoenstatit	hedenbergite	alumino-buffo	buffonite	essenite	jadeite
	-27.48	95.97	22.87	6.31	-6.16	8.34	0.14
Viscosity	of	the	System:	2.17	(log	10	poise)
System	mass	=	100.12	(gm)	density	=	2.7	(gm/cc)
	G	=	-1.6603e+06	(J)	H	=	-1.22518e+06	(J)	S	=	278.36	(J/K)	V	=	37.03	(cc)	Cp	=	150.76	(J/K)
Oxygen	delta	moles	=	9.86485e-05	delta	grams	=	0.00315663
	G	=	-35.79	(J)	H	=	4.23	(J)	S	=	0.03	(J/K)	V	=	12.82	(cc)	Cp	=	0	(J/K)
**********----------**********
Title:	Dummy	Title
T	=	1280	(C)	P	=	5	(kbars)	log(10)	f	O2	=	-7.09	delta	HM	=	-5.22	NNO	=	-0.4	QFM	=	0	COH	=	2.07	IW	=	3.71
Constraint	Flags:	fO2	path	=	QFM	Fractionate	Solids
Liquid	mass	=	92.01	(gm)	density	=	2.67	(gm/cc)	viscosity	=	2.13	(log	10	poise)	(analysis	in	wt	%)
	G	=	-1.52242e+06	(J)	H	=	-1.12383e+06	(J)	S	=	256.63	(J/K)	V	=	34.4	(cc)	Cp	=	139.73	(J/K)
	SiO2	TiO2	Al2O3	Fe2O3	Cr2O3	FeO	MnO	MgO	NiO	CoO	CaO	Na2O	K2O	P2O5	H2O	CO2	SO3	Cl2O-1	F2O-1
	50.98	0.25	19.26	1.23	0	7.53	0.17	8.38	0	0	9.09	2.44	0.12	0	0.54	0	0	0	0
orthopyroxene	mass	=	1.53	(gm)	density	=	3.21	(gm/cc)	(analysis	in	mole	%)
	opx	Na0.00Ca0.05Fe''0.25Mg1.61Fe'''0.02Ti0.00Al0.16Si1.91O6
	G	=	-25413.2	(J)	H	=	-19443.5	(J)	S	=	3.84	(J/K)	V	=	0.48	(cc)	Cp	=	1.97	(J/K)
	diopside	clinoenstatit	hedenbergite	alumino-buffo	buffonite	essenite	jadeite
	-29.71	95.2	25.17	6.85	-6.68	9.01	0.17
Total	solids	mass	=	1.53	(gm)	density	=	3.21	(gm/cc)
	G	=	-25413.2	(J)	H	=	-19443.5	(J)	S	=	3.84	(J/K)	V	=	0.48	(cc)	Cp	=	1.97	(J/K)
Summary	of	all	fractionated	phases:	(total	mass	=	6.58	grams)
orthopyroxene	mass	=	6.58	(gm)	density	=	3.2	(gm/cc)	(analysis	in	mole	%)
	opx	Na0.00Ca0.04Fe''0.23Mg1.64Fe'''0.02Ti0.00Al0.15Si1.91O6
	G	=	-109690	(J)	H	=	-84020.5	(J)	S	=	16.53	(J/K)	V	=	2.06	(cc)	Cp	=	8.48	(J/K)
	diopside	clinoenstatit	hedenbergite	alumino-buffo	buffonite	essenite	jadeite
	-27.84	95.85	23.23	6.4	-6.24	8.44	0.15
Viscosity	of	the	System:	2.25	(log	10	poise)
System	mass	=	100.12	(gm)	density	=	2.71	(gm/cc)
	G	=	-1.65752e+06	(J)	H	=	-1.22729e+06	(J)	S	=	277.01	(J/K)	V	=	36.94	(cc)	Cp	=	150.18	(J/K)
Oxygen	delta	moles	=	0.00010064	delta	grams	=	0.00322035
	G	=	-36.25	(J)	H	=	4.28	(J)	S	=	0.03	(J/K)	V	=	13	(cc)	Cp	=	0	(J/K)
**********----------**********
Title:	Dummy	Title
T	=	1270	(C)	P	=	5	(kbars)	log(10)	f	O2	=	-7.19	delta	HM	=	-5.22	NNO	=	-0.4	QFM	=	0	COH	=	2.06	IW	=	3.73
Constraint	Flags:	fO2	path	=	QFM	Fractionate	Solids
Liquid	mass	=	90.55	(gm)	density	=	2.67	(gm/cc)	viscosity	=	2.19	(log	10	poise)	(analysis	in	wt	%)
	G	=	-1.49565e+06	(J)	H	=	-1.10724e+06	(J)	S	=	251.71	(J/K)	V	=	33.85	(cc)	Cp	=	137.31	(J/K)
	SiO2	TiO2	Al2O3	Fe2O3	Cr2O3	FeO	MnO	MgO	NiO	CoO	CaO	Na2O	K2O	P2O5	H2O	CO2	SO3	Cl2O-1	F2O-1
	50.92	0.25	19.51	1.24	0	7.51	0.18	8.03	0	0	9.21	2.48	0.12	0	0.55	0	0	0	0
orthopyroxene	mass	=	1.47	(gm)	density	=	3.22	(gm/cc)	(analysis	in	mole	%)
	opx	Na0.00Ca0.05Fe''0.26Mg1.59Fe'''0.02Ti0.00Al0.16Si1.91O6
	G	=	-24238.8	(J)	H	=	-18582.6	(J)	S	=	3.67	(J/K)	V	=	0.46	(cc)	Cp	=	1.88	(J/K)
	diopside	clinoenstatit	hedenbergite	alumino-buffo	buffonite	essenite	jadeite
	-30.48	94.89	26.01	7.03	-6.85	9.23	0.17
Total	solids	mass	=	1.47	(gm)	density	=	3.22	(gm/cc)
	G	=	-24238.8	(J)	H	=	-18582.6	(J)	S	=	3.67	(J/K)	V	=	0.46	(cc)	Cp	=	1.88	(J/K)
Summary	of	all	fractionated	phases:	(total	mass	=	8.11	grams)
orthopyroxene	mass	=	8.11	(gm)	density	=	3.2	(gm/cc)	(analysis	in	mole	%)
	opx	Na0.00Ca0.04Fe''0.24Mg1.63Fe'''0.02Ti0.00Al0.15Si1.91O6
	G	=	-134865	(J)	H	=	-103542	(J)	S	=	20.3	(J/K)	V	=	2.53	(cc)	Cp	=	10.44	(J/K)
	diopside	clinoenstatit	hedenbergite	alumino-buffo	buffonite	essenite	jadeite
	-28.19	95.73	23.6	6.48	-6.32	8.55	0.15
Viscosity	of	the	System:	2.34	(log	10	poise)
System	mass	=	100.12	(gm)	density	=	2.72	(gm/cc)
	G	=	-1.65476e+06	(J)	H	=	-1.22936e+06	(J)	S	=	275.67	(J/K)	V	=	36.84	(cc)	Cp	=	149.62	(J/K)
Oxygen	delta	moles	=	0.00010241	delta	grams	=	0.003277
	G	=	-36.63	(J)	H	=	4.32	(J)	S	=	0.03	(J/K)	V	=	13.14	(cc)	Cp	=	0	(J/K)
**********----------**********
Title:	Dummy	Title
T	=	1260	(C)	P	=	5	(kbars)	log(10)	f	O2	=	-7.29	delta	HM	=	-5.22	NNO	=	-0.39	QFM	=	0	COH	=	2.05	IW	=	3.74
Constraint	Flags:	fO2	path	=	QFM	Fractionate	Solids
Liquid	mass	=	89.14	(gm)	density	=	2.67	(gm/cc)	viscosity	=	2.25	(log	10	poise)	(analysis	in	wt	%)
	G	=	-1.47004e+06	(J)	H	=	-1.0914e+06	(J)	S	=	246.97	(J/K)	V	=	33.33	(cc)	Cp	=	134.99	(J/K)
	SiO2	TiO2	Al2O3	Fe2O3	Cr2O3	FeO	MnO	MgO	NiO	CoO	CaO	Na2O	K2O	P2O5	H2O	CO2	SO3	Cl2O-1	F2O-1
	50.87	0.25	19.75	1.24	0	7.49	0.18	7.68	0	0	9.34	2.52	0.12	0	0.56	0	0	0	0
orthopyroxene	mass	=	1.4	(gm)	density	=	3.22	(gm/cc)	(analysis	in	mole	%)
	opx	Na0.00Ca0.05Fe''0.27Mg1.58Fe'''0.02Ti0.00Al0.17Si1.90O6
	G	=	-23143.2	(J)	H	=	-17778.4	(J)	S	=	3.5	(J/K)	V	=	0.44	(cc)	Cp	=	1.8	(J/K)
	diopside	clinoenstatit	hedenbergite	alumino-buffo	buffonite	essenite	jadeite
	-31.26	94.56	26.88	7.2	-7.02	9.45	0.18
Total	solids	mass	=	1.4	(gm)	density	=	3.22	(gm/cc)
	G	=	-23143.2	(J)	H	=	-17778.4	(J)	S	=	3.5	(J/K)	V	=	0.44	(cc)	Cp	=	1.8	(J/K)
Summary	of	all	fractionated	phases:	(total	mass	=	9.57	grams)
orthopyroxene	mass	=	9.57	(gm)	density	=	3.21	(gm/cc)	(analysis	in	mole	%)
	opx	Na0.00Ca0.04Fe''0.24Mg1.63Fe'''0.02Ti0.00Al0.15Si1.91O6
	G	=	-158830	(J)	H	=	-122221	(J)	S	=	23.88	(J/K)	V	=	2.98	(cc)	Cp	=	12.3	(J/K)
	diopside	clinoenstatit	hedenbergite	alumino-buffo	buffonite	essenite	jadeite
	-28.54	95.6	23.96	6.57	-6.4	8.66	0.15
Viscosity	of	the	System:	2.43	(log	10	poise)
System	mass	=	100.12	(gm)	density	=	2.72	(gm/cc)
	G	=	-1.65201e+06	(J)	H	=	-1.2314e+06	(J)	S	=	274.35	(J/K)	V	=	36.75	(cc)	Cp	=	149.09	(J/K)
Oxygen	delta	moles	=	0.000103883	delta	grams	=	0.00332414
	G	=	-36.88	(J)	H	=	4.34	(J)	S	=	0.03	(J/K)	V	=	13.24	(cc)	Cp	=	0	(J/K)
**********----------**********
Title:	Dummy	Title
T	=	1250	(C)	P	=	5	(kbars)	log(10)	f	O2	=	-7.4	delta	HM	=	-5.22	NNO	=	-0.39	QFM	=	0	COH	=	2.04	IW	=	3.75
Constraint	Flags:	fO2	path	=	QFM	Fractionate	Solids
Liquid	mass	=	87.8	(gm)	density	=	2.67	(gm/cc)	viscosity	=	2.31	(log	10	poise)	(analysis	in	wt	%)
	G	=	-1.44549e+06	(J)	H	=	-1.07626e+06	(J)	S	=	242.41	(J/K)	V	=	32.82	(cc)	Cp	=	132.77	(J/K)
	SiO2	TiO2	Al2O3	Fe2O3	Cr2O3	FeO	MnO	MgO	NiO	CoO	CaO	Na2O	K2O	P2O5	H2O	CO2	SO3	Cl2O-1	F2O-1
	50.82	0.26	19.99	1.25	0	7.46	0.18	7.34	0	0	9.46	2.56	0.13	0	0.57	0	0	0	0
orthopyroxene	mass	=	1.35	(gm)	density	=	3.23	(gm/cc)	(analysis	in	mole	%)
	opx	Na0.00Ca0.06Fe''0.28Mg1.56Fe'''0.02Ti0.00Al0.17Si1.90O6
	G	=	-22120.8	(J)	H	=	-17027	(J)	S	=	3.34	(J/K)	V	=	0.42	(cc)	Cp	=	1.72	(J/K)
	diopside	clinoenstatit	hedenbergite	alumino-buffo	buffonite	essenite	jadeite
	-32.03	94.19	27.79	7.38	-7.19	9.67	0.19
Total	solids	mass	=	1.35	(gm)	density	=	3.23	(gm/cc)
	G	=	-22120.8	(J)	H	=	-17027	(J)	S	=	3.34	(J/K)	V	=	0.42	(cc)	Cp	=	1.72	(J/K)
Summary	of	all	fractionated	phases:	(total	mass	=	10.97	grams)
orthopyroxene	mass	=	10.97	(gm)	density	=	3.21	(gm/cc)	(analysis	in	mole	%)
	opx	Na0.00Ca0.04Fe''0.24Mg1.62Fe'''0.02Ti0.00Al0.16Si1.91O6
	G	=	-181666	(J)	H	=	-140113	(J)	S	=	27.28	(J/K)	V	=	3.42	(cc)	Cp	=	14.08	(J/K)
	diopside	clinoenstatit	hedenbergite	alumino-buffo	buffonite	essenite	jadeite
	-28.88	95.47	24.34	6.65	-6.48	8.76	0.16
Viscosity	of	the	System:	2.51	(log	10	poise)
System	mass	=	100.12	(gm)	density	=	2.73	(gm/cc)
	G	=	-1.64927e+06	(J)	H	=	-1.2334e+06	(J)	S	=	273.04	(J/K)	V	=	36.66	(cc)	Cp	=	148.57	(J/K)
Oxygen	delta	moles	=	0.000104982	delta	grams	=	0.0033593
	G	=	-37	(J)	H	=	4.35	(J)	S	=	0.03	(J/K)	V	=	13.29	(cc)	Cp	=	0	(J/K)
**********----------**********
Title:	Dummy	Title
T	=	1240	(C)	P	=	5	(kbars)	log(10)	f	O2	=	-7.5	delta	HM	=	-5.22	NNO	=	-0.38	QFM	=	0	COH	=	2.03	IW	=	3.76
Constraint	Flags:	fO2	path	=	QFM	Fractionate	Solids
Liquid	mass	=	86.51	(gm)	density	=	2.67	(gm/cc)	viscosity	=	2.37	(log	10	poise)	(analysis	in	wt	%)
	G	=	-1.42194e+06	(J)	H	=	-1.06177e+06	(J)	S	=	238.02	(J/K)	V	=	32.34	(cc)	Cp	=	130.64	(J/K)
	SiO2	TiO2	Al2O3	Fe2O3	Cr2O3	FeO	MnO	MgO	NiO	CoO	CaO	Na2O	K2O	P2O5	H2O	CO2	SO3	Cl2O-1	F2O-1
	50.78	0.26	20.22	1.25	0	7.42	0.18	7.01	0	0	9.57	2.6	0.13	0	0.58	0	0	0	0
orthopyroxene	mass	=	1.29	(gm)	density	=	3.23	(gm/cc)	(analysis	in	mole	%)
	opx	Na0.00Ca0.06Fe''0.29Mg1.55Fe'''0.03Ti0.00Al0.18Si1.90O6
	G	=	-21167.1	(J)	H	=	-16325.2	(J)	S	=	3.2	(J/K)	V	=	0.4	(cc)	Cp	=	1.65	(J/K)
	diopside	clinoenstatit	hedenbergite	alumino-buffo	buffonite	essenite	jadeite
	-32.81	93.79	28.74	7.55	-7.36	9.88	0.2
Total	solids	mass	=	1.29	(gm)	density	=	3.23	(gm/cc)
	G	=	-21167.1	(J)	H	=	-16325.2	(J)	S	=	3.2	(J/K)	V	=	0.4	(cc)	Cp	=	1.65	(J/K)
Summary	of	all	fractionated	phases:	(total	mass	=	12.32	grams)
orthopyroxene	mass	=	12.32	(gm)	density	=	3.21	(gm/cc)	(analysis	in	mole	%)
	opx	Na0.00Ca0.05Fe''0.25Mg1.62Fe'''0.02Ti0.00Al0.16Si1.91O6
	G	=	-203447	(J)	H	=	-157271	(J)	S	=	30.52	(J/K)	V	=	3.83	(cc)	Cp	=	15.79	(J/K)
	diopside	clinoenstatit	hedenbergite	alumino-buffo	buffonite	essenite	jadeite
	-29.23	95.33	24.71	6.73	-6.56	8.86	0.16
Viscosity	of	the	System:	2.6	(log	10	poise)
System	mass	=	100.12	(gm)	density	=	2.74	(gm/cc)
	G	=	-1.64655e+06	(J)	H	=	-1.23537e+06	(J)	S	=	271.74	(J/K)	V	=	36.57	(cc)	Cp	=	148.08	(J/K)
Oxygen	delta	moles	=	0.000105626	delta	grams	=	0.00337991
	G	=	-36.96	(J)	H	=	4.34	(J)	S	=	0.03	(J/K)	V	=	13.29	(cc)	Cp	=	0	(J/K)
**********----------**********
Title:	Dummy	Title
T	=	1230	(C)	P	=	5	(kbars)	log(10)	f	O2	=	-7.6	delta	HM	=	-5.22	NNO	=	-0.38	QFM	=	0	COH	=	2.02	IW	=	3.78
Constraint	Flags:	fO2	path	=	QFM	Fractionate	Solids
Liquid	mass	=	81.42	(gm)	density	=	2.67	(gm/cc)	viscosity	=	2.42	(log	10	poise)	(analysis	in	wt	%)
	G	=	-1.33385e+06	(J)	H	=	-998004	(J)	S	=	223.43	(J/K)	V	=	30.44	(cc)	Cp	=	122.66	(J/K)
	SiO2	TiO2	Al2O3	Fe2O3	Cr2O3	FeO	MnO	MgO	NiO	CoO	CaO	Na2O	K2O	P2O5	H2O	CO2	SO3	Cl2O-1	F2O-1
	50.78	0.28	20.22	1.29	0	7.61	0.2	6.64	0	0	9.56	2.68	0.13	0	0.61	0	0	0	0
orthopyroxene	mass	=	2.26	(gm)	density	=	3.24	(gm/cc)	(analysis	in	mole	%)
	opx	Na0.00Ca0.06Fe''0.30Mg1.53Fe'''0.03Ti0.00Al0.18Si1.90O6
	G	=	-36788.1	(J)	H	=	-28421.3	(J)	S	=	5.57	(J/K)	V	=	0.7	(cc)	Cp	=	2.87	(J/K)
	diopside	clinoenstatit	hedenbergite	alumino-buffo	buffonite	essenite	jadeite
	-33.92	93.36	30.22	7.55	-7.36	9.93	0.21
feldspar	mass	=	2.83	(gm)	density	=	2.69	(gm/cc)	(analysis	in	mole	%)
	K0.00Na0.21Ca0.79Al1.79Si2.21O8
	G	=	-48938.2	(J)	H	=	-38454.7	(J)	S	=	6.97	(J/K)	V	=	1.05	(cc)	Cp	=	3.49	(J/K)
	albite	anorthite	sanidine
	20.8	79.14	0.07
Total	solids	mass	=	5.09	(gm)	density	=	2.91	(gm/cc)
	G	=	-85726.3	(J)	H	=	-66876	(J)	S	=	12.54	(J/K)	V	=	1.75	(cc)	Cp	=	6.36	(J/K)
Summary	of	all	fractionated	phases:	(total	mass	=	13.61	grams)
orthopyroxene	mass	=	13.61	(gm)	density	=	3.22	(gm/cc)	(analysis	in	mole	%)
	opx	Na0.00Ca0.05Fe''0.25Mg1.61Fe'''0.02Ti0.00Al0.16Si1.91O6
	G	=	-224243	(J)	H	=	-173744	(J)	S	=	33.6	(J/K)	V	=	4.23	(cc)	Cp	=	17.42	(J/K)
	diopside	clinoenstatit	hedenbergite	alumino-buffo	buffonite	essenite	jadeite
	-29.56	95.19	25.09	6.8	-6.64	8.95	0.17
Viscosity	of	the	System:	2.77	(log	10	poise)
System	mass	=	100.12	(gm)	density	=	2.75	(gm/cc)
	G	=	-1.64382e+06	(J)	H	=	-1.23862e+06	(J)	S	=	269.57	(J/K)	V	=	36.42	(cc)	Cp	=	146.44	(J/K)
Oxygen	delta	moles	=	7.59694e-05	delta	grams	=	0.00243093
	G	=	-26.38	(J)	H	=	3.09	(J)	S	=	0.02	(J/K)	V	=	9.49	(cc)	Cp	=	0	(J/K)
**********----------**********
Title:	Dummy	Title
T	=	1220	(C)	P	=	5	(kbars)	log(10)	f	O2	=	-7.71	delta	HM	=	-5.22	NNO	=	-0.37	QFM	=	0	COH	=	2.01	IW	=	3.79
Constraint	Flags:	fO2	path	=	QFM	Fractionate	Solids
Liquid	mass	=	70.27	(gm)	density	=	2.67	(gm/cc)	viscosity	=	2.46	(log	10	poise)	(analysis	in	wt	%)
	G	=	-1.14507e+06	(J)	H	=	-857299	(J)	S	=	192.73	(J/K)	V	=	26.3	(cc)	Cp	=	105.44	(J/K)
	SiO2	TiO2	Al2O3	Fe2O3	Cr2O3	FeO	MnO	MgO	NiO	CoO	CaO	Na2O	K2O	P2O5	H2O	CO2	SO3	Cl2O-1	F2O-1
	50.92	0.32	19.93	1.38	0	8.1	0.23	6.18	0	0	9.23	2.86	0.15	0	0.71	0	0	0	0
clinopyroxene	mass	=	4.41	(gm)	density	=	3.26	(gm/cc)	(analysis	in	mole	%)
	cpx	Na0.01Ca0.20Fe''0.36Mg1.30Fe'''0.03Ti0.00Al0.22Si1.88O6
	G	=	-70055.7	(J)	H	=	-53995.7	(J)	S	=	10.76	(J/K)	V	=	1.35	(cc)	Cp	=	5.45	(J/K)
	diopside	clinoenstatit	hedenbergite	alumino-buffo	buffonite	essenite	jadeite
	-28.76	79.26	36.29	9.05	-8.76	12.21	0.71
feldspar	mass	=	6.75	(gm)	density	=	2.68	(gm/cc)	(analysis	in	mole	%)
	K0.00Na0.22Ca0.78Al1.78Si2.22O8
	G	=	-116541	(J)	H	=	-91768.3	(J)	S	=	16.59	(J/K)	V	=	2.51	(cc)	Cp	=	8.32	(J/K)
	albite	anorthite	sanidine
	21.91	78.01	0.08
Total	solids	mass	=	11.15	(gm)	density	=	2.88	(gm/cc)
	G	=	-186596	(J)	H	=	-145764	(J)	S	=	27.35	(J/K)	V	=	3.87	(cc)	Cp	=	13.76	(J/K)
Summary	of	all	fractionated	phases:	(total	mass	=	18.7	grams)
orthopyroxene	mass	=	15.87	(gm)	density	=	3.22	(gm/cc)	(analysis	in	mole	%)
	opx	Na0.00Ca0.05Fe''0.26Mg1.60Fe'''0.02Ti0.00Al0.16Si1.91O6
	G	=	-260607	(J)	H	=	-202341	(J)	S	=	39.02	(J/K)	V	=	4.93	(cc)	Cp	=	20.27	(J/K)
	diopside	clinoenstatit	hedenbergite	alumino-buffo	buffonite	essenite	jadeite
	-30.18	94.93	25.82	6.91	-6.74	9.09	0.17
feldspar	mass	=	2.83	(gm)	density	=	2.69	(gm/cc)	(analysis	in	mole	%)
	K0.00Na0.21Ca0.79Al1.79Si2.21O8
	G	=	-48821.1	(J)	H	=	-38452.2	(J)	S	=	6.94	(J/K)	V	=	1.05	(cc)	Cp	=	3.48	(J/K)
	albite	anorthite	sanidine
	20.8	79.14	0.07
Viscosity	of	the	System:	3.15	(log	10	poise)
System	mass	=	100.12	(gm)	density	=	2.77	(gm/cc)
	G	=	-1.64109e+06	(J)	H	=	-1.24386e+06	(J)	S	=	266.04	(J/K)	V	=	36.14	(cc)	Cp	=	142.96	(J/K)
Oxygen	delta	moles	=	-1.83925e-05	delta	grams	=	-0.000588539
	G	=	6.34	(J)	H	=	-0.74	(J)	S	=	0	(J/K)	V	=	-2.28	(cc)	Cp	=	0	(J/K)
**********----------**********
Title:	Dummy	Title
T	=	1210	(C)	P	=	5	(kbars)	log(10)	f	O2	=	-7.82	delta	HM	=	-5.22	NNO	=	-0.37	QFM	=	0	COH	=	2	IW	=	3.8
Constraint	Flags:	fO2	path	=	QFM	Fractionate	Solids
Liquid	mass	=	61.49	(gm)	density	=	2.67	(gm/cc)	viscosity	=	2.5	(log	10	poise)	(analysis	in	wt	%)
	G	=	-996834	(J)	H	=	-746829	(J)	S	=	168.56	(J/K)	V	=	23.04	(cc)	Cp	=	91.91	(J/K)
	SiO2	TiO2	Al2O3	Fe2O3	Cr2O3	FeO	MnO	MgO	NiO	CoO	CaO	Na2O	K2O	P2O5	H2O	CO2	SO3	Cl2O-1	F2O-1
	51.05	0.36	19.67	1.45	0	8.57	0.26	5.71	0	0	8.9	3.04	0.18	0	0.81	0	0	0	0
clinopyroxene	mass	=	3.53	(gm)	density	=	3.27	(gm/cc)	(analysis	in	mole	%)
	cpx	Na0.01Ca0.21Fe''0.38Mg1.27Fe'''0.04Ti0.00Al0.22Si1.87O6
	G	=	-55681.6	(J)	H	=	-42976.3	(J)	S	=	8.57	(J/K)	V	=	1.08	(cc)	Cp	=	4.34	(J/K)
	diopside	clinoenstatit	hedenbergite	alumino-buffo	buffonite	essenite	jadeite
	-30.28	78.48	38.38	9.02	-8.68	12.32	0.76
feldspar	mass	=	5.26	(gm)	density	=	2.68	(gm/cc)	(analysis	in	mole	%)
	K0.00Na0.23Ca0.77Al1.77Si2.23O8
	G	=	-90677.5	(J)	H	=	-71553.4	(J)	S	=	12.89	(J/K)	V	=	1.96	(cc)	Cp	=	6.48	(J/K)
	albite	anorthite	sanidine
	22.99	76.91	0.09
Total	solids	mass	=	8.78	(gm)	density	=	2.89	(gm/cc)
	G	=	-146359	(J)	H	=	-114530	(J)	S	=	21.46	(J/K)	V	=	3.04	(cc)	Cp	=	10.82	(J/K)
Summary	of	all	fractionated	phases:	(total	mass	=	29.84	grams)
orthopyroxene	mass	=	15.87	(gm)	density	=	3.22	(gm/cc)	(analysis	in	mole	%)
	opx	Na0.00Ca0.05Fe''0.26Mg1.60Fe'''0.02Ti0.00Al0.16Si1.91O6
	G	=	-260217	(J)	H	=	-202543	(J)	S	=	38.89	(J/K)	V	=	4.93	(cc)	Cp	=	20.25	(J/K)
	diopside	clinoenstatit	hedenbergite	alumino-buffo	buffonite	essenite	jadeite
	-30.18	94.93	25.82	6.91	-6.74	9.09	0.17
clinopyroxene	mass	=	4.4	(gm)	density	=	3.26	(gm/cc)	(analysis	in	mole	%)
	cpx	Na0.01Ca0.20Fe''0.36Mg1.30Fe'''0.03Ti0.00Al0.22Si1.88O6
	G	=	-69913.9	(J)	H	=	-54023.5	(J)	S	=	10.71	(J/K)	V	=	1.35	(cc)	Cp	=	5.44	(J/K)
	diopside	clinoenstatit	hedenbergite	alumino-buffo	buffonite	essenite	jadeite
	-28.76	79.26	36.29	9.05	-8.76	12.21	0.71
feldspar	mass	=	9.57	(gm)	density	=	2.68	(gm/cc)	(analysis	in	mole	%)
	K0.00Na0.22Ca0.78Al1.78Si2.22O8
	G	=	-165080	(J)	H	=	-130301	(J)	S	=	23.45	(J/K)	V	=	3.56	(cc)	Cp	=	11.79	(J/K)
	albite	anorthite	sanidine
	21.58	78.34	0.08
Viscosity	of	the	System:	3.6	(log	10	poise)
System	mass	=	100.11	(gm)	density	=	2.79	(gm/cc)
	G	=	-1.6384e+06	(J)	H	=	-1.24823e+06	(J)	S	=	263.07	(J/K)	V	=	35.92	(cc)	Cp	=	140.2	(J/K)
Oxygen	delta	moles	=	-9.70951e-05	delta	grams	=	-0.00310693
	G	=	33.22	(J)	H	=	-3.88	(J)	S	=	-0.03	(J/K)	V	=	-11.97	(cc)	Cp	=	0	(J/K)
**********----------**********
Title:	Dummy	Title
T	=	1200	(C)	P	=	5	(kbars)	log(10)	f	O2	=	-7.93	delta	HM	=	-5.22	NNO	=	-0.37	QFM	=	0	COH	=	1.99	IW	=	3.82
Constraint	Flags:	fO2	path	=	QFM	Fractionate	Solids
Liquid	mass	=	54.63	(gm)	density	=	2.67	(gm/cc)	viscosity	=	2.54	(log	10	poise)	(analysis	in	wt	%)
	G	=	-881306	(J)	H	=	-660776	(J)	S	=	149.7	(J/K)	V	=	20.5	(cc)	Cp	=	79.13	(J/K)
	SiO2	TiO2	Al2O3	Fe2O3	Cr2O3	FeO	MnO	MgO	NiO	CoO	CaO	Na2O	K2O	P2O5	H2O	CO2	SO3	Cl2O-1	F2O-1
	51.18	0.4	19.43	1.53	0	9.01	0.29	5.28	0	0	8.57	3.21	0.2	0	0.92	0	0	0	0
clinopyroxene	mass	=	2.76	(gm)	density	=	3.28	(gm/cc)	(analysis	in	mole	%)
	cpx	Na0.01Ca0.21Fe''0.40Mg1.24Fe'''0.04Ti0.00Al0.22Si1.87O6
	G	=	-43207.6	(J)	H	=	-33395	(J)	S	=	6.66	(J/K)	V	=	0.84	(cc)	Cp	=	3.37	(J/K)
	diopside	clinoenstatit	hedenbergite	alumino-buffo	buffonite	essenite	jadeite
	-31.92	77.79	40.48	9	-8.61	12.45	0.81
feldspar	mass	=	4.1	(gm)	density	=	2.68	(gm/cc)	(analysis	in	mole	%)
	K0.00Na0.24Ca0.76Al1.76Si2.24O8
	G	=	-70692.3	(J)	H	=	-55901	(J)	S	=	10.04	(J/K)	V	=	1.53	(cc)	Cp	=	5.05	(J/K)
	albite	anorthite	sanidine
	24.07	75.83	0.11
Total	solids	mass	=	6.86	(gm)	density	=	2.89	(gm/cc)
	G	=	-113900	(J)	H	=	-89296	(J)	S	=	16.7	(J/K)	V	=	2.37	(cc)	Cp	=	8.43	(J/K)
Summary	of	all	fractionated	phases:	(total	mass	=	38.62	grams)
orthopyroxene	mass	=	15.87	(gm)	density	=	3.22	(gm/cc)	(analysis	in	mole	%)
	opx	Na0.00Ca0.05Fe''0.26Mg1.60Fe'''0.02Ti0.00Al0.16Si1.91O6
	G	=	-259829	(J)	H	=	-202746	(J)	S	=	38.75	(J/K)	V	=	4.92	(cc)	Cp	=	20.23	(J/K)
	diopside	clinoenstatit	hedenbergite	alumino-buffo	buffonite	essenite	jadeite
	-30.18	94.93	25.82	6.91	-6.74	9.09	0.17
clinopyroxene	mass	=	7.93	(gm)	density	=	3.26	(gm/cc)	(analysis	in	mole	%)
	cpx	Na0.01Ca0.20Fe''0.37Mg1.29Fe'''0.04Ti0.00Al0.22Si1.87O6
	G	=	-125369	(J)	H	=	-97071	(J)	S	=	19.21	(J/K)	V	=	2.43	(cc)	Cp	=	9.77	(J/K)
	diopside	clinoenstatit	hedenbergite	alumino-buffo	buffonite	essenite	jadeite
	-29.43	78.91	37.22	9.03	-8.72	12.26	0.73
feldspar	mass	=	14.82	(gm)	density	=	2.68	(gm/cc)	(analysis	in	mole	%)
	K0.00Na0.22Ca0.78Al1.78Si2.22O8
	G	=	-255347	(J)	H	=	-202000	(J)	S	=	36.21	(J/K)	V	=	5.52	(cc)	Cp	=	18.25	(J/K)
	albite	anorthite	sanidine
	22.08	77.84	0.08
Viscosity	of	the	System:	4.2	(log	10	poise)
System	mass	=	100.11	(gm)	density	=	2.8	(gm/cc)
	G	=	-1.63575e+06	(J)	H	=	-1.25189e+06	(J)	S	=	260.57	(J/K)	V	=	35.74	(cc)	Cp	=	135.8	(J/K)
Oxygen	delta	moles	=	-0.00016098	delta	grams	=	-0.00515116
	G	=	54.66	(J)	H	=	-6.38	(J)	S	=	-0.04	(J/K)	V	=	-19.72	(cc)	Cp	=	-0.01	(J/K)
**********----------**********
Title:	Dummy	Title
T	=	1190	(C)	P	=	5	(kbars)	log(10)	f	O2	=	-8.04	delta	HM	=	-5.22	NNO	=	-0.36	QFM	=	0	COH	=	1.98	IW	=	3.83
Constraint	Flags:	fO2	path	=	QFM	Fractionate	Solids
Liquid	mass	=	49.13	(gm)	density	=	2.66	(gm/cc)	viscosity	=	2.57	(log	10	poise)	(analysis	in	wt	%)
	G	=	-788799	(J)	H	=	-591912	(J)	S	=	134.56	(J/K)	V	=	18.46	(cc)	Cp	=	70.88	(J/K)
	SiO2	TiO2	Al2O3	Fe2O3	Cr2O3	FeO	MnO	MgO	NiO	CoO	CaO	Na2O	K2O	P2O5	H2O	CO2	SO3	Cl2O-1	F2O-1
	51.3	0.44	19.19	1.6	0	9.42	0.33	4.87	0	0	8.26	3.37	0.22	0	1.02	0	0	0	0
clinopyroxene	mass	=	2.21	(gm)	density	=	3.29	(gm/cc)	(analysis	in	mole	%)
	cpx	Na0.01Ca0.22Fe''0.43Mg1.21Fe'''0.04Ti0.00Al0.22Si1.87O6
	G	=	-34398.6	(J)	H	=	-26623.5	(J)	S	=	5.31	(J/K)	V	=	0.67	(cc)	Cp	=	2.69	(J/K)
	diopside	clinoenstatit	hedenbergite	alumino-buffo	buffonite	essenite	jadeite
	-33.69	77.19	42.6	8.99	-8.55	12.6	0.86
feldspar	mass	=	3.29	(gm)	density	=	2.68	(gm/cc)	(analysis	in	mole	%)
	K0.00Na0.25Ca0.75Al1.75Si2.25O8
	G	=	-56671.8	(J)	H	=	-44908.8	(J)	S	=	8.04	(J/K)	V	=	1.23	(cc)	Cp	=	4.05	(J/K)
	albite	anorthite	sanidine
	25.14	74.74	0.12
Total	solids	mass	=	5.5	(gm)	density	=	2.89	(gm/cc)
	G	=	-91070.4	(J)	H	=	-71532.3	(J)	S	=	13.35	(J/K)	V	=	1.9	(cc)	Cp	=	6.75	(J/K)
Summary	of	all	fractionated	phases:	(total	mass	=	45.47	grams)
orthopyroxene	mass	=	15.87	(gm)	density	=	3.23	(gm/cc)	(analysis	in	mole	%)
	opx	Na0.00Ca0.05Fe''0.26Mg1.60Fe'''0.02Ti0.00Al0.16Si1.91O6
	G	=	-259442	(J)	H	=	-202948	(J)	S	=	38.61	(J/K)	V	=	4.92	(cc)	Cp	=	20.21	(J/K)
	diopside	clinoenstatit	hedenbergite	alumino-buffo	buffonite	essenite	jadeite
	-30.18	94.93	25.82	6.91	-6.74	9.09	0.17
clinopyroxene	mass	=	10.68	(gm)	density	=	3.27	(gm/cc)	(analysis	in	mole	%)
	cpx	Na0.01Ca0.21Fe''0.38Mg1.27Fe'''0.04Ti0.00Al0.22Si1.87O6
	G	=	-168284	(J)	H	=	-130571	(J)	S	=	25.78	(J/K)	V	=	3.27	(cc)	Cp	=	13.13	(J/K)
	diopside	clinoenstatit	hedenbergite	alumino-buffo	buffonite	essenite	jadeite
	-30.07	78.63	38.06	9.02	-8.69	12.31	0.75
feldspar	mass	=	18.92	(gm)	density	=	2.68	(gm/cc)	(analysis	in	mole	%)
	K0.00Na0.23Ca0.77Al1.77Si2.23O8
	G	=	-325530	(J)	H	=	-258096	(J)	S	=	46.09	(J/K)	V	=	7.05	(cc)	Cp	=	23.27	(J/K)
	albite	anorthite	sanidine
	22.51	77.4	0.09
Viscosity	of	the	System:	5.43	(log	10	poise)
System	mass	=	100.11	(gm)	density	=	2.81	(gm/cc)
	G	=	-1.63313e+06	(J)	H	=	-1.25506e+06	(J)	S	=	258.39	(J/K)	V	=	35.6	(cc)	Cp	=	134.24	(J/K)
Oxygen	delta	moles	=	-0.000213871	delta	grams	=	-0.00684362
	G	=	72.07	(J)	H	=	-8.39	(J)	S	=	-0.05	(J/K)	V	=	-26.02	(cc)	Cp	=	-0.01	(J/K)
**********----------**********
Title:	Dummy	Title
T	=	1180	(C)	P	=	5	(kbars)	log(10)	f	O2	=	-8.15	delta	HM	=	-5.22	NNO	=	-0.36	QFM	=	0	COH	=	1.96	IW	=	3.84
Constraint	Flags:	fO2	path	=	QFM	Fractionate	Solids
Liquid	mass	=	44.63	(gm)	density	=	2.66	(gm/cc)	viscosity	=	2.6	(log	10	poise)	(analysis	in	wt	%)
	G	=	-713134	(J)	H	=	-535623	(J)	S	=	122.16	(J/K)	V	=	16.79	(cc)	Cp	=	64.14	(J/K)
	SiO2	TiO2	Al2O3	Fe2O3	Cr2O3	FeO	MnO	MgO	NiO	CoO	CaO	Na2O	K2O	P2O5	H2O	CO2	SO3	Cl2O-1	F2O-1
	51.41	0.48	18.96	1.67	0	9.81	0.36	4.48	0	0	7.95	3.53	0.24	0	1.12	0	0	0	0
clinopyroxene	mass	=	1.81	(gm)	density	=	3.3	(gm/cc)	(analysis	in	mole	%)
	cpx	Na0.01Ca0.22Fe''0.45Mg1.18Fe'''0.04Ti0.00Al0.23Si1.87O6
	G	=	-27932.6	(J)	H	=	-21648.6	(J)	S	=	4.32	(J/K)	V	=	0.55	(cc)	Cp	=	2.19	(J/K)
	diopside	clinoenstatit	hedenbergite	alumino-buffo	buffonite	essenite	jadeite
	-35.62	76.69	44.77	8.99	-8.49	12.75	0.9
feldspar	mass	=	2.7	(gm)	density	=	2.68	(gm/cc)	(analysis	in	mole	%)
	K0.00Na0.26Ca0.74Al1.74Si2.26O8
	G	=	-46450.6	(J)	H	=	-36886.9	(J)	S	=	6.58	(J/K)	V	=	1.01	(cc)	Cp	=	3.32	(J/K)
	albite	anorthite	sanidine
	26.22	73.65	0.14
Total	solids	mass	=	4.51	(gm)	density	=	2.9	(gm/cc)
	G	=	-74383.2	(J)	H	=	-58535.5	(J)	S	=	10.91	(J/K)	V	=	1.56	(cc)	Cp	=	5.52	(J/K)
Summary	of	all	fractionated	phases:	(total	mass	=	50.97	grams)
orthopyroxene	mass	=	15.87	(gm)	density	=	3.23	(gm/cc)	(analysis	in	mole	%)
	opx	Na0.00Ca0.05Fe''0.26Mg1.60Fe'''0.02Ti0.00Al0.16Si1.91O6
	G	=	-259057	(J)	H	=	-203150	(J)	S	=	38.47	(J/K)	V	=	4.92	(cc)	Cp	=	20.19	(J/K)
	diopside	clinoenstatit	hedenbergite	alumino-buffo	buffonite	essenite	jadeite
	-30.18	94.93	25.82	6.91	-6.74	9.09	0.17
clinopyroxene	mass	=	12.89	(gm)	density	=	3.27	(gm/cc)	(analysis	in	mole	%)
	cpx	Na0.01Ca0.21Fe''0.39Mg1.26Fe'''0.04Ti0.00Al0.22Si1.87O6
	G	=	-202339	(J)	H	=	-157326	(J)	S	=	30.98	(J/K)	V	=	3.94	(cc)	Cp	=	15.8	(J/K)
	diopside	clinoenstatit	hedenbergite	alumino-buffo	buffonite	essenite	jadeite
	-30.69	78.38	38.83	9.02	-8.67	12.36	0.77
feldspar	mass	=	22.21	(gm)	density	=	2.68	(gm/cc)	(analysis	in	mole	%)
	K0.00Na0.23Ca0.77Al1.77Si2.23O8
	G	=	-381615	(J)	H	=	-303240	(J)	S	=	53.93	(J/K)	V	=	8.28	(cc)	Cp	=	27.3	(J/K)
	albite	anorthite	sanidine
	22.9	77.01	0.09
Viscosity	of	the	System	cannot	be	computed.
System	mass	=	100.11	(gm)	density	=	2.82	(gm/cc)
	G	=	-1.63053e+06	(J)	H	=	-1.25787e+06	(J)	S	=	256.44	(J/K)	V	=	35.47	(cc)	Cp	=	132.95	(J/K)
Oxygen	delta	moles	=	-0.000258302	delta	grams	=	-0.00826535
	G	=	86.38	(J)	H	=	-10.04	(J)	S	=	-0.07	(J/K)	V	=	-31.21	(cc)	Cp	=	-0.01	(J/K)
**********----------**********
Title:	Dummy	Title
T	=	1170	(C)	P	=	5	(kbars)	log(10)	f	O2	=	-8.27	delta	HM	=	-5.22	NNO	=	-0.35	QFM	=	0	COH	=	1.95	IW	=	3.86
Constraint	Flags:	fO2	path	=	QFM	Fractionate	Solids
Liquid	mass	=	40.87	(gm)	density	=	2.66	(gm/cc)	viscosity	=	2.63	(log	10	poise)	(analysis	in	wt	%)
	G	=	-650144	(J)	H	=	-488795	(J)	S	=	111.8	(J/K)	V	=	15.39	(cc)	Cp	=	58.53	(J/K)
	SiO2	TiO2	Al2O3	Fe2O3	Cr2O3	FeO	MnO	MgO	NiO	CoO	CaO	Na2O	K2O	P2O5	H2O	CO2	SO3	Cl2O-1	F2O-1
	51.52	0.52	18.73	1.73	0	10.18	0.39	4.12	0	0	7.64	3.68	0.26	0	1.22	0	0	0	0
clinopyroxene	mass	=	1.5	(gm)	density	=	3.31	(gm/cc)	(analysis	in	mole	%)
	cpx	Na0.01Ca0.23Fe''0.47Mg1.15Fe'''0.04Ti0.00Al0.23Si1.87O6
	G	=	-23049.5	(J)	H	=	-17888	(J)	S	=	3.58	(J/K)	V	=	0.45	(cc)	Cp	=	1.81	(J/K)
	diopside	clinoenstatit	hedenbergite	alumino-buffo	buffonite	essenite	jadeite
	-37.74	76.3	47.01	9	-8.44	12.91	0.95
feldspar	mass	=	2.26	(gm)	density	=	2.68	(gm/cc)	(analysis	in	mole	%)
	K0.00Na0.27Ca0.73Al1.73Si2.27O8
	G	=	-38785.3	(J)	H	=	-30864.8	(J)	S	=	5.49	(J/K)	V	=	0.84	(cc)	Cp	=	2.78	(J/K)
	albite	anorthite	sanidine
	27.31	72.54	0.15
Total	solids	mass	=	3.76	(gm)	density	=	2.9	(gm/cc)
	G	=	-61834.8	(J)	H	=	-48752.8	(J)	S	=	9.06	(J/K)	V	=	1.3	(cc)	Cp	=	4.59	(J/K)
Summary	of	all	fractionated	phases:	(total	mass	=	55.48	grams)
orthopyroxene	mass	=	15.87	(gm)	density	=	3.23	(gm/cc)	(analysis	in	mole	%)
	opx	Na0.00Ca0.05Fe''0.26Mg1.60Fe'''0.02Ti0.00Al0.16Si1.91O6
	G	=	-258673	(J)	H	=	-203352	(J)	S	=	38.33	(J/K)	V	=	4.92	(cc)	Cp	=	20.17	(J/K)
	diopside	clinoenstatit	hedenbergite	alumino-buffo	buffonite	essenite	jadeite
	-30.18	94.93	25.82	6.91	-6.74	9.09	0.17
clinopyroxene	mass	=	14.69	(gm)	density	=	3.28	(gm/cc)	(analysis	in	mole	%)
	cpx	Na0.01Ca0.21Fe''0.40Mg1.25Fe'''0.04Ti0.00Al0.22Si1.87O6
	G	=	-229886	(J)	H	=	-179128	(J)	S	=	35.17	(J/K)	V	=	4.48	(cc)	Cp	=	17.98	(J/K)
	diopside	clinoenstatit	hedenbergite	alumino-buffo	buffonite	essenite	jadeite
	-31.29	78.18	39.55	9.02	-8.65	12.4	0.78
feldspar	mass	=	24.91	(gm)	density	=	2.68	(gm/cc)	(analysis	in	mole	%)
	K0.00Na0.23Ca0.77Al1.77Si2.23O8
	G	=	-427415	(J)	H	=	-340396	(J)	S	=	60.3	(J/K)	V	=	9.28	(cc)	Cp	=	30.59	(J/K)
	albite	anorthite	sanidine
	23.26	76.64	0.1
Viscosity	of	the	System	cannot	be	computed.
System	mass	=	100.11	(gm)	density	=	2.83	(gm/cc)
	G	=	-1.62795e+06	(J)	H	=	-1.26042e+06	(J)	S	=	254.67	(J/K)	V	=	35.37	(cc)	Cp	=	131.86	(J/K)
Oxygen	delta	moles	=	-0.000296053	delta	grams	=	-0.00947334
	G	=	98.24	(J)	H	=	-11.4	(J)	S	=	-0.08	(J/K)	V	=	-35.52	(cc)	Cp	=	-0.01	(J/K)
**********----------**********
Title:	Dummy	Title
T	=	1160	(C)	P	=	5	(kbars)	log(10)	f	O2	=	-8.38	delta	HM	=	-5.22	NNO	=	-0.35	QFM	=	0	COH	=	1.94	IW	=	3.87
Constraint	Flags:	fO2	path	=	QFM	Fractionate	Solids
Liquid	mass	=	37.69	(gm)	density	=	2.65	(gm/cc)	viscosity	=	2.66	(log	10	poise)	(analysis	in	wt	%)
	G	=	-596916	(J)	H	=	-449250	(J)	S	=	103.04	(J/K)	V	=	14.21	(cc)	Cp	=	53.79	(J/K)
	SiO2	TiO2	Al2O3	Fe2O3	Cr2O3	FeO	MnO	MgO	NiO	CoO	CaO	Na2O	K2O	P2O5	H2O	CO2	SO3	Cl2O-1	F2O-1
	51.62	0.56	18.51	1.79	0	10.52	0.42	3.79	0	0	7.35	3.82	0.28	0	1.33	0	0	0	0
clinopyroxene	mass	=	1.27	(gm)	density	=	3.32	(gm/cc)	(analysis	in	mole	%)
	cpx	Na0.01Ca0.23Fe''0.49Mg1.12Fe'''0.05Ti0.00Al0.23Si1.86O6
	G	=	-19276.3	(J)	H	=	-14979.4	(J)	S	=	3	(J/K)	V	=	0.38	(cc)	Cp	=	1.52	(J/K)
	diopside	clinoenstatit	hedenbergite	alumino-buffo	buffonite	essenite	jadeite
	-40.06	76.03	49.32	9.01	-8.38	13.08	1
feldspar	mass	=	1.92	(gm)	density	=	2.67	(gm/cc)	(analysis	in	mole	%)
	K0.00Na0.28Ca0.71Al1.71Si2.29O8
	G	=	-32901.9	(J)	H	=	-26238	(J)	S	=	4.65	(J/K)	V	=	0.72	(cc)	Cp	=	2.36	(J/K)
	albite	anorthite	sanidine
	28.41	71.42	0.17
Total	solids	mass	=	3.19	(gm)	density	=	2.9	(gm/cc)
	G	=	-52178.3	(J)	H	=	-41217.4	(J)	S	=	7.65	(J/K)	V	=	1.1	(cc)	Cp	=	3.88	(J/K)
Summary	of	all	fractionated	phases:	(total	mass	=	59.24	grams)
orthopyroxene	mass	=	15.87	(gm)	density	=	3.23	(gm/cc)	(analysis	in	mole	%)
	opx	Na0.00Ca0.05Fe''0.26Mg1.60Fe'''0.02Ti0.00Al0.16Si1.91O6
	G	=	-258290	(J)	H	=	-203554	(J)	S	=	38.19	(J/K)	V	=	4.92	(cc)	Cp	=	20.16	(J/K)
	diopside	clinoenstatit	hedenbergite	alumino-buffo	buffonite	essenite	jadeite
	-30.18	94.93	25.82	6.91	-6.74	9.09	0.17
clinopyroxene	mass	=	16.19	(gm)	density	=	3.28	(gm/cc)	(analysis	in	mole	%)
	cpx	Na0.01Ca0.21Fe''0.40Mg1.24Fe'''0.04Ti0.00Al0.22Si1.87O6
	G	=	-252515	(J)	H	=	-197187	(J)	S	=	38.61	(J/K)	V	=	4.93	(cc)	Cp	=	19.77	(J/K)
	diopside	clinoenstatit	hedenbergite	alumino-buffo	buffonite	essenite	jadeite
	-31.88	78	40.24	9.01	-8.63	12.45	0.8
feldspar	mass	=	27.17	(gm)	density	=	2.68	(gm/cc)	(analysis	in	mole	%)
	K0.00Na0.24Ca0.76Al1.76Si2.24O8
	G	=	-465497	(J)	H	=	-371557	(J)	S	=	65.55	(J/K)	V	=	10.12	(cc)	Cp	=	33.33	(J/K)
	albite	anorthite	sanidine
	23.6	76.3	0.1
Viscosity	of	the	System	cannot	be	computed.
System	mass	=	100.11	(gm)	density	=	2.84	(gm/cc)
	G	=	-1.6254e+06	(J)	H	=	-1.26276e+06	(J)	S	=	253.03	(J/K)	V	=	35.28	(cc)	Cp	=	130.93	(J/K)
Oxygen	delta	moles	=	-0.000328423	delta	grams	=	-0.0105092
	G	=	108.14	(J)	H	=	-12.53	(J)	S	=	-0.08	(J/K)	V	=	-39.13	(cc)	Cp	=	-0.01	(J/K)
**********----------**********
Title:	Dummy	Title
T	=	1150	(C)	P	=	5	(kbars)	log(10)	f	O2	=	-8.5	delta	HM	=	-5.22	NNO	=	-0.34	QFM	=	0	COH	=	1.93	IW	=	3.89
Constraint	Flags:	fO2	path	=	QFM	Fractionate	Solids
Liquid	mass	=	34.96	(gm)	density	=	2.65	(gm/cc)	viscosity	=	2.69	(log	10	poise)	(analysis	in	wt	%)
	G	=	-551353	(J)	H	=	-415422	(J)	S	=	95.51	(J/K)	V	=	13.2	(cc)	Cp	=	49.74	(J/K)
	SiO2	TiO2	Al2O3	Fe2O3	Cr2O3	FeO	MnO	MgO	NiO	CoO	CaO	Na2O	K2O	P2O5	H2O	CO2	SO3	Cl2O-1	F2O-1
	51.72	0.6	18.29	1.85	0	10.85	0.46	3.47	0	0	7.06	3.96	0.3	0	1.43	0	0	0	0
clinopyroxene	mass	=	1.08	(gm)	density	=	3.34	(gm/cc)	(analysis	in	mole	%)
	cpx	Na0.01Ca0.23Fe''0.52Mg1.09Fe'''0.05Ti0.00Al0.23Si1.86O6
	G	=	-16305.4	(J)	H	=	-12686.8	(J)	S	=	2.54	(J/K)	V	=	0.32	(cc)	Cp	=	1.29	(J/K)
	diopside	clinoenstatit	hedenbergite	alumino-buffo	buffonite	essenite	jadeite
	-42.6	75.87	51.73	9.03	-8.33	13.27	1.04
feldspar	mass	=	1.65	(gm)	density	=	2.67	(gm/cc)	(analysis	in	mole	%)
	K0.00Na0.30Ca0.70Al1.70Si2.30O8
	G	=	-28296.7	(J)	H	=	-22612.9	(J)	S	=	3.99	(J/K)	V	=	0.62	(cc)	Cp	=	2.03	(J/K)
	albite	anorthite	sanidine
	29.54	70.27	0.18
Total	solids	mass	=	2.73	(gm)	density	=	2.9	(gm/cc)
	G	=	-44602.2	(J)	H	=	-35299.7	(J)	S	=	6.54	(J/K)	V	=	0.94	(cc)	Cp	=	3.32	(J/K)
Summary	of	all	fractionated	phases:	(total	mass	=	62.42	grams)
orthopyroxene	mass	=	15.87	(gm)	density	=	3.23	(gm/cc)	(analysis	in	mole	%)
	opx	Na0.00Ca0.05Fe''0.26Mg1.60Fe'''0.02Ti0.00Al0.16Si1.91O6
	G	=	-257909	(J)	H	=	-203755	(J)	S	=	38.05	(J/K)	V	=	4.91	(cc)	Cp	=	20.14	(J/K)
	diopside	clinoenstatit	hedenbergite	alumino-buffo	buffonite	essenite	jadeite
	-30.18	94.93	25.82	6.91	-6.74	9.09	0.17
clinopyroxene	mass	=	17.45	(gm)	density	=	3.29	(gm/cc)	(analysis	in	mole	%)
	cpx	Na0.01Ca0.21Fe''0.41Mg1.23Fe'''0.04Ti0.00Al0.22Si1.87O6
	G	=	-271344	(J)	H	=	-212353	(J)	S	=	41.45	(J/K)	V	=	5.31	(cc)	Cp	=	21.27	(J/K)
	diopside	clinoenstatit	hedenbergite	alumino-buffo	buffonite	essenite	jadeite
	-32.46	77.86	40.88	9.01	-8.61	12.5	0.81
feldspar	mass	=	29.09	(gm)	density	=	2.68	(gm/cc)	(analysis	in	mole	%)
	K0.00Na0.24Ca0.76Al1.76Si2.24O8
	G	=	-497651	(J)	H	=	-398114	(J)	S	=	69.94	(J/K)	V	=	10.84	(cc)	Cp	=	35.65	(J/K)
	albite	anorthite	sanidine
	23.92	75.98	0.11
Viscosity	of	the	System	cannot	be	computed.
System	mass	=	100.11	(gm)	density	=	2.84	(gm/cc)
	G	=	-1.62286e+06	(J)	H	=	-1.26494e+06	(J)	S	=	251.49	(J/K)	V	=	35.2	(cc)	Cp	=	130.12	(J/K)
Oxygen	delta	moles	=	-0.000356387	delta	grams	=	-0.011404
	G	=	116.44	(J)	H	=	-13.47	(J)	S	=	-0.09	(J/K)	V	=	-42.17	(cc)	Cp	=	-0.01	(J/K)
**********----------**********
Title:	Dummy	Title
T	=	1140	(C)	P	=	5	(kbars)	log(10)	f	O2	=	-8.62	delta	HM	=	-5.22	NNO	=	-0.34	QFM	=	0	COH	=	1.92	IW	=	3.9
Constraint	Flags:	fO2	path	=	QFM	Fractionate	Solids
Liquid	mass	=	32.59	(gm)	density	=	2.65	(gm/cc)	viscosity	=	2.72	(log	10	poise)	(analysis	in	wt	%)
	G	=	-511910	(J)	H	=	-386157	(J)	S	=	88.99	(J/K)	V	=	12.32	(cc)	Cp	=	46.23	(J/K)
	SiO2	TiO2	Al2O3	Fe2O3	Cr2O3	FeO	MnO	MgO	NiO	CoO	CaO	Na2O	K2O	P2O5	H2O	CO2	SO3	Cl2O-1	F2O-1
	51.81	0.64	18.08	1.91	0	11.17	0.49	3.18	0	0	6.79	4.09	0.32	0	1.53	0	0	0	0
clinopyroxene	mass	=	0.93	(gm)	density	=	3.35	(gm/cc)	(analysis	in	mole	%)
	cpx	Na0.01Ca0.23Fe''0.54Mg1.07Fe'''0.05Ti0.00Al0.24Si1.86O6
	G	=	-13929.3	(J)	H	=	-10851.1	(J)	S	=	2.18	(J/K)	V	=	0.28	(cc)	Cp	=	1.11	(J/K)
	diopside	clinoenstatit	hedenbergite	alumino-buffo	buffonite	essenite	jadeite
	-45.38	75.82	54.26	9.04	-8.28	13.45	1.08
feldspar	mass	=	1.44	(gm)	density	=	2.67	(gm/cc)	(analysis	in	mole	%)
	K0.00Na0.31Ca0.69Al1.69Si2.31O8
	G	=	-24630.3	(J)	H	=	-19724.2	(J)	S	=	3.47	(J/K)	V	=	0.54	(cc)	Cp	=	1.77	(J/K)
	albite	anorthite	sanidine
	30.69	69.1	0.2
Total	solids	mass	=	2.37	(gm)	density	=	2.9	(gm/cc)
	G	=	-38559.7	(J)	H	=	-30575.4	(J)	S	=	5.65	(J/K)	V	=	0.82	(cc)	Cp	=	2.87	(J/K)
Summary	of	all	fractionated	phases:	(total	mass	=	65.14	grams)
orthopyroxene	mass	=	15.87	(gm)	density	=	3.23	(gm/cc)	(analysis	in	mole	%)
	opx	Na0.00Ca0.05Fe''0.26Mg1.60Fe'''0.02Ti0.00Al0.16Si1.91O6
	G	=	-257529	(J)	H	=	-203956	(J)	S	=	37.91	(J/K)	V	=	4.91	(cc)	Cp	=	20.12	(J/K)
	diopside	clinoenstatit	hedenbergite	alumino-buffo	buffonite	essenite	jadeite
	-30.18	94.93	25.82	6.91	-6.74	9.09	0.17
clinopyroxene	mass	=	18.53	(gm)	density	=	3.29	(gm/cc)	(analysis	in	mole	%)
	cpx	Na0.01Ca0.21Fe''0.42Mg1.23Fe'''0.04Ti0.00Al0.22Si1.87O6
	G	=	-287177	(J)	H	=	-225239	(J)	S	=	43.83	(J/K)	V	=	5.63	(cc)	Cp	=	22.54	(J/K)
	diopside	clinoenstatit	hedenbergite	alumino-buffo	buffonite	essenite	jadeite
	-33.04	77.75	41.5	9.02	-8.59	12.54	0.83
feldspar	mass	=	30.74	(gm)	density	=	2.68	(gm/cc)	(analysis	in	mole	%)
	K0.00Na0.24Ca0.76Al1.76Si2.24O8
	G	=	-525164	(J)	H	=	-421066	(J)	S	=	73.66	(J/K)	V	=	11.45	(cc)	Cp	=	37.64	(J/K)
	albite	anorthite	sanidine
	24.22	75.67	0.11
Viscosity	of	the	System	cannot	be	computed.
System	mass	=	100.11	(gm)	density	=	2.85	(gm/cc)
	G	=	-1.62034e+06	(J)	H	=	-1.26699e+06	(J)	S	=	250.04	(J/K)	V	=	35.13	(cc)	Cp	=	129.4	(J/K)
Oxygen	delta	moles	=	-0.000380692	delta	grams	=	-0.0121817
	G	=	123.41	(J)	H	=	-14.25	(J)	S	=	-0.1	(J/K)	V	=	-44.73	(cc)	Cp	=	-0.01	(J/K)
**********----------**********
Title:	Dummy	Title
T	=	1130	(C)	P	=	5	(kbars)	log(10)	f	O2	=	-8.74	delta	HM	=	-5.22	NNO	=	-0.33	QFM	=	0	COH	=	1.9	IW	=	3.92
Constraint	Flags:	fO2	path	=	QFM	Fractionate	Solids
Liquid	mass	=	30.52	(gm)	density	=	2.64	(gm/cc)	viscosity	=	2.74	(log	10	poise)	(analysis	in	wt	%)
	G	=	-477421	(J)	H	=	-360583	(J)	S	=	83.27	(J/K)	V	=	11.55	(cc)	Cp	=	43.17	(J/K)
	SiO2	TiO2	Al2O3	Fe2O3	Cr2O3	FeO	MnO	MgO	NiO	CoO	CaO	Na2O	K2O	P2O5	H2O	CO2	SO3	Cl2O-1	F2O-1
	51.9	0.68	17.86	1.97	0	11.46	0.52	2.9	0	0	6.52	4.21	0.34	0	1.64	0	0	0	0
clinopyroxene	mass	=	0.81	(gm)	density	=	3.36	(gm/cc)	(analysis	in	mole	%)
	cpx	Na0.01Ca0.23Fe''0.57Mg1.04Fe'''0.05Ti0.00Al0.24Si1.86O6
	G	=	-12003.8	(J)	H	=	-9361.98	(J)	S	=	1.88	(J/K)	V	=	0.24	(cc)	Cp	=	0.96	(J/K)
	diopside	clinoenstatit	hedenbergite	alumino-buffo	buffonite	essenite	jadeite
	-48.41	75.89	56.91	9.06	-8.22	13.65	1.12
feldspar	mass	=	1.27	(gm)	density	=	2.67	(gm/cc)	(analysis	in	mole	%)
	K0.00Na0.32Ca0.68Al1.68Si2.32O8
	G	=	-21667.7	(J)	H	=	-17388	(J)	S	=	3.05	(J/K)	V	=	0.48	(cc)	Cp	=	1.56	(J/K)
	albite	anorthite	sanidine
	31.87	67.91	0.22
Total	solids	mass	=	2.08	(gm)	density	=	2.9	(gm/cc)
	G	=	-33671.5	(J)	H	=	-26750	(J)	S	=	4.93	(J/K)	V	=	0.72	(cc)	Cp	=	2.51	(J/K)
Summary	of	all	fractionated	phases:	(total	mass	=	67.51	grams)
orthopyroxene	mass	=	15.87	(gm)	density	=	3.23	(gm/cc)	(analysis	in	mole	%)
	opx	Na0.00Ca0.05Fe''0.26Mg1.60Fe'''0.02Ti0.00Al0.16Si1.91O6
	G	=	-257150	(J)	H	=	-204157	(J)	S	=	37.77	(J/K)	V	=	4.91	(cc)	Cp	=	20.1	(J/K)
	diopside	clinoenstatit	hedenbergite	alumino-buffo	buffonite	essenite	jadeite
	-30.18	94.93	25.82	6.91	-6.74	9.09	0.17
clinopyroxene	mass	=	19.46	(gm)	density	=	3.3	(gm/cc)	(analysis	in	mole	%)
	cpx	Na0.01Ca0.22Fe''0.42Mg1.22Fe'''0.04Ti0.00Al0.22Si1.87O6
	G	=	-300615	(J)	H	=	-236301	(J)	S	=	45.84	(J/K)	V	=	5.9	(cc)	Cp	=	23.62	(J/K)
	diopside	clinoenstatit	hedenbergite	alumino-buffo	buffonite	essenite	jadeite
	-33.62	77.66	42.1	9.02	-8.58	12.58	0.84
feldspar	mass	=	32.18	(gm)	density	=	2.68	(gm/cc)	(analysis	in	mole	%)
	K0.00Na0.25Ca0.75Al1.75Si2.25O8
	G	=	-548978	(J)	H	=	-441146	(J)	S	=	76.85	(J/K)	V	=	11.99	(cc)	Cp	=	39.37	(J/K)
	albite	anorthite	sanidine
	24.51	75.38	0.11
Viscosity	of	the	System	cannot	be	computed.
System	mass	=	100.1	(gm)	density	=	2.86	(gm/cc)
	G	=	-1.61784e+06	(J)	H	=	-1.26894e+06	(J)	S	=	248.65	(J/K)	V	=	35.06	(cc)	Cp	=	128.76	(J/K)
Oxygen	delta	moles	=	-0.000401921	delta	grams	=	-0.012861
	G	=	129.26	(J)	H	=	-14.89	(J)	S	=	-0.1	(J/K)	V	=	-46.89	(cc)	Cp	=	-0.01	(J/K)
**********----------**********
Title:	Dummy	Title
T	=	1120	(C)	P	=	5	(kbars)	log(10)	f	O2	=	-8.86	delta	HM	=	-5.22	NNO	=	-0.32	QFM	=	0	COH	=	1.89	IW	=	3.93
Constraint	Flags:	fO2	path	=	QFM	Fractionate	Solids
Liquid	mass	=	28.69	(gm)	density	=	2.64	(gm/cc)	viscosity	=	2.77	(log	10	poise)	(analysis	in	wt	%)
	G	=	-446993	(J)	H	=	-338034	(J)	S	=	78.21	(J/K)	V	=	10.86	(cc)	Cp	=	40.46	(J/K)
	SiO2	TiO2	Al2O3	Fe2O3	Cr2O3	FeO	MnO	MgO	NiO	CoO	CaO	Na2O	K2O	P2O5	H2O	CO2	SO3	Cl2O-1	F2O-1
	51.98	0.72	17.64	2.02	0	11.75	0.56	2.64	0	0	6.25	4.33	0.36	0	1.74	0	0	0	0
clinopyroxene	mass	=	0.71	(gm)	density	=	3.37	(gm/cc)	(analysis	in	mole	%)
	cpx	Na0.01Ca0.23Fe''0.60Mg1.01Fe'''0.06Ti0.00Al0.24Si1.85O6
	G	=	-10426.1	(J)	H	=	-8140.45	(J)	S	=	1.64	(J/K)	V	=	0.21	(cc)	Cp	=	0.83	(J/K)
	diopside	clinoenstatit	hedenbergite	alumino-buffo	buffonite	essenite	jadeite
	-51.68	76.05	59.71	9.08	-8.16	13.86	1.15
feldspar	mass	=	1.13	(gm)	density	=	2.67	(gm/cc)	(analysis	in	mole	%)
	K0.00Na0.33Ca0.67Al1.67Si2.33O8
	G	=	-19241.8	(J)	H	=	-15473.4	(J)	S	=	2.7	(J/K)	V	=	0.42	(cc)	Cp	=	1.38	(J/K)
	albite	anorthite	sanidine
	33.07	66.69	0.24
Total	solids	mass	=	1.84	(gm)	density	=	2.9	(gm/cc)
	G	=	-29667.9	(J)	H	=	-23613.9	(J)	S	=	4.35	(J/K)	V	=	0.63	(cc)	Cp	=	2.22	(J/K)
Summary	of	all	fractionated	phases:	(total	mass	=	69.58	grams)
orthopyroxene	mass	=	15.87	(gm)	density	=	3.23	(gm/cc)	(analysis	in	mole	%)
	opx	Na0.00Ca0.05Fe''0.26Mg1.60Fe'''0.02Ti0.00Al0.16Si1.91O6
	G	=	-256774	(J)	H	=	-204358	(J)	S	=	37.62	(J/K)	V	=	4.91	(cc)	Cp	=	20.08	(J/K)
	diopside	clinoenstatit	hedenbergite	alumino-buffo	buffonite	essenite	jadeite
	-30.18	94.93	25.82	6.91	-6.74	9.09	0.17
clinopyroxene	mass	=	20.26	(gm)	density	=	3.3	(gm/cc)	(analysis	in	mole	%)
	cpx	Na0.01Ca0.22Fe''0.43Mg1.21Fe'''0.04Ti0.00Al0.22Si1.87O6
	G	=	-312111	(J)	H	=	-245882	(J)	S	=	47.54	(J/K)	V	=	6.14	(cc)	Cp	=	24.55	(J/K)
	diopside	clinoenstatit	hedenbergite	alumino-buffo	buffonite	essenite	jadeite
	-34.19	77.59	42.67	9.02	-8.57	12.62	0.85
feldspar	mass	=	33.45	(gm)	density	=	2.68	(gm/cc)	(analysis	in	mole	%)
	K0.00Na0.25Ca0.75Al1.75Si2.25O8
	G	=	-569802	(J)	H	=	-458905	(J)	S	=	79.6	(J/K)	V	=	12.46	(cc)	Cp	=	40.88	(J/K)
	albite	anorthite	sanidine
	24.79	75.09	0.12
Viscosity	of	the	System	cannot	be	computed.
System	mass	=	100.1	(gm)	density	=	2.86	(gm/cc)
	G	=	-1.61535e+06	(J)	H	=	-1.27079e+06	(J)	S	=	247.32	(J/K)	V	=	35	(cc)	Cp	=	128.19	(J/K)
Oxygen	delta	moles	=	-0.000420537	delta	grams	=	-0.0134567
	G	=	134.17	(J)	H	=	-15.43	(J)	S	=	-0.11	(J/K)	V	=	-48.71	(cc)	Cp	=	-0.02	(J/K)
**********----------**********
Title:	Dummy	Title
T	=	1110	(C)	P	=	5	(kbars)	log(10)	f	O2	=	-8.98	delta	HM	=	-5.22	NNO	=	-0.32	QFM	=	0	COH	=	1.88	IW	=	3.95
Constraint	Flags:	fO2	path	=	QFM	Fractionate	Solids
Liquid	mass	=	27.05	(gm)	density	=	2.64	(gm/cc)	viscosity	=	2.79	(log	10	poise)	(analysis	in	wt	%)
	G	=	-419932	(J)	H	=	-317991	(J)	S	=	73.7	(J/K)	V	=	10.26	(cc)	Cp	=	38.06	(J/K)
	SiO2	TiO2	Al2O3	Fe2O3	Cr2O3	FeO	MnO	MgO	NiO	CoO	CaO	Na2O	K2O	P2O5	H2O	CO2	SO3	Cl2O-1	F2O-1
	52.06	0.76	17.43	2.08	0	12.01	0.59	2.4	0	0	6	4.44	0.38	0	1.85	0	0	0	0
clinopyroxene	mass	=	0.62	(gm)	density	=	3.39	(gm/cc)	(analysis	in	mole	%)
	cpx	Na0.01Ca0.23Fe''0.63Mg0.98Fe'''0.06Ti0.00Al0.24Si1.85O6
	G	=	-9121.35	(J)	H	=	-7129.05	(J)	S	=	1.44	(J/K)	V	=	0.18	(cc)	Cp	=	0.73	(J/K)
	diopside	clinoenstatit	hedenbergite	alumino-buffo	buffonite	essenite	jadeite
	-55.21	76.3	62.65	9.09	-8.1	14.08	1.19
feldspar	mass	=	1.01	(gm)	density	=	2.67	(gm/cc)	(analysis	in	mole	%)
	K0.00Na0.34Ca0.65Al1.65Si2.35O8
	G	=	-17231.3	(J)	H	=	-13885.6	(J)	S	=	2.42	(J/K)	V	=	0.38	(cc)	Cp	=	1.24	(J/K)
	albite	anorthite	sanidine
	34.3	65.44	0.26
Total	solids	mass	=	1.64	(gm)	density	=	2.9	(gm/cc)
	G	=	-26352.7	(J)	H	=	-21014.6	(J)	S	=	3.86	(J/K)	V	=	0.56	(cc)	Cp	=	1.97	(J/K)
Summary	of	all	fractionated	phases:	(total	mass	=	71.41	grams)
orthopyroxene	mass	=	15.87	(gm)	density	=	3.24	(gm/cc)	(analysis	in	mole	%)
	opx	Na0.00Ca0.05Fe''0.26Mg1.60Fe'''0.02Ti0.00Al0.16Si1.91O6
	G	=	-256398	(J)	H	=	-204559	(J)	S	=	37.48	(J/K)	V	=	4.91	(cc)	Cp	=	20.06	(J/K)
	diopside	clinoenstatit	hedenbergite	alumino-buffo	buffonite	essenite	jadeite
	-30.18	94.93	25.82	6.91	-6.74	9.09	0.17
clinopyroxene	mass	=	20.97	(gm)	density	=	3.3	(gm/cc)	(analysis	in	mole	%)
	cpx	Na0.01Ca0.22Fe''0.43Mg1.21Fe'''0.04Ti0.00Al0.23Si1.87O6
	G	=	-322015	(J)	H	=	-254250	(J)	S	=	48.99	(J/K)	V	=	6.35	(cc)	Cp	=	25.36	(J/K)
	diopside	clinoenstatit	hedenbergite	alumino-buffo	buffonite	essenite	jadeite
	-34.76	77.54	43.23	9.02	-8.55	12.66	0.86
feldspar	mass	=	34.57	(gm)	density	=	2.68	(gm/cc)	(analysis	in	mole	%)
	K0.00Na0.25Ca0.75Al1.75Si2.25O8
	G	=	-588176	(J)	H	=	-474764	(J)	S	=	82	(J/K)	V	=	12.88	(cc)	Cp	=	42.21	(J/K)
	albite	anorthite	sanidine
	25.06	74.82	0.12
Viscosity	of	the	System	cannot	be	computed.
System	mass	=	100.1	(gm)	density	=	2.86	(gm/cc)
	G	=	-1.61287e+06	(J)	H	=	-1.27258e+06	(J)	S	=	246.03	(J/K)	V	=	34.95	(cc)	Cp	=	127.67	(J/K)
Oxygen	delta	moles	=	-0.000436911	delta	grams	=	-0.0139806
	G	=	138.28	(J)	H	=	-15.87	(J)	S	=	-0.11	(J/K)	V	=	-50.24	(cc)	Cp	=	-0.02	(J/K)
**********----------**********
Title:	Dummy	Title
T	=	1100	(C)	P	=	5	(kbars)	log(10)	f	O2	=	-9.11	delta	HM	=	-5.22	NNO	=	-0.31	QFM	=	0	COH	=	1.87	IW	=	3.96
Constraint	Flags:	fO2	path	=	QFM	Fractionate	Solids
Liquid	mass	=	25.59	(gm)	density	=	2.64	(gm/cc)	viscosity	=	2.81	(log	10	poise)	(analysis	in	wt	%)
	G	=	-395689	(J)	H	=	-300044	(J)	S	=	69.65	(J/K)	V	=	9.71	(cc)	Cp	=	35.92	(J/K)
	SiO2	TiO2	Al2O3	Fe2O3	Cr2O3	FeO	MnO	MgO	NiO	CoO	CaO	Na2O	K2O	P2O5	H2O	CO2	SO3	Cl2O-1	F2O-1
	52.13	0.8	17.21	2.13	0	12.27	0.63	2.18	0	0	5.76	4.55	0.4	0	1.95	0	0	0	0
clinopyroxene	mass	=	0.55	(gm)	density	=	3.4	(gm/cc)	(analysis	in	mole	%)
	cpx	Na0.01Ca0.22Fe''0.66Mg0.95Fe'''0.06Ti0.01Al0.25Si1.85O6
	G	=	-8033.61	(J)	H	=	-6284.92	(J)	S	=	1.27	(J/K)	V	=	0.16	(cc)	Cp	=	0.65	(J/K)
	diopside	clinoenstatit	hedenbergite	alumino-buffo	buffonite	essenite	jadeite
	-58.99	76.64	65.76	9.1	-8.03	14.31	1.21
feldspar	mass	=	0.92	(gm)	density	=	2.66	(gm/cc)	(analysis	in	mole	%)
	K0.00Na0.36Ca0.64Al1.64Si2.36O8
	G	=	-15547	(J)	H	=	-12554.3	(J)	S	=	2.18	(J/K)	V	=	0.34	(cc)	Cp	=	1.12	(J/K)
	albite	anorthite	sanidine
	35.55	64.17	0.29
Total	solids	mass	=	1.47	(gm)	density	=	2.9	(gm/cc)
	G	=	-23580.6	(J)	H	=	-18839.2	(J)	S	=	3.45	(J/K)	V	=	0.51	(cc)	Cp	=	1.77	(J/K)
Summary	of	all	fractionated	phases:	(total	mass	=	73.04	grams)
orthopyroxene	mass	=	15.87	(gm)	density	=	3.24	(gm/cc)	(analysis	in	mole	%)
	opx	Na0.00Ca0.05Fe''0.26Mg1.60Fe'''0.02Ti0.00Al0.16Si1.91O6
	G	=	-256024	(J)	H	=	-204759	(J)	S	=	37.33	(J/K)	V	=	4.9	(cc)	Cp	=	20.04	(J/K)
	diopside	clinoenstatit	hedenbergite	alumino-buffo	buffonite	essenite	jadeite
	-30.18	94.93	25.82	6.91	-6.74	9.09	0.17
clinopyroxene	mass	=	21.59	(gm)	density	=	3.31	(gm/cc)	(analysis	in	mole	%)
	cpx	Na0.01Ca0.22Fe''0.44Mg1.20Fe'''0.04Ti0.00Al0.23Si1.87O6
	G	=	-330601	(J)	H	=	-261614	(J)	S	=	50.24	(J/K)	V	=	6.53	(cc)	Cp	=	26.07	(J/K)
	diopside	clinoenstatit	hedenbergite	alumino-buffo	buffonite	essenite	jadeite
	-35.33	77.51	43.77	9.02	-8.54	12.7	0.87
feldspar	mass	=	35.58	(gm)	density	=	2.68	(gm/cc)	(analysis	in	mole	%)
	K0.00Na0.25Ca0.75Al1.75Si2.25O8
	G	=	-604519	(J)	H	=	-489046	(J)	S	=	84.09	(J/K)	V	=	13.25	(cc)	Cp	=	43.4	(J/K)
	albite	anorthite	sanidine
	25.33	74.55	0.13
Viscosity	of	the	System	cannot	be	computed.
System	mass	=	100.1	(gm)	density	=	2.87	(gm/cc)
	G	=	-1.61041e+06	(J)	H	=	-1.2743e+06	(J)	S	=	244.77	(J/K)	V	=	34.9	(cc)	Cp	=	127.19	(J/K)
Oxygen	delta	moles	=	-0.000451345	delta	grams	=	-0.0144425
	G	=	141.7	(J)	H	=	-16.23	(J)	S	=	-0.12	(J/K)	V	=	-51.53	(cc)	Cp	=	-0.02	(J/K)
**********----------**********
Title:	Dummy	Title
T	=	1090	(C)	P	=	5	(kbars)	log(10)	f	O2	=	-9.24	delta	HM	=	-5.22	NNO	=	-0.31	QFM	=	0	COH	=	1.85	IW	=	3.98
Constraint	Flags:	fO2	path	=	QFM	Fractionate	Solids
Liquid	mass	=	24.26	(gm)	density	=	2.63	(gm/cc)	viscosity	=	2.83	(log	10	poise)	(analysis	in	wt	%)
	G	=	-373825	(J)	H	=	-283865	(J)	S	=	65.99	(J/K)	V	=	9.22	(cc)	Cp	=	33.98	(J/K)
	SiO2	TiO2	Al2O3	Fe2O3	Cr2O3	FeO	MnO	MgO	NiO	CoO	CaO	Na2O	K2O	P2O5	H2O	CO2	SO3	Cl2O-1	F2O-1
	52.2	0.84	17	2.18	0	12.51	0.66	1.97	0	0	5.52	4.65	0.42	0	2.06	0	0	0	0
clinopyroxene	mass	=	0.5	(gm)	density	=	3.42	(gm/cc)	(analysis	in	mole	%)
	cpx	Na0.01Ca0.22Fe''0.69Mg0.92Fe'''0.07Ti0.01Al0.25Si1.84O6
	G	=	-7120.63	(J)	H	=	-5575.61	(J)	S	=	1.13	(J/K)	V	=	0.15	(cc)	Cp	=	0.58	(J/K)
	diopside	clinoenstatit	hedenbergite	alumino-buffo	buffonite	essenite	jadeite
	-63.02	77.05	69.04	9.1	-7.96	14.55	1.24
feldspar	mass	=	0.83	(gm)	density	=	2.66	(gm/cc)	(analysis	in	mole	%)
	K0.00Na0.37Ca0.63Al1.63Si2.37O8
	G	=	-14121.6	(J)	H	=	-11426.9	(J)	S	=	1.98	(J/K)	V	=	0.31	(cc)	Cp	=	1.02	(J/K)
	albite	anorthite	sanidine
	36.82	62.87	0.31
Total	solids	mass	=	1.33	(gm)	density	=	2.9	(gm/cc)
	G	=	-21242.2	(J)	H	=	-17002.5	(J)	S	=	3.11	(J/K)	V	=	0.46	(cc)	Cp	=	1.59	(J/K)
Summary	of	all	fractionated	phases:	(total	mass	=	74.51	grams)
orthopyroxene	mass	=	15.87	(gm)	density	=	3.24	(gm/cc)	(analysis	in	mole	%)
	opx	Na0.00Ca0.05Fe''0.26Mg1.60Fe'''0.02Ti0.00Al0.16Si1.91O6
	G	=	-255651	(J)	H	=	-204960	(J)	S	=	37.19	(J/K)	V	=	4.9	(cc)	Cp	=	20.02	(J/K)
	diopside	clinoenstatit	hedenbergite	alumino-buffo	buffonite	essenite	jadeite
	-30.18	94.93	25.82	6.91	-6.74	9.09	0.17
clinopyroxene	mass	=	22.14	(gm)	density	=	3.31	(gm/cc)	(analysis	in	mole	%)
	cpx	Na0.01Ca0.22Fe''0.44Mg1.19Fe'''0.04Ti0.00Al0.23Si1.87O6
	G	=	-338090	(J)	H	=	-268140	(J)	S	=	51.31	(J/K)	V	=	6.69	(cc)	Cp	=	26.69	(J/K)
	diopside	clinoenstatit	hedenbergite	alumino-buffo	buffonite	essenite	jadeite
	-35.9	77.49	44.3	9.02	-8.53	12.74	0.88
feldspar	mass	=	36.49	(gm)	density	=	2.68	(gm/cc)	(analysis	in	mole	%)
	K0.00Na0.26Ca0.74Al1.74Si2.26O8
	G	=	-619160	(J)	H	=	-502007	(J)	S	=	85.94	(J/K)	V	=	13.59	(cc)	Cp	=	44.47	(J/K)
	albite	anorthite	sanidine
	25.58	74.29	0.13
Viscosity	of	the	System	cannot	be	computed.
System	mass	=	100.1	(gm)	density	=	2.87	(gm/cc)
	G	=	-1.60797e+06	(J)	H	=	-1.27598e+06	(J)	S	=	243.55	(J/K)	V	=	34.86	(cc)	Cp	=	126.75	(J/K)
Oxygen	delta	moles	=	-0.000464085	delta	grams	=	-0.0148502
	G	=	144.52	(J)	H	=	-16.52	(J)	S	=	-0.12	(J/K)	V	=	-52.6	(cc)	Cp	=	-0.02	(J/K)
**********----------**********
Title:	Dummy	Title
T	=	1080	(C)	P	=	5	(kbars)	log(10)	f	O2	=	-9.37	delta	HM	=	-5.22	NNO	=	-0.3	QFM	=	0	COH	=	1.84	IW	=	3.99
Constraint	Flags:	fO2	path	=	QFM	Fractionate	Solids
Liquid	mass	=	23.06	(gm)	density	=	2.63	(gm/cc)	viscosity	=	2.85	(log	10	poise)	(analysis	in	wt	%)
	G	=	-353987	(J)	H	=	-269191	(J)	S	=	62.67	(J/K)	V	=	8.77	(cc)	Cp	=	32.22	(J/K)
	SiO2	TiO2	Al2O3	Fe2O3	Cr2O3	FeO	MnO	MgO	NiO	CoO	CaO	Na2O	K2O	P2O5	H2O	CO2	SO3	Cl2O-1	F2O-1
	52.26	0.88	16.78	2.23	0	12.74	0.69	1.77	0	0	5.29	4.74	0.44	0	2.17	0	0	0	0
clinopyroxene	mass	=	0.45	(gm)	density	=	3.43	(gm/cc)	(analysis	in	mole	%)
	cpx	Na0.01Ca0.21Fe''0.72Mg0.88Fe'''0.07Ti0.01Al0.25Si1.84O6
	G	=	-6349.91	(J)	H	=	-4976.15	(J)	S	=	1.02	(J/K)	V	=	0.13	(cc)	Cp	=	0.52	(J/K)
	diopside	clinoenstatit	hedenbergite	alumino-buffo	buffonite	essenite	jadeite
	-67.31	77.52	72.49	9.1	-7.88	14.8	1.26
feldspar	mass	=	0.76	(gm)	density	=	2.66	(gm/cc)	(analysis	in	mole	%)
	K0.00Na0.38Ca0.62Al1.62Si2.38O8
	G	=	-12904.2	(J)	H	=	-10463.4	(J)	S	=	1.8	(J/K)	V	=	0.29	(cc)	Cp	=	0.93	(J/K)
	albite	anorthite	sanidine
	38.11	61.55	0.34
Total	solids	mass	=	1.21	(gm)	density	=	2.9	(gm/cc)
	G	=	-19254.1	(J)	H	=	-15439.6	(J)	S	=	2.82	(J/K)	V	=	0.42	(cc)	Cp	=	1.45	(J/K)
Summary	of	all	fractionated	phases:	(total	mass	=	75.83	grams)
orthopyroxene	mass	=	15.87	(gm)	density	=	3.24	(gm/cc)	(analysis	in	mole	%)
	opx	Na0.00Ca0.05Fe''0.26Mg1.60Fe'''0.02Ti0.00Al0.16Si1.91O6
	G	=	-255280	(J)	H	=	-205160	(J)	S	=	37.04	(J/K)	V	=	4.9	(cc)	Cp	=	20	(J/K)
	diopside	clinoenstatit	hedenbergite	alumino-buffo	buffonite	essenite	jadeite
	-30.18	94.93	25.82	6.91	-6.74	9.09	0.17
clinopyroxene	mass	=	22.64	(gm)	density	=	3.31	(gm/cc)	(analysis	in	mole	%)
	cpx	Na0.01Ca0.22Fe''0.45Mg1.19Fe'''0.04Ti0.00Al0.23Si1.87O6
	G	=	-344656	(J)	H	=	-273962	(J)	S	=	52.24	(J/K)	V	=	6.83	(cc)	Cp	=	27.23	(J/K)
	diopside	clinoenstatit	hedenbergite	alumino-buffo	buffonite	essenite	jadeite
	-36.47	77.48	44.82	9.03	-8.52	12.78	0.88
feldspar	mass	=	37.32	(gm)	density	=	2.68	(gm/cc)	(analysis	in	mole	%)
	K0.00Na0.26Ca0.74Al1.74Si2.26O8
	G	=	-632358	(J)	H	=	-513851	(J)	S	=	87.58	(J/K)	V	=	13.9	(cc)	Cp	=	45.44	(J/K)
	albite	anorthite	sanidine
	25.83	74.03	0.13
Viscosity	of	the	System	cannot	be	computed.
System	mass	=	100.1	(gm)	density	=	2.88	(gm/cc)
	G	=	-1.60554e+06	(J)	H	=	-1.2776e+06	(J)	S	=	242.35	(J/K)	V	=	34.81	(cc)	Cp	=	126.34	(J/K)
Oxygen	delta	moles	=	-0.000475336	delta	grams	=	-0.0152102
	G	=	146.81	(J)	H	=	-16.75	(J)	S	=	-0.12	(J/K)	V	=	-53.48	(cc)	Cp	=	-0.02	(J/K)
**********----------**********
Title:	Dummy	Title
T	=	1070	(C)	P	=	5	(kbars)	log(10)	f	O2	=	-9.5	delta	HM	=	-5.22	NNO	=	-0.3	QFM	=	0	COH	=	1.83	IW	=	4.01
Constraint	Flags:	fO2	path	=	QFM	Fractionate	Solids
Liquid	mass	=	21.14	(gm)	density	=	2.6	(gm/cc)	viscosity	=	2.99	(log	10	poise)	(analysis	in	wt	%)
	G	=	-326897	(J)	H	=	-249509	(J)	S	=	57.62	(J/K)	V	=	8.14	(cc)	Cp	=	29.52	(J/K)
	SiO2	TiO2	Al2O3	Fe2O3	Cr2O3	FeO	MnO	MgO	NiO	CoO	CaO	Na2O	K2O	P2O5	H2O	CO2	SO3	Cl2O-1	F2O-1
	53.65	0.71	16.59	2.13	0	11.7	0.76	1.57	0	0	5.1	4.96	0.47	0	2.36	0	0	0	0
clinopyroxene	mass	=	0.39	(gm)	density	=	3.44	(gm/cc)	(analysis	in	mole	%)
	cpx	Na0.01Ca0.22Fe''0.74Mg0.87Fe'''0.07Ti0.01Al0.24Si1.85O6
	G	=	-5515.14	(J)	H	=	-4331.95	(J)	S	=	0.88	(J/K)	V	=	0.11	(cc)	Cp	=	0.45	(J/K)
	diopside	clinoenstatit	hedenbergite	alumino-buffo	buffonite	essenite	jadeite
	-66.91	76.76	73.54	8.57	-7.54	14.28	1.31
feldspar	mass	=	0.99	(gm)	density	=	2.66	(gm/cc)	(analysis	in	mole	%)
	K0.00Na0.40Ca0.60Al1.60Si2.40O8
	G	=	-16696.9	(J)	H	=	-13565.7	(J)	S	=	2.33	(J/K)	V	=	0.37	(cc)	Cp	=	1.2	(J/K)
	albite	anorthite	sanidine
	39.9	59.74	0.36
spinel	mass	=	0.56	(gm)	density	=	4.72	(gm/cc)	(analysis	in	mole	%)
	Fe''1.10Mg0.15Fe'''1.15Al0.35Cr0.00Ti0.25O4
	G	=	-4653.43	(J)	H	=	-3084.81	(J)	S	=	1.17	(J/K)	V	=	0.12	(cc)	Cp	=	0.52	(J/K)
	chromite	hercynite	magnetite	spinel	ulvospinel
	0	2.52	57.59	15.07	24.82
Total	solids	mass	=	1.94	(gm)	density	=	3.21	(gm/cc)
	G	=	-26865.5	(J)	H	=	-20982.4	(J)	S	=	4.38	(J/K)	V	=	0.6	(cc)	Cp	=	2.18	(J/K)
Summary	of	all	fractionated	phases:	(total	mass	=	77.04	grams)
orthopyroxene	mass	=	15.87	(gm)	density	=	3.24	(gm/cc)	(analysis	in	mole	%)
	opx	Na0.00Ca0.05Fe''0.26Mg1.60Fe'''0.02Ti0.00Al0.16Si1.91O6
	G	=	-254911	(J)	H	=	-205360	(J)	S	=	36.89	(J/K)	V	=	4.9	(cc)	Cp	=	19.98	(J/K)
	diopside	clinoenstatit	hedenbergite	alumino-buffo	buffonite	essenite	jadeite
	-30.18	94.93	25.82	6.91	-6.74	9.09	0.17
clinopyroxene	mass	=	23.08	(gm)	density	=	3.32	(gm/cc)	(analysis	in	mole	%)
	cpx	Na0.01Ca0.22Fe''0.45Mg1.18Fe'''0.04Ti0.00Al0.23Si1.87O6
	G	=	-350444	(J)	H	=	-279190	(J)	S	=	53.05	(J/K)	V	=	6.96	(cc)	Cp	=	27.72	(J/K)
	diopside	clinoenstatit	hedenbergite	alumino-buffo	buffonite	essenite	jadeite
	-37.04	77.48	45.34	9.03	-8.5	12.82	0.89
feldspar	mass	=	38.08	(gm)	density	=	2.68	(gm/cc)	(analysis	in	mole	%)
	K0.00Na0.26Ca0.74Al1.74Si2.26O8
	G	=	-644325	(J)	H	=	-524740	(J)	S	=	89.03	(J/K)	V	=	14.18	(cc)	Cp	=	46.31	(J/K)
	albite	anorthite	sanidine
	26.08	73.78	0.14
Viscosity	of	the	System	cannot	be	computed.
System	mass	=	100.12	(gm)	density	=	2.88	(gm/cc)
	G	=	-1.60344e+06	(J)	H	=	-1.27978e+06	(J)	S	=	240.97	(J/K)	V	=	34.78	(cc)	Cp	=	125.71	(J/K)
Oxygen	delta	moles	=	0.000105977	delta	grams	=	0.00339114
	G	=	-32.46	(J)	H	=	3.7	(J)	S	=	0.03	(J/K)	V	=	11.83	(cc)	Cp	=	0	(J/K)
**********----------**********
Title:	Dummy	Title
T	=	1060	(C)	P	=	5	(kbars)	log(10)	f	O2	=	-9.63	delta	HM	=	-5.22	NNO	=	-0.29	QFM	=	0	COH	=	1.81	IW	=	4.03
Constraint	Flags:	fO2	path	=	QFM	Fractionate	Solids
Liquid	mass	=	19.77	(gm)	density	=	2.58	(gm/cc)	viscosity	=	3.07	(log	10	poise)	(analysis	in	wt	%)
	G	=	-306586	(J)	H	=	-234670	(J)	S	=	53.94	(J/K)	V	=	7.67	(cc)	Cp	=	27.57	(J/K)
	SiO2	TiO2	Al2O3	Fe2O3	Cr2O3	FeO	MnO	MgO	NiO	CoO	CaO	Na2O	K2O	P2O5	H2O	CO2	SO3	Cl2O-1	F2O-1
	54.51	0.62	16.37	2.08	0	11.16	0.81	1.41	0	0	4.9	5.11	0.5	0	2.53	0	0	0	0
clinopyroxene	mass	=	0.32	(gm)	density	=	3.45	(gm/cc)	(analysis	in	mole	%)
	cpx	Na0.01Ca0.22Fe''0.76Mg0.85Fe'''0.07Ti0.00Al0.24Si1.85O6
	G	=	-4454.61	(J)	H	=	-3504.89	(J)	S	=	0.71	(J/K)	V	=	0.09	(cc)	Cp	=	0.36	(J/K)
	diopside	clinoenstatit	hedenbergite	alumino-buffo	buffonite	essenite	jadeite
	-68.6	76.69	75.61	8.24	-7.31	14.04	1.33
feldspar	mass	=	0.78	(gm)	density	=	2.66	(gm/cc)	(analysis	in	mole	%)
	K0.00Na0.42Ca0.58Al1.58Si2.42O8
	G	=	-13139.3	(J)	H	=	-10696.8	(J)	S	=	1.83	(J/K)	V	=	0.29	(cc)	Cp	=	0.95	(J/K)
	albite	anorthite	sanidine
	41.53	58.08	0.39
spinel	mass	=	0.3	(gm)	density	=	4.74	(gm/cc)	(analysis	in	mole	%)
	Fe''1.10Mg0.14Fe'''1.18Al0.34Cr0.00Ti0.24O4
	G	=	-2407.83	(J)	H	=	-1595.79	(J)	S	=	0.61	(J/K)	V	=	0.06	(cc)	Cp	=	0.27	(J/K)
	chromite	hercynite	magnetite	spinel	ulvospinel
	0	2.83	59.22	13.97	23.98
Total	solids	mass	=	1.39	(gm)	density	=	3.11	(gm/cc)
	G	=	-20001.8	(J)	H	=	-15797.5	(J)	S	=	3.15	(J/K)	V	=	0.45	(cc)	Cp	=	1.59	(J/K)
Summary	of	all	fractionated	phases:	(total	mass	=	78.97	grams)
orthopyroxene	mass	=	15.87	(gm)	density	=	3.24	(gm/cc)	(analysis	in	mole	%)
	opx	Na0.00Ca0.05Fe''0.26Mg1.60Fe'''0.02Ti0.00Al0.16Si1.91O6
	G	=	-254542	(J)	H	=	-205559	(J)	S	=	36.74	(J/K)	V	=	4.9	(cc)	Cp	=	19.96	(J/K)
	diopside	clinoenstatit	hedenbergite	alumino-buffo	buffonite	essenite	jadeite
	-30.18	94.93	25.82	6.91	-6.74	9.09	0.17
clinopyroxene	mass	=	23.47	(gm)	density	=	3.32	(gm/cc)	(analysis	in	mole	%)
	cpx	Na0.01Ca0.22Fe''0.46Mg1.18Fe'''0.04Ti0.00Al0.23Si1.87O6
	G	=	-355391	(J)	H	=	-283778	(J)	S	=	53.72	(J/K)	V	=	7.07	(cc)	Cp	=	28.14	(J/K)
	diopside	clinoenstatit	hedenbergite	alumino-buffo	buffonite	essenite	jadeite
	-37.52	77.47	45.78	9.02	-8.49	12.84	0.9
feldspar	mass	=	39.07	(gm)	density	=	2.68	(gm/cc)	(analysis	in	mole	%)
	K0.00Na0.26Ca0.73Al1.73Si2.27O8
	G	=	-660066	(J)	H	=	-538743	(J)	S	=	91	(J/K)	V	=	14.55	(cc)	Cp	=	47.46	(J/K)
	albite	anorthite	sanidine
	26.43	73.42	0.14
spinel	mass	=	0.56	(gm)	density	=	4.72	(gm/cc)	(analysis	in	mole	%)
	Fe''1.10Mg0.15Fe'''1.15Al0.35Cr0.00Ti0.25O4
	G	=	-4624.11	(J)	H	=	-3078.29	(J)	S	=	1.16	(J/K)	V	=	0.12	(cc)	Cp	=	0.52	(J/K)
	chromite	hercynite	magnetite	spinel	ulvospinel
	0	2.52	57.59	15.07	24.82
Viscosity	of	the	System	cannot	be	computed.
System	mass	=	100.13	(gm)	density	=	2.88	(gm/cc)
	G	=	-1.60121e+06	(J)	H	=	-1.28163e+06	(J)	S	=	239.72	(J/K)	V	=	34.74	(cc)	Cp	=	125.24	(J/K)
Oxygen	delta	moles	=	0.000410262	delta	grams	=	0.0131279
	G	=	-124.63	(J)	H	=	14.16	(J)	S	=	0.1	(J/K)	V	=	45.47	(cc)	Cp	=	0.01	(J/K)
**********----------**********
Title:	Dummy	Title
T	=	1050	(C)	P	=	5	(kbars)	log(10)	f	O2	=	-9.77	delta	HM	=	-5.22	NNO	=	-0.29	QFM	=	0	COH	=	1.8	IW	=	4.04
Constraint	Flags:	fO2	path	=	QFM	Fractionate	Solids
Liquid	mass	=	18.56	(gm)	density	=	2.56	(gm/cc)	viscosity	=	3.15	(log	10	poise)	(analysis	in	wt	%)
	G	=	-288716	(J)	H	=	-221610	(J)	S	=	50.72	(J/K)	V	=	7.25	(cc)	Cp	=	25.86	(J/K)
	SiO2	TiO2	Al2O3	Fe2O3	Cr2O3	FeO	MnO	MgO	NiO	CoO	CaO	Na2O	K2O	P2O5	H2O	CO2	SO3	Cl2O-1	F2O-1
	55.33	0.55	16.16	2.03	0	10.63	0.86	1.26	0	0	4.7	5.26	0.53	0	2.69	0	0	0	0
clinopyroxene	mass	=	0.27	(gm)	density	=	3.46	(gm/cc)	(analysis	in	mole	%)
	cpx	Na0.01Ca0.22Fe''0.78Mg0.83Fe'''0.07Ti0.00Al0.23Si1.85O6
	G	=	-3708.01	(J)	H	=	-2922.31	(J)	S	=	0.59	(J/K)	V	=	0.08	(cc)	Cp	=	0.3	(J/K)
	diopside	clinoenstatit	hedenbergite	alumino-buffo	buffonite	essenite	jadeite
	-70.57	76.78	77.8	7.92	-7.1	13.82	1.35
feldspar	mass	=	0.7	(gm)	density	=	2.65	(gm/cc)	(analysis	in	mole	%)
	K0.00Na0.43Ca0.56Al1.56Si2.44O8
	G	=	-11829.2	(J)	H	=	-9649.57	(J)	S	=	1.65	(J/K)	V	=	0.26	(cc)	Cp	=	0.85	(J/K)
	albite	anorthite	sanidine
	43.15	56.42	0.43
spinel	mass	=	0.25	(gm)	density	=	4.75	(gm/cc)	(analysis	in	mole	%)
	Fe''1.10Mg0.13Fe'''1.22Al0.32Cr0.00Ti0.23O4
	G	=	-2037.02	(J)	H	=	-1350.19	(J)	S	=	0.52	(J/K)	V	=	0.05	(cc)	Cp	=	0.23	(J/K)
	chromite	hercynite	magnetite	spinel	ulvospinel
	0	3.15	60.85	12.97	23.04
Total	solids	mass	=	1.22	(gm)	density	=	3.09	(gm/cc)
	G	=	-17574.2	(J)	H	=	-13922.1	(J)	S	=	2.76	(J/K)	V	=	0.39	(cc)	Cp	=	1.39	(J/K)
Summary	of	all	fractionated	phases:	(total	mass	=	80.35	grams)
orthopyroxene	mass	=	15.87	(gm)	density	=	3.24	(gm/cc)	(analysis	in	mole	%)
	opx	Na0.00Ca0.05Fe''0.26Mg1.60Fe'''0.02Ti0.00Al0.16Si1.91O6
	G	=	-254176	(J)	H	=	-205759	(J)	S	=	36.59	(J/K)	V	=	4.89	(cc)	Cp	=	19.94	(J/K)
	diopside	clinoenstatit	hedenbergite	alumino-buffo	buffonite	essenite	jadeite
	-30.18	94.93	25.82	6.91	-6.74	9.09	0.17
clinopyroxene	mass	=	23.78	(gm)	density	=	3.32	(gm/cc)	(analysis	in	mole	%)
	cpx	Na0.01Ca0.22Fe''0.46Mg1.17Fe'''0.04Ti0.00Al0.23Si1.87O6
	G	=	-359272	(J)	H	=	-287542	(J)	S	=	54.21	(J/K)	V	=	7.15	(cc)	Cp	=	28.47	(J/K)
	diopside	clinoenstatit	hedenbergite	alumino-buffo	buffonite	essenite	jadeite
	-37.91	77.46	46.16	9.01	-8.47	12.86	0.9
feldspar	mass	=	39.84	(gm)	density	=	2.68	(gm/cc)	(analysis	in	mole	%)
	K0.00Na0.27Ca0.73Al1.73Si2.27O8
	G	=	-672234	(J)	H	=	-549885	(J)	S	=	92.47	(J/K)	V	=	14.84	(cc)	Cp	=	48.35	(J/K)
	albite	anorthite	sanidine
	26.73	73.12	0.15
spinel	mass	=	0.86	(gm)	density	=	4.73	(gm/cc)	(analysis	in	mole	%)
	Fe''1.10Mg0.15Fe'''1.16Al0.35Cr0.00Ti0.25O4
	G	=	-6996.8	(J)	H	=	-4670.38	(J)	S	=	1.76	(J/K)	V	=	0.18	(cc)	Cp	=	0.79	(J/K)
	chromite	hercynite	magnetite	spinel	ulvospinel
	0	2.63	58.15	14.69	24.53
Viscosity	of	the	System	cannot	be	computed.
System	mass	=	100.14	(gm)	density	=	2.88	(gm/cc)
	G	=	-1.59897e+06	(J)	H	=	-1.28339e+06	(J)	S	=	238.51	(J/K)	V	=	34.71	(cc)	Cp	=	124.81	(J/K)
Oxygen	delta	moles	=	0.000675577	delta	grams	=	0.0216177
	G	=	-203.51	(J)	H	=	23.08	(J)	S	=	0.17	(J/K)	V	=	74.32	(cc)	Cp	=	0.02	(J/K)
**********----------**********
Title:	Dummy	Title
T	=	1040	(C)	P	=	5	(kbars)	log(10)	f	O2	=	-9.9	delta	HM	=	-5.22	NNO	=	-0.28	QFM	=	0	COH	=	1.78	IW	=	4.06
Constraint	Flags:	fO2	path	=	QFM	Fractionate	Solids
Liquid	mass	=	17.5	(gm)	density	=	2.54	(gm/cc)	viscosity	=	3.23	(log	10	poise)	(analysis	in	wt	%)
	G	=	-272851	(J)	H	=	-210011	(J)	S	=	47.85	(J/K)	V	=	6.88	(cc)	Cp	=	24.35	(J/K)
	SiO2	TiO2	Al2O3	Fe2O3	Cr2O3	FeO	MnO	MgO	NiO	CoO	CaO	Na2O	K2O	P2O5	H2O	CO2	SO3	Cl2O-1	F2O-1
	56.12	0.48	15.93	1.98	0	10.13	0.91	1.13	0	0	4.51	5.39	0.56	0	2.86	0	0	0	0
clinopyroxene	mass	=	0.22	(gm)	density	=	3.46	(gm/cc)	(analysis	in	mole	%)
	cpx	Na0.01Ca0.22Fe''0.80Mg0.82Fe'''0.07Ti0.00Al0.23Si1.86O6
	G	=	-3111.57	(J)	H	=	-2456.22	(J)	S	=	0.5	(J/K)	V	=	0.06	(cc)	Cp	=	0.26	(J/K)
	diopside	clinoenstatit	hedenbergite	alumino-buffo	buffonite	essenite	jadeite
	-72.79	77.01	80.09	7.62	-6.89	13.59	1.36
feldspar	mass	=	0.64	(gm)	density	=	2.65	(gm/cc)	(analysis	in	mole	%)
	K0.00Na0.45Ca0.55Al1.55Si2.45O8
	G	=	-10731.7	(J)	H	=	-8772	(J)	S	=	1.49	(J/K)	V	=	0.24	(cc)	Cp	=	0.77	(J/K)
	albite	anorthite	sanidine
	44.78	54.77	0.46
spinel	mass	=	0.22	(gm)	density	=	4.77	(gm/cc)	(analysis	in	mole	%)
	Fe''1.10Mg0.12Fe'''1.25Al0.31Cr0.00Ti0.22O4
	G	=	-1740.06	(J)	H	=	-1153.82	(J)	S	=	0.45	(J/K)	V	=	0.05	(cc)	Cp	=	0.2	(J/K)
	chromite	hercynite	magnetite	spinel	ulvospinel
	0	3.47	62.47	12.05	22.01
Total	solids	mass	=	1.08	(gm)	density	=	3.08	(gm/cc)
	G	=	-15583.3	(J)	H	=	-12382	(J)	S	=	2.44	(J/K)	V	=	0.35	(cc)	Cp	=	1.23	(J/K)
Summary	of	all	fractionated	phases:	(total	mass	=	81.57	grams)
orthopyroxene	mass	=	15.87	(gm)	density	=	3.25	(gm/cc)	(analysis	in	mole	%)
	opx	Na0.00Ca0.05Fe''0.26Mg1.60Fe'''0.02Ti0.00Al0.16Si1.91O6
	G	=	-253811	(J)	H	=	-205958	(J)	S	=	36.44	(J/K)	V	=	4.89	(cc)	Cp	=	19.92	(J/K)
	diopside	clinoenstatit	hedenbergite	alumino-buffo	buffonite	essenite	jadeite
	-30.18	94.93	25.82	6.91	-6.74	9.09	0.17
clinopyroxene	mass	=	24.05	(gm)	density	=	3.33	(gm/cc)	(analysis	in	mole	%)
	cpx	Na0.01Ca0.22Fe''0.46Mg1.17Fe'''0.04Ti0.00Al0.23Si1.87O6
	G	=	-362402	(J)	H	=	-290727	(J)	S	=	54.58	(J/K)	V	=	7.23	(cc)	Cp	=	28.74	(J/K)
	diopside	clinoenstatit	hedenbergite	alumino-buffo	buffonite	essenite	jadeite
	-38.25	77.45	46.49	9	-8.46	12.87	0.91
feldspar	mass	=	40.54	(gm)	density	=	2.68	(gm/cc)	(analysis	in	mole	%)
	K0.00Na0.27Ca0.73Al1.73Si2.27O8
	G	=	-683079	(J)	H	=	-559989	(J)	S	=	93.74	(J/K)	V	=	15.1	(cc)	Cp	=	49.15	(J/K)
	albite	anorthite	sanidine
	27.01	72.83	0.15
spinel	mass	=	1.11	(gm)	density	=	4.73	(gm/cc)	(analysis	in	mole	%)
	Fe''1.10Mg0.14Fe'''1.18Al0.34Cr0.00Ti0.24O4
	G	=	-8993.79	(J)	H	=	-6019.28	(J)	S	=	2.27	(J/K)	V	=	0.23	(cc)	Cp	=	1.02	(J/K)
	chromite	hercynite	magnetite	spinel	ulvospinel
	0	2.74	58.76	14.3	24.19
Viscosity	of	the	System	cannot	be	computed.
System	mass	=	100.15	(gm)	density	=	2.89	(gm/cc)
	G	=	-1.59672e+06	(J)	H	=	-1.28509e+06	(J)	S	=	237.32	(J/K)	V	=	34.69	(cc)	Cp	=	124.42	(J/K)
Oxygen	delta	moles	=	0.000908961	delta	grams	=	0.0290857
	G	=	-271.51	(J)	H	=	30.73	(J)	S	=	0.23	(J/K)	V	=	99.24	(cc)	Cp	=	0.03	(J/K)
**********----------**********
Title:	Dummy	Title
T	=	1030	(C)	P	=	5	(kbars)	log(10)	f	O2	=	-10.04	delta	HM	=	-5.22	NNO	=	-0.27	QFM	=	0	COH	=	1.77	IW	=	4.08
Constraint	Flags:	fO2	path	=	QFM	Fractionate	Solids
Liquid	mass	=	16.55	(gm)	density	=	2.53	(gm/cc)	viscosity	=	3.3	(log	10	poise)	(analysis	in	wt	%)
	G	=	-258649	(J)	H	=	-199623	(J)	S	=	45.3	(J/K)	V	=	6.55	(cc)	Cp	=	23.01	(J/K)
	SiO2	TiO2	Al2O3	Fe2O3	Cr2O3	FeO	MnO	MgO	NiO	CoO	CaO	Na2O	K2O	P2O5	H2O	CO2	SO3	Cl2O-1	F2O-1
	56.88	0.42	15.7	1.93	0	9.64	0.97	1.01	0	0	4.32	5.51	0.59	0	3.02	0	0	0	0
clinopyroxene	mass	=	0.19	(gm)	density	=	3.47	(gm/cc)	(analysis	in	mole	%)
	cpx	Na0.01Ca0.21Fe''0.82Mg0.80Fe'''0.07Ti0.00Al0.22Si1.86O6
	G	=	-2630.78	(J)	H	=	-2079.98	(J)	S	=	0.42	(J/K)	V	=	0.06	(cc)	Cp	=	0.22	(J/K)
	diopside	clinoenstatit	hedenbergite	alumino-buffo	buffonite	essenite	jadeite
	-75.22	77.36	82.48	7.33	-6.68	13.36	1.37
feldspar	mass	=	0.58	(gm)	density	=	2.65	(gm/cc)	(analysis	in	mole	%)
	K0.00Na0.46Ca0.53Al1.53Si2.47O8
	G	=	-9802.62	(J)	H	=	-8028.77	(J)	S	=	1.36	(J/K)	V	=	0.22	(cc)	Cp	=	0.71	(J/K)
	albite	anorthite	sanidine
	46.39	53.12	0.49
spinel	mass	=	0.19	(gm)	density	=	4.78	(gm/cc)	(analysis	in	mole	%)
	Fe''1.10Mg0.11Fe'''1.28Al0.30Cr0.00Ti0.21O4
	G	=	-1499.39	(J)	H	=	-994.88	(J)	S	=	0.39	(J/K)	V	=	0.04	(cc)	Cp	=	0.18	(J/K)
	chromite	hercynite	magnetite	spinel	ulvospinel
	0	3.78	64.09	11.2	20.92
Total	solids	mass	=	0.97	(gm)	density	=	3.06	(gm/cc)
	G	=	-13932.8	(J)	H	=	-11103.6	(J)	S	=	2.17	(J/K)	V	=	0.32	(cc)	Cp	=	1.11	(J/K)
Summary	of	all	fractionated	phases:	(total	mass	=	82.64	grams)
orthopyroxene	mass	=	15.87	(gm)	density	=	3.25	(gm/cc)	(analysis	in	mole	%)
	opx	Na0.00Ca0.05Fe''0.26Mg1.60Fe'''0.02Ti0.00Al0.16Si1.91O6
	G	=	-253447	(J)	H	=	-206157	(J)	S	=	36.29	(J/K)	V	=	4.89	(cc)	Cp	=	19.89	(J/K)
	diopside	clinoenstatit	hedenbergite	alumino-buffo	buffonite	essenite	jadeite
	-30.18	94.93	25.82	6.91	-6.74	9.09	0.17
clinopyroxene	mass	=	24.27	(gm)	density	=	3.33	(gm/cc)	(analysis	in	mole	%)
	cpx	Na0.01Ca0.22Fe''0.47Mg1.17Fe'''0.04Ti0.00Al0.23Si1.87O6
	G	=	-364933	(J)	H	=	-293447	(J)	S	=	54.86	(J/K)	V	=	7.29	(cc)	Cp	=	28.97	(J/K)
	diopside	clinoenstatit	hedenbergite	alumino-buffo	buffonite	essenite	jadeite
	-38.55	77.44	46.78	8.99	-8.45	12.87	0.91
feldspar	mass	=	41.18	(gm)	density	=	2.69	(gm/cc)	(analysis	in	mole	%)
	K0.00Na0.27Ca0.73Al1.73Si2.27O8
	G	=	-692816	(J)	H	=	-569223	(J)	S	=	94.84	(J/K)	V	=	15.34	(cc)	Cp	=	50.04	(J/K)
	albite	anorthite	sanidine
	27.29	72.55	0.16
spinel	mass	=	1.32	(gm)	density	=	4.74	(gm/cc)	(analysis	in	mole	%)
	Fe''1.10Mg0.14Fe'''1.19Al0.34Cr0.00Ti0.24O4
	G	=	-10689.7	(J)	H	=	-7173.9	(J)	S	=	2.7	(J/K)	V	=	0.28	(cc)	Cp	=	1.22	(J/K)
	chromite	hercynite	magnetite	spinel	ulvospinel
	0	2.86	59.36	13.94	23.84
Viscosity	of	the	System	cannot	be	computed.
System	mass	=	100.15	(gm)	density	=	2.89	(gm/cc)
	G	=	-1.59447e+06	(J)	H	=	-1.28673e+06	(J)	S	=	236.15	(J/K)	V	=	34.66	(cc)	Cp	=	124.24	(J/K)
Oxygen	delta	moles	=	0.00111587	delta	grams	=	0.0357066
	G	=	-330.49	(J)	H	=	37.32	(J)	S	=	0.28	(J/K)	V	=	120.9	(cc)	Cp	=	0.04	(J/K)
**********----------**********
Title:	Dummy	Title
T	=	1020	(C)	P	=	5	(kbars)	log(10)	f	O2	=	-10.19	delta	HM	=	-5.22	NNO	=	-0.27	QFM	=	0	COH	=	1.75	IW	=	4.09
Constraint	Flags:	fO2	path	=	QFM	Fractionate	Solids
Liquid	mass	=	15.69	(gm)	density	=	2.51	(gm/cc)	viscosity	=	3.36	(log	10	poise)	(analysis	in	wt	%)
	G	=	-245843	(J)	H	=	-190249	(J)	S	=	42.99	(J/K)	V	=	6.25	(cc)	Cp	=	21.8	(J/K)
	SiO2	TiO2	Al2O3	Fe2O3	Cr2O3	FeO	MnO	MgO	NiO	CoO	CaO	Na2O	K2O	P2O5	H2O	CO2	SO3	Cl2O-1	F2O-1
	57.61	0.36	15.47	1.87	0	9.18	1.02	0.91	0	0	4.15	5.62	0.62	0	3.19	0	0	0	0
clinopyroxene	mass	=	0.16	(gm)	density	=	3.48	(gm/cc)	(analysis	in	mole	%)
	cpx	Na0.01Ca0.21Fe''0.85Mg0.78Fe'''0.07Ti0.00Al0.22Si1.86O6
	G	=	-2239.85	(J)	H	=	-1773.66	(J)	S	=	0.36	(J/K)	V	=	0.05	(cc)	Cp	=	0.19	(J/K)
	diopside	clinoenstatit	hedenbergite	alumino-buffo	buffonite	essenite	jadeite
	-77.84	77.81	84.96	7.05	-6.48	13.13	1.37
feldspar	mass	=	0.54	(gm)	density	=	2.65	(gm/cc)	(analysis	in	mole	%)
	K0.01Na0.48Ca0.51Al1.51Si2.49O8
	G	=	-9009.03	(J)	H	=	-7393.74	(J)	S	=	1.25	(J/K)	V	=	0.2	(cc)	Cp	=	0.66	(J/K)
	albite	anorthite	sanidine
	47.99	51.48	0.53
spinel	mass	=	0.17	(gm)	density	=	4.79	(gm/cc)	(analysis	in	mole	%)
	Fe''1.09Mg0.10Fe'''1.31Al0.29Cr0.00Ti0.20O4
	G	=	-1302.13	(J)	H	=	-864.75	(J)	S	=	0.34	(J/K)	V	=	0.04	(cc)	Cp	=	0.15	(J/K)
	chromite	hercynite	magnetite	spinel	ulvospinel
	0	4.08	65.7	10.43	19.79
Total	solids	mass	=	0.87	(gm)	density	=	3.05	(gm/cc)
	G	=	-12551	(J)	H	=	-10032.1	(J)	S	=	1.95	(J/K)	V	=	0.28	(cc)	Cp	=	0.99	(J/K)
Summary	of	all	fractionated	phases:	(total	mass	=	83.6	grams)
orthopyroxene	mass	=	15.87	(gm)	density	=	3.25	(gm/cc)	(analysis	in	mole	%)
	opx	Na0.00Ca0.05Fe''0.26Mg1.60Fe'''0.02Ti0.00Al0.16Si1.91O6
	G	=	-253085	(J)	H	=	-206356	(J)	S	=	36.14	(J/K)	V	=	4.89	(cc)	Cp	=	19.87	(J/K)
	diopside	clinoenstatit	hedenbergite	alumino-buffo	buffonite	essenite	jadeite
	-30.18	94.93	25.82	6.91	-6.74	9.09	0.17
clinopyroxene	mass	=	24.46	(gm)	density	=	3.33	(gm/cc)	(analysis	in	mole	%)
	cpx	Na0.01Ca0.22Fe''0.47Mg1.16Fe'''0.04Ti0.00Al0.23Si1.87O6
	G	=	-366982	(J)	H	=	-295793	(J)	S	=	55.05	(J/K)	V	=	7.34	(cc)	Cp	=	29.15	(J/K)
	diopside	clinoenstatit	hedenbergite	alumino-buffo	buffonite	essenite	jadeite
	-38.82	77.44	47.04	8.97	-8.43	12.88	0.92
feldspar	mass	=	41.76	(gm)	density	=	2.69	(gm/cc)	(analysis	in	mole	%)
	K0.00Na0.28Ca0.72Al1.72Si2.28O8
	G	=	-701614	(J)	H	=	-577721	(J)	S	=	95.81	(J/K)	V	=	15.55	(cc)	Cp	=	50.69	(J/K)
	albite	anorthite	sanidine
	27.56	72.28	0.16
spinel	mass	=	1.51	(gm)	density	=	4.75	(gm/cc)	(analysis	in	mole	%)
	Fe''1.10Mg0.14Fe'''1.20Al0.33Cr0.00Ti0.23O4
	G	=	-12141.3	(J)	H	=	-8171.4	(J)	S	=	3.07	(J/K)	V	=	0.32	(cc)	Cp	=	1.4	(J/K)
	chromite	hercynite	magnetite	spinel	ulvospinel
	0	2.98	59.95	13.6	23.48
Viscosity	of	the	System	cannot	be	computed.
System	mass	=	100.16	(gm)	density	=	2.89	(gm/cc)
	G	=	-1.59222e+06	(J)	H	=	-1.28832e+06	(J)	S	=	235	(J/K)	V	=	34.63	(cc)	Cp	=	123.91	(J/K)
Oxygen	delta	moles	=	0.00130058	delta	grams	=	0.0416171
	G	=	-381.91	(J)	H	=	43.03	(J)	S	=	0.33	(J/K)	V	=	139.83	(cc)	Cp	=	0.05	(J/K)
**********----------**********
Title:	Dummy	Title
T	=	1010	(C)	P	=	5	(kbars)	log(10)	f	O2	=	-10.33	delta	HM	=	-5.22	NNO	=	-0.26	QFM	=	0	COH	=	1.74	IW	=	4.11
Constraint	Flags:	fO2	path	=	QFM	Fractionate	Solids
Liquid	mass	=	14.92	(gm)	density	=	2.5	(gm/cc)	viscosity	=	3.42	(log	10	poise)	(analysis	in	wt	%)
	G	=	-234218	(J)	H	=	-181734	(J)	S	=	40.9	(J/K)	V	=	5.98	(cc)	Cp	=	20.71	(J/K)
	SiO2	TiO2	Al2O3	Fe2O3	Cr2O3	FeO	MnO	MgO	NiO	CoO	CaO	Na2O	K2O	P2O5	H2O	CO2	SO3	Cl2O-1	F2O-1
	58.31	0.31	15.23	1.82	0	8.74	1.07	0.82	0	0	3.97	5.73	0.65	0	3.35	0	0	0	0
clinopyroxene	mass	=	0.14	(gm)	density	=	3.49	(gm/cc)	(analysis	in	mole	%)
	cpx	Na0.01Ca0.20Fe''0.88Mg0.76Fe'''0.07Ti0.00Al0.21Si1.87O6
	G	=	-1919.28	(J)	H	=	-1522.15	(J)	S	=	0.31	(J/K)	V	=	0.04	(cc)	Cp	=	0.16	(J/K)
	diopside	clinoenstatit	hedenbergite	alumino-buffo	buffonite	essenite	jadeite
	-80.6	78.33	87.51	6.79	-6.29	12.9	1.37
feldspar	mass	=	0.5	(gm)	density	=	2.64	(gm/cc)	(analysis	in	mole	%)
	K0.01Na0.50Ca0.50Al1.50Si2.50O8
	G	=	-8323.5	(J)	H	=	-6845	(J)	S	=	1.15	(J/K)	V	=	0.19	(cc)	Cp	=	0.61	(J/K)
	albite	anorthite	sanidine
	49.58	49.86	0.57
spinel	mass	=	0.15	(gm)	density	=	4.81	(gm/cc)	(analysis	in	mole	%)
	Fe''1.09Mg0.10Fe'''1.35Al0.28Cr0.00Ti0.19O4
	G	=	-1138.64	(J)	H	=	-756.98	(J)	S	=	0.3	(J/K)	V	=	0.03	(cc)	Cp	=	0.14	(J/K)
	chromite	hercynite	magnetite	spinel	ulvospinel
	0	4.36	67.3	9.71	18.63
Total	solids	mass	=	0.79	(gm)	density	=	3.03	(gm/cc)
	G	=	-11381.4	(J)	H	=	-9124.13	(J)	S	=	1.76	(J/K)	V	=	0.26	(cc)	Cp	=	0.9	(J/K)
Summary	of	all	fractionated	phases:	(total	mass	=	84.46	grams)
orthopyroxene	mass	=	15.87	(gm)	density	=	3.25	(gm/cc)	(analysis	in	mole	%)
	opx	Na0.00Ca0.05Fe''0.26Mg1.60Fe'''0.02Ti0.00Al0.16Si1.91O6
	G	=	-252724	(J)	H	=	-206555	(J)	S	=	35.98	(J/K)	V	=	4.89	(cc)	Cp	=	19.85	(J/K)
	diopside	clinoenstatit	hedenbergite	alumino-buffo	buffonite	essenite	jadeite
	-30.18	94.93	25.82	6.91	-6.74	9.09	0.17
clinopyroxene	mass	=	24.62	(gm)	density	=	3.33	(gm/cc)	(analysis	in	mole	%)
	cpx	Na0.01Ca0.22Fe''0.47Mg1.16Fe'''0.04Ti0.00Al0.23Si1.87O6
	G	=	-368638	(J)	H	=	-297835	(J)	S	=	55.18	(J/K)	V	=	7.38	(cc)	Cp	=	29.3	(J/K)
	diopside	clinoenstatit	hedenbergite	alumino-buffo	buffonite	essenite	jadeite
	-39.06	77.45	47.28	8.96	-8.42	12.88	0.92
feldspar	mass	=	42.29	(gm)	density	=	2.69	(gm/cc)	(analysis	in	mole	%)
	K0.00Na0.28Ca0.72Al1.72Si2.28O8
	G	=	-709611	(J)	H	=	-585590	(J)	S	=	96.65	(J/K)	V	=	15.75	(cc)	Cp	=	51.29	(J/K)
	albite	anorthite	sanidine
	27.82	72.01	0.17
spinel	mass	=	1.68	(gm)	density	=	4.75	(gm/cc)	(analysis	in	mole	%)
	Fe''1.10Mg0.13Fe'''1.21Al0.33Cr0.00Ti0.23O4
	G	=	-13392.6	(J)	H	=	-9040.36	(J)	S	=	3.39	(J/K)	V	=	0.35	(cc)	Cp	=	1.55	(J/K)
	chromite	hercynite	magnetite	spinel	ulvospinel
	0	3.09	60.51	13.29	23.11
Viscosity	of	the	System	cannot	be	computed.
System	mass	=	100.16	(gm)	density	=	2.89	(gm/cc)
	G	=	-1.58997e+06	(J)	H	=	-1.28988e+06	(J)	S	=	233.87	(J/K)	V	=	34.61	(cc)	Cp	=	123.6	(J/K)
Oxygen	delta	moles	=	0.00146645	delta	grams	=	0.0469247
	G	=	-426.92	(J)	H	=	47.99	(J)	S	=	0.37	(J/K)	V	=	156.45	(cc)	Cp	=	0.05	(J/K)
**********----------**********
Title:	Dummy	Title
T	=	1000	(C)	P	=	5	(kbars)	log(10)	f	O2	=	-10.48	delta	HM	=	-5.22	NNO	=	-0.25	QFM	=	0	COH	=	1.72	IW	=	4.13
Constraint	Flags:	fO2	path	=	QFM	Fractionate	Solids
Liquid	mass	=	14.21	(gm)	density	=	2.48	(gm/cc)	viscosity	=	3.48	(log	10	poise)	(analysis	in	wt	%)
	G	=	-223603	(J)	H	=	-173954	(J)	S	=	39	(J/K)	V	=	5.73	(cc)	Cp	=	19.72	(J/K)
	SiO2	TiO2	Al2O3	Fe2O3	Cr2O3	FeO	MnO	MgO	NiO	CoO	CaO	Na2O	K2O	P2O5	H2O	CO2	SO3	Cl2O-1	F2O-1
	58.99	0.27	14.98	1.77	0	8.31	1.13	0.73	0	0	3.81	5.82	0.68	0	3.52	0	0	0	0
clinopyroxene	mass	=	0.12	(gm)	density	=	3.5	(gm/cc)	(analysis	in	mole	%)
	cpx	Na0.01Ca0.20Fe''0.90Mg0.75Fe'''0.07Ti0.00Al0.21Si1.87O6
	G	=	-1654.33	(J)	H	=	-1314.02	(J)	S	=	0.27	(J/K)	V	=	0.04	(cc)	Cp	=	0.14	(J/K)
	diopside	clinoenstatit	hedenbergite	alumino-buffo	buffonite	essenite	jadeite
	-83.48	78.9	90.13	6.53	-6.09	12.67	1.36
feldspar	mass	=	0.46	(gm)	density	=	2.64	(gm/cc)	(analysis	in	mole	%)
	K0.01Na0.51Ca0.48Al1.48Si2.52O8
	G	=	-7725.79	(J)	H	=	-6366.38	(J)	S	=	1.07	(J/K)	V	=	0.17	(cc)	Cp	=	0.56	(J/K)
	albite	anorthite	sanidine
	51.14	48.25	0.61
spinel	mass	=	0.13	(gm)	density	=	4.82	(gm/cc)	(analysis	in	mole	%)
	Fe''1.08Mg0.09Fe'''1.38Al0.27Cr0.00Ti0.17O4
	G	=	-1001.72	(J)	H	=	-666.78	(J)	S	=	0.26	(J/K)	V	=	0.03	(cc)	Cp	=	0.12	(J/K)
	chromite	hercynite	magnetite	spinel	ulvospinel
	0	4.62	68.88	9.05	17.45
Total	solids	mass	=	0.72	(gm)	density	=	3.02	(gm/cc)
	G	=	-10381.8	(J)	H	=	-8347.19	(J)	S	=	1.6	(J/K)	V	=	0.24	(cc)	Cp	=	0.82	(J/K)
Summary	of	all	fractionated	phases:	(total	mass	=	85.24	grams)
orthopyroxene	mass	=	15.87	(gm)	density	=	3.25	(gm/cc)	(analysis	in	mole	%)
	opx	Na0.00Ca0.05Fe''0.26Mg1.60Fe'''0.02Ti0.00Al0.16Si1.91O6
	G	=	-252365	(J)	H	=	-206753	(J)	S	=	35.83	(J/K)	V	=	4.88	(cc)	Cp	=	19.83	(J/K)
	diopside	clinoenstatit	hedenbergite	alumino-buffo	buffonite	essenite	jadeite
	-30.18	94.93	25.82	6.91	-6.74	9.09	0.17
clinopyroxene	mass	=	24.76	(gm)	density	=	3.34	(gm/cc)	(analysis	in	mole	%)
	cpx	Na0.01Ca0.22Fe''0.47Mg1.16Fe'''0.04Ti0.00Al0.23Si1.87O6
	G	=	-369973	(J)	H	=	-299626	(J)	S	=	55.25	(J/K)	V	=	7.42	(cc)	Cp	=	29.43	(J/K)
	diopside	clinoenstatit	hedenbergite	alumino-buffo	buffonite	essenite	jadeite
	-39.28	77.45	47.49	8.95	-8.41	12.88	0.92
feldspar	mass	=	42.78	(gm)	density	=	2.69	(gm/cc)	(analysis	in	mole	%)
	K0.00Na0.28Ca0.72Al1.72Si2.28O8
	G	=	-716915	(J)	H	=	-592915	(J)	S	=	97.4	(J/K)	V	=	15.93	(cc)	Cp	=	51.83	(J/K)
	albite	anorthite	sanidine
	28.07	71.75	0.17
spinel	mass	=	1.83	(gm)	density	=	4.76	(gm/cc)	(analysis	in	mole	%)
	Fe''1.10Mg0.13Fe'''1.22Al0.32Cr0.00Ti0.23O4
	G	=	-14477.8	(J)	H	=	-9802.96	(J)	S	=	3.67	(J/K)	V	=	0.38	(cc)	Cp	=	1.68	(J/K)
	chromite	hercynite	magnetite	spinel	ulvospinel
	0	3.19	61.05	13	22.76
Viscosity	of	the	System	cannot	be	computed.
System	mass	=	100.17	(gm)	density	=	2.9	(gm/cc)
	G	=	-1.58772e+06	(J)	H	=	-1.2914e+06	(J)	S	=	232.74	(J/K)	V	=	34.59	(cc)	Cp	=	123.31	(J/K)
Oxygen	delta	moles	=	0.00161614	delta	grams	=	0.0517147
	G	=	-466.42	(J)	H	=	52.31	(J)	S	=	0.41	(J/K)	V	=	171.07	(cc)	Cp	=	0.06	(J/K)
**********----------**********
Title:	Dummy	Title
T	=	990	(C)	P	=	5	(kbars)	log(10)	f	O2	=	-10.62	delta	HM	=	-5.23	NNO	=	-0.25	QFM	=	0	COH	=	1.71	IW	=	4.15
Constraint	Flags:	fO2	path	=	QFM	Fractionate	Solids
Liquid	mass	=	13.57	(gm)	density	=	2.47	(gm/cc)	viscosity	=	3.53	(log	10	poise)	(analysis	in	wt	%)
	G	=	-213862	(J)	H	=	-166807	(J)	S	=	37.25	(J/K)	V	=	5.5	(cc)	Cp	=	18.81	(J/K)
	SiO2	TiO2	Al2O3	Fe2O3	Cr2O3	FeO	MnO	MgO	NiO	CoO	CaO	Na2O	K2O	P2O5	H2O	CO2	SO3	Cl2O-1	F2O-1
	59.64	0.23	14.73	1.72	0	7.89	1.18	0.66	0	0	3.65	5.9	0.71	0	3.69	0	0	0	0
clinopyroxene	mass	=	0.11	(gm)	density	=	3.51	(gm/cc)	(analysis	in	mole	%)
	cpx	Na0.01Ca0.19Fe''0.93Mg0.73Fe'''0.07Ti0.00Al0.20Si1.87O6
	G	=	-1433.72	(J)	H	=	-1140.53	(J)	S	=	0.23	(J/K)	V	=	0.03	(cc)	Cp	=	0.12	(J/K)
	diopside	clinoenstatit	hedenbergite	alumino-buffo	buffonite	essenite	jadeite
	-86.45	79.5	92.8	6.27	-5.9	12.43	1.35
feldspar	mass	=	0.43	(gm)	density	=	2.64	(gm/cc)	(analysis	in	mole	%)
	K0.01Na0.53Ca0.47Al1.47Si2.53O8
	G	=	-7200.33	(J)	H	=	-5945.47	(J)	S	=	0.99	(J/K)	V	=	0.16	(cc)	Cp	=	0.53	(J/K)
	albite	anorthite	sanidine
	52.68	46.67	0.65
spinel	mass	=	0.12	(gm)	density	=	4.83	(gm/cc)	(analysis	in	mole	%)
	Fe''1.08Mg0.08Fe'''1.41Al0.27Cr0.00Ti0.16O4
	G	=	-885.98	(J)	H	=	-590.57	(J)	S	=	0.23	(J/K)	V	=	0.02	(cc)	Cp	=	0.11	(J/K)
	chromite	hercynite	magnetite	spinel	ulvospinel
	0	4.86	70.44	8.43	16.27
Total	solids	mass	=	0.66	(gm)	density	=	3.01	(gm/cc)
	G	=	-9520.04	(J)	H	=	-7676.57	(J)	S	=	1.46	(J/K)	V	=	0.22	(cc)	Cp	=	0.75	(J/K)
Summary	of	all	fractionated	phases:	(total	mass	=	85.95	grams)
orthopyroxene	mass	=	15.87	(gm)	density	=	3.25	(gm/cc)	(analysis	in	mole	%)
	opx	Na0.00Ca0.05Fe''0.26Mg1.60Fe'''0.02Ti0.00Al0.16Si1.91O6
	G	=	-252008	(J)	H	=	-206951	(J)	S	=	35.67	(J/K)	V	=	4.88	(cc)	Cp	=	19.81	(J/K)
	diopside	clinoenstatit	hedenbergite	alumino-buffo	buffonite	essenite	jadeite
	-30.18	94.93	25.82	6.91	-6.74	9.09	0.17
clinopyroxene	mass	=	24.88	(gm)	density	=	3.34	(gm/cc)	(analysis	in	mole	%)
	cpx	Na0.01Ca0.22Fe''0.48Mg1.16Fe'''0.04Ti0.00Al0.23Si1.87O6
	G	=	-371043	(J)	H	=	-301211	(J)	S	=	55.28	(J/K)	V	=	7.45	(cc)	Cp	=	29.53	(J/K)
	diopside	clinoenstatit	hedenbergite	alumino-buffo	buffonite	essenite	jadeite
	-39.49	77.46	47.69	8.94	-8.4	12.88	0.92
feldspar	mass	=	43.24	(gm)	density	=	2.69	(gm/cc)	(analysis	in	mole	%)
	K0.00Na0.28Ca0.72Al1.72Si2.28O8
	G	=	-723614	(J)	H	=	-599768	(J)	S	=	98.05	(J/K)	V	=	16.1	(cc)	Cp	=	52.33	(J/K)
	albite	anorthite	sanidine
	28.32	71.5	0.18
spinel	mass	=	1.96	(gm)	density	=	4.77	(gm/cc)	(analysis	in	mole	%)
	Fe''1.10Mg0.13Fe'''1.23Al0.32Cr0.00Ti0.22O4
	G	=	-15423.8	(J)	H	=	-10476.6	(J)	S	=	3.92	(J/K)	V	=	0.41	(cc)	Cp	=	1.8	(J/K)
	chromite	hercynite	magnetite	spinel	ulvospinel
	0	3.28	61.56	12.74	22.41
Viscosity	of	the	System	cannot	be	computed.
System	mass	=	100.17	(gm)	density	=	2.9	(gm/cc)
	G	=	-1.58547e+06	(J)	H	=	-1.29289e+06	(J)	S	=	231.63	(J/K)	V	=	34.56	(cc)	Cp	=	123.03	(J/K)
Oxygen	delta	moles	=	0.00175181	delta	grams	=	0.0560557
	G	=	-501.16	(J)	H	=	56.07	(J)	S	=	0.44	(J/K)	V	=	183.98	(cc)	Cp	=	0.06	(J/K)
**********----------**********
Title:	Dummy	Title
T	=	980	(C)	P	=	5	(kbars)	log(10)	f	O2	=	-10.78	delta	HM	=	-5.23	NNO	=	-0.24	QFM	=	0	COH	=	1.69	IW	=	4.17
Constraint	Flags:	fO2	path	=	QFM	Fractionate	Solids
Liquid	mass	=	12.98	(gm)	density	=	2.45	(gm/cc)	viscosity	=	3.57	(log	10	poise)	(analysis	in	wt	%)
	G	=	-204880	(J)	H	=	-160212	(J)	S	=	35.64	(J/K)	V	=	5.29	(cc)	Cp	=	17.97	(J/K)
	SiO2	TiO2	Al2O3	Fe2O3	Cr2O3	FeO	MnO	MgO	NiO	CoO	CaO	Na2O	K2O	P2O5	H2O	CO2	SO3	Cl2O-1	F2O-1
	60.27	0.2	14.48	1.67	0	7.49	1.23	0.59	0	0	3.49	5.98	0.74	0	3.85	0	0	0	0
clinopyroxene	mass	=	0.09	(gm)	density	=	3.52	(gm/cc)	(analysis	in	mole	%)
	cpx	Na0.01Ca0.19Fe''0.96Mg0.71Fe'''0.06Ti0.00Al0.20Si1.87O6
	G	=	-1248.78	(J)	H	=	-994.91	(J)	S	=	0.2	(J/K)	V	=	0.03	(cc)	Cp	=	0.11	(J/K)
	diopside	clinoenstatit	hedenbergite	alumino-buffo	buffonite	essenite	jadeite
	-89.48	80.12	95.51	6.03	-5.71	12.19	1.33
feldspar	mass	=	0.4	(gm)	density	=	2.64	(gm/cc)	(analysis	in	mole	%)
	K0.01Na0.54Ca0.45Al1.45Si2.55O8
	G	=	-6734.96	(J)	H	=	-5572.56	(J)	S	=	0.93	(J/K)	V	=	0.15	(cc)	Cp	=	0.49	(J/K)
	albite	anorthite	sanidine
	54.2	45.11	0.69
spinel	mass	=	0.11	(gm)	density	=	4.84	(gm/cc)	(analysis	in	mole	%)
	Fe''1.07Mg0.08Fe'''1.44Al0.26Cr0.00Ti0.15O4
	G	=	-787.26	(J)	H	=	-525.58	(J)	S	=	0.21	(J/K)	V	=	0.02	(cc)	Cp	=	0.1	(J/K)
	chromite	hercynite	magnetite	spinel	ulvospinel
	0	5.07	71.98	7.87	15.09
Total	solids	mass	=	0.6	(gm)	density	=	2.99	(gm/cc)
	G	=	-8771	(J)	H	=	-7093.04	(J)	S	=	1.34	(J/K)	V	=	0.2	(cc)	Cp	=	0.69	(J/K)
Summary	of	all	fractionated	phases:	(total	mass	=	86.6	grams)
orthopyroxene	mass	=	15.87	(gm)	density	=	3.25	(gm/cc)	(analysis	in	mole	%)
	opx	Na0.00Ca0.05Fe''0.26Mg1.60Fe'''0.02Ti0.00Al0.16Si1.91O6
	G	=	-251652	(J)	H	=	-207149	(J)	S	=	35.51	(J/K)	V	=	4.88	(cc)	Cp	=	19.78	(J/K)
	diopside	clinoenstatit	hedenbergite	alumino-buffo	buffonite	essenite	jadeite
	-30.18	94.93	25.82	6.91	-6.74	9.09	0.17
clinopyroxene	mass	=	24.98	(gm)	density	=	3.34	(gm/cc)	(analysis	in	mole	%)
	cpx	Na0.01Ca0.22Fe''0.48Mg1.16Fe'''0.04Ti0.00Al0.23Si1.87O6
	G	=	-371893	(J)	H	=	-302623	(J)	S	=	55.28	(J/K)	V	=	7.48	(cc)	Cp	=	29.62	(J/K)
	diopside	clinoenstatit	hedenbergite	alumino-buffo	buffonite	essenite	jadeite
	-39.67	77.47	47.87	8.93	-8.39	12.87	0.92
feldspar	mass	=	43.67	(gm)	density	=	2.69	(gm/cc)	(analysis	in	mole	%)
	K0.00Na0.29Ca0.71Al1.71Si2.29O8
	G	=	-729783	(J)	H	=	-606203	(J)	S	=	98.61	(J/K)	V	=	16.26	(cc)	Cp	=	52.79	(J/K)
	albite	anorthite	sanidine
	28.56	71.26	0.18
spinel	mass	=	2.07	(gm)	density	=	4.77	(gm/cc)	(analysis	in	mole	%)
	Fe''1.10Mg0.13Fe'''1.24Al0.32Cr0.00Ti0.22O4
	G	=	-16252.1	(J)	H	=	-11075.2	(J)	S	=	4.13	(J/K)	V	=	0.43	(cc)	Cp	=	1.9	(J/K)
	chromite	hercynite	magnetite	spinel	ulvospinel
	0	3.37	62.05	12.51	22.07
Viscosity	of	the	System	cannot	be	computed.
System	mass	=	100.18	(gm)	density	=	2.9	(gm/cc)
	G	=	-1.58323e+06	(J)	H	=	-1.29435e+06	(J)	S	=	230.52	(J/K)	V	=	34.54	(cc)	Cp	=	122.76	(J/K)
Oxygen	delta	moles	=	0.00187518	delta	grams	=	0.0600034
	G	=	-531.73	(J)	H	=	59.35	(J)	S	=	0.47	(J/K)	V	=	195.38	(cc)	Cp	=	0.07	(J/K)
**********----------**********
Title:	Dummy	Title
T	=	970	(C)	P	=	5	(kbars)	log(10)	f	O2	=	-10.93	delta	HM	=	-5.23	NNO	=	-0.24	QFM	=	0	COH	=	1.68	IW	=	4.19
Constraint	Flags:	fO2	path	=	QFM	Fractionate	Solids
Liquid	mass	=	12.43	(gm)	density	=	2.44	(gm/cc)	viscosity	=	3.62	(log	10	poise)	(analysis	in	wt	%)
	G	=	-196563	(J)	H	=	-154098	(J)	S	=	34.16	(J/K)	V	=	5.09	(cc)	Cp	=	17.21	(J/K)
	SiO2	TiO2	Al2O3	Fe2O3	Cr2O3	FeO	MnO	MgO	NiO	CoO	CaO	Na2O	K2O	P2O5	H2O	CO2	SO3	Cl2O-1	F2O-1
	60.88	0.17	14.23	1.62	0	7.11	1.29	0.53	0	0	3.34	6.05	0.77	0	4.02	0	0	0	0
clinopyroxene	mass	=	0.08	(gm)	density	=	3.54	(gm/cc)	(analysis	in	mole	%)
	cpx	Na0.01Ca0.18Fe''0.98Mg0.69Fe'''0.06Ti0.00Al0.19Si1.88O6
	G	=	-1092.74	(J)	H	=	-871.91	(J)	S	=	0.18	(J/K)	V	=	0.02	(cc)	Cp	=	0.09	(J/K)
	diopside	clinoenstatit	hedenbergite	alumino-buffo	buffonite	essenite	jadeite
	-92.55	80.75	98.26	5.79	-5.52	11.95	1.32
feldspar	mass	=	0.38	(gm)	density	=	2.63	(gm/cc)	(analysis	in	mole	%)
	K0.01Na0.56Ca0.44Al1.44Si2.56O8
	G	=	-6320.02	(J)	H	=	-5239.93	(J)	S	=	0.87	(J/K)	V	=	0.14	(cc)	Cp	=	0.46	(J/K)
	albite	anorthite	sanidine
	55.69	43.57	0.74
spinel	mass	=	0.1	(gm)	density	=	4.85	(gm/cc)	(analysis	in	mole	%)
	Fe''1.07Mg0.07Fe'''1.47Al0.25Cr0.00Ti0.14O4
	G	=	-702.35	(J)	H	=	-469.69	(J)	S	=	0.19	(J/K)	V	=	0.02	(cc)	Cp	=	0.09	(J/K)
	chromite	hercynite	magnetite	spinel	ulvospinel
	0	5.25	73.48	7.34	13.93
Total	solids	mass	=	0.56	(gm)	density	=	2.98	(gm/cc)
	G	=	-8115.12	(J)	H	=	-6581.53	(J)	S	=	1.23	(J/K)	V	=	0.19	(cc)	Cp	=	0.64	(J/K)
Summary	of	all	fractionated	phases:	(total	mass	=	87.19	grams)
orthopyroxene	mass	=	15.87	(gm)	density	=	3.25	(gm/cc)	(analysis	in	mole	%)
	opx	Na0.00Ca0.05Fe''0.26Mg1.60Fe'''0.02Ti0.00Al0.16Si1.91O6
	G	=	-251297	(J)	H	=	-207347	(J)	S	=	35.35	(J/K)	V	=	4.88	(cc)	Cp	=	19.76	(J/K)
	diopside	clinoenstatit	hedenbergite	alumino-buffo	buffonite	essenite	jadeite
	-30.18	94.93	25.82	6.91	-6.74	9.09	0.17
clinopyroxene	mass	=	25.07	(gm)	density	=	3.34	(gm/cc)	(analysis	in	mole	%)
	cpx	Na0.01Ca0.22Fe''0.48Mg1.15Fe'''0.04Ti0.00Al0.23Si1.87O6
	G	=	-372558	(J)	H	=	-303889	(J)	S	=	55.24	(J/K)	V	=	7.5	(cc)	Cp	=	29.69	(J/K)
	diopside	clinoenstatit	hedenbergite	alumino-buffo	buffonite	essenite	jadeite
	-39.84	77.48	48.03	8.92	-8.38	12.87	0.93
feldspar	mass	=	44.07	(gm)	density	=	2.69	(gm/cc)	(analysis	in	mole	%)
	K0.00Na0.29Ca0.71Al1.71Si2.29O8
	G	=	-735481	(J)	H	=	-612270	(J)	S	=	99.11	(J/K)	V	=	16.41	(cc)	Cp	=	53.22	(J/K)
	albite	anorthite	sanidine
	28.8	71.01	0.19
spinel	mass	=	2.18	(gm)	density	=	4.78	(gm/cc)	(analysis	in	mole	%)
	Fe''1.09Mg0.12Fe'''1.25Al0.31Cr0.00Ti0.22O4
	G	=	-16979.9	(J)	H	=	-11609.8	(J)	S	=	4.32	(J/K)	V	=	0.46	(cc)	Cp	=	2	(J/K)
	chromite	hercynite	magnetite	spinel	ulvospinel
	0	3.45	62.52	12.29	21.74
Viscosity	of	the	System	cannot	be	computed.
System	mass	=	100.18	(gm)	density	=	2.9	(gm/cc)
	G	=	-1.58099e+06	(J)	H	=	-1.2958e+06	(J)	S	=	229.42	(J/K)	V	=	34.52	(cc)	Cp	=	122.51	(J/K)
Oxygen	delta	moles	=	0.00198767	delta	grams	=	0.0636032
	G	=	-558.63	(J)	H	=	62.19	(J)	S	=	0.5	(J/K)	V	=	205.44	(cc)	Cp	=	0.07	(J/K)
**********----------**********
Title:	Dummy	Title
T	=	960	(C)	P	=	5	(kbars)	log(10)	f	O2	=	-11.08	delta	HM	=	-5.23	NNO	=	-0.23	QFM	=	0	COH	=	1.66	IW	=	4.21
Constraint	Flags:	fO2	path	=	QFM	Fractionate	Solids
Liquid	mass	=	11.92	(gm)	density	=	2.43	(gm/cc)	viscosity	=	3.65	(log	10	poise)	(analysis	in	wt	%)
	G	=	-188833	(J)	H	=	-148410	(J)	S	=	32.78	(J/K)	V	=	4.91	(cc)	Cp	=	16.49	(J/K)
	SiO2	TiO2	Al2O3	Fe2O3	Cr2O3	FeO	MnO	MgO	NiO	CoO	CaO	Na2O	K2O	P2O5	H2O	CO2	SO3	Cl2O-1	F2O-1
	61.47	0.14	13.97	1.56	0	6.74	1.34	0.48	0	0	3.2	6.11	0.8	0	4.19	0	0	0	0
clinopyroxene	mass	=	0.07	(gm)	density	=	3.55	(gm/cc)	(analysis	in	mole	%)
	cpx	Na0.01Ca0.17Fe''1.01Mg0.67Fe'''0.06Ti0.00Al0.19Si1.88O6
	G	=	-960.35	(J)	H	=	-767.44	(J)	S	=	0.16	(J/K)	V	=	0.02	(cc)	Cp	=	0.08	(J/K)
	diopside	clinoenstatit	hedenbergite	alumino-buffo	buffonite	essenite	jadeite
	-95.65	81.38	101.04	5.56	-5.33	11.7	1.3
feldspar	mass	=	0.36	(gm)	density	=	2.63	(gm/cc)	(analysis	in	mole	%)
	K0.01Na0.57Ca0.42Al1.42Si2.58O8
	G	=	-5947.79	(J)	H	=	-4941.41	(J)	S	=	0.82	(J/K)	V	=	0.14	(cc)	Cp	=	0.43	(J/K)
	albite	anorthite	sanidine
	57.16	42.06	0.79
spinel	mass	=	0.09	(gm)	density	=	4.86	(gm/cc)	(analysis	in	mole	%)
	Fe''1.06Mg0.07Fe'''1.50Al0.25Cr0.00Ti0.13O4
	G	=	-628.76	(J)	H	=	-421.25	(J)	S	=	0.17	(J/K)	V	=	0.02	(cc)	Cp	=	0.08	(J/K)
	chromite	hercynite	magnetite	spinel	ulvospinel
	0	5.41	74.94	6.85	12.8
Total	solids	mass	=	0.52	(gm)	density	=	2.97	(gm/cc)
	G	=	-7536.9	(J)	H	=	-6130.1	(J)	S	=	1.14	(J/K)	V	=	0.17	(cc)	Cp	=	0.59	(J/K)
Summary	of	all	fractionated	phases:	(total	mass	=	87.74	grams)
orthopyroxene	mass	=	15.87	(gm)	density	=	3.26	(gm/cc)	(analysis	in	mole	%)
	opx	Na0.00Ca0.05Fe''0.26Mg1.60Fe'''0.02Ti0.00Al0.16Si1.91O6
	G	=	-250945	(J)	H	=	-207544	(J)	S	=	35.19	(J/K)	V	=	4.88	(cc)	Cp	=	19.74	(J/K)
	diopside	clinoenstatit	hedenbergite	alumino-buffo	buffonite	essenite	jadeite
	-30.18	94.93	25.82	6.91	-6.74	9.09	0.17
clinopyroxene	mass	=	25.16	(gm)	density	=	3.34	(gm/cc)	(analysis	in	mole	%)
	cpx	Na0.01Ca0.22Fe''0.48Mg1.15Fe'''0.04Ti0.00Al0.23Si1.87O6
	G	=	-373067	(J)	H	=	-305034	(J)	S	=	55.17	(J/K)	V	=	7.52	(cc)	Cp	=	29.74	(J/K)
	diopside	clinoenstatit	hedenbergite	alumino-buffo	buffonite	essenite	jadeite
	-40	77.48	48.18	8.91	-8.37	12.87	0.93
feldspar	mass	=	44.45	(gm)	density	=	2.69	(gm/cc)	(analysis	in	mole	%)
	K0.00Na0.29Ca0.71Al1.71Si2.29O8
	G	=	-740760	(J)	H	=	-618009	(J)	S	=	99.54	(J/K)	V	=	16.55	(cc)	Cp	=	53.61	(J/K)
	albite	anorthite	sanidine
	29.03	70.78	0.19
spinel	mass	=	2.27	(gm)	density	=	4.78	(gm/cc)	(analysis	in	mole	%)
	Fe''1.09Mg0.12Fe'''1.26Al0.31Cr0.00Ti0.21O4
	G	=	-17621.3	(J)	H	=	-12089.4	(J)	S	=	4.49	(J/K)	V	=	0.47	(cc)	Cp	=	2.08	(J/K)
	chromite	hercynite	magnetite	spinel	ulvospinel
	0	3.52	62.97	12.09	21.43
Viscosity	of	the	System	cannot	be	computed.
System	mass	=	100.18	(gm)	density	=	2.9	(gm/cc)
	G	=	-1.57876e+06	(J)	H	=	-1.29722e+06	(J)	S	=	228.31	(J/K)	V	=	34.5	(cc)	Cp	=	122.26	(J/K)
Oxygen	delta	moles	=	0.00209047	delta	grams	=	0.0668924
	G	=	-582.27	(J)	H	=	64.66	(J)	S	=	0.52	(J/K)	V	=	214.33	(cc)	Cp	=	0.07	(J/K)
**********----------**********
Title:	Dummy	Title
T	=	950	(C)	P	=	5	(kbars)	log(10)	f	O2	=	-11.24	delta	HM	=	-5.23	NNO	=	-0.22	QFM	=	0	COH	=	1.64	IW	=	4.22
Constraint	Flags:	fO2	path	=	QFM	Fractionate	Solids
Liquid	mass	=	11.45	(gm)	density	=	2.42	(gm/cc)	viscosity	=	3.69	(log	10	poise)	(analysis	in	wt	%)
	G	=	-181625	(J)	H	=	-143100	(J)	S	=	31.5	(J/K)	V	=	4.73	(cc)	Cp	=	15.83	(J/K)
	SiO2	TiO2	Al2O3	Fe2O3	Cr2O3	FeO	MnO	MgO	NiO	CoO	CaO	Na2O	K2O	P2O5	H2O	CO2	SO3	Cl2O-1	F2O-1
	62.05	0.12	13.7	1.51	0	6.38	1.4	0.43	0	0	3.06	6.16	0.82	0	4.37	0	0	0	0
clinopyroxene	mass	=	0.07	(gm)	density	=	3.56	(gm/cc)	(analysis	in	mole	%)
	cpx	Na0.01Ca0.17Fe''1.04Mg0.65Fe'''0.06Ti0.00Al0.18Si1.88O6
	G	=	-847.44	(J)	H	=	-678.25	(J)	S	=	0.14	(J/K)	V	=	0.02	(cc)	Cp	=	0.07	(J/K)
	diopside	clinoenstatit	hedenbergite	alumino-buffo	buffonite	essenite	jadeite
	-98.76	82	103.84	5.33	-5.14	11.44	1.28
feldspar	mass	=	0.34	(gm)	density	=	2.63	(gm/cc)	(analysis	in	mole	%)
	K0.01Na0.59Ca0.41Al1.41Si2.59O8
	G	=	-5611.99	(J)	H	=	-4671.99	(J)	S	=	0.77	(J/K)	V	=	0.13	(cc)	Cp	=	0.41	(J/K)
	albite	anorthite	sanidine
	58.59	40.57	0.84
spinel	mass	=	0.08	(gm)	density	=	4.87	(gm/cc)	(analysis	in	mole	%)
	Fe''1.05Mg0.06Fe'''1.53Al0.24Cr0.00Ti0.12O4
	G	=	-564.51	(J)	H	=	-378.94	(J)	S	=	0.15	(J/K)	V	=	0.02	(cc)	Cp	=	0.07	(J/K)
	chromite	hercynite	magnetite	spinel	ulvospinel
	0	5.53	76.37	6.4	11.7
Total	solids	mass	=	0.48	(gm)	density	=	2.96	(gm/cc)
	G	=	-7023.94	(J)	H	=	-5729.19	(J)	S	=	1.06	(J/K)	V	=	0.16	(cc)	Cp	=	0.55	(J/K)
Summary	of	all	fractionated	phases:	(total	mass	=	88.25	grams)
orthopyroxene	mass	=	15.87	(gm)	density	=	3.26	(gm/cc)	(analysis	in	mole	%)
	opx	Na0.00Ca0.05Fe''0.26Mg1.60Fe'''0.02Ti0.00Al0.16Si1.91O6
	G	=	-250594	(J)	H	=	-207742	(J)	S	=	35.03	(J/K)	V	=	4.87	(cc)	Cp	=	19.71	(J/K)
	diopside	clinoenstatit	hedenbergite	alumino-buffo	buffonite	essenite	jadeite
	-30.18	94.93	25.82	6.91	-6.74	9.09	0.17
clinopyroxene	mass	=	25.23	(gm)	density	=	3.35	(gm/cc)	(analysis	in	mole	%)
	cpx	Na0.01Ca0.22Fe''0.48Mg1.15Fe'''0.05Ti0.00Al0.23Si1.87O6
	G	=	-373446	(J)	H	=	-306075	(J)	S	=	55.08	(J/K)	V	=	7.54	(cc)	Cp	=	29.79	(J/K)
	diopside	clinoenstatit	hedenbergite	alumino-buffo	buffonite	essenite	jadeite
	-40.15	77.5	48.32	8.9	-8.36	12.87	0.93
feldspar	mass	=	44.8	(gm)	density	=	2.69	(gm/cc)	(analysis	in	mole	%)
	K0.00Na0.29Ca0.71Al1.71Si2.29O8
	G	=	-745663	(J)	H	=	-623452	(J)	S	=	99.91	(J/K)	V	=	16.68	(cc)	Cp	=	53.98	(J/K)
	albite	anorthite	sanidine
	29.26	70.55	0.2
spinel	mass	=	2.35	(gm)	density	=	4.79	(gm/cc)	(analysis	in	mole	%)
	Fe''1.09Mg0.12Fe'''1.27Al0.31Cr0.00Ti0.21O4
	G	=	-18187.8	(J)	H	=	-12521.4	(J)	S	=	4.63	(J/K)	V	=	0.49	(cc)	Cp	=	2.15	(J/K)
	chromite	hercynite	magnetite	spinel	ulvospinel
	0	3.59	63.39	11.9	21.12
Viscosity	of	the	System	cannot	be	computed.
System	mass	=	100.19	(gm)	density	=	2.91	(gm/cc)
	G	=	-1.57654e+06	(J)	H	=	-1.29862e+06	(J)	S	=	227.22	(J/K)	V	=	34.48	(cc)	Cp	=	122.03	(J/K)
Oxygen	delta	moles	=	0.00218452	delta	grams	=	0.0699021
	G	=	-602.99	(J)	H	=	66.79	(J)	S	=	0.55	(J/K)	V	=	222.16	(cc)	Cp	=	0.08	(J/K)
**********----------**********
Title:	Dummy	Title
T	=	940	(C)	P	=	5	(kbars)	log(10)	f	O2	=	-11.4	delta	HM	=	-5.23	NNO	=	-0.21	QFM	=	0	COH	=	1.63	IW	=	4.24
Constraint	Flags:	fO2	path	=	QFM	Fractionate	Solids
Liquid	mass	=	11.01	(gm)	density	=	2.41	(gm/cc)	viscosity	=	3.72	(log	10	poise)	(analysis	in	wt	%)
	G	=	-174883	(J)	H	=	-138127	(J)	S	=	30.3	(J/K)	V	=	4.57	(cc)	Cp	=	15.21	(J/K)
	SiO2	TiO2	Al2O3	Fe2O3	Cr2O3	FeO	MnO	MgO	NiO	CoO	CaO	Na2O	K2O	P2O5	H2O	CO2	SO3	Cl2O-1	F2O-1
	62.6	0.1	13.44	1.46	0	6.03	1.45	0.38	0	0	2.93	6.21	0.85	0	4.54	0	0	0	0
clinopyroxene	mass	=	0.06	(gm)	density	=	3.57	(gm/cc)	(analysis	in	mole	%)
	cpx	Na0.01Ca0.16Fe''1.07Mg0.63Fe'''0.06Ti0.00Al0.18Si1.89O6
	G	=	-750.71	(J)	H	=	-601.76	(J)	S	=	0.12	(J/K)	V	=	0.02	(cc)	Cp	=	0.06	(J/K)
	diopside	clinoenstatit	hedenbergite	alumino-buffo	buffonite	essenite	jadeite
	-101.87	82.61	106.65	5.11	-4.95	11.18	1.26
feldspar	mass	=	0.32	(gm)	density	=	2.63	(gm/cc)	(analysis	in	mole	%)
	K0.01Na0.60Ca0.39Al1.39Si2.61O8
	G	=	-5307.52	(J)	H	=	-4427.6	(J)	S	=	0.73	(J/K)	V	=	0.12	(cc)	Cp	=	0.39	(J/K)
	albite	anorthite	sanidine
	60	39.12	0.89
spinel	mass	=	0.07	(gm)	density	=	4.88	(gm/cc)	(analysis	in	mole	%)
	Fe''1.05Mg0.06Fe'''1.55Al0.23Cr0.00Ti0.11O4
	G	=	-508.03	(J)	H	=	-341.74	(J)	S	=	0.14	(J/K)	V	=	0.01	(cc)	Cp	=	0.06	(J/K)
	chromite	hercynite	magnetite	spinel	ulvospinel
	0	5.63	77.74	5.98	10.65
Total	solids	mass	=	0.45	(gm)	density	=	2.95	(gm/cc)
	G	=	-6566.26	(J)	H	=	-5371.1	(J)	S	=	0.99	(J/K)	V	=	0.15	(cc)	Cp	=	0.52	(J/K)
Summary	of	all	fractionated	phases:	(total	mass	=	88.73	grams)
orthopyroxene	mass	=	15.87	(gm)	density	=	3.26	(gm/cc)	(analysis	in	mole	%)
	opx	Na0.00Ca0.05Fe''0.26Mg1.60Fe'''0.02Ti0.00Al0.16Si1.91O6
	G	=	-250244	(J)	H	=	-207939	(J)	S	=	34.87	(J/K)	V	=	4.87	(cc)	Cp	=	19.69	(J/K)
	diopside	clinoenstatit	hedenbergite	alumino-buffo	buffonite	essenite	jadeite
	-30.18	94.93	25.82	6.91	-6.74	9.09	0.17
clinopyroxene	mass	=	25.29	(gm)	density	=	3.35	(gm/cc)	(analysis	in	mole	%)
	cpx	Na0.01Ca0.22Fe''0.48Mg1.15Fe'''0.05Ti0.00Al0.23Si1.87O6
	G	=	-373712	(J)	H	=	-307027	(J)	S	=	54.97	(J/K)	V	=	7.55	(cc)	Cp	=	29.82	(J/K)
	diopside	clinoenstatit	hedenbergite	alumino-buffo	buffonite	essenite	jadeite
	-40.28	77.51	48.45	8.89	-8.36	12.86	0.93
feldspar	mass	=	45.14	(gm)	density	=	2.69	(gm/cc)	(analysis	in	mole	%)
	K0.00Na0.29Ca0.70Al1.70Si2.30O8
	G	=	-750228	(J)	H	=	-628630	(J)	S	=	100.23	(J/K)	V	=	16.8	(cc)	Cp	=	54.33	(J/K)
	albite	anorthite	sanidine
	29.48	70.32	0.2
spinel	mass	=	2.43	(gm)	density	=	4.79	(gm/cc)	(analysis	in	mole	%)
	Fe''1.09Mg0.12Fe'''1.28Al0.31Cr0.00Ti0.21O4
	G	=	-18688.8	(J)	H	=	-12911.8	(J)	S	=	4.76	(J/K)	V	=	0.51	(cc)	Cp	=	2.22	(J/K)
	chromite	hercynite	magnetite	spinel	ulvospinel
	0	3.65	63.79	11.73	20.83
Viscosity	of	the	System	cannot	be	computed.
System	mass	=	100.19	(gm)	density	=	2.91	(gm/cc)
	G	=	-1.57432e+06	(J)	H	=	-1.3e+06	(J)	S	=	226.12	(J/K)	V	=	34.46	(cc)	Cp	=	121.79	(J/K)
Oxygen	delta	moles	=	0.00227065	delta	grams	=	0.0726581
	G	=	-621.08	(J)	H	=	68.61	(J)	S	=	0.57	(J/K)	V	=	229.03	(cc)	Cp	=	0.08	(J/K)
**********----------**********
Title:	Dummy	Title
T	=	930	(C)	P	=	5	(kbars)	log(10)	f	O2	=	-11.57	delta	HM	=	-5.23	NNO	=	-0.21	QFM	=	0	COH	=	1.61	IW	=	4.26
Constraint	Flags:	fO2	path	=	QFM	Fractionate	Solids
Liquid	mass	=	10.6	(gm)	density	=	2.4	(gm/cc)	viscosity	=	3.74	(log	10	poise)	(analysis	in	wt	%)
	G	=	-168559	(J)	H	=	-133455	(J)	S	=	29.18	(J/K)	V	=	4.42	(cc)	Cp	=	14.64	(J/K)
	SiO2	TiO2	Al2O3	Fe2O3	Cr2O3	FeO	MnO	MgO	NiO	CoO	CaO	Na2O	K2O	P2O5	H2O	CO2	SO3	Cl2O-1	F2O-1
	63.14	0.09	13.17	1.41	0	5.7	1.51	0.34	0	0	2.8	6.24	0.88	0	4.72	0	0	0	0
clinopyroxene	mass	=	0.05	(gm)	density	=	3.58	(gm/cc)	(analysis	in	mole	%)
	cpx	Na0.01Ca0.16Fe''1.09Mg0.62Fe'''0.06Ti0.00Al0.17Si1.89O6
	G	=	-667.53	(J)	H	=	-535.92	(J)	S	=	0.11	(J/K)	V	=	0.01	(cc)	Cp	=	0.06	(J/K)
	diopside	clinoenstatit	hedenbergite	alumino-buffo	buffonite	essenite	jadeite
	-104.98	83.21	109.47	4.89	-4.76	10.92	1.24
feldspar	mass	=	0.3	(gm)	density	=	2.63	(gm/cc)	(analysis	in	mole	%)
	K0.01Na0.61Ca0.38Al1.38Si2.62O8
	G	=	-5030.14	(J)	H	=	-4204.84	(J)	S	=	0.69	(J/K)	V	=	0.12	(cc)	Cp	=	0.37	(J/K)
	albite	anorthite	sanidine
	61.37	37.69	0.94
spinel	mass	=	0.06	(gm)	density	=	4.89	(gm/cc)	(analysis	in	mole	%)
	Fe''1.04Mg0.06Fe'''1.58Al0.23Cr0.00Ti0.10O4
	G	=	-458.07	(J)	H	=	-308.81	(J)	S	=	0.12	(J/K)	V	=	0.01	(cc)	Cp	=	0.06	(J/K)
	chromite	hercynite	magnetite	spinel	ulvospinel
	0	5.71	79.07	5.58	9.64
Total	solids	mass	=	0.42	(gm)	density	=	2.93	(gm/cc)
	G	=	-6155.74	(J)	H	=	-5049.57	(J)	S	=	0.92	(J/K)	V	=	0.14	(cc)	Cp	=	0.48	(J/K)
Summary	of	all	fractionated	phases:	(total	mass	=	89.17	grams)
orthopyroxene	mass	=	15.87	(gm)	density	=	3.26	(gm/cc)	(analysis	in	mole	%)
	opx	Na0.00Ca0.05Fe''0.26Mg1.60Fe'''0.02Ti0.00Al0.16Si1.91O6
	G	=	-249896	(J)	H	=	-208135	(J)	S	=	34.71	(J/K)	V	=	4.87	(cc)	Cp	=	19.67	(J/K)
	diopside	clinoenstatit	hedenbergite	alumino-buffo	buffonite	essenite	jadeite
	-30.18	94.93	25.82	6.91	-6.74	9.09	0.17
clinopyroxene	mass	=	25.35	(gm)	density	=	3.35	(gm/cc)	(analysis	in	mole	%)
	cpx	Na0.01Ca0.22Fe''0.49Mg1.15Fe'''0.05Ti0.00Al0.23Si1.87O6
	G	=	-373883	(J)	H	=	-307902	(J)	S	=	54.84	(J/K)	V	=	7.57	(cc)	Cp	=	29.85	(J/K)
	diopside	clinoenstatit	hedenbergite	alumino-buffo	buffonite	essenite	jadeite
	-40.41	77.52	48.57	8.89	-8.35	12.86	0.93
feldspar	mass	=	45.45	(gm)	density	=	2.69	(gm/cc)	(analysis	in	mole	%)
	K0.00Na0.30Ca0.70Al1.70Si2.30O8
	G	=	-754485	(J)	H	=	-633566	(J)	S	=	100.5	(J/K)	V	=	16.92	(cc)	Cp	=	54.65	(J/K)
	albite	anorthite	sanidine
	29.69	70.1	0.21
spinel	mass	=	2.5	(gm)	density	=	4.79	(gm/cc)	(analysis	in	mole	%)
	Fe''1.09Mg0.12Fe'''1.28Al0.31Cr0.00Ti0.21O4
	G	=	-19132.4	(J)	H	=	-13265.7	(J)	S	=	4.88	(J/K)	V	=	0.52	(cc)	Cp	=	2.28	(J/K)
	chromite	hercynite	magnetite	spinel	ulvospinel
	0	3.7	64.16	11.58	20.56
Viscosity	of	the	System	cannot	be	computed.
System	mass	=	100.19	(gm)	density	=	2.91	(gm/cc)
	G	=	-1.57211e+06	(J)	H	=	-1.30137e+06	(J)	S	=	225.02	(J/K)	V	=	34.44	(cc)	Cp	=	121.57	(J/K)
Oxygen	delta	moles	=	0.00234954	delta	grams	=	0.0751826
	G	=	-636.78	(J)	H	=	70.16	(J)	S	=	0.59	(J/K)	V	=	235.03	(cc)	Cp	=	0.08	(J/K)
**********----------**********
Title:	Dummy	Title
T	=	920	(C)	P	=	5	(kbars)	log(10)	f	O2	=	-11.73	delta	HM	=	-5.23	NNO	=	-0.2	QFM	=	0	COH	=	1.59	IW	=	4.29
Constraint	Flags:	fO2	path	=	QFM	Fractionate	Solids
Liquid	mass	=	10.22	(gm)	density	=	2.39	(gm/cc)	viscosity	=	3.76	(log	10	poise)	(analysis	in	wt	%)
	G	=	-162612	(J)	H	=	-129057	(J)	S	=	28.12	(J/K)	V	=	4.28	(cc)	Cp	=	14.1	(J/K)
	SiO2	TiO2	Al2O3	Fe2O3	Cr2O3	FeO	MnO	MgO	NiO	CoO	CaO	Na2O	K2O	P2O5	H2O	CO2	SO3	Cl2O-1	F2O-1
	63.66	0.07	12.9	1.36	0	5.38	1.57	0.31	0	0	2.68	6.28	0.91	0	4.89	0	0	0	0
clinopyroxene	mass	=	0.05	(gm)	density	=	3.59	(gm/cc)	(analysis	in	mole	%)
	cpx	Na0.01Ca0.15Fe''1.12Mg0.60Fe'''0.06Ti0.00Al0.17Si1.89O6
	G	=	-595.77	(J)	H	=	-479.07	(J)	S	=	0.1	(J/K)	V	=	0.01	(cc)	Cp	=	0.05	(J/K)
	diopside	clinoenstatit	hedenbergite	alumino-buffo	buffonite	essenite	jadeite
	-108.07	83.8	112.3	4.68	-4.56	10.65	1.22
feldspar	mass	=	0.29	(gm)	density	=	2.62	(gm/cc)	(analysis	in	mole	%)
	K0.01Na0.63Ca0.36Al1.36Si2.64O8
	G	=	-4776.33	(J)	H	=	-4000.9	(J)	S	=	0.65	(J/K)	V	=	0.11	(cc)	Cp	=	0.35	(J/K)
	albite	anorthite	sanidine
	62.71	36.29	1
spinel	mass	=	0.06	(gm)	density	=	4.9	(gm/cc)	(analysis	in	mole	%)
	Fe''1.03Mg0.05Fe'''1.61Al0.22Cr0.00Ti0.09O4
	G	=	-413.61	(J)	H	=	-279.48	(J)	S	=	0.11	(J/K)	V	=	0.01	(cc)	Cp	=	0.05	(J/K)
	chromite	hercynite	magnetite	spinel	ulvospinel
	0	5.75	80.34	5.22	8.69
Total	solids	mass	=	0.39	(gm)	density	=	2.92	(gm/cc)
	G	=	-5785.71	(J)	H	=	-4759.45	(J)	S	=	0.86	(J/K)	V	=	0.14	(cc)	Cp	=	0.46	(J/K)
Summary	of	all	fractionated	phases:	(total	mass	=	89.58	grams)
orthopyroxene	mass	=	15.87	(gm)	density	=	3.26	(gm/cc)	(analysis	in	mole	%)
	opx	Na0.00Ca0.05Fe''0.26Mg1.60Fe'''0.02Ti0.00Al0.16Si1.91O6
	G	=	-249550	(J)	H	=	-208332	(J)	S	=	34.55	(J/K)	V	=	4.87	(cc)	Cp	=	19.64	(J/K)
	diopside	clinoenstatit	hedenbergite	alumino-buffo	buffonite	essenite	jadeite
	-30.18	94.93	25.82	6.91	-6.74	9.09	0.17
clinopyroxene	mass	=	25.4	(gm)	density	=	3.35	(gm/cc)	(analysis	in	mole	%)
	cpx	Na0.01Ca0.22Fe''0.49Mg1.15Fe'''0.05Ti0.00Al0.23Si1.87O6
	G	=	-373973	(J)	H	=	-308713	(J)	S	=	54.7	(J/K)	V	=	7.58	(cc)	Cp	=	29.87	(J/K)
	diopside	clinoenstatit	hedenbergite	alumino-buffo	buffonite	essenite	jadeite
	-40.52	77.53	48.68	8.88	-8.34	12.86	0.93
feldspar	mass	=	45.75	(gm)	density	=	2.69	(gm/cc)	(analysis	in	mole	%)
	K0.00Na0.30Ca0.70Al1.70Si2.30O8
	G	=	-758463	(J)	H	=	-638283	(J)	S	=	100.72	(J/K)	V	=	17.03	(cc)	Cp	=	54.95	(J/K)
	albite	anorthite	sanidine
	29.91	69.88	0.21
spinel	mass	=	2.56	(gm)	density	=	4.8	(gm/cc)	(analysis	in	mole	%)
	Fe''1.09Mg0.11Fe'''1.29Al0.30Cr0.00Ti0.20O4
	G	=	-19525.2	(J)	H	=	-13587.3	(J)	S	=	4.98	(J/K)	V	=	0.53	(cc)	Cp	=	2.34	(J/K)
	chromite	hercynite	magnetite	spinel	ulvospinel
	0	3.75	64.52	11.43	20.3
Viscosity	of	the	System	cannot	be	computed.
System	mass	=	100.19	(gm)	density	=	2.91	(gm/cc)
	G	=	-1.56991e+06	(J)	H	=	-1.30273e+06	(J)	S	=	223.93	(J/K)	V	=	34.42	(cc)	Cp	=	121.35	(J/K)
Oxygen	delta	moles	=	0.00242178	delta	grams	=	0.077494
	G	=	-650.3	(J)	H	=	71.45	(J)	S	=	0.6	(J/K)	V	=	240.25	(cc)	Cp	=	0.09	(J/K)
**********----------**********
Title:	Dummy	Title
T	=	910	(C)	P	=	5	(kbars)	log(10)	f	O2	=	-11.9	delta	HM	=	-5.23	NNO	=	-0.19	QFM	=	0	COH	=	1.58	IW	=	4.31
Constraint	Flags:	fO2	path	=	QFM	Fractionate	Solids
Liquid	mass	=	9.85	(gm)	density	=	2.38	(gm/cc)	viscosity	=	3.78	(log	10	poise)	(analysis	in	wt	%)
	G	=	-157006	(J)	H	=	-124905	(J)	S	=	27.13	(J/K)	V	=	4.14	(cc)	Cp	=	13.59	(J/K)
	SiO2	TiO2	Al2O3	Fe2O3	Cr2O3	FeO	MnO	MgO	NiO	CoO	CaO	Na2O	K2O	P2O5	H2O	CO2	SO3	Cl2O-1	F2O-1
	64.16	0.06	12.62	1.31	0	5.07	1.62	0.27	0	0	2.57	6.3	0.94	0	5.07	0	0	0	0
clinopyroxene	mass	=	0.04	(gm)	density	=	3.6	(gm/cc)	(analysis	in	mole	%)
	cpx	Na0.01Ca0.14Fe''1.15Mg0.58Fe'''0.06Ti0.00Al0.16Si1.90O6
	G	=	-533.72	(J)	H	=	-429.86	(J)	S	=	0.09	(J/K)	V	=	0.01	(cc)	Cp	=	0.05	(J/K)
	diopside	clinoenstatit	hedenbergite	alumino-buffo	buffonite	essenite	jadeite
	-111.15	84.36	115.13	4.47	-4.37	10.37	1.2
feldspar	mass	=	0.27	(gm)	density	=	2.62	(gm/cc)	(analysis	in	mole	%)
	K0.01Na0.64Ca0.35Al1.35Si2.65O8
	G	=	-4543.13	(J)	H	=	-3813.41	(J)	S	=	0.62	(J/K)	V	=	0.1	(cc)	Cp	=	0.33	(J/K)
	albite	anorthite	sanidine
	64.03	34.91	1.06
spinel	mass	=	0.05	(gm)	density	=	4.91	(gm/cc)	(analysis	in	mole	%)
	Fe''1.03Mg0.05Fe'''1.63Al0.21Cr0.00Ti0.08O4
	G	=	-373.84	(J)	H	=	-253.22	(J)	S	=	0.1	(J/K)	V	=	0.01	(cc)	Cp	=	0.05	(J/K)
	chromite	hercynite	magnetite	spinel	ulvospinel
	0	5.77	81.55	4.88	7.81
Total	solids	mass	=	0.37	(gm)	density	=	2.91	(gm/cc)
	G	=	-5450.68	(J)	H	=	-4496.49	(J)	S	=	0.81	(J/K)	V	=	0.13	(cc)	Cp	=	0.43	(J/K)
Summary	of	all	fractionated	phases:	(total	mass	=	89.97	grams)
orthopyroxene	mass	=	15.87	(gm)	density	=	3.26	(gm/cc)	(analysis	in	mole	%)
	opx	Na0.00Ca0.05Fe''0.26Mg1.60Fe'''0.02Ti0.00Al0.16Si1.91O6
	G	=	-249205	(J)	H	=	-208528	(J)	S	=	34.38	(J/K)	V	=	4.87	(cc)	Cp	=	19.62	(J/K)
	diopside	clinoenstatit	hedenbergite	alumino-buffo	buffonite	essenite	jadeite
	-30.18	94.93	25.82	6.91	-6.74	9.09	0.17
clinopyroxene	mass	=	25.44	(gm)	density	=	3.35	(gm/cc)	(analysis	in	mole	%)
[truncated: 520 more rows]
