# Supplementary material for: Derivation of intermediate to silicic magma from the basalt analyzed at the Vega 2 landing site, Venus
Source: PLoS One. 2018 Mar 27;13(3):e0194155. doi: 10.1371/journal.pone.0194155 (PMC5870967; doi:10.1371/journal.pone.0194155)
Supplement: S8 Table — The results presented in this file are the raw output data generated by Rhyolite-MELTS for wet partial melting of Vega 2 basalt listed in Table 1. The relative oxidation state is fixed to the FMQ buffer, pressures of 0.01, 0.1 and 0.5 GPa and initial water content of 0.5 wt% were used. The liquid compositions are the basis of the model curves presented in Fig 7 of the text. (XLS) [file pone.0194155.s008.xls]

## Sheet: GPa 0.01
**********----------**********
T	=	1500	(C)	P	=	0.1	(kbars)	log(10)	f	O2	=	-5.49	delta	HM	=	-5.52	NNO	=	-0.79	QFM	=	0	COH	=	2.47	IW	=	3.17
Constraint	Flags:	fO2	path	=	QFM
Liquid	mass	=	100.12	(gm)	density	=	2.55	(gm/cc)	viscosity	=	1.25	(log	10	poise)	(analysis	in	wt	%)
	G	=	-1.74009e+06	(J)	H	=	-1.20676e+06	(J)	S	=	300.78	(J/K)	V	=	39.26	(cc)	Cp	=	153.36	(J/K)
	SiO2	TiO2	Al2O3	Fe2O3	Cr2O3	FeO	MnO	MgO	NiO	CoO	CaO	Na2O	K2O	P2O5	H2O	CO2	SO3	Cl2O-1	F2O-1
	51.29	0.23	18	1.23	0	7.56	0.16	10.25	0	0	8.44	2.25	0.11	0	0.5	0	0	0	0
Total	solids	mass	=	0	(gm)	density	=	0	(gm/cc)
	G	=	0	(J)	H	=	0	(J)	S	=	0	(J/K)	V	=	0	(cc)	Cp	=	0	(J/K)
Viscosity	of	the	System:	1.25	(log	10	poise)
System	mass	=	100.12	(gm)	density	=	2.55	(gm/cc)
	G	=	-1.74009e+06	(J)	H	=	-1.20676e+06	(J)	S	=	300.78	(J/K)	V	=	39.26	(cc)	Cp	=	153.36	(J/K)
Oxygen	delta	moles	=	1.21431e-17	delta	grams	=	3.88563e-16
	G	=	0	(J)	H	=	0	(J)	S	=	0	(J/K)	V	=	0	(cc)	Cp	=	0	(J/K)
**********----------**********
Title:	Dummy	Title
T	=	1490	(C)	P	=	0.1	(kbars)	log(10)	f	O2	=	-5.57	delta	HM	=	-5.52	NNO	=	-0.79	QFM	=	0	COH	=	2.46	IW	=	3.18
Constraint	Flags:	fO2	path	=	QFM
Liquid	mass	=	100.12	(gm)	density	=	2.55	(gm/cc)	viscosity	=	1.28	(log	10	poise)	(analysis	in	wt	%)
	G	=	-1.73708e+06	(J)	H	=	-1.2083e+06	(J)	S	=	299.91	(J/K)	V	=	39.23	(cc)	Cp	=	153.35	(J/K)
	SiO2	TiO2	Al2O3	Fe2O3	Cr2O3	FeO	MnO	MgO	NiO	CoO	CaO	Na2O	K2O	P2O5	H2O	CO2	SO3	Cl2O-1	F2O-1
	51.29	0.23	18	1.23	0	7.56	0.16	10.25	0	0	8.44	2.25	0.11	0	0.5	0	0	0	0
Total	solids	mass	=	0	(gm)	density	=	0	(gm/cc)
	G	=	0	(J)	H	=	0	(J)	S	=	0	(J/K)	V	=	0	(cc)	Cp	=	0	(J/K)
Viscosity	of	the	System:	1.28	(log	10	poise)
System	mass	=	100.12	(gm)	density	=	2.55	(gm/cc)
	G	=	-1.73708e+06	(J)	H	=	-1.2083e+06	(J)	S	=	299.91	(J/K)	V	=	39.23	(cc)	Cp	=	153.35	(J/K)
Oxygen	delta	moles	=	1.52547e-06	delta	grams	=	4.88134e-05
	G	=	-0.63	(J)	H	=	0.08	(J)	S	=	0	(J/K)	V	=	0.22	(cc)	Cp	=	0	(J/K)
**********----------**********
Title:	Dummy	Title
T	=	1480	(C)	P	=	0.1	(kbars)	log(10)	f	O2	=	-5.65	delta	HM	=	-5.52	NNO	=	-0.79	QFM	=	0	COH	=	2.46	IW	=	3.19
Constraint	Flags:	fO2	path	=	QFM
Liquid	mass	=	100.12	(gm)	density	=	2.55	(gm/cc)	viscosity	=	1.31	(log	10	poise)	(analysis	in	wt	%)
	G	=	-1.73409e+06	(J)	H	=	-1.20983e+06	(J)	S	=	299.04	(J/K)	V	=	39.2	(cc)	Cp	=	153.35	(J/K)
	SiO2	TiO2	Al2O3	Fe2O3	Cr2O3	FeO	MnO	MgO	NiO	CoO	CaO	Na2O	K2O	P2O5	H2O	CO2	SO3	Cl2O-1	F2O-1
	51.29	0.23	18	1.23	0	7.55	0.16	10.25	0	0	8.44	2.25	0.11	0	0.5	0	0	0	0
Total	solids	mass	=	0	(gm)	density	=	0	(gm/cc)
	G	=	0	(J)	H	=	0	(J)	S	=	0	(J/K)	V	=	0	(cc)	Cp	=	0	(J/K)
Viscosity	of	the	System:	1.31	(log	10	poise)
System	mass	=	100.12	(gm)	density	=	2.55	(gm/cc)
	G	=	-1.73409e+06	(J)	H	=	-1.20983e+06	(J)	S	=	299.04	(J/K)	V	=	39.2	(cc)	Cp	=	153.35	(J/K)
Oxygen	delta	moles	=	3.43422e-06	delta	grams	=	0.000109891
	G	=	-1.42	(J)	H	=	0.17	(J)	S	=	0	(J/K)	V	=	0.5	(cc)	Cp	=	0	(J/K)
**********----------**********
Title:	Dummy	Title
T	=	1470	(C)	P	=	0.1	(kbars)	log(10)	f	O2	=	-5.73	delta	HM	=	-5.52	NNO	=	-0.78	QFM	=	0	COH	=	2.45	IW	=	3.2
Constraint	Flags:	fO2	path	=	QFM
Liquid	mass	=	100.12	(gm)	density	=	2.56	(gm/cc)	viscosity	=	1.35	(log	10	poise)	(analysis	in	wt	%)
	G	=	-1.73111e+06	(J)	H	=	-1.21137e+06	(J)	S	=	298.16	(J/K)	V	=	39.17	(cc)	Cp	=	153.35	(J/K)
	SiO2	TiO2	Al2O3	Fe2O3	Cr2O3	FeO	MnO	MgO	NiO	CoO	CaO	Na2O	K2O	P2O5	H2O	CO2	SO3	Cl2O-1	F2O-1
	51.29	0.23	18	1.23	0	7.55	0.16	10.25	0	0	8.44	2.25	0.11	0	0.5	0	0	0	0
Total	solids	mass	=	0	(gm)	density	=	0	(gm/cc)
	G	=	0	(J)	H	=	0	(J)	S	=	0	(J/K)	V	=	0	(cc)	Cp	=	0	(J/K)
Viscosity	of	the	System:	1.35	(log	10	poise)
System	mass	=	100.12	(gm)	density	=	2.56	(gm/cc)
	G	=	-1.73111e+06	(J)	H	=	-1.21137e+06	(J)	S	=	298.16	(J/K)	V	=	39.17	(cc)	Cp	=	153.35	(J/K)
Oxygen	delta	moles	=	5.73541e-06	delta	grams	=	0.000183526
	G	=	-2.35	(J)	H	=	0.28	(J)	S	=	0	(J/K)	V	=	0.83	(cc)	Cp	=	0	(J/K)
**********----------**********
Title:	Dummy	Title
T	=	1460	(C)	P	=	0.1	(kbars)	log(10)	f	O2	=	-5.81	delta	HM	=	-5.53	NNO	=	-0.78	QFM	=	0	COH	=	2.44	IW	=	3.21
Constraint	Flags:	fO2	path	=	QFM
Liquid	mass	=	100.12	(gm)	density	=	2.56	(gm/cc)	viscosity	=	1.38	(log	10	poise)	(analysis	in	wt	%)
	G	=	-1.72813e+06	(J)	H	=	-1.2129e+06	(J)	S	=	297.28	(J/K)	V	=	39.14	(cc)	Cp	=	153.35	(J/K)
	SiO2	TiO2	Al2O3	Fe2O3	Cr2O3	FeO	MnO	MgO	NiO	CoO	CaO	Na2O	K2O	P2O5	H2O	CO2	SO3	Cl2O-1	F2O-1
	51.29	0.23	18	1.23	0	7.55	0.16	10.25	0	0	8.44	2.25	0.11	0	0.5	0	0	0	0
Total	solids	mass	=	0	(gm)	density	=	0	(gm/cc)
	G	=	0	(J)	H	=	0	(J)	S	=	0	(J/K)	V	=	0	(cc)	Cp	=	0	(J/K)
Viscosity	of	the	System:	1.38	(log	10	poise)
System	mass	=	100.12	(gm)	density	=	2.56	(gm/cc)
	G	=	-1.72813e+06	(J)	H	=	-1.2129e+06	(J)	S	=	297.28	(J/K)	V	=	39.14	(cc)	Cp	=	153.35	(J/K)
Oxygen	delta	moles	=	8.43857e-06	delta	grams	=	0.000270024
	G	=	-3.44	(J)	H	=	0.42	(J)	S	=	0	(J/K)	V	=	1.22	(cc)	Cp	=	0	(J/K)
**********----------**********
Title:	Dummy	Title
T	=	1450	(C)	P	=	0.1	(kbars)	log(10)	f	O2	=	-5.89	delta	HM	=	-5.53	NNO	=	-0.78	QFM	=	0	COH	=	2.44	IW	=	3.21
Constraint	Flags:	fO2	path	=	QFM
Liquid	mass	=	100.12	(gm)	density	=	2.56	(gm/cc)	viscosity	=	1.41	(log	10	poise)	(analysis	in	wt	%)
	G	=	-1.72516e+06	(J)	H	=	-1.21443e+06	(J)	S	=	296.39	(J/K)	V	=	39.11	(cc)	Cp	=	153.35	(J/K)
	SiO2	TiO2	Al2O3	Fe2O3	Cr2O3	FeO	MnO	MgO	NiO	CoO	CaO	Na2O	K2O	P2O5	H2O	CO2	SO3	Cl2O-1	F2O-1
	51.29	0.23	18	1.23	0	7.55	0.16	10.25	0	0	8.44	2.25	0.11	0	0.5	0	0	0	0
Total	solids	mass	=	0	(gm)	density	=	0	(gm/cc)
	G	=	0	(J)	H	=	0	(J)	S	=	0	(J/K)	V	=	0	(cc)	Cp	=	0	(J/K)
Viscosity	of	the	System:	1.41	(log	10	poise)
System	mass	=	100.12	(gm)	density	=	2.56	(gm/cc)
	G	=	-1.72516e+06	(J)	H	=	-1.21443e+06	(J)	S	=	296.39	(J/K)	V	=	39.11	(cc)	Cp	=	153.35	(J/K)
Oxygen	delta	moles	=	1.15536e-05	delta	grams	=	0.0003697
	G	=	-4.68	(J)	H	=	0.56	(J)	S	=	0	(J/K)	V	=	1.66	(cc)	Cp	=	0	(J/K)
**********----------**********
Title:	Dummy	Title
T	=	1440	(C)	P	=	0.1	(kbars)	log(10)	f	O2	=	-5.97	delta	HM	=	-5.53	NNO	=	-0.78	QFM	=	0	COH	=	2.43	IW	=	3.22
Constraint	Flags:	fO2	path	=	QFM
Liquid	mass	=	100.12	(gm)	density	=	2.56	(gm/cc)	viscosity	=	1.44	(log	10	poise)	(analysis	in	wt	%)
	G	=	-1.72221e+06	(J)	H	=	-1.21597e+06	(J)	S	=	295.5	(J/K)	V	=	39.08	(cc)	Cp	=	153.35	(J/K)
	SiO2	TiO2	Al2O3	Fe2O3	Cr2O3	FeO	MnO	MgO	NiO	CoO	CaO	Na2O	K2O	P2O5	H2O	CO2	SO3	Cl2O-1	F2O-1
	51.29	0.23	18	1.23	0	7.55	0.16	10.25	0	0	8.44	2.25	0.11	0	0.5	0	0	0	0
Total	solids	mass	=	0	(gm)	density	=	0	(gm/cc)
	G	=	0	(J)	H	=	0	(J)	S	=	0	(J/K)	V	=	0	(cc)	Cp	=	0	(J/K)
Viscosity	of	the	System:	1.44	(log	10	poise)
System	mass	=	100.12	(gm)	density	=	2.56	(gm/cc)
	G	=	-1.72221e+06	(J)	H	=	-1.21597e+06	(J)	S	=	295.5	(J/K)	V	=	39.08	(cc)	Cp	=	153.35	(J/K)
Oxygen	delta	moles	=	1.50907e-05	delta	grams	=	0.000482883
	G	=	-6.07	(J)	H	=	0.73	(J)	S	=	0	(J/K)	V	=	2.15	(cc)	Cp	=	0	(J/K)
**********----------**********
Title:	Dummy	Title
T	=	1430	(C)	P	=	0.1	(kbars)	log(10)	f	O2	=	-6.05	delta	HM	=	-5.53	NNO	=	-0.78	QFM	=	0	COH	=	2.42	IW	=	3.23
Constraint	Flags:	fO2	path	=	QFM
Liquid	mass	=	100.12	(gm)	density	=	2.56	(gm/cc)	viscosity	=	1.48	(log	10	poise)	(analysis	in	wt	%)
	G	=	-1.71926e+06	(J)	H	=	-1.2175e+06	(J)	S	=	294.6	(J/K)	V	=	39.05	(cc)	Cp	=	153.35	(J/K)
	SiO2	TiO2	Al2O3	Fe2O3	Cr2O3	FeO	MnO	MgO	NiO	CoO	CaO	Na2O	K2O	P2O5	H2O	CO2	SO3	Cl2O-1	F2O-1
	51.29	0.23	18	1.23	0	7.55	0.16	10.25	0	0	8.44	2.25	0.11	0	0.5	0	0	0	0
Total	solids	mass	=	0	(gm)	density	=	0	(gm/cc)
	G	=	0	(J)	H	=	0	(J)	S	=	0	(J/K)	V	=	0	(cc)	Cp	=	0	(J/K)
Viscosity	of	the	System:	1.48	(log	10	poise)
System	mass	=	100.12	(gm)	density	=	2.56	(gm/cc)
	G	=	-1.71926e+06	(J)	H	=	-1.2175e+06	(J)	S	=	294.6	(J/K)	V	=	39.05	(cc)	Cp	=	153.35	(J/K)
Oxygen	delta	moles	=	1.90605e-05	delta	grams	=	0.000609912
	G	=	-7.61	(J)	H	=	0.92	(J)	S	=	0.01	(J/K)	V	=	2.7	(cc)	Cp	=	0	(J/K)
**********----------**********
Title:	Dummy	Title
T	=	1420	(C)	P	=	0.1	(kbars)	log(10)	f	O2	=	-6.14	delta	HM	=	-5.53	NNO	=	-0.78	QFM	=	0	COH	=	2.41	IW	=	3.24
Constraint	Flags:	fO2	path	=	QFM
Liquid	mass	=	100.12	(gm)	density	=	2.57	(gm/cc)	viscosity	=	1.51	(log	10	poise)	(analysis	in	wt	%)
	G	=	-1.71632e+06	(J)	H	=	-1.21904e+06	(J)	S	=	293.7	(J/K)	V	=	39.02	(cc)	Cp	=	153.35	(J/K)
	SiO2	TiO2	Al2O3	Fe2O3	Cr2O3	FeO	MnO	MgO	NiO	CoO	CaO	Na2O	K2O	P2O5	H2O	CO2	SO3	Cl2O-1	F2O-1
	51.29	0.23	18	1.23	0	7.55	0.16	10.25	0	0	8.44	2.25	0.11	0	0.5	0	0	0	0
Total	solids	mass	=	0	(gm)	density	=	0	(gm/cc)
	G	=	0	(J)	H	=	0	(J)	S	=	0	(J/K)	V	=	0	(cc)	Cp	=	0	(J/K)
Viscosity	of	the	System:	1.51	(log	10	poise)
System	mass	=	100.12	(gm)	density	=	2.57	(gm/cc)
	G	=	-1.71632e+06	(J)	H	=	-1.21904e+06	(J)	S	=	293.7	(J/K)	V	=	39.02	(cc)	Cp	=	153.35	(J/K)
Oxygen	delta	moles	=	2.34741e-05	delta	grams	=	0.000751143
	G	=	-9.31	(J)	H	=	1.12	(J)	S	=	0.01	(J/K)	V	=	3.3	(cc)	Cp	=	0	(J/K)
**********----------**********
Title:	Dummy	Title
T	=	1410	(C)	P	=	0.1	(kbars)	log(10)	f	O2	=	-6.23	delta	HM	=	-5.54	NNO	=	-0.77	QFM	=	0	COH	=	2.41	IW	=	3.25
Constraint	Flags:	fO2	path	=	QFM
Liquid	mass	=	100.12	(gm)	density	=	2.57	(gm/cc)	viscosity	=	1.54	(log	10	poise)	(analysis	in	wt	%)
	G	=	-1.71339e+06	(J)	H	=	-1220576	(J)	S	=	292.79	(J/K)	V	=	38.99	(cc)	Cp	=	153.35	(J/K)
	SiO2	TiO2	Al2O3	Fe2O3	Cr2O3	FeO	MnO	MgO	NiO	CoO	CaO	Na2O	K2O	P2O5	H2O	CO2	SO3	Cl2O-1	F2O-1
	51.29	0.23	18	1.24	0	7.55	0.16	10.25	0	0	8.44	2.25	0.11	0	0.5	0	0	0	0
Total	solids	mass	=	0	(gm)	density	=	0	(gm/cc)
	G	=	0	(J)	H	=	0	(J)	S	=	0	(J/K)	V	=	0	(cc)	Cp	=	0	(J/K)
Viscosity	of	the	System:	1.54	(log	10	poise)
System	mass	=	100.12	(gm)	density	=	2.57	(gm/cc)
	G	=	-1.71339e+06	(J)	H	=	-1220576	(J)	S	=	292.79	(J/K)	V	=	38.99	(cc)	Cp	=	153.35	(J/K)
Oxygen	delta	moles	=	2.8343e-05	delta	grams	=	0.000906942
	G	=	-11.17	(J)	H	=	1.34	(J)	S	=	0.01	(J/K)	V	=	3.97	(cc)	Cp	=	0	(J/K)
**********----------**********
Title:	Dummy	Title
T	=	1400	(C)	P	=	0.1	(kbars)	log(10)	f	O2	=	-6.31	delta	HM	=	-5.54	NNO	=	-0.77	QFM	=	0	COH	=	2.4	IW	=	3.26
Constraint	Flags:	fO2	path	=	QFM
Liquid	mass	=	100.12	(gm)	density	=	2.57	(gm/cc)	viscosity	=	1.58	(log	10	poise)	(analysis	in	wt	%)
	G	=	-1.71047e+06	(J)	H	=	-1.22211e+06	(J)	S	=	291.88	(J/K)	V	=	38.96	(cc)	Cp	=	153.35	(J/K)
	SiO2	TiO2	Al2O3	Fe2O3	Cr2O3	FeO	MnO	MgO	NiO	CoO	CaO	Na2O	K2O	P2O5	H2O	CO2	SO3	Cl2O-1	F2O-1
	51.29	0.23	18	1.24	0	7.55	0.16	10.25	0	0	8.44	2.25	0.11	0	0.5	0	0	0	0
Total	solids	mass	=	0	(gm)	density	=	0	(gm/cc)
	G	=	0	(J)	H	=	0	(J)	S	=	0	(J/K)	V	=	0	(cc)	Cp	=	0	(J/K)
Viscosity	of	the	System:	1.58	(log	10	poise)
System	mass	=	100.12	(gm)	density	=	2.57	(gm/cc)
	G	=	-1.71047e+06	(J)	H	=	-1.22211e+06	(J)	S	=	291.88	(J/K)	V	=	38.96	(cc)	Cp	=	153.35	(J/K)
Oxygen	delta	moles	=	3.36791e-05	delta	grams	=	0.00107769
	G	=	-13.19	(J)	H	=	1.58	(J)	S	=	0.01	(J/K)	V	=	4.69	(cc)	Cp	=	0	(J/K)
**********----------**********
Title:	Dummy	Title
T	=	1390	(C)	P	=	0.1	(kbars)	log(10)	f	O2	=	-6.4	delta	HM	=	-5.54	NNO	=	-0.77	QFM	=	0	COH	=	2.39	IW	=	3.26
Constraint	Flags:	fO2	path	=	QFM
Liquid	mass	=	100.12	(gm)	density	=	2.57	(gm/cc)	viscosity	=	1.61	(log	10	poise)	(analysis	in	wt	%)
	G	=	-1.70756e+06	(J)	H	=	-1.22365e+06	(J)	S	=	290.96	(J/K)	V	=	38.93	(cc)	Cp	=	153.35	(J/K)
	SiO2	TiO2	Al2O3	Fe2O3	Cr2O3	FeO	MnO	MgO	NiO	CoO	CaO	Na2O	K2O	P2O5	H2O	CO2	SO3	Cl2O-1	F2O-1
	51.29	0.23	18	1.24	0	7.54	0.16	10.25	0	0	8.44	2.25	0.11	0	0.5	0	0	0	0
Total	solids	mass	=	0	(gm)	density	=	0	(gm/cc)
	G	=	0	(J)	H	=	0	(J)	S	=	0	(J/K)	V	=	0	(cc)	Cp	=	0	(J/K)
Viscosity	of	the	System:	1.61	(log	10	poise)
System	mass	=	100.12	(gm)	density	=	2.57	(gm/cc)
	G	=	-1.70756e+06	(J)	H	=	-1.22365e+06	(J)	S	=	290.96	(J/K)	V	=	38.93	(cc)	Cp	=	153.35	(J/K)
Oxygen	delta	moles	=	3.94948e-05	delta	grams	=	0.00126379
	G	=	-15.36	(J)	H	=	1.84	(J)	S	=	0.01	(J/K)	V	=	5.46	(cc)	Cp	=	0	(J/K)
**********----------**********
Title:	Dummy	Title
T	=	1380	(C)	P	=	0.1	(kbars)	log(10)	f	O2	=	-6.49	delta	HM	=	-5.54	NNO	=	-0.77	QFM	=	0	COH	=	2.38	IW	=	3.27
Constraint	Flags:	fO2	path	=	QFM
Liquid	mass	=	100.12	(gm)	density	=	2.57	(gm/cc)	viscosity	=	1.65	(log	10	poise)	(analysis	in	wt	%)
	G	=	-1.70466e+06	(J)	H	=	-1.22518e+06	(J)	S	=	290.04	(J/K)	V	=	38.91	(cc)	Cp	=	153.35	(J/K)
	SiO2	TiO2	Al2O3	Fe2O3	Cr2O3	FeO	MnO	MgO	NiO	CoO	CaO	Na2O	K2O	P2O5	H2O	CO2	SO3	Cl2O-1	F2O-1
	51.29	0.23	18	1.24	0	7.54	0.16	10.25	0	0	8.44	2.25	0.11	0	0.5	0	0	0	0
Total	solids	mass	=	0	(gm)	density	=	0	(gm/cc)
	G	=	0	(J)	H	=	0	(J)	S	=	0	(J/K)	V	=	0	(cc)	Cp	=	0	(J/K)
Viscosity	of	the	System:	1.65	(log	10	poise)
System	mass	=	100.12	(gm)	density	=	2.57	(gm/cc)
	G	=	-1.70466e+06	(J)	H	=	-1.22518e+06	(J)	S	=	290.04	(J/K)	V	=	38.91	(cc)	Cp	=	153.35	(J/K)
Oxygen	delta	moles	=	4.58031e-05	delta	grams	=	0.00146564
	G	=	-17.69	(J)	H	=	2.12	(J)	S	=	0.01	(J/K)	V	=	6.3	(cc)	Cp	=	0	(J/K)
**********----------**********
Title:	Dummy	Title
T	=	1370	(C)	P	=	0.1	(kbars)	log(10)	f	O2	=	-6.58	delta	HM	=	-5.55	NNO	=	-0.77	QFM	=	0	COH	=	2.38	IW	=	3.28
Constraint	Flags:	fO2	path	=	QFM
Liquid	mass	=	100.12	(gm)	density	=	2.58	(gm/cc)	viscosity	=	1.69	(log	10	poise)	(analysis	in	wt	%)
	G	=	-1.70177e+06	(J)	H	=	-1.22672e+06	(J)	S	=	289.11	(J/K)	V	=	38.88	(cc)	Cp	=	153.35	(J/K)
	SiO2	TiO2	Al2O3	Fe2O3	Cr2O3	FeO	MnO	MgO	NiO	CoO	CaO	Na2O	K2O	P2O5	H2O	CO2	SO3	Cl2O-1	F2O-1
	51.29	0.23	18	1.24	0	7.54	0.16	10.25	0	0	8.44	2.25	0.11	0	0.5	0	0	0	0
Total	solids	mass	=	0	(gm)	density	=	0	(gm/cc)
	G	=	0	(J)	H	=	0	(J)	S	=	0	(J/K)	V	=	0	(cc)	Cp	=	0	(J/K)
Viscosity	of	the	System:	1.69	(log	10	poise)
System	mass	=	100.12	(gm)	density	=	2.58	(gm/cc)
	G	=	-1.70177e+06	(J)	H	=	-1.22672e+06	(J)	S	=	289.11	(J/K)	V	=	38.88	(cc)	Cp	=	153.35	(J/K)
Oxygen	delta	moles	=	5.26172e-05	delta	grams	=	0.00168369
	G	=	-20.19	(J)	H	=	2.41	(J)	S	=	0.01	(J/K)	V	=	7.19	(cc)	Cp	=	0	(J/K)
**********----------**********
Title:	Dummy	Title
T	=	1360	(C)	P	=	0.1	(kbars)	log(10)	f	O2	=	-6.67	delta	HM	=	-5.55	NNO	=	-0.76	QFM	=	0	COH	=	2.37	IW	=	3.29
Constraint	Flags:	fO2	path	=	QFM
Liquid	mass	=	100.12	(gm)	density	=	2.58	(gm/cc)	viscosity	=	1.72	(log	10	poise)	(analysis	in	wt	%)
	G	=	-1.69888e+06	(J)	H	=	-1.22826e+06	(J)	S	=	288.17	(J/K)	V	=	38.85	(cc)	Cp	=	153.34	(J/K)
	SiO2	TiO2	Al2O3	Fe2O3	Cr2O3	FeO	MnO	MgO	NiO	CoO	CaO	Na2O	K2O	P2O5	H2O	CO2	SO3	Cl2O-1	F2O-1
	51.29	0.23	18	1.25	0	7.54	0.16	10.25	0	0	8.44	2.25	0.11	0	0.5	0	0	0	0
Total	solids	mass	=	0	(gm)	density	=	0	(gm/cc)
	G	=	0	(J)	H	=	0	(J)	S	=	0	(J/K)	V	=	0	(cc)	Cp	=	0	(J/K)
Viscosity	of	the	System:	1.72	(log	10	poise)
System	mass	=	100.12	(gm)	density	=	2.58	(gm/cc)
	G	=	-1.69888e+06	(J)	H	=	-1.22826e+06	(J)	S	=	288.17	(J/K)	V	=	38.85	(cc)	Cp	=	153.34	(J/K)
Oxygen	delta	moles	=	5.99513e-05	delta	grams	=	0.00191837
	G	=	-22.84	(J)	H	=	2.73	(J)	S	=	0.02	(J/K)	V	=	8.14	(cc)	Cp	=	0	(J/K)
**********----------**********
Title:	Dummy	Title
T	=	1350	(C)	P	=	0.1	(kbars)	log(10)	f	O2	=	-6.76	delta	HM	=	-5.55	NNO	=	-0.76	QFM	=	0	COH	=	2.36	IW	=	3.3
Constraint	Flags:	fO2	path	=	QFM
Liquid	mass	=	100.13	(gm)	density	=	2.58	(gm/cc)	viscosity	=	1.76	(log	10	poise)	(analysis	in	wt	%)
	G	=	-1.69601e+06	(J)	H	=	-1.22979e+06	(J)	S	=	287.23	(J/K)	V	=	38.82	(cc)	Cp	=	153.34	(J/K)
	SiO2	TiO2	Al2O3	Fe2O3	Cr2O3	FeO	MnO	MgO	NiO	CoO	CaO	Na2O	K2O	P2O5	H2O	CO2	SO3	Cl2O-1	F2O-1
	51.29	0.23	18	1.25	0	7.54	0.16	10.25	0	0	8.44	2.25	0.11	0	0.5	0	0	0	0
Total	solids	mass	=	0	(gm)	density	=	0	(gm/cc)
	G	=	0	(J)	H	=	0	(J)	S	=	0	(J/K)	V	=	0	(cc)	Cp	=	0	(J/K)
Viscosity	of	the	System:	1.76	(log	10	poise)
System	mass	=	100.13	(gm)	density	=	2.58	(gm/cc)
	G	=	-1.69601e+06	(J)	H	=	-1.22979e+06	(J)	S	=	287.23	(J/K)	V	=	38.82	(cc)	Cp	=	153.34	(J/K)
Oxygen	delta	moles	=	6.78198e-05	delta	grams	=	0.00217015
	G	=	-25.67	(J)	H	=	3.06	(J)	S	=	0.02	(J/K)	V	=	9.15	(cc)	Cp	=	0	(J/K)
**********----------**********
Title:	Dummy	Title
T	=	1340	(C)	P	=	0.1	(kbars)	log(10)	f	O2	=	-6.85	delta	HM	=	-5.55	NNO	=	-0.76	QFM	=	0	COH	=	2.35	IW	=	3.31
Constraint	Flags:	fO2	path	=	QFM
Liquid	mass	=	100.13	(gm)	density	=	2.58	(gm/cc)	viscosity	=	1.8	(log	10	poise)	(analysis	in	wt	%)
	G	=	-1.69315e+06	(J)	H	=	-1.23133e+06	(J)	S	=	286.28	(J/K)	V	=	38.79	(cc)	Cp	=	153.34	(J/K)
	SiO2	TiO2	Al2O3	Fe2O3	Cr2O3	FeO	MnO	MgO	NiO	CoO	CaO	Na2O	K2O	P2O5	H2O	CO2	SO3	Cl2O-1	F2O-1
	51.29	0.23	18	1.25	0	7.53	0.16	10.25	0	0	8.44	2.25	0.11	0	0.5	0	0	0	0
Total	solids	mass	=	0	(gm)	density	=	0	(gm/cc)
	G	=	0	(J)	H	=	0	(J)	S	=	0	(J/K)	V	=	0	(cc)	Cp	=	0	(J/K)
Viscosity	of	the	System:	1.8	(log	10	poise)
System	mass	=	100.13	(gm)	density	=	2.58	(gm/cc)
	G	=	-1.69315e+06	(J)	H	=	-1.23133e+06	(J)	S	=	286.28	(J/K)	V	=	38.79	(cc)	Cp	=	153.34	(J/K)
Oxygen	delta	moles	=	7.62378e-05	delta	grams	=	0.00243952
	G	=	-28.65	(J)	H	=	3.41	(J)	S	=	0.02	(J/K)	V	=	10.23	(cc)	Cp	=	0	(J/K)
**********----------**********
Title:	Dummy	Title
T	=	1330	(C)	P	=	0.1	(kbars)	log(10)	f	O2	=	-6.95	delta	HM	=	-5.55	NNO	=	-0.76	QFM	=	0	COH	=	2.34	IW	=	3.32
Constraint	Flags:	fO2	path	=	QFM
Liquid	mass	=	100.13	(gm)	density	=	2.58	(gm/cc)	viscosity	=	1.83	(log	10	poise)	(analysis	in	wt	%)
	G	=	-1.6903e+06	(J)	H	=	-1.23287e+06	(J)	S	=	285.33	(J/K)	V	=	38.76	(cc)	Cp	=	153.34	(J/K)
	SiO2	TiO2	Al2O3	Fe2O3	Cr2O3	FeO	MnO	MgO	NiO	CoO	CaO	Na2O	K2O	P2O5	H2O	CO2	SO3	Cl2O-1	F2O-1
	51.29	0.23	18	1.25	0	7.53	0.16	10.25	0	0	8.44	2.25	0.11	0	0.5	0	0	0	0
Total	solids	mass	=	0	(gm)	density	=	0	(gm/cc)
	G	=	0	(J)	H	=	0	(J)	S	=	0	(J/K)	V	=	0	(cc)	Cp	=	0	(J/K)
Viscosity	of	the	System:	1.83	(log	10	poise)
System	mass	=	100.13	(gm)	density	=	2.58	(gm/cc)
	G	=	-1.6903e+06	(J)	H	=	-1.23287e+06	(J)	S	=	285.33	(J/K)	V	=	38.76	(cc)	Cp	=	153.34	(J/K)
Oxygen	delta	moles	=	8.52211e-05	delta	grams	=	0.00272697
	G	=	-31.81	(J)	H	=	3.78	(J)	S	=	0.02	(J/K)	V	=	11.36	(cc)	Cp	=	0	(J/K)
**********----------**********
Title:	Dummy	Title
T	=	1320	(C)	P	=	0.1	(kbars)	log(10)	f	O2	=	-7.05	delta	HM	=	-5.56	NNO	=	-0.76	QFM	=	0	COH	=	2.34	IW	=	3.33
Constraint	Flags:	fO2	path	=	QFM
Liquid	mass	=	100.13	(gm)	density	=	2.59	(gm/cc)	viscosity	=	1.87	(log	10	poise)	(analysis	in	wt	%)
	G	=	-1.68745e+06	(J)	H	=	-1.23441e+06	(J)	S	=	284.37	(J/K)	V	=	38.73	(cc)	Cp	=	153.34	(J/K)
	SiO2	TiO2	Al2O3	Fe2O3	Cr2O3	FeO	MnO	MgO	NiO	CoO	CaO	Na2O	K2O	P2O5	H2O	CO2	SO3	Cl2O-1	F2O-1
	51.29	0.23	18	1.26	0	7.53	0.16	10.25	0	0	8.44	2.25	0.11	0	0.5	0	0	0	0
Total	solids	mass	=	0	(gm)	density	=	0	(gm/cc)
	G	=	0	(J)	H	=	0	(J)	S	=	0	(J/K)	V	=	0	(cc)	Cp	=	0	(J/K)
Viscosity	of	the	System:	1.87	(log	10	poise)
System	mass	=	100.13	(gm)	density	=	2.59	(gm/cc)
	G	=	-1.68745e+06	(J)	H	=	-1.23441e+06	(J)	S	=	284.37	(J/K)	V	=	38.73	(cc)	Cp	=	153.34	(J/K)
Oxygen	delta	moles	=	9.4786e-05	delta	grams	=	0.00303304
	G	=	-35.13	(J)	H	=	4.17	(J)	S	=	0.02	(J/K)	V	=	12.56	(cc)	Cp	=	0	(J/K)
**********----------**********
Title:	Dummy	Title
T	=	1310	(C)	P	=	0.1	(kbars)	log(10)	f	O2	=	-7.14	delta	HM	=	-5.56	NNO	=	-0.75	QFM	=	0	COH	=	2.33	IW	=	3.34
Constraint	Flags:	fO2	path	=	QFM
Liquid	mass	=	100.13	(gm)	density	=	2.59	(gm/cc)	viscosity	=	1.91	(log	10	poise)	(analysis	in	wt	%)
	G	=	-1.68462e+06	(J)	H	=	-1.23595e+06	(J)	S	=	283.41	(J/K)	V	=	38.7	(cc)	Cp	=	153.34	(J/K)
	SiO2	TiO2	Al2O3	Fe2O3	Cr2O3	FeO	MnO	MgO	NiO	CoO	CaO	Na2O	K2O	P2O5	H2O	CO2	SO3	Cl2O-1	F2O-1
	51.29	0.23	18	1.26	0	7.53	0.16	10.25	0	0	8.44	2.25	0.11	0	0.5	0	0	0	0
Total	solids	mass	=	0	(gm)	density	=	0	(gm/cc)
	G	=	0	(J)	H	=	0	(J)	S	=	0	(J/K)	V	=	0	(cc)	Cp	=	0	(J/K)
Viscosity	of	the	System:	1.91	(log	10	poise)
System	mass	=	100.13	(gm)	density	=	2.59	(gm/cc)
	G	=	-1.68462e+06	(J)	H	=	-1.23595e+06	(J)	S	=	283.41	(J/K)	V	=	38.7	(cc)	Cp	=	153.34	(J/K)
Oxygen	delta	moles	=	0.00010495	delta	grams	=	0.00335827
	G	=	-38.62	(J)	H	=	4.58	(J)	S	=	0.03	(J/K)	V	=	13.81	(cc)	Cp	=	0	(J/K)
**********----------**********
Title:	Dummy	Title
T	=	1300	(C)	P	=	0.1	(kbars)	log(10)	f	O2	=	-7.24	delta	HM	=	-5.56	NNO	=	-0.75	QFM	=	0	COH	=	2.32	IW	=	3.35
Constraint	Flags:	fO2	path	=	QFM
Liquid	mass	=	100.13	(gm)	density	=	2.59	(gm/cc)	viscosity	=	1.95	(log	10	poise)	(analysis	in	wt	%)
	G	=	-1.6818e+06	(J)	H	=	-1.23748e+06	(J)	S	=	282.44	(J/K)	V	=	38.67	(cc)	Cp	=	153.34	(J/K)
	SiO2	TiO2	Al2O3	Fe2O3	Cr2O3	FeO	MnO	MgO	NiO	CoO	CaO	Na2O	K2O	P2O5	H2O	CO2	SO3	Cl2O-1	F2O-1
	51.29	0.23	18	1.26	0	7.52	0.16	10.25	0	0	8.44	2.25	0.11	0	0.5	0	0	0	0
Total	solids	mass	=	0	(gm)	density	=	0	(gm/cc)
	G	=	0	(J)	H	=	0	(J)	S	=	0	(J/K)	V	=	0	(cc)	Cp	=	0	(J/K)
Viscosity	of	the	System:	1.95	(log	10	poise)
System	mass	=	100.13	(gm)	density	=	2.59	(gm/cc)
	G	=	-1.6818e+06	(J)	H	=	-1.23748e+06	(J)	S	=	282.44	(J/K)	V	=	38.67	(cc)	Cp	=	153.34	(J/K)
Oxygen	delta	moles	=	0.00011573	delta	grams	=	0.00370322
	G	=	-42.29	(J)	H	=	5.01	(J)	S	=	0.03	(J/K)	V	=	15.14	(cc)	Cp	=	0	(J/K)
**********----------**********
Title:	Dummy	Title
T	=	1290	(C)	P	=	0.1	(kbars)	log(10)	f	O2	=	-7.34	delta	HM	=	-5.56	NNO	=	-0.75	QFM	=	0	COH	=	2.31	IW	=	3.36
Constraint	Flags:	fO2	path	=	QFM
Liquid	mass	=	100.13	(gm)	density	=	2.59	(gm/cc)	viscosity	=	1.99	(log	10	poise)	(analysis	in	wt	%)
	G	=	-1.67898e+06	(J)	H	=	-1.23902e+06	(J)	S	=	281.46	(J/K)	V	=	38.64	(cc)	Cp	=	153.35	(J/K)
	SiO2	TiO2	Al2O3	Fe2O3	Cr2O3	FeO	MnO	MgO	NiO	CoO	CaO	Na2O	K2O	P2O5	H2O	CO2	SO3	Cl2O-1	F2O-1
	51.28	0.23	18	1.27	0	7.52	0.16	10.25	0	0	8.44	2.25	0.11	0	0.5	0	0	0	0
Total	solids	mass	=	0	(gm)	density	=	0	(gm/cc)
	G	=	0	(J)	H	=	0	(J)	S	=	0	(J/K)	V	=	0	(cc)	Cp	=	0	(J/K)
Viscosity	of	the	System:	1.99	(log	10	poise)
System	mass	=	100.13	(gm)	density	=	2.59	(gm/cc)
	G	=	-1.67898e+06	(J)	H	=	-1.23902e+06	(J)	S	=	281.46	(J/K)	V	=	38.64	(cc)	Cp	=	153.35	(J/K)
Oxygen	delta	moles	=	0.000127146	delta	grams	=	0.00406851
	G	=	-46.13	(J)	H	=	5.45	(J)	S	=	0.03	(J/K)	V	=	16.52	(cc)	Cp	=	0	(J/K)
**********----------**********
Title:	Dummy	Title
T	=	1280	(C)	P	=	0.1	(kbars)	log(10)	f	O2	=	-7.44	delta	HM	=	-5.57	NNO	=	-0.75	QFM	=	0	COH	=	2.3	IW	=	3.37
Constraint	Flags:	fO2	path	=	QFM
Liquid	mass	=	100.13	(gm)	density	=	2.59	(gm/cc)	viscosity	=	2.03	(log	10	poise)	(analysis	in	wt	%)
	G	=	-1.67618e+06	(J)	H	=	-1.24056e+06	(J)	S	=	280.47	(J/K)	V	=	38.61	(cc)	Cp	=	153.35	(J/K)
	SiO2	TiO2	Al2O3	Fe2O3	Cr2O3	FeO	MnO	MgO	NiO	CoO	CaO	Na2O	K2O	P2O5	H2O	CO2	SO3	Cl2O-1	F2O-1
	51.28	0.23	18	1.27	0	7.52	0.16	10.25	0	0	8.44	2.25	0.11	0	0.5	0	0	0	0
Total	solids	mass	=	0	(gm)	density	=	0	(gm/cc)
	G	=	0	(J)	H	=	0	(J)	S	=	0	(J/K)	V	=	0	(cc)	Cp	=	0	(J/K)
Viscosity	of	the	System:	2.03	(log	10	poise)
System	mass	=	100.13	(gm)	density	=	2.59	(gm/cc)
	G	=	-1.67618e+06	(J)	H	=	-1.24056e+06	(J)	S	=	280.47	(J/K)	V	=	38.61	(cc)	Cp	=	153.35	(J/K)
Oxygen	delta	moles	=	0.000139216	delta	grams	=	0.00445473
	G	=	-50.15	(J)	H	=	5.92	(J)	S	=	0.04	(J/K)	V	=	17.98	(cc)	Cp	=	0.01	(J/K)
**********----------**********
Title:	Dummy	Title
T	=	1270	(C)	P	=	0.1	(kbars)	log(10)	f	O2	=	-7.54	delta	HM	=	-5.57	NNO	=	-0.75	QFM	=	0	COH	=	2.29	IW	=	3.38
Constraint	Flags:	fO2	path	=	QFM
Liquid	mass	=	100.13	(gm)	density	=	2.6	(gm/cc)	viscosity	=	2.07	(log	10	poise)	(analysis	in	wt	%)
	G	=	-1.67339e+06	(J)	H	=	-1.2421e+06	(J)	S	=	279.49	(J/K)	V	=	38.58	(cc)	Cp	=	153.35	(J/K)
	SiO2	TiO2	Al2O3	Fe2O3	Cr2O3	FeO	MnO	MgO	NiO	CoO	CaO	Na2O	K2O	P2O5	H2O	CO2	SO3	Cl2O-1	F2O-1
	51.28	0.23	18	1.27	0	7.51	0.16	10.25	0	0	8.44	2.25	0.11	0	0.5	0	0	0	0
Total	solids	mass	=	0	(gm)	density	=	0	(gm/cc)
	G	=	0	(J)	H	=	0	(J)	S	=	0	(J/K)	V	=	0	(cc)	Cp	=	0	(J/K)
Viscosity	of	the	System:	2.07	(log	10	poise)
System	mass	=	100.13	(gm)	density	=	2.6	(gm/cc)
	G	=	-1.67339e+06	(J)	H	=	-1.2421e+06	(J)	S	=	279.49	(J/K)	V	=	38.58	(cc)	Cp	=	153.35	(J/K)
Oxygen	delta	moles	=	0.00015196	delta	grams	=	0.00486255
	G	=	-54.35	(J)	H	=	6.41	(J)	S	=	0.04	(J/K)	V	=	19.5	(cc)	Cp	=	0.01	(J/K)
**********----------**********
Title:	Dummy	Title
T	=	1260	(C)	P	=	0.1	(kbars)	log(10)	f	O2	=	-7.65	delta	HM	=	-5.57	NNO	=	-0.74	QFM	=	0	COH	=	2.28	IW	=	3.39
Constraint	Flags:	fO2	path	=	QFM
Liquid	mass	=	99.28	(gm)	density	=	2.59	(gm/cc)	viscosity	=	2.14	(log	10	poise)	(analysis	in	wt	%)
	G	=	-1.65665e+06	(J)	H	=	-1.23334e+06	(J)	S	=	276.11	(J/K)	V	=	38.27	(cc)	Cp	=	151.82	(J/K)
	SiO2	TiO2	Al2O3	Fe2O3	Cr2O3	FeO	MnO	MgO	NiO	CoO	CaO	Na2O	K2O	P2O5	H2O	CO2	SO3	Cl2O-1	F2O-1
	51.38	0.23	18.15	1.28	0	7.48	0.16	9.93	0	0	8.51	2.27	0.11	0	0.5	0	0	0	0
olivine	mass	=	0.85	(gm)	density	=	3.22	(gm/cc)	(analysis	in	mole	%)
	(Ca0.00Mg0.87Fe''0.13Mn0.00Co0.00Ni0.00)2SiO4
	G	=	-13936.4	(J)	H	=	-10690.8	(J)	S	=	2.12	(J/K)	V	=	0.26	(cc)	Cp	=	1.08	(J/K)
	tephroite	fayalite	co-olivine	ni-olivine	monticellite	forsterite
	0.23	12.77	0	0	0.78	86.22
Total	solids	mass	=	0.85	(gm)	density	=	3.22	(gm/cc)
	G	=	-13936.4	(J)	H	=	-10690.8	(J)	S	=	2.12	(J/K)	V	=	0.26	(cc)	Cp	=	1.08	(J/K)
Viscosity	of	the	System:	2.15	(log	10	poise)
System	mass	=	100.13	(gm)	density	=	2.6	(gm/cc)
	G	=	-1.67058e+06	(J)	H	=	-1.24403e+06	(J)	S	=	278.22	(J/K)	V	=	38.53	(cc)	Cp	=	152.9	(J/K)
Oxygen	delta	moles	=	0.000124262	delta	grams	=	0.00397623
	G	=	-44.12	(J)	H	=	5.19	(J)	S	=	0.03	(J/K)	V	=	15.84	(cc)	Cp	=	0	(J/K)
**********----------**********
Title:	Dummy	Title
T	=	1250	(C)	P	=	0.1	(kbars)	log(10)	f	O2	=	-7.75	delta	HM	=	-5.57	NNO	=	-0.74	QFM	=	0	COH	=	2.27	IW	=	3.4
Constraint	Flags:	fO2	path	=	QFM
Liquid	mass	=	98.24	(gm)	density	=	2.59	(gm/cc)	viscosity	=	2.22	(log	10	poise)	(analysis	in	wt	%)
	G	=	-1.63698e+06	(J)	H	=	-1.22235e+06	(J)	S	=	272.22	(J/K)	V	=	37.89	(cc)	Cp	=	149.96	(J/K)
	SiO2	TiO2	Al2O3	Fe2O3	Cr2O3	FeO	MnO	MgO	NiO	CoO	CaO	Na2O	K2O	P2O5	H2O	CO2	SO3	Cl2O-1	F2O-1
	51.5	0.23	18.34	1.28	0	7.43	0.16	9.55	0	0	8.6	2.29	0.11	0	0.51	0	0	0	0
olivine	mass	=	1.89	(gm)	density	=	3.23	(gm/cc)	(analysis	in	mole	%)
	(Ca0.00Mg0.87Fe''0.13Mn0.00Co0.00Ni0.00)2SiO4
	G	=	-30804.2	(J)	H	=	-23674.5	(J)	S	=	4.68	(J/K)	V	=	0.58	(cc)	Cp	=	2.39	(J/K)
	tephroite	fayalite	co-olivine	ni-olivine	monticellite	forsterite
	0.23	13.18	0	0	0.8	85.79
Total	solids	mass	=	1.89	(gm)	density	=	3.23	(gm/cc)
	G	=	-30804.2	(J)	H	=	-23674.5	(J)	S	=	4.68	(J/K)	V	=	0.58	(cc)	Cp	=	2.39	(J/K)
Viscosity	of	the	System:	2.25	(log	10	poise)
System	mass	=	100.13	(gm)	density	=	2.6	(gm/cc)
	G	=	-1.66778e+06	(J)	H	=	-1.24602e+06	(J)	S	=	276.9	(J/K)	V	=	38.48	(cc)	Cp	=	152.35	(J/K)
Oxygen	delta	moles	=	8.50116e-05	delta	grams	=	0.00272027
	G	=	-29.96	(J)	H	=	3.52	(J)	S	=	0.02	(J/K)	V	=	10.77	(cc)	Cp	=	0	(J/K)
**********----------**********
Title:	Dummy	Title
T	=	1240	(C)	P	=	0.1	(kbars)	log(10)	f	O2	=	-7.86	delta	HM	=	-5.58	NNO	=	-0.74	QFM	=	0	COH	=	2.27	IW	=	3.41
Constraint	Flags:	fO2	path	=	QFM
Liquid	mass	=	97.23	(gm)	density	=	2.59	(gm/cc)	viscosity	=	2.3	(log	10	poise)	(analysis	in	wt	%)
	G	=	-1.61798e+06	(J)	H	=	-1.21179e+06	(J)	S	=	268.44	(J/K)	V	=	37.53	(cc)	Cp	=	148.16	(J/K)
	SiO2	TiO2	Al2O3	Fe2O3	Cr2O3	FeO	MnO	MgO	NiO	CoO	CaO	Na2O	K2O	P2O5	H2O	CO2	SO3	Cl2O-1	F2O-1
	51.62	0.24	18.53	1.28	0	7.38	0.16	9.18	0	0	8.68	2.31	0.11	0	0.51	0	0	0	0
olivine	mass	=	2.89	(gm)	density	=	3.23	(gm/cc)	(analysis	in	mole	%)
	(Ca0.00Mg0.86Fe''0.14Mn0.00Co0.00Ni0.00)2SiO4
	G	=	-47016.5	(J)	H	=	-36201.6	(J)	S	=	7.15	(J/K)	V	=	0.89	(cc)	Cp	=	3.65	(J/K)
	tephroite	fayalite	co-olivine	ni-olivine	monticellite	forsterite
	0.24	13.59	0	0	0.82	85.35
Total	solids	mass	=	2.89	(gm)	density	=	3.23	(gm/cc)
	G	=	-47016.5	(J)	H	=	-36201.6	(J)	S	=	7.15	(J/K)	V	=	0.89	(cc)	Cp	=	3.65	(J/K)
Viscosity	of	the	System:	2.35	(log	10	poise)
System	mass	=	100.12	(gm)	density	=	2.61	(gm/cc)
	G	=	-1.665e+06	(J)	H	=	-1.24799e+06	(J)	S	=	275.59	(J/K)	V	=	38.42	(cc)	Cp	=	151.82	(J/K)
Oxygen	delta	moles	=	4.43933e-05	delta	grams	=	0.00142053
	G	=	-15.53	(J)	H	=	1.82	(J)	S	=	0.01	(J/K)	V	=	5.59	(cc)	Cp	=	0	(J/K)
**********----------**********
Title:	Dummy	Title
T	=	1230	(C)	P	=	0.1	(kbars)	log(10)	f	O2	=	-7.96	delta	HM	=	-5.58	NNO	=	-0.74	QFM	=	0	COH	=	2.26	IW	=	3.42
Constraint	Flags:	fO2	path	=	QFM
Liquid	mass	=	96.25	(gm)	density	=	2.59	(gm/cc)	viscosity	=	2.39	(log	10	poise)	(analysis	in	wt	%)
	G	=	-1.59962e+06	(J)	H	=	-1.20165e+06	(J)	S	=	264.76	(J/K)	V	=	37.18	(cc)	Cp	=	146.43	(J/K)
	SiO2	TiO2	Al2O3	Fe2O3	Cr2O3	FeO	MnO	MgO	NiO	CoO	CaO	Na2O	K2O	P2O5	H2O	CO2	SO3	Cl2O-1	F2O-1
	51.74	0.24	18.72	1.28	0	7.32	0.16	8.81	0	0	8.77	2.34	0.11	0	0.52	0	0	0	0
olivine	mass	=	3.87	(gm)	density	=	3.24	(gm/cc)	(analysis	in	mole	%)
	(Ca0.00Mg0.86Fe''0.14Mn0.00Co0.00Ni0.00)2SiO4
	G	=	-62605.6	(J)	H	=	-48294	(J)	S	=	9.52	(J/K)	V	=	1.19	(cc)	Cp	=	4.87	(J/K)
	tephroite	fayalite	co-olivine	ni-olivine	monticellite	forsterite
	0.24	14.02	0	0	0.83	84.9
Total	solids	mass	=	3.87	(gm)	density	=	3.24	(gm/cc)
	G	=	-62605.6	(J)	H	=	-48294	(J)	S	=	9.52	(J/K)	V	=	1.19	(cc)	Cp	=	4.87	(J/K)
Viscosity	of	the	System:	2.44	(log	10	poise)
System	mass	=	100.12	(gm)	density	=	2.61	(gm/cc)
	G	=	-1.66222e+06	(J)	H	=	-1.24994e+06	(J)	S	=	274.28	(J/K)	V	=	38.37	(cc)	Cp	=	151.3	(J/K)
Oxygen	delta	moles	=	2.30411e-06	delta	grams	=	7.37288e-05
	G	=	-0.8	(J)	H	=	0.09	(J)	S	=	0	(J/K)	V	=	0.29	(cc)	Cp	=	0	(J/K)
**********----------**********
Title:	Dummy	Title
T	=	1220	(C)	P	=	0.1	(kbars)	log(10)	f	O2	=	-8.07	delta	HM	=	-5.58	NNO	=	-0.74	QFM	=	0	COH	=	2.25	IW	=	3.43
Constraint	Flags:	fO2	path	=	QFM
Liquid	mass	=	95.31	(gm)	density	=	2.59	(gm/cc)	viscosity	=	2.47	(log	10	poise)	(analysis	in	wt	%)
	G	=	-1.58186e+06	(J)	H	=	-1.19189e+06	(J)	S	=	261.18	(J/K)	V	=	36.84	(cc)	Cp	=	144.76	(J/K)
	SiO2	TiO2	Al2O3	Fe2O3	Cr2O3	FeO	MnO	MgO	NiO	CoO	CaO	Na2O	K2O	P2O5	H2O	CO2	SO3	Cl2O-1	F2O-1
	51.86	0.24	18.91	1.27	0	7.25	0.16	8.46	0	0	8.85	2.36	0.12	0	0.52	0	0	0	0
olivine	mass	=	4.82	(gm)	density	=	3.25	(gm/cc)	(analysis	in	mole	%)
	(Ca0.00Mg0.85Fe''0.14Mn0.00Co0.00Ni0.00)2SiO4
	G	=	-77601.9	(J)	H	=	-59972.3	(J)	S	=	11.81	(J/K)	V	=	1.48	(cc)	Cp	=	6.05	(J/K)
	tephroite	fayalite	co-olivine	ni-olivine	monticellite	forsterite
	0.25	14.46	0	0	0.85	84.44
Total	solids	mass	=	4.82	(gm)	density	=	3.25	(gm/cc)
	G	=	-77601.9	(J)	H	=	-59972.3	(J)	S	=	11.81	(J/K)	V	=	1.48	(cc)	Cp	=	6.05	(J/K)
Viscosity	of	the	System:	2.54	(log	10	poise)
System	mass	=	100.12	(gm)	density	=	2.61	(gm/cc)
	G	=	-1.65946e+06	(J)	H	=	-1.25186e+06	(J)	S	=	272.98	(J/K)	V	=	38.32	(cc)	Cp	=	150.81	(J/K)
Oxygen	delta	moles	=	-4.13625e-05	delta	grams	=	-0.00132355
	G	=	14.26	(J)	H	=	-1.67	(J)	S	=	-0.01	(J/K)	V	=	-5.13	(cc)	Cp	=	0	(J/K)
**********----------**********
Title:	Dummy	Title
T	=	1210	(C)	P	=	0.1	(kbars)	log(10)	f	O2	=	-8.18	delta	HM	=	-5.58	NNO	=	-0.73	QFM	=	0	COH	=	2.24	IW	=	3.44
Constraint	Flags:	fO2	path	=	QFM
Liquid	mass	=	94.38	(gm)	density	=	2.59	(gm/cc)	viscosity	=	2.56	(log	10	poise)	(analysis	in	wt	%)
	G	=	-1.56468e+06	(J)	H	=	-1.1825e+06	(J)	S	=	257.68	(J/K)	V	=	36.51	(cc)	Cp	=	143.14	(J/K)
	SiO2	TiO2	Al2O3	Fe2O3	Cr2O3	FeO	MnO	MgO	NiO	CoO	CaO	Na2O	K2O	P2O5	H2O	CO2	SO3	Cl2O-1	F2O-1
	51.98	0.24	19.09	1.27	0	7.18	0.15	8.12	0	0	8.93	2.38	0.12	0	0.53	0	0	0	0
olivine	mass	=	5.74	(gm)	density	=	3.25	(gm/cc)	(analysis	in	mole	%)
	(Ca0.00Mg0.85Fe''0.15Mn0.00Co0.00Ni0.00)2SiO4
	G	=	-92033.9	(J)	H	=	-71255.8	(J)	S	=	14.01	(J/K)	V	=	1.76	(cc)	Cp	=	7.19	(J/K)
	tephroite	fayalite	co-olivine	ni-olivine	monticellite	forsterite
	0.26	14.9	0	0	0.87	83.97
Total	solids	mass	=	5.74	(gm)	density	=	3.25	(gm/cc)
	G	=	-92033.9	(J)	H	=	-71255.8	(J)	S	=	14.01	(J/K)	V	=	1.76	(cc)	Cp	=	7.19	(J/K)
Viscosity	of	the	System:	2.64	(log	10	poise)
System	mass	=	100.12	(gm)	density	=	2.62	(gm/cc)
	G	=	-1.65671e+06	(J)	H	=	-1.25376e+06	(J)	S	=	271.69	(J/K)	V	=	38.27	(cc)	Cp	=	150.33	(J/K)
Oxygen	delta	moles	=	-8.67164e-05	delta	grams	=	-0.00277482
	G	=	29.67	(J)	H	=	-3.47	(J)	S	=	-0.02	(J/K)	V	=	-10.69	(cc)	Cp	=	0	(J/K)
**********----------**********
Title:	Dummy	Title
T	=	1200	(C)	P	=	0.1	(kbars)	log(10)	f	O2	=	-8.29	delta	HM	=	-5.59	NNO	=	-0.73	QFM	=	0	COH	=	2.23	IW	=	3.45
Constraint	Flags:	fO2	path	=	QFM
Liquid	mass	=	93.48	(gm)	density	=	2.58	(gm/cc)	viscosity	=	2.64	(log	10	poise)	(analysis	in	wt	%)
	G	=	-1.54805e+06	(J)	H	=	-1.17344e+06	(J)	S	=	254.29	(J/K)	V	=	36.19	(cc)	Cp	=	137.7	(J/K)
	SiO2	TiO2	Al2O3	Fe2O3	Cr2O3	FeO	MnO	MgO	NiO	CoO	CaO	Na2O	K2O	P2O5	H2O	CO2	SO3	Cl2O-1	F2O-1
	52.1	0.25	19.28	1.27	0	7.09	0.15	7.79	0	0	9.02	2.41	0.12	0	0.53	0	0	0	0
olivine	mass	=	6.63	(gm)	density	=	3.26	(gm/cc)	(analysis	in	mole	%)
	(Ca0.00Mg0.84Fe''0.15Mn0.00Co0.00Ni0.00)2SiO4
	G	=	-105928	(J)	H	=	-82162.7	(J)	S	=	16.13	(J/K)	V	=	2.04	(cc)	Cp	=	8.29	(J/K)
	tephroite	fayalite	co-olivine	ni-olivine	monticellite	forsterite
	0.26	15.36	0	0	0.88	83.49
Total	solids	mass	=	6.63	(gm)	density	=	3.26	(gm/cc)
	G	=	-105928	(J)	H	=	-82162.7	(J)	S	=	16.13	(J/K)	V	=	2.04	(cc)	Cp	=	8.29	(J/K)
Viscosity	of	the	System:	2.74	(log	10	poise)
System	mass	=	100.12	(gm)	density	=	2.62	(gm/cc)
	G	=	-1.65398e+06	(J)	H	=	-1.25561e+06	(J)	S	=	270.42	(J/K)	V	=	38.22	(cc)	Cp	=	145.99	(J/K)
Oxygen	delta	moles	=	-0.00013387	delta	grams	=	-0.00428369
	G	=	45.46	(J)	H	=	-5.3	(J)	S	=	-0.03	(J/K)	V	=	-16.4	(cc)	Cp	=	0	(J/K)
**********----------**********
Title:	Dummy	Title
T	=	1190	(C)	P	=	0.1	(kbars)	log(10)	f	O2	=	-8.41	delta	HM	=	-5.59	NNO	=	-0.73	QFM	=	0	COH	=	2.22	IW	=	3.46
Constraint	Flags:	fO2	path	=	QFM
Liquid	mass	=	91.82	(gm)	density	=	2.58	(gm/cc)	viscosity	=	2.73	(log	10	poise)	(analysis	in	wt	%)
	G	=	-1.51852e+06	(J)	H	=	-1.15437e+06	(J)	S	=	248.88	(J/K)	V	=	35.58	(cc)	Cp	=	134.97	(J/K)
	SiO2	TiO2	Al2O3	Fe2O3	Cr2O3	FeO	MnO	MgO	NiO	CoO	CaO	Na2O	K2O	P2O5	H2O	CO2	SO3	Cl2O-1	F2O-1
	52.28	0.25	19.4	1.27	0	7.04	0.15	7.45	0	0	9.06	2.44	0.12	0	0.54	0	0	0	0
olivine	mass	=	7.67	(gm)	density	=	3.27	(gm/cc)	(analysis	in	mole	%)
	(Ca0.00Mg0.84Fe''0.16Mn0.00Co0.00Ni0.00)2SiO4
	G	=	-121915	(J)	H	=	-94725.3	(J)	S	=	18.58	(J/K)	V	=	2.35	(cc)	Cp	=	9.56	(J/K)
	tephroite	fayalite	co-olivine	ni-olivine	monticellite	forsterite
	0.27	15.89	0	0	0.9	82.94
feldspar	mass	=	0.62	(gm)	density	=	2.67	(gm/cc)	(analysis	in	mole	%)
	K0.00Na0.19Ca0.81Al1.81Si2.19O8
	G	=	-10805.6	(J)	H	=	-8593.57	(J)	S	=	1.51	(J/K)	V	=	0.23	(cc)	Cp	=	0.77	(J/K)
	albite	anorthite	sanidine
	18.61	81.34	0.05
Total	solids	mass	=	8.3	(gm)	density	=	3.21	(gm/cc)
	G	=	-132721	(J)	H	=	-103319	(J)	S	=	20.1	(J/K)	V	=	2.58	(cc)	Cp	=	10.33	(J/K)
Viscosity	of	the	System:	2.86	(log	10	poise)
System	mass	=	100.12	(gm)	density	=	2.62	(gm/cc)
	G	=	-1.65124e+06	(J)	H	=	-1.25769e+06	(J)	S	=	268.97	(J/K)	V	=	38.16	(cc)	Cp	=	145.3	(J/K)
Oxygen	delta	moles	=	-0.000198976	delta	grams	=	-0.006367
	G	=	67.05	(J)	H	=	-7.81	(J)	S	=	-0.05	(J/K)	V	=	-24.21	(cc)	Cp	=	-0.01	(J/K)
**********----------**********
Title:	Dummy	Title
T	=	1180	(C)	P	=	0.1	(kbars)	log(10)	f	O2	=	-8.52	delta	HM	=	-5.59	NNO	=	-0.73	QFM	=	0	COH	=	2.21	IW	=	3.47
Constraint	Flags:	fO2	path	=	QFM
Liquid	mass	=	82.95	(gm)	density	=	2.57	(gm/cc)	viscosity	=	2.85	(log	10	poise)	(analysis	in	wt	%)
	G	=	-1.36708e+06	(J)	H	=	-1.04107e+06	(J)	S	=	224.35	(J/K)	V	=	32.26	(cc)	Cp	=	121.27	(J/K)
	SiO2	TiO2	Al2O3	Fe2O3	Cr2O3	FeO	MnO	MgO	NiO	CoO	CaO	Na2O	K2O	P2O5	H2O	CO2	SO3	Cl2O-1	F2O-1
	53	0.28	18.92	1.32	0	7.29	0.16	7.01	0	0	8.77	2.52	0.13	0	0.6	0	0	0	0
olivine	mass	=	10.18	(gm)	density	=	3.28	(gm/cc)	(analysis	in	mole	%)
	(Ca0.00Mg0.83Fe''0.17Mn0.00Co0.00Ni0.00)2SiO4
	G	=	-160324	(J)	H	=	-124666	(J)	S	=	24.54	(J/K)	V	=	3.1	(cc)	Cp	=	12.63	(J/K)
	tephroite	fayalite	co-olivine	ni-olivine	monticellite	forsterite
	0.3	17.03	0	0	0.89	81.79
feldspar	mass	=	6.97	(gm)	density	=	2.67	(gm/cc)	(analysis	in	mole	%)
	K0.00Na0.20Ca0.80Al1.80Si2.20O8
	G	=	-121030	(J)	H	=	-96450.3	(J)	S	=	16.91	(J/K)	V	=	2.61	(cc)	Cp	=	8.58	(J/K)
	albite	anorthite	sanidine
	19.88	80.07	0.05
Total	solids	mass	=	17.15	(gm)	density	=	3	(gm/cc)
	G	=	-281354	(J)	H	=	-221116	(J)	S	=	41.45	(J/K)	V	=	5.71	(cc)	Cp	=	21.21	(J/K)
Viscosity	of	the	System:	3.16	(log	10	poise)
System	mass	=	100.11	(gm)	density	=	2.64	(gm/cc)
	G	=	-1.64844e+06	(J)	H	=	-1.26219e+06	(J)	S	=	265.8	(J/K)	V	=	37.97	(cc)	Cp	=	142.48	(J/K)
Oxygen	delta	moles	=	-0.00042447	delta	grams	=	-0.0135825
	G	=	141.95	(J)	H	=	-16.5	(J)	S	=	-0.11	(J/K)	V	=	-51.28	(cc)	Cp	=	-0.02	(J/K)
**********----------**********
Title:	Dummy	Title
T	=	1170	(C)	P	=	0.1	(kbars)	log(10)	f	O2	=	-8.64	delta	HM	=	-5.59	NNO	=	-0.72	QFM	=	0	COH	=	2.2	IW	=	3.48
Constraint	Flags:	fO2	path	=	QFM
Liquid	mass	=	75.41	(gm)	density	=	2.56	(gm/cc)	viscosity	=	2.97	(log	10	poise)	(analysis	in	wt	%)
	G	=	-1.23901e+06	(J)	H	=	-945330	(J)	S	=	203.5	(J/K)	V	=	29.43	(cc)	Cp	=	109.69	(J/K)
	SiO2	TiO2	Al2O3	Fe2O3	Cr2O3	FeO	MnO	MgO	NiO	CoO	CaO	Na2O	K2O	P2O5	H2O	CO2	SO3	Cl2O-1	F2O-1
	53.73	0.3	18.46	1.36	0	7.47	0.16	6.59	0	0	8.52	2.59	0.14	0	0.66	0	0	0	0
olivine	mass	=	12.35	(gm)	density	=	3.3	(gm/cc)	(analysis	in	mole	%)
	(Ca0.00Mg0.82Fe''0.18Mn0.00Co0.00Ni0.00)2SiO4
	G	=	-192626	(J)	H	=	-149906	(J)	S	=	29.6	(J/K)	V	=	3.74	(cc)	Cp	=	15.24	(J/K)
	tephroite	fayalite	co-olivine	ni-olivine	monticellite	forsterite
	0.32	18.17	0	0	0.88	80.64
feldspar	mass	=	12.34	(gm)	density	=	2.67	(gm/cc)	(analysis	in	mole	%)
	K0.00Na0.21Ca0.79Al1.79Si2.21O8
	G	=	-214034	(J)	H	=	-170917	(J)	S	=	29.88	(J/K)	V	=	4.62	(cc)	Cp	=	15.18	(J/K)
	albite	anorthite	sanidine
	21.06	78.88	0.06
Total	solids	mass	=	24.69	(gm)	density	=	2.95	(gm/cc)
	G	=	-406659	(J)	H	=	-320822	(J)	S	=	59.48	(J/K)	V	=	8.37	(cc)	Cp	=	30.41	(J/K)
Viscosity	of	the	System:	3.47	(log	10	poise)
System	mass	=	100.1	(gm)	density	=	2.65	(gm/cc)
	G	=	-1.64567e+06	(J)	H	=	-1.26615e+06	(J)	S	=	262.98	(J/K)	V	=	37.8	(cc)	Cp	=	140.1	(J/K)
Oxygen	delta	moles	=	-0.00064291	delta	grams	=	-0.0205724
	G	=	213.35	(J)	H	=	-24.76	(J)	S	=	-0.16	(J/K)	V	=	-77.14	(cc)	Cp	=	-0.02	(J/K)
**********----------**********
Title:	Dummy	Title
T	=	1160	(C)	P	=	0.1	(kbars)	log(10)	f	O2	=	-8.76	delta	HM	=	-5.6	NNO	=	-0.72	QFM	=	0	COH	=	2.19	IW	=	3.5
Constraint	Flags:	fO2	path	=	QFM
Liquid	mass	=	68.9	(gm)	density	=	2.55	(gm/cc)	viscosity	=	3.08	(log	10	poise)	(analysis	in	wt	%)
	G	=	-1.12922e+06	(J)	H	=	-863327	(J)	S	=	185.53	(J/K)	V	=	27	(cc)	Cp	=	99.75	(J/K)
	SiO2	TiO2	Al2O3	Fe2O3	Cr2O3	FeO	MnO	MgO	NiO	CoO	CaO	Na2O	K2O	P2O5	H2O	CO2	SO3	Cl2O-1	F2O-1
	54.46	0.33	18.04	1.39	0	7.6	0.17	6.2	0	0	8.29	2.65	0.16	0	0.73	0	0	0	0
olivine	mass	=	14.24	(gm)	density	=	3.31	(gm/cc)	(analysis	in	mole	%)
	(Ca0.00Mg0.80Fe''0.19Mn0.00Co0.00Ni0.00)2SiO4
	G	=	-220202	(J)	H	=	-171513	(J)	S	=	33.97	(J/K)	V	=	4.3	(cc)	Cp	=	17.49	(J/K)
	tephroite	fayalite	co-olivine	ni-olivine	monticellite	forsterite
	0.35	19.29	0	0	0.87	79.49
feldspar	mass	=	16.95	(gm)	density	=	2.67	(gm/cc)	(analysis	in	mole	%)
	K0.00Na0.22Ca0.78Al1.78Si2.22O8
	G	=	-293507	(J)	H	=	-234866	(J)	S	=	40.92	(J/K)	V	=	6.35	(cc)	Cp	=	20.83	(J/K)
	albite	anorthite	sanidine
	22.15	77.79	0.06
Total	solids	mass	=	31.19	(gm)	density	=	2.93	(gm/cc)
	G	=	-513709	(J)	H	=	-406379	(J)	S	=	74.89	(J/K)	V	=	10.65	(cc)	Cp	=	38.31	(J/K)
Viscosity	of	the	System:	3.81	(log	10	poise)
System	mass	=	100.1	(gm)	density	=	2.66	(gm/cc)
	G	=	-1.64293e+06	(J)	H	=	-1.26971e+06	(J)	S	=	260.42	(J/K)	V	=	37.65	(cc)	Cp	=	138.06	(J/K)
Oxygen	delta	moles	=	-0.000855777	delta	grams	=	-0.0273838
	G	=	281.79	(J)	H	=	-32.64	(J)	S	=	-0.22	(J/K)	V	=	-101.97	(cc)	Cp	=	-0.03	(J/K)
**********----------**********
Title:	Dummy	Title
T	=	1150	(C)	P	=	0.1	(kbars)	log(10)	f	O2	=	-8.88	delta	HM	=	-5.6	NNO	=	-0.72	QFM	=	0	COH	=	2.18	IW	=	3.51
Constraint	Flags:	fO2	path	=	QFM
Liquid	mass	=	62.55	(gm)	density	=	2.54	(gm/cc)	viscosity	=	3.19	(log	10	poise)	(analysis	in	wt	%)
	G	=	-1.02262e+06	(J)	H	=	-783328	(J)	S	=	168.15	(J/K)	V	=	24.61	(cc)	Cp	=	90.18	(J/K)
	SiO2	TiO2	Al2O3	Fe2O3	Cr2O3	FeO	MnO	MgO	NiO	CoO	CaO	Na2O	K2O	P2O5	H2O	CO2	SO3	Cl2O-1	F2O-1
	55.07	0.37	17.65	1.42	0	7.71	0.17	5.83	0	0	8.09	2.71	0.17	0	0.8	0	0	0	0
olivine	mass	=	15.25	(gm)	density	=	3.33	(gm/cc)	(analysis	in	mole	%)
	(Ca0.00Mg0.79Fe''0.20Mn0.00Co0.00Ni0.00)2SiO4
	G	=	-233628	(J)	H	=	-182125	(J)	S	=	36.19	(J/K)	V	=	4.58	(cc)	Cp	=	18.63	(J/K)
	tephroite	fayalite	co-olivine	ni-olivine	monticellite	forsterite
	0.37	20.43	0	0	0.86	78.34
orthopyroxene	mass	=	1.12	(gm)	density	=	3.25	(gm/cc)	(analysis	in	mole	%)
	opx	Na0.00Ca0.06Fe''0.36Mg1.52Fe'''0.02Ti0.00Al0.11Si1.93O6
	G	=	-17897.5	(J)	H	=	-14099.4	(J)	S	=	2.67	(J/K)	V	=	0.34	(cc)	Cp	=	1.4	(J/K)
	diopside	clinoenstatit	hedenbergite	alumino-buffo	buffonite	essenite	jadeite
	-36.61	94.32	35.64	4.5	-4.31	6.36	0.1
feldspar	mass	=	21.17	(gm)	density	=	2.67	(gm/cc)	(analysis	in	mole	%)
	K0.00Na0.23Ca0.77Al1.77Si2.23O8
	G	=	-366081	(J)	H	=	-293556	(J)	S	=	50.96	(J/K)	V	=	7.94	(cc)	Cp	=	25.99	(J/K)
	albite	anorthite	sanidine
	23.1	76.82	0.07
Total	solids	mass	=	37.54	(gm)	density	=	2.92	(gm/cc)
	G	=	-617606	(J)	H	=	-489780	(J)	S	=	89.82	(J/K)	V	=	12.86	(cc)	Cp	=	46.02	(J/K)
Viscosity	of	the	System:	4.19	(log	10	poise)
System	mass	=	100.09	(gm)	density	=	2.67	(gm/cc)
	G	=	-1.64023e+06	(J)	H	=	-1273108	(J)	S	=	257.97	(J/K)	V	=	37.47	(cc)	Cp	=	136.21	(J/K)
Oxygen	delta	moles	=	-0.00104481	delta	grams	=	-0.0334328
	G	=	341.36	(J)	H	=	-39.48	(J)	S	=	-0.27	(J/K)	V	=	-123.63	(cc)	Cp	=	-0.04	(J/K)
**********----------**********
Title:	Dummy	Title
T	=	1140	(C)	P	=	0.1	(kbars)	log(10)	f	O2	=	-9	delta	HM	=	-5.6	NNO	=	-0.72	QFM	=	0	COH	=	2.17	IW	=	3.52
Constraint	Flags:	fO2	path	=	QFM
Liquid	mass	=	49.74	(gm)	density	=	2.54	(gm/cc)	viscosity	=	3.2	(log	10	poise)	(analysis	in	wt	%)
	G	=	-807094	(J)	H	=	-618421	(J)	S	=	133.51	(J/K)	V	=	19.56	(cc)	Cp	=	71.38	(J/K)
	SiO2	TiO2	Al2O3	Fe2O3	Cr2O3	FeO	MnO	MgO	NiO	CoO	CaO	Na2O	K2O	P2O5	H2O	CO2	SO3	Cl2O-1	F2O-1
	55.02	0.45	17.14	1.55	0	8.37	0.21	5.43	0	0	7.83	2.92	0.21	0	0.86	0	0	0	0
olivine	mass	=	12.03	(gm)	density	=	3.35	(gm/cc)	(analysis	in	mole	%)
	(Ca0.00Mg0.77Fe''0.22Mn0.00Co0.00Ni0.00)2SiO4
	G	=	-181763	(J)	H	=	-141655	(J)	S	=	28.38	(J/K)	V	=	3.59	(cc)	Cp	=	14.59	(J/K)
	tephroite	fayalite	co-olivine	ni-olivine	monticellite	forsterite
	0.49	22.25	0	0	0.89	76.37
orthopyroxene	mass	=	9.84	(gm)	density	=	3.26	(gm/cc)	(analysis	in	mole	%)
	opx	Na0.00Ca0.06Fe''0.38Mg1.49Fe'''0.02Ti0.00Al0.11Si1.94O6
	G	=	-156397	(J)	H	=	-123342	(J)	S	=	23.39	(J/K)	V	=	3.02	(cc)	Cp	=	12.3	(J/K)
	diopside	clinoenstatit	hedenbergite	alumino-buffo	buffonite	essenite	jadeite
	-39.02	94	38.45	4.34	-4.11	6.23	0.11
feldspar	mass	=	28.4	(gm)	density	=	2.66	(gm/cc)	(analysis	in	mole	%)
	K0.00Na0.25Ca0.75Al1.75Si2.25O8
	G	=	-490341	(J)	H	=	-393971	(J)	S	=	68.2	(J/K)	V	=	10.66	(cc)	Cp	=	34.83	(J/K)
	albite	anorthite	sanidine
	24.75	75.16	0.09
water	mass	=	0.07	(gm)	density	=	0.02	(gm/cc)
	H2O
	G	=	-1987.25	(J)	H	=	-797.26	(J)	S	=	0.84	(J/K)	V	=	4.72	(cc)	Cp	=	0.19	(J/K)
Total	solids	mass	=	50.34	(gm)	density	=	2.29	(gm/cc)
	G	=	-830488	(J)	H	=	-659765	(J)	S	=	120.81	(J/K)	V	=	21.98	(cc)	Cp	=	61.91	(J/K)
Viscosity	of	the	System	cannot	be	computed.
System	mass	=	100.08	(gm)	density	=	2.41	(gm/cc)
	G	=	-1.63758e+06	(J)	H	=	-1.27819e+06	(J)	S	=	254.32	(J/K)	V	=	41.54	(cc)	Cp	=	133.29	(J/K)
Oxygen	delta	moles	=	-0.00119464	delta	grams	=	-0.038227
	G	=	387.26	(J)	H	=	-44.7	(J)	S	=	-0.31	(J/K)	V	=	-140.36	(cc)	Cp	=	-0.04	(J/K)
**********----------**********
Title:	Dummy	Title
T	=	1130	(C)	P	=	0.1	(kbars)	log(10)	f	O2	=	-9.12	delta	HM	=	-5.61	NNO	=	-0.71	QFM	=	0	COH	=	2.15	IW	=	3.53
Constraint	Flags:	fO2	path	=	QFM
Liquid	mass	=	36.1	(gm)	density	=	2.55	(gm/cc)	viscosity	=	3.2	(log	10	poise)	(analysis	in	wt	%)
	G	=	-579485	(J)	H	=	-444013	(J)	S	=	96.55	(J/K)	V	=	14.13	(cc)	Cp	=	51.48	(J/K)
	SiO2	TiO2	Al2O3	Fe2O3	Cr2O3	FeO	MnO	MgO	NiO	CoO	CaO	Na2O	K2O	P2O5	H2O	CO2	SO3	Cl2O-1	F2O-1
	54.85	0.61	16.41	1.72	0	9.28	0.28	5.01	0	0	7.55	3.14	0.28	0	0.86	0	0	0	0
olivine	mass	=	8.82	(gm)	density	=	3.38	(gm/cc)	(analysis	in	mole	%)
	(Ca0.00Mg0.75Fe''0.25Mn0.01Co0.00Ni0.00)2SiO4
	G	=	-130783	(J)	H	=	-101793	(J)	S	=	20.66	(J/K)	V	=	2.61	(cc)	Cp	=	10.59	(J/K)
	tephroite	fayalite	co-olivine	ni-olivine	monticellite	forsterite
	0.72	24.69	0	0	0.93	73.66
orthopyroxene	mass	=	18.77	(gm)	density	=	3.28	(gm/cc)	(analysis	in	mole	%)
	opx	Na0.00Ca0.06Fe''0.42Mg1.45Fe'''0.02Ti0.00Al0.10Si1.94O6
	G	=	-295200	(J)	H	=	-232979	(J)	S	=	44.34	(J/K)	V	=	5.73	(cc)	Cp	=	23.32	(J/K)
	diopside	clinoenstatit	hedenbergite	alumino-buffo	buffonite	essenite	jadeite
	-42.1	93.6	42.03	4.13	-3.86	6.08	0.12
feldspar	mass	=	36.2	(gm)	density	=	2.66	(gm/cc)	(analysis	in	mole	%)
	K0.00Na0.27Ca0.73Al1.73Si2.27O8
	G	=	-624293	(J)	H	=	-502511	(J)	S	=	86.79	(J/K)	V	=	13.61	(cc)	Cp	=	44.38	(J/K)
	albite	anorthite	sanidine
	27.15	72.71	0.14
water	mass	=	0.19	(gm)	density	=	0.02	(gm/cc)
	H2O
	G	=	-5172.05	(J)	H	=	-2088.72	(J)	S	=	2.2	(J/K)	V	=	12.25	(cc)	Cp	=	0.49	(J/K)
Total	solids	mass	=	63.98	(gm)	density	=	1.87	(gm/cc)
	G	=	-1.05545e+06	(J)	H	=	-839372	(J)	S	=	153.99	(J/K)	V	=	34.19	(cc)	Cp	=	78.78	(J/K)
Viscosity	of	the	System	cannot	be	computed.
System	mass	=	100.08	(gm)	density	=	2.07	(gm/cc)
	G	=	-1.63493e+06	(J)	H	=	-1.28339e+06	(J)	S	=	250.54	(J/K)	V	=	48.32	(cc)	Cp	=	130.26	(J/K)
Oxygen	delta	moles	=	-0.00141461	delta	grams	=	-0.0452657
	G	=	454.94	(J)	H	=	-52.42	(J)	S	=	-0.36	(J/K)	V	=	-165.03	(cc)	Cp	=	-0.05	(J/K)
**********----------**********
Title:	Dummy	Title
T	=	1120	(C)	P	=	0.1	(kbars)	log(10)	f	O2	=	-9.25	delta	HM	=	-5.61	NNO	=	-0.71	QFM	=	0	COH	=	2.14	IW	=	3.54
Constraint	Flags:	fO2	path	=	QFM
Liquid	mass	=	26.34	(gm)	density	=	2.56	(gm/cc)	viscosity	=	3.21	(log	10	poise)	(analysis	in	wt	%)
	G	=	-418980	(J)	H	=	-321199	(J)	S	=	70.19	(J/K)	V	=	10.27	(cc)	Cp	=	37.36	(J/K)
	SiO2	TiO2	Al2O3	Fe2O3	Cr2O3	FeO	MnO	MgO	NiO	CoO	CaO	Na2O	K2O	P2O5	H2O	CO2	SO3	Cl2O-1	F2O-1
	54.73	0.82	15.72	1.87	0	9.99	0.37	4.65	0	0	7.37	3.27	0.36	0	0.86	0	0	0	0
olivine	mass	=	7.1	(gm)	density	=	3.42	(gm/cc)	(analysis	in	mole	%)
	(Ca0.00Mg0.72Fe''0.27Mn0.01Co0.00Ni0.00)2SiO4
	G	=	-103365	(J)	H	=	-80361.8	(J)	S	=	16.51	(J/K)	V	=	2.08	(cc)	Cp	=	8.44	(J/K)
	tephroite	fayalite	co-olivine	ni-olivine	monticellite	forsterite
	1	26.99	0	0	0.97	71.04
orthopyroxene	mass	=	24.51	(gm)	density	=	3.29	(gm/cc)	(analysis	in	mole	%)
	opx	Na0.00Ca0.07Fe''0.45Mg1.42Fe'''0.02Ti0.00Al0.10Si1.94O6
	G	=	-381867	(J)	H	=	-301661	(J)	S	=	57.57	(J/K)	V	=	7.45	(cc)	Cp	=	30.28	(J/K)
	diopside	clinoenstatit	hedenbergite	alumino-buffo	buffonite	essenite	jadeite
	-44.78	93.17	45.26	3.94	-3.61	5.89	0.13
feldspar	mass	=	41.85	(gm)	density	=	2.66	(gm/cc)	(analysis	in	mole	%)
	K0.00Na0.29Ca0.71Al1.71Si2.29O8
	G	=	-720653	(J)	H	=	-581173	(J)	S	=	100.12	(J/K)	V	=	15.75	(cc)	Cp	=	51.27	(J/K)
	albite	anorthite	sanidine
	29.19	70.62	0.19
water	mass	=	0.27	(gm)	density	=	0.02	(gm/cc)
	H2O
	G	=	-7440.25	(J)	H	=	-3024.65	(J)	S	=	3.17	(J/K)	V	=	17.56	(cc)	Cp	=	0.71	(J/K)
Total	solids	mass	=	73.73	(gm)	density	=	1.72	(gm/cc)
	G	=	-1.21333e+06	(J)	H	=	-966220	(J)	S	=	177.37	(J/K)	V	=	42.84	(cc)	Cp	=	90.7	(J/K)
Viscosity	of	the	System	cannot	be	computed.
System	mass	=	100.07	(gm)	density	=	1.88	(gm/cc)
	G	=	-1.63231e+06	(J)	H	=	-1.28742e+06	(J)	S	=	247.56	(J/K)	V	=	53.11	(cc)	Cp	=	128.06	(J/K)
Oxygen	delta	moles	=	-0.00165867	delta	grams	=	-0.0530755
	G	=	529.2	(J)	H	=	-60.86	(J)	S	=	-0.42	(J/K)	V	=	-192.12	(cc)	Cp	=	-0.06	(J/K)
**********----------**********
Title:	Dummy	Title
T	=	1110	(C)	P	=	0.1	(kbars)	log(10)	f	O2	=	-9.37	delta	HM	=	-5.61	NNO	=	-0.71	QFM	=	0	COH	=	2.13	IW	=	3.56
Constraint	Flags:	fO2	path	=	QFM
Liquid	mass	=	18.24	(gm)	density	=	2.57	(gm/cc)	viscosity	=	3.27	(log	10	poise)	(analysis	in	wt	%)
	G	=	-288534	(J)	H	=	-221566	(J)	S	=	48.42	(J/K)	V	=	7.1	(cc)	Cp	=	25.75	(J/K)
	SiO2	TiO2	Al2O3	Fe2O3	Cr2O3	FeO	MnO	MgO	NiO	CoO	CaO	Na2O	K2O	P2O5	H2O	CO2	SO3	Cl2O-1	F2O-1
	54.85	1.12	15.31	1.93	0	10.18	0.47	4.29	0	0	7.17	3.34	0.49	0	0.86	0	0	0	0
olivine	mass	=	6.06	(gm)	density	=	3.44	(gm/cc)	(analysis	in	mole	%)
	(Ca0.00Mg0.70Fe''0.29Mn0.01Co0.00Ni0.00)2SiO4
	G	=	-86830.3	(J)	H	=	-67464.6	(J)	S	=	14	(J/K)	V	=	1.76	(cc)	Cp	=	7.14	(J/K)
	tephroite	fayalite	co-olivine	ni-olivine	monticellite	forsterite
	1.38	28.89	0	0	1	68.74
orthopyroxene	mass	=	23.74	(gm)	density	=	3.3	(gm/cc)	(analysis	in	mole	%)
	opx	Na0.00Ca0.07Fe''0.48Mg1.39Fe'''0.02Ti0.00Al0.10Si1.94O6
	G	=	-367105	(J)	H	=	-290373	(J)	S	=	55.48	(J/K)	V	=	7.19	(cc)	Cp	=	29.21	(J/K)
	diopside	clinoenstatit	hedenbergite	alumino-buffo	buffonite	essenite	jadeite
	-47.12	92.98	47.83	3.85	-3.43	5.75	0.14
clinopyroxene	mass	=	5.52	(gm)	density	=	3.31	(gm/cc)	(analysis	in	mole	%)
	cpx	Na0.00Ca0.15Fe''0.52Mg1.24Fe'''0.03Ti0.00Al0.13Si1.91O6
	G	=	-84120.5	(J)	H	=	-66279.3	(J)	S	=	12.9	(J/K)	V	=	1.67	(cc)	Cp	=	6.67	(J/K)
	diopside	clinoenstatit	hedenbergite	alumino-buffo	buffonite	essenite	jadeite
	-45.88	84.91	52.04	5.17	-4.43	7.82	0.36
feldspar	mass	=	46.16	(gm)	density	=	2.65	(gm/cc)	(analysis	in	mole	%)
	K0.00Na0.31Ca0.69Al1.69Si2.31O8
	G	=	-793828	(J)	H	=	-641401	(J)	S	=	110.2	(J/K)	V	=	17.4	(cc)	Cp	=	56.51	(J/K)
	albite	anorthite	sanidine
	31.19	68.54	0.27
water	mass	=	0.34	(gm)	density	=	0.02	(gm/cc)
	H2O
	G	=	-9289.51	(J)	H	=	-3801.48	(J)	S	=	3.97	(J/K)	V	=	21.86	(cc)	Cp	=	0.89	(J/K)
Total	solids	mass	=	81.82	(gm)	density	=	1.64	(gm/cc)
	G	=	-1.34117e+06	(J)	H	=	-1.06932e+06	(J)	S	=	196.55	(J/K)	V	=	49.87	(cc)	Cp	=	100.42	(J/K)
Viscosity	of	the	System	cannot	be	computed.
System	mass	=	100.06	(gm)	density	=	1.76	(gm/cc)
	G	=	-1.62971e+06	(J)	H	=	-1.29089e+06	(J)	S	=	244.96	(J/K)	V	=	56.98	(cc)	Cp	=	126.17	(J/K)
Oxygen	delta	moles	=	-0.00189833	delta	grams	=	-0.0607444
	G	=	600.82	(J)	H	=	-68.97	(J)	S	=	-0.48	(J/K)	V	=	-218.31	(cc)	Cp	=	-0.07	(J/K)
**********----------**********
Title:	Dummy	Title
T	=	1100	(C)	P	=	0.1	(kbars)	log(10)	f	O2	=	-9.5	delta	HM	=	-5.61	NNO	=	-0.71	QFM	=	0	COH	=	2.12	IW	=	3.57
Constraint	Flags:	fO2	path	=	QFM
Liquid	mass	=	11.7	(gm)	density	=	2.56	(gm/cc)	viscosity	=	3.39	(log	10	poise)	(analysis	in	wt	%)
	G	=	-185070	(J)	H	=	-142553	(J)	S	=	30.96	(J/K)	V	=	4.57	(cc)	Cp	=	16.46	(J/K)
	SiO2	TiO2	Al2O3	Fe2O3	Cr2O3	FeO	MnO	MgO	NiO	CoO	CaO	Na2O	K2O	P2O5	H2O	CO2	SO3	Cl2O-1	F2O-1
	55.23	1.56	15.24	1.87	0	9.75	0.61	3.94	0	0	6.92	3.32	0.67	0	0.86	0	0	0	0
olivine	mass	=	5.31	(gm)	density	=	3.46	(gm/cc)	(analysis	in	mole	%)
	(Ca0.00Mg0.68Fe''0.30Mn0.02Co0.00Ni0.00)2SiO4
	G	=	-75201	(J)	H	=	-58436.9	(J)	S	=	12.21	(J/K)	V	=	1.53	(cc)	Cp	=	6.22	(J/K)
	tephroite	fayalite	co-olivine	ni-olivine	monticellite	forsterite
	1.88	30.17	0	0	0.99	66.96
orthopyroxene	mass	=	18.59	(gm)	density	=	3.31	(gm/cc)	(analysis	in	mole	%)
	opx	Na0.00Ca0.07Fe''0.50Mg1.37Fe'''0.02Ti0.00Al0.10Si1.94O6
	G	=	-285901	(J)	H	=	-226532	(J)	S	=	43.24	(J/K)	V	=	5.62	(cc)	Cp	=	22.8	(J/K)
	diopside	clinoenstatit	hedenbergite	alumino-buffo	buffonite	essenite	jadeite
	-49	93.09	49.52	3.9	-3.33	5.67	0.14
clinopyroxene	mass	=	14.69	(gm)	density	=	3.32	(gm/cc)	(analysis	in	mole	%)
	cpx	Na0.00Ca0.15Fe''0.54Mg1.23Fe'''0.03Ti0.01Al0.13Si1.91O6
	G	=	-222626	(J)	H	=	-175708	(J)	S	=	34.17	(J/K)	V	=	4.43	(cc)	Cp	=	17.71	(J/K)
	diopside	clinoenstatit	hedenbergite	alumino-buffo	buffonite	essenite	jadeite
	-47.92	85.09	53.72	5.29	-4.26	7.71	0.37
feldspar	mass	=	49.36	(gm)	density	=	2.65	(gm/cc)	(analysis	in	mole	%)
	K0.00Na0.33Ca0.67Al1.67Si2.33O8
	G	=	-847606	(J)	H	=	-686174	(J)	S	=	117.56	(J/K)	V	=	18.62	(cc)	Cp	=	60.38	(J/K)
	albite	anorthite	sanidine
	33	66.62	0.37
water	mass	=	0.4	(gm)	density	=	0.02	(gm/cc)
	H2O
	G	=	-10758.6	(J)	H	=	-4431.9	(J)	S	=	4.61	(J/K)	V	=	25.23	(cc)	Cp	=	1.03	(J/K)
Total	solids	mass	=	88.35	(gm)	density	=	1.59	(gm/cc)
	G	=	-1.44209e+06	(J)	H	=	-1.15128e+06	(J)	S	=	211.78	(J/K)	V	=	55.43	(cc)	Cp	=	108.14	(J/K)
Viscosity	of	the	System	cannot	be	computed.
System	mass	=	100.06	(gm)	density	=	1.67	(gm/cc)
	G	=	-1.62716e+06	(J)	H	=	-1.29384e+06	(J)	S	=	242.75	(J/K)	V	=	60	(cc)	Cp	=	124.6	(J/K)
Oxygen	delta	moles	=	-0.00208566	delta	grams	=	-0.0667387
	G	=	654.79	(J)	H	=	-75.02	(J)	S	=	-0.53	(J/K)	V	=	-238.12	(cc)	Cp	=	-0.08	(J/K)
**********----------**********
Title:	Dummy	Title
T	=	1090	(C)	P	=	0.1	(kbars)	log(10)	f	O2	=	-9.63	delta	HM	=	-5.62	NNO	=	-0.7	QFM	=	0	COH	=	2.11	IW	=	3.58
Constraint	Flags:	fO2	path	=	QFM
Liquid	mass	=	7.53	(gm)	density	=	2.56	(gm/cc)	viscosity	=	3.51	(log	10	poise)	(analysis	in	wt	%)
	G	=	-119010	(J)	H	=	-91985.6	(J)	S	=	19.83	(J/K)	V	=	2.94	(cc)	Cp	=	10.55	(J/K)
	SiO2	TiO2	Al2O3	Fe2O3	Cr2O3	FeO	MnO	MgO	NiO	CoO	CaO	Na2O	K2O	P2O5	H2O	CO2	SO3	Cl2O-1	F2O-1
	55.52	2.13	15.18	1.79	0	9.19	0.76	3.67	0	0	6.84	3.17	0.89	0	0.86	0	0	0	0
olivine	mass	=	4.81	(gm)	density	=	3.48	(gm/cc)	(analysis	in	mole	%)
	(Ca0.00Mg0.66Fe''0.31Mn0.02Co0.00Ni0.00)2SiO4
	G	=	-67390.3	(J)	H	=	-52395.2	(J)	S	=	11	(J/K)	V	=	1.38	(cc)	Cp	=	5.6	(J/K)
	tephroite	fayalite	co-olivine	ni-olivine	monticellite	forsterite
	2.44	31.17	0	0	0.98	65.42
orthopyroxene	mass	=	16.6	(gm)	density	=	3.32	(gm/cc)	(analysis	in	mole	%)
	opx	Na0.00Ca0.07Fe''0.51Mg1.36Fe'''0.02Ti0.00Al0.10Si1.94O6
	G	=	-254115	(J)	H	=	-201736	(J)	S	=	38.43	(J/K)	V	=	5.01	(cc)	Cp	=	20.31	(J/K)
	diopside	clinoenstatit	hedenbergite	alumino-buffo	buffonite	essenite	jadeite
	-50.35	93.12	50.8	3.95	-3.21	5.54	0.14
clinopyroxene	mass	=	19.18	(gm)	density	=	3.32	(gm/cc)	(analysis	in	mole	%)
	cpx	Na0.00Ca0.15Fe''0.55Mg1.21Fe'''0.03Ti0.01Al0.13Si1.91O6
	G	=	-289425	(J)	H	=	-228880	(J)	S	=	44.42	(J/K)	V	=	5.77	(cc)	Cp	=	23.06	(J/K)
	diopside	clinoenstatit	hedenbergite	alumino-buffo	buffonite	essenite	jadeite
	-49.12	84.95	54.89	5.43	-4.06	7.53	0.38
feldspar	mass	=	51.49	(gm)	density	=	2.65	(gm/cc)	(analysis	in	mole	%)
	K0.00Na0.34Ca0.65Al1.65Si2.35O8
	G	=	-883037	(J)	H	=	-716316	(J)	S	=	122.31	(J/K)	V	=	19.44	(cc)	Cp	=	62.94	(J/K)
	albite	anorthite	sanidine
	34.15	65.37	0.48
water	mass	=	0.44	(gm)	density	=	0.02	(gm/cc)
	H2O
	G	=	-11688.1	(J)	H	=	-4846.72	(J)	S	=	5.02	(J/K)	V	=	27.32	(cc)	Cp	=	1.13	(J/K)
Total	solids	mass	=	92.53	(gm)	density	=	1.57	(gm/cc)
	G	=	-1.50566e+06	(J)	H	=	-1.20417e+06	(J)	S	=	221.17	(J/K)	V	=	58.92	(cc)	Cp	=	113.02	(J/K)
Viscosity	of	the	System	cannot	be	computed.
System	mass	=	100.05	(gm)	density	=	1.62	(gm/cc)
	G	=	-1.62467e+06	(J)	H	=	-1.29616e+06	(J)	S	=	240.99	(J/K)	V	=	61.87	(cc)	Cp	=	123.57	(J/K)
Oxygen	delta	moles	=	-0.00222778	delta	grams	=	-0.0712863
	G	=	693.73	(J)	H	=	-79.32	(J)	S	=	-0.57	(J/K)	V	=	-252.49	(cc)	Cp	=	-0.08	(J/K)
**********----------**********
Title:	Dummy	Title
T	=	1080	(C)	P	=	0.1	(kbars)	log(10)	f	O2	=	-9.76	delta	HM	=	-5.62	NNO	=	-0.7	QFM	=	0	COH	=	2.1	IW	=	3.6
Constraint	Flags:	fO2	path	=	QFM
Liquid	mass	=	4.71	(gm)	density	=	2.55	(gm/cc)	viscosity	=	3.65	(log	10	poise)	(analysis	in	wt	%)
	G	=	-74514	(J)	H	=	-57813.7	(J)	S	=	12.34	(J/K)	V	=	1.84	(cc)	Cp	=	6.58	(J/K)
	SiO2	TiO2	Al2O3	Fe2O3	Cr2O3	FeO	MnO	MgO	NiO	CoO	CaO	Na2O	K2O	P2O5	H2O	CO2	SO3	Cl2O-1	F2O-1
	55.9	2.71	15.12	1.69	0	8.48	0.92	3.42	0	0	6.82	2.94	1.16	0	0.85	0	0	0	0
olivine	mass	=	4.35	(gm)	density	=	3.5	(gm/cc)	(analysis	in	mole	%)
	(Ca0.00Mg0.65Fe''0.32Mn0.03Co0.00Ni0.00)2SiO4
	G	=	-60343.1	(J)	H	=	-46950.9	(J)	S	=	9.9	(J/K)	V	=	1.24	(cc)	Cp	=	5.03	(J/K)
	tephroite	fayalite	co-olivine	ni-olivine	monticellite	forsterite
	3.07	31.96	0	0	0.99	63.98
orthopyroxene	mass	=	17.13	(gm)	density	=	3.32	(gm/cc)	(analysis	in	mole	%)
	opx	Na0.00Ca0.07Fe''0.52Mg1.35Fe'''0.02Ti0.00Al0.09Si1.94O6
	G	=	-261219	(J)	H	=	-207807	(J)	S	=	39.47	(J/K)	V	=	5.16	(cc)	Cp	=	20.91	(J/K)
	diopside	clinoenstatit	hedenbergite	alumino-buffo	buffonite	essenite	jadeite
	-51.24	93.06	51.81	3.94	-3.07	5.36	0.14
clinopyroxene	mass	=	20.33	(gm)	density	=	3.33	(gm/cc)	(analysis	in	mole	%)
	cpx	Na0.00Ca0.15Fe''0.56Mg1.20Fe'''0.03Ti0.01Al0.13Si1.91O6
	G	=	-305586	(J)	H	=	-242190	(J)	S	=	46.85	(J/K)	V	=	6.11	(cc)	Cp	=	24.37	(J/K)
	diopside	clinoenstatit	hedenbergite	alumino-buffo	buffonite	essenite	jadeite
	-49.55	84.53	55.68	5.51	-3.86	7.3	0.39
feldspar	mass	=	53	(gm)	density	=	2.65	(gm/cc)	(analysis	in	mole	%)
	K0.01Na0.35Ca0.65Al1.65Si2.35O8
	G	=	-907648	(J)	H	=	-737841	(J)	S	=	125.49	(J/K)	V	=	20.02	(cc)	Cp	=	64.72	(J/K)
	albite	anorthite	sanidine
	34.8	64.59	0.61
spinel	mass	=	0.07	(gm)	density	=	4.55	(gm/cc)	(analysis	in	mole	%)
	Fe''1.23Mg0.35Fe'''0.66Al0.18Cr0.00Ti0.58O4
	G	=	-617.26	(J)	H	=	-423.73	(J)	S	=	0.14	(J/K)	V	=	0.01	(cc)	Cp	=	0.06	(J/K)
	chromite	hercynite	magnetite	spinel	ulvospinel
	0	-26.07	32.76	35.15	58.16
water	mass	=	0.46	(gm)	density	=	0.02	(gm/cc)
	H2O
	G	=	-12291.2	(J)	H	=	-5130.66	(J)	S	=	5.29	(J/K)	V	=	28.63	(cc)	Cp	=	1.19	(J/K)
Total	solids	mass	=	95.34	(gm)	density	=	1.56	(gm/cc)
	G	=	-1.5477e+06	(J)	H	=	-1.24034e+06	(J)	S	=	227.15	(J/K)	V	=	61.18	(cc)	Cp	=	116.28	(J/K)
Viscosity	of	the	System	cannot	be	computed.
System	mass	=	100.05	(gm)	density	=	1.59	(gm/cc)
	G	=	-1.62222e+06	(J)	H	=	-1.29816e+06	(J)	S	=	239.49	(J/K)	V	=	63.02	(cc)	Cp	=	122.86	(J/K)
Oxygen	delta	moles	=	-0.00230796	delta	grams	=	-0.0738521
	G	=	712.83	(J)	H	=	-81.35	(J)	S	=	-0.59	(J/K)	V	=	-259.66	(cc)	Cp	=	-0.08	(J/K)
**********----------**********
Title:	Dummy	Title
T	=	1070	(C)	P	=	0.1	(kbars)	log(10)	f	O2	=	-9.9	delta	HM	=	-5.62	NNO	=	-0.7	QFM	=	0	COH	=	2.09	IW	=	3.61
Constraint	Flags:	fO2	path	=	QFM
Liquid	mass	=	1.9	(gm)	density	=	2.52	(gm/cc)	viscosity	=	3.97	(log	10	poise)	(analysis	in	wt	%)
	G	=	-30304.4	(J)	H	=	-23636.5	(J)	S	=	4.96	(J/K)	V	=	0.75	(cc)	Cp	=	2.64	(J/K)
	SiO2	TiO2	Al2O3	Fe2O3	Cr2O3	FeO	MnO	MgO	NiO	CoO	CaO	Na2O	K2O	P2O5	H2O	CO2	SO3	Cl2O-1	F2O-1
	57.63	2.58	15.24	1.48	0	7.18	1.07	2.98	0	0	6.5	2.8	1.67	0	0.86	0	0	0	0
olivine	mass	=	3.88	(gm)	density	=	3.52	(gm/cc)	(analysis	in	mole	%)
	(Ca0.01Mg0.63Fe''0.33Mn0.04Co0.00Ni0.00)2SiO4
	G	=	-53057	(J)	H	=	-41287.1	(J)	S	=	8.76	(J/K)	V	=	1.1	(cc)	Cp	=	4.45	(J/K)
	tephroite	fayalite	co-olivine	ni-olivine	monticellite	forsterite
	3.98	32.97	0	0	1.01	62.05
orthopyroxene	mass	=	19.44	(gm)	density	=	3.33	(gm/cc)	(analysis	in	mole	%)
	opx	Na0.00Ca0.07Fe''0.53Mg1.34Fe'''0.02Ti0.00Al0.09Si1.94O6
	G	=	-295168	(J)	H	=	-235278	(J)	S	=	44.59	(J/K)	V	=	5.84	(cc)	Cp	=	23.67	(J/K)
	diopside	clinoenstatit	hedenbergite	alumino-buffo	buffonite	essenite	jadeite
	-52.04	92.84	53.16	3.72	-2.93	5.12	0.14
clinopyroxene	mass	=	19.54	(gm)	density	=	3.33	(gm/cc)	(analysis	in	mole	%)
	cpx	Na0.00Ca0.16Fe''0.57Mg1.19Fe'''0.03Ti0.01Al0.13Si1.91O6
	G	=	-292531	(J)	H	=	-232345	(J)	S	=	44.81	(J/K)	V	=	5.86	(cc)	Cp	=	23.36	(J/K)
	diopside	clinoenstatit	hedenbergite	alumino-buffo	buffonite	essenite	jadeite
	-49.59	83.88	56.73	5.25	-3.71	7.05	0.39
feldspar	mass	=	54.6	(gm)	density	=	2.65	(gm/cc)	(analysis	in	mole	%)
	K0.01Na0.35Ca0.64Al1.64Si2.36O8
	G	=	-933496	(J)	H	=	-760477	(J)	S	=	128.82	(J/K)	V	=	20.62	(cc)	Cp	=	66.59	(J/K)
	albite	anorthite	sanidine
	35.16	64.01	0.83
rhm-oxide	mass	=	0.21	(gm)	density	=	4.46	(gm/cc)	(analysis	in	mole	%)
	Mn0.06Fe''0.54Mg0.25Fe'''0.17Al0.14Ti0.85O3
	G	=	-2313.03	(J)	H	=	-1732.64	(J)	S	=	0.43	(J/K)	V	=	0.05	(cc)	Cp	=	0.2	(J/K)
	geikielite	hematite	ilmenite	pyrophanite	corundum
	24.74	8.43	53.92	6.03	6.88
water	mass	=	0.48	(gm)	density	=	0.02	(gm/cc)
	H2O
	G	=	-12866.2	(J)	H	=	-5406.34	(J)	S	=	5.55	(J/K)	V	=	29.87	(cc)	Cp	=	1.24	(J/K)
Total	solids	mass	=	98.14	(gm)	density	=	1.55	(gm/cc)
	G	=	-1.58943e+06	(J)	H	=	-1.27653e+06	(J)	S	=	232.96	(J/K)	V	=	63.35	(cc)	Cp	=	119.52	(J/K)
Viscosity	of	the	System	cannot	be	computed.
System	mass	=	100.04	(gm)	density	=	1.56	(gm/cc)
	G	=	-1.61974e+06	(J)	H	=	-1.30016e+06	(J)	S	=	237.93	(J/K)	V	=	64.1	(cc)	Cp	=	122.17	(J/K)
Oxygen	delta	moles	=	-0.00247809	delta	grams	=	-0.079296
	G	=	759.08	(J)	H	=	-86.45	(J)	S	=	-0.63	(J/K)	V	=	-276.74	(cc)	Cp	=	-0.09	(J/K)
**********----------**********
Title:	Dummy	Title
T	=	1060	(C)	P	=	0.1	(kbars)	log(10)	f	O2	=	-10.04	delta	HM	=	-5.63	NNO	=	-0.7	QFM	=	0	COH	=	2.08	IW	=	3.62
Constraint	Flags:	fO2	path	=	QFM
Liquid	mass	=	0.36	(gm)	density	=	2.49	(gm/cc)	viscosity	=	4.28	(log	10	poise)	(analysis	in	wt	%)
	G	=	-5698.78	(J)	H	=	-4467.24	(J)	S	=	0.92	(J/K)	V	=	0.14	(cc)	Cp	=	0.49	(J/K)
	SiO2	TiO2	Al2O3	Fe2O3	Cr2O3	FeO	MnO	MgO	NiO	CoO	CaO	Na2O	K2O	P2O5	H2O	CO2	SO3	Cl2O-1	F2O-1
	59.21	2.45	15.34	1.28	0	6.02	1.16	2.61	0	0	6.2	2.61	2.25	0	0.87	0	0	0	0
olivine	mass	=	3.52	(gm)	density	=	3.54	(gm/cc)	(analysis	in	mole	%)
	(Ca0.01Mg0.61Fe''0.34Mn0.05Co0.00Ni0.00)2SiO4
	G	=	-47584.9	(J)	H	=	-37050.9	(J)	S	=	7.9	(J/K)	V	=	0.99	(cc)	Cp	=	4.01	(J/K)
	tephroite	fayalite	co-olivine	ni-olivine	monticellite	forsterite
	4.81	33.74	0	0	1.03	60.42
orthopyroxene	mass	=	23.2	(gm)	density	=	3.33	(gm/cc)	(analysis	in	mole	%)
	opx	Na0.00Ca0.07Fe''0.54Mg1.33Fe'''0.02Ti0.00Al0.09Si1.94O6
	G	=	-350869	(J)	H	=	-280272	(J)	S	=	52.96	(J/K)	V	=	6.96	(cc)	Cp	=	28.19	(J/K)
	diopside	clinoenstatit	hedenbergite	alumino-buffo	buffonite	essenite	jadeite
	-52.47	92.58	54.19	3.5	-2.8	4.87	0.13
clinopyroxene	mass	=	16.54	(gm)	density	=	3.34	(gm/cc)	(analysis	in	mole	%)
	cpx	Na0.00Ca0.17Fe''0.57Mg1.18Fe'''0.03Ti0.01Al0.12Si1.92O6
	G	=	-246870	(J)	H	=	-196541	(J)	S	=	37.75	(J/K)	V	=	4.96	(cc)	Cp	=	19.73	(J/K)
	diopside	clinoenstatit	hedenbergite	alumino-buffo	buffonite	essenite	jadeite
	-48.95	82.97	57.37	5	-3.58	6.79	0.4
feldspar	mass	=	55.62	(gm)	density	=	2.65	(gm/cc)	(analysis	in	mole	%)
	K0.01Na0.35Ca0.64Al1.64Si2.36O8
	G	=	-949649	(J)	H	=	-775326	(J)	S	=	130.76	(J/K)	V	=	21.01	(cc)	Cp	=	67.77	(J/K)
	albite	anorthite	sanidine
	35.22	63.72	1.06
rhm-oxide	mass	=	0.31	(gm)	density	=	4.47	(gm/cc)	(analysis	in	mole	%)
	Mn0.07Fe''0.54Mg0.24Fe'''0.17Al0.13Ti0.85O3
	G	=	-3463.17	(J)	H	=	-2600.45	(J)	S	=	0.65	(J/K)	V	=	0.07	(cc)	Cp	=	0.3	(J/K)
	geikielite	hematite	ilmenite	pyrophanite	corundum
	24.34	8.36	53.91	6.8	6.6
water	mass	=	0.5	(gm)	density	=	0.02	(gm/cc)
	H2O
	G	=	-13163.3	(J)	H	=	-5567.92	(J)	S	=	5.7	(J/K)	V	=	30.45	(cc)	Cp	=	1.28	(J/K)
Total	solids	mass	=	99.68	(gm)	density	=	1.55	(gm/cc)
	G	=	-1.6116e+06	(J)	H	=	-1.29736e+06	(J)	S	=	235.71	(J/K)	V	=	64.45	(cc)	Cp	=	121.27	(J/K)
Viscosity	of	the	System	cannot	be	computed.
System	mass	=	100.04	(gm)	density	=	1.55	(gm/cc)
	G	=	-1.6173e+06	(J)	H	=	-1.30183e+06	(J)	S	=	236.64	(J/K)	V	=	64.59	(cc)	Cp	=	121.76	(J/K)
Oxygen	delta	moles	=	-0.00259406	delta	grams	=	-0.0830069
	G	=	788.01	(J)	H	=	-89.56	(J)	S	=	-0.66	(J/K)	V	=	-287.53	(cc)	Cp	=	-0.09	(J/K)
**********----------**********
Title:	Dummy	Title
T	=	1050	(C)	P	=	0.1	(kbars)	log(10)	f	O2	=	-10.17	delta	HM	=	-5.63	NNO	=	-0.69	QFM	=	0	COH	=	2.06	IW	=	3.64
Constraint	Flags:	fO2	path	=	QFM
olivine	mass	=	3.5	(gm)	density	=	3.55	(gm/cc)	(analysis	in	mole	%)
	(Ca0.01Mg0.61Fe''0.34Mn0.05Co0.00Ni0.00)2SiO4
	G	=	-47186.8	(J)	H	=	-36812.1	(J)	S	=	7.84	(J/K)	V	=	0.99	(cc)	Cp	=	3.98	(J/K)
	tephroite	fayalite	co-olivine	ni-olivine	monticellite	forsterite
	4.93	34.21	0	0	1.03	59.83
orthopyroxene	mass	=	26.23	(gm)	density	=	3.33	(gm/cc)	(analysis	in	mole	%)
	opx	Na0.00Ca0.08Fe''0.55Mg1.32Fe'''0.02Ti0.00Al0.08Si1.95O6
	G	=	-395580	(J)	H	=	-316709	(J)	S	=	59.61	(J/K)	V	=	7.87	(cc)	Cp	=	31.82	(J/K)
	diopside	clinoenstatit	hedenbergite	alumino-buffo	buffonite	essenite	jadeite
	-52.66	92.36	54.8	3.36	-2.72	4.72	0.13
clinopyroxene	mass	=	13.48	(gm)	density	=	3.34	(gm/cc)	(analysis	in	mole	%)
	cpx	Na0.00Ca0.18Fe''0.58Mg1.17Fe'''0.03Ti0.01Al0.12Si1.92O6
	G	=	-200817	(J)	H	=	-160283	(J)	S	=	30.64	(J/K)	V	=	4.04	(cc)	Cp	=	16.05	(J/K)
	diopside	clinoenstatit	hedenbergite	alumino-buffo	buffonite	essenite	jadeite
	-47.86	81.89	57.54	4.86	-3.5	6.65	0.41
feldspar	mass	=	55.97	(gm)	density	=	2.65	(gm/cc)	(analysis	in	mole	%)
	K0.01Na0.35Ca0.64Al1.64Si2.36O8
	G	=	-954301	(J)	H	=	-780870	(J)	S	=	131.07	(J/K)	V	=	21.14	(cc)	Cp	=	68.12	(J/K)
	albite	anorthite	sanidine
	35.16	63.7	1.14
rhm-oxide	mass	=	0.35	(gm)	density	=	4.47	(gm/cc)	(analysis	in	mole	%)
	Mn0.07Fe''0.54Mg0.24Fe'''0.17Al0.13Ti0.85O3
	G	=	-3822.73	(J)	H	=	-2877.58	(J)	S	=	0.71	(J/K)	V	=	0.08	(cc)	Cp	=	0.34	(J/K)
	geikielite	hematite	ilmenite	pyrophanite	corundum
	24.04	8.38	54.37	6.82	6.4
water	mass	=	0.5	(gm)	density	=	0.02	(gm/cc)
	H2O
	G	=	-13187.9	(J)	H	=	-5615.37	(J)	S	=	5.72	(J/K)	V	=	30.4	(cc)	Cp	=	1.28	(J/K)
Total	solids	mass	=	100.04	(gm)	density	=	1.55	(gm/cc)
	G	=	-1.6149e+06	(J)	H	=	-1.30317e+06	(J)	S	=	235.6	(J/K)	V	=	64.52	(cc)	Cp	=	121.59	(J/K)
Viscosity	of	the	System	cannot	be	computed.
System	mass	=	100.04	(gm)	density	=	1.55	(gm/cc)
	G	=	-1.6149e+06	(J)	H	=	-1.30317e+06	(J)	S	=	235.6	(J/K)	V	=	64.52	(cc)	Cp	=	121.59	(J/K)
Oxygen	delta	moles	=	-0.00266857	delta	grams	=	-0.0853909
	G	=	803.88	(J)	H	=	-91.17	(J)	S	=	-0.68	(J/K)	V	=	-293.57	(cc)	Cp	=	-0.1	(J/K)
**********----------**********
Title:	Dummy	Title
T	=	1040	(C)	P	=	0.1	(kbars)	log(10)	f	O2	=	-10.31	delta	HM	=	-5.63	NNO	=	-0.69	QFM	=	0	COH	=	2.05	IW	=	3.65
Constraint	Flags:	fO2	path	=	QFM
olivine	mass	=	3.62	(gm)	density	=	3.55	(gm/cc)	(analysis	in	mole	%)
	(Ca0.01Mg0.61Fe''0.35Mn0.05Co0.00Ni0.00)2SiO4
	G	=	-48596.9	(J)	H	=	-38006.1	(J)	S	=	8.07	(J/K)	V	=	1.02	(cc)	Cp	=	4.11	(J/K)
	tephroite	fayalite	co-olivine	ni-olivine	monticellite	forsterite
	4.78	34.53	0	0	1.02	59.67
orthopyroxene	mass	=	28.56	(gm)	density	=	3.34	(gm/cc)	(analysis	in	mole	%)
	opx	Na0.00Ca0.08Fe''0.55Mg1.32Fe'''0.02Ti0.00Al0.08Si1.95O6
	G	=	-429688	(J)	H	=	-344828	(J)	S	=	64.62	(J/K)	V	=	8.56	(cc)	Cp	=	34.59	(J/K)
	diopside	clinoenstatit	hedenbergite	alumino-buffo	buffonite	essenite	jadeite
	-52.73	92.17	55.21	3.27	-2.65	4.6	0.13
clinopyroxene	mass	=	10.9	(gm)	density	=	3.34	(gm/cc)	(analysis	in	mole	%)
	cpx	Na0.00Ca0.19Fe''0.57Mg1.16Fe'''0.03Ti0.01Al0.12Si1.92O6
	G	=	-162024	(J)	H	=	-129661	(J)	S	=	24.65	(J/K)	V	=	3.26	(cc)	Cp	=	12.95	(J/K)
	diopside	clinoenstatit	hedenbergite	alumino-buffo	buffonite	essenite	jadeite
	-46.43	80.67	57.45	4.78	-3.44	6.55	0.42
feldspar	mass	=	56.1	(gm)	density	=	2.65	(gm/cc)	(analysis	in	mole	%)
	K0.01Na0.35Ca0.64Al1.64Si2.36O8
	G	=	-955128	(J)	H	=	-783311	(J)	S	=	130.84	(J/K)	V	=	21.18	(cc)	Cp	=	68.2	(J/K)
	albite	anorthite	sanidine
	35.1	63.77	1.13
rhm-oxide	mass	=	0.36	(gm)	density	=	4.48	(gm/cc)	(analysis	in	mole	%)
	Mn0.07Fe''0.55Mg0.24Fe'''0.17Al0.12Ti0.85O3
	G	=	-3944.16	(J)	H	=	-2976.51	(J)	S	=	0.74	(J/K)	V	=	0.08	(cc)	Cp	=	0.35	(J/K)
	geikielite	hematite	ilmenite	pyrophanite	corundum
	23.79	8.42	55	6.57	6.23
water	mass	=	0.5	(gm)	density	=	0.02	(gm/cc)
	H2O
	G	=	-13130.7	(J)	H	=	-5628.18	(J)	S	=	5.71	(J/K)	V	=	30.16	(cc)	Cp	=	1.28	(J/K)
Total	solids	mass	=	100.04	(gm)	density	=	1.56	(gm/cc)
	G	=	-1.61251e+06	(J)	H	=	-1.30441e+06	(J)	S	=	234.63	(J/K)	V	=	64.27	(cc)	Cp	=	121.47	(J/K)
Viscosity	of	the	System	cannot	be	computed.
System	mass	=	100.04	(gm)	density	=	1.56	(gm/cc)
	G	=	-1.61251e+06	(J)	H	=	-1.30441e+06	(J)	S	=	234.63	(J/K)	V	=	64.27	(cc)	Cp	=	121.47	(J/K)
Oxygen	delta	moles	=	-0.00272648	delta	grams	=	-0.0872439
	G	=	814.41	(J)	H	=	-92.16	(J)	S	=	-0.69	(J/K)	V	=	-297.67	(cc)	Cp	=	-0.1	(J/K)
**********----------**********
Title:	Dummy	Title
T	=	1030	(C)	P	=	0.1	(kbars)	log(10)	f	O2	=	-10.46	delta	HM	=	-5.64	NNO	=	-0.69	QFM	=	0	COH	=	2.04	IW	=	3.66
Constraint	Flags:	fO2	path	=	QFM
olivine	mass	=	3.73	(gm)	density	=	3.55	(gm/cc)	(analysis	in	mole	%)
	(Ca0.01Mg0.61Fe''0.35Mn0.05Co0.00Ni0.00)2SiO4
	G	=	-49877.3	(J)	H	=	-39105.7	(J)	S	=	8.27	(J/K)	V	=	1.05	(cc)	Cp	=	4.22	(J/K)
	tephroite	fayalite	co-olivine	ni-olivine	monticellite	forsterite
	4.65	34.81	0	0	1	59.54
orthopyroxene	mass	=	30.59	(gm)	density	=	3.34	(gm/cc)	(analysis	in	mole	%)
	opx	Na0.00Ca0.08Fe''0.56Mg1.32Fe'''0.02Ti0.00Al0.08Si1.95O6
	G	=	-459080	(J)	H	=	-369295	(J)	S	=	68.9	(J/K)	V	=	9.16	(cc)	Cp	=	36.99	(J/K)
	diopside	clinoenstatit	hedenbergite	alumino-buffo	buffonite	essenite	jadeite
	-52.77	92	55.56	3.18	-2.6	4.49	0.13
clinopyroxene	mass	=	8.64	(gm)	density	=	3.34	(gm/cc)	(analysis	in	mole	%)
	cpx	Na0.00Ca0.20Fe''0.57Mg1.14Fe'''0.03Ti0.01Al0.12Si1.92O6
	G	=	-128302	(J)	H	=	-102952	(J)	S	=	19.45	(J/K)	V	=	2.59	(cc)	Cp	=	10.24	(J/K)
	diopside	clinoenstatit	hedenbergite	alumino-buffo	buffonite	essenite	jadeite
	-44.54	79.13	57.2	4.69	-3.38	6.45	0.45
feldspar	mass	=	56.21	(gm)	density	=	2.65	(gm/cc)	(analysis	in	mole	%)
	K0.01Na0.35Ca0.64Al1.64Si2.36O8
	G	=	-955758	(J)	H	=	-785591	(J)	S	=	130.58	(J/K)	V	=	21.22	(cc)	Cp	=	68.26	(J/K)
	albite	anorthite	sanidine
	35.04	63.83	1.13
rhm-oxide	mass	=	0.37	(gm)	density	=	4.48	(gm/cc)	(analysis	in	mole	%)
	Mn0.06Fe''0.56Mg0.24Fe'''0.17Al0.12Ti0.85O3
	G	=	-4049.28	(J)	H	=	-3063.78	(J)	S	=	0.76	(J/K)	V	=	0.08	(cc)	Cp	=	0.36	(J/K)
	geikielite	hematite	ilmenite	pyrophanite	corundum
	23.56	8.45	55.57	6.35	6.08
water	mass	=	0.5	(gm)	density	=	0.02	(gm/cc)
	H2O
	G	=	-13073.6	(J)	H	=	-5640.96	(J)	S	=	5.7	(J/K)	V	=	29.92	(cc)	Cp	=	1.28	(J/K)
Total	solids	mass	=	100.03	(gm)	density	=	1.56	(gm/cc)
	G	=	-1.61014e+06	(J)	H	=	-1.30565e+06	(J)	S	=	233.66	(J/K)	V	=	64.02	(cc)	Cp	=	121.35	(J/K)
Viscosity	of	the	System	cannot	be	computed.
System	mass	=	100.03	(gm)	density	=	1.56	(gm/cc)
	G	=	-1.61014e+06	(J)	H	=	-1.30565e+06	(J)	S	=	233.66	(J/K)	V	=	64.02	(cc)	Cp	=	121.35	(J/K)
Oxygen	delta	moles	=	-0.00278051	delta	grams	=	-0.0889729
	G	=	823.52	(J)	H	=	-92.99	(J)	S	=	-0.7	(J/K)	V	=	-301.26	(cc)	Cp	=	-0.1	(J/K)
**********----------**********
Title:	Dummy	Title
T	=	1020	(C)	P	=	0.1	(kbars)	log(10)	f	O2	=	-10.62	delta	HM	=	-5.66	NNO	=	-0.7	QFM	=	-0.02	COH	=	2.01	IW	=	3.66
Constraint	Flags:
olivine	mass	=	3.86	(gm)	density	=	3.57	(gm/cc)	(analysis	in	mole	%)
	(Ca0.00Mg0.60Fe''0.36Mn0.05Co0.00Ni0.00)2SiO4
	G	=	-51280.2	(J)	H	=	-40263.8	(J)	S	=	8.52	(J/K)	V	=	1.08	(cc)	Cp	=	4.36	(J/K)
	tephroite	fayalite	co-olivine	ni-olivine	monticellite	forsterite
	4.52	35.85	0	0	0.98	58.64
orthopyroxene	mass	=	37.49	(gm)	density	=	3.35	(gm/cc)	(analysis	in	mole	%)
	opx	Na0.00Ca0.08Fe''0.57Mg1.30Fe'''0.02Ti0.00Al0.08Si1.95O6
	G	=	-560037	(J)	H	=	-451380	(J)	S	=	84.03	(J/K)	V	=	11.21	(cc)	Cp	=	45.21	(J/K)
	diopside	clinoenstatit	hedenbergite	alumino-buffo	buffonite	essenite	jadeite
	-54.2	92.08	56.94	3.17	-2.62	4.5	0.13
clinopyroxene	mass	=	1.48	(gm)	density	=	3.3	(gm/cc)	(analysis	in	mole	%)
	cpx	Na0.02Ca0.78Fe''0.28Mg0.79Fe'''0.05Ti0.03Al0.19Si1.86O6
	G	=	-22912	(J)	H	=	-18702	(J)	S	=	3.26	(J/K)	V	=	0.45	(cc)	Cp	=	1.72	(J/K)
	diopside	clinoenstatit	hedenbergite	alumino-buffo	buffonite	essenite	jadeite
	35.82	20.03	28.18	9.12	-2.55	7.81	1.59
feldspar	mass	=	56.34	(gm)	density	=	2.65	(gm/cc)	(analysis	in	mole	%)
	K0.01Na0.35Ca0.64Al1.64Si2.36O8
	G	=	-956540	(J)	H	=	-787999	(J)	S	=	130.33	(J/K)	V	=	21.26	(cc)	Cp	=	68.33	(J/K)
	albite	anorthite	sanidine
	34.98	63.89	1.13
rhm-oxide	mass	=	0.36	(gm)	density	=	4.49	(gm/cc)	(analysis	in	mole	%)
	Mn0.06Fe''0.57Mg0.23Fe'''0.17Al0.12Ti0.86O3
	G	=	-3982.91	(J)	H	=	-3020.39	(J)	S	=	0.74	(J/K)	V	=	0.08	(cc)	Cp	=	0.35	(J/K)
	geikielite	hematite	ilmenite	pyrophanite	corundum
	22.92	8.47	56.59	6.03	5.99
water	mass	=	0.5	(gm)	density	=	0.02	(gm/cc)
	H2O
	G	=	-13016.6	(J)	H	=	-5653.72	(J)	S	=	5.69	(J/K)	V	=	29.68	(cc)	Cp	=	1.27	(J/K)
Total	solids	mass	=	100.03	(gm)	density	=	1.57	(gm/cc)
	G	=	-1.60777e+06	(J)	H	=	-1.30702e+06	(J)	S	=	232.57	(J/K)	V	=	63.76	(cc)	Cp	=	121.25	(J/K)
Viscosity	of	the	System	cannot	be	computed.
System	mass	=	100.03	(gm)	density	=	1.57	(gm/cc)
	G	=	-1.60777e+06	(J)	H	=	-1.30702e+06	(J)	S	=	232.57	(J/K)	V	=	63.76	(cc)	Cp	=	121.25	(J/K)
**********----------**********
Title:	Dummy	Title
T	=	1010	(C)	P	=	0.1	(kbars)	log(10)	f	O2	=	-10.74	delta	HM	=	-5.64	NNO	=	-0.67	QFM	=	0.01	COH	=	2.02	IW	=	3.7
Constraint	Flags:
olivine	mass	=	3.86	(gm)	density	=	3.57	(gm/cc)	(analysis	in	mole	%)
	(Ca0.00Mg0.60Fe''0.36Mn0.05Co0.00Ni0.00)2SiO4
	G	=	-51139.2	(J)	H	=	-40264.1	(J)	S	=	8.48	(J/K)	V	=	1.08	(cc)	Cp	=	4.35	(J/K)
	tephroite	fayalite	co-olivine	ni-olivine	monticellite	forsterite
	4.53	35.84	0	0	0.94	58.69
orthopyroxene	mass	=	37.41	(gm)	density	=	3.35	(gm/cc)	(analysis	in	mole	%)
	opx	Na0.00Ca0.08Fe''0.57Mg1.30Fe'''0.02Ti0.00Al0.08Si1.95O6
	G	=	-558070	(J)	H	=	-450911	(J)	S	=	83.51	(J/K)	V	=	11.18	(cc)	Cp	=	45.09	(J/K)
	diopside	clinoenstatit	hedenbergite	alumino-buffo	buffonite	essenite	jadeite
	-54.45	92.26	57.02	3.17	-2.63	4.49	0.13
clinopyroxene	mass	=	1.57	(gm)	density	=	3.3	(gm/cc)	(analysis	in	mole	%)
	cpx	Na0.02Ca0.79Fe''0.28Mg0.79Fe'''0.05Ti0.03Al0.19Si1.85O6
	G	=	-24199.2	(J)	H	=	-19804.4	(J)	S	=	3.43	(J/K)	V	=	0.48	(cc)	Cp	=	1.81	(J/K)
	diopside	clinoenstatit	hedenbergite	alumino-buffo	buffonite	essenite	jadeite
	37.05	19.15	27.63	9.26	-2.52	7.81	1.62
feldspar	mass	=	56.33	(gm)	density	=	2.65	(gm/cc)	(analysis	in	mole	%)
	K0.01Na0.35Ca0.64Al1.64Si2.36O8
	G	=	-955120	(J)	H	=	-788586	(J)	S	=	129.79	(J/K)	V	=	21.25	(cc)	Cp	=	68.55	(J/K)
	albite	anorthite	sanidine
	34.98	63.89	1.13
rhm-oxide	mass	=	0.36	(gm)	density	=	4.49	(gm/cc)	(analysis	in	mole	%)
	Mn0.06Fe''0.57Mg0.23Fe'''0.17Al0.12Ti0.85O3
	G	=	-3959.52	(J)	H	=	-3010.61	(J)	S	=	0.74	(J/K)	V	=	0.08	(cc)	Cp	=	0.35	(J/K)
	geikielite	hematite	ilmenite	pyrophanite	corundum
	22.79	8.61	56.7	5.99	5.92
water	mass	=	0.5	(gm)	density	=	0.02	(gm/cc)
	H2O
	G	=	-12959.7	(J)	H	=	-5666.46	(J)	S	=	5.68	(J/K)	V	=	29.44	(cc)	Cp	=	1.27	(J/K)
Total	solids	mass	=	100.03	(gm)	density	=	1.58	(gm/cc)
	G	=	-1.60545e+06	(J)	H	=	-1.30824e+06	(J)	S	=	231.62	(J/K)	V	=	63.51	(cc)	Cp	=	121.42	(J/K)
Viscosity	of	the	System	cannot	be	computed.
System	mass	=	100.03	(gm)	density	=	1.58	(gm/cc)
	G	=	-1.60545e+06	(J)	H	=	-1.30824e+06	(J)	S	=	231.62	(J/K)	V	=	63.51	(cc)	Cp	=	121.42	(J/K)
**********----------**********
Title:	Dummy	Title
T	=	1000	(C)	P	=	0.1	(kbars)	log(10)	f	O2	=	-10.86	delta	HM	=	-5.61	NNO	=	-0.64	QFM	=	0.04	COH	=	2.04	IW	=	3.74
Constraint	Flags:
olivine	mass	=	3.85	(gm)	density	=	3.57	(gm/cc)	(analysis	in	mole	%)
	(Ca0.00Mg0.60Fe''0.36Mn0.05Co0.00Ni0.00)2SiO4
	G	=	-50996.7	(J)	H	=	-40262.7	(J)	S	=	8.43	(J/K)	V	=	1.08	(cc)	Cp	=	4.34	(J/K)
	tephroite	fayalite	co-olivine	ni-olivine	monticellite	forsterite
	4.54	35.82	0	0	0.9	58.74
orthopyroxene	mass	=	37.34	(gm)	density	=	3.35	(gm/cc)	(analysis	in	mole	%)
	opx	Na0.00Ca0.07Fe''0.57Mg1.30Fe'''0.02Ti0.00Al0.08Si1.95O6
	G	=	-556129	(J)	H	=	-450455	(J)	S	=	83	(J/K)	V	=	11.15	(cc)	Cp	=	44.96	(J/K)
	diopside	clinoenstatit	hedenbergite	alumino-buffo	buffonite	essenite	jadeite
	-54.69	92.44	57.11	3.17	-2.64	4.49	0.13
clinopyroxene	mass	=	1.65	(gm)	density	=	3.3	(gm/cc)	(analysis	in	mole	%)
	cpx	Na0.02Ca0.80Fe''0.27Mg0.78Fe'''0.05Ti0.03Al0.19Si1.85O6
	G	=	-25470	(J)	H	=	-20898.4	(J)	S	=	3.59	(J/K)	V	=	0.5	(cc)	Cp	=	1.91	(J/K)
	diopside	clinoenstatit	hedenbergite	alumino-buffo	buffonite	essenite	jadeite
	38.18	18.33	27.12	9.4	-2.49	7.81	1.65
feldspar	mass	=	56.32	(gm)	density	=	2.65	(gm/cc)	(analysis	in	mole	%)
	K0.01Na0.35Ca0.64Al1.64Si2.36O8
	G	=	-953702	(J)	H	=	-789168	(J)	S	=	129.23	(J/K)	V	=	21.24	(cc)	Cp	=	68.47	(J/K)
	albite	anorthite	sanidine
	34.98	63.89	1.13
rhm-oxide	mass	=	0.36	(gm)	density	=	4.49	(gm/cc)	(analysis	in	mole	%)
	Mn0.06Fe''0.57Mg0.23Fe'''0.18Al0.12Ti0.85O3
	G	=	-3935.87	(J)	H	=	-3000.52	(J)	S	=	0.73	(J/K)	V	=	0.08	(cc)	Cp	=	0.35	(J/K)
	geikielite	hematite	ilmenite	pyrophanite	corundum
	22.65	8.76	56.81	5.94	5.85
water	mass	=	0.5	(gm)	density	=	0.02	(gm/cc)
	H2O
	G	=	-12902.9	(J)	H	=	-5679.17	(J)	S	=	5.67	(J/K)	V	=	29.2	(cc)	Cp	=	1.27	(J/K)
Total	solids	mass	=	100.03	(gm)	density	=	1.58	(gm/cc)
	G	=	-1.60314e+06	(J)	H	=	-1.30946e+06	(J)	S	=	230.67	(J/K)	V	=	63.26	(cc)	Cp	=	121.29	(J/K)
Viscosity	of	the	System	cannot	be	computed.
System	mass	=	100.03	(gm)	density	=	1.58	(gm/cc)
	G	=	-1.60314e+06	(J)	H	=	-1.30946e+06	(J)	S	=	230.67	(J/K)	V	=	63.26	(cc)	Cp	=	121.29	(J/K)
**********----------**********
Title:	Dummy	Title
T	=	990	(C)	P	=	0.1	(kbars)	log(10)	f	O2	=	-10.98	delta	HM	=	-5.58	NNO	=	-0.61	QFM	=	0.07	COH	=	2.05	IW	=	3.79
Constraint	Flags:
olivine	mass	=	3.85	(gm)	density	=	3.57	(gm/cc)	(analysis	in	mole	%)
	(Ca0.00Mg0.60Fe''0.36Mn0.05Co0.00Ni0.00)2SiO4
	G	=	-50852.9	(J)	H	=	-40259.6	(J)	S	=	8.39	(J/K)	V	=	1.08	(cc)	Cp	=	4.33	(J/K)
	tephroite	fayalite	co-olivine	ni-olivine	monticellite	forsterite
	4.55	35.81	0	0	0.86	58.78
orthopyroxene	mass	=	37.27	(gm)	density	=	3.35	(gm/cc)	(analysis	in	mole	%)
	opx	Na0.00Ca0.07Fe''0.57Mg1.31Fe'''0.02Ti0.00Al0.08Si1.95O6
	G	=	-554216	(J)	H	=	-450015	(J)	S	=	82.49	(J/K)	V	=	11.13	(cc)	Cp	=	44.83	(J/K)
	diopside	clinoenstatit	hedenbergite	alumino-buffo	buffonite	essenite	jadeite
	-54.94	92.61	57.19	3.17	-2.66	4.49	0.13
clinopyroxene	mass	=	1.73	(gm)	density	=	3.3	(gm/cc)	(analysis	in	mole	%)
	cpx	Na0.02Ca0.81Fe''0.27Mg0.78Fe'''0.05Ti0.04Al0.19Si1.85O6
	G	=	-26722.2	(J)	H	=	-21982.1	(J)	S	=	3.75	(J/K)	V	=	0.53	(cc)	Cp	=	2	(J/K)
	diopside	clinoenstatit	hedenbergite	alumino-buffo	buffonite	essenite	jadeite
	39.25	17.57	26.63	9.54	-2.46	7.8	1.68
feldspar	mass	=	56.31	(gm)	density	=	2.65	(gm/cc)	(analysis	in	mole	%)
	K0.01Na0.35Ca0.64Al1.64Si2.36O8
	G	=	-952285	(J)	H	=	-789747	(J)	S	=	128.68	(J/K)	V	=	21.23	(cc)	Cp	=	68.38	(J/K)
	albite	anorthite	sanidine
	34.98	63.89	1.13
rhm-oxide	mass	=	0.36	(gm)	density	=	4.5	(gm/cc)	(analysis	in	mole	%)
	Mn0.06Fe''0.57Mg0.23Fe'''0.18Al0.12Ti0.85O3
	G	=	-3912.01	(J)	H	=	-2990.16	(J)	S	=	0.73	(J/K)	V	=	0.08	(cc)	Cp	=	0.35	(J/K)
	geikielite	hematite	ilmenite	pyrophanite	corundum
	22.51	8.91	56.91	5.89	5.77
water	mass	=	0.5	(gm)	density	=	0.02	(gm/cc)
	H2O
	G	=	-12846.2	(J)	H	=	-5691.86	(J)	S	=	5.66	(J/K)	V	=	28.96	(cc)	Cp	=	1.27	(J/K)
Total	solids	mass	=	100.03	(gm)	density	=	1.59	(gm/cc)
	G	=	-1.60083e+06	(J)	H	=	-1.31069e+06	(J)	S	=	229.7	(J/K)	V	=	63	(cc)	Cp	=	121.16	(J/K)
Viscosity	of	the	System	cannot	be	computed.
System	mass	=	100.03	(gm)	density	=	1.59	(gm/cc)
	G	=	-1.60083e+06	(J)	H	=	-1.31069e+06	(J)	S	=	229.7	(J/K)	V	=	63	(cc)	Cp	=	121.16	(J/K)
**********----------**********
Title:	Dummy	Title
T	=	980	(C)	P	=	0.1	(kbars)	log(10)	f	O2	=	-11.11	delta	HM	=	-5.56	NNO	=	-0.57	QFM	=	0.1	COH	=	2.07	IW	=	3.83
Constraint	Flags:
olivine	mass	=	3.84	(gm)	density	=	3.57	(gm/cc)	(analysis	in	mole	%)
	(Ca0.00Mg0.60Fe''0.36Mn0.05Co0.00Ni0.00)2SiO4
	G	=	-50706.8	(J)	H	=	-40254.2	(J)	S	=	8.34	(J/K)	V	=	1.07	(cc)	Cp	=	4.32	(J/K)
	tephroite	fayalite	co-olivine	ni-olivine	monticellite	forsterite
	4.56	35.79	0	0	0.82	58.83
orthopyroxene	mass	=	37.21	(gm)	density	=	3.35	(gm/cc)	(analysis	in	mole	%)
	opx	Na0.00Ca0.07Fe''0.57Mg1.31Fe'''0.02Ti0.00Al0.08Si1.95O6
	G	=	-552334	(J)	H	=	-449592	(J)	S	=	81.99	(J/K)	V	=	11.1	(cc)	Cp	=	44.71	(J/K)
	diopside	clinoenstatit	hedenbergite	alumino-buffo	buffonite	essenite	jadeite
	-55.19	92.79	57.28	3.17	-2.67	4.49	0.13
clinopyroxene	mass	=	1.82	(gm)	density	=	3.3	(gm/cc)	(analysis	in	mole	%)
	cpx	Na0.02Ca0.81Fe''0.26Mg0.78Fe'''0.05Ti0.04Al0.19Si1.85O6
	G	=	-27952.8	(J)	H	=	-23052.9	(J)	S	=	3.91	(J/K)	V	=	0.55	(cc)	Cp	=	2.09	(J/K)
	diopside	clinoenstatit	hedenbergite	alumino-buffo	buffonite	essenite	jadeite
	40.24	16.85	26.17	9.67	-2.44	7.8	1.71
feldspar	mass	=	56.31	(gm)	density	=	2.65	(gm/cc)	(analysis	in	mole	%)
	K0.01Na0.35Ca0.64Al1.64Si2.36O8
	G	=	-950871	(J)	H	=	-790322	(J)	S	=	128.12	(J/K)	V	=	21.23	(cc)	Cp	=	68.29	(J/K)
	albite	anorthite	sanidine
	34.98	63.89	1.13
spinel	mass	=	0	(gm)	density	=	4.67	(gm/cc)	(analysis	in	mole	%)
	Fe''1.25Mg0.25Fe'''0.86Al0.15Cr0.00Ti0.49O4
	G	=	-1.31	(J)	H	=	-0.91	(J)	S	=	0	(J/K)	V	=	0	(cc)	Cp	=	0	(J/K)
	chromite	hercynite	magnetite	spinel	ulvospinel
	0	-17.21	43.06	24.68	49.48
rhm-oxide	mass	=	0.36	(gm)	density	=	4.5	(gm/cc)	(analysis	in	mole	%)
	Mn0.06Fe''0.57Mg0.22Fe'''0.18Al0.11Ti0.85O3
	G	=	-3887.32	(J)	H	=	-2979.08	(J)	S	=	0.72	(J/K)	V	=	0.08	(cc)	Cp	=	0.35	(J/K)
	geikielite	hematite	ilmenite	pyrophanite	corundum
	22.37	9.08	57.01	5.84	5.7
water	mass	=	0.5	(gm)	density	=	0.02	(gm/cc)
	H2O
	G	=	-12789.6	(J)	H	=	-5704.52	(J)	S	=	5.65	(J/K)	V	=	28.72	(cc)	Cp	=	1.27	(J/K)
Total	solids	mass	=	100.03	(gm)	density	=	1.59	(gm/cc)
	G	=	-1.59854e+06	(J)	H	=	-1.31191e+06	(J)	S	=	228.73	(J/K)	V	=	62.75	(cc)	Cp	=	121.02	(J/K)
Viscosity	of	the	System	cannot	be	computed.
System	mass	=	100.03	(gm)	density	=	1.59	(gm/cc)
	G	=	-1.59854e+06	(J)	H	=	-1.31191e+06	(J)	S	=	228.73	(J/K)	V	=	62.75	(cc)	Cp	=	121.02	(J/K)
**********----------**********
Title:	Dummy	Title
T	=	970	(C)	P	=	0.1	(kbars)	log(10)	f	O2	=	-11.25	delta	HM	=	-5.55	NNO	=	-0.56	QFM	=	0.11	COH	=	2.07	IW	=	3.86
Constraint	Flags:
olivine	mass	=	3.83	(gm)	density	=	3.58	(gm/cc)	(analysis	in	mole	%)
	(Ca0.00Mg0.60Fe''0.36Mn0.05Co0.00Ni0.00)2SiO4
	G	=	-50469.4	(J)	H	=	-40175.2	(J)	S	=	8.28	(J/K)	V	=	1.07	(cc)	Cp	=	4.3	(J/K)
	tephroite	fayalite	co-olivine	ni-olivine	monticellite	forsterite
	4.58	35.77	0	0	0.79	58.87
orthopyroxene	mass	=	37.14	(gm)	density	=	3.35	(gm/cc)	(analysis	in	mole	%)
	opx	Na0.00Ca0.07Fe''0.57Mg1.31Fe'''0.02Ti0.00Al0.08Si1.95O6
	G	=	-550557	(J)	H	=	-449256	(J)	S	=	81.49	(J/K)	V	=	11.08	(cc)	Cp	=	44.59	(J/K)
	diopside	clinoenstatit	hedenbergite	alumino-buffo	buffonite	essenite	jadeite
	-55.39	92.96	57.35	3.18	-2.68	4.47	0.12
clinopyroxene	mass	=	1.89	(gm)	density	=	3.3	(gm/cc)	(analysis	in	mole	%)
	cpx	Na0.02Ca0.82Fe''0.26Mg0.77Fe'''0.05Ti0.04Al0.19Si1.85O6
	G	=	-29021.9	(J)	H	=	-23995.9	(J)	S	=	4.04	(J/K)	V	=	0.57	(cc)	Cp	=	2.17	(J/K)
	diopside	clinoenstatit	hedenbergite	alumino-buffo	buffonite	essenite	jadeite
	41.25	16.18	25.71	9.8	-2.43	7.75	1.73
feldspar	mass	=	56.3	(gm)	density	=	2.65	(gm/cc)	(analysis	in	mole	%)
	K0.01Na0.35Ca0.64Al1.64Si2.36O8
	G	=	-949555	(J)	H	=	-790973	(J)	S	=	127.56	(J/K)	V	=	21.22	(cc)	Cp	=	68.21	(J/K)
	albite	anorthite	sanidine
	34.98	63.89	1.13
spinel	mass	=	0.01	(gm)	density	=	4.68	(gm/cc)	(analysis	in	mole	%)
	Fe''1.24Mg0.24Fe'''0.89Al0.15Cr0.00Ti0.48O4
	G	=	-113.43	(J)	H	=	-79.27	(J)	S	=	0.03	(J/K)	V	=	0	(cc)	Cp	=	0.01	(J/K)
	chromite	hercynite	magnetite	spinel	ulvospinel
	0	-16.63	44.25	24.06	48.31
rhm-oxide	mass	=	0.35	(gm)	density	=	4.5	(gm/cc)	(analysis	in	mole	%)
	Mn0.06Fe''0.57Mg0.22Fe'''0.18Al0.11Ti0.85O3
	G	=	-3810.46	(J)	H	=	-2928.37	(J)	S	=	0.71	(J/K)	V	=	0.08	(cc)	Cp	=	0.34	(J/K)
	geikielite	hematite	ilmenite	pyrophanite	corundum
	22.26	9.12	57.18	5.8	5.63
water	mass	=	0.5	(gm)	density	=	0.02	(gm/cc)
	H2O
	G	=	-12733.1	(J)	H	=	-5717.16	(J)	S	=	5.64	(J/K)	V	=	28.48	(cc)	Cp	=	1.26	(J/K)
Total	solids	mass	=	100.03	(gm)	density	=	1.6	(gm/cc)
	G	=	-1.59626e+06	(J)	H	=	-1.31313e+06	(J)	S	=	227.76	(J/K)	V	=	62.5	(cc)	Cp	=	120.89	(J/K)
Viscosity	of	the	System	cannot	be	computed.
System	mass	=	100.03	(gm)	density	=	1.6	(gm/cc)
	G	=	-1.59626e+06	(J)	H	=	-1.31313e+06	(J)	S	=	227.76	(J/K)	V	=	62.5	(cc)	Cp	=	120.89	(J/K)
**********----------**********
Title:	Dummy	Title
T	=	960	(C)	P	=	0.1	(kbars)	log(10)	f	O2	=	-11.4	delta	HM	=	-5.54	NNO	=	-0.54	QFM	=	0.13	COH	=	2.07	IW	=	3.89
Constraint	Flags:
olivine	mass	=	3.82	(gm)	density	=	3.58	(gm/cc)	(analysis	in	mole	%)
	(Ca0.00Mg0.60Fe''0.36Mn0.05Co0.00Ni0.00)2SiO4
	G	=	-50232.2	(J)	H	=	-40095.5	(J)	S	=	8.22	(J/K)	V	=	1.07	(cc)	Cp	=	4.28	(J/K)
	tephroite	fayalite	co-olivine	ni-olivine	monticellite	forsterite
	4.6	35.74	0	0	0.75	58.91
orthopyroxene	mass	=	37.08	(gm)	density	=	3.36	(gm/cc)	(analysis	in	mole	%)
	opx	Na0.00Ca0.07Fe''0.57Mg1.31Fe'''0.02Ti0.00Al0.08Si1.95O6
	G	=	-548803	(J)	H	=	-448931	(J)	S	=	80.99	(J/K)	V	=	11.05	(cc)	Cp	=	44.47	(J/K)
	diopside	clinoenstatit	hedenbergite	alumino-buffo	buffonite	essenite	jadeite
	-55.59	93.12	57.42	3.18	-2.69	4.44	0.12
clinopyroxene	mass	=	1.96	(gm)	density	=	3.3	(gm/cc)	(analysis	in	mole	%)
	cpx	Na0.02Ca0.83Fe''0.25Mg0.77Fe'''0.05Ti0.04Al0.19Si1.85O6
	G	=	-30066.7	(J)	H	=	-24923	(J)	S	=	4.17	(J/K)	V	=	0.59	(cc)	Cp	=	2.24	(J/K)
	diopside	clinoenstatit	hedenbergite	alumino-buffo	buffonite	essenite	jadeite
	42.22	15.55	25.27	9.94	-2.43	7.7	1.75
feldspar	mass	=	56.3	(gm)	density	=	2.65	(gm/cc)	(analysis	in	mole	%)
	K0.01Na0.35Ca0.64Al1.64Si2.36O8
	G	=	-948248	(J)	H	=	-791626	(J)	S	=	127.01	(J/K)	V	=	21.21	(cc)	Cp	=	68.13	(J/K)
	albite	anorthite	sanidine
	34.98	63.89	1.13
spinel	mass	=	0.03	(gm)	density	=	4.69	(gm/cc)	(analysis	in	mole	%)
	Fe''1.24Mg0.23Fe'''0.91Al0.15Cr0.00Ti0.47O4
	G	=	-226.17	(J)	H	=	-158.4	(J)	S	=	0.05	(J/K)	V	=	0.01	(cc)	Cp	=	0.03	(J/K)
	chromite	hercynite	magnetite	spinel	ulvospinel
	0	-16.05	45.45	23.46	47.15
rhm-oxide	mass	=	0.35	(gm)	density	=	4.51	(gm/cc)	(analysis	in	mole	%)
	Mn0.06Fe''0.57Mg0.22Fe'''0.18Al0.11Ti0.85O3
	G	=	-3735.21	(J)	H	=	-2878.62	(J)	S	=	0.69	(J/K)	V	=	0.08	(cc)	Cp	=	0.34	(J/K)
	geikielite	hematite	ilmenite	pyrophanite	corundum
	22.15	9.16	57.35	5.77	5.57
water	mass	=	0.5	(gm)	density	=	0.02	(gm/cc)
	H2O
	G	=	-12676.8	(J)	H	=	-5729.78	(J)	S	=	5.63	(J/K)	V	=	28.24	(cc)	Cp	=	1.26	(J/K)
Total	solids	mass	=	100.03	(gm)	density	=	1.61	(gm/cc)
	G	=	-1.59399e+06	(J)	H	=	-1.31434e+06	(J)	S	=	226.77	(J/K)	V	=	62.25	(cc)	Cp	=	120.75	(J/K)
Viscosity	of	the	System	cannot	be	computed.
System	mass	=	100.03	(gm)	density	=	1.61	(gm/cc)
	G	=	-1.59399e+06	(J)	H	=	-1.31434e+06	(J)	S	=	226.77	(J/K)	V	=	62.25	(cc)	Cp	=	120.75	(J/K)
**********----------**********
Title:	Dummy	Title
T	=	950	(C)	P	=	0.1	(kbars)	log(10)	f	O2	=	-11.54	delta	HM	=	-5.53	NNO	=	-0.52	QFM	=	0.14	COH	=	2.07	IW	=	3.92
Constraint	Flags:
olivine	mass	=	3.81	(gm)	density	=	3.58	(gm/cc)	(analysis	in	mole	%)
	(Ca0.00Mg0.60Fe''0.36Mn0.05Co0.00Ni0.00)2SiO4
	G	=	-49995.9	(J)	H	=	-40015.5	(J)	S	=	8.16	(J/K)	V	=	1.06	(cc)	Cp	=	4.26	(J/K)
	tephroite	fayalite	co-olivine	ni-olivine	monticellite	forsterite
	4.62	35.72	0	0	0.72	58.95
orthopyroxene	mass	=	37.02	(gm)	density	=	3.36	(gm/cc)	(analysis	in	mole	%)
	opx	Na0.00Ca0.07Fe''0.57Mg1.31Fe'''0.02Ti0.00Al0.08Si1.95O6
	G	=	-547070	(J)	H	=	-448618	(J)	S	=	80.49	(J/K)	V	=	11.03	(cc)	Cp	=	44.36	(J/K)
	diopside	clinoenstatit	hedenbergite	alumino-buffo	buffonite	essenite	jadeite
	-55.79	93.29	57.49	3.18	-2.71	4.42	0.12
clinopyroxene	mass	=	2.02	(gm)	density	=	3.3	(gm/cc)	(analysis	in	mole	%)
	cpx	Na0.02Ca0.83Fe''0.25Mg0.77Fe'''0.05Ti0.04Al0.19Si1.85O6
	G	=	-31087.8	(J)	H	=	-25834.6	(J)	S	=	4.29	(J/K)	V	=	0.61	(cc)	Cp	=	2.32	(J/K)
	diopside	clinoenstatit	hedenbergite	alumino-buffo	buffonite	essenite	jadeite
	43.15	14.95	24.83	10.07	-2.43	7.64	1.77
feldspar	mass	=	56.3	(gm)	density	=	2.65	(gm/cc)	(analysis	in	mole	%)
	K0.01Na0.35Ca0.64Al1.64Si2.36O8
	G	=	-946950	(J)	H	=	-792282	(J)	S	=	126.45	(J/K)	V	=	21.21	(cc)	Cp	=	68.05	(J/K)
	albite	anorthite	sanidine
	34.98	63.89	1.13
spinel	mass	=	0.04	(gm)	density	=	4.69	(gm/cc)	(analysis	in	mole	%)
	Fe''1.23Mg0.23Fe'''0.93Al0.15Cr0.00Ti0.46O4
	G	=	-338.76	(J)	H	=	-237.79	(J)	S	=	0.08	(J/K)	V	=	0.01	(cc)	Cp	=	0.04	(J/K)
	chromite	hercynite	magnetite	spinel	ulvospinel
	0	-15.48	46.63	22.86	45.99
rhm-oxide	mass	=	0.34	(gm)	density	=	4.51	(gm/cc)	(analysis	in	mole	%)
	Mn0.06Fe''0.58Mg0.22Fe'''0.18Al0.11Ti0.85O3
	G	=	-3661.9	(J)	H	=	-2830.1	(J)	S	=	0.68	(J/K)	V	=	0.08	(cc)	Cp	=	0.33	(J/K)
	geikielite	hematite	ilmenite	pyrophanite	corundum
	22.04	9.19	57.54	5.73	5.5
water	mass	=	0.5	(gm)	density	=	0.02	(gm/cc)
	H2O
	G	=	-12620.5	(J)	H	=	-5742.37	(J)	S	=	5.62	(J/K)	V	=	27.99	(cc)	Cp	=	1.26	(J/K)
Total	solids	mass	=	100.03	(gm)	density	=	1.61	(gm/cc)
	G	=	-1.59172e+06	(J)	H	=	-1.31556e+06	(J)	S	=	225.78	(J/K)	V	=	61.99	(cc)	Cp	=	120.62	(J/K)
Viscosity	of	the	System	cannot	be	computed.
System	mass	=	100.03	(gm)	density	=	1.61	(gm/cc)
	G	=	-1.59172e+06	(J)	H	=	-1.31556e+06	(J)	S	=	225.78	(J/K)	V	=	61.99	(cc)	Cp	=	120.62	(J/K)
**********----------**********
Title:	Dummy	Title
T	=	940	(C)	P	=	0.1	(kbars)	log(10)	f	O2	=	-11.7	delta	HM	=	-5.52	NNO	=	-0.51	QFM	=	0.15	COH	=	2.07	IW	=	3.95
Constraint	Flags:
olivine	mass	=	3.79	(gm)	density	=	3.58	(gm/cc)	(analysis	in	mole	%)
	(Ca0.00Mg0.60Fe''0.36Mn0.05Co0.00Ni0.00)2SiO4
	G	=	-49761	(J)	H	=	-39935.7	(J)	S	=	8.1	(J/K)	V	=	1.06	(cc)	Cp	=	4.24	(J/K)
	tephroite	fayalite	co-olivine	ni-olivine	monticellite	forsterite
	4.65	35.69	0	0	0.68	58.98
orthopyroxene	mass	=	36.96	(gm)	density	=	3.36	(gm/cc)	(analysis	in	mole	%)
	opx	Na0.00Ca0.06Fe''0.58Mg1.31Fe'''0.02Ti0.00Al0.08Si1.95O6
	G	=	-545359	(J)	H	=	-448315	(J)	S	=	79.99	(J/K)	V	=	11.01	(cc)	Cp	=	44.24	(J/K)
	diopside	clinoenstatit	hedenbergite	alumino-buffo	buffonite	essenite	jadeite
	-55.99	93.45	57.56	3.18	-2.72	4.4	0.12
clinopyroxene	mass	=	2.09	(gm)	density	=	3.3	(gm/cc)	(analysis	in	mole	%)
	cpx	Na0.02Ca0.84Fe''0.24Mg0.77Fe'''0.05Ti0.04Al0.20Si1.85O6
	G	=	-32086.1	(J)	H	=	-26731.2	(J)	S	=	4.41	(J/K)	V	=	0.63	(cc)	Cp	=	2.39	(J/K)
	diopside	clinoenstatit	hedenbergite	alumino-buffo	buffonite	essenite	jadeite
	44.05	14.38	24.41	10.21	-2.43	7.58	1.79
feldspar	mass	=	56.3	(gm)	density	=	2.66	(gm/cc)	(analysis	in	mole	%)
	K0.01Na0.35Ca0.64Al1.64Si2.36O8
	G	=	-945660	(J)	H	=	-792938	(J)	S	=	125.89	(J/K)	V	=	21.2	(cc)	Cp	=	67.97	(J/K)
	albite	anorthite	sanidine
	34.98	63.89	1.13
spinel	mass	=	0.06	(gm)	density	=	4.7	(gm/cc)	(analysis	in	mole	%)
	Fe''1.23Mg0.22Fe'''0.96Al0.15Cr0.00Ti0.45O4
	G	=	-450.57	(J)	H	=	-316.99	(J)	S	=	0.11	(J/K)	V	=	0.01	(cc)	Cp	=	0.05	(J/K)
	chromite	hercynite	magnetite	spinel	ulvospinel
	0	-14.92	47.82	22.26	44.84
rhm-oxide	mass	=	0.34	(gm)	density	=	4.51	(gm/cc)	(analysis	in	mole	%)
	Mn0.06Fe''0.58Mg0.22Fe'''0.18Al0.11Ti0.85O3
	G	=	-3590.76	(J)	H	=	-2782.98	(J)	S	=	0.67	(J/K)	V	=	0.07	(cc)	Cp	=	0.32	(J/K)
	geikielite	hematite	ilmenite	pyrophanite	corundum
	21.93	9.21	57.73	5.69	5.44
water	mass	=	0.5	(gm)	density	=	0.02	(gm/cc)
	H2O
	G	=	-12564.3	(J)	H	=	-5754.95	(J)	S	=	5.61	(J/K)	V	=	27.75	(cc)	Cp	=	1.26	(J/K)
Total	solids	mass	=	100.03	(gm)	density	=	1.62	(gm/cc)
	G	=	-1.58947e+06	(J)	H	=	-1.31678e+06	(J)	S	=	224.78	(J/K)	V	=	61.74	(cc)	Cp	=	120.48	(J/K)
Viscosity	of	the	System	cannot	be	computed.
System	mass	=	100.03	(gm)	density	=	1.62	(gm/cc)
	G	=	-1.58947e+06	(J)	H	=	-1.31678e+06	(J)	S	=	224.78	(J/K)	V	=	61.74	(cc)	Cp	=	120.48	(J/K)
**********----------**********
Title:	Dummy	Title
T	=	930	(C)	P	=	0.1	(kbars)	log(10)	f	O2	=	-11.85	delta	HM	=	-5.51	NNO	=	-0.49	QFM	=	0.16	COH	=	2.07	IW	=	3.98
Constraint	Flags:
olivine	mass	=	3.78	(gm)	density	=	3.58	(gm/cc)	(analysis	in	mole	%)
	(Ca0.00Mg0.60Fe''0.36Mn0.05Co0.00Ni0.00)2SiO4
	G	=	-49528.1	(J)	H	=	-39856.4	(J)	S	=	8.04	(J/K)	V	=	1.06	(cc)	Cp	=	4.23	(J/K)
	tephroite	fayalite	co-olivine	ni-olivine	monticellite	forsterite
	4.67	35.66	0	0	0.65	59.02
orthopyroxene	mass	=	36.9	(gm)	density	=	3.36	(gm/cc)	(analysis	in	mole	%)
	opx	Na0.00Ca0.06Fe''0.58Mg1.31Fe'''0.02Ti0.00Al0.08Si1.95O6
	G	=	-543670	(J)	H	=	-448024	(J)	S	=	79.5	(J/K)	V	=	10.98	(cc)	Cp	=	44.13	(J/K)
	diopside	clinoenstatit	hedenbergite	alumino-buffo	buffonite	essenite	jadeite
	-56.19	93.61	57.64	3.19	-2.74	4.37	0.12
clinopyroxene	mass	=	2.15	(gm)	density	=	3.3	(gm/cc)	(analysis	in	mole	%)
	cpx	Na0.02Ca0.84Fe''0.24Mg0.77Fe'''0.05Ti0.04Al0.20Si1.85O6
	G	=	-33062.2	(J)	H	=	-27613.3	(J)	S	=	4.53	(J/K)	V	=	0.65	(cc)	Cp	=	2.46	(J/K)
	diopside	clinoenstatit	hedenbergite	alumino-buffo	buffonite	essenite	jadeite
	44.91	13.84	24	10.34	-2.44	7.52	1.82
feldspar	mass	=	56.3	(gm)	density	=	2.66	(gm/cc)	(analysis	in	mole	%)
	K0.01Na0.35Ca0.64Al1.64Si2.36O8
	G	=	-944378	(J)	H	=	-793596	(J)	S	=	125.32	(J/K)	V	=	21.2	(cc)	Cp	=	67.89	(J/K)
	albite	anorthite	sanidine
	34.98	63.89	1.13
spinel	mass	=	0.07	(gm)	density	=	4.71	(gm/cc)	(analysis	in	mole	%)
	Fe''1.22Mg0.22Fe'''0.98Al0.15Cr0.00Ti0.44O4
	G	=	-561.05	(J)	H	=	-395.64	(J)	S	=	0.14	(J/K)	V	=	0.01	(cc)	Cp	=	0.06	(J/K)
	chromite	hercynite	magnetite	spinel	ulvospinel
	0	-14.38	48.99	21.68	43.71
rhm-oxide	mass	=	0.33	(gm)	density	=	4.52	(gm/cc)	(analysis	in	mole	%)
	Mn0.06Fe''0.58Mg0.22Fe'''0.18Al0.11Ti0.85O3
	G	=	-3521.93	(J)	H	=	-2737.39	(J)	S	=	0.65	(J/K)	V	=	0.07	(cc)	Cp	=	0.32	(J/K)
	geikielite	hematite	ilmenite	pyrophanite	corundum
	21.82	9.22	57.94	5.65	5.38
water	mass	=	0.5	(gm)	density	=	0.02	(gm/cc)
	H2O
	G	=	-12508.2	(J)	H	=	-5767.49	(J)	S	=	5.6	(J/K)	V	=	27.51	(cc)	Cp	=	1.25	(J/K)
Total	solids	mass	=	100.03	(gm)	density	=	1.63	(gm/cc)
	G	=	-1.58723e+06	(J)	H	=	-1.31799e+06	(J)	S	=	223.78	(J/K)	V	=	61.48	(cc)	Cp	=	120.34	(J/K)
Viscosity	of	the	System	cannot	be	computed.
System	mass	=	100.03	(gm)	density	=	1.63	(gm/cc)
	G	=	-1.58723e+06	(J)	H	=	-1.31799e+06	(J)	S	=	223.78	(J/K)	V	=	61.48	(cc)	Cp	=	120.34	(J/K)
**********----------**********
Title:	Dummy	Title
T	=	920	(C)	P	=	0.1	(kbars)	log(10)	f	O2	=	-12.01	delta	HM	=	-5.51	NNO	=	-0.48	QFM	=	0.17	COH	=	2.06	IW	=	4.01
Constraint	Flags:
olivine	mass	=	3.77	(gm)	density	=	3.58	(gm/cc)	(analysis	in	mole	%)
	(Ca0.00Mg0.60Fe''0.36Mn0.05Co0.00Ni0.00)2SiO4
	G	=	-49297.3	(J)	H	=	-39777.9	(J)	S	=	7.98	(J/K)	V	=	1.05	(cc)	Cp	=	4.21	(J/K)
	tephroite	fayalite	co-olivine	ni-olivine	monticellite	forsterite
	4.69	35.63	0	0	0.62	59.06
orthopyroxene	mass	=	36.84	(gm)	density	=	3.36	(gm/cc)	(analysis	in	mole	%)
	opx	Na0.00Ca0.06Fe''0.58Mg1.31Fe'''0.02Ti0.00Al0.08Si1.95O6
	G	=	-542001	(J)	H	=	-447743	(J)	S	=	79	(J/K)	V	=	10.96	(cc)	Cp	=	44.01	(J/K)
	diopside	clinoenstatit	hedenbergite	alumino-buffo	buffonite	essenite	jadeite
	-56.38	93.77	57.71	3.19	-2.75	4.34	0.12
clinopyroxene	mass	=	2.22	(gm)	density	=	3.3	(gm/cc)	(analysis	in	mole	%)
	cpx	Na0.02Ca0.85Fe''0.24Mg0.76Fe'''0.05Ti0.04Al0.20Si1.85O6
	G	=	-34017.1	(J)	H	=	-28481.5	(J)	S	=	4.64	(J/K)	V	=	0.67	(cc)	Cp	=	2.53	(J/K)
	diopside	clinoenstatit	hedenbergite	alumino-buffo	buffonite	essenite	jadeite
	45.75	13.32	23.6	10.49	-2.44	7.46	1.84
feldspar	mass	=	56.3	(gm)	density	=	2.66	(gm/cc)	(analysis	in	mole	%)
	K0.01Na0.35Ca0.64Al1.64Si2.36O8
	G	=	-943103	(J)	H	=	-794254	(J)	S	=	124.75	(J/K)	V	=	21.19	(cc)	Cp	=	67.8	(J/K)
	albite	anorthite	sanidine
	34.98	63.89	1.13
spinel	mass	=	0.08	(gm)	density	=	4.72	(gm/cc)	(analysis	in	mole	%)
	Fe''1.21Mg0.21Fe'''1.00Al0.15Cr0.00Ti0.43O4
	G	=	-669.78	(J)	H	=	-473.44	(J)	S	=	0.16	(J/K)	V	=	0.02	(cc)	Cp	=	0.08	(J/K)
	chromite	hercynite	magnetite	spinel	ulvospinel
	0	-13.84	50.15	21.11	42.58
rhm-oxide	mass	=	0.33	(gm)	density	=	4.52	(gm/cc)	(analysis	in	mole	%)
	Mn0.06Fe''0.58Mg0.22Fe'''0.18Al0.11Ti0.85O3
	G	=	-3455.47	(J)	H	=	-2693.38	(J)	S	=	0.64	(J/K)	V	=	0.07	(cc)	Cp	=	0.31	(J/K)
	geikielite	hematite	ilmenite	pyrophanite	corundum
	21.7	9.22	58.15	5.61	5.32
water	mass	=	0.5	(gm)	density	=	0.02	(gm/cc)
	H2O
	G	=	-12452.2	(J)	H	=	-5780.02	(J)	S	=	5.59	(J/K)	V	=	27.26	(cc)	Cp	=	1.25	(J/K)
Total	solids	mass	=	100.03	(gm)	density	=	1.63	(gm/cc)
	G	=	-1.585e+06	(J)	H	=	-1.3192e+06	(J)	S	=	222.77	(J/K)	V	=	61.23	(cc)	Cp	=	120.2	(J/K)
Viscosity	of	the	System	cannot	be	computed.
System	mass	=	100.03	(gm)	density	=	1.63	(gm/cc)
	G	=	-1.585e+06	(J)	H	=	-1.3192e+06	(J)	S	=	222.77	(J/K)	V	=	61.23	(cc)	Cp	=	120.2	(J/K)
**********----------**********
Title:	Dummy	Title
T	=	910	(C)	P	=	0.1	(kbars)	log(10)	f	O2	=	-12.18	delta	HM	=	-5.5	NNO	=	-0.47	QFM	=	0.18	COH	=	2.05	IW	=	4.03
Constraint	Flags:
olivine	mass	=	3.76	(gm)	density	=	3.58	(gm/cc)	(analysis	in	mole	%)
	(Ca0.00Mg0.60Fe''0.36Mn0.05Co0.00Ni0.00)2SiO4
	G	=	-49068.8	(J)	H	=	-39700.3	(J)	S	=	7.92	(J/K)	V	=	1.05	(cc)	Cp	=	4.19	(J/K)
	tephroite	fayalite	co-olivine	ni-olivine	monticellite	forsterite
	4.71	35.6	0	0	0.59	59.1
orthopyroxene	mass	=	36.78	(gm)	density	=	3.36	(gm/cc)	(analysis	in	mole	%)
	opx	Na0.00Ca0.06Fe''0.58Mg1.32Fe'''0.02Ti0.00Al0.08Si1.95O6
	G	=	-540354	(J)	H	=	-447473	(J)	S	=	78.5	(J/K)	V	=	10.94	(cc)	Cp	=	43.9	(J/K)
	diopside	clinoenstatit	hedenbergite	alumino-buffo	buffonite	essenite	jadeite
	-56.57	93.93	57.78	3.19	-2.77	4.32	0.11
clinopyroxene	mass	=	2.28	(gm)	density	=	3.3	(gm/cc)	(analysis	in	mole	%)
	cpx	Na0.02Ca0.85Fe''0.23Mg0.76Fe'''0.05Ti0.04Al0.20Si1.84O6
	G	=	-34951.7	(J)	H	=	-29336.4	(J)	S	=	4.75	(J/K)	V	=	0.69	(cc)	Cp	=	2.6	(J/K)
	diopside	clinoenstatit	hedenbergite	alumino-buffo	buffonite	essenite	jadeite
	46.56	12.82	23.2	10.63	-2.45	7.39	1.86
feldspar	mass	=	56.29	(gm)	density	=	2.66	(gm/cc)	(analysis	in	mole	%)
	K0.01Na0.35Ca0.64Al1.64Si2.36O8
	G	=	-941834	(J)	H	=	-794912	(J)	S	=	124.18	(J/K)	V	=	21.19	(cc)	Cp	=	67.72	(J/K)
	albite	anorthite	sanidine
	34.98	63.89	1.13
spinel	mass	=	0.1	(gm)	density	=	4.73	(gm/cc)	(analysis	in	mole	%)
	Fe''1.21Mg0.21Fe'''1.03Al0.14Cr0.00Ti0.41O4
	G	=	-776.39	(J)	H	=	-550.14	(J)	S	=	0.19	(J/K)	V	=	0.02	(cc)	Cp	=	0.09	(J/K)
	chromite	hercynite	magnetite	spinel	ulvospinel
	0	-13.32	51.3	20.55	41.48
rhm-oxide	mass	=	0.32	(gm)	density	=	4.52	(gm/cc)	(analysis	in	mole	%)
	Mn0.06Fe''0.58Mg0.22Fe'''0.18Al0.11Ti0.86O3
	G	=	-3391.37	(J)	H	=	-2650.97	(J)	S	=	0.63	(J/K)	V	=	0.07	(cc)	Cp	=	0.31	(J/K)
	geikielite	hematite	ilmenite	pyrophanite	corundum
	21.59	9.21	58.38	5.57	5.26
water	mass	=	0.5	(gm)	density	=	0.02	(gm/cc)
	H2O
	G	=	-12396.4	(J)	H	=	-5792.52	(J)	S	=	5.58	(J/K)	V	=	27.02	(cc)	Cp	=	1.25	(J/K)
Total	solids	mass	=	100.03	(gm)	density	=	1.64	(gm/cc)
	G	=	-1.58277e+06	(J)	H	=	-1.32041e+06	(J)	S	=	221.75	(J/K)	V	=	60.98	(cc)	Cp	=	120.06	(J/K)
Viscosity	of	the	System	cannot	be	computed.
System	mass	=	100.03	(gm)	density	=	1.64	(gm/cc)
	G	=	-1.58277e+06	(J)	H	=	-1.32041e+06	(J)	S	=	221.75	(J/K)	V	=	60.98	(cc)	Cp	=	120.06	(J/K)
**********----------**********
Title:	Dummy	Title
T	=	900	(C)	P	=	0.1	(kbars)	log(10)	f	O2	=	-12.35	delta	HM	=	-5.5	NNO	=	-0.46	QFM	=	0.19	COH	=	2.05	IW	=	4.06
Constraint	Flags:
olivine	mass	=	3.75	(gm)	density	=	3.59	(gm/cc)	(analysis	in	mole	%)
	(Ca0.00Mg0.60Fe''0.36Mn0.05Co0.00Ni0.00)2SiO4
	G	=	-48842.7	(J)	H	=	-39623.8	(J)	S	=	7.86	(J/K)	V	=	1.04	(cc)	Cp	=	4.17	(J/K)
	tephroite	fayalite	co-olivine	ni-olivine	monticellite	forsterite
	4.73	35.57	0	0	0.56	59.14
orthopyroxene	mass	=	36.73	(gm)	density	=	3.36	(gm/cc)	(analysis	in	mole	%)
	opx	Na0.00Ca0.06Fe''0.58Mg1.32Fe'''0.02Ti0.00Al0.08Si1.95O6
	G	=	-538729	(J)	H	=	-447214	(J)	S	=	78.01	(J/K)	V	=	10.92	(cc)	Cp	=	43.79	(J/K)
	diopside	clinoenstatit	hedenbergite	alumino-buffo	buffonite	essenite	jadeite
	-56.76	94.09	57.86	3.2	-2.78	4.29	0.11
clinopyroxene	mass	=	2.34	(gm)	density	=	3.3	(gm/cc)	(analysis	in	mole	%)
	cpx	Na0.02Ca0.86Fe''0.23Mg0.76Fe'''0.05Ti0.04Al0.20Si1.84O6
	G	=	-35866.9	(J)	H	=	-30178.6	(J)	S	=	4.85	(J/K)	V	=	0.71	(cc)	Cp	=	2.67	(J/K)
	diopside	clinoenstatit	hedenbergite	alumino-buffo	buffonite	essenite	jadeite
	47.35	12.34	22.81	10.78	-2.46	7.31	1.88
feldspar	mass	=	56.29	(gm)	density	=	2.66	(gm/cc)	(analysis	in	mole	%)
	K0.01Na0.35Ca0.64Al1.64Si2.36O8
	G	=	-940572	(J)	H	=	-795569	(J)	S	=	123.6	(J/K)	V	=	21.18	(cc)	Cp	=	67.64	(J/K)
	albite	anorthite	sanidine
	34.98	63.89	1.13
spinel	mass	=	0.11	(gm)	density	=	4.74	(gm/cc)	(analysis	in	mole	%)
	Fe''1.20Mg0.20Fe'''1.05Al0.14Cr0.00Ti0.40O4
	G	=	-880.61	(J)	H	=	-625.53	(J)	S	=	0.22	(J/K)	V	=	0.02	(cc)	Cp	=	0.1	(J/K)
	chromite	hercynite	magnetite	spinel	ulvospinel
	0	-12.81	52.43	20	40.38
rhm-oxide	mass	=	0.32	(gm)	density	=	4.52	(gm/cc)	(analysis	in	mole	%)
	Mn0.06Fe''0.59Mg0.21Fe'''0.18Al0.10Ti0.86O3
	G	=	-3329.56	(J)	H	=	-2610.1	(J)	S	=	0.61	(J/K)	V	=	0.07	(cc)	Cp	=	0.3	(J/K)
	geikielite	hematite	ilmenite	pyrophanite	corundum
	21.47	9.2	58.61	5.52	5.2
water	mass	=	0.5	(gm)	density	=	0.02	(gm/cc)
	H2O
	G	=	-12340.6	(J)	H	=	-5805	(J)	S	=	5.57	(J/K)	V	=	26.78	(cc)	Cp	=	1.25	(J/K)
Total	solids	mass	=	100.03	(gm)	density	=	1.65	(gm/cc)
	G	=	-1.58056e+06	(J)	H	=	-1.32163e+06	(J)	S	=	220.72	(J/K)	V	=	60.72	(cc)	Cp	=	119.92	(J/K)
Viscosity	of	the	System	cannot	be	computed.
System	mass	=	100.03	(gm)	density	=	1.65	(gm/cc)
	G	=	-1.58056e+06	(J)	H	=	-1.32163e+06	(J)	S	=	220.72	(J/K)	V	=	60.72	(cc)	Cp	=	119.92	(J/K)
**********----------**********
Title:	Dummy	Title
T	=	890	(C)	P	=	0.1	(kbars)	log(10)	f	O2	=	-12.52	delta	HM	=	-5.5	NNO	=	-0.45	QFM	=	0.2	COH	=	2.04	IW	=	4.08
Constraint	Flags:
olivine	mass	=	3.73	(gm)	density	=	3.59	(gm/cc)	(analysis	in	mole	%)
	(Ca0.00Mg0.60Fe''0.36Mn0.05Co0.00Ni0.00)2SiO4
	G	=	-48619.1	(J)	H	=	-39548.2	(J)	S	=	7.8	(J/K)	V	=	1.04	(cc)	Cp	=	4.15	(J/K)
	tephroite	fayalite	co-olivine	ni-olivine	monticellite	forsterite
	4.75	35.54	0	0	0.53	59.18
orthopyroxene	mass	=	36.67	(gm)	density	=	3.37	(gm/cc)	(analysis	in	mole	%)
	opx	Na0.00Ca0.06Fe''0.58Mg1.32Fe'''0.01Ti0.00Al0.08Si1.95O6
	G	=	-537125	(J)	H	=	-446965	(J)	S	=	77.51	(J/K)	V	=	10.9	(cc)	Cp	=	43.68	(J/K)
	diopside	clinoenstatit	hedenbergite	alumino-buffo	buffonite	essenite	jadeite
	-56.95	94.24	57.93	3.2	-2.8	4.26	0.11
clinopyroxene	mass	=	2.4	(gm)	density	=	3.3	(gm/cc)	(analysis	in	mole	%)
	cpx	Na0.02Ca0.86Fe''0.22Mg0.76Fe'''0.05Ti0.04Al0.20Si1.84O6
	G	=	-36763.7	(J)	H	=	-31008.9	(J)	S	=	4.95	(J/K)	V	=	0.73	(cc)	Cp	=	2.73	(J/K)
	diopside	clinoenstatit	hedenbergite	alumino-buffo	buffonite	essenite	jadeite
	48.11	11.87	22.42	10.93	-2.47	7.24	1.9
feldspar	mass	=	56.29	(gm)	density	=	2.66	(gm/cc)	(analysis	in	mole	%)
	K0.01Na0.35Ca0.64Al1.64Si2.36O8
	G	=	-939315	(J)	H	=	-796224	(J)	S	=	123.02	(J/K)	V	=	21.18	(cc)	Cp	=	67.55	(J/K)
	albite	anorthite	sanidine
	34.97	63.89	1.13
spinel	mass	=	0.13	(gm)	density	=	4.75	(gm/cc)	(analysis	in	mole	%)
	Fe''1.20Mg0.19Fe'''1.07Al0.14Cr0.00Ti0.39O4
	G	=	-982.22	(J)	H	=	-699.47	(J)	S	=	0.24	(J/K)	V	=	0.03	(cc)	Cp	=	0.11	(J/K)
	chromite	hercynite	magnetite	spinel	ulvospinel
	0	-12.32	53.55	19.46	39.31
rhm-oxide	mass	=	0.31	(gm)	density	=	4.53	(gm/cc)	(analysis	in	mole	%)
	Mn0.05Fe''0.59Mg0.21Fe'''0.18Al0.10Ti0.86O3
	G	=	-3269.94	(J)	H	=	-2570.71	(J)	S	=	0.6	(J/K)	V	=	0.07	(cc)	Cp	=	0.3	(J/K)
	geikielite	hematite	ilmenite	pyrophanite	corundum
	21.35	9.18	58.86	5.48	5.14
water	mass	=	0.5	(gm)	density	=	0.02	(gm/cc)
	H2O
	G	=	-12284.9	(J)	H	=	-5817.46	(J)	S	=	5.56	(J/K)	V	=	26.53	(cc)	Cp	=	1.24	(J/K)
Total	solids	mass	=	100.03	(gm)	density	=	1.65	(gm/cc)
	G	=	-1.57836e+06	(J)	H	=	-1.32283e+06	(J)	S	=	219.68	(J/K)	V	=	60.47	(cc)	Cp	=	119.77	(J/K)
Viscosity	of	the	System	cannot	be	computed.
System	mass	=	100.03	(gm)	density	=	1.65	(gm/cc)
	G	=	-1.57836e+06	(J)	H	=	-1.32283e+06	(J)	S	=	219.68	(J/K)	V	=	60.47	(cc)	Cp	=	119.77	(J/K)
**********----------**********
Title:	Dummy	Title
T	=	880	(C)	P	=	0.1	(kbars)	log(10)	f	O2	=	-12.7	delta	HM	=	-5.49	NNO	=	-0.44	QFM	=	0.2	COH	=	2.03	IW	=	4.1
Constraint	Flags:
olivine	mass	=	3.72	(gm)	density	=	3.59	(gm/cc)	(analysis	in	mole	%)
	(Ca0.00Mg0.60Fe''0.36Mn0.05Co0.00Ni0.00)2SiO4
	G	=	-48397.8	(J)	H	=	-39473.6	(J)	S	=	7.74	(J/K)	V	=	1.04	(cc)	Cp	=	4.13	(J/K)
	tephroite	fayalite	co-olivine	ni-olivine	monticellite	forsterite
	4.77	35.51	0	0	0.5	59.22
orthopyroxene	mass	=	36.62	(gm)	density	=	3.37	(gm/cc)	(analysis	in	mole	%)
	opx	Na0.00Ca0.05Fe''0.58Mg1.32Fe'''0.01Ti0.00Al0.08Si1.95O6
	G	=	-535542	(J)	H	=	-446728	(J)	S	=	77.02	(J/K)	V	=	10.87	(cc)	Cp	=	43.57	(J/K)
	diopside	clinoenstatit	hedenbergite	alumino-buffo	buffonite	essenite	jadeite
	-57.14	94.4	58.01	3.2	-2.81	4.23	0.11
clinopyroxene	mass	=	2.46	(gm)	density	=	3.3	(gm/cc)	(analysis	in	mole	%)
	cpx	Na0.02Ca0.87Fe''0.22Mg0.76Fe'''0.05Ti0.04Al0.20Si1.84O6
	G	=	-37642.9	(J)	H	=	-31827.8	(J)	S	=	5.04	(J/K)	V	=	0.74	(cc)	Cp	=	2.8	(J/K)
	diopside	clinoenstatit	hedenbergite	alumino-buffo	buffonite	essenite	jadeite
	48.85	11.43	22.04	11.08	-2.49	7.16	1.92
feldspar	mass	=	56.29	(gm)	density	=	2.66	(gm/cc)	(analysis	in	mole	%)
	K0.01Na0.35Ca0.64Al1.64Si2.36O8
	G	=	-938062	(J)	H	=	-796878	(J)	S	=	122.43	(J/K)	V	=	21.17	(cc)	Cp	=	67.47	(J/K)
	albite	anorthite	sanidine
	34.97	63.9	1.13
spinel	mass	=	0.14	(gm)	density	=	4.76	(gm/cc)	(analysis	in	mole	%)
	Fe''1.19Mg0.19Fe'''1.09Al0.14Cr0.00Ti0.38O4
	G	=	-1081.05	(J)	H	=	-771.83	(J)	S	=	0.27	(J/K)	V	=	0.03	(cc)	Cp	=	0.13	(J/K)
	chromite	hercynite	magnetite	spinel	ulvospinel
	0	-11.84	54.65	18.94	38.25
rhm-oxide	mass	=	0.31	(gm)	density	=	4.53	(gm/cc)	(analysis	in	mole	%)
	Mn0.05Fe''0.59Mg0.21Fe'''0.18Al0.10Ti0.86O3
	G	=	-3212.33	(J)	H	=	-2532.67	(J)	S	=	0.59	(J/K)	V	=	0.07	(cc)	Cp	=	0.29	(J/K)
	geikielite	hematite	ilmenite	pyrophanite	corundum
	21.23	9.15	59.11	5.43	5.09
water	mass	=	0.5	(gm)	density	=	0.02	(gm/cc)
	H2O
	G	=	-12229.4	(J)	H	=	-5829.9	(J)	S	=	5.55	(J/K)	V	=	26.29	(cc)	Cp	=	1.24	(J/K)
Total	solids	mass	=	100.03	(gm)	density	=	1.66	(gm/cc)
	G	=	-1.57617e+06	(J)	H	=	-1.32404e+06	(J)	S	=	218.64	(J/K)	V	=	60.21	(cc)	Cp	=	119.63	(J/K)
Viscosity	of	the	System	cannot	be	computed.
System	mass	=	100.03	(gm)	density	=	1.66	(gm/cc)
	G	=	-1.57617e+06	(J)	H	=	-1.32404e+06	(J)	S	=	218.64	(J/K)	V	=	60.21	(cc)	Cp	=	119.63	(J/K)
**********----------**********
Title:	Dummy	Title
T	=	870	(C)	P	=	0.1	(kbars)	log(10)	f	O2	=	-12.88	delta	HM	=	-5.49	NNO	=	-0.43	QFM	=	0.21	COH	=	2.02	IW	=	4.13
Constraint	Flags:
olivine	mass	=	3.71	(gm)	density	=	3.59	(gm/cc)	(analysis	in	mole	%)
	(Ca0.00Mg0.60Fe''0.35Mn0.05Co0.00Ni0.00)2SiO4
	G	=	-48178.6	(J)	H	=	-39399.9	(J)	S	=	7.68	(J/K)	V	=	1.03	(cc)	Cp	=	4.12	(J/K)
	tephroite	fayalite	co-olivine	ni-olivine	monticellite	forsterite
	4.79	35.48	0	0	0.47	59.26
orthopyroxene	mass	=	36.56	(gm)	density	=	3.37	(gm/cc)	(analysis	in	mole	%)
	opx	Na0.00Ca0.05Fe''0.58Mg1.32Fe'''0.01Ti0.00Al0.08Si1.95O6
	G	=	-533982	(J)	H	=	-446503	(J)	S	=	76.52	(J/K)	V	=	10.85	(cc)	Cp	=	43.46	(J/K)
	diopside	clinoenstatit	hedenbergite	alumino-buffo	buffonite	essenite	jadeite
	-57.33	94.55	58.08	3.21	-2.83	4.21	0.11
clinopyroxene	mass	=	2.51	(gm)	density	=	3.3	(gm/cc)	(analysis	in	mole	%)
	cpx	Na0.02Ca0.87Fe''0.22Mg0.76Fe'''0.05Ti0.04Al0.20Si1.84O6
	G	=	-38505.5	(J)	H	=	-32636.1	(J)	S	=	5.13	(J/K)	V	=	0.76	(cc)	Cp	=	2.86	(J/K)
	diopside	clinoenstatit	hedenbergite	alumino-buffo	buffonite	essenite	jadeite
	49.57	10.99	21.66	11.25	-2.5	7.08	1.94
feldspar	mass	=	56.29	(gm)	density	=	2.66	(gm/cc)	(analysis	in	mole	%)
	K0.01Na0.35Ca0.64Al1.64Si2.36O8
	G	=	-936813	(J)	H	=	-797529	(J)	S	=	121.84	(J/K)	V	=	21.16	(cc)	Cp	=	67.39	(J/K)
	albite	anorthite	sanidine
	34.97	63.9	1.13
spinel	mass	=	0.15	(gm)	density	=	4.76	(gm/cc)	(analysis	in	mole	%)
	Fe''1.19Mg0.18Fe'''1.11Al0.14Cr0.00Ti0.37O4
	G	=	-1176.97	(J)	H	=	-842.52	(J)	S	=	0.29	(J/K)	V	=	0.03	(cc)	Cp	=	0.14	(J/K)
	chromite	hercynite	magnetite	spinel	ulvospinel
	0	-11.37	55.73	18.42	37.22
rhm-oxide	mass	=	0.3	(gm)	density	=	4.53	(gm/cc)	(analysis	in	mole	%)
	Mn0.05Fe''0.59Mg0.21Fe'''0.18Al0.10Ti0.86O3
	G	=	-3156.54	(J)	H	=	-2495.83	(J)	S	=	0.58	(J/K)	V	=	0.07	(cc)	Cp	=	0.29	(J/K)
	geikielite	hematite	ilmenite	pyrophanite	corundum
	21.11	9.11	59.37	5.38	5.03
water	mass	=	0.5	(gm)	density	=	0.02	(gm/cc)
	H2O
	G	=	-12174	(J)	H	=	-5842.32	(J)	S	=	5.54	(J/K)	V	=	26.04	(cc)	Cp	=	1.24	(J/K)
Total	solids	mass	=	100.03	(gm)	density	=	1.67	(gm/cc)
	G	=	-1.57399e+06	(J)	H	=	-1.32525e+06	(J)	S	=	217.59	(J/K)	V	=	59.96	(cc)	Cp	=	119.49	(J/K)
Viscosity	of	the	System	cannot	be	computed.
System	mass	=	100.03	(gm)	density	=	1.67	(gm/cc)
	G	=	-1.57399e+06	(J)	H	=	-1.32525e+06	(J)	S	=	217.59	(J/K)	V	=	59.96	(cc)	Cp	=	119.49	(J/K)
**********----------**********
Title:	Dummy	Title
T	=	860	(C)	P	=	0.1	(kbars)	log(10)	f	O2	=	-13.06	delta	HM	=	-5.5	NNO	=	-0.42	QFM	=	0.21	COH	=	2	IW	=	4.15
Constraint	Flags:
olivine	mass	=	3.7	(gm)	density	=	3.59	(gm/cc)	(analysis	in	mole	%)
	(Ca0.00Mg0.60Fe''0.35Mn0.05Co0.00Ni0.00)2SiO4
	G	=	-47961.4	(J)	H	=	-39326.8	(J)	S	=	7.62	(J/K)	V	=	1.03	(cc)	Cp	=	4.1	(J/K)
	tephroite	fayalite	co-olivine	ni-olivine	monticellite	forsterite
	4.81	35.44	0	0	0.45	59.3
orthopyroxene	mass	=	36.51	(gm)	density	=	3.37	(gm/cc)	(analysis	in	mole	%)
	opx	Na0.00Ca0.05Fe''0.58Mg1.32Fe'''0.01Ti0.00Al0.07Si1.95O6
	G	=	-532445	(J)	H	=	-446290	(J)	S	=	76.03	(J/K)	V	=	10.83	(cc)	Cp	=	43.35	(J/K)
	diopside	clinoenstatit	hedenbergite	alumino-buffo	buffonite	essenite	jadeite
	-57.52	94.7	58.16	3.21	-2.84	4.18	0.11
clinopyroxene	mass	=	2.57	(gm)	density	=	3.3	(gm/cc)	(analysis	in	mole	%)
	cpx	Na0.02Ca0.87Fe''0.21Mg0.76Fe'''0.04Ti0.04Al0.20Si1.84O6
	G	=	-39352.6	(J)	H	=	-33434.5	(J)	S	=	5.22	(J/K)	V	=	0.78	(cc)	Cp	=	2.92	(J/K)
	diopside	clinoenstatit	hedenbergite	alumino-buffo	buffonite	essenite	jadeite
	50.27	10.57	21.29	11.42	-2.51	7	1.96
feldspar	mass	=	56.29	(gm)	density	=	2.66	(gm/cc)	(analysis	in	mole	%)
	K0.01Na0.35Ca0.64Al1.64Si2.36O8
	G	=	-935566	(J)	H	=	-798176	(J)	S	=	121.25	(J/K)	V	=	21.16	(cc)	Cp	=	67.31	(J/K)
	albite	anorthite	sanidine
	34.97	63.9	1.13
spinel	mass	=	0.17	(gm)	density	=	4.77	(gm/cc)	(analysis	in	mole	%)
	Fe''1.18Mg0.18Fe'''1.14Al0.14Cr0.00Ti0.36O4
	G	=	-1269.89	(J)	H	=	-911.47	(J)	S	=	0.32	(J/K)	V	=	0.03	(cc)	Cp	=	0.15	(J/K)
	chromite	hercynite	magnetite	spinel	ulvospinel
	0	-10.91	56.79	17.92	36.2
rhm-oxide	mass	=	0.3	(gm)	density	=	4.53	(gm/cc)	(analysis	in	mole	%)
	Mn0.05Fe''0.60Mg0.21Fe'''0.18Al0.10Ti0.86O3
	G	=	-3102.31	(J)	H	=	-2460.01	(J)	S	=	0.57	(J/K)	V	=	0.07	(cc)	Cp	=	0.28	(J/K)
	geikielite	hematite	ilmenite	pyrophanite	corundum
	20.98	9.07	59.65	5.33	4.98
water	mass	=	0.5	(gm)	density	=	0.02	(gm/cc)
	H2O
	G	=	-12118.6	(J)	H	=	-5854.72	(J)	S	=	5.53	(J/K)	V	=	25.8	(cc)	Cp	=	1.24	(J/K)
Total	solids	mass	=	100.03	(gm)	density	=	1.68	(gm/cc)
	G	=	-1.57182e+06	(J)	H	=	-1.32645e+06	(J)	S	=	216.53	(J/K)	V	=	59.7	(cc)	Cp	=	119.35	(J/K)
Viscosity	of	the	System	cannot	be	computed.
System	mass	=	100.03	(gm)	density	=	1.68	(gm/cc)
	G	=	-1.57182e+06	(J)	H	=	-1.32645e+06	(J)	S	=	216.53	(J/K)	V	=	59.7	(cc)	Cp	=	119.35	(J/K)
**********----------**********
Title:	Dummy	Title
T	=	850	(C)	P	=	0.1	(kbars)	log(10)	f	O2	=	-13.23	delta	HM	=	-5.47	NNO	=	-0.39	QFM	=	0.23	COH	=	2.01	IW	=	4.19
Constraint	Flags:
olivine	mass	=	3.54	(gm)	density	=	3.6	(gm/cc)	(analysis	in	mole	%)
	(Ca0.00Mg0.59Fe''0.36Mn0.05Co0.00Ni0.00)2SiO4
	G	=	-45703.6	(J)	H	=	-37555.2	(J)	S	=	7.25	(J/K)	V	=	0.98	(cc)	Cp	=	3.91	(J/K)
	tephroite	fayalite	co-olivine	ni-olivine	monticellite	forsterite
	5.19	35.55	0	0	0.43	58.83
orthopyroxene	mass	=	36.85	(gm)	density	=	3.37	(gm/cc)	(analysis	in	mole	%)
	opx	Na0.00Ca0.05Fe''0.58Mg1.32Fe'''0.01Ti0.00Al0.07Si1.96O6
	G	=	-536441	(J)	H	=	-450698	(J)	S	=	76.34	(J/K)	V	=	10.93	(cc)	Cp	=	43.69	(J/K)
	diopside	clinoenstatit	hedenbergite	alumino-buffo	buffonite	essenite	jadeite
	-57.8	94.84	58.37	3.19	-2.83	4.13	0.1
clinopyroxene	mass	=	2.09	(gm)	density	=	3.3	(gm/cc)	(analysis	in	mole	%)
	cpx	Na0.02Ca0.88Fe''0.21Mg0.76Fe'''0.04Ti0.04Al0.20Si1.84O6
	G	=	-31960.8	(J)	H	=	-27218.7	(J)	S	=	4.22	(J/K)	V	=	0.63	(cc)	Cp	=	2.37	(J/K)
	diopside	clinoenstatit	hedenbergite	alumino-buffo	buffonite	essenite	jadeite
	51.03	10.22	21	11.37	-2.51	6.9	1.98
clinopyroxene	mass	=	0.69	(gm)	density	=	3.51	(gm/cc)	(analysis	in	mole	%)
	cpx	Na0.02Ca0.96Fe''0.17Mg0.43Fe'''0.06Ti0.39Al0.77Si1.21O6
	G	=	-10396.7	(J)	H	=	-8875.08	(J)	S	=	1.35	(J/K)	V	=	0.2	(cc)	Cp	=	0.76	(J/K)
	diopside	clinoenstatit	hedenbergite	alumino-buffo	buffonite	essenite	jadeite
	-0.9	2.45	17.22	72.87	4.63	1.84	1.89
feldspar	mass	=	56.05	(gm)	density	=	2.66	(gm/cc)	(analysis	in	mole	%)
	K0.01Na0.35Ca0.64Al1.64Si2.36O8
	G	=	-930387	(J)	H	=	-795439	(J)	S	=	120.15	(J/K)	V	=	21.07	(cc)	Cp	=	66.95	(J/K)
	albite	anorthite	sanidine
	35.11	63.75	1.14
spinel	mass	=	0.2	(gm)	density	=	4.78	(gm/cc)	(analysis	in	mole	%)
	Fe''1.18Mg0.17Fe'''1.17Al0.14Cr0.00Ti0.35O4
	G	=	-1487.97	(J)	H	=	-1070.25	(J)	S	=	0.37	(J/K)	V	=	0.04	(cc)	Cp	=	0.18	(J/K)
	chromite	hercynite	magnetite	spinel	ulvospinel
	0	-10.37	58.29	17.28	34.79
rhm-oxide	mass	=	0.12	(gm)	density	=	4.54	(gm/cc)	(analysis	in	mole	%)
	Mn0.06Fe''0.60Mg0.21Fe'''0.18Al0.10Ti0.86O3
	G	=	-1215.75	(J)	H	=	-966.61	(J)	S	=	0.22	(J/K)	V	=	0.03	(cc)	Cp	=	0.11	(J/K)
	geikielite	hematite	ilmenite	pyrophanite	corundum
	20.82	9.15	59.61	5.54	4.89
water	mass	=	0.5	(gm)	density	=	0.02	(gm/cc)
	H2O
	G	=	-12063.4	(J)	H	=	-5867.1	(J)	S	=	5.52	(J/K)	V	=	25.55	(cc)	Cp	=	1.24	(J/K)
Total	solids	mass	=	100.03	(gm)	density	=	1.68	(gm/cc)
	G	=	-1.56966e+06	(J)	H	=	-1.32769e+06	(J)	S	=	215.44	(J/K)	V	=	59.43	(cc)	Cp	=	119.21	(J/K)
Viscosity	of	the	System	cannot	be	computed.
System	mass	=	100.03	(gm)	density	=	1.68	(gm/cc)
	G	=	-1.56966e+06	(J)	H	=	-1.32769e+06	(J)	S	=	215.44	(J/K)	V	=	59.43	(cc)	Cp	=	119.21	(J/K)
**********----------**********
Title:	Dummy	Title
T	=	840	(C)	P	=	0.1	(kbars)	log(10)	f	O2	=	-13.4	delta	HM	=	-5.45	NNO	=	-0.36	QFM	=	0.26	COH	=	2.02	IW	=	4.24
Constraint	Flags:
olivine	mass	=	3.44	(gm)	density	=	3.6	(gm/cc)	(analysis	in	mole	%)
	(Ca0.00Mg0.59Fe''0.36Mn0.05Co0.00Ni0.00)2SiO4
	G	=	-44197.4	(J)	H	=	-36400.7	(J)	S	=	7	(J/K)	V	=	0.95	(cc)	Cp	=	3.79	(J/K)
	tephroite	fayalite	co-olivine	ni-olivine	monticellite	forsterite
	5.47	35.61	0	0	0.41	58.52
orthopyroxene	mass	=	37.05	(gm)	density	=	3.37	(gm/cc)	(analysis	in	mole	%)
	opx	Na0.00Ca0.05Fe''0.59Mg1.32Fe'''0.01Ti0.00Al0.07Si1.96O6
	G	=	-538489	(J)	H	=	-453486	(J)	S	=	76.36	(J/K)	V	=	10.98	(cc)	Cp	=	43.88	(J/K)
	diopside	clinoenstatit	hedenbergite	alumino-buffo	buffonite	essenite	jadeite
	-58.03	94.97	58.53	3.16	-2.83	4.09	0.1
clinopyroxene	mass	=	1.79	(gm)	density	=	3.3	(gm/cc)	(analysis	in	mole	%)
	cpx	Na0.02Ca0.88Fe''0.21Mg0.76Fe'''0.04Ti0.04Al0.20Si1.85O6
	G	=	-27379.5	(J)	H	=	-23372.2	(J)	S	=	3.6	(J/K)	V	=	0.54	(cc)	Cp	=	2.03	(J/K)
	diopside	clinoenstatit	hedenbergite	alumino-buffo	buffonite	essenite	jadeite
	51.94	9.95	20.73	11.12	-2.57	6.85	1.98
clinopyroxene	mass	=	1.15	(gm)	density	=	3.51	(gm/cc)	(analysis	in	mole	%)
	cpx	Na0.02Ca0.96Fe''0.17Mg0.43Fe'''0.06Ti0.39Al0.77Si1.20O6
	G	=	-17255.2	(J)	H	=	-14763.7	(J)	S	=	2.24	(J/K)	V	=	0.33	(cc)	Cp	=	1.26	(J/K)
	diopside	clinoenstatit	hedenbergite	alumino-buffo	buffonite	essenite	jadeite
	-1.19	2.33	17.12	73.53	4.55	1.77	1.88
feldspar	mass	=	55.89	(gm)	density	=	2.66	(gm/cc)	(analysis	in	mole	%)
	K0.01Na0.35Ca0.64Al1.64Si2.36O8
	G	=	-926560	(J)	H	=	-793845	(J)	S	=	119.22	(J/K)	V	=	21	(cc)	Cp	=	66.68	(J/K)
	albite	anorthite	sanidine
	35.2	63.66	1.14
spinel	mass	=	0.22	(gm)	density	=	4.8	(gm/cc)	(analysis	in	mole	%)
	Fe''1.16Mg0.17Fe'''1.21Al0.14Cr0.00Ti0.33O4
	G	=	-1617.94	(J)	H	=	-1165.79	(J)	S	=	0.41	(J/K)	V	=	0.04	(cc)	Cp	=	0.2	(J/K)
	chromite	hercynite	magnetite	spinel	ulvospinel
	0	-9.71	60.31	16.59	32.81
water	mass	=	0.5	(gm)	density	=	0.02	(gm/cc)
	H2O
	G	=	-12008.3	(J)	H	=	-5879.46	(J)	S	=	5.51	(J/K)	V	=	25.31	(cc)	Cp	=	1.24	(J/K)
Total	solids	mass	=	100.03	(gm)	density	=	1.69	(gm/cc)
	G	=	-1567507	(J)	H	=	-1.32891e+06	(J)	S	=	214.34	(J/K)	V	=	59.16	(cc)	Cp	=	119.07	(J/K)
Viscosity	of	the	System	cannot	be	computed.
System	mass	=	100.03	(gm)	density	=	1.69	(gm/cc)
	G	=	-1567507	(J)	H	=	-1.32891e+06	(J)	S	=	214.34	(J/K)	V	=	59.16	(cc)	Cp	=	119.07	(J/K)
**********----------**********
Title:	Dummy	Title
T	=	830	(C)	P	=	0.1	(kbars)	log(10)	f	O2	=	-13.58	delta	HM	=	-5.44	NNO	=	-0.34	QFM	=	0.28	COH	=	2.02	IW	=	4.27
Constraint	Flags:
olivine	mass	=	3.43	(gm)	density	=	3.6	(gm/cc)	(analysis	in	mole	%)
	(Ca0.00Mg0.59Fe''0.36Mn0.05Co0.00Ni0.00)2SiO4
	G	=	-44045	(J)	H	=	-36371.8	(J)	S	=	6.96	(J/K)	V	=	0.95	(cc)	Cp	=	3.77	(J/K)
	tephroite	fayalite	co-olivine	ni-olivine	monticellite	forsterite
	5.48	35.57	0	0	0.39	58.57
orthopyroxene	mass	=	37	(gm)	density	=	3.38	(gm/cc)	(analysis	in	mole	%)
	opx	Na0.00Ca0.05Fe''0.59Mg1.32Fe'''0.01Ti0.00Al0.07Si1.96O6
	G	=	-536941	(J)	H	=	-453260	(J)	S	=	75.86	(J/K)	V	=	10.96	(cc)	Cp	=	43.77	(J/K)
	diopside	clinoenstatit	hedenbergite	alumino-buffo	buffonite	essenite	jadeite
	-58.21	95.11	58.62	3.15	-2.84	4.07	0.1
clinopyroxene	mass	=	1.84	(gm)	density	=	3.3	(gm/cc)	(analysis	in	mole	%)
	cpx	Na0.02Ca0.88Fe''0.20Mg0.76Fe'''0.04Ti0.04Al0.20Si1.85O6
	G	=	-28078.5	(J)	H	=	-24025.7	(J)	S	=	3.67	(J/K)	V	=	0.56	(cc)	Cp	=	2.08	(J/K)
	diopside	clinoenstatit	hedenbergite	alumino-buffo	buffonite	essenite	jadeite
	52.86	9.68	20.41	10.89	-2.67	6.83	1.99
clinopyroxene	mass	=	1.16	(gm)	density	=	3.51	(gm/cc)	(analysis	in	mole	%)
	cpx	Na0.02Ca0.96Fe''0.17Mg0.42Fe'''0.06Ti0.39Al0.78Si1.20O6
	G	=	-17393.2	(J)	H	=	-14916.3	(J)	S	=	2.25	(J/K)	V	=	0.33	(cc)	Cp	=	1.27	(J/K)
	diopside	clinoenstatit	hedenbergite	alumino-buffo	buffonite	essenite	jadeite
	-1.48	2.22	16.99	74.26	4.43	1.71	1.87
feldspar	mass	=	55.89	(gm)	density	=	2.66	(gm/cc)	(analysis	in	mole	%)
	K0.01Na0.35Ca0.64Al1.64Si2.36O8
	G	=	-925310	(J)	H	=	-794459	(J)	S	=	118.62	(J/K)	V	=	21	(cc)	Cp	=	66.61	(J/K)
	albite	anorthite	sanidine
	35.21	63.66	1.14
spinel	mass	=	0.22	(gm)	density	=	4.81	(gm/cc)	(analysis	in	mole	%)
	Fe''1.15Mg0.16Fe'''1.24Al0.14Cr0.00Ti0.31O4
	G	=	-1648.8	(J)	H	=	-1190.49	(J)	S	=	0.42	(J/K)	V	=	0.05	(cc)	Cp	=	0.2	(J/K)
	chromite	hercynite	magnetite	spinel	ulvospinel
	0	-9.09	62.22	16	30.88
water	mass	=	0.5	(gm)	density	=	0.02	(gm/cc)
	H2O
	G	=	-11953.3	(J)	H	=	-5891.8	(J)	S	=	5.49	(J/K)	V	=	25.06	(cc)	Cp	=	1.23	(J/K)
Total	solids	mass	=	100.03	(gm)	density	=	1.7	(gm/cc)
	G	=	-1565369	(J)	H	=	-1.33012e+06	(J)	S	=	213.26	(J/K)	V	=	58.9	(cc)	Cp	=	118.93	(J/K)
Viscosity	of	the	System	cannot	be	computed.
System	mass	=	100.03	(gm)	density	=	1.7	(gm/cc)
	G	=	-1565369	(J)	H	=	-1.33012e+06	(J)	S	=	213.26	(J/K)	V	=	58.9	(cc)	Cp	=	118.93	(J/K)
**********----------**********
Title:	Dummy	Title
T	=	820	(C)	P	=	0.1	(kbars)	log(10)	f	O2	=	-13.77	delta	HM	=	-5.44	NNO	=	-0.33	QFM	=	0.29	COH	=	2.01	IW	=	4.3
Constraint	Flags:
olivine	mass	=	3.42	(gm)	density	=	3.61	(gm/cc)	(analysis	in	mole	%)
	(Ca0.00Mg0.59Fe''0.36Mn0.05Co0.00Ni0.00)2SiO4
	G	=	-43890.2	(J)	H	=	-36340.3	(J)	S	=	6.91	(J/K)	V	=	0.95	(cc)	Cp	=	3.76	(J/K)
	tephroite	fayalite	co-olivine	ni-olivine	monticellite	forsterite
	5.49	35.52	0	0	0.37	58.62
orthopyroxene	mass	=	36.95	(gm)	density	=	3.38	(gm/cc)	(analysis	in	mole	%)
	opx	Na0.00Ca0.05Fe''0.59Mg1.32Fe'''0.01Ti0.00Al0.07Si1.96O6
	G	=	-535407	(J)	H	=	-453040	(J)	S	=	75.35	(J/K)	V	=	10.94	(cc)	Cp	=	43.66	(J/K)
	diopside	clinoenstatit	hedenbergite	alumino-buffo	buffonite	essenite	jadeite
	-58.39	95.25	58.7	3.15	-2.85	4.04	0.1
clinopyroxene	mass	=	1.88	(gm)	density	=	3.3	(gm/cc)	(analysis	in	mole	%)
	cpx	Na0.02Ca0.89Fe''0.20Mg0.77Fe'''0.04Ti0.04Al0.19Si1.85O6
	G	=	-28767.6	(J)	H	=	-24673.5	(J)	S	=	3.75	(J/K)	V	=	0.57	(cc)	Cp	=	2.13	(J/K)
	diopside	clinoenstatit	hedenbergite	alumino-buffo	buffonite	essenite	jadeite
	53.78	9.42	20.1	10.67	-2.77	6.8	2
clinopyroxene	mass	=	1.17	(gm)	density	=	3.52	(gm/cc)	(analysis	in	mole	%)
	cpx	Na0.02Ca0.96Fe''0.17Mg0.42Fe'''0.06Ti0.40Al0.78Si1.19O6
	G	=	-17520	(J)	H	=	-15059.7	(J)	S	=	2.25	(J/K)	V	=	0.33	(cc)	Cp	=	1.27	(J/K)
	diopside	clinoenstatit	hedenbergite	alumino-buffo	buffonite	essenite	jadeite
	-1.76	2.11	16.86	74.99	4.3	1.64	1.86
feldspar	mass	=	55.88	(gm)	density	=	2.66	(gm/cc)	(analysis	in	mole	%)
	K0.01Na0.35Ca0.64Al1.64Si2.36O8
	G	=	-924074	(J)	H	=	-795080	(J)	S	=	118	(J/K)	V	=	20.99	(cc)	Cp	=	66.53	(J/K)
	albite	anorthite	sanidine
	35.21	63.65	1.14
spinel	mass	=	0.23	(gm)	density	=	4.82	(gm/cc)	(analysis	in	mole	%)
	Fe''1.14Mg0.15Fe'''1.28Al0.14Cr0.00Ti0.29O4
	G	=	-1684.82	(J)	H	=	-1219.21	(J)	S	=	0.43	(J/K)	V	=	0.05	(cc)	Cp	=	0.21	(J/K)
	chromite	hercynite	magnetite	spinel	ulvospinel
	0	-8.5	64.01	15.44	29.05
water	mass	=	0.5	(gm)	density	=	0.02	(gm/cc)
	H2O
	G	=	-11898.4	(J)	H	=	-5904.12	(J)	S	=	5.48	(J/K)	V	=	24.81	(cc)	Cp	=	1.23	(J/K)
Total	solids	mass	=	100.03	(gm)	density	=	1.71	(gm/cc)
	G	=	-1.56324e+06	(J)	H	=	-1.33132e+06	(J)	S	=	212.16	(J/K)	V	=	58.64	(cc)	Cp	=	118.79	(J/K)
Viscosity	of	the	System	cannot	be	computed.
System	mass	=	100.03	(gm)	density	=	1.71	(gm/cc)
	G	=	-1.56324e+06	(J)	H	=	-1.33132e+06	(J)	S	=	212.16	(J/K)	V	=	58.64	(cc)	Cp	=	118.79	(J/K)
**********----------**********
Title:	Dummy	Title
T	=	810	(C)	P	=	0.1	(kbars)	log(10)	f	O2	=	-13.97	delta	HM	=	-5.43	NNO	=	-0.31	QFM	=	0.3	COH	=	2	IW	=	4.33
Constraint	Flags:
olivine	mass	=	3.41	(gm)	density	=	3.61	(gm/cc)	(analysis	in	mole	%)
	(Ca0.00Mg0.59Fe''0.35Mn0.05Co0.00Ni0.00)2SiO4
	G	=	-43733.6	(J)	H	=	-36306.7	(J)	S	=	6.86	(J/K)	V	=	0.95	(cc)	Cp	=	3.75	(J/K)
	tephroite	fayalite	co-olivine	ni-olivine	monticellite	forsterite
	5.5	35.48	0	0	0.34	58.68
orthopyroxene	mass	=	36.9	(gm)	density	=	3.38	(gm/cc)	(analysis	in	mole	%)
	opx	Na0.00Ca0.05Fe''0.59Mg1.32Fe'''0.01Ti0.00Al0.07Si1.96O6
	G	=	-533890	(J)	H	=	-452826	(J)	S	=	74.84	(J/K)	V	=	10.92	(cc)	Cp	=	43.54	(J/K)
	diopside	clinoenstatit	hedenbergite	alumino-buffo	buffonite	essenite	jadeite
	-58.56	95.38	58.79	3.14	-2.87	4.02	0.1
clinopyroxene	mass	=	1.93	(gm)	density	=	3.3	(gm/cc)	(analysis	in	mole	%)
	cpx	Na0.02Ca0.89Fe''0.20Mg0.77Fe'''0.04Ti0.04Al0.19Si1.86O6
	G	=	-29445.9	(J)	H	=	-25314.9	(J)	S	=	3.81	(J/K)	V	=	0.58	(cc)	Cp	=	2.18	(J/K)
	diopside	clinoenstatit	hedenbergite	alumino-buffo	buffonite	essenite	jadeite
	54.71	9.15	19.77	10.46	-2.87	6.77	2.01
clinopyroxene	mass	=	1.17	(gm)	density	=	3.52	(gm/cc)	(analysis	in	mole	%)
	cpx	Na0.02Ca0.96Fe''0.17Mg0.42Fe'''0.06Ti0.40Al0.79Si1.19O6
	G	=	-17639.2	(J)	H	=	-15197	(J)	S	=	2.25	(J/K)	V	=	0.33	(cc)	Cp	=	1.28	(J/K)
	diopside	clinoenstatit	hedenbergite	alumino-buffo	buffonite	essenite	jadeite
	-2.04	2	16.72	75.72	4.18	1.58	1.84
feldspar	mass	=	55.88	(gm)	density	=	2.66	(gm/cc)	(analysis	in	mole	%)
	K0.01Na0.35Ca0.64Al1.64Si2.36O8
	G	=	-922849	(J)	H	=	-795703	(J)	S	=	117.39	(J/K)	V	=	20.99	(cc)	Cp	=	66.46	(J/K)
	albite	anorthite	sanidine
	35.21	63.65	1.14
spinel	mass	=	0.24	(gm)	density	=	4.83	(gm/cc)	(analysis	in	mole	%)
	Fe''1.12Mg0.15Fe'''1.31Al0.14Cr0.00Ti0.27O4
	G	=	-1724.45	(J)	H	=	-1250.86	(J)	S	=	0.44	(J/K)	V	=	0.05	(cc)	Cp	=	0.21	(J/K)
	chromite	hercynite	magnetite	spinel	ulvospinel
	0	-7.96	65.71	14.92	27.32
water	mass	=	0.5	(gm)	density	=	0.02	(gm/cc)
	H2O
	G	=	-11843.6	(J)	H	=	-5916.43	(J)	S	=	5.47	(J/K)	V	=	24.56	(cc)	Cp	=	1.23	(J/K)
Total	solids	mass	=	100.03	(gm)	density	=	1.71	(gm/cc)
	G	=	-1.56113e+06	(J)	H	=	-1.33252e+06	(J)	S	=	211.06	(J/K)	V	=	58.39	(cc)	Cp	=	118.66	(J/K)
Viscosity	of	the	System	cannot	be	computed.
System	mass	=	100.03	(gm)	density	=	1.71	(gm/cc)
	G	=	-1.56113e+06	(J)	H	=	-1.33252e+06	(J)	S	=	211.06	(J/K)	V	=	58.39	(cc)	Cp	=	118.66	(J/K)
**********----------**********
Title:	Dummy	Title
T	=	800	(C)	P	=	0.1	(kbars)	log(10)	f	O2	=	-14.17	delta	HM	=	-5.43	NNO	=	-0.3	QFM	=	0.3	COH	=	1.99	IW	=	4.36
[truncated: 25 more rows]

## Sheet: GPa 0.1
**********----------**********
T	=	1500	(C)	P	=	1	(kbars)	log(10)	f	O2	=	-5.43	delta	HM	=	-5.46	NNO	=	-0.73	QFM	=	0	COH	=	2.43	IW	=	3.23
Constraint	Flags:	fO2	path	=	QFM
Liquid	mass	=	100.12	(gm)	density	=	2.57	(gm/cc)	viscosity	=	1.25	(log	10	poise)	(analysis	in	wt	%)
	G	=	-1.73654e+06	(J)	H	=	-1.2037e+06	(J)	S	=	300.51	(J/K)	V	=	38.99	(cc)	Cp	=	153.34	(J/K)
	SiO2	TiO2	Al2O3	Fe2O3	Cr2O3	FeO	MnO	MgO	NiO	CoO	CaO	Na2O	K2O	P2O5	H2O	CO2	SO3	Cl2O-1	F2O-1
	51.29	0.23	18	1.21	0	7.57	0.16	10.25	0	0	8.44	2.25	0.11	0	0.5	0	0	0	0
Total	solids	mass	=	0	(gm)	density	=	0	(gm/cc)
	G	=	0	(J)	H	=	0	(J)	S	=	0	(J/K)	V	=	0	(cc)	Cp	=	0	(J/K)
Viscosity	of	the	System:	1.25	(log	10	poise)
System	mass	=	100.12	(gm)	density	=	2.57	(gm/cc)
	G	=	-1.73654e+06	(J)	H	=	-1.2037e+06	(J)	S	=	300.51	(J/K)	V	=	38.99	(cc)	Cp	=	153.34	(J/K)
Oxygen	delta	moles	=	1.21431e-17	delta	grams	=	3.88563e-16
	G	=	0	(J)	H	=	0	(J)	S	=	0	(J/K)	V	=	0	(cc)	Cp	=	0	(J/K)
**********----------**********
Title:	Dummy	Title
T	=	1490	(C)	P	=	1	(kbars)	log(10)	f	O2	=	-5.51	delta	HM	=	-5.46	NNO	=	-0.73	QFM	=	0	COH	=	2.42	IW	=	3.24
Constraint	Flags:	fO2	path	=	QFM
Liquid	mass	=	100.12	(gm)	density	=	2.57	(gm/cc)	viscosity	=	1.28	(log	10	poise)	(analysis	in	wt	%)
	G	=	-1.73354e+06	(J)	H	=	-1.20523e+06	(J)	S	=	299.64	(J/K)	V	=	38.96	(cc)	Cp	=	153.34	(J/K)
	SiO2	TiO2	Al2O3	Fe2O3	Cr2O3	FeO	MnO	MgO	NiO	CoO	CaO	Na2O	K2O	P2O5	H2O	CO2	SO3	Cl2O-1	F2O-1
	51.29	0.23	18	1.22	0	7.57	0.16	10.25	0	0	8.44	2.25	0.11	0	0.5	0	0	0	0
Total	solids	mass	=	0	(gm)	density	=	0	(gm/cc)
	G	=	0	(J)	H	=	0	(J)	S	=	0	(J/K)	V	=	0	(cc)	Cp	=	0	(J/K)
Viscosity	of	the	System:	1.28	(log	10	poise)
System	mass	=	100.12	(gm)	density	=	2.57	(gm/cc)
	G	=	-1.73354e+06	(J)	H	=	-1.20523e+06	(J)	S	=	299.64	(J/K)	V	=	38.96	(cc)	Cp	=	153.34	(J/K)
Oxygen	delta	moles	=	1.568e-06	delta	grams	=	5.01741e-05
	G	=	-0.65	(J)	H	=	0.08	(J)	S	=	0	(J/K)	V	=	0.23	(cc)	Cp	=	0	(J/K)
**********----------**********
Title:	Dummy	Title
T	=	1480	(C)	P	=	1	(kbars)	log(10)	f	O2	=	-5.59	delta	HM	=	-5.47	NNO	=	-0.73	QFM	=	0	COH	=	2.42	IW	=	3.25
Constraint	Flags:	fO2	path	=	QFM
Liquid	mass	=	100.12	(gm)	density	=	2.57	(gm/cc)	viscosity	=	1.31	(log	10	poise)	(analysis	in	wt	%)
	G	=	-1.73055e+06	(J)	H	=	-1.20677e+06	(J)	S	=	298.77	(J/K)	V	=	38.93	(cc)	Cp	=	153.34	(J/K)
	SiO2	TiO2	Al2O3	Fe2O3	Cr2O3	FeO	MnO	MgO	NiO	CoO	CaO	Na2O	K2O	P2O5	H2O	CO2	SO3	Cl2O-1	F2O-1
	51.29	0.23	18	1.22	0	7.57	0.16	10.25	0	0	8.44	2.25	0.11	0	0.5	0	0	0	0
Total	solids	mass	=	0	(gm)	density	=	0	(gm/cc)
	G	=	0	(J)	H	=	0	(J)	S	=	0	(J/K)	V	=	0	(cc)	Cp	=	0	(J/K)
Viscosity	of	the	System:	1.31	(log	10	poise)
System	mass	=	100.12	(gm)	density	=	2.57	(gm/cc)
	G	=	-1.73055e+06	(J)	H	=	-1.20677e+06	(J)	S	=	298.77	(J/K)	V	=	38.93	(cc)	Cp	=	153.34	(J/K)
Oxygen	delta	moles	=	3.51683e-06	delta	grams	=	0.000112534
	G	=	-1.45	(J)	H	=	0.18	(J)	S	=	0	(J/K)	V	=	0.51	(cc)	Cp	=	0	(J/K)
**********----------**********
Title:	Dummy	Title
T	=	1470	(C)	P	=	1	(kbars)	log(10)	f	O2	=	-5.67	delta	HM	=	-5.47	NNO	=	-0.73	QFM	=	0	COH	=	2.41	IW	=	3.25
Constraint	Flags:	fO2	path	=	QFM
Liquid	mass	=	100.12	(gm)	density	=	2.57	(gm/cc)	viscosity	=	1.35	(log	10	poise)	(analysis	in	wt	%)
	G	=	-1.72757e+06	(J)	H	=	-1.2083e+06	(J)	S	=	297.89	(J/K)	V	=	38.9	(cc)	Cp	=	153.34	(J/K)
	SiO2	TiO2	Al2O3	Fe2O3	Cr2O3	FeO	MnO	MgO	NiO	CoO	CaO	Na2O	K2O	P2O5	H2O	CO2	SO3	Cl2O-1	F2O-1
	51.29	0.23	18	1.22	0	7.56	0.16	10.25	0	0	8.44	2.25	0.11	0	0.5	0	0	0	0
Total	solids	mass	=	0	(gm)	density	=	0	(gm/cc)
	G	=	0	(J)	H	=	0	(J)	S	=	0	(J/K)	V	=	0	(cc)	Cp	=	0	(J/K)
Viscosity	of	the	System:	1.35	(log	10	poise)
System	mass	=	100.12	(gm)	density	=	2.57	(gm/cc)
	G	=	-1.72757e+06	(J)	H	=	-1.2083e+06	(J)	S	=	297.89	(J/K)	V	=	38.9	(cc)	Cp	=	153.34	(J/K)
Oxygen	delta	moles	=	5.85561e-06	delta	grams	=	0.000187373
	G	=	-2.4	(J)	H	=	0.29	(J)	S	=	0	(J/K)	V	=	0.85	(cc)	Cp	=	0	(J/K)
**********----------**********
Title:	Dummy	Title
T	=	1460	(C)	P	=	1	(kbars)	log(10)	f	O2	=	-5.75	delta	HM	=	-5.47	NNO	=	-0.72	QFM	=	0	COH	=	2.4	IW	=	3.26
Constraint	Flags:	fO2	path	=	QFM
Liquid	mass	=	100.12	(gm)	density	=	2.58	(gm/cc)	viscosity	=	1.38	(log	10	poise)	(analysis	in	wt	%)
	G	=	-1.7246e+06	(J)	H	=	-1.20984e+06	(J)	S	=	297.01	(J/K)	V	=	38.87	(cc)	Cp	=	153.33	(J/K)
	SiO2	TiO2	Al2O3	Fe2O3	Cr2O3	FeO	MnO	MgO	NiO	CoO	CaO	Na2O	K2O	P2O5	H2O	CO2	SO3	Cl2O-1	F2O-1
	51.29	0.23	18	1.22	0	7.56	0.16	10.25	0	0	8.44	2.25	0.11	0	0.5	0	0	0	0
Total	solids	mass	=	0	(gm)	density	=	0	(gm/cc)
	G	=	0	(J)	H	=	0	(J)	S	=	0	(J/K)	V	=	0	(cc)	Cp	=	0	(J/K)
Viscosity	of	the	System:	1.38	(log	10	poise)
System	mass	=	100.12	(gm)	density	=	2.58	(gm/cc)
	G	=	-1.7246e+06	(J)	H	=	-1.20984e+06	(J)	S	=	297.01	(J/K)	V	=	38.87	(cc)	Cp	=	153.33	(J/K)
Oxygen	delta	moles	=	8.59382e-06	delta	grams	=	0.000274992
	G	=	-3.5	(J)	H	=	0.42	(J)	S	=	0	(J/K)	V	=	1.24	(cc)	Cp	=	0	(J/K)
**********----------**********
Title:	Dummy	Title
T	=	1450	(C)	P	=	1	(kbars)	log(10)	f	O2	=	-5.83	delta	HM	=	-5.47	NNO	=	-0.72	QFM	=	0	COH	=	2.4	IW	=	3.27
Constraint	Flags:	fO2	path	=	QFM
Liquid	mass	=	100.12	(gm)	density	=	2.58	(gm/cc)	viscosity	=	1.41	(log	10	poise)	(analysis	in	wt	%)
	G	=	-1.72163e+06	(J)	H	=	-1.21137e+06	(J)	S	=	296.12	(J/K)	V	=	38.84	(cc)	Cp	=	153.33	(J/K)
	SiO2	TiO2	Al2O3	Fe2O3	Cr2O3	FeO	MnO	MgO	NiO	CoO	CaO	Na2O	K2O	P2O5	H2O	CO2	SO3	Cl2O-1	F2O-1
	51.29	0.23	18	1.22	0	7.56	0.16	10.25	0	0	8.44	2.25	0.11	0	0.5	0	0	0	0
Total	solids	mass	=	0	(gm)	density	=	0	(gm/cc)
	G	=	0	(J)	H	=	0	(J)	S	=	0	(J/K)	V	=	0	(cc)	Cp	=	0	(J/K)
Viscosity	of	the	System:	1.41	(log	10	poise)
System	mass	=	100.12	(gm)	density	=	2.58	(gm/cc)
	G	=	-1.72163e+06	(J)	H	=	-1.21137e+06	(J)	S	=	296.12	(J/K)	V	=	38.84	(cc)	Cp	=	153.33	(J/K)
Oxygen	delta	moles	=	1.17413e-05	delta	grams	=	0.000375707
	G	=	-4.75	(J)	H	=	0.57	(J)	S	=	0	(J/K)	V	=	1.68	(cc)	Cp	=	0	(J/K)
**********----------**********
Title:	Dummy	Title
T	=	1440	(C)	P	=	1	(kbars)	log(10)	f	O2	=	-5.91	delta	HM	=	-5.47	NNO	=	-0.72	QFM	=	0	COH	=	2.39	IW	=	3.28
Constraint	Flags:	fO2	path	=	QFM
Liquid	mass	=	100.12	(gm)	density	=	2.58	(gm/cc)	viscosity	=	1.44	(log	10	poise)	(analysis	in	wt	%)
	G	=	-1.71868e+06	(J)	H	=	-1.21291e+06	(J)	S	=	295.23	(J/K)	V	=	38.81	(cc)	Cp	=	153.33	(J/K)
	SiO2	TiO2	Al2O3	Fe2O3	Cr2O3	FeO	MnO	MgO	NiO	CoO	CaO	Na2O	K2O	P2O5	H2O	CO2	SO3	Cl2O-1	F2O-1
	51.29	0.23	18	1.22	0	7.56	0.16	10.25	0	0	8.44	2.25	0.11	0	0.5	0	0	0	0
Total	solids	mass	=	0	(gm)	density	=	0	(gm/cc)
	G	=	0	(J)	H	=	0	(J)	S	=	0	(J/K)	V	=	0	(cc)	Cp	=	0	(J/K)
Viscosity	of	the	System:	1.44	(log	10	poise)
System	mass	=	100.12	(gm)	density	=	2.58	(gm/cc)
	G	=	-1.71868e+06	(J)	H	=	-1.21291e+06	(J)	S	=	295.23	(J/K)	V	=	38.81	(cc)	Cp	=	153.33	(J/K)
Oxygen	delta	moles	=	1.53082e-05	delta	grams	=	0.000489844
	G	=	-6.15	(J)	H	=	0.74	(J)	S	=	0	(J/K)	V	=	2.18	(cc)	Cp	=	0	(J/K)
**********----------**********
Title:	Dummy	Title
T	=	1430	(C)	P	=	1	(kbars)	log(10)	f	O2	=	-6	delta	HM	=	-5.47	NNO	=	-0.72	QFM	=	0	COH	=	2.38	IW	=	3.29
Constraint	Flags:	fO2	path	=	QFM
Liquid	mass	=	100.12	(gm)	density	=	2.58	(gm/cc)	viscosity	=	1.48	(log	10	poise)	(analysis	in	wt	%)
	G	=	-1.71573e+06	(J)	H	=	-1.21444e+06	(J)	S	=	294.33	(J/K)	V	=	38.78	(cc)	Cp	=	153.33	(J/K)
	SiO2	TiO2	Al2O3	Fe2O3	Cr2O3	FeO	MnO	MgO	NiO	CoO	CaO	Na2O	K2O	P2O5	H2O	CO2	SO3	Cl2O-1	F2O-1
	51.29	0.23	18	1.22	0	7.56	0.16	10.25	0	0	8.44	2.25	0.11	0	0.5	0	0	0	0
Total	solids	mass	=	0	(gm)	density	=	0	(gm/cc)
	G	=	0	(J)	H	=	0	(J)	S	=	0	(J/K)	V	=	0	(cc)	Cp	=	0	(J/K)
Viscosity	of	the	System:	1.48	(log	10	poise)
System	mass	=	100.12	(gm)	density	=	2.58	(gm/cc)
	G	=	-1.71573e+06	(J)	H	=	-1.21444e+06	(J)	S	=	294.33	(J/K)	V	=	38.78	(cc)	Cp	=	153.33	(J/K)
Oxygen	delta	moles	=	1.93052e-05	delta	grams	=	0.000617742
	G	=	-7.71	(J)	H	=	0.93	(J)	S	=	0.01	(J/K)	V	=	2.73	(cc)	Cp	=	0	(J/K)
**********----------**********
Title:	Dummy	Title
T	=	1420	(C)	P	=	1	(kbars)	log(10)	f	O2	=	-6.08	delta	HM	=	-5.48	NNO	=	-0.72	QFM	=	0	COH	=	2.37	IW	=	3.3
Constraint	Flags:	fO2	path	=	QFM
Liquid	mass	=	100.12	(gm)	density	=	2.58	(gm/cc)	viscosity	=	1.51	(log	10	poise)	(analysis	in	wt	%)
	G	=	-1.7128e+06	(J)	H	=	-1.21598e+06	(J)	S	=	293.43	(J/K)	V	=	38.75	(cc)	Cp	=	153.33	(J/K)
	SiO2	TiO2	Al2O3	Fe2O3	Cr2O3	FeO	MnO	MgO	NiO	CoO	CaO	Na2O	K2O	P2O5	H2O	CO2	SO3	Cl2O-1	F2O-1
	51.29	0.23	18	1.22	0	7.56	0.16	10.25	0	0	8.44	2.25	0.11	0	0.5	0	0	0	0
Total	solids	mass	=	0	(gm)	density	=	0	(gm/cc)
	G	=	0	(J)	H	=	0	(J)	S	=	0	(J/K)	V	=	0	(cc)	Cp	=	0	(J/K)
Viscosity	of	the	System:	1.51	(log	10	poise)
System	mass	=	100.12	(gm)	density	=	2.58	(gm/cc)
	G	=	-1.7128e+06	(J)	H	=	-1.21598e+06	(J)	S	=	293.43	(J/K)	V	=	38.75	(cc)	Cp	=	153.33	(J/K)
Oxygen	delta	moles	=	2.37432e-05	delta	grams	=	0.000759753
	G	=	-9.42	(J)	H	=	1.13	(J)	S	=	0.01	(J/K)	V	=	3.34	(cc)	Cp	=	0	(J/K)
**********----------**********
Title:	Dummy	Title
T	=	1410	(C)	P	=	1	(kbars)	log(10)	f	O2	=	-6.17	delta	HM	=	-5.48	NNO	=	-0.71	QFM	=	0	COH	=	2.37	IW	=	3.31
Constraint	Flags:	fO2	path	=	QFM
Liquid	mass	=	100.12	(gm)	density	=	2.59	(gm/cc)	viscosity	=	1.54	(log	10	poise)	(analysis	in	wt	%)
	G	=	-1.70987e+06	(J)	H	=	-1.21751e+06	(J)	S	=	292.52	(J/K)	V	=	38.72	(cc)	Cp	=	153.33	(J/K)
	SiO2	TiO2	Al2O3	Fe2O3	Cr2O3	FeO	MnO	MgO	NiO	CoO	CaO	Na2O	K2O	P2O5	H2O	CO2	SO3	Cl2O-1	F2O-1
	51.29	0.23	18	1.22	0	7.56	0.16	10.25	0	0	8.44	2.25	0.11	0	0.5	0	0	0	0
Total	solids	mass	=	0	(gm)	density	=	0	(gm/cc)
	G	=	0	(J)	H	=	0	(J)	S	=	0	(J/K)	V	=	0	(cc)	Cp	=	0	(J/K)
Viscosity	of	the	System:	1.54	(log	10	poise)
System	mass	=	100.12	(gm)	density	=	2.59	(gm/cc)
	G	=	-1.70987e+06	(J)	H	=	-1.21751e+06	(J)	S	=	292.52	(J/K)	V	=	38.72	(cc)	Cp	=	153.33	(J/K)
Oxygen	delta	moles	=	2.86337e-05	delta	grams	=	0.000916243
	G	=	-11.29	(J)	H	=	1.36	(J)	S	=	0.01	(J/K)	V	=	4.01	(cc)	Cp	=	0	(J/K)
**********----------**********
Title:	Dummy	Title
T	=	1400	(C)	P	=	1	(kbars)	log(10)	f	O2	=	-6.25	delta	HM	=	-5.48	NNO	=	-0.71	QFM	=	0	COH	=	2.36	IW	=	3.31
Constraint	Flags:	fO2	path	=	QFM
Liquid	mass	=	100.12	(gm)	density	=	2.59	(gm/cc)	viscosity	=	1.58	(log	10	poise)	(analysis	in	wt	%)
	G	=	-1.70695e+06	(J)	H	=	-1.21905e+06	(J)	S	=	291.61	(J/K)	V	=	38.69	(cc)	Cp	=	153.33	(J/K)
	SiO2	TiO2	Al2O3	Fe2O3	Cr2O3	FeO	MnO	MgO	NiO	CoO	CaO	Na2O	K2O	P2O5	H2O	CO2	SO3	Cl2O-1	F2O-1
	51.29	0.23	18	1.23	0	7.56	0.16	10.25	0	0	8.44	2.25	0.11	0	0.5	0	0	0	0
Total	solids	mass	=	0	(gm)	density	=	0	(gm/cc)
	G	=	0	(J)	H	=	0	(J)	S	=	0	(J/K)	V	=	0	(cc)	Cp	=	0	(J/K)
Viscosity	of	the	System:	1.58	(log	10	poise)
System	mass	=	100.12	(gm)	density	=	2.59	(gm/cc)
	G	=	-1.70695e+06	(J)	H	=	-1.21905e+06	(J)	S	=	291.61	(J/K)	V	=	38.69	(cc)	Cp	=	153.33	(J/K)
Oxygen	delta	moles	=	3.39885e-05	delta	grams	=	0.00108759
	G	=	-13.31	(J)	H	=	1.6	(J)	S	=	0.01	(J/K)	V	=	4.73	(cc)	Cp	=	0	(J/K)
**********----------**********
Title:	Dummy	Title
T	=	1390	(C)	P	=	1	(kbars)	log(10)	f	O2	=	-6.34	delta	HM	=	-5.48	NNO	=	-0.71	QFM	=	0	COH	=	2.35	IW	=	3.32
Constraint	Flags:	fO2	path	=	QFM
Liquid	mass	=	100.12	(gm)	density	=	2.59	(gm/cc)	viscosity	=	1.61	(log	10	poise)	(analysis	in	wt	%)
	G	=	-1.70405e+06	(J)	H	=	-1.22058e+06	(J)	S	=	290.69	(J/K)	V	=	38.66	(cc)	Cp	=	153.33	(J/K)
	SiO2	TiO2	Al2O3	Fe2O3	Cr2O3	FeO	MnO	MgO	NiO	CoO	CaO	Na2O	K2O	P2O5	H2O	CO2	SO3	Cl2O-1	F2O-1
	51.29	0.23	18	1.23	0	7.55	0.16	10.25	0	0	8.44	2.25	0.11	0	0.5	0	0	0	0
Total	solids	mass	=	0	(gm)	density	=	0	(gm/cc)
	G	=	0	(J)	H	=	0	(J)	S	=	0	(J/K)	V	=	0	(cc)	Cp	=	0	(J/K)
Viscosity	of	the	System:	1.61	(log	10	poise)
System	mass	=	100.12	(gm)	density	=	2.59	(gm/cc)
	G	=	-1.70405e+06	(J)	H	=	-1.22058e+06	(J)	S	=	290.69	(J/K)	V	=	38.66	(cc)	Cp	=	153.33	(J/K)
Oxygen	delta	moles	=	3.98201e-05	delta	grams	=	0.00127419
	G	=	-15.49	(J)	H	=	1.86	(J)	S	=	0.01	(J/K)	V	=	5.51	(cc)	Cp	=	0	(J/K)
**********----------**********
Title:	Dummy	Title
T	=	1380	(C)	P	=	1	(kbars)	log(10)	f	O2	=	-6.43	delta	HM	=	-5.48	NNO	=	-0.71	QFM	=	0	COH	=	2.34	IW	=	3.33
Constraint	Flags:	fO2	path	=	QFM
Liquid	mass	=	100.12	(gm)	density	=	2.59	(gm/cc)	viscosity	=	1.65	(log	10	poise)	(analysis	in	wt	%)
	G	=	-1.70115e+06	(J)	H	=	-1.22212e+06	(J)	S	=	289.77	(J/K)	V	=	38.64	(cc)	Cp	=	153.33	(J/K)
	SiO2	TiO2	Al2O3	Fe2O3	Cr2O3	FeO	MnO	MgO	NiO	CoO	CaO	Na2O	K2O	P2O5	H2O	CO2	SO3	Cl2O-1	F2O-1
	51.29	0.23	18	1.23	0	7.55	0.16	10.25	0	0	8.44	2.25	0.11	0	0.5	0	0	0	0
Total	solids	mass	=	0	(gm)	density	=	0	(gm/cc)
	G	=	0	(J)	H	=	0	(J)	S	=	0	(J/K)	V	=	0	(cc)	Cp	=	0	(J/K)
Viscosity	of	the	System:	1.65	(log	10	poise)
System	mass	=	100.12	(gm)	density	=	2.59	(gm/cc)
	G	=	-1.70115e+06	(J)	H	=	-1.22212e+06	(J)	S	=	289.77	(J/K)	V	=	38.64	(cc)	Cp	=	153.33	(J/K)
Oxygen	delta	moles	=	4.61411e-05	delta	grams	=	0.00147646
	G	=	-17.82	(J)	H	=	2.13	(J)	S	=	0.01	(J/K)	V	=	6.34	(cc)	Cp	=	0	(J/K)
**********----------**********
Title:	Dummy	Title
T	=	1370	(C)	P	=	1	(kbars)	log(10)	f	O2	=	-6.52	delta	HM	=	-5.48	NNO	=	-0.71	QFM	=	0	COH	=	2.33	IW	=	3.34
Constraint	Flags:	fO2	path	=	QFM
Liquid	mass	=	100.12	(gm)	density	=	2.59	(gm/cc)	viscosity	=	1.69	(log	10	poise)	(analysis	in	wt	%)
	G	=	-1.69826e+06	(J)	H	=	-1.22366e+06	(J)	S	=	288.84	(J/K)	V	=	38.61	(cc)	Cp	=	153.32	(J/K)
	SiO2	TiO2	Al2O3	Fe2O3	Cr2O3	FeO	MnO	MgO	NiO	CoO	CaO	Na2O	K2O	P2O5	H2O	CO2	SO3	Cl2O-1	F2O-1
	51.29	0.23	18	1.23	0	7.55	0.16	10.25	0	0	8.44	2.25	0.11	0	0.5	0	0	0	0
Total	solids	mass	=	0	(gm)	density	=	0	(gm/cc)
	G	=	0	(J)	H	=	0	(J)	S	=	0	(J/K)	V	=	0	(cc)	Cp	=	0	(J/K)
Viscosity	of	the	System:	1.69	(log	10	poise)
System	mass	=	100.12	(gm)	density	=	2.59	(gm/cc)
	G	=	-1.69826e+06	(J)	H	=	-1.22366e+06	(J)	S	=	288.84	(J/K)	V	=	38.61	(cc)	Cp	=	153.32	(J/K)
Oxygen	delta	moles	=	5.29651e-05	delta	grams	=	0.00169482
	G	=	-20.32	(J)	H	=	2.43	(J)	S	=	0.01	(J/K)	V	=	7.24	(cc)	Cp	=	0	(J/K)
**********----------**********
Title:	Dummy	Title
T	=	1360	(C)	P	=	1	(kbars)	log(10)	f	O2	=	-6.61	delta	HM	=	-5.49	NNO	=	-0.7	QFM	=	0	COH	=	2.33	IW	=	3.35
Constraint	Flags:	fO2	path	=	QFM
Liquid	mass	=	100.12	(gm)	density	=	2.6	(gm/cc)	viscosity	=	1.72	(log	10	poise)	(analysis	in	wt	%)
	G	=	-1.69538e+06	(J)	H	=	-1.22519e+06	(J)	S	=	287.9	(J/K)	V	=	38.58	(cc)	Cp	=	153.32	(J/K)
	SiO2	TiO2	Al2O3	Fe2O3	Cr2O3	FeO	MnO	MgO	NiO	CoO	CaO	Na2O	K2O	P2O5	H2O	CO2	SO3	Cl2O-1	F2O-1
	51.29	0.23	18	1.23	0	7.55	0.16	10.25	0	0	8.44	2.25	0.11	0	0.5	0	0	0	0
Total	solids	mass	=	0	(gm)	density	=	0	(gm/cc)
	G	=	0	(J)	H	=	0	(J)	S	=	0	(J/K)	V	=	0	(cc)	Cp	=	0	(J/K)
Viscosity	of	the	System:	1.72	(log	10	poise)
System	mass	=	100.12	(gm)	density	=	2.6	(gm/cc)
	G	=	-1.69538e+06	(J)	H	=	-1.22519e+06	(J)	S	=	287.9	(J/K)	V	=	38.58	(cc)	Cp	=	153.32	(J/K)
Oxygen	delta	moles	=	6.03059e-05	delta	grams	=	0.00192972
	G	=	-22.98	(J)	H	=	2.74	(J)	S	=	0.02	(J/K)	V	=	8.19	(cc)	Cp	=	0	(J/K)
**********----------**********
Title:	Dummy	Title
T	=	1350	(C)	P	=	1	(kbars)	log(10)	f	O2	=	-6.7	delta	HM	=	-5.49	NNO	=	-0.7	QFM	=	0	COH	=	2.32	IW	=	3.36
Constraint	Flags:	fO2	path	=	QFM
Liquid	mass	=	100.12	(gm)	density	=	2.6	(gm/cc)	viscosity	=	1.76	(log	10	poise)	(analysis	in	wt	%)
	G	=	-1.69251e+06	(J)	H	=	-1.22673e+06	(J)	S	=	286.96	(J/K)	V	=	38.55	(cc)	Cp	=	153.32	(J/K)
	SiO2	TiO2	Al2O3	Fe2O3	Cr2O3	FeO	MnO	MgO	NiO	CoO	CaO	Na2O	K2O	P2O5	H2O	CO2	SO3	Cl2O-1	F2O-1
	51.29	0.23	18	1.24	0	7.55	0.16	10.25	0	0	8.44	2.25	0.11	0	0.5	0	0	0	0
Total	solids	mass	=	0	(gm)	density	=	0	(gm/cc)
	G	=	0	(J)	H	=	0	(J)	S	=	0	(J/K)	V	=	0	(cc)	Cp	=	0	(J/K)
Viscosity	of	the	System:	1.76	(log	10	poise)
System	mass	=	100.12	(gm)	density	=	2.6	(gm/cc)
	G	=	-1.69251e+06	(J)	H	=	-1.22673e+06	(J)	S	=	286.96	(J/K)	V	=	38.55	(cc)	Cp	=	153.32	(J/K)
Oxygen	delta	moles	=	6.81779e-05	delta	grams	=	0.00218161
	G	=	-25.8	(J)	H	=	3.08	(J)	S	=	0.02	(J/K)	V	=	9.2	(cc)	Cp	=	0	(J/K)
**********----------**********
Title:	Dummy	Title
T	=	1340	(C)	P	=	1	(kbars)	log(10)	f	O2	=	-6.79	delta	HM	=	-5.49	NNO	=	-0.7	QFM	=	0	COH	=	2.31	IW	=	3.37
Constraint	Flags:	fO2	path	=	QFM
Liquid	mass	=	100.12	(gm)	density	=	2.6	(gm/cc)	viscosity	=	1.8	(log	10	poise)	(analysis	in	wt	%)
	G	=	-1.68965e+06	(J)	H	=	-1.22827e+06	(J)	S	=	286.01	(J/K)	V	=	38.52	(cc)	Cp	=	153.32	(J/K)
	SiO2	TiO2	Al2O3	Fe2O3	Cr2O3	FeO	MnO	MgO	NiO	CoO	CaO	Na2O	K2O	P2O5	H2O	CO2	SO3	Cl2O-1	F2O-1
	51.29	0.23	18	1.24	0	7.54	0.16	10.25	0	0	8.44	2.25	0.11	0	0.5	0	0	0	0
Total	solids	mass	=	0	(gm)	density	=	0	(gm/cc)
	G	=	0	(J)	H	=	0	(J)	S	=	0	(J/K)	V	=	0	(cc)	Cp	=	0	(J/K)
Viscosity	of	the	System:	1.8	(log	10	poise)
System	mass	=	100.12	(gm)	density	=	2.6	(gm/cc)
	G	=	-1.68965e+06	(J)	H	=	-1.22827e+06	(J)	S	=	286.01	(J/K)	V	=	38.52	(cc)	Cp	=	153.32	(J/K)
Oxygen	delta	moles	=	7.65962e-05	delta	grams	=	0.00245099
	G	=	-28.79	(J)	H	=	3.43	(J)	S	=	0.02	(J/K)	V	=	10.27	(cc)	Cp	=	0	(J/K)
**********----------**********
Title:	Dummy	Title
T	=	1330	(C)	P	=	1	(kbars)	log(10)	f	O2	=	-6.89	delta	HM	=	-5.49	NNO	=	-0.7	QFM	=	0	COH	=	2.3	IW	=	3.38
Constraint	Flags:	fO2	path	=	QFM
Liquid	mass	=	100.12	(gm)	density	=	2.6	(gm/cc)	viscosity	=	1.83	(log	10	poise)	(analysis	in	wt	%)
	G	=	-1.6868e+06	(J)	H	=	-1.2298e+06	(J)	S	=	285.06	(J/K)	V	=	38.49	(cc)	Cp	=	153.32	(J/K)
	SiO2	TiO2	Al2O3	Fe2O3	Cr2O3	FeO	MnO	MgO	NiO	CoO	CaO	Na2O	K2O	P2O5	H2O	CO2	SO3	Cl2O-1	F2O-1
	51.29	0.23	18	1.24	0	7.54	0.16	10.25	0	0	8.44	2.25	0.11	0	0.5	0	0	0	0
Total	solids	mass	=	0	(gm)	density	=	0	(gm/cc)
	G	=	0	(J)	H	=	0	(J)	S	=	0	(J/K)	V	=	0	(cc)	Cp	=	0	(J/K)
Viscosity	of	the	System:	1.83	(log	10	poise)
System	mass	=	100.12	(gm)	density	=	2.6	(gm/cc)
	G	=	-1.6868e+06	(J)	H	=	-1.2298e+06	(J)	S	=	285.06	(J/K)	V	=	38.49	(cc)	Cp	=	153.32	(J/K)
Oxygen	delta	moles	=	8.55764e-05	delta	grams	=	0.00273834
	G	=	-31.94	(J)	H	=	3.8	(J)	S	=	0.02	(J/K)	V	=	11.41	(cc)	Cp	=	0	(J/K)
**********----------**********
Title:	Dummy	Title
T	=	1320	(C)	P	=	1	(kbars)	log(10)	f	O2	=	-6.98	delta	HM	=	-5.49	NNO	=	-0.69	QFM	=	0	COH	=	2.29	IW	=	3.39
Constraint	Flags:	fO2	path	=	QFM
Liquid	mass	=	100.12	(gm)	density	=	2.6	(gm/cc)	viscosity	=	1.87	(log	10	poise)	(analysis	in	wt	%)
	G	=	-1.68396e+06	(J)	H	=	-1.23134e+06	(J)	S	=	284.1	(J/K)	V	=	38.46	(cc)	Cp	=	153.32	(J/K)
	SiO2	TiO2	Al2O3	Fe2O3	Cr2O3	FeO	MnO	MgO	NiO	CoO	CaO	Na2O	K2O	P2O5	H2O	CO2	SO3	Cl2O-1	F2O-1
	51.29	0.23	18	1.25	0	7.54	0.16	10.25	0	0	8.44	2.25	0.11	0	0.5	0	0	0	0
Total	solids	mass	=	0	(gm)	density	=	0	(gm/cc)
	G	=	0	(J)	H	=	0	(J)	S	=	0	(J/K)	V	=	0	(cc)	Cp	=	0	(J/K)
Viscosity	of	the	System:	1.87	(log	10	poise)
System	mass	=	100.12	(gm)	density	=	2.6	(gm/cc)
	G	=	-1.68396e+06	(J)	H	=	-1.23134e+06	(J)	S	=	284.1	(J/K)	V	=	38.46	(cc)	Cp	=	153.32	(J/K)
Oxygen	delta	moles	=	9.5135e-05	delta	grams	=	0.00304421
	G	=	-35.26	(J)	H	=	4.19	(J)	S	=	0.02	(J/K)	V	=	12.6	(cc)	Cp	=	0	(J/K)
**********----------**********
Title:	Dummy	Title
T	=	1310	(C)	P	=	1	(kbars)	log(10)	f	O2	=	-7.08	delta	HM	=	-5.5	NNO	=	-0.69	QFM	=	0	COH	=	2.28	IW	=	3.4
Constraint	Flags:	fO2	path	=	QFM
Liquid	mass	=	100.13	(gm)	density	=	2.61	(gm/cc)	viscosity	=	1.91	(log	10	poise)	(analysis	in	wt	%)
	G	=	-1.68113e+06	(J)	H	=	-1.23288e+06	(J)	S	=	283.14	(J/K)	V	=	38.43	(cc)	Cp	=	153.32	(J/K)
	SiO2	TiO2	Al2O3	Fe2O3	Cr2O3	FeO	MnO	MgO	NiO	CoO	CaO	Na2O	K2O	P2O5	H2O	CO2	SO3	Cl2O-1	F2O-1
	51.29	0.23	18	1.25	0	7.54	0.16	10.25	0	0	8.44	2.25	0.11	0	0.5	0	0	0	0
Total	solids	mass	=	0	(gm)	density	=	0	(gm/cc)
	G	=	0	(J)	H	=	0	(J)	S	=	0	(J/K)	V	=	0	(cc)	Cp	=	0	(J/K)
Viscosity	of	the	System:	1.91	(log	10	poise)
System	mass	=	100.13	(gm)	density	=	2.61	(gm/cc)
	G	=	-1.68113e+06	(J)	H	=	-1.23288e+06	(J)	S	=	283.14	(J/K)	V	=	38.43	(cc)	Cp	=	153.32	(J/K)
Oxygen	delta	moles	=	0.000105289	delta	grams	=	0.00336912
	G	=	-38.75	(J)	H	=	4.59	(J)	S	=	0.03	(J/K)	V	=	13.86	(cc)	Cp	=	0	(J/K)
**********----------**********
Title:	Dummy	Title
T	=	1300	(C)	P	=	1	(kbars)	log(10)	f	O2	=	-7.18	delta	HM	=	-5.5	NNO	=	-0.69	QFM	=	0	COH	=	2.27	IW	=	3.41
Constraint	Flags:	fO2	path	=	QFM
Liquid	mass	=	100.13	(gm)	density	=	2.61	(gm/cc)	viscosity	=	1.95	(log	10	poise)	(analysis	in	wt	%)
	G	=	-1.67831e+06	(J)	H	=	-1.23442e+06	(J)	S	=	282.17	(J/K)	V	=	38.4	(cc)	Cp	=	153.32	(J/K)
	SiO2	TiO2	Al2O3	Fe2O3	Cr2O3	FeO	MnO	MgO	NiO	CoO	CaO	Na2O	K2O	P2O5	H2O	CO2	SO3	Cl2O-1	F2O-1
	51.29	0.23	18	1.25	0	7.53	0.16	10.25	0	0	8.44	2.25	0.11	0	0.5	0	0	0	0
Total	solids	mass	=	0	(gm)	density	=	0	(gm/cc)
	G	=	0	(J)	H	=	0	(J)	S	=	0	(J/K)	V	=	0	(cc)	Cp	=	0	(J/K)
Viscosity	of	the	System:	1.95	(log	10	poise)
System	mass	=	100.13	(gm)	density	=	2.61	(gm/cc)
	G	=	-1.67831e+06	(J)	H	=	-1.23442e+06	(J)	S	=	282.17	(J/K)	V	=	38.4	(cc)	Cp	=	153.32	(J/K)
Oxygen	delta	moles	=	0.000116056	delta	grams	=	0.00371365
	G	=	-42.41	(J)	H	=	5.02	(J)	S	=	0.03	(J/K)	V	=	15.18	(cc)	Cp	=	0	(J/K)
**********----------**********
Title:	Dummy	Title
T	=	1290	(C)	P	=	1	(kbars)	log(10)	f	O2	=	-7.28	delta	HM	=	-5.5	NNO	=	-0.69	QFM	=	0	COH	=	2.27	IW	=	3.42
Constraint	Flags:	fO2	path	=	QFM
Liquid	mass	=	100.13	(gm)	density	=	2.61	(gm/cc)	viscosity	=	1.99	(log	10	poise)	(analysis	in	wt	%)
	G	=	-1.6755e+06	(J)	H	=	-1.23596e+06	(J)	S	=	281.19	(J/K)	V	=	38.37	(cc)	Cp	=	153.32	(J/K)
	SiO2	TiO2	Al2O3	Fe2O3	Cr2O3	FeO	MnO	MgO	NiO	CoO	CaO	Na2O	K2O	P2O5	H2O	CO2	SO3	Cl2O-1	F2O-1
	51.29	0.23	18	1.26	0	7.53	0.16	10.25	0	0	8.44	2.25	0.11	0	0.5	0	0	0	0
Total	solids	mass	=	0	(gm)	density	=	0	(gm/cc)
	G	=	0	(J)	H	=	0	(J)	S	=	0	(J/K)	V	=	0	(cc)	Cp	=	0	(J/K)
Viscosity	of	the	System:	1.99	(log	10	poise)
System	mass	=	100.13	(gm)	density	=	2.61	(gm/cc)
	G	=	-1.6755e+06	(J)	H	=	-1.23596e+06	(J)	S	=	281.19	(J/K)	V	=	38.37	(cc)	Cp	=	153.32	(J/K)
Oxygen	delta	moles	=	0.000127454	delta	grams	=	0.00407838
	G	=	-46.24	(J)	H	=	5.47	(J)	S	=	0.03	(J/K)	V	=	16.56	(cc)	Cp	=	0	(J/K)
**********----------**********
Title:	Dummy	Title
T	=	1280	(C)	P	=	1	(kbars)	log(10)	f	O2	=	-7.38	delta	HM	=	-5.5	NNO	=	-0.68	QFM	=	0	COH	=	2.26	IW	=	3.43
Constraint	Flags:	fO2	path	=	QFM
Liquid	mass	=	100.13	(gm)	density	=	2.61	(gm/cc)	viscosity	=	2.03	(log	10	poise)	(analysis	in	wt	%)
	G	=	-1.6727e+06	(J)	H	=	-1.23749e+06	(J)	S	=	280.21	(J/K)	V	=	38.34	(cc)	Cp	=	153.32	(J/K)
	SiO2	TiO2	Al2O3	Fe2O3	Cr2O3	FeO	MnO	MgO	NiO	CoO	CaO	Na2O	K2O	P2O5	H2O	CO2	SO3	Cl2O-1	F2O-1
	51.29	0.23	18	1.26	0	7.53	0.16	10.25	0	0	8.44	2.25	0.11	0	0.5	0	0	0	0
Total	solids	mass	=	0	(gm)	density	=	0	(gm/cc)
	G	=	0	(J)	H	=	0	(J)	S	=	0	(J/K)	V	=	0	(cc)	Cp	=	0	(J/K)
Viscosity	of	the	System:	2.03	(log	10	poise)
System	mass	=	100.13	(gm)	density	=	2.61	(gm/cc)
	G	=	-1.6727e+06	(J)	H	=	-1.23749e+06	(J)	S	=	280.21	(J/K)	V	=	38.34	(cc)	Cp	=	153.32	(J/K)
Oxygen	delta	moles	=	0.000139504	delta	grams	=	0.00446395
	G	=	-50.25	(J)	H	=	5.93	(J)	S	=	0.04	(J/K)	V	=	18.01	(cc)	Cp	=	0.01	(J/K)
**********----------**********
Title:	Dummy	Title
T	=	1270	(C)	P	=	1	(kbars)	log(10)	f	O2	=	-7.48	delta	HM	=	-5.5	NNO	=	-0.68	QFM	=	0	COH	=	2.25	IW	=	3.44
Constraint	Flags:	fO2	path	=	QFM
Liquid	mass	=	99.62	(gm)	density	=	2.61	(gm/cc)	viscosity	=	2.09	(log	10	poise)	(analysis	in	wt	%)
	G	=	-1.66165e+06	(J)	H	=	-1.23296e+06	(J)	S	=	277.8	(J/K)	V	=	38.15	(cc)	Cp	=	152.42	(J/K)
	SiO2	TiO2	Al2O3	Fe2O3	Cr2O3	FeO	MnO	MgO	NiO	CoO	CaO	Na2O	K2O	P2O5	H2O	CO2	SO3	Cl2O-1	F2O-1
	51.34	0.23	18.09	1.26	0	7.51	0.16	10.06	0	0	8.48	2.26	0.11	0	0.5	0	0	0	0
olivine	mass	=	0.5	(gm)	density	=	3.22	(gm/cc)	(analysis	in	mole	%)
	(Ca0.00Mg0.87Fe''0.13Mn0.00Co0.00Ni0.00)2SiO4
	G	=	-8247.37	(J)	H	=	-6308.98	(J)	S	=	1.26	(J/K)	V	=	0.16	(cc)	Cp	=	0.64	(J/K)
	tephroite	fayalite	co-olivine	ni-olivine	monticellite	forsterite
	0.22	12.72	0	0	0.76	86.29
Total	solids	mass	=	0.5	(gm)	density	=	3.22	(gm/cc)
	G	=	-8247.37	(J)	H	=	-6308.98	(J)	S	=	1.26	(J/K)	V	=	0.16	(cc)	Cp	=	0.64	(J/K)
Viscosity	of	the	System:	2.09	(log	10	poise)
System	mass	=	100.13	(gm)	density	=	2.61	(gm/cc)
	G	=	-1.66989e+06	(J)	H	=	-1.23926e+06	(J)	S	=	279.06	(J/K)	V	=	38.3	(cc)	Cp	=	153.05	(J/K)
Oxygen	delta	moles	=	0.000128289	delta	grams	=	0.0041051
	G	=	-45.88	(J)	H	=	5.41	(J)	S	=	0.03	(J/K)	V	=	16.46	(cc)	Cp	=	0	(J/K)
**********----------**********
Title:	Dummy	Title
T	=	1260	(C)	P	=	1	(kbars)	log(10)	f	O2	=	-7.58	delta	HM	=	-5.51	NNO	=	-0.68	QFM	=	0	COH	=	2.24	IW	=	3.45
Constraint	Flags:	fO2	path	=	QFM
Liquid	mass	=	98.57	(gm)	density	=	2.61	(gm/cc)	viscosity	=	2.17	(log	10	poise)	(analysis	in	wt	%)
	G	=	-1.64178e+06	(J)	H	=	-1.22188e+06	(J)	S	=	273.88	(J/K)	V	=	37.77	(cc)	Cp	=	150.54	(J/K)
	SiO2	TiO2	Al2O3	Fe2O3	Cr2O3	FeO	MnO	MgO	NiO	CoO	CaO	Na2O	K2O	P2O5	H2O	CO2	SO3	Cl2O-1	F2O-1
	51.46	0.23	18.28	1.26	0	7.46	0.16	9.68	0	0	8.57	2.28	0.11	0	0.51	0	0	0	0
olivine	mass	=	1.55	(gm)	density	=	3.23	(gm/cc)	(analysis	in	mole	%)
	(Ca0.00Mg0.87Fe''0.13Mn0.00Co0.00Ni0.00)2SiO4
	G	=	-25309.3	(J)	H	=	-19397.1	(J)	S	=	3.86	(J/K)	V	=	0.48	(cc)	Cp	=	1.96	(J/K)
	tephroite	fayalite	co-olivine	ni-olivine	monticellite	forsterite
	0.23	13.13	0	0	0.77	85.87
Total	solids	mass	=	1.55	(gm)	density	=	3.23	(gm/cc)
	G	=	-25309.3	(J)	H	=	-19397.1	(J)	S	=	3.86	(J/K)	V	=	0.48	(cc)	Cp	=	1.96	(J/K)
Viscosity	of	the	System:	2.19	(log	10	poise)
System	mass	=	100.12	(gm)	density	=	2.62	(gm/cc)
	G	=	-1.66709e+06	(J)	H	=	-1.24127e+06	(J)	S	=	277.74	(J/K)	V	=	38.25	(cc)	Cp	=	152.5	(J/K)
Oxygen	delta	moles	=	8.92928e-05	delta	grams	=	0.00285726
	G	=	-31.7	(J)	H	=	3.73	(J)	S	=	0.02	(J/K)	V	=	11.38	(cc)	Cp	=	0	(J/K)
**********----------**********
Title:	Dummy	Title
T	=	1250	(C)	P	=	1	(kbars)	log(10)	f	O2	=	-7.68	delta	HM	=	-5.51	NNO	=	-0.68	QFM	=	0	COH	=	2.23	IW	=	3.46
Constraint	Flags:	fO2	path	=	QFM
Liquid	mass	=	97.56	(gm)	density	=	2.61	(gm/cc)	viscosity	=	2.25	(log	10	poise)	(analysis	in	wt	%)
	G	=	-1.62259e+06	(J)	H	=	-1.21123e+06	(J)	S	=	270.07	(J/K)	V	=	37.4	(cc)	Cp	=	148.72	(J/K)
	SiO2	TiO2	Al2O3	Fe2O3	Cr2O3	FeO	MnO	MgO	NiO	CoO	CaO	Na2O	K2O	P2O5	H2O	CO2	SO3	Cl2O-1	F2O-1
	51.58	0.24	18.47	1.26	0	7.41	0.16	9.3	0	0	8.65	2.31	0.11	0	0.51	0	0	0	0
olivine	mass	=	2.57	(gm)	density	=	3.23	(gm/cc)	(analysis	in	mole	%)
	(Ca0.00Mg0.86Fe''0.14Mn0.00Co0.00Ni0.00)2SiO4
	G	=	-41705.6	(J)	H	=	-32023	(J)	S	=	6.36	(J/K)	V	=	0.79	(cc)	Cp	=	3.24	(J/K)
	tephroite	fayalite	co-olivine	ni-olivine	monticellite	forsterite
	0.24	13.54	0	0	0.79	85.44
Total	solids	mass	=	2.57	(gm)	density	=	3.23	(gm/cc)
	G	=	-41705.6	(J)	H	=	-32023	(J)	S	=	6.36	(J/K)	V	=	0.79	(cc)	Cp	=	3.24	(J/K)
Viscosity	of	the	System:	2.28	(log	10	poise)
System	mass	=	100.12	(gm)	density	=	2.62	(gm/cc)
	G	=	-1.66429e+06	(J)	H	=	-1.24326e+06	(J)	S	=	276.43	(J/K)	V	=	38.2	(cc)	Cp	=	151.96	(J/K)
Oxygen	delta	moles	=	4.89901e-05	delta	grams	=	0.00156762
	G	=	-17.27	(J)	H	=	2.03	(J)	S	=	0.01	(J/K)	V	=	6.2	(cc)	Cp	=	0	(J/K)
**********----------**********
Title:	Dummy	Title
T	=	1240	(C)	P	=	1	(kbars)	log(10)	f	O2	=	-7.79	delta	HM	=	-5.51	NNO	=	-0.67	QFM	=	0	COH	=	2.22	IW	=	3.47
Constraint	Flags:	fO2	path	=	QFM
Liquid	mass	=	96.57	(gm)	density	=	2.61	(gm/cc)	viscosity	=	2.33	(log	10	poise)	(analysis	in	wt	%)
	G	=	-1.60404e+06	(J)	H	=	-1.201e+06	(J)	S	=	266.36	(J/K)	V	=	37.05	(cc)	Cp	=	146.97	(J/K)
	SiO2	TiO2	Al2O3	Fe2O3	Cr2O3	FeO	MnO	MgO	NiO	CoO	CaO	Na2O	K2O	P2O5	H2O	CO2	SO3	Cl2O-1	F2O-1
	51.7	0.24	18.66	1.26	0	7.35	0.16	8.93	0	0	8.74	2.33	0.11	0	0.52	0	0	0	0
olivine	mass	=	3.55	(gm)	density	=	3.24	(gm/cc)	(analysis	in	mole	%)
	(Ca0.00Mg0.86Fe''0.14Mn0.00Co0.00Ni0.00)2SiO4
	G	=	-57469.2	(J)	H	=	-44208.8	(J)	S	=	8.76	(J/K)	V	=	1.1	(cc)	Cp	=	4.47	(J/K)
	tephroite	fayalite	co-olivine	ni-olivine	monticellite	forsterite
	0.24	13.96	0	0	0.81	84.99
Total	solids	mass	=	3.55	(gm)	density	=	3.24	(gm/cc)
	G	=	-57469.2	(J)	H	=	-44208.8	(J)	S	=	8.76	(J/K)	V	=	1.1	(cc)	Cp	=	4.47	(J/K)
Viscosity	of	the	System:	2.38	(log	10	poise)
System	mass	=	100.12	(gm)	density	=	2.62	(gm/cc)
	G	=	-1.66151e+06	(J)	H	=	-1.24521e+06	(J)	S	=	275.12	(J/K)	V	=	38.14	(cc)	Cp	=	151.45	(J/K)
Oxygen	delta	moles	=	7.28325e-06	delta	grams	=	0.000233055
	G	=	-2.55	(J)	H	=	0.3	(J)	S	=	0	(J/K)	V	=	0.92	(cc)	Cp	=	0	(J/K)
**********----------**********
Title:	Dummy	Title
T	=	1230	(C)	P	=	1	(kbars)	log(10)	f	O2	=	-7.9	delta	HM	=	-5.51	NNO	=	-0.67	QFM	=	0	COH	=	2.21	IW	=	3.48
Constraint	Flags:	fO2	path	=	QFM
Liquid	mass	=	95.61	(gm)	density	=	2.6	(gm/cc)	viscosity	=	2.41	(log	10	poise)	(analysis	in	wt	%)
	G	=	-1.58611e+06	(J)	H	=	-1.19117e+06	(J)	S	=	262.74	(J/K)	V	=	36.71	(cc)	Cp	=	145.28	(J/K)
	SiO2	TiO2	Al2O3	Fe2O3	Cr2O3	FeO	MnO	MgO	NiO	CoO	CaO	Na2O	K2O	P2O5	H2O	CO2	SO3	Cl2O-1	F2O-1
	51.82	0.24	18.85	1.26	0	7.28	0.16	8.58	0	0	8.82	2.35	0.12	0	0.52	0	0	0	0
olivine	mass	=	4.51	(gm)	density	=	3.25	(gm/cc)	(analysis	in	mole	%)
	(Ca0.00Mg0.85Fe''0.14Mn0.00Co0.00Ni0.00)2SiO4
	G	=	-72630.8	(J)	H	=	-55975.2	(J)	S	=	11.08	(J/K)	V	=	1.39	(cc)	Cp	=	5.67	(J/K)
	tephroite	fayalite	co-olivine	ni-olivine	monticellite	forsterite
	0.25	14.39	0	0	0.82	84.54
Total	solids	mass	=	4.51	(gm)	density	=	3.25	(gm/cc)
	G	=	-72630.8	(J)	H	=	-55975.2	(J)	S	=	11.08	(J/K)	V	=	1.39	(cc)	Cp	=	5.67	(J/K)
Viscosity	of	the	System:	2.48	(log	10	poise)
System	mass	=	100.12	(gm)	density	=	2.63	(gm/cc)
	G	=	-1.65874e+06	(J)	H	=	-1.24714e+06	(J)	S	=	273.82	(J/K)	V	=	38.09	(cc)	Cp	=	150.95	(J/K)
Oxygen	delta	moles	=	-3.5929e-05	delta	grams	=	-0.00114968
	G	=	12.48	(J)	H	=	-1.46	(J)	S	=	-0.01	(J/K)	V	=	-4.49	(cc)	Cp	=	0	(J/K)
**********----------**********
Title:	Dummy	Title
T	=	1220	(C)	P	=	1	(kbars)	log(10)	f	O2	=	-8.01	delta	HM	=	-5.51	NNO	=	-0.67	QFM	=	0	COH	=	2.2	IW	=	3.5
Constraint	Flags:	fO2	path	=	QFM
Liquid	mass	=	94.68	(gm)	density	=	2.6	(gm/cc)	viscosity	=	2.5	(log	10	poise)	(analysis	in	wt	%)
	G	=	-1.56876e+06	(J)	H	=	-1181707	(J)	S	=	259.22	(J/K)	V	=	36.37	(cc)	Cp	=	143.64	(J/K)
	SiO2	TiO2	Al2O3	Fe2O3	Cr2O3	FeO	MnO	MgO	NiO	CoO	CaO	Na2O	K2O	P2O5	H2O	CO2	SO3	Cl2O-1	F2O-1
	51.94	0.24	19.03	1.26	0	7.21	0.16	8.24	0	0	8.91	2.38	0.12	0	0.53	0	0	0	0
olivine	mass	=	5.44	(gm)	density	=	3.25	(gm/cc)	(analysis	in	mole	%)
	(Ca0.00Mg0.85Fe''0.15Mn0.00Co0.00Ni0.00)2SiO4
	G	=	-87219.4	(J)	H	=	-67341.8	(J)	S	=	13.31	(J/K)	V	=	1.67	(cc)	Cp	=	6.82	(J/K)
	tephroite	fayalite	co-olivine	ni-olivine	monticellite	forsterite
	0.25	14.83	0	0	0.84	84.07
Total	solids	mass	=	5.44	(gm)	density	=	3.25	(gm/cc)
	G	=	-87219.4	(J)	H	=	-67341.8	(J)	S	=	13.31	(J/K)	V	=	1.67	(cc)	Cp	=	6.82	(J/K)
Viscosity	of	the	System:	2.58	(log	10	poise)
System	mass	=	100.12	(gm)	density	=	2.63	(gm/cc)
	G	=	-1.65598e+06	(J)	H	=	-1.24905e+06	(J)	S	=	272.53	(J/K)	V	=	38.04	(cc)	Cp	=	150.46	(J/K)
Oxygen	delta	moles	=	-8.07511e-05	delta	grams	=	-0.00258394
	G	=	27.84	(J)	H	=	-3.26	(J)	S	=	-0.02	(J/K)	V	=	-10.02	(cc)	Cp	=	0	(J/K)
**********----------**********
Title:	Dummy	Title
T	=	1210	(C)	P	=	1	(kbars)	log(10)	f	O2	=	-8.12	delta	HM	=	-5.52	NNO	=	-0.67	QFM	=	0	COH	=	2.19	IW	=	3.51
Constraint	Flags:	fO2	path	=	QFM
Liquid	mass	=	93.78	(gm)	density	=	2.6	(gm/cc)	viscosity	=	2.58	(log	10	poise)	(analysis	in	wt	%)
	G	=	-1.55198e+06	(J)	H	=	-1.17261e+06	(J)	S	=	255.79	(J/K)	V	=	36.05	(cc)	Cp	=	142.06	(J/K)
	SiO2	TiO2	Al2O3	Fe2O3	Cr2O3	FeO	MnO	MgO	NiO	CoO	CaO	Na2O	K2O	P2O5	H2O	CO2	SO3	Cl2O-1	F2O-1
	52.06	0.25	19.22	1.25	0	7.13	0.15	7.9	0	0	8.99	2.4	0.12	0	0.53	0	0	0	0
olivine	mass	=	6.34	(gm)	density	=	3.26	(gm/cc)	(analysis	in	mole	%)
	(Ca0.00Mg0.84Fe''0.15Mn0.00Co0.00Ni0.00)2SiO4
	G	=	-101262	(J)	H	=	-78327	(J)	S	=	15.46	(J/K)	V	=	1.94	(cc)	Cp	=	7.93	(J/K)
	tephroite	fayalite	co-olivine	ni-olivine	monticellite	forsterite
	0.26	15.29	0	0	0.85	83.6
Total	solids	mass	=	6.34	(gm)	density	=	3.26	(gm/cc)
	G	=	-101262	(J)	H	=	-78327	(J)	S	=	15.46	(J/K)	V	=	1.94	(cc)	Cp	=	7.93	(J/K)
Viscosity	of	the	System:	2.68	(log	10	poise)
System	mass	=	100.12	(gm)	density	=	2.63	(gm/cc)
	G	=	-1.65324e+06	(J)	H	=	-1.25093e+06	(J)	S	=	271.25	(J/K)	V	=	38	(cc)	Cp	=	149.99	(J/K)
Oxygen	delta	moles	=	-0.00012729	delta	grams	=	-0.00407312
	G	=	43.55	(J)	H	=	-5.09	(J)	S	=	-0.03	(J/K)	V	=	-15.7	(cc)	Cp	=	0	(J/K)
**********----------**********
Title:	Dummy	Title
T	=	1200	(C)	P	=	1	(kbars)	log(10)	f	O2	=	-8.23	delta	HM	=	-5.52	NNO	=	-0.66	QFM	=	0	COH	=	2.18	IW	=	3.52
Constraint	Flags:	fO2	path	=	QFM
Liquid	mass	=	92.9	(gm)	density	=	2.6	(gm/cc)	viscosity	=	2.67	(log	10	poise)	(analysis	in	wt	%)
	G	=	-1.53572e+06	(J)	H	=	-1.16382e+06	(J)	S	=	252.45	(J/K)	V	=	35.74	(cc)	Cp	=	136.66	(J/K)
	SiO2	TiO2	Al2O3	Fe2O3	Cr2O3	FeO	MnO	MgO	NiO	CoO	CaO	Na2O	K2O	P2O5	H2O	CO2	SO3	Cl2O-1	F2O-1
	52.18	0.25	19.4	1.25	0	7.04	0.15	7.58	0	0	9.07	2.42	0.12	0	0.54	0	0	0	0
olivine	mass	=	7.22	(gm)	density	=	3.27	(gm/cc)	(analysis	in	mole	%)
	(Ca0.00Mg0.84Fe''0.16Mn0.00Co0.00Ni0.00)2SiO4
	G	=	-114785	(J)	H	=	-88948.1	(J)	S	=	17.54	(J/K)	V	=	2.21	(cc)	Cp	=	9.01	(J/K)
	tephroite	fayalite	co-olivine	ni-olivine	monticellite	forsterite
	0.27	15.75	0	0	0.87	83.11
Total	solids	mass	=	7.22	(gm)	density	=	3.27	(gm/cc)
	G	=	-114785	(J)	H	=	-88948.1	(J)	S	=	17.54	(J/K)	V	=	2.21	(cc)	Cp	=	9.01	(J/K)
Viscosity	of	the	System:	2.78	(log	10	poise)
System	mass	=	100.12	(gm)	density	=	2.64	(gm/cc)
	G	=	-1.6505e+06	(J)	H	=	-1.25277e+06	(J)	S	=	269.99	(J/K)	V	=	37.95	(cc)	Cp	=	145.67	(J/K)
Oxygen	delta	moles	=	-0.000175654	delta	grams	=	-0.00562071
	G	=	59.64	(J)	H	=	-6.96	(J)	S	=	-0.05	(J/K)	V	=	-21.51	(cc)	Cp	=	-0.01	(J/K)
**********----------**********
Title:	Dummy	Title
T	=	1190	(C)	P	=	1	(kbars)	log(10)	f	O2	=	-8.34	delta	HM	=	-5.52	NNO	=	-0.66	QFM	=	0	COH	=	2.17	IW	=	3.53
Constraint	Flags:	fO2	path	=	QFM
Liquid	mass	=	85.92	(gm)	density	=	2.59	(gm/cc)	viscosity	=	2.78	(log	10	poise)	(analysis	in	wt	%)
	G	=	-1.41619e+06	(J)	H	=	-1.07547e+06	(J)	S	=	232.87	(J/K)	V	=	33.14	(cc)	Cp	=	125.83	(J/K)
	SiO2	TiO2	Al2O3	Fe2O3	Cr2O3	FeO	MnO	MgO	NiO	CoO	CaO	Na2O	K2O	P2O5	H2O	CO2	SO3	Cl2O-1	F2O-1
	52.74	0.27	19.1	1.28	0	7.21	0.16	7.16	0	0	8.88	2.49	0.13	0	0.58	0	0	0	0
olivine	mass	=	9.35	(gm)	density	=	3.28	(gm/cc)	(analysis	in	mole	%)
	(Ca0.00Mg0.83Fe''0.17Mn0.00Co0.00Ni0.00)2SiO4
	G	=	-147446	(J)	H	=	-114379	(J)	S	=	22.6	(J/K)	V	=	2.85	(cc)	Cp	=	11.61	(J/K)
	tephroite	fayalite	co-olivine	ni-olivine	monticellite	forsterite
	0.29	16.71	0	0	0.87	82.14
feldspar	mass	=	4.84	(gm)	density	=	2.67	(gm/cc)	(analysis	in	mole	%)
	K0.00Na0.20Ca0.80Al1.80Si2.20O8
	G	=	-84073	(J)	H	=	-66811.6	(J)	S	=	11.8	(J/K)	V	=	1.81	(cc)	Cp	=	5.97	(J/K)
	albite	anorthite	sanidine
	20.33	79.62	0.05
Total	solids	mass	=	14.19	(gm)	density	=	3.04	(gm/cc)
	G	=	-231519	(J)	H	=	-181190	(J)	S	=	34.4	(J/K)	V	=	4.66	(cc)	Cp	=	17.58	(J/K)
Viscosity	of	the	System:	3.02	(log	10	poise)
System	mass	=	100.11	(gm)	density	=	2.65	(gm/cc)
	G	=	-1.64771e+06	(J)	H	=	-1.25666e+06	(J)	S	=	267.27	(J/K)	V	=	37.8	(cc)	Cp	=	143.41	(J/K)
Oxygen	delta	moles	=	-0.000354204	delta	grams	=	-0.0113341
	G	=	119.36	(J)	H	=	-13.9	(J)	S	=	-0.09	(J/K)	V	=	-43.09	(cc)	Cp	=	-0.01	(J/K)
**********----------**********
Title:	Dummy	Title
T	=	1180	(C)	P	=	1	(kbars)	log(10)	f	O2	=	-8.45	delta	HM	=	-5.52	NNO	=	-0.66	QFM	=	0	COH	=	2.16	IW	=	3.54
Constraint	Flags:	fO2	path	=	QFM
Liquid	mass	=	76.24	(gm)	density	=	2.59	(gm/cc)	viscosity	=	2.86	(log	10	poise)	(analysis	in	wt	%)
	G	=	-1.25149e+06	(J)	H	=	-951670	(J)	S	=	206.32	(J/K)	V	=	29.48	(cc)	Cp	=	111.14	(J/K)
	SiO2	TiO2	Al2O3	Fe2O3	Cr2O3	FeO	MnO	MgO	NiO	CoO	CaO	Na2O	K2O	P2O5	H2O	CO2	SO3	Cl2O-1	F2O-1
	53.21	0.3	18.66	1.35	0	7.54	0.17	6.75	0	0	8.64	2.59	0.14	0	0.66	0	0	0	0
olivine	mass	=	10.25	(gm)	density	=	3.3	(gm/cc)	(analysis	in	mole	%)
	(Ca0.00Mg0.82Fe''0.18Mn0.00Co0.00Ni0.00)2SiO4
	G	=	-160161	(J)	H	=	-124330	(J)	S	=	24.66	(J/K)	V	=	3.11	(cc)	Cp	=	12.67	(J/K)
	tephroite	fayalite	co-olivine	ni-olivine	monticellite	forsterite
	0.33	17.89	0	0	0.86	80.92
orthopyroxene	mass	=	2.38	(gm)	density	=	3.23	(gm/cc)	(analysis	in	mole	%)
	opx	Na0.00Ca0.05Fe''0.31Mg1.56Fe'''0.02Ti0.00Al0.13Si1.92O6
	G	=	-38626.9	(J)	H	=	-30256.4	(J)	S	=	5.76	(J/K)	V	=	0.74	(cc)	Cp	=	3.01	(J/K)
	diopside	clinoenstatit	hedenbergite	alumino-buffo	buffonite	essenite	jadeite
	-33.46	94.56	31.28	5.36	-5.18	7.32	0.12
feldspar	mass	=	11.23	(gm)	density	=	2.67	(gm/cc)	(analysis	in	mole	%)
	K0.00Na0.21Ca0.78Al1.78Si2.22O8
	G	=	-194676	(J)	H	=	-155027	(J)	S	=	27.28	(J/K)	V	=	4.2	(cc)	Cp	=	13.82	(J/K)
	albite	anorthite	sanidine
	21.46	78.48	0.06
Total	solids	mass	=	23.86	(gm)	density	=	2.96	(gm/cc)
	G	=	-393463	(J)	H	=	-309613	(J)	S	=	57.7	(J/K)	V	=	8.05	(cc)	Cp	=	29.5	(J/K)
Viscosity	of	the	System:	3.34	(log	10	poise)
System	mass	=	100.1	(gm)	density	=	2.67	(gm/cc)
	G	=	-1.64495e+06	(J)	H	=	-1.26128e+06	(J)	S	=	264.03	(J/K)	V	=	37.53	(cc)	Cp	=	140.63	(J/K)
Oxygen	delta	moles	=	-0.000533769	delta	grams	=	-0.01708
	G	=	178.5	(J)	H	=	-20.75	(J)	S	=	-0.14	(J/K)	V	=	-64.49	(cc)	Cp	=	-0.02	(J/K)
**********----------**********
Title:	Dummy	Title
T	=	1170	(C)	P	=	1	(kbars)	log(10)	f	O2	=	-8.57	delta	HM	=	-5.53	NNO	=	-0.66	QFM	=	0	COH	=	2.15	IW	=	3.55
Constraint	Flags:	fO2	path	=	QFM
Liquid	mass	=	65.82	(gm)	density	=	2.58	(gm/cc)	viscosity	=	2.87	(log	10	poise)	(analysis	in	wt	%)
	G	=	-1.07474e+06	(J)	H	=	-817720	(J)	S	=	178.09	(J/K)	V	=	25.5	(cc)	Cp	=	95.62	(J/K)
	SiO2	TiO2	Al2O3	Fe2O3	Cr2O3	FeO	MnO	MgO	NiO	CoO	CaO	Na2O	K2O	P2O5	H2O	CO2	SO3	Cl2O-1	F2O-1
	53.23	0.34	18.32	1.44	0	8	0.19	6.37	0	0	8.44	2.75	0.16	0	0.76	0	0	0	0
olivine	mass	=	8.78	(gm)	density	=	3.31	(gm/cc)	(analysis	in	mole	%)
	(Ca0.00Mg0.80Fe''0.19Mn0.00Co0.00Ni0.00)2SiO4
	G	=	-135775	(J)	H	=	-105464	(J)	S	=	21	(J/K)	V	=	2.65	(cc)	Cp	=	10.78	(J/K)
	tephroite	fayalite	co-olivine	ni-olivine	monticellite	forsterite
	0.39	19.13	0	0	0.88	79.61
orthopyroxene	mass	=	8.16	(gm)	density	=	3.24	(gm/cc)	(analysis	in	mole	%)
	opx	Na0.00Ca0.06Fe''0.33Mg1.54Fe'''0.02Ti0.00Al0.12Si1.93O6
	G	=	-131582	(J)	H	=	-103218	(J)	S	=	19.65	(J/K)	V	=	2.52	(cc)	Cp	=	10.29	(J/K)
	diopside	clinoenstatit	hedenbergite	alumino-buffo	buffonite	essenite	jadeite
	-35.09	94.3	33.29	5.19	-4.98	7.18	0.12
feldspar	mass	=	17.35	(gm)	density	=	2.67	(gm/cc)	(analysis	in	mole	%)
	K0.00Na0.22Ca0.78Al1.78Si2.22O8
	G	=	-300178	(J)	H	=	-239551	(J)	S	=	42.01	(J/K)	V	=	6.49	(cc)	Cp	=	21.32	(J/K)
	albite	anorthite	sanidine
	22.29	77.63	0.07
Total	solids	mass	=	34.28	(gm)	density	=	2.94	(gm/cc)
	G	=	-567535	(J)	H	=	-448234	(J)	S	=	82.67	(J/K)	V	=	11.66	(cc)	Cp	=	42.4	(J/K)
Viscosity	of	the	System:	3.73	(log	10	poise)
System	mass	=	100.1	(gm)	density	=	2.69	(gm/cc)
	G	=	-1.64227e+06	(J)	H	=	-1.26595e+06	(J)	S	=	260.76	(J/K)	V	=	37.16	(cc)	Cp	=	138.01	(J/K)
Oxygen	delta	moles	=	-0.000637593	delta	grams	=	-0.0204022
	G	=	211.58	(J)	H	=	-24.55	(J)	S	=	-0.16	(J/K)	V	=	-76.5	(cc)	Cp	=	-0.02	(J/K)
**********----------**********
Title:	Dummy	Title
T	=	1160	(C)	P	=	1	(kbars)	log(10)	f	O2	=	-8.69	delta	HM	=	-5.53	NNO	=	-0.65	QFM	=	0	COH	=	2.14	IW	=	3.57
Constraint	Flags:	fO2	path	=	QFM
Liquid	mass	=	57.57	(gm)	density	=	2.58	(gm/cc)	viscosity	=	2.89	(log	10	poise)	(analysis	in	wt	%)
	G	=	-935556	(J)	H	=	-712351	(J)	S	=	155.74	(J/K)	V	=	22.35	(cc)	Cp	=	83.36	(J/K)
	SiO2	TiO2	Al2O3	Fe2O3	Cr2O3	FeO	MnO	MgO	NiO	CoO	CaO	Na2O	K2O	P2O5	H2O	CO2	SO3	Cl2O-1	F2O-1
	53.27	0.39	18.01	1.51	0	8.39	0.22	6.01	0	0	8.25	2.9	0.19	0	0.87	0	0	0	0
olivine	mass	=	7.78	(gm)	density	=	3.33	(gm/cc)	(analysis	in	mole	%)
	(Ca0.00Mg0.79Fe''0.20Mn0.00Co0.00Ni0.00)2SiO4
	G	=	-119160	(J)	H	=	-92621.6	(J)	S	=	18.52	(J/K)	V	=	2.34	(cc)	Cp	=	9.51	(J/K)
	tephroite	fayalite	co-olivine	ni-olivine	monticellite	forsterite
	0.46	20.32	0	0	0.89	78.33
orthopyroxene	mass	=	12.57	(gm)	density	=	3.25	(gm/cc)	(analysis	in	mole	%)
	opx	Na0.00Ca0.06Fe''0.35Mg1.52Fe'''0.02Ti0.00Al0.12Si1.93O6
	G	=	-201476	(J)	H	=	-158287	(J)	S	=	30.14	(J/K)	V	=	3.87	(cc)	Cp	=	15.79	(J/K)
	diopside	clinoenstatit	hedenbergite	alumino-buffo	buffonite	essenite	jadeite
	-36.64	94.05	35.21	5.03	-4.81	7.04	0.13
feldspar	mass	=	22.19	(gm)	density	=	2.67	(gm/cc)	(analysis	in	mole	%)
	K0.00Na0.23Ca0.77Al1.77Si2.23O8
	G	=	-383422	(J)	H	=	-306638	(J)	S	=	53.58	(J/K)	V	=	8.31	(cc)	Cp	=	27.25	(J/K)
	albite	anorthite	sanidine
	23.04	76.88	0.08
Total	solids	mass	=	42.53	(gm)	density	=	2.93	(gm/cc)
	G	=	-704058	(J)	H	=	-557546	(J)	S	=	102.23	(J/K)	V	=	14.51	(cc)	Cp	=	52.55	(J/K)
Viscosity	of	the	System:	4.24	(log	10	poise)
System	mass	=	100.1	(gm)	density	=	2.72	(gm/cc)
	G	=	-1.63961e+06	(J)	H	=	-1.2699e+06	(J)	S	=	257.97	(J/K)	V	=	36.86	(cc)	Cp	=	135.91	(J/K)
Oxygen	delta	moles	=	-0.000750451	delta	grams	=	-0.0240135
	G	=	247.11	(J)	H	=	-28.63	(J)	S	=	-0.19	(J/K)	V	=	-89.42	(cc)	Cp	=	-0.03	(J/K)
**********----------**********
Title:	Dummy	Title
T	=	1150	(C)	P	=	1	(kbars)	log(10)	f	O2	=	-8.81	delta	HM	=	-5.53	NNO	=	-0.65	QFM	=	0	COH	=	2.13	IW	=	3.58
Constraint	Flags:	fO2	path	=	QFM
Liquid	mass	=	50.85	(gm)	density	=	2.57	(gm/cc)	viscosity	=	2.91	(log	10	poise)	(analysis	in	wt	%)
	G	=	-823168	(J)	H	=	-627348	(J)	S	=	137.6	(J/K)	V	=	19.8	(cc)	Cp	=	73.44	(J/K)
	SiO2	TiO2	Al2O3	Fe2O3	Cr2O3	FeO	MnO	MgO	NiO	CoO	CaO	Na2O	K2O	P2O5	H2O	CO2	SO3	Cl2O-1	F2O-1
	53.35	0.44	17.73	1.58	0	8.69	0.25	5.66	0	0	8.07	3.04	0.21	0	0.98	0	0	0	0
olivine	mass	=	7.11	(gm)	density	=	3.34	(gm/cc)	(analysis	in	mole	%)
	(Ca0.00Mg0.78Fe''0.21Mn0.01Co0.00Ni0.00)2SiO4
	G	=	-107870	(J)	H	=	-83909.9	(J)	S	=	16.84	(J/K)	V	=	2.13	(cc)	Cp	=	8.64	(J/K)
	tephroite	fayalite	co-olivine	ni-olivine	monticellite	forsterite
	0.53	21.48	0	0	0.9	77.09
orthopyroxene	mass	=	16.02	(gm)	density	=	3.26	(gm/cc)	(analysis	in	mole	%)
	opx	Na0.00Ca0.06Fe''0.37Mg1.50Fe'''0.02Ti0.00Al0.12Si1.93O6
	G	=	-255245	(J)	H	=	-200847	(J)	S	=	38.22	(J/K)	V	=	4.91	(cc)	Cp	=	20.05	(J/K)
	diopside	clinoenstatit	hedenbergite	alumino-buffo	buffonite	essenite	jadeite
	-38.11	93.8	37.04	4.89	-4.64	6.9	0.13
feldspar	mass	=	26.12	(gm)	density	=	2.67	(gm/cc)	(analysis	in	mole	%)
	K0.00Na0.24Ca0.76Al1.76Si2.24O8
	G	=	-450695	(J)	H	=	-361217	(J)	S	=	62.87	(J/K)	V	=	9.78	(cc)	Cp	=	32.05	(J/K)
	albite	anorthite	sanidine
	23.71	76.19	0.1
Total	solids	mass	=	49.24	(gm)	density	=	2.93	(gm/cc)
	G	=	-813811	(J)	H	=	-645974	(J)	S	=	117.93	(J/K)	V	=	16.82	(cc)	Cp	=	60.75	(J/K)
Viscosity	of	the	System:	5.09	(log	10	poise)
System	mass	=	100.09	(gm)	density	=	2.73	(gm/cc)
	G	=	-1.63698e+06	(J)	H	=	-1.27332e+06	(J)	S	=	255.53	(J/K)	V	=	36.62	(cc)	Cp	=	134.18	(J/K)
Oxygen	delta	moles	=	-0.000869651	delta	grams	=	-0.0278278
	G	=	284.13	(J)	H	=	-32.86	(J)	S	=	-0.22	(J/K)	V	=	-102.9	(cc)	Cp	=	-0.03	(J/K)
**********----------**********
Title:	Dummy	Title
T	=	1140	(C)	P	=	1	(kbars)	log(10)	f	O2	=	-8.93	delta	HM	=	-5.53	NNO	=	-0.65	QFM	=	0	COH	=	2.12	IW	=	3.59
Constraint	Flags:	fO2	path	=	QFM
Liquid	mass	=	45.29	(gm)	density	=	2.56	(gm/cc)	viscosity	=	2.94	(log	10	poise)	(analysis	in	wt	%)
	G	=	-730585	(J)	H	=	-557390	(J)	S	=	122.56	(J/K)	V	=	17.69	(cc)	Cp	=	65.23	(J/K)
	SiO2	TiO2	Al2O3	Fe2O3	Cr2O3	FeO	MnO	MgO	NiO	CoO	CaO	Na2O	K2O	P2O5	H2O	CO2	SO3	Cl2O-1	F2O-1
	53.45	0.49	17.49	1.63	0	8.91	0.27	5.34	0	0	7.91	3.18	0.23	0	1.1	0	0	0	0
olivine	mass	=	6.67	(gm)	density	=	3.36	(gm/cc)	(analysis	in	mole	%)
	(Ca0.00Mg0.77Fe''0.23Mn0.01Co0.00Ni0.00)2SiO4
	G	=	-100308	(J)	H	=	-78092.4	(J)	S	=	15.72	(J/K)	V	=	1.99	(cc)	Cp	=	8.07	(J/K)
	tephroite	fayalite	co-olivine	ni-olivine	monticellite	forsterite
	0.61	22.61	0	0	0.91	75.88
orthopyroxene	mass	=	18.77	(gm)	density	=	3.27	(gm/cc)	(analysis	in	mole	%)
	opx	Na0.00Ca0.06Fe''0.39Mg1.48Fe'''0.02Ti0.00Al0.12Si1.93O6
	G	=	-297374	(J)	H	=	-234382	(J)	S	=	44.58	(J/K)	V	=	5.74	(cc)	Cp	=	23.42	(J/K)
	diopside	clinoenstatit	hedenbergite	alumino-buffo	buffonite	essenite	jadeite
	-39.51	93.56	38.78	4.76	-4.49	6.77	0.13
feldspar	mass	=	29.37	(gm)	density	=	2.67	(gm/cc)	(analysis	in	mole	%)
	K0.00Na0.24Ca0.76Al1.76Si2.24O8
	G	=	-506096	(J)	H	=	-406497	(J)	S	=	70.48	(J/K)	V	=	11	(cc)	Cp	=	36.01	(J/K)
	albite	anorthite	sanidine
	24.32	75.58	0.11
Total	solids	mass	=	54.8	(gm)	density	=	2.93	(gm/cc)
	G	=	-903779	(J)	H	=	-718972	(J)	S	=	130.78	(J/K)	V	=	18.73	(cc)	Cp	=	67.5	(J/K)
Viscosity	of	the	System	cannot	be	computed.
System	mass	=	100.09	(gm)	density	=	2.75	(gm/cc)
	G	=	-1.63436e+06	(J)	H	=	-1.27636e+06	(J)	S	=	253.34	(J/K)	V	=	36.42	(cc)	Cp	=	132.73	(J/K)
Oxygen	delta	moles	=	-0.000993075	delta	grams	=	-0.0317772
	G	=	321.92	(J)	H	=	-37.16	(J)	S	=	-0.25	(J/K)	V	=	-116.68	(cc)	Cp	=	-0.04	(J/K)
**********----------**********
Title:	Dummy	Title
T	=	1130	(C)	P	=	1	(kbars)	log(10)	f	O2	=	-9.05	delta	HM	=	-5.54	NNO	=	-0.64	QFM	=	0	COH	=	2.11	IW	=	3.6
Constraint	Flags:	fO2	path	=	QFM
Liquid	mass	=	40.59	(gm)	density	=	2.55	(gm/cc)	viscosity	=	2.97	(log	10	poise)	(analysis	in	wt	%)
	G	=	-653087	(J)	H	=	-498879	(J)	S	=	109.9	(J/K)	V	=	15.92	(cc)	Cp	=	58.34	(J/K)
	SiO2	TiO2	Al2O3	Fe2O3	Cr2O3	FeO	MnO	MgO	NiO	CoO	CaO	Na2O	K2O	P2O5	H2O	CO2	SO3	Cl2O-1	F2O-1
	53.6	0.54	17.27	1.68	0	9.04	0.3	5.03	0	0	7.76	3.31	0.26	0	1.23	0	0	0	0
olivine	mass	=	6.4	(gm)	density	=	3.37	(gm/cc)	(analysis	in	mole	%)
	(Ca0.00Mg0.76Fe''0.24Mn0.01Co0.00Ni0.00)2SiO4
	G	=	-95373.6	(J)	H	=	-74318.3	(J)	S	=	15.01	(J/K)	V	=	1.9	(cc)	Cp	=	7.71	(J/K)
	tephroite	fayalite	co-olivine	ni-olivine	monticellite	forsterite
	0.68	23.69	0	0	0.91	74.72
orthopyroxene	mass	=	21	(gm)	density	=	3.27	(gm/cc)	(analysis	in	mole	%)
	opx	Na0.00Ca0.07Fe''0.40Mg1.46Fe'''0.02Ti0.00Al0.11Si1.93O6
	G	=	-330899	(J)	H	=	-261249	(J)	S	=	49.64	(J/K)	V	=	6.41	(cc)	Cp	=	26.12	(J/K)
	diopside	clinoenstatit	hedenbergite	alumino-buffo	buffonite	essenite	jadeite
	-40.83	93.33	40.42	4.64	-4.35	6.64	0.14
feldspar	mass	=	32.1	(gm)	density	=	2.67	(gm/cc)	(analysis	in	mole	%)
	K0.00Na0.25Ca0.75Al1.75Si2.25O8
	G	=	-552410	(J)	H	=	-444661	(J)	S	=	76.79	(J/K)	V	=	12.03	(cc)	Cp	=	39.32	(J/K)
	albite	anorthite	sanidine
	24.87	75.01	0.12
Total	solids	mass	=	59.5	(gm)	density	=	2.93	(gm/cc)
	G	=	-978683	(J)	H	=	-780229	(J)	S	=	141.43	(J/K)	V	=	20.34	(cc)	Cp	=	73.15	(J/K)
Viscosity	of	the	System	cannot	be	computed.
System	mass	=	100.09	(gm)	density	=	2.76	(gm/cc)
	G	=	-1.63177e+06	(J)	H	=	-1.27911e+06	(J)	S	=	251.34	(J/K)	V	=	36.26	(cc)	Cp	=	131.49	(J/K)
Oxygen	delta	moles	=	-0.00111891	delta	grams	=	-0.0358038
	G	=	359.85	(J)	H	=	-41.46	(J)	S	=	-0.29	(J/K)	V	=	-130.53	(cc)	Cp	=	-0.04	(J/K)
**********----------**********
Title:	Dummy	Title
T	=	1120	(C)	P	=	1	(kbars)	log(10)	f	O2	=	-9.18	delta	HM	=	-5.54	NNO	=	-0.64	QFM	=	0	COH	=	2.09	IW	=	3.62
Constraint	Flags:	fO2	path	=	QFM
Liquid	mass	=	36.58	(gm)	density	=	2.54	(gm/cc)	viscosity	=	3	(log	10	poise)	(analysis	in	wt	%)
	G	=	-587371	(J)	H	=	-449298	(J)	S	=	99.11	(J/K)	V	=	14.41	(cc)	Cp	=	52.48	(J/K)
	SiO2	TiO2	Al2O3	Fe2O3	Cr2O3	FeO	MnO	MgO	NiO	CoO	CaO	Na2O	K2O	P2O5	H2O	CO2	SO3	Cl2O-1	F2O-1
	53.77	0.59	17.08	1.71	0	9.1	0.32	4.73	0	0	7.61	3.44	0.28	0	1.37	0	0	0	0
olivine	mass	=	6.25	(gm)	density	=	3.39	(gm/cc)	(analysis	in	mole	%)
	(Ca0.00Mg0.75Fe''0.25Mn0.01Co0.00Ni0.00)2SiO4
	G	=	-92278.2	(J)	H	=	-71977.9	(J)	S	=	14.57	(J/K)	V	=	1.84	(cc)	Cp	=	7.48	(J/K)
	tephroite	fayalite	co-olivine	ni-olivine	monticellite	forsterite
	0.76	24.73	0	0	0.92	73.6
orthopyroxene	mass	=	22.83	(gm)	density	=	3.28	(gm/cc)	(analysis	in	mole	%)
	opx	Na0.00Ca0.07Fe''0.42Mg1.44Fe'''0.02Ti0.00Al0.11Si1.93O6
	G	=	-357948	(J)	H	=	-283103	(J)	S	=	53.72	(J/K)	V	=	6.96	(cc)	Cp	=	28.31	(J/K)
	diopside	clinoenstatit	hedenbergite	alumino-buffo	buffonite	essenite	jadeite
	-42.06	93.11	41.97	4.54	-4.22	6.51	0.14
feldspar	mass	=	34.42	(gm)	density	=	2.67	(gm/cc)	(analysis	in	mole	%)
	K0.00Na0.25Ca0.74Al1.74Si2.26O8
	G	=	-591597	(J)	H	=	-477243	(J)	S	=	82.08	(J/K)	V	=	12.9	(cc)	Cp	=	42.13	(J/K)
	albite	anorthite	sanidine
	25.38	74.49	0.13
Total	solids	mass	=	63.5	(gm)	density	=	2.93	(gm/cc)
	G	=	-1.04182e+06	(J)	H	=	-832324	(J)	S	=	150.38	(J/K)	V	=	21.7	(cc)	Cp	=	77.93	(J/K)
Viscosity	of	the	System	cannot	be	computed.
System	mass	=	100.08	(gm)	density	=	2.77	(gm/cc)
	G	=	-1.62919e+06	(J)	H	=	-1.28162e+06	(J)	S	=	249.49	(J/K)	V	=	36.11	(cc)	Cp	=	130.41	(J/K)
Oxygen	delta	moles	=	-0.00124553	delta	grams	=	-0.0398553
	G	=	397.38	(J)	H	=	-45.7	(J)	S	=	-0.32	(J/K)	V	=	-144.27	(cc)	Cp	=	-0.05	(J/K)
**********----------**********
Title:	Dummy	Title
T	=	1110	(C)	P	=	1	(kbars)	log(10)	f	O2	=	-9.3	delta	HM	=	-5.54	NNO	=	-0.64	QFM	=	0	COH	=	2.08	IW	=	3.63
Constraint	Flags:	fO2	path	=	QFM
Liquid	mass	=	33.12	(gm)	density	=	2.53	(gm/cc)	viscosity	=	3.03	(log	10	poise)	(analysis	in	wt	%)
	G	=	-531056	(J)	H	=	-406834	(J)	S	=	89.81	(J/K)	V	=	13.11	(cc)	Cp	=	47.44	(J/K)
	SiO2	TiO2	Al2O3	Fe2O3	Cr2O3	FeO	MnO	MgO	NiO	CoO	CaO	Na2O	K2O	P2O5	H2O	CO2	SO3	Cl2O-1	F2O-1
	53.98	0.65	16.91	1.73	0	9.09	0.34	4.45	0	0	7.47	3.57	0.31	0	1.51	0	0	0	0
olivine	mass	=	6.18	(gm)	density	=	3.4	(gm/cc)	(analysis	in	mole	%)
	(Ca0.00Mg0.73Fe''0.26Mn0.01Co0.00Ni0.00)2SiO4
	G	=	-90440.5	(J)	H	=	-70621.4	(J)	S	=	14.33	(J/K)	V	=	1.81	(cc)	Cp	=	7.36	(J/K)
	tephroite	fayalite	co-olivine	ni-olivine	monticellite	forsterite
	0.84	25.71	0	0	0.92	72.53
orthopyroxene	mass	=	24.36	(gm)	density	=	3.29	(gm/cc)	(analysis	in	mole	%)
	opx	Na0.00Ca0.07Fe''0.43Mg1.43Fe'''0.02Ti0.00Al0.11Si1.93O6
	G	=	-380060	(J)	H	=	-301140	(J)	S	=	57.06	(J/K)	V	=	7.41	(cc)	Cp	=	30.13	(J/K)
	diopside	clinoenstatit	hedenbergite	alumino-buffo	buffonite	essenite	jadeite
	-43.2	92.9	43.42	4.44	-4.09	6.39	0.14
feldspar	mass	=	36.42	(gm)	density	=	2.67	(gm/cc)	(analysis	in	mole	%)
	K0.00Na0.26Ca0.74Al1.74Si2.26O8
	G	=	-625080	(J)	H	=	-505355	(J)	S	=	86.56	(J/K)	V	=	13.65	(cc)	Cp	=	44.53	(J/K)
	albite	anorthite	sanidine
	25.84	74.02	0.14
Total	solids	mass	=	66.96	(gm)	density	=	2.93	(gm/cc)
	G	=	-1.09558e+06	(J)	H	=	-877116	(J)	S	=	157.95	(J/K)	V	=	22.88	(cc)	Cp	=	82.02	(J/K)
Viscosity	of	the	System	cannot	be	computed.
System	mass	=	100.08	(gm)	density	=	2.78	(gm/cc)
	G	=	-1.62664e+06	(J)	H	=	-1.28395e+06	(J)	S	=	247.76	(J/K)	V	=	35.98	(cc)	Cp	=	129.46	(J/K)
Oxygen	delta	moles	=	-0.0013714	delta	grams	=	-0.0438831
	G	=	434.04	(J)	H	=	-49.82	(J)	S	=	-0.35	(J/K)	V	=	-157.71	(cc)	Cp	=	-0.05	(J/K)
**********----------**********
Title:	Dummy	Title
T	=	1100	(C)	P	=	1	(kbars)	log(10)	f	O2	=	-9.43	delta	HM	=	-5.54	NNO	=	-0.63	QFM	=	0	COH	=	2.07	IW	=	3.64
Constraint	Flags:	fO2	path	=	QFM
Liquid	mass	=	30.11	(gm)	density	=	2.51	(gm/cc)	viscosity	=	3.07	(log	10	poise)	(analysis	in	wt	%)
	G	=	-482383	(J)	H	=	-370145	(J)	S	=	81.74	(J/K)	V	=	11.98	(cc)	Cp	=	43.07	(J/K)
	SiO2	TiO2	Al2O3	Fe2O3	Cr2O3	FeO	MnO	MgO	NiO	CoO	CaO	Na2O	K2O	P2O5	H2O	CO2	SO3	Cl2O-1	F2O-1
	54.21	0.7	16.77	1.74	0	9	0.36	4.19	0	0	7.34	3.69	0.33	0	1.66	0	0	0	0
olivine	mass	=	6.16	(gm)	density	=	3.42	(gm/cc)	(analysis	in	mole	%)
	(Ca0.00Mg0.72Fe''0.27Mn0.01Co0.00Ni0.00)2SiO4
	G	=	-89425	(J)	H	=	-69911.6	(J)	S	=	14.21	(J/K)	V	=	1.8	(cc)	Cp	=	7.31	(J/K)
	tephroite	fayalite	co-olivine	ni-olivine	monticellite	forsterite
	0.91	26.64	0	0	0.93	71.52
orthopyroxene	mass	=	25.66	(gm)	density	=	3.29	(gm/cc)	(analysis	in	mole	%)
	opx	Na0.00Ca0.07Fe''0.45Mg1.41Fe'''0.02Ti0.00Al0.11Si1.93O6
	G	=	-398374	(J)	H	=	-316245	(J)	S	=	59.81	(J/K)	V	=	7.79	(cc)	Cp	=	31.64	(J/K)
	diopside	clinoenstatit	hedenbergite	alumino-buffo	buffonite	essenite	jadeite
	-44.24	92.71	44.75	4.35	-3.97	6.26	0.14
feldspar	mass	=	38.15	(gm)	density	=	2.67	(gm/cc)	(analysis	in	mole	%)
	K0.00Na0.26Ca0.74Al1.74Si2.26O8
	G	=	-653917	(J)	H	=	-529824	(J)	S	=	90.37	(J/K)	V	=	14.3	(cc)	Cp	=	46.61	(J/K)
	albite	anorthite	sanidine
	26.27	73.58	0.15
Total	solids	mass	=	69.97	(gm)	density	=	2.93	(gm/cc)
	G	=	-1.14172e+06	(J)	H	=	-915981	(J)	S	=	164.39	(J/K)	V	=	23.89	(cc)	Cp	=	85.55	(J/K)
Viscosity	of	the	System	cannot	be	computed.
System	mass	=	100.07	(gm)	density	=	2.79	(gm/cc)
	G	=	-1.6241e+06	(J)	H	=	-1.28613e+06	(J)	S	=	246.13	(J/K)	V	=	35.87	(cc)	Cp	=	128.62	(J/K)
Oxygen	delta	moles	=	-0.00149513	delta	grams	=	-0.0478423
	G	=	469.39	(J)	H	=	-53.78	(J)	S	=	-0.38	(J/K)	V	=	-170.7	(cc)	Cp	=	-0.05	(J/K)
**********----------**********
Title:	Dummy	Title
T	=	1090	(C)	P	=	1	(kbars)	log(10)	f	O2	=	-9.56	delta	HM	=	-5.55	NNO	=	-0.63	QFM	=	0	COH	=	2.06	IW	=	3.65
Constraint	Flags:	fO2	path	=	QFM
Liquid	mass	=	27.47	(gm)	density	=	2.5	(gm/cc)	viscosity	=	3.1	(log	10	poise)	(analysis	in	wt	%)
	G	=	-440013	(J)	H	=	-338213	(J)	S	=	74.68	(J/K)	V	=	11	(cc)	Cp	=	39.26	(J/K)
	SiO2	TiO2	Al2O3	Fe2O3	Cr2O3	FeO	MnO	MgO	NiO	CoO	CaO	Na2O	K2O	P2O5	H2O	CO2	SO3	Cl2O-1	F2O-1
	54.47	0.76	16.65	1.73	0	8.86	0.38	3.94	0	0	7.21	3.82	0.36	0	1.82	0	0	0	0
olivine	mass	=	6.17	(gm)	density	=	3.43	(gm/cc)	(analysis	in	mole	%)
	(Ca0.00Mg0.72Fe''0.28Mn0.01Co0.00Ni0.00)2SiO4
	G	=	-88905.8	(J)	H	=	-69595.8	(J)	S	=	14.17	(J/K)	V	=	1.8	(cc)	Cp	=	7.29	(J/K)
	tephroite	fayalite	co-olivine	ni-olivine	monticellite	forsterite
	0.99	27.51	0	0	0.93	70.58
orthopyroxene	mass	=	26.77	(gm)	density	=	3.3	(gm/cc)	(analysis	in	mole	%)
	opx	Na0.00Ca0.07Fe''0.46Mg1.40Fe'''0.02Ti0.00Al0.11Si1.93O6
	G	=	-413742	(J)	H	=	-329083	(J)	S	=	62.11	(J/K)	V	=	8.11	(cc)	Cp	=	32.92	(J/K)
	diopside	clinoenstatit	hedenbergite	alumino-buffo	buffonite	essenite	jadeite
	-45.2	92.52	45.98	4.28	-3.86	6.13	0.15
feldspar	mass	=	39.67	(gm)	density	=	2.67	(gm/cc)	(analysis	in	mole	%)
	K0.00Na0.27Ca0.73Al1.73Si2.27O8
	G	=	-678916	(J)	H	=	-551284	(J)	S	=	93.63	(J/K)	V	=	14.87	(cc)	Cp	=	48.41	(J/K)
	albite	anorthite	sanidine
	26.66	73.18	0.16
Total	solids	mass	=	72.6	(gm)	density	=	2.93	(gm/cc)
	G	=	-1.18156e+06	(J)	H	=	-949963	(J)	S	=	169.9	(J/K)	V	=	24.78	(cc)	Cp	=	88.62	(J/K)
Viscosity	of	the	System	cannot	be	computed.
System	mass	=	100.07	(gm)	density	=	2.8	(gm/cc)
	G	=	-1.62158e+06	(J)	H	=	-1.28818e+06	(J)	S	=	244.58	(J/K)	V	=	35.78	(cc)	Cp	=	127.88	(J/K)
Oxygen	delta	moles	=	-0.00161547	delta	grams	=	-0.051693
	G	=	503.06	(J)	H	=	-57.52	(J)	S	=	-0.41	(J/K)	V	=	-183.09	(cc)	Cp	=	-0.06	(J/K)
**********----------**********
Title:	Dummy	Title
T	=	1080	(C)	P	=	1	(kbars)	log(10)	f	O2	=	-9.69	delta	HM	=	-5.55	NNO	=	-0.63	QFM	=	0	COH	=	2.05	IW	=	3.67
Constraint	Flags:	fO2	path	=	QFM
Liquid	mass	=	25.15	(gm)	density	=	2.48	(gm/cc)	viscosity	=	3.14	(log	10	poise)	(analysis	in	wt	%)
	G	=	-402908	(J)	H	=	-310247	(J)	S	=	68.48	(J/K)	V	=	10.13	(cc)	Cp	=	35.91	(J/K)
	SiO2	TiO2	Al2O3	Fe2O3	Cr2O3	FeO	MnO	MgO	NiO	CoO	CaO	Na2O	K2O	P2O5	H2O	CO2	SO3	Cl2O-1	F2O-1
	54.73	0.82	16.54	1.73	0	8.67	0.4	3.7	0	0	7.09	3.94	0.39	0	1.99	0	0	0	0
olivine	mass	=	6.19	(gm)	density	=	3.44	(gm/cc)	(analysis	in	mole	%)
	(Ca0.00Mg0.71Fe''0.28Mn0.01Co0.00Ni0.00)2SiO4
	G	=	-88642.5	(J)	H	=	-69487.1	(J)	S	=	14.16	(J/K)	V	=	1.8	(cc)	Cp	=	7.29	(J/K)
	tephroite	fayalite	co-olivine	ni-olivine	monticellite	forsterite
	1.06	28.31	0	0	0.93	69.7
orthopyroxene	mass	=	27.73	(gm)	density	=	3.31	(gm/cc)	(analysis	in	mole	%)
	opx	Na0.00Ca0.08Fe''0.47Mg1.39Fe'''0.02Ti0.00Al0.10Si1.94O6
	G	=	-426816	(J)	H	=	-340160	(J)	S	=	64.04	(J/K)	V	=	8.39	(cc)	Cp	=	34.02	(J/K)
	diopside	clinoenstatit	hedenbergite	alumino-buffo	buffonite	essenite	jadeite
	-46.06	92.35	47.1	4.21	-3.75	6.01	0.15
feldspar	mass	=	41	(gm)	density	=	2.67	(gm/cc)	(analysis	in	mole	%)
	K0.00Na0.27Ca0.73Al1.73Si2.27O8
	G	=	-700708	(J)	H	=	-570225	(J)	S	=	96.43	(J/K)	V	=	15.37	(cc)	Cp	=	49.98	(J/K)
	albite	anorthite	sanidine
	27.02	72.81	0.17
Total	solids	mass	=	74.92	(gm)	density	=	2.93	(gm/cc)
	G	=	-1.21617e+06	(J)	H	=	-979873	(J)	S	=	174.62	(J/K)	V	=	25.56	(cc)	Cp	=	91.29	(J/K)
Viscosity	of	the	System	cannot	be	computed.
System	mass	=	100.07	(gm)	density	=	2.8	(gm/cc)
	G	=	-1.61907e+06	(J)	H	=	-1.29012e+06	(J)	S	=	243.1	(J/K)	V	=	35.69	(cc)	Cp	=	127.21	(J/K)
Oxygen	delta	moles	=	-0.00173136	delta	grams	=	-0.0554015
	G	=	534.74	(J)	H	=	-61.02	(J)	S	=	-0.44	(J/K)	V	=	-194.79	(cc)	Cp	=	-0.06	(J/K)
**********----------**********
Title:	Dummy	Title
T	=	1070	(C)	P	=	1	(kbars)	log(10)	f	O2	=	-9.83	delta	HM	=	-5.55	NNO	=	-0.62	QFM	=	0	COH	=	2.04	IW	=	3.68
Constraint	Flags:	fO2	path	=	QFM
Liquid	mass	=	23.1	(gm)	density	=	2.47	(gm/cc)	viscosity	=	3.17	(log	10	poise)	(analysis	in	wt	%)
	G	=	-370240	(J)	H	=	-285617	(J)	S	=	63	(J/K)	V	=	9.36	(cc)	Cp	=	32.97	(J/K)
	SiO2	TiO2	Al2O3	Fe2O3	Cr2O3	FeO	MnO	MgO	NiO	CoO	CaO	Na2O	K2O	P2O5	H2O	CO2	SO3	Cl2O-1	F2O-1
	55.01	0.88	16.45	1.71	0	8.43	0.42	3.48	0	0	6.96	4.06	0.42	0	2.16	0	0	0	0
olivine	mass	=	6.22	(gm)	density	=	3.45	(gm/cc)	(analysis	in	mole	%)
	(Ca0.00Mg0.70Fe''0.29Mn0.01Co0.00Ni0.00)2SiO4
	G	=	-88463.7	(J)	H	=	-69451.6	(J)	S	=	14.15	(J/K)	V	=	1.8	(cc)	Cp	=	7.3	(J/K)
	tephroite	fayalite	co-olivine	ni-olivine	monticellite	forsterite
	1.13	29.05	0	0	0.92	68.89
orthopyroxene	mass	=	28.57	(gm)	density	=	3.31	(gm/cc)	(analysis	in	mole	%)
	opx	Na0.00Ca0.08Fe''0.48Mg1.38Fe'''0.02Ti0.00Al0.10Si1.94O6
	G	=	-438089	(J)	H	=	-349861	(J)	S	=	65.69	(J/K)	V	=	8.63	(cc)	Cp	=	34.97	(J/K)
	diopside	clinoenstatit	hedenbergite	alumino-buffo	buffonite	essenite	jadeite
	-46.83	92.19	48.12	4.15	-3.65	5.88	0.15
feldspar	mass	=	42.17	(gm)	density	=	2.67	(gm/cc)	(analysis	in	mole	%)
	K0.00Na0.27Ca0.72Al1.72Si2.28O8
	G	=	-719796	(J)	H	=	-587042	(J)	S	=	98.84	(J/K)	V	=	15.81	(cc)	Cp	=	51.36	(J/K)
	albite	anorthite	sanidine
	27.36	72.46	0.18
Total	solids	mass	=	76.97	(gm)	density	=	2.93	(gm/cc)
	G	=	-1.24635e+06	(J)	H	=	-1.00636e+06	(J)	S	=	178.68	(J/K)	V	=	26.24	(cc)	Cp	=	93.63	(J/K)
Viscosity	of	the	System	cannot	be	computed.
System	mass	=	100.06	(gm)	density	=	2.81	(gm/cc)
	G	=	-1.61659e+06	(J)	H	=	-1291972	(J)	S	=	241.68	(J/K)	V	=	35.61	(cc)	Cp	=	126.6	(J/K)
Oxygen	delta	moles	=	-0.001842	delta	grams	=	-0.0589418
	G	=	564.23	(J)	H	=	-64.26	(J)	S	=	-0.47	(J/K)	V	=	-205.7	(cc)	Cp	=	-0.07	(J/K)
**********----------**********
Title:	Dummy	Title
T	=	1060	(C)	P	=	1	(kbars)	log(10)	f	O2	=	-9.96	delta	HM	=	-5.55	NNO	=	-0.62	QFM	=	0	COH	=	2.02	IW	=	3.7
Constraint	Flags:	fO2	path	=	QFM
Liquid	mass	=	21.17	(gm)	density	=	2.45	(gm/cc)	viscosity	=	3.21	(log	10	poise)	(analysis	in	wt	%)
	G	=	-340004	(J)	H	=	-262827	(J)	S	=	57.89	(J/K)	V	=	8.65	(cc)	Cp	=	30.21	(J/K)
	SiO2	TiO2	Al2O3	Fe2O3	Cr2O3	FeO	MnO	MgO	NiO	CoO	CaO	Na2O	K2O	P2O5	H2O	CO2	SO3	Cl2O-1	F2O-1
	55.33	0.94	16.53	1.66	0	8.07	0.44	3.26	0	0	6.75	4.2	0.45	0	2.36	0	0	0	0
olivine	mass	=	6.19	(gm)	density	=	3.46	(gm/cc)	(analysis	in	mole	%)
	(Ca0.00Mg0.69Fe''0.30Mn0.01Co0.00Ni0.00)2SiO4
	G	=	-87537.5	(J)	H	=	-68848.1	(J)	S	=	14.02	(J/K)	V	=	1.79	(cc)	Cp	=	7.24	(J/K)
	tephroite	fayalite	co-olivine	ni-olivine	monticellite	forsterite
	1.2	29.6	0	0	0.9	68.3
orthopyroxene	mass	=	27.67	(gm)	density	=	3.32	(gm/cc)	(analysis	in	mole	%)
	opx	Na0.00Ca0.08Fe''0.49Mg1.37Fe'''0.02Ti0.00Al0.10Si1.94O6
	G	=	-422901	(J)	H	=	-338464	(J)	S	=	63.34	(J/K)	V	=	8.35	(cc)	Cp	=	33.81	(J/K)
	diopside	clinoenstatit	hedenbergite	alumino-buffo	buffonite	essenite	jadeite
	-47.7	92.27	48.89	4.17	-3.62	5.84	0.15
clinopyroxene	mass	=	1.96	(gm)	density	=	3.32	(gm/cc)	(analysis	in	mole	%)
	cpx	Na0.01Ca0.21Fe''0.51Mg1.18Fe'''0.03Ti0.01Al0.15Si1.91O6
	G	=	-29534	(J)	H	=	-23574.8	(J)	S	=	4.47	(J/K)	V	=	0.59	(cc)	Cp	=	2.34	(J/K)
	diopside	clinoenstatit	hedenbergite	alumino-buffo	buffonite	essenite	jadeite
	-38.72	78.06	50.86	5.87	-4.77	8.19	0.51
feldspar	mass	=	43.07	(gm)	density	=	2.67	(gm/cc)	(analysis	in	mole	%)
	K0.00Na0.28Ca0.72Al1.72Si2.28O8
	G	=	-734154	(J)	H	=	-600054	(J)	S	=	100.59	(J/K)	V	=	16.15	(cc)	Cp	=	52.41	(J/K)
	albite	anorthite	sanidine
	27.78	72.04	0.19
Total	solids	mass	=	78.89	(gm)	density	=	2.94	(gm/cc)
	G	=	-1.27413e+06	(J)	H	=	-1.03094e+06	(J)	S	=	182.41	(J/K)	V	=	26.87	(cc)	Cp	=	95.79	(J/K)
Viscosity	of	the	System	cannot	be	computed.
System	mass	=	100.06	(gm)	density	=	2.82	(gm/cc)
	G	=	-1.61413e+06	(J)	H	=	-1.29377e+06	(J)	S	=	240.3	(J/K)	V	=	35.52	(cc)	Cp	=	126.01	(J/K)
Oxygen	delta	moles	=	-0.00192937	delta	grams	=	-0.0617375
	G	=	586.09	(J)	H	=	-66.61	(J)	S	=	-0.49	(J/K)	V	=	-213.86	(cc)	Cp	=	-0.07	(J/K)
**********----------**********
Title:	Dummy	Title
T	=	1050	(C)	P	=	1	(kbars)	log(10)	f	O2	=	-10.1	delta	HM	=	-5.56	NNO	=	-0.62	QFM	=	0	COH	=	2.01	IW	=	3.71
Constraint	Flags:	fO2	path	=	QFM
Liquid	mass	=	19.55	(gm)	density	=	2.43	(gm/cc)	viscosity	=	3.25	(log	10	poise)	(analysis	in	wt	%)
	G	=	-314262	(J)	H	=	-243380	(J)	S	=	53.57	(J/K)	V	=	8.04	(cc)	Cp	=	27.89	(J/K)
	SiO2	TiO2	Al2O3	Fe2O3	Cr2O3	FeO	MnO	MgO	NiO	CoO	CaO	Na2O	K2O	P2O5	H2O	CO2	SO3	Cl2O-1	F2O-1
	55.57	0.98	16.58	1.63	0	7.84	0.46	3.05	0	0	6.54	4.31	0.49	0	2.56	0	0	0	0
olivine	mass	=	6.16	(gm)	density	=	3.47	(gm/cc)	(analysis	in	mole	%)
	(Ca0.00Mg0.68Fe''0.30Mn0.01Co0.00Ni0.00)2SiO4
	G	=	-86515.9	(J)	H	=	-68142.8	(J)	S	=	13.89	(J/K)	V	=	1.78	(cc)	Cp	=	7.18	(J/K)
	tephroite	fayalite	co-olivine	ni-olivine	monticellite	forsterite
	1.28	30.41	0	0	0.88	67.44
orthopyroxene	mass	=	29.74	(gm)	density	=	3.32	(gm/cc)	(analysis	in	mole	%)
	opx	Na0.00Ca0.07Fe''0.50Mg1.36Fe'''0.02Ti0.00Al0.10Si1.94O6
	G	=	-452596	(J)	H	=	-362958	(J)	S	=	67.75	(J/K)	V	=	8.95	(cc)	Cp	=	36.24	(J/K)
	diopside	clinoenstatit	hedenbergite	alumino-buffo	buffonite	essenite	jadeite
	-48.93	92.35	50	4.21	-3.6	5.82	0.15
clinopyroxene	mass	=	0.7	(gm)	density	=	3.29	(gm/cc)	(analysis	in	mole	%)
	cpx	Na0.02Ca0.76Fe''0.26Mg0.82Fe'''0.05Ti0.02Al0.21Si1.85O6
	G	=	-10890.5	(J)	H	=	-8830.22	(J)	S	=	1.56	(J/K)	V	=	0.21	(cc)	Cp	=	0.81	(J/K)
	diopside	clinoenstatit	hedenbergite	alumino-buffo	buffonite	essenite	jadeite
	35.15	22.22	26.04	9.51	-4.61	10.06	1.62
feldspar	mass	=	43.91	(gm)	density	=	2.67	(gm/cc)	(analysis	in	mole	%)
	K0.00Na0.28Ca0.72Al1.72Si2.28O8
	G	=	-747423	(J)	H	=	-612231	(J)	S	=	102.17	(J/K)	V	=	16.47	(cc)	Cp	=	53.37	(J/K)
	albite	anorthite	sanidine
	28.14	71.66	0.2
Total	solids	mass	=	80.51	(gm)	density	=	2.94	(gm/cc)
	G	=	-1.29743e+06	(J)	H	=	-1.05216e+06	(J)	S	=	185.36	(J/K)	V	=	27.41	(cc)	Cp	=	97.61	(J/K)
Viscosity	of	the	System	cannot	be	computed.
System	mass	=	100.06	(gm)	density	=	2.82	(gm/cc)
	G	=	-1.61169e+06	(J)	H	=	-1.29554e+06	(J)	S	=	238.93	(J/K)	V	=	35.45	(cc)	Cp	=	125.5	(J/K)
Oxygen	delta	moles	=	-0.00201114	delta	grams	=	-0.0643541
	G	=	605.83	(J)	H	=	-68.71	(J)	S	=	-0.51	(J/K)	V	=	-221.25	(cc)	Cp	=	-0.07	(J/K)
**********----------**********
Title:	Dummy	Title
T	=	1040	(C)	P	=	1	(kbars)	log(10)	f	O2	=	-10.24	delta	HM	=	-5.56	NNO	=	-0.61	QFM	=	0	COH	=	2	IW	=	3.72
Constraint	Flags:	fO2	path	=	QFM
Liquid	mass	=	18.03	(gm)	density	=	2.41	(gm/cc)	viscosity	=	3.28	(log	10	poise)	(analysis	in	wt	%)
	G	=	-290503	(J)	H	=	-225426	(J)	S	=	49.56	(J/K)	V	=	7.48	(cc)	Cp	=	25.74	(J/K)
	SiO2	TiO2	Al2O3	Fe2O3	Cr2O3	FeO	MnO	MgO	NiO	CoO	CaO	Na2O	K2O	P2O5	H2O	CO2	SO3	Cl2O-1	F2O-1
	55.84	1.01	16.71	1.58	0	7.5	0.48	2.85	0	0	6.29	4.43	0.52	0	2.77	0	0	0	0
olivine	mass	=	6.09	(gm)	density	=	3.48	(gm/cc)	(analysis	in	mole	%)
	(Ca0.00Mg0.68Fe''0.31Mn0.01Co0.00Ni0.00)2SiO4
	G	=	-85000.7	(J)	H	=	-67066.5	(J)	S	=	13.66	(J/K)	V	=	1.75	(cc)	Cp	=	7.07	(J/K)
	tephroite	fayalite	co-olivine	ni-olivine	monticellite	forsterite
	1.35	31	0	0	0.85	66.79
orthopyroxene	mass	=	30.21	(gm)	density	=	3.33	(gm/cc)	(analysis	in	mole	%)
	opx	Na0.00Ca0.07Fe''0.51Mg1.35Fe'''0.02Ti0.00Al0.10Si1.94O6
	G	=	-458197	(J)	H	=	-368235	(J)	S	=	68.51	(J/K)	V	=	9.08	(cc)	Cp	=	36.75	(J/K)
	diopside	clinoenstatit	hedenbergite	alumino-buffo	buffonite	essenite	jadeite
	-50.03	92.54	50.85	4.28	-3.61	5.83	0.15
clinopyroxene	mass	=	1.13	(gm)	density	=	3.29	(gm/cc)	(analysis	in	mole	%)
	cpx	Na0.02Ca0.77Fe''0.26Mg0.81Fe'''0.06Ti0.03Al0.22Si1.84O6
	G	=	-17557.9	(J)	H	=	-14271.8	(J)	S	=	2.5	(J/K)	V	=	0.34	(cc)	Cp	=	1.31	(J/K)
	diopside	clinoenstatit	hedenbergite	alumino-buffo	buffonite	essenite	jadeite
	35.83	20.87	25.69	10.3	-4.37	9.99	1.69
feldspar	mass	=	44.59	(gm)	density	=	2.67	(gm/cc)	(analysis	in	mole	%)
	K0.00Na0.29Ca0.71Al1.71Si2.29O8
	G	=	-758008	(J)	H	=	-622248	(J)	S	=	103.38	(J/K)	V	=	16.72	(cc)	Cp	=	54.15	(J/K)
	albite	anorthite	sanidine
	28.54	71.25	0.21
Total	solids	mass	=	82.02	(gm)	density	=	2.94	(gm/cc)
	G	=	-1.31876e+06	(J)	H	=	-1.07182e+06	(J)	S	=	188.05	(J/K)	V	=	27.9	(cc)	Cp	=	99.28	(J/K)
Viscosity	of	the	System	cannot	be	computed.
System	mass	=	100.06	(gm)	density	=	2.83	(gm/cc)
	G	=	-1.60927e+06	(J)	H	=	-1.29725e+06	(J)	S	=	237.61	(J/K)	V	=	35.37	(cc)	Cp	=	125.02	(J/K)
Oxygen	delta	moles	=	-0.0020779	delta	grams	=	-0.0664904
	G	=	620.68	(J)	H	=	-70.24	(J)	S	=	-0.53	(J/K)	V	=	-226.86	(cc)	Cp	=	-0.07	(J/K)
**********----------**********
Title:	Dummy	Title
T	=	1030	(C)	P	=	1	(kbars)	log(10)	f	O2	=	-10.38	delta	HM	=	-5.56	NNO	=	-0.61	QFM	=	0	COH	=	1.99	IW	=	3.74
Constraint	Flags:	fO2	path	=	QFM
Liquid	mass	=	16.67	(gm)	density	=	2.39	(gm/cc)	viscosity	=	3.31	(log	10	poise)	(analysis	in	wt	%)
	G	=	-269182	(J)	H	=	-209291	(J)	S	=	45.96	(J/K)	V	=	6.97	(cc)	Cp	=	23.81	(J/K)
	SiO2	TiO2	Al2O3	Fe2O3	Cr2O3	FeO	MnO	MgO	NiO	CoO	CaO	Na2O	K2O	P2O5	H2O	CO2	SO3	Cl2O-1	F2O-1
	56.1	1.02	16.85	1.53	0	7.15	0.51	2.67	0	0	6.05	4.55	0.56	0	3	0	0	0	0
olivine	mass	=	6	(gm)	density	=	3.49	(gm/cc)	(analysis	in	mole	%)
	(Ca0.00Mg0.67Fe''0.32Mn0.01Co0.00Ni0.00)2SiO4
	G	=	-83272.6	(J)	H	=	-65823.6	(J)	S	=	13.39	(J/K)	V	=	1.72	(cc)	Cp	=	6.95	(J/K)
	tephroite	fayalite	co-olivine	ni-olivine	monticellite	forsterite
	1.43	31.54	0	0	0.82	66.21
orthopyroxene	mass	=	30.66	(gm)	density	=	3.33	(gm/cc)	(analysis	in	mole	%)
	opx	Na0.00Ca0.07Fe''0.52Mg1.35Fe'''0.02Ti0.00Al0.10Si1.93O6
	G	=	-463589	(J)	H	=	-373378	(J)	S	=	69.23	(J/K)	V	=	9.2	(cc)	Cp	=	37.23	(J/K)
	diopside	clinoenstatit	hedenbergite	alumino-buffo	buffonite	essenite	jadeite
	-51.06	92.73	51.61	4.35	-3.63	5.84	0.15
clinopyroxene	mass	=	1.51	(gm)	density	=	3.3	(gm/cc)	(analysis	in	mole	%)
	cpx	Na0.02Ca0.79Fe''0.25Mg0.79Fe'''0.06Ti0.04Al0.23Si1.83O6
	G	=	-23472.9	(J)	H	=	-19127.5	(J)	S	=	3.33	(J/K)	V	=	0.46	(cc)	Cp	=	1.75	(J/K)
	diopside	clinoenstatit	hedenbergite	alumino-buffo	buffonite	essenite	jadeite
	36.39	19.52	25.28	11.24	-4.09	9.88	1.77
feldspar	mass	=	45.2	(gm)	density	=	2.67	(gm/cc)	(analysis	in	mole	%)
	K0.00Na0.29Ca0.71Al1.71Si2.29O8
	G	=	-767349	(J)	H	=	-631282	(J)	S	=	104.41	(J/K)	V	=	16.95	(cc)	Cp	=	54.83	(J/K)
	albite	anorthite	sanidine
	28.92	70.87	0.22
Total	solids	mass	=	83.38	(gm)	density	=	2.94	(gm/cc)
	G	=	-1.33768e+06	(J)	H	=	-1.08961e+06	(J)	S	=	190.36	(J/K)	V	=	28.34	(cc)	Cp	=	100.76	(J/K)
Viscosity	of	the	System	cannot	be	computed.
System	mass	=	100.05	(gm)	density	=	2.83	(gm/cc)
	G	=	-1.60686e+06	(J)	H	=	-1.2989e+06	(J)	S	=	236.32	(J/K)	V	=	35.31	(cc)	Cp	=	124.57	(J/K)
Oxygen	delta	moles	=	-0.00213797	delta	grams	=	-0.0684125
	G	=	633.21	(J)	H	=	-71.5	(J)	S	=	-0.54	(J/K)	V	=	-231.64	(cc)	Cp	=	-0.08	(J/K)
**********----------**********
Title:	Dummy	Title
T	=	1020	(C)	P	=	1	(kbars)	log(10)	f	O2	=	-10.53	delta	HM	=	-5.56	NNO	=	-0.61	QFM	=	0	COH	=	1.97	IW	=	3.75
Constraint	Flags:	fO2	path	=	QFM
Liquid	mass	=	15.45	(gm)	density	=	2.37	(gm/cc)	viscosity	=	3.33	(log	10	poise)	(analysis	in	wt	%)
	G	=	-249932	(J)	H	=	-194700	(J)	S	=	42.71	(J/K)	V	=	6.51	(cc)	Cp	=	22.07	(J/K)
	SiO2	TiO2	Al2O3	Fe2O3	Cr2O3	FeO	MnO	MgO	NiO	CoO	CaO	Na2O	K2O	P2O5	H2O	CO2	SO3	Cl2O-1	F2O-1
	56.36	1.02	17	1.48	0	6.8	0.53	2.5	0	0	5.82	4.67	0.6	0	3.24	0	0	0	0
olivine	mass	=	5.89	(gm)	density	=	3.5	(gm/cc)	(analysis	in	mole	%)
	(Ca0.00Mg0.66Fe''0.32Mn0.02Co0.00Ni0.00)2SiO4
	G	=	-81327.5	(J)	H	=	-64409.1	(J)	S	=	13.08	(J/K)	V	=	1.68	(cc)	Cp	=	6.8	(J/K)
	tephroite	fayalite	co-olivine	ni-olivine	monticellite	forsterite
	1.51	32.02	0	0	0.79	65.67
orthopyroxene	mass	=	31.1	(gm)	density	=	3.34	(gm/cc)	(analysis	in	mole	%)
	opx	Na0.00Ca0.07Fe''0.52Mg1.34Fe'''0.02Ti0.00Al0.10Si1.93O6
	G	=	-468871	(J)	H	=	-378466	(J)	S	=	69.91	(J/K)	V	=	9.33	(cc)	Cp	=	37.71	(J/K)
	diopside	clinoenstatit	hedenbergite	alumino-buffo	buffonite	essenite	jadeite
	-52	92.93	52.31	4.42	-3.64	5.84	0.15
clinopyroxene	mass	=	1.85	(gm)	density	=	3.3	(gm/cc)	(analysis	in	mole	%)
	cpx	Na0.02Ca0.80Fe''0.25Mg0.77Fe'''0.06Ti0.04Al0.24Si1.82O6
	G	=	-28715.3	(J)	H	=	-23458.2	(J)	S	=	4.07	(J/K)	V	=	0.56	(cc)	Cp	=	2.14	(J/K)
	diopside	clinoenstatit	hedenbergite	alumino-buffo	buffonite	essenite	jadeite
	36.83	18.18	24.83	12.35	-3.77	9.75	1.85
feldspar	mass	=	45.75	(gm)	density	=	2.67	(gm/cc)	(analysis	in	mole	%)
	K0.00Na0.29Ca0.71Al1.71Si2.29O8
	G	=	-775633	(J)	H	=	-639480	(J)	S	=	105.29	(J/K)	V	=	17.16	(cc)	Cp	=	55.44	(J/K)
	albite	anorthite	sanidine
	29.27	70.5	0.23
Total	solids	mass	=	84.6	(gm)	density	=	2.94	(gm/cc)
	G	=	-1.35455e+06	(J)	H	=	-1.10581e+06	(J)	S	=	192.35	(J/K)	V	=	28.73	(cc)	Cp	=	102.09	(J/K)
Viscosity	of	the	System	cannot	be	computed.
System	mass	=	100.05	(gm)	density	=	2.84	(gm/cc)
	G	=	-1.60448e+06	(J)	H	=	-1.30051e+06	(J)	S	=	235.06	(J/K)	V	=	35.24	(cc)	Cp	=	124.16	(J/K)
Oxygen	delta	moles	=	-0.00219212	delta	grams	=	-0.0701452
	G	=	643.71	(J)	H	=	-72.52	(J)	S	=	-0.55	(J/K)	V	=	-235.69	(cc)	Cp	=	-0.08	(J/K)
**********----------**********
Title:	Dummy	Title
T	=	1010	(C)	P	=	1	(kbars)	log(10)	f	O2	=	-10.67	delta	HM	=	-5.57	NNO	=	-0.6	QFM	=	0	COH	=	1.96	IW	=	3.77
Constraint	Flags:	fO2	path	=	QFM
Liquid	mass	=	14.25	(gm)	density	=	2.35	(gm/cc)	viscosity	=	3.35	(log	10	poise)	(analysis	in	wt	%)
	G	=	-231200	(J)	H	=	-180451	(J)	S	=	39.55	(J/K)	V	=	6.06	(cc)	Cp	=	20.38	(J/K)
	SiO2	TiO2	Al2O3	Fe2O3	Cr2O3	FeO	MnO	MgO	NiO	CoO	CaO	Na2O	K2O	P2O5	H2O	CO2	SO3	Cl2O-1	F2O-1
	56.71	0.93	17.14	1.41	0	6.38	0.56	2.33	0	0	5.58	4.81	0.64	0	3.51	0	0	0	0
olivine	mass	=	5.62	(gm)	density	=	3.5	(gm/cc)	(analysis	in	mole	%)
	(Ca0.00Mg0.66Fe''0.32Mn0.02Co0.00Ni0.00)2SiO4
	G	=	-77321.7	(J)	H	=	-61370.2	(J)	S	=	12.43	(J/K)	V	=	1.6	(cc)	Cp	=	6.47	(J/K)
	tephroite	fayalite	co-olivine	ni-olivine	monticellite	forsterite
	1.62	32.28	0	0	0.76	65.33
orthopyroxene	mass	=	31.65	(gm)	density	=	3.34	(gm/cc)	(analysis	in	mole	%)
	opx	Na0.00Ca0.07Fe''0.53Mg1.34Fe'''0.02Ti0.00Al0.10Si1.93O6
	G	=	-475950	(J)	H	=	-385079	(J)	S	=	70.82	(J/K)	V	=	9.48	(cc)	Cp	=	38.31	(J/K)
	diopside	clinoenstatit	hedenbergite	alumino-buffo	buffonite	essenite	jadeite
	-52.51	93.06	52.74	4.41	-3.65	5.79	0.15
clinopyroxene	mass	=	2.1	(gm)	density	=	3.3	(gm/cc)	(analysis	in	mole	%)
	cpx	Na0.02Ca0.81Fe''0.25Mg0.77Fe'''0.06Ti0.04Al0.24Si1.81O6
	G	=	-32450.7	(J)	H	=	-26576.8	(J)	S	=	4.58	(J/K)	V	=	0.63	(cc)	Cp	=	2.42	(J/K)
	diopside	clinoenstatit	hedenbergite	alumino-buffo	buffonite	essenite	jadeite
	37.63	17.39	24.52	12.63	-3.7	9.64	1.89
feldspar	mass	=	46.33	(gm)	density	=	2.67	(gm/cc)	(analysis	in	mole	%)
	K0.00Na0.30Ca0.70Al1.70Si2.30O8
	G	=	-784265	(J)	H	=	-648003	(J)	S	=	106.19	(J/K)	V	=	17.37	(cc)	Cp	=	56.28	(J/K)
	albite	anorthite	sanidine
	29.59	70.18	0.24
spinel	mass	=	0.11	(gm)	density	=	4.62	(gm/cc)	(analysis	in	mole	%)
	Fe''1.18Mg0.29Fe'''0.84Al0.21Cr0.00Ti0.47O4
	G	=	-966.07	(J)	H	=	-671.63	(J)	S	=	0.23	(J/K)	V	=	0.02	(cc)	Cp	=	0.1	(J/K)
	chromite	hercynite	magnetite	spinel	ulvospinel
	0	-18.23	42.24	28.88	47.12
Total	solids	mass	=	85.81	(gm)	density	=	2.95	(gm/cc)
	G	=	-1.37095e+06	(J)	H	=	-1.1217e+06	(J)	S	=	194.25	(J/K)	V	=	29.12	(cc)	Cp	=	103.59	(J/K)
Viscosity	of	the	System	cannot	be	computed.
System	mass	=	100.05	(gm)	density	=	2.84	(gm/cc)
	G	=	-1.60215e+06	(J)	H	=	-1.30215e+06	(J)	S	=	233.8	(J/K)	V	=	35.18	(cc)	Cp	=	123.97	(J/K)
Oxygen	delta	moles	=	-0.00215669	delta	grams	=	-0.0690115
	G	=	627.86	(J)	H	=	-70.57	(J)	S	=	-0.54	(J/K)	V	=	-230.09	(cc)	Cp	=	-0.08	(J/K)
**********----------**********
Title:	Dummy	Title
T	=	1000	(C)	P	=	1	(kbars)	log(10)	f	O2	=	-10.82	delta	HM	=	-5.57	NNO	=	-0.6	QFM	=	0	COH	=	1.95	IW	=	3.78
Constraint	Flags:	fO2	path	=	QFM
Liquid	mass	=	13.18	(gm)	density	=	2.33	(gm/cc)	viscosity	=	3.36	(log	10	poise)	(analysis	in	wt	%)
	G	=	-214577	(J)	H	=	-167784	(J)	S	=	36.75	(J/K)	V	=	5.66	(cc)	Cp	=	18.88	(J/K)
	SiO2	TiO2	Al2O3	Fe2O3	Cr2O3	FeO	MnO	MgO	NiO	CoO	CaO	Na2O	K2O	P2O5	H2O	CO2	SO3	Cl2O-1	F2O-1
	57.02	0.85	17.26	1.34	0	5.97	0.6	2.19	0	0	5.36	4.94	0.68	0	3.79	0	0	0	0
olivine	mass	=	5.37	(gm)	density	=	3.51	(gm/cc)	(analysis	in	mole	%)
	(Ca0.00Mg0.66Fe''0.32Mn0.02Co0.00Ni0.00)2SiO4
	G	=	-73525	(J)	H	=	-58487.7	(J)	S	=	11.81	(J/K)	V	=	1.53	(cc)	Cp	=	6.16	(J/K)
	tephroite	fayalite	co-olivine	ni-olivine	monticellite	forsterite
	1.73	32.5	0	0	0.73	65.03
orthopyroxene	mass	=	32.14	(gm)	density	=	3.34	(gm/cc)	(analysis	in	mole	%)
	opx	Na0.00Ca0.07Fe''0.53Mg1.34Fe'''0.02Ti0.00Al0.10Si1.94O6
	G	=	-482321	(J)	H	=	-391155	(J)	S	=	71.61	(J/K)	V	=	9.62	(cc)	Cp	=	38.86	(J/K)
	diopside	clinoenstatit	hedenbergite	alumino-buffo	buffonite	essenite	jadeite
	-52.94	93.19	53.12	4.39	-3.65	5.74	0.15
clinopyroxene	mass	=	2.3	(gm)	density	=	3.3	(gm/cc)	(analysis	in	mole	%)
	cpx	Na0.02Ca0.81Fe''0.24Mg0.76Fe'''0.06Ti0.05Al0.24Si1.81O6
	G	=	-35541.9	(J)	H	=	-29182.1	(J)	S	=	5	(J/K)	V	=	0.7	(cc)	Cp	=	2.65	(J/K)
	diopside	clinoenstatit	hedenbergite	alumino-buffo	buffonite	essenite	jadeite
	38.44	16.68	24.22	12.85	-3.64	9.52	1.92
feldspar	mass	=	46.85	(gm)	density	=	2.67	(gm/cc)	(analysis	in	mole	%)
	K0.00Na0.30Ca0.70Al1.70Si2.30O8
	G	=	-792061	(J)	H	=	-655866	(J)	S	=	106.97	(J/K)	V	=	17.57	(cc)	Cp	=	56.86	(J/K)
	albite	anorthite	sanidine
	29.88	69.87	0.25
spinel	mass	=	0.21	(gm)	density	=	4.63	(gm/cc)	(analysis	in	mole	%)
	Fe''1.19Mg0.28Fe'''0.86Al0.21Cr0.00Ti0.47O4
	G	=	-1813.08	(J)	H	=	-1263.49	(J)	S	=	0.43	(J/K)	V	=	0.05	(cc)	Cp	=	0.2	(J/K)
	chromite	hercynite	magnetite	spinel	ulvospinel
	0	-17.66	42.82	28.15	46.69
Total	solids	mass	=	86.87	(gm)	density	=	2.95	(gm/cc)
	G	=	-1.38526e+06	(J)	H	=	-1.13595e+06	(J)	S	=	195.82	(J/K)	V	=	29.46	(cc)	Cp	=	104.73	(J/K)
Viscosity	of	the	System	cannot	be	computed.
System	mass	=	100.05	(gm)	density	=	2.85	(gm/cc)
	G	=	-1.59984e+06	(J)	H	=	-1.30374e+06	(J)	S	=	232.57	(J/K)	V	=	35.13	(cc)	Cp	=	123.61	(J/K)
Oxygen	delta	moles	=	-0.00212552	delta	grams	=	-0.0680142
	G	=	613.42	(J)	H	=	-68.79	(J)	S	=	-0.54	(J/K)	V	=	-224.99	(cc)	Cp	=	-0.08	(J/K)
**********----------**********
Title:	Dummy	Title
T	=	990	(C)	P	=	1	(kbars)	log(10)	f	O2	=	-10.97	delta	HM	=	-5.57	NNO	=	-0.6	QFM	=	0	COH	=	1.93	IW	=	3.8
Constraint	Flags:	fO2	path	=	QFM
Liquid	mass	=	9	(gm)	density	=	2.31	(gm/cc)	viscosity	=	3.47	(log	10	poise)	(analysis	in	wt	%)
	G	=	-146747	(J)	H	=	-115083	(J)	S	=	25.07	(J/K)	V	=	3.89	(cc)	Cp	=	12.86	(J/K)
	SiO2	TiO2	Al2O3	Fe2O3	Cr2O3	FeO	MnO	MgO	NiO	CoO	CaO	Na2O	K2O	P2O5	H2O	CO2	SO3	Cl2O-1	F2O-1
	57.79	0.81	17.14	1.25	0	5.43	0.75	1.99	0	0	5.06	4.99	0.9	0	3.89	0	0	0	0
olivine	mass	=	4.58	(gm)	density	=	3.52	(gm/cc)	(analysis	in	mole	%)
	(Ca0.00Mg0.64Fe''0.33Mn0.02Co0.00Ni0.00)2SiO4
	G	=	-62209.6	(J)	H	=	-49534.8	(J)	S	=	10.03	(J/K)	V	=	1.3	(cc)	Cp	=	5.24	(J/K)
	tephroite	fayalite	co-olivine	ni-olivine	monticellite	forsterite
	2.32	33.23	0	0	0.72	63.73
orthopyroxene	mass	=	33.89	(gm)	density	=	3.34	(gm/cc)	(analysis	in	mole	%)
	opx	Na0.00Ca0.07Fe''0.54Mg1.33Fe'''0.02Ti0.00Al0.10Si1.94O6
	G	=	-506644	(J)	H	=	-411755	(J)	S	=	75.12	(J/K)	V	=	10.13	(cc)	Cp	=	40.89	(J/K)
	diopside	clinoenstatit	hedenbergite	alumino-buffo	buffonite	essenite	jadeite
	-53.76	93.25	54.09	4.25	-3.55	5.57	0.15
clinopyroxene	mass	=	2.44	(gm)	density	=	3.31	(gm/cc)	(analysis	in	mole	%)
	cpx	Na0.02Ca0.82Fe''0.24Mg0.76Fe'''0.06Ti0.05Al0.24Si1.81O6
	G	=	-37604.9	(J)	H	=	-30949.6	(J)	S	=	5.27	(J/K)	V	=	0.74	(cc)	Cp	=	2.8	(J/K)
	diopside	clinoenstatit	hedenbergite	alumino-buffo	buffonite	essenite	jadeite
	39.05	16.11	24.25	12.8	-3.42	9.21	2
feldspar	mass	=	49.59	(gm)	density	=	2.66	(gm/cc)	(analysis	in	mole	%)
	K0.00Na0.32Ca0.68Al1.68Si2.32O8
	G	=	-837147	(J)	H	=	-694514	(J)	S	=	112.92	(J/K)	V	=	18.62	(cc)	Cp	=	60.14	(J/K)
	albite	anorthite	sanidine
	31.76	67.91	0.34
spinel	mass	=	0.41	(gm)	density	=	4.64	(gm/cc)	(analysis	in	mole	%)
	Fe''1.20Mg0.27Fe'''0.86Al0.20Cr0.00Ti0.47O4
	G	=	-3521.36	(J)	H	=	-2458.6	(J)	S	=	0.84	(J/K)	V	=	0.09	(cc)	Cp	=	0.38	(J/K)
	chromite	hercynite	magnetite	spinel	ulvospinel
	0	-17.16	42.94	27.09	47.13
water	mass	=	0.15	(gm)	density	=	0.18	(gm/cc)
	H2O
	G	=	-3658.62	(J)	H	=	-1747	(J)	S	=	1.51	(J/K)	V	=	0.85	(cc)	Cp	=	0.47	(J/K)
Total	solids	mass	=	91.05	(gm)	density	=	2.87	(gm/cc)
	G	=	-1.45079e+06	(J)	H	=	-1.19096e+06	(J)	S	=	205.7	(J/K)	V	=	31.72	(cc)	Cp	=	109.93	(J/K)
Viscosity	of	the	System	cannot	be	computed.
System	mass	=	100.05	(gm)	density	=	2.81	(gm/cc)
	G	=	-1.59753e+06	(J)	H	=	-1.30604e+06	(J)	S	=	230.76	(J/K)	V	=	35.61	(cc)	Cp	=	122.78	(J/K)
Oxygen	delta	moles	=	-0.00210649	delta	grams	=	-0.0674053
	G	=	602.62	(J)	H	=	-67.42	(J)	S	=	-0.53	(J/K)	V	=	-221.23	(cc)	Cp	=	-0.08	(J/K)
**********----------**********
Title:	Dummy	Title
T	=	980	(C)	P	=	1	(kbars)	log(10)	f	O2	=	-11.13	delta	HM	=	-5.58	NNO	=	-0.59	QFM	=	0	COH	=	1.92	IW	=	3.82
Constraint	Flags:	fO2	path	=	QFM
Liquid	mass	=	5.43	(gm)	density	=	2.3	(gm/cc)	viscosity	=	3.62	(log	10	poise)	(analysis	in	wt	%)
	G	=	-88604.7	(J)	H	=	-69742.4	(J)	S	=	15.05	(J/K)	V	=	2.35	(cc)	Cp	=	7.72	(J/K)
	SiO2	TiO2	Al2O3	Fe2O3	Cr2O3	FeO	MnO	MgO	NiO	CoO	CaO	Na2O	K2O	P2O5	H2O	CO2	SO3	Cl2O-1	F2O-1
	58.68	0.82	17.05	1.12	0	4.8	0.94	1.8	0	0	4.8	4.84	1.24	0	3.9	0	0	0	0
olivine	mass	=	4	(gm)	density	=	3.54	(gm/cc)	(analysis	in	mole	%)
	(Ca0.00Mg0.63Fe''0.34Mn0.03Co0.00Ni0.00)2SiO4
	G	=	-53714.7	(J)	H	=	-42804.1	(J)	S	=	8.71	(J/K)	V	=	1.13	(cc)	Cp	=	4.54	(J/K)
	tephroite	fayalite	co-olivine	ni-olivine	monticellite	forsterite
	3.15	33.91	0	0	0.71	62.22
orthopyroxene	mass	=	35.25	(gm)	density	=	3.35	(gm/cc)	(analysis	in	mole	%)
	opx	Na0.00Ca0.07Fe''0.55Mg1.32Fe'''0.02Ti0.00Al0.10Si1.94O6
	G	=	-525317	(J)	H	=	-427857	(J)	S	=	77.77	(J/K)	V	=	10.53	(cc)	Cp	=	42.46	(J/K)
	diopside	clinoenstatit	hedenbergite	alumino-buffo	buffonite	essenite	jadeite
	-54.5	93.33	54.97	4.13	-3.44	5.37	0.15
clinopyroxene	mass	=	2.54	(gm)	density	=	3.31	(gm/cc)	(analysis	in	mole	%)
	cpx	Na0.02Ca0.83Fe''0.24Mg0.75Fe'''0.06Ti0.05Al0.24Si1.81O6
	G	=	-39156.9	(J)	H	=	-32305.3	(J)	S	=	5.47	(J/K)	V	=	0.77	(cc)	Cp	=	2.92	(J/K)
	diopside	clinoenstatit	hedenbergite	alumino-buffo	buffonite	essenite	jadeite
	39.63	15.4	24.15	13.05	-3.11	8.81	2.07
feldspar	mass	=	52.01	(gm)	density	=	2.66	(gm/cc)	(analysis	in	mole	%)
	K0.00Na0.33Ca0.66Al1.66Si2.34O8
	G	=	-876885	(J)	H	=	-728882	(J)	S	=	118.1	(J/K)	V	=	19.55	(cc)	Cp	=	63.05	(J/K)
	albite	anorthite	sanidine
	33.39	66.13	0.47
spinel	mass	=	0.53	(gm)	density	=	4.65	(gm/cc)	(analysis	in	mole	%)
	Fe''1.22Mg0.26Fe'''0.84Al0.19Cr0.00Ti0.48O4
	G	=	-4529.57	(J)	H	=	-3171.76	(J)	S	=	1.08	(J/K)	V	=	0.11	(cc)	Cp	=	0.5	(J/K)
	chromite	hercynite	magnetite	spinel	ulvospinel
	0	-17.1	42.24	26.37	48.49
water	mass	=	0.29	(gm)	density	=	0.18	(gm/cc)
	H2O
	G	=	-6998.17	(J)	H	=	-3364.53	(J)	S	=	2.9	(J/K)	V	=	1.6	(cc)	Cp	=	0.9	(J/K)
Total	solids	mass	=	94.63	(gm)	density	=	2.81	(gm/cc)
	G	=	-1.5066e+06	(J)	H	=	-1.23838e+06	(J)	S	=	214.03	(J/K)	V	=	33.69	(cc)	Cp	=	114.37	(J/K)
Viscosity	of	the	System	cannot	be	computed.
System	mass	=	100.05	(gm)	density	=	2.78	(gm/cc)
	G	=	-1.59521e+06	(J)	H	=	-1.30813e+06	(J)	S	=	229.09	(J/K)	V	=	36.05	(cc)	Cp	=	122.09	(J/K)
Oxygen	delta	moles	=	-0.00215574	delta	grams	=	-0.0689811
	G	=	611.29	(J)	H	=	-68.22	(J)	S	=	-0.54	(J/K)	V	=	-224.61	(cc)	Cp	=	-0.08	(J/K)
**********----------**********
Title:	Dummy	Title
T	=	970	(C)	P	=	1	(kbars)	log(10)	f	O2	=	-11.28	delta	HM	=	-5.58	NNO	=	-0.59	QFM	=	0	COH	=	1.9	IW	=	3.83
Constraint	Flags:	fO2	path	=	QFM
Liquid	mass	=	2.75	(gm)	density	=	2.3	(gm/cc)	viscosity	=	3.8	(log	10	poise)	(analysis	in	wt	%)
	G	=	-45035.8	(J)	H	=	-35586.5	(J)	S	=	7.6	(J/K)	V	=	1.2	(cc)	Cp	=	3.9	(J/K)
	SiO2	TiO2	Al2O3	Fe2O3	Cr2O3	FeO	MnO	MgO	NiO	CoO	CaO	Na2O	K2O	P2O5	H2O	CO2	SO3	Cl2O-1	F2O-1
	59.49	0.81	17.05	1.01	0	4.24	1.03	1.62	0	0	4.53	4.59	1.74	0	3.88	0	0	0	0
olivine	mass	=	3.92	(gm)	density	=	3.56	(gm/cc)	(analysis	in	mole	%)
	(Ca0.00Mg0.61Fe''0.35Mn0.04Co0.00Ni0.00)2SiO4
	G	=	-52030.2	(J)	H	=	-41486	(J)	S	=	8.48	(J/K)	V	=	1.1	(cc)	Cp	=	4.42	(J/K)
	tephroite	fayalite	co-olivine	ni-olivine	monticellite	forsterite
	3.78	34.95	0	0	0.7	60.56
orthopyroxene	mass	=	36.12	(gm)	density	=	3.36	(gm/cc)	(analysis	in	mole	%)
	opx	Na0.00Ca0.06Fe''0.56Mg1.31Fe'''0.02Ti0.00Al0.09Si1.94O6
	G	=	-535838	(J)	H	=	-437283	(J)	S	=	79.28	(J/K)	V	=	10.77	(cc)	Cp	=	43.4	(J/K)
	diopside	clinoenstatit	hedenbergite	alumino-buffo	buffonite	essenite	jadeite
	-55.76	93.4	56.32	4.02	-3.38	5.26	0.15
clinopyroxene	mass	=	2.57	(gm)	density	=	3.31	(gm/cc)	(analysis	in	mole	%)
	cpx	Na0.02Ca0.83Fe''0.24Mg0.75Fe'''0.06Ti0.05Al0.24Si1.82O6
	G	=	-39578.3	(J)	H	=	-32727.1	(J)	S	=	5.51	(J/K)	V	=	0.78	(cc)	Cp	=	2.95	(J/K)
	diopside	clinoenstatit	hedenbergite	alumino-buffo	buffonite	essenite	jadeite
	39.99	15	24.43	12.85	-2.99	8.6	2.11
feldspar	mass	=	53.87	(gm)	density	=	2.66	(gm/cc)	(analysis	in	mole	%)
	K0.01Na0.34Ca0.65Al1.65Si2.35O8
	G	=	-906953	(J)	H	=	-755384	(J)	S	=	121.92	(J/K)	V	=	20.26	(cc)	Cp	=	65.25	(J/K)
	albite	anorthite	sanidine
	34.44	64.89	0.67
spinel	mass	=	0.24	(gm)	density	=	4.66	(gm/cc)	(analysis	in	mole	%)
	Fe''1.23Mg0.25Fe'''0.86Al0.18Cr0.00Ti0.48O4
	G	=	-2049.74	(J)	H	=	-1437.24	(J)	S	=	0.49	(J/K)	V	=	0.05	(cc)	Cp	=	0.23	(J/K)
	chromite	hercynite	magnetite	spinel	ulvospinel
	0	-16.13	42.89	25	48.24
rhm-oxide	mass	=	0.16	(gm)	density	=	4.5	(gm/cc)	(analysis	in	mole	%)
	Mn0.05Fe''0.57Mg0.22Fe'''0.17Al0.13Ti0.85O3
	G	=	-1748.02	(J)	H	=	-1344.77	(J)	S	=	0.32	(J/K)	V	=	0.04	(cc)	Cp	=	0.16	(J/K)
	geikielite	hematite	ilmenite	pyrophanite	corundum
	22.34	8.72	57.16	5.22	6.56
water	mass	=	0.39	(gm)	density	=	0.18	(gm/cc)
	H2O
	G	=	-9500.73	(J)	H	=	-4599.03	(J)	S	=	3.94	(J/K)	V	=	2.16	(cc)	Cp	=	1.24	(J/K)
Total	solids	mass	=	97.29	(gm)	density	=	2.77	(gm/cc)
	G	=	-1.5477e+06	(J)	H	=	-1.27426e+06	(J)	S	=	219.95	(J/K)	V	=	35.16	(cc)	Cp	=	117.64	(J/K)
Viscosity	of	the	System	cannot	be	computed.
System	mass	=	100.04	(gm)	density	=	2.75	(gm/cc)
	G	=	-1.59273e+06	(J)	H	=	-1.30985e+06	(J)	S	=	227.56	(J/K)	V	=	36.36	(cc)	Cp	=	121.55	(J/K)
Oxygen	delta	moles	=	-0.00249819	delta	grams	=	-0.0799392
	G	=	702.11	(J)	H	=	-78.17	(J)	S	=	-0.63	(J/K)	V	=	-258.21	(cc)	Cp	=	-0.09	(J/K)
**********----------**********
Title:	Dummy	Title
T	=	960	(C)	P	=	1	(kbars)	log(10)	f	O2	=	-11.44	delta	HM	=	-5.58	NNO	=	-0.59	QFM	=	0	COH	=	1.89	IW	=	3.85
Constraint	Flags:	fO2	path	=	QFM
Liquid	mass	=	1	(gm)	density	=	2.29	(gm/cc)	viscosity	=	4	(log	10	poise)	(analysis	in	wt	%)
	G	=	-16417.7	(J)	H	=	-13027.5	(J)	S	=	2.75	(J/K)	V	=	0.44	(cc)	Cp	=	1.42	(J/K)
	SiO2	TiO2	Al2O3	Fe2O3	Cr2O3	FeO	MnO	MgO	NiO	CoO	CaO	Na2O	K2O	P2O5	H2O	CO2	SO3	Cl2O-1	F2O-1
	60.25	0.79	17.17	0.89	0	3.66	1.07	1.45	0	0	4.26	4.23	2.39	0	3.84	0	0	0	0
olivine	mass	=	3.85	(gm)	density	=	3.58	(gm/cc)	(analysis	in	mole	%)
	(Ca0.00Mg0.60Fe''0.36Mn0.04Co0.00Ni0.00)2SiO4
	G	=	-50698	(J)	H	=	-40470.1	(J)	S	=	8.29	(J/K)	V	=	1.08	(cc)	Cp	=	4.32	(J/K)
	tephroite	fayalite	co-olivine	ni-olivine	monticellite	forsterite
	4.28	35.7	0	0	0.69	59.32
orthopyroxene	mass	=	36.73	(gm)	density	=	3.36	(gm/cc)	(analysis	in	mole	%)
	opx	Na0.00Ca0.06Fe''0.57Mg1.31Fe'''0.02Ti0.00Al0.09Si1.94O6
	G	=	-542910	(J)	H	=	-443991	(J)	S	=	80.22	(J/K)	V	=	10.93	(cc)	Cp	=	44.05	(J/K)
	diopside	clinoenstatit	hedenbergite	alumino-buffo	buffonite	essenite	jadeite
	-56.69	93.48	57.32	3.93	-3.35	5.16	0.15
clinopyroxene	mass	=	2.57	(gm)	density	=	3.31	(gm/cc)	(analysis	in	mole	%)
	cpx	Na0.02Ca0.83Fe''0.25Mg0.75Fe'''0.05Ti0.05Al0.23Si1.82O6
	G	=	-39505.7	(J)	H	=	-32743.8	(J)	S	=	5.48	(J/K)	V	=	0.78	(cc)	Cp	=	2.95	(J/K)
	diopside	clinoenstatit	hedenbergite	alumino-buffo	buffonite	essenite	jadeite
	40.62	14.67	24.56	12.56	-2.97	8.46	2.12
feldspar	mass	=	55.12	(gm)	density	=	2.66	(gm/cc)	(analysis	in	mole	%)
	K0.01Na0.35Ca0.64Al1.64Si2.36O8
	G	=	-926535	(J)	H	=	-773288	(J)	S	=	124.27	(J/K)	V	=	20.74	(cc)	Cp	=	66.69	(J/K)
	albite	anorthite	sanidine
	34.99	64.1	0.9
rhm-oxide	mass	=	0.29	(gm)	density	=	4.5	(gm/cc)	(analysis	in	mole	%)
	Mn0.06Fe''0.57Mg0.22Fe'''0.17Al0.13Ti0.85O3
	G	=	-3135.15	(J)	H	=	-2417.99	(J)	S	=	0.58	(J/K)	V	=	0.06	(cc)	Cp	=	0.28	(J/K)
	geikielite	hematite	ilmenite	pyrophanite	corundum
	21.94	8.69	57.37	5.59	6.4
water	mass	=	0.46	(gm)	density	=	0.18	(gm/cc)
	H2O
	G	=	-11110.5	(J)	H	=	-5415.2	(J)	S	=	4.62	(J/K)	V	=	2.51	(cc)	Cp	=	1.46	(J/K)
Total	solids	mass	=	99.03	(gm)	density	=	2.74	(gm/cc)
	G	=	-1.57389e+06	(J)	H	=	-1.29833e+06	(J)	S	=	223.47	(J/K)	V	=	36.1	(cc)	Cp	=	119.75	(J/K)
Viscosity	of	the	System	cannot	be	computed.
System	mass	=	100.03	(gm)	density	=	2.74	(gm/cc)
	G	=	-1.59031e+06	(J)	H	=	-1.31135e+06	(J)	S	=	226.22	(J/K)	V	=	36.54	(cc)	Cp	=	121.16	(J/K)
Oxygen	delta	moles	=	-0.00277841	delta	grams	=	-0.0889056
	G	=	773.89	(J)	H	=	-85.94	(J)	S	=	-0.7	(J/K)	V	=	-284.86	(cc)	Cp	=	-0.1	(J/K)
**********----------**********
Title:	Dummy	Title
T	=	950	(C)	P	=	1	(kbars)	log(10)	f	O2	=	-11.6	delta	HM	=	-5.59	NNO	=	-0.58	QFM	=	0	COH	=	1.87	IW	=	3.87
Constraint	Flags:	fO2	path	=	QFM
Liquid	mass	=	0.02	(gm)	density	=	2.28	(gm/cc)	viscosity	=	4.22	(log	10	poise)	(analysis	in	wt	%)
	G	=	-354.2	(J)	H	=	-282.27	(J)	S	=	0.06	(J/K)	V	=	0.01	(cc)	Cp	=	0.03	(J/K)
	SiO2	TiO2	Al2O3	Fe2O3	Cr2O3	FeO	MnO	MgO	NiO	CoO	CaO	Na2O	K2O	P2O5	H2O	CO2	SO3	Cl2O-1	F2O-1
	60.94	0.78	17.33	0.76	0	3.08	1.12	1.32	0	0	4.01	3.82	3.05	0	3.78	0	0	0	0
olivine	mass	=	3.6	(gm)	density	=	3.59	(gm/cc)	(analysis	in	mole	%)
	(Ca0.00Mg0.59Fe''0.36Mn0.05Co0.00Ni0.00)2SiO4
	G	=	-47044.7	(J)	H	=	-37619.4	(J)	S	=	7.71	(J/K)	V	=	1	(cc)	Cp	=	4.02	(J/K)
	tephroite	fayalite	co-olivine	ni-olivine	monticellite	forsterite
	4.9	35.91	0	0	0.67	58.52
orthopyroxene	mass	=	37.21	(gm)	density	=	3.36	(gm/cc)	(analysis	in	mole	%)
	opx	Na0.00Ca0.06Fe''0.58Mg1.30Fe'''0.02Ti0.00Al0.09Si1.94O6
	G	=	-548863	(J)	H	=	-449936	(J)	S	=	80.88	(J/K)	V	=	11.07	(cc)	Cp	=	44.57	(J/K)
	diopside	clinoenstatit	hedenbergite	alumino-buffo	buffonite	essenite	jadeite
	-56.95	93.58	57.64	3.86	-3.31	5.03	0.14
clinopyroxene	mass	=	2.55	(gm)	density	=	3.31	(gm/cc)	(analysis	in	mole	%)
	cpx	Na0.02Ca0.84Fe''0.24Mg0.75Fe'''0.05Ti0.05Al0.23Si1.82O6
	G	=	-39112.7	(J)	H	=	-32500	(J)	S	=	5.41	(J/K)	V	=	0.77	(cc)	Cp	=	2.92	(J/K)
	diopside	clinoenstatit	hedenbergite	alumino-buffo	buffonite	essenite	jadeite
	41.69	14.25	24.33	12.37	-2.99	8.25	2.11
feldspar	mass	=	55.84	(gm)	density	=	2.66	(gm/cc)	(analysis	in	mole	%)
	K0.01Na0.35Ca0.64Al1.64Si2.36O8
	G	=	-937320	(J)	H	=	-783945	(J)	S	=	125.39	(J/K)	V	=	21.01	(cc)	Cp	=	67.48	(J/K)
	albite	anorthite	sanidine
	35.19	63.67	1.13
rhm-oxide	mass	=	0.31	(gm)	density	=	4.51	(gm/cc)	(analysis	in	mole	%)
	Mn0.06Fe''0.57Mg0.22Fe'''0.17Al0.13Ti0.85O3
	G	=	-3362.15	(J)	H	=	-2600.8	(J)	S	=	0.62	(J/K)	V	=	0.07	(cc)	Cp	=	0.3	(J/K)
	geikielite	hematite	ilmenite	pyrophanite	corundum
	21.84	8.53	57.26	6.1	6.27
water	mass	=	0.5	(gm)	density	=	0.19	(gm/cc)
	H2O
	G	=	-11967.6	(J)	H	=	-5873.15	(J)	S	=	4.98	(J/K)	V	=	2.68	(cc)	Cp	=	1.59	(J/K)
Total	solids	mass	=	100.01	(gm)	density	=	2.73	(gm/cc)
	G	=	-1.58767e+06	(J)	H	=	-1.31247e+06	(J)	S	=	224.99	(J/K)	V	=	36.6	(cc)	Cp	=	120.88	(J/K)
Viscosity	of	the	System	cannot	be	computed.
System	mass	=	100.03	(gm)	density	=	2.73	(gm/cc)
	G	=	-1.58802e+06	(J)	H	=	-1.31276e+06	(J)	S	=	225.05	(J/K)	V	=	36.61	(cc)	Cp	=	120.91	(J/K)
Oxygen	delta	moles	=	-0.00283532	delta	grams	=	-0.0907268
	G	=	782.63	(J)	H	=	-86.69	(J)	S	=	-0.71	(J/K)	V	=	-288.34	(cc)	Cp	=	-0.1	(J/K)
**********----------**********
Title:	Dummy	Title
T	=	940	(C)	P	=	1	(kbars)	log(10)	f	O2	=	-11.77	delta	HM	=	-5.59	NNO	=	-0.58	QFM	=	0	COH	=	1.86	IW	=	3.88
Constraint	Flags:	fO2	path	=	QFM
olivine	mass	=	3.6	(gm)	density	=	3.59	(gm/cc)	(analysis	in	mole	%)
	(Ca0.00Mg0.59Fe''0.36Mn0.05Co0.00Ni0.00)2SiO4
	G	=	-47022	(J)	H	=	-37702.6	(J)	S	=	7.68	(J/K)	V	=	1	(cc)	Cp	=	4.02	(J/K)
	tephroite	fayalite	co-olivine	ni-olivine	monticellite	forsterite
	4.91	35.92	0	0	0.64	58.53
orthopyroxene	mass	=	37.16	(gm)	density	=	3.36	(gm/cc)	(analysis	in	mole	%)
	opx	Na0.00Ca0.06Fe''0.58Mg1.31Fe'''0.02Ti0.00Al0.09Si1.94O6
	G	=	-547216	(J)	H	=	-449685	(J)	S	=	80.39	(J/K)	V	=	11.05	(cc)	Cp	=	44.46	(J/K)
	diopside	clinoenstatit	hedenbergite	alumino-buffo	buffonite	essenite	jadeite
	-57.18	93.74	57.75	3.87	-3.33	5.01	0.14
clinopyroxene	mass	=	2.61	(gm)	density	=	3.31	(gm/cc)	(analysis	in	mole	%)
	cpx	Na0.02Ca0.84Fe''0.24Mg0.75Fe'''0.05Ti0.05Al0.23Si1.82O6
	G	=	-40007.9	(J)	H	=	-33327.5	(J)	S	=	5.51	(J/K)	V	=	0.79	(cc)	Cp	=	2.98	(J/K)
	diopside	clinoenstatit	hedenbergite	alumino-buffo	buffonite	essenite	jadeite
	42.48	13.68	23.92	12.6	-2.99	8.17	2.13
feldspar	mass	=	55.85	(gm)	density	=	2.66	(gm/cc)	(analysis	in	mole	%)
	K0.01Na0.35Ca0.64Al1.64Si2.36O8
	G	=	-936254	(J)	H	=	-784774	(J)	S	=	124.87	(J/K)	V	=	21.01	(cc)	Cp	=	67.42	(J/K)
	albite	anorthite	sanidine
	35.2	63.66	1.14
rhm-oxide	mass	=	0.31	(gm)	density	=	4.51	(gm/cc)	(analysis	in	mole	%)
	Mn0.06Fe''0.58Mg0.22Fe'''0.17Al0.12Ti0.85O3
	G	=	-3329.15	(J)	H	=	-2582.81	(J)	S	=	0.62	(J/K)	V	=	0.07	(cc)	Cp	=	0.3	(J/K)
	geikielite	hematite	ilmenite	pyrophanite	corundum
	21.73	8.47	57.55	6.04	6.21
water	mass	=	0.5	(gm)	density	=	0.19	(gm/cc)
	H2O
	G	=	-11937.4	(J)	H	=	-5898.69	(J)	S	=	4.98	(J/K)	V	=	2.65	(cc)	Cp	=	1.6	(J/K)
Total	solids	mass	=	100.03	(gm)	density	=	2.74	(gm/cc)
	G	=	-1.58577e+06	(J)	H	=	-1.31397e+06	(J)	S	=	224.04	(J/K)	V	=	36.57	(cc)	Cp	=	120.78	(J/K)
Viscosity	of	the	System	cannot	be	computed.
System	mass	=	100.03	(gm)	density	=	2.74	(gm/cc)
	G	=	-1.58577e+06	(J)	H	=	-1.31397e+06	(J)	S	=	224.04	(J/K)	V	=	36.57	(cc)	Cp	=	120.78	(J/K)
Oxygen	delta	moles	=	-0.00285765	delta	grams	=	-0.0914413
	G	=	781.64	(J)	H	=	-86.35	(J)	S	=	-0.72	(J/K)	V	=	-288.24	(cc)	Cp	=	-0.1	(J/K)
**********----------**********
Title:	Dummy	Title
T	=	930	(C)	P	=	1	(kbars)	log(10)	f	O2	=	-11.93	delta	HM	=	-5.59	NNO	=	-0.57	QFM	=	0	COH	=	1.85	IW	=	3.9
Constraint	Flags:	fO2	path	=	QFM
olivine	mass	=	3.61	(gm)	density	=	3.59	(gm/cc)	(analysis	in	mole	%)
	(Ca0.00Mg0.59Fe''0.36Mn0.05Co0.00Ni0.00)2SiO4
	G	=	-47085.2	(J)	H	=	-37855.7	(J)	S	=	7.67	(J/K)	V	=	1.01	(cc)	Cp	=	4.03	(J/K)
	tephroite	fayalite	co-olivine	ni-olivine	monticellite	forsterite
	4.9	35.92	0	0	0.61	58.57
orthopyroxene	mass	=	37.09	(gm)	density	=	3.36	(gm/cc)	(analysis	in	mole	%)
	opx	Na0.00Ca0.06Fe''0.58Mg1.31Fe'''0.02Ti0.00Al0.09Si1.94O6
	G	=	-545418	(J)	H	=	-449305	(J)	S	=	79.88	(J/K)	V	=	11.02	(cc)	Cp	=	44.34	(J/K)
	diopside	clinoenstatit	hedenbergite	alumino-buffo	buffonite	essenite	jadeite
	-57.41	93.89	57.87	3.88	-3.35	4.99	0.14
clinopyroxene	mass	=	2.67	(gm)	density	=	3.31	(gm/cc)	(analysis	in	mole	%)
	cpx	Na0.02Ca0.85Fe''0.24Mg0.74Fe'''0.05Ti0.05Al0.23Si1.82O6
	G	=	-40926.5	(J)	H	=	-34177.9	(J)	S	=	5.61	(J/K)	V	=	0.81	(cc)	Cp	=	3.05	(J/K)
	diopside	clinoenstatit	hedenbergite	alumino-buffo	buffonite	essenite	jadeite
	43.23	13.13	23.53	12.85	-2.99	8.09	2.16
feldspar	mass	=	55.85	(gm)	density	=	2.66	(gm/cc)	(analysis	in	mole	%)
	K0.01Na0.35Ca0.64Al1.64Si2.36O8
	G	=	-934914	(J)	H	=	-785368	(J)	S	=	124.3	(J/K)	V	=	21	(cc)	Cp	=	67.33	(J/K)
	albite	anorthite	sanidine
	35.2	63.66	1.14
rhm-oxide	mass	=	0.31	(gm)	density	=	4.51	(gm/cc)	(analysis	in	mole	%)
	Mn0.06Fe''0.58Mg0.22Fe'''0.17Al0.12Ti0.85O3
	G	=	-3288.19	(J)	H	=	-2558.48	(J)	S	=	0.61	(J/K)	V	=	0.07	(cc)	Cp	=	0.3	(J/K)
	geikielite	hematite	ilmenite	pyrophanite	corundum
	21.62	8.41	57.85	5.97	6.15
water	mass	=	0.5	(gm)	density	=	0.19	(gm/cc)
	H2O
	G	=	-11887.7	(J)	H	=	-5914.71	(J)	S	=	4.96	(J/K)	V	=	2.62	(cc)	Cp	=	1.61	(J/K)
Total	solids	mass	=	100.03	(gm)	density	=	2.74	(gm/cc)
	G	=	-1.58352e+06	(J)	H	=	-1.31518e+06	(J)	S	=	223.03	(J/K)	V	=	36.53	(cc)	Cp	=	120.65	(J/K)
Viscosity	of	the	System	cannot	be	computed.
System	mass	=	100.03	(gm)	density	=	2.74	(gm/cc)
	G	=	-1.58352e+06	(J)	H	=	-1.31518e+06	(J)	S	=	223.03	(J/K)	V	=	36.53	(cc)	Cp	=	120.65	(J/K)
Oxygen	delta	moles	=	-0.00287901	delta	grams	=	-0.0921249
	G	=	780.28	(J)	H	=	-85.97	(J)	S	=	-0.72	(J/K)	V	=	-288	(cc)	Cp	=	-0.1	(J/K)
**********----------**********
Title:	Dummy	Title
T	=	920	(C)	P	=	1	(kbars)	log(10)	f	O2	=	-12.1	delta	HM	=	-5.6	NNO	=	-0.57	QFM	=	0	COH	=	1.83	IW	=	3.92
Constraint	Flags:	fO2	path	=	QFM
olivine	mass	=	3.62	(gm)	density	=	3.59	(gm/cc)	(analysis	in	mole	%)
	(Ca0.00Mg0.59Fe''0.36Mn0.05Co0.00Ni0.00)2SiO4
	G	=	-47143.7	(J)	H	=	-38005.3	(J)	S	=	7.66	(J/K)	V	=	1.01	(cc)	Cp	=	4.03	(J/K)
	tephroite	fayalite	co-olivine	ni-olivine	monticellite	forsterite
	4.89	35.92	0	0	0.58	58.6
orthopyroxene	mass	=	37.03	(gm)	density	=	3.37	(gm/cc)	(analysis	in	mole	%)
	opx	Na0.00Ca0.06Fe''0.58Mg1.31Fe'''0.02Ti0.00Al0.09Si1.95O6
	G	=	-543665	(J)	H	=	-448954	(J)	S	=	79.38	(J/K)	V	=	11	(cc)	Cp	=	44.22	(J/K)
	diopside	clinoenstatit	hedenbergite	alumino-buffo	buffonite	essenite	jadeite
	-57.64	94.04	57.98	3.9	-3.38	4.96	0.14
clinopyroxene	mass	=	2.73	(gm)	density	=	3.31	(gm/cc)	(analysis	in	mole	%)
	cpx	Na0.02Ca0.85Fe''0.23Mg0.74Fe'''0.05Ti0.05Al0.23Si1.82O6
	G	=	-41819.2	(J)	H	=	-35010	(J)	S	=	5.71	(J/K)	V	=	0.82	(cc)	Cp	=	3.11	(J/K)
	diopside	clinoenstatit	hedenbergite	alumino-buffo	buffonite	essenite	jadeite
	43.92	12.62	23.15	13.1	-3	8.02	2.19
feldspar	mass	=	55.84	(gm)	density	=	2.66	(gm/cc)	(analysis	in	mole	%)
	K0.01Na0.35Ca0.64Al1.64Si2.36O8
	G	=	-933571	(J)	H	=	-785954	(J)	S	=	123.72	(J/K)	V	=	21	(cc)	Cp	=	67.24	(J/K)
	albite	anorthite	sanidine
	35.2	63.66	1.14
rhm-oxide	mass	=	0.3	(gm)	density	=	4.51	(gm/cc)	(analysis	in	mole	%)
	Mn0.06Fe''0.58Mg0.22Fe'''0.17Al0.12Ti0.86O3
	G	=	-3245.63	(J)	H	=	-2532.72	(J)	S	=	0.6	(J/K)	V	=	0.07	(cc)	Cp	=	0.29	(J/K)
	geikielite	hematite	ilmenite	pyrophanite	corundum
	21.51	8.36	58.14	5.9	6.1
water	mass	=	0.5	(gm)	density	=	0.19	(gm/cc)
	H2O
	G	=	-11838.1	(J)	H	=	-5930.81	(J)	S	=	4.95	(J/K)	V	=	2.59	(cc)	Cp	=	1.61	(J/K)
Total	solids	mass	=	100.03	(gm)	density	=	2.74	(gm/cc)
	G	=	-1.58128e+06	(J)	H	=	-1.31639e+06	(J)	S	=	222.01	(J/K)	V	=	36.48	(cc)	Cp	=	120.52	(J/K)
Viscosity	of	the	System	cannot	be	computed.
System	mass	=	100.03	(gm)	density	=	2.74	(gm/cc)
	G	=	-1.58128e+06	(J)	H	=	-1.31639e+06	(J)	S	=	222.01	(J/K)	V	=	36.48	(cc)	Cp	=	120.52	(J/K)
Oxygen	delta	moles	=	-0.00290023	delta	grams	=	-0.0928038
	G	=	778.78	(J)	H	=	-85.57	(J)	S	=	-0.72	(J/K)	V	=	-287.71	(cc)	Cp	=	-0.1	(J/K)
**********----------**********
Title:	Dummy	Title
T	=	910	(C)	P	=	1	(kbars)	log(10)	f	O2	=	-12.28	delta	HM	=	-5.6	NNO	=	-0.56	QFM	=	0	COH	=	1.81	IW	=	3.93
Constraint	Flags:	fO2	path	=	QFM
olivine	mass	=	3.63	(gm)	density	=	3.59	(gm/cc)	(analysis	in	mole	%)
	(Ca0.00Mg0.59Fe''0.36Mn0.05Co0.00Ni0.00)2SiO4
	G	=	-47193.1	(J)	H	=	-38147.9	(J)	S	=	7.65	(J/K)	V	=	1.01	(cc)	Cp	=	4.04	(J/K)
	tephroite	fayalite	co-olivine	ni-olivine	monticellite	forsterite
	4.89	35.92	0	0	0.55	58.64
orthopyroxene	mass	=	36.97	(gm)	density	=	3.37	(gm/cc)	(analysis	in	mole	%)
	opx	Na0.00Ca0.06Fe''0.58Mg1.31Fe'''0.02Ti0.00Al0.09Si1.95O6
	G	=	-541939	(J)	H	=	-448619	(J)	S	=	78.87	(J/K)	V	=	10.98	(cc)	Cp	=	44.1	(J/K)
	diopside	clinoenstatit	hedenbergite	alumino-buffo	buffonite	essenite	jadeite
	-57.87	94.19	58.09	3.91	-3.4	4.94	0.14
clinopyroxene	mass	=	2.79	(gm)	density	=	3.31	(gm/cc)	(analysis	in	mole	%)
	cpx	Na0.02Ca0.86Fe''0.23Mg0.74Fe'''0.05Ti0.05Al0.24Si1.82O6
	G	=	-42716	(J)	H	=	-35848.9	(J)	S	=	5.8	(J/K)	V	=	0.84	(cc)	Cp	=	3.18	(J/K)
	diopside	clinoenstatit	hedenbergite	alumino-buffo	buffonite	essenite	jadeite
	44.58	12.12	22.77	13.37	-3	7.94	2.22
feldspar	mass	=	55.83	(gm)	density	=	2.66	(gm/cc)	(analysis	in	mole	%)
	K0.01Na0.35Ca0.64Al1.64Si2.36O8
	G	=	-932219	(J)	H	=	-786527	(J)	S	=	123.14	(J/K)	V	=	20.99	(cc)	Cp	=	67.16	(J/K)
	albite	anorthite	sanidine
	35.2	63.66	1.14
rhm-oxide	mass	=	0.3	(gm)	density	=	4.52	(gm/cc)	(analysis	in	mole	%)
	Mn0.06Fe''0.58Mg0.21Fe'''0.17Al0.12Ti0.86O3
	G	=	-3199.93	(J)	H	=	-2504.32	(J)	S	=	0.59	(J/K)	V	=	0.07	(cc)	Cp	=	0.29	(J/K)
	geikielite	hematite	ilmenite	pyrophanite	corundum
	21.39	8.3	58.44	5.83	6.04
water	mass	=	0.5	(gm)	density	=	0.2	(gm/cc)
	H2O
	G	=	-11788.6	(J)	H	=	-5947.01	(J)	S	=	4.94	(J/K)	V	=	2.55	(cc)	Cp	=	1.62	(J/K)
Total	solids	mass	=	100.03	(gm)	density	=	2.75	(gm/cc)
	G	=	-1.57906e+06	(J)	H	=	-1.31759e+06	(J)	S	=	220.99	(J/K)	V	=	36.44	(cc)	Cp	=	120.39	(J/K)
Viscosity	of	the	System	cannot	be	computed.
System	mass	=	100.03	(gm)	density	=	2.75	(gm/cc)
	G	=	-1.57906e+06	(J)	H	=	-1.31759e+06	(J)	S	=	220.99	(J/K)	V	=	36.44	(cc)	Cp	=	120.39	(J/K)
Oxygen	delta	moles	=	-0.00292124	delta	grams	=	-0.0934761
	G	=	777.13	(J)	H	=	-85.15	(J)	S	=	-0.73	(J/K)	V	=	-287.36	(cc)	Cp	=	-0.1	(J/K)
**********----------**********
Title:	Dummy	Title
T	=	900	(C)	P	=	1	(kbars)	log(10)	f	O2	=	-12.45	delta	HM	=	-5.6	NNO	=	-0.56	QFM	=	0	COH	=	1.8	IW	=	3.95
Constraint	Flags:	fO2	path	=	QFM
olivine	mass	=	3.46	(gm)	density	=	3.6	(gm/cc)	(analysis	in	mole	%)
	(Ca0.00Mg0.58Fe''0.36Mn0.05Co0.00Ni0.00)2SiO4
	G	=	-44676.7	(J)	H	=	-36175.2	(J)	S	=	7.25	(J/K)	V	=	0.96	(cc)	Cp	=	3.83	(J/K)
	tephroite	fayalite	co-olivine	ni-olivine	monticellite	forsterite
	5.44	36.24	0	0	0.53	57.79
orthopyroxene	mass	=	37.55	(gm)	density	=	3.37	(gm/cc)	(analysis	in	mole	%)
	opx	Na0.00Ca0.06Fe''0.59Mg1.31Fe'''0.01Ti0.00Al0.09Si1.95O6
	G	=	-549151	(J)	H	=	-455642	(J)	S	=	79.71	(J/K)	V	=	11.14	(cc)	Cp	=	44.73	(J/K)
	diopside	clinoenstatit	hedenbergite	alumino-buffo	buffonite	essenite	jadeite
	-58.31	94.31	58.54	3.85	-3.38	4.85	0.13
clinopyroxene	mass	=	1.79	(gm)	density	=	3.31	(gm/cc)	(analysis	in	mole	%)
	cpx	Na0.02Ca0.86Fe''0.23Mg0.74Fe'''0.05Ti0.05Al0.23Si1.82O6
	G	=	-27450.9	(J)	H	=	-23094	(J)	S	=	3.71	(J/K)	V	=	0.54	(cc)	Cp	=	2.04	(J/K)
	diopside	clinoenstatit	hedenbergite	alumino-buffo	buffonite	essenite	jadeite
	45.51	11.77	22.6	13.16	-3.02	7.76	2.22
clinopyroxene	mass	=	1.27	(gm)	density	=	3.5	(gm/cc)	(analysis	in	mole	%)
	cpx	Na0.02Ca0.95Fe''0.18Mg0.44Fe'''0.07Ti0.38Al0.75Si1.23O6
	G	=	-19265	(J)	H	=	-16256.1	(J)	S	=	2.56	(J/K)	V	=	0.36	(cc)	Cp	=	1.41	(J/K)
	diopside	clinoenstatit	hedenbergite	alumino-buffo	buffonite	essenite	jadeite
	-0.28	3.12	17.79	70.73	4.42	2.16	2.06
feldspar	mass	=	55.45	(gm)	density	=	2.66	(gm/cc)	(analysis	in	mole	%)
	K0.01Na0.35Ca0.63Al1.63Si2.37O8
	G	=	-924528	(J)	H	=	-781706	(J)	S	=	121.74	(J/K)	V	=	20.84	(cc)	Cp	=	66.62	(J/K)
	albite	anorthite	sanidine
	35.44	63.42	1.15
water	mass	=	0.5	(gm)	density	=	0.2	(gm/cc)
	H2O
	G	=	-11739.3	(J)	H	=	-5963.3	(J)	S	=	4.92	(J/K)	V	=	2.52	(cc)	Cp	=	1.63	(J/K)
Total	solids	mass	=	100.03	(gm)	density	=	2.75	(gm/cc)
	G	=	-1.57681e+06	(J)	H	=	-1.31884e+06	(J)	S	=	219.9	(J/K)	V	=	36.37	(cc)	Cp	=	120.26	(J/K)
Viscosity	of	the	System	cannot	be	computed.
System	mass	=	100.03	(gm)	density	=	2.75	(gm/cc)
	G	=	-1.57681e+06	(J)	H	=	-1.31884e+06	(J)	S	=	219.9	(J/K)	V	=	36.37	(cc)	Cp	=	120.26	(J/K)
Oxygen	delta	moles	=	-0.00299576	delta	grams	=	-0.0958607
	G	=	789.48	(J)	H	=	-86.26	(J)	S	=	-0.75	(J/K)	V	=	-292.2	(cc)	Cp	=	-0.11	(J/K)
**********----------**********
Title:	Dummy	Title
T	=	890	(C)	P	=	1	(kbars)	log(10)	f	O2	=	-12.63	delta	HM	=	-5.61	NNO	=	-0.56	QFM	=	0	COH	=	1.78	IW	=	3.97
Constraint	Flags:	fO2	path	=	QFM
olivine	mass	=	3.48	(gm)	density	=	3.6	(gm/cc)	(analysis	in	mole	%)
	(Ca0.00Mg0.58Fe''0.36Mn0.05Co0.00Ni0.00)2SiO4
	G	=	-44804.6	(J)	H	=	-36377.8	(J)	S	=	7.24	(J/K)	V	=	0.96	(cc)	Cp	=	3.85	(J/K)
	tephroite	fayalite	co-olivine	ni-olivine	monticellite	forsterite
	5.42	36.23	0	0	0.51	57.85
orthopyroxene	mass	=	37.48	(gm)	density	=	3.37	(gm/cc)	(analysis	in	mole	%)
	opx	Na0.00Ca0.05Fe''0.59Mg1.31Fe'''0.01Ti0.00Al0.09Si1.95O6
	G	=	-547310	(J)	H	=	-455216	(J)	S	=	79.18	(J/K)	V	=	11.11	(cc)	Cp	=	44.6	(J/K)
	diopside	clinoenstatit	hedenbergite	alumino-buffo	buffonite	essenite	jadeite
	-58.49	94.44	58.65	3.85	-3.4	4.83	0.13
clinopyroxene	mass	=	1.84	(gm)	density	=	3.31	(gm/cc)	(analysis	in	mole	%)
	cpx	Na0.02Ca0.86Fe''0.22Mg0.74Fe'''0.05Ti0.05Al0.23Si1.82O6
	G	=	-28095.9	(J)	H	=	-23694.2	(J)	S	=	3.78	(J/K)	V	=	0.55	(cc)	Cp	=	2.09	(J/K)
	diopside	clinoenstatit	hedenbergite	alumino-buffo	buffonite	essenite	jadeite
	46.42	11.48	22.3	12.96	-3.14	7.75	2.23
clinopyroxene	mass	=	1.28	(gm)	density	=	3.5	(gm/cc)	(analysis	in	mole	%)
	cpx	Na0.02Ca0.95Fe''0.18Mg0.43Fe'''0.06Ti0.38Al0.75Si1.22O6
	G	=	-19392.6	(J)	H	=	-16402.3	(J)	S	=	2.57	(J/K)	V	=	0.37	(cc)	Cp	=	1.41	(J/K)
	diopside	clinoenstatit	hedenbergite	alumino-buffo	buffonite	essenite	jadeite
	-0.37	2.99	17.7	71.24	4.3	2.09	2.06
clinopyroxene	mass	=	0	(gm)	density	=	3.5	(gm/cc)	(analysis	in	mole	%)
	cpx	Na0.02Ca0.95Fe''0.18Mg0.43Fe'''0.06Ti0.38Al0.75Si1.22O6
	G	=	-6.27	(J)	H	=	-5.31	(J)	S	=	0	(J/K)	V	=	0	(cc)	Cp	=	0	(J/K)
	diopside	clinoenstatit	hedenbergite	alumino-buffo	buffonite	essenite	jadeite
	-0.41	2.98	17.7	71.29	4.3	2.08	2.06
feldspar	mass	=	55.45	(gm)	density	=	2.66	(gm/cc)	(analysis	in	mole	%)
	K0.01Na0.35Ca0.63Al1.63Si2.37O8
	G	=	-923305	(J)	H	=	-782365	(J)	S	=	121.17	(J/K)	V	=	20.84	(cc)	Cp	=	66.54	(J/K)
	albite	anorthite	sanidine
	35.43	63.42	1.15
water	mass	=	0.5	(gm)	density	=	0.2	(gm/cc)
	H2O
	G	=	-11690.2	(J)	H	=	-5979.7	(J)	S	=	4.91	(J/K)	V	=	2.49	(cc)	Cp	=	1.65	(J/K)
Total	solids	mass	=	100.03	(gm)	density	=	2.75	(gm/cc)
	G	=	-1.5746e+06	(J)	H	=	-1.32004e+06	(J)	S	=	218.86	(J/K)	V	=	36.32	(cc)	Cp	=	120.13	(J/K)
Viscosity	of	the	System	cannot	be	computed.
System	mass	=	100.03	(gm)	density	=	2.75	(gm/cc)
	G	=	-1.5746e+06	(J)	H	=	-1.32004e+06	(J)	S	=	218.86	(J/K)	V	=	36.32	(cc)	Cp	=	120.13	(J/K)
Oxygen	delta	moles	=	-0.00301924	delta	grams	=	-0.0966121
	G	=	788.15	(J)	H	=	-85.86	(J)	S	=	-0.75	(J/K)	V	=	-291.98	(cc)	Cp	=	-0.11	(J/K)
**********----------**********
Title:	Dummy	Title
T	=	880	(C)	P	=	1	(kbars)	log(10)	f	O2	=	-12.81	delta	HM	=	-5.61	NNO	=	-0.55	QFM	=	0	COH	=	1.77	IW	=	3.99
Constraint	Flags:	fO2	path	=	QFM
olivine	mass	=	3.49	(gm)	density	=	3.61	(gm/cc)	(analysis	in	mole	%)
	(Ca0.00Mg0.58Fe''0.36Mn0.05Co0.00Ni0.00)2SiO4
	G	=	-44923	(J)	H	=	-36573	(J)	S	=	7.24	(J/K)	V	=	0.97	(cc)	Cp	=	3.86	(J/K)
	tephroite	fayalite	co-olivine	ni-olivine	monticellite	forsterite
	5.39	36.22	0	0	0.48	57.9
orthopyroxene	mass	=	37.42	(gm)	density	=	3.37	(gm/cc)	(analysis	in	mole	%)
	opx	Na0.00Ca0.05Fe''0.59Mg1.31Fe'''0.01Ti0.00Al0.09Si1.95O6
	G	=	-545497	(J)	H	=	-454804	(J)	S	=	78.65	(J/K)	V	=	11.09	(cc)	Cp	=	44.47	(J/K)
	diopside	clinoenstatit	hedenbergite	alumino-buffo	buffonite	essenite	jadeite
	-58.68	94.57	58.76	3.85	-3.42	4.8	0.13
clinopyroxene	mass	=	1.88	(gm)	density	=	3.31	(gm/cc)	(analysis	in	mole	%)
	cpx	Na0.02Ca0.87Fe''0.22Mg0.74Fe'''0.04Ti0.05Al0.23Si1.83O6
	G	=	-28832.9	(J)	H	=	-24374.6	(J)	S	=	3.87	(J/K)	V	=	0.57	(cc)	Cp	=	2.14	(J/K)
	diopside	clinoenstatit	hedenbergite	alumino-buffo	buffonite	essenite	jadeite
	47.32	11.21	22.03	12.74	-3.27	7.73	2.24
clinopyroxene	mass	=	0	(gm)	density	=	3.51	(gm/cc)	(analysis	in	mole	%)
	cpx	Na0.02Ca0.95Fe''0.18Mg0.43Fe'''0.06Ti0.38Al0.76Si1.22O6
	G	=	-1.88	(J)	H	=	-1.6	(J)	S	=	0	(J/K)	V	=	0	(cc)	Cp	=	0	(J/K)
	diopside	clinoenstatit	hedenbergite	alumino-buffo	buffonite	essenite	jadeite
	-0.72	2.85	17.75	71.82	4.22	2.01	2.07
clinopyroxene	mass	=	1.29	(gm)	density	=	3.51	(gm/cc)	(analysis	in	mole	%)
	cpx	Na0.02Ca0.95Fe''0.18Mg0.43Fe'''0.06Ti0.38Al0.76Si1.22O6
	G	=	-19444	(J)	H	=	-16484.8	(J)	S	=	2.57	(J/K)	V	=	0.37	(cc)	Cp	=	1.42	(J/K)
	diopside	clinoenstatit	hedenbergite	alumino-buffo	buffonite	essenite	jadeite
	-0.65	2.85	17.57	71.99	4.19	2.01	2.05
feldspar	mass	=	55.44	(gm)	density	=	2.66	(gm/cc)	(analysis	in	mole	%)
	K0.01Na0.35Ca0.63Al1.63Si2.37O8
	G	=	-922069	(J)	H	=	-783007	(J)	S	=	120.59	(J/K)	V	=	20.83	(cc)	Cp	=	66.46	(J/K)
	albite	anorthite	sanidine
	35.43	63.42	1.15
water	mass	=	0.5	(gm)	density	=	0.2	(gm/cc)
	H2O
	G	=	-11641.1	(J)	H	=	-5996.21	(J)	S	=	4.9	(J/K)	V	=	2.45	(cc)	Cp	=	1.66	(J/K)
Total	solids	mass	=	100.02	(gm)	density	=	2.76	(gm/cc)
	G	=	-1.57241e+06	(J)	H	=	-1.32124e+06	(J)	S	=	217.81	(J/K)	V	=	36.28	(cc)	Cp	=	120	(J/K)
Viscosity	of	the	System	cannot	be	computed.
System	mass	=	100.02	(gm)	density	=	2.76	(gm/cc)
	G	=	-1.57241e+06	(J)	H	=	-1.32124e+06	(J)	S	=	217.81	(J/K)	V	=	36.28	(cc)	Cp	=	120	(J/K)
Oxygen	delta	moles	=	-0.00304268	delta	grams	=	-0.0973621
	G	=	786.7	(J)	H	=	-85.45	(J)	S	=	-0.76	(J/K)	V	=	-291.72	(cc)	Cp	=	-0.11	(J/K)
**********----------**********
Title:	Dummy	Title
T	=	870	(C)	P	=	1	(kbars)	log(10)	f	O2	=	-13	delta	HM	=	-5.61	NNO	=	-0.55	QFM	=	0	COH	=	1.75	IW	=	4.01
Constraint	Flags:	fO2	path	=	QFM
olivine	mass	=	3.5	(gm)	density	=	3.61	(gm/cc)	(analysis	in	mole	%)
	(Ca0.00Mg0.58Fe''0.36Mn0.05Co0.00Ni0.00)2SiO4
	G	=	-45044.9	(J)	H	=	-36771.5	(J)	S	=	7.24	(J/K)	V	=	0.97	(cc)	Cp	=	3.87	(J/K)
	tephroite	fayalite	co-olivine	ni-olivine	monticellite	forsterite
	5.37	36.21	0	0	0.45	57.96
orthopyroxene	mass	=	37.34	(gm)	density	=	3.38	(gm/cc)	(analysis	in	mole	%)
	opx	Na0.00Ca0.05Fe''0.59Mg1.31Fe'''0.01Ti0.00Al0.09Si1.95O6
	G	=	-543471	(J)	H	=	-454206	(J)	S	=	78.09	(J/K)	V	=	11.06	(cc)	Cp	=	44.33	(J/K)
	diopside	clinoenstatit	hedenbergite	alumino-buffo	buffonite	essenite	jadeite
	-58.93	94.74	58.89	3.84	-3.45	4.78	0.13
clinopyroxene	mass	=	1.95	(gm)	density	=	3.31	(gm/cc)	(analysis	in	mole	%)
	cpx	Na0.02Ca0.87Fe''0.22Mg0.75Fe'''0.04Ti0.05Al0.22Si1.83O6
	G	=	-29798.6	(J)	H	=	-25253.2	(J)	S	=	3.98	(J/K)	V	=	0.59	(cc)	Cp	=	2.21	(J/K)
	diopside	clinoenstatit	hedenbergite	alumino-buffo	buffonite	essenite	jadeite
	48.48	10.85	21.66	12.46	-3.42	7.71	2.26
clinopyroxene	mass	=	0	(gm)	density	=	3.51	(gm/cc)	(analysis	in	mole	%)
	cpx	Na0.03Ca0.93Fe''0.27Mg0.38Fe'''0.00Ti0.37Al0.73Si1.28O6
	G	=	-47.1	(J)	H	=	-39.98	(J)	S	=	0.01	(J/K)	V	=	0	(cc)	Cp	=	0	(J/K)
	diopside	clinoenstatit	hedenbergite	alumino-buffo	buffonite	essenite	jadeite
	-6.37	4.01	27.36	71.79	1.91	-1.78	3.09
clinopyroxene	mass	=	1.29	(gm)	density	=	3.51	(gm/cc)	(analysis	in	mole	%)
	cpx	Na0.02Ca0.95Fe''0.17Mg0.43Fe'''0.06Ti0.38Al0.77Si1.21O6
	G	=	-19462.7	(J)	H	=	-16540.4	(J)	S	=	2.56	(J/K)	V	=	0.37	(cc)	Cp	=	1.42	(J/K)
	diopside	clinoenstatit	hedenbergite	alumino-buffo	buffonite	essenite	jadeite
	-1	2.68	17.41	72.93	4.05	1.91	2.03
feldspar	mass	=	55.44	(gm)	density	=	2.66	(gm/cc)	(analysis	in	mole	%)
	K0.01Na0.35Ca0.63Al1.63Si2.37O8
	G	=	-920806	(J)	H	=	-783620	(J)	S	=	120.01	(J/K)	V	=	20.82	(cc)	Cp	=	66.37	(J/K)
	albite	anorthite	sanidine
	35.43	63.42	1.15
water	mass	=	0.5	(gm)	density	=	0.21	(gm/cc)
	H2O
	G	=	-11592.3	(J)	H	=	-6012.84	(J)	S	=	4.88	(J/K)	V	=	2.42	(cc)	Cp	=	1.67	(J/K)
Total	solids	mass	=	100.02	(gm)	density	=	2.76	(gm/cc)
	G	=	-1.57022e+06	(J)	H	=	-1.32244e+06	(J)	S	=	216.75	(J/K)	V	=	36.23	(cc)	Cp	=	119.87	(J/K)
Viscosity	of	the	System	cannot	be	computed.
System	mass	=	100.02	(gm)	density	=	2.76	(gm/cc)
	G	=	-1.57022e+06	(J)	H	=	-1.32244e+06	(J)	S	=	216.75	(J/K)	V	=	36.23	(cc)	Cp	=	119.87	(J/K)
Oxygen	delta	moles	=	-0.0030684	delta	grams	=	-0.0981853
	G	=	785.73	(J)	H	=	-85.09	(J)	S	=	-0.76	(J/K)	V	=	-291.64	(cc)	Cp	=	-0.11	(J/K)
**********----------**********
Title:	Dummy	Title
T	=	860	(C)	P	=	1	(kbars)	log(10)	f	O2	=	-13.17	delta	HM	=	-5.6	NNO	=	-0.53	QFM	=	0.02	COH	=	1.75	IW	=	4.04
Constraint	Flags:
olivine	mass	=	3.51	(gm)	density	=	3.61	(gm/cc)	(analysis	in	mole	%)
	(Ca0.00Mg0.58Fe''0.36Mn0.05Co0.00Ni0.00)2SiO4
	G	=	-45036.3	(J)	H	=	-36863	(J)	S	=	7.21	(J/K)	V	=	0.97	(cc)	Cp	=	3.87	(J/K)
	tephroite	fayalite	co-olivine	ni-olivine	monticellite	forsterite
	5.36	36.2	0	0	0.45	57.98
orthopyroxene	mass	=	37.33	(gm)	density	=	3.38	(gm/cc)	(analysis	in	mole	%)
	opx	Na0.00Ca0.05Fe''0.59Mg1.31Fe'''0.01Ti0.00Al0.09Si1.95O6
	G	=	-542598	(J)	H	=	-454571	(J)	S	=	77.68	(J/K)	V	=	11.05	(cc)	Cp	=	44.27	(J/K)
	diopside	clinoenstatit	hedenbergite	alumino-buffo	buffonite	essenite	jadeite
	-58.94	94.74	58.91	3.85	-3.45	4.77	0.13
clinopyroxene	mass	=	1.95	(gm)	density	=	3.31	(gm/cc)	(analysis	in	mole	%)
	cpx	Na0.02Ca0.87Fe''0.22Mg0.75Fe'''0.04Ti0.05Al0.22Si1.83O6
	G	=	-29759.2	(J)	H	=	-25275.6	(J)	S	=	3.96	(J/K)	V	=	0.59	(cc)	Cp	=	2.21	(J/K)
	diopside	clinoenstatit	hedenbergite	alumino-buffo	buffonite	essenite	jadeite
	48.48	10.85	21.66	12.47	-3.42	7.71	2.26
clinopyroxene	mass	=	0	(gm)	density	=	3.51	(gm/cc)	(analysis	in	mole	%)
	cpx	Na0.03Ca0.94Fe''0.24Mg0.40Fe'''0.00Ti0.39Al0.77Si1.24O6
	G	=	-54.78	(J)	H	=	-46.68	(J)	S	=	0.01	(J/K)	V	=	0	(cc)	Cp	=	0	(J/K)
	diopside	clinoenstatit	hedenbergite	alumino-buffo	buffonite	essenite	jadeite
	-5.5	3.46	23.61	75.75	1.56	-1.56	2.68
clinopyroxene	mass	=	1.29	(gm)	density	=	3.51	(gm/cc)	(analysis	in	mole	%)
	cpx	Na0.02Ca0.95Fe''0.17Mg0.43Fe'''0.06Ti0.38Al0.77Si1.21O6
	G	=	-19437.2	(J)	H	=	-16554.6	(J)	S	=	2.54	(J/K)	V	=	0.37	(cc)	Cp	=	1.42	(J/K)
	diopside	clinoenstatit	hedenbergite	alumino-buffo	buffonite	essenite	jadeite
	-1	2.68	17.41	72.93	4.05	1.91	2.03
feldspar	mass	=	55.44	(gm)	density	=	2.66	(gm/cc)	(analysis	in	mole	%)
	K0.01Na0.35Ca0.63Al1.63Si2.37O8
	G	=	-919627	(J)	H	=	-784300	(J)	S	=	119.43	(J/K)	V	=	20.82	(cc)	Cp	=	66.3	(J/K)
	albite	anorthite	sanidine
	35.43	63.42	1.15
water	mass	=	0.5	(gm)	density	=	0.21	(gm/cc)
	H2O
	G	=	-11543.5	(J)	H	=	-6029.59	(J)	S	=	4.87	(J/K)	V	=	2.38	(cc)	Cp	=	1.68	(J/K)
Total	solids	mass	=	100.02	(gm)	density	=	2.76	(gm/cc)
	G	=	-1.56806e+06	(J)	H	=	-1.32364e+06	(J)	S	=	215.7	(J/K)	V	=	36.19	(cc)	Cp	=	119.75	(J/K)
Viscosity	of	the	System	cannot	be	computed.
System	mass	=	100.02	(gm)	density	=	2.76	(gm/cc)
	G	=	-1.56806e+06	(J)	H	=	-1.32364e+06	(J)	S	=	215.7	(J/K)	V	=	36.19	(cc)	Cp	=	119.75	(J/K)
**********----------**********
Title:	Dummy	Title
T	=	850	(C)	P	=	1	(kbars)	log(10)	f	O2	=	-13.3	delta	HM	=	-5.55	NNO	=	-0.46	QFM	=	0.07	COH	=	1.79	IW	=	4.12
Constraint	Flags:
olivine	mass	=	3.49	(gm)	density	=	3.61	(gm/cc)	(analysis	in	mole	%)
	(Ca0.00Mg0.58Fe''0.36Mn0.05Co0.00Ni0.00)2SiO4
	G	=	-44776.6	(J)	H	=	-36749.8	(J)	S	=	7.15	(J/K)	V	=	0.97	(cc)	Cp	=	3.85	(J/K)
	tephroite	fayalite	co-olivine	ni-olivine	monticellite	forsterite
	5.39	36.14	0	0	0.41	58.07
orthopyroxene	mass	=	37.25	(gm)	density	=	3.38	(gm/cc)	(analysis	in	mole	%)
	opx	Na0.00Ca0.05Fe''0.59Mg1.31Fe'''0.01Ti0.00Al0.09Si1.95O6
	G	=	-540442	(J)	H	=	-453838	(J)	S	=	77.11	(J/K)	V	=	11.02	(cc)	Cp	=	44.11	(J/K)
	diopside	clinoenstatit	hedenbergite	alumino-buffo	buffonite	essenite	jadeite
	-59.35	95.01	59.06	3.84	-3.49	4.8	0.12
clinopyroxene	mass	=	2.07	(gm)	density	=	3.31	(gm/cc)	(analysis	in	mole	%)
	cpx	Na0.02Ca0.87Fe''0.21Mg0.75Fe'''0.04Ti0.04Al0.22Si1.84O6
	G	=	-31643.7	(J)	H	=	-26942.8	(J)	S	=	4.19	(J/K)	V	=	0.63	(cc)	Cp	=	2.35	(J/K)
	diopside	clinoenstatit	hedenbergite	alumino-buffo	buffonite	essenite	jadeite
	50	10.29	21.09	12.08	-3.57	7.81	2.3
clinopyroxene	mass	=	1.3	(gm)	density	=	3.51	(gm/cc)	(analysis	in	mole	%)
	cpx	Na0.02Ca0.96Fe''0.17Mg0.42Fe'''0.06Ti0.39Al0.78Si1.20O6
	G	=	-19526.2	(J)	H	=	-16669.9	(J)	S	=	2.54	(J/K)	V	=	0.37	(cc)	Cp	=	1.42	(J/K)
	diopside	clinoenstatit	hedenbergite	alumino-buffo	buffonite	essenite	jadeite
	-1.47	2.45	17.18	73.98	3.96	1.88	2.01
feldspar	mass	=	55.42	(gm)	density	=	2.66	(gm/cc)	(analysis	in	mole	%)
	K0.01Na0.35Ca0.63Al1.63Si2.37O8
	G	=	-918022	(J)	H	=	-784607	(J)	S	=	118.79	(J/K)	V	=	20.81	(cc)	Cp	=	66.19	(J/K)
	albite	anorthite	sanidine
	35.44	63.41	1.15
water	mass	=	0.5	(gm)	density	=	0.21	(gm/cc)
	H2O
	G	=	-11494.9	(J)	H	=	-6046.48	(J)	S	=	4.85	(J/K)	V	=	2.35	(cc)	Cp	=	1.7	(J/K)
Total	solids	mass	=	100.02	(gm)	density	=	2.77	(gm/cc)
	G	=	-1.5659e+06	(J)	H	=	-1.32485e+06	(J)	S	=	214.62	(J/K)	V	=	36.14	(cc)	Cp	=	119.62	(J/K)
Viscosity	of	the	System	cannot	be	computed.
System	mass	=	100.02	(gm)	density	=	2.77	(gm/cc)
	G	=	-1.5659e+06	(J)	H	=	-1.32485e+06	(J)	S	=	214.62	(J/K)	V	=	36.14	(cc)	Cp	=	119.62	(J/K)
**********----------**********
Title:	Dummy	Title
T	=	840	(C)	P	=	1	(kbars)	log(10)	f	O2	=	-13.45	delta	HM	=	-5.5	NNO	=	-0.41	QFM	=	0.12	COH	=	1.82	IW	=	4.19
Constraint	Flags:
olivine	mass	=	3.48	(gm)	density	=	3.61	(gm/cc)	(analysis	in	mole	%)
	(Ca0.00Mg0.59Fe''0.36Mn0.05Co0.00Ni0.00)2SiO4
	G	=	-44592.9	(J)	H	=	-36697.5	(J)	S	=	7.09	(J/K)	V	=	0.96	(cc)	Cp	=	3.83	(J/K)
	tephroite	fayalite	co-olivine	ni-olivine	monticellite	forsterite
	5.4	36.09	0	0	0.39	58.13
orthopyroxene	mass	=	37.2	(gm)	density	=	3.38	(gm/cc)	(analysis	in	mole	%)
	opx	Na0.00Ca0.05Fe''0.59Mg1.31Fe'''0.01Ti0.00Al0.09Si1.95O6
	G	=	-538957	(J)	H	=	-453668	(J)	S	=	76.62	(J/K)	V	=	11	(cc)	Cp	=	44.01	(J/K)
	diopside	clinoenstatit	hedenbergite	alumino-buffo	buffonite	essenite	jadeite
	-59.58	95.15	59.15	3.84	-3.51	4.81	0.12
clinopyroxene	mass	=	2.14	(gm)	density	=	3.31	(gm/cc)	(analysis	in	mole	%)
	cpx	Na0.02Ca0.88Fe''0.21Mg0.75Fe'''0.04Ti0.04Al0.22Si1.84O6
	G	=	-32644	(J)	H	=	-27859.4	(J)	S	=	4.3	(J/K)	V	=	0.65	(cc)	Cp	=	2.42	(J/K)
	diopside	clinoenstatit	hedenbergite	alumino-buffo	buffonite	essenite	jadeite
	50.78	10	20.78	11.88	-3.64	7.87	2.33
clinopyroxene	mass	=	1.3	(gm)	density	=	3.52	(gm/cc)	(analysis	in	mole	%)
	cpx	Na0.02Ca0.96Fe''0.17Mg0.42Fe'''0.06Ti0.39Al0.78Si1.20O6
	G	=	-19537.3	(J)	H	=	-16717	(J)	S	=	2.53	(J/K)	V	=	0.37	(cc)	Cp	=	1.42	(J/K)
	diopside	clinoenstatit	hedenbergite	alumino-buffo	buffonite	essenite	jadeite
	-1.71	2.34	17.07	74.49	3.93	1.88	2
feldspar	mass	=	55.4	(gm)	density	=	2.66	(gm/cc)	(analysis	in	mole	%)
	K0.01Na0.35Ca0.63Al1.63Si2.37O8
	G	=	-916586	(J)	H	=	-785053	(J)	S	=	118.16	(J/K)	V	=	20.8	(cc)	Cp	=	66.1	(J/K)
	albite	anorthite	sanidine
	35.45	63.4	1.15
water	mass	=	0.5	(gm)	density	=	0.22	(gm/cc)
	H2O
	G	=	-11446.5	(J)	H	=	-6063.51	(J)	S	=	4.84	(J/K)	V	=	2.31	(cc)	Cp	=	1.71	(J/K)
Total	solids	mass	=	100.02	(gm)	density	=	2.77	(gm/cc)
	G	=	-1.56376e+06	(J)	H	=	-1.32606e+06	(J)	S	=	213.54	(J/K)	V	=	36.09	(cc)	Cp	=	119.5	(J/K)
Viscosity	of	the	System	cannot	be	computed.
System	mass	=	100.02	(gm)	density	=	2.77	(gm/cc)
	G	=	-1.56376e+06	(J)	H	=	-1.32606e+06	(J)	S	=	213.54	(J/K)	V	=	36.09	(cc)	Cp	=	119.5	(J/K)
**********----------**********
Title:	Dummy	Title
T	=	830	(C)	P	=	1	(kbars)	log(10)	f	O2	=	-13.6	delta	HM	=	-5.46	NNO	=	-0.36	QFM	=	0.17	COH	=	1.85	IW	=	4.26
Constraint	Flags:
olivine	mass	=	3.47	(gm)	density	=	3.61	(gm/cc)	(analysis	in	mole	%)
	(Ca0.00Mg0.59Fe''0.36Mn0.05Co0.00Ni0.00)2SiO4
	G	=	-44406.3	(J)	H	=	-36642	(J)	S	=	7.04	(J/K)	V	=	0.96	(cc)	Cp	=	3.81	(J/K)
	tephroite	fayalite	co-olivine	ni-olivine	monticellite	forsterite
	5.42	36.04	0	0	0.36	58.19
orthopyroxene	mass	=	37.16	(gm)	density	=	3.38	(gm/cc)	(analysis	in	mole	%)
	opx	Na0.00Ca0.05Fe''0.59Mg1.31Fe'''0.01Ti0.00Al0.09Si1.95O6
	G	=	-537500	(J)	H	=	-453515	(J)	S	=	76.13	(J/K)	V	=	10.99	(cc)	Cp	=	43.91	(J/K)
	diopside	clinoenstatit	hedenbergite	alumino-buffo	buffonite	essenite	jadeite
	-59.81	95.3	59.24	3.85	-3.53	4.83	0.12
clinopyroxene	mass	=	2.2	(gm)	density	=	3.31	(gm/cc)	(analysis	in	mole	%)
	cpx	Na0.02Ca0.88Fe''0.20Mg0.75Fe'''0.04Ti0.04Al0.22Si1.84O6
	G	=	-33629.7	(J)	H	=	-28767.3	(J)	S	=	4.41	(J/K)	V	=	0.67	(cc)	Cp	=	2.5	(J/K)
	diopside	clinoenstatit	hedenbergite	alumino-buffo	buffonite	essenite	jadeite
	51.56	9.71	20.47	11.68	-3.71	7.93	2.36
clinopyroxene	mass	=	1.3	(gm)	density	=	3.52	(gm/cc)	(analysis	in	mole	%)
	cpx	Na0.02Ca0.96Fe''0.17Mg0.42Fe'''0.06Ti0.39Al0.79Si1.19O6
	G	=	-19551.6	(J)	H	=	-16766.8	(J)	S	=	2.52	(J/K)	V	=	0.37	(cc)	Cp	=	1.42	(J/K)
	diopside	clinoenstatit	hedenbergite	alumino-buffo	buffonite	essenite	jadeite
	-1.94	2.23	16.95	75	3.89	1.89	1.99
feldspar	mass	=	55.39	(gm)	density	=	2.66	(gm/cc)	(analysis	in	mole	%)
	K0.01Na0.35Ca0.63Al1.63Si2.37O8
	G	=	-915148	(J)	H	=	-785490	(J)	S	=	117.53	(J/K)	V	=	20.79	(cc)	Cp	=	66.01	(J/K)
	albite	anorthite	sanidine
	35.46	63.39	1.15
water	mass	=	0.5	(gm)	density	=	0.22	(gm/cc)
	H2O
	G	=	-11398.2	(J)	H	=	-6080.7	(J)	S	=	4.82	(J/K)	V	=	2.27	(cc)	Cp	=	1.73	(J/K)
Total	solids	mass	=	100.02	(gm)	density	=	2.78	(gm/cc)
	G	=	-1.56163e+06	(J)	H	=	-1.32726e+06	(J)	S	=	212.46	(J/K)	V	=	36.04	(cc)	Cp	=	119.38	(J/K)
Viscosity	of	the	System	cannot	be	computed.
System	mass	=	100.02	(gm)	density	=	2.78	(gm/cc)
	G	=	-1.56163e+06	(J)	H	=	-1.32726e+06	(J)	S	=	212.46	(J/K)	V	=	36.04	(cc)	Cp	=	119.38	(J/K)
**********----------**********
Title:	Dummy	Title
T	=	820	(C)	P	=	1	(kbars)	log(10)	f	O2	=	-13.75	delta	HM	=	-5.41	NNO	=	-0.3	QFM	=	0.22	COH	=	1.88	IW	=	4.33
Constraint	Flags:
olivine	mass	=	3.34	(gm)	density	=	3.62	(gm/cc)	(analysis	in	mole	%)
	(Ca0.00Mg0.58Fe''0.36Mn0.06Co0.00Ni0.00)2SiO4
	G	=	-42527.1	(J)	H	=	-35172.2	(J)	S	=	6.73	(J/K)	V	=	0.92	(cc)	Cp	=	3.66	(J/K)
	tephroite	fayalite	co-olivine	ni-olivine	monticellite	forsterite
	5.64	36.13	0	0	0.35	57.88
orthopyroxene	mass	=	37.22	(gm)	density	=	3.38	(gm/cc)	(analysis	in	mole	%)
	opx	Na0.00Ca0.04Fe''0.59Mg1.31Fe'''0.01Ti0.00Al0.09Si1.95O6
	G	=	-537306	(J)	H	=	-454400	(J)	S	=	75.84	(J/K)	V	=	11	(cc)	Cp	=	43.91	(J/K)
	diopside	clinoenstatit	hedenbergite	alumino-buffo	buffonite	essenite	jadeite
	-60.17	95.43	59.48	3.84	-3.54	4.83	0.12
clinopyroxene	mass	=	2.26	(gm)	density	=	3.31	(gm/cc)	(analysis	in	mole	%)
	cpx	Na0.02Ca0.88Fe''0.20Mg0.75Fe'''0.04Ti0.04Al0.22Si1.84O6
	G	=	-34432.9	(J)	H	=	-29521.9	(J)	S	=	4.49	(J/K)	V	=	0.68	(cc)	Cp	=	2.56	(J/K)
	diopside	clinoenstatit	hedenbergite	alumino-buffo	buffonite	essenite	jadeite
	52.29	9.43	20.21	11.47	-3.76	7.97	2.39
clinopyroxene	mass	=	1.31	(gm)	density	=	3.52	(gm/cc)	(analysis	in	mole	%)
	cpx	Na0.02Ca0.96Fe''0.17Mg0.42Fe'''0.06Ti0.40Al0.79Si1.19O6
	G	=	-19587	(J)	H	=	-16834.4	(J)	S	=	2.52	(J/K)	V	=	0.37	(cc)	Cp	=	1.43	(J/K)
	diopside	clinoenstatit	hedenbergite	alumino-buffo	buffonite	essenite	jadeite
	-2.2	2.12	16.87	75.47	3.87	1.88	1.98
biotite	mass	=	0.11	(gm)	density	=	2.72	(gm/cc)	(analysis	in	mole	%)
	K(Fe''0.01Mg0.99)3AlSi3O10(OH)2
	G	=	-1802.22	(J)	H	=	-1532.23	(J)	S	=	0.25	(J/K)	V	=	0.04	(cc)	Cp	=	0.14	(J/K)
	annite	phlogopite
	0.79	99.21
feldspar	mass	=	55.3	(gm)	density	=	2.67	(gm/cc)	(analysis	in	mole	%)
	K0.01Na0.36Ca0.63Al1.63Si2.37O8
	G	=	-912618	(J)	H	=	-784998	(J)	S	=	116.74	(J/K)	V	=	20.75	(cc)	Cp	=	65.84	(J/K)
	albite	anorthite	sanidine
	35.51	63.47	1.02
water	mass	=	0.5	(gm)	density	=	0.22	(gm/cc)
	H2O
	G	=	-11242.1	(J)	H	=	-6040.05	(J)	S	=	4.76	(J/K)	V	=	2.22	(cc)	Cp	=	1.73	(J/K)
Total	solids	mass	=	100.02	(gm)	density	=	2.78	(gm/cc)
	G	=	-1.55951e+06	(J)	H	=	-1.3285e+06	(J)	S	=	211.33	(J/K)	V	=	35.98	(cc)	Cp	=	119.26	(J/K)
Viscosity	of	the	System	cannot	be	computed.
System	mass	=	100.02	(gm)	density	=	2.78	(gm/cc)
	G	=	-1.55951e+06	(J)	H	=	-1.3285e+06	(J)	S	=	211.33	(J/K)	V	=	35.98	(cc)	Cp	=	119.26	(J/K)
**********----------**********
Title:	Dummy	Title
T	=	810	(C)	P	=	1	(kbars)	log(10)	f	O2	=	-13.92	delta	HM	=	-5.38	NNO	=	-0.26	QFM	=	0.26	COH	=	1.9	IW	=	4.39
Constraint	Flags:
olivine	mass	=	3.21	(gm)	density	=	3.62	(gm/cc)	(analysis	in	mole	%)
	(Ca0.00Mg0.58Fe''0.36Mn0.06Co0.00Ni0.00)2SiO4
	G	=	-40701.4	(J)	H	=	-33739.3	(J)	S	=	6.43	(J/K)	V	=	0.89	(cc)	Cp	=	3.5	(J/K)
	tephroite	fayalite	co-olivine	ni-olivine	monticellite	forsterite
	5.88	36.22	0	0	0.33	57.57
orthopyroxene	mass	=	37.27	(gm)	density	=	3.39	(gm/cc)	(analysis	in	mole	%)
	opx	Na0.00Ca0.04Fe''0.60Mg1.31Fe'''0.01Ti0.00Al0.09Si1.95O6
	G	=	-537043	(J)	H	=	-455232	(J)	S	=	75.53	(J/K)	V	=	11	(cc)	Cp	=	43.91	(J/K)
	diopside	clinoenstatit	hedenbergite	alumino-buffo	buffonite	essenite	jadeite
	-60.5	95.57	59.71	3.83	-3.55	4.82	0.12
clinopyroxene	mass	=	2.31	(gm)	density	=	3.31	(gm/cc)	(analysis	in	mole	%)
	cpx	Na0.02Ca0.88Fe''0.20Mg0.75Fe'''0.04Ti0.04Al0.22Si1.85O6
	G	=	-35176.3	(J)	H	=	-30229	(J)	S	=	4.57	(J/K)	V	=	0.7	(cc)	Cp	=	2.61	(J/K)
	diopside	clinoenstatit	hedenbergite	alumino-buffo	buffonite	essenite	jadeite
	53.08	9.17	19.94	11.26	-3.82	7.97	2.41
clinopyroxene	mass	=	1.31	(gm)	density	=	3.52	(gm/cc)	(analysis	in	mole	%)
	cpx	Na0.02Ca0.96Fe''0.17Mg0.41Fe'''0.06Ti0.40Al0.80Si1.18O6
	G	=	-19575.5	(J)	H	=	-16862.2	(J)	S	=	2.5	(J/K)	V	=	0.37	(cc)	Cp	=	1.43	(J/K)
	diopside	clinoenstatit	hedenbergite	alumino-buffo	buffonite	essenite	jadeite
	-2.47	2.01	16.79	76.04	3.82	1.84	1.98
biotite	mass	=	0.22	(gm)	density	=	2.72	(gm/cc)	(analysis	in	mole	%)
	K(Fe''0.01Mg0.99)3AlSi3O10(OH)2
	G	=	-3540.16	(J)	H	=	-3016.74	(J)	S	=	0.48	(J/K)	V	=	0.08	(cc)	Cp	=	0.28	(J/K)
	annite	phlogopite
	0.76	99.24
feldspar	mass	=	55.22	(gm)	density	=	2.67	(gm/cc)	(analysis	in	mole	%)
	K0.01Na0.36Ca0.64Al1.64Si2.36O8
	G	=	-910237	(J)	H	=	-784624	(J)	S	=	115.97	(J/K)	V	=	20.71	(cc)	Cp	=	65.69	(J/K)
	albite	anorthite	sanidine
	35.55	63.55	0.9
spinel	mass	=	0.01	(gm)	density	=	4.84	(gm/cc)	(analysis	in	mole	%)
	Fe''1.08Mg0.14Fe'''1.38Al0.17Cr0.00Ti0.23O4
	G	=	-43.12	(J)	H	=	-31.22	(J)	S	=	0.01	(J/K)	V	=	0	(cc)	Cp	=	0.01	(J/K)
	chromite	hercynite	magnetite	spinel	ulvospinel
	0	-5.72	68.78	14.26	22.68
water	mass	=	0.49	(gm)	density	=	0.23	(gm/cc)
	H2O
	G	=	-11090.7	(J)	H	=	-6001.17	(J)	S	=	4.7	(J/K)	V	=	2.16	(cc)	Cp	=	1.73	(J/K)
Total	solids	mass	=	100.02	(gm)	density	=	2.79	(gm/cc)
	G	=	-1.55741e+06	(J)	H	=	-1.32974e+06	(J)	S	=	210.19	(J/K)	V	=	35.91	(cc)	Cp	=	119.15	(J/K)
Viscosity	of	the	System	cannot	be	computed.
System	mass	=	100.02	(gm)	density	=	2.79	(gm/cc)

## Sheet: GPa 0.5
**********----------**********
T	=	1500	(C)	P	=	5	(kbars)	log(10)	f	O2	=	-5.18	delta	HM	=	-5.22	NNO	=	-0.48	QFM	=	0	COH	=	2.27	IW	=	3.48
Constraint	Flags:	fO2	path	=	QFM
Liquid	mass	=	100.12	(gm)	density	=	2.64	(gm/cc)	viscosity	=	1.25	(log	10	poise)	(analysis	in	wt	%)
	G	=	-1.72108e+06	(J)	H	=	-1.19034e+06	(J)	S	=	299.32	(J/K)	V	=	37.95	(cc)	Cp	=	153.29	(J/K)
	SiO2	TiO2	Al2O3	Fe2O3	Cr2O3	FeO	MnO	MgO	NiO	CoO	CaO	Na2O	K2O	P2O5	H2O	CO2	SO3	Cl2O-1	F2O-1
	51.29	0.23	18	1.17	0	7.61	0.16	10.25	0	0	8.44	2.25	0.11	0	0.5	0	0	0	0
Total	solids	mass	=	0	(gm)	density	=	0	(gm/cc)
	G	=	0	(J)	H	=	0	(J)	S	=	0	(J/K)	V	=	0	(cc)	Cp	=	0	(J/K)
Viscosity	of	the	System:	1.25	(log	10	poise)
System	mass	=	100.12	(gm)	density	=	2.64	(gm/cc)
	G	=	-1.72108e+06	(J)	H	=	-1.19034e+06	(J)	S	=	299.32	(J/K)	V	=	37.95	(cc)	Cp	=	153.29	(J/K)
Oxygen	delta	moles	=	1.23165e-16	delta	grams	=	3.94114e-15
	G	=	0	(J)	H	=	0	(J)	S	=	0	(J/K)	V	=	0	(cc)	Cp	=	0	(J/K)
**********----------**********
Title:	Dummy	Title
T	=	1490	(C)	P	=	5	(kbars)	log(10)	f	O2	=	-5.26	delta	HM	=	-5.22	NNO	=	-0.48	QFM	=	0	COH	=	2.26	IW	=	3.49
Constraint	Flags:	fO2	path	=	QFM
Liquid	mass	=	100.12	(gm)	density	=	2.64	(gm/cc)	viscosity	=	1.28	(log	10	poise)	(analysis	in	wt	%)
	G	=	-1.71809e+06	(J)	H	=	-1.19187e+06	(J)	S	=	298.46	(J/K)	V	=	37.92	(cc)	Cp	=	153.29	(J/K)
	SiO2	TiO2	Al2O3	Fe2O3	Cr2O3	FeO	MnO	MgO	NiO	CoO	CaO	Na2O	K2O	P2O5	H2O	CO2	SO3	Cl2O-1	F2O-1
	51.29	0.23	18	1.17	0	7.61	0.16	10.25	0	0	8.44	2.25	0.11	0	0.5	0	0	0	0
Total	solids	mass	=	0	(gm)	density	=	0	(gm/cc)
	G	=	0	(J)	H	=	0	(J)	S	=	0	(J/K)	V	=	0	(cc)	Cp	=	0	(J/K)
Viscosity	of	the	System:	1.28	(log	10	poise)
System	mass	=	100.12	(gm)	density	=	2.64	(gm/cc)
	G	=	-1.71809e+06	(J)	H	=	-1.19187e+06	(J)	S	=	298.46	(J/K)	V	=	37.92	(cc)	Cp	=	153.29	(J/K)
Oxygen	delta	moles	=	1.83034e-06	delta	grams	=	5.85687e-05
	G	=	-0.76	(J)	H	=	0.09	(J)	S	=	0	(J/K)	V	=	0.27	(cc)	Cp	=	0	(J/K)
**********----------**********
Title:	Dummy	Title
T	=	1480	(C)	P	=	5	(kbars)	log(10)	f	O2	=	-5.34	delta	HM	=	-5.22	NNO	=	-0.48	QFM	=	0	COH	=	2.26	IW	=	3.5
Constraint	Flags:	fO2	path	=	QFM
Liquid	mass	=	100.12	(gm)	density	=	2.64	(gm/cc)	viscosity	=	1.31	(log	10	poise)	(analysis	in	wt	%)
	G	=	-1.71511e+06	(J)	H	=	-1.19341e+06	(J)	S	=	297.58	(J/K)	V	=	37.89	(cc)	Cp	=	153.28	(J/K)
	SiO2	TiO2	Al2O3	Fe2O3	Cr2O3	FeO	MnO	MgO	NiO	CoO	CaO	Na2O	K2O	P2O5	H2O	CO2	SO3	Cl2O-1	F2O-1
	51.29	0.23	18	1.17	0	7.61	0.16	10.25	0	0	8.44	2.25	0.11	0	0.5	0	0	0	0
Total	solids	mass	=	0	(gm)	density	=	0	(gm/cc)
	G	=	0	(J)	H	=	0	(J)	S	=	0	(J/K)	V	=	0	(cc)	Cp	=	0	(J/K)
Viscosity	of	the	System:	1.31	(log	10	poise)
System	mass	=	100.12	(gm)	density	=	2.64	(gm/cc)
	G	=	-1.71511e+06	(J)	H	=	-1.19341e+06	(J)	S	=	297.58	(J/K)	V	=	37.89	(cc)	Cp	=	153.28	(J/K)
Oxygen	delta	moles	=	4.03289e-06	delta	grams	=	0.000129048
	G	=	-1.66	(J)	H	=	0.2	(J)	S	=	0	(J/K)	V	=	0.59	(cc)	Cp	=	0	(J/K)
**********----------**********
Title:	Dummy	Title
T	=	1470	(C)	P	=	5	(kbars)	log(10)	f	O2	=	-5.42	delta	HM	=	-5.22	NNO	=	-0.47	QFM	=	0	COH	=	2.25	IW	=	3.51
Constraint	Flags:	fO2	path	=	QFM
Liquid	mass	=	100.12	(gm)	density	=	2.64	(gm/cc)	viscosity	=	1.35	(log	10	poise)	(analysis	in	wt	%)
	G	=	-1.71214e+06	(J)	H	=	-1.19494e+06	(J)	S	=	296.71	(J/K)	V	=	37.86	(cc)	Cp	=	153.28	(J/K)
	SiO2	TiO2	Al2O3	Fe2O3	Cr2O3	FeO	MnO	MgO	NiO	CoO	CaO	Na2O	K2O	P2O5	H2O	CO2	SO3	Cl2O-1	F2O-1
	51.29	0.23	18	1.17	0	7.61	0.16	10.25	0	0	8.44	2.25	0.11	0	0.5	0	0	0	0
Total	solids	mass	=	0	(gm)	density	=	0	(gm/cc)
	G	=	0	(J)	H	=	0	(J)	S	=	0	(J/K)	V	=	0	(cc)	Cp	=	0	(J/K)
Viscosity	of	the	System:	1.35	(log	10	poise)
System	mass	=	100.12	(gm)	density	=	2.64	(gm/cc)
	G	=	-1.71214e+06	(J)	H	=	-1.19494e+06	(J)	S	=	296.71	(J/K)	V	=	37.86	(cc)	Cp	=	153.28	(J/K)
Oxygen	delta	moles	=	6.61663e-06	delta	grams	=	0.000211724
	G	=	-2.71	(J)	H	=	0.33	(J)	S	=	0	(J/K)	V	=	0.96	(cc)	Cp	=	0	(J/K)
**********----------**********
Title:	Dummy	Title
T	=	1460	(C)	P	=	5	(kbars)	log(10)	f	O2	=	-5.5	delta	HM	=	-5.22	NNO	=	-0.47	QFM	=	0	COH	=	2.24	IW	=	3.52
Constraint	Flags:	fO2	path	=	QFM
Liquid	mass	=	100.12	(gm)	density	=	2.65	(gm/cc)	viscosity	=	1.38	(log	10	poise)	(analysis	in	wt	%)
	G	=	-1.70918e+06	(J)	H	=	-1.19647e+06	(J)	S	=	295.83	(J/K)	V	=	37.83	(cc)	Cp	=	153.28	(J/K)
	SiO2	TiO2	Al2O3	Fe2O3	Cr2O3	FeO	MnO	MgO	NiO	CoO	CaO	Na2O	K2O	P2O5	H2O	CO2	SO3	Cl2O-1	F2O-1
	51.29	0.23	18	1.17	0	7.61	0.16	10.25	0	0	8.44	2.25	0.11	0	0.5	0	0	0	0
Total	solids	mass	=	0	(gm)	density	=	0	(gm/cc)
	G	=	0	(J)	H	=	0	(J)	S	=	0	(J/K)	V	=	0	(cc)	Cp	=	0	(J/K)
Viscosity	of	the	System:	1.38	(log	10	poise)
System	mass	=	100.12	(gm)	density	=	2.65	(gm/cc)
	G	=	-1.70918e+06	(J)	H	=	-1.19647e+06	(J)	S	=	295.83	(J/K)	V	=	37.83	(cc)	Cp	=	153.28	(J/K)
Oxygen	delta	moles	=	9.59089e-06	delta	grams	=	0.000306897
	G	=	-3.91	(J)	H	=	0.47	(J)	S	=	0	(J/K)	V	=	1.38	(cc)	Cp	=	0	(J/K)
**********----------**********
Title:	Dummy	Title
T	=	1450	(C)	P	=	5	(kbars)	log(10)	f	O2	=	-5.58	delta	HM	=	-5.22	NNO	=	-0.47	QFM	=	0	COH	=	2.23	IW	=	3.53
Constraint	Flags:	fO2	path	=	QFM
Liquid	mass	=	100.12	(gm)	density	=	2.65	(gm/cc)	viscosity	=	1.41	(log	10	poise)	(analysis	in	wt	%)
	G	=	-1.70623e+06	(J)	H	=	-1.19801e+06	(J)	S	=	294.94	(J/K)	V	=	37.8	(cc)	Cp	=	153.27	(J/K)
	SiO2	TiO2	Al2O3	Fe2O3	Cr2O3	FeO	MnO	MgO	NiO	CoO	CaO	Na2O	K2O	P2O5	H2O	CO2	SO3	Cl2O-1	F2O-1
	51.29	0.23	18	1.17	0	7.6	0.16	10.25	0	0	8.44	2.25	0.11	0	0.5	0	0	0	0
Total	solids	mass	=	0	(gm)	density	=	0	(gm/cc)
	G	=	0	(J)	H	=	0	(J)	S	=	0	(J/K)	V	=	0	(cc)	Cp	=	0	(J/K)
Viscosity	of	the	System:	1.41	(log	10	poise)
System	mass	=	100.12	(gm)	density	=	2.65	(gm/cc)
	G	=	-1.70623e+06	(J)	H	=	-1.19801e+06	(J)	S	=	294.94	(J/K)	V	=	37.8	(cc)	Cp	=	153.27	(J/K)
Oxygen	delta	moles	=	1.29653e-05	delta	grams	=	0.000414875
	G	=	-5.25	(J)	H	=	0.63	(J)	S	=	0	(J/K)	V	=	1.86	(cc)	Cp	=	0	(J/K)
**********----------**********
Title:	Dummy	Title
T	=	1440	(C)	P	=	5	(kbars)	log(10)	f	O2	=	-5.66	delta	HM	=	-5.22	NNO	=	-0.46	QFM	=	0	COH	=	2.22	IW	=	3.54
Constraint	Flags:	fO2	path	=	QFM
Liquid	mass	=	100.12	(gm)	density	=	2.65	(gm/cc)	viscosity	=	1.44	(log	10	poise)	(analysis	in	wt	%)
	G	=	-1.70329e+06	(J)	H	=	-1.19954e+06	(J)	S	=	294.05	(J/K)	V	=	37.77	(cc)	Cp	=	153.27	(J/K)
	SiO2	TiO2	Al2O3	Fe2O3	Cr2O3	FeO	MnO	MgO	NiO	CoO	CaO	Na2O	K2O	P2O5	H2O	CO2	SO3	Cl2O-1	F2O-1
	51.29	0.23	18	1.17	0	7.6	0.16	10.25	0	0	8.44	2.25	0.11	0	0.5	0	0	0	0
Total	solids	mass	=	0	(gm)	density	=	0	(gm/cc)
	G	=	0	(J)	H	=	0	(J)	S	=	0	(J/K)	V	=	0	(cc)	Cp	=	0	(J/K)
Viscosity	of	the	System:	1.44	(log	10	poise)
System	mass	=	100.12	(gm)	density	=	2.65	(gm/cc)
	G	=	-1.70329e+06	(J)	H	=	-1.19954e+06	(J)	S	=	294.05	(J/K)	V	=	37.77	(cc)	Cp	=	153.27	(J/K)
Oxygen	delta	moles	=	1.675e-05	delta	grams	=	0.000535981
	G	=	-6.73	(J)	H	=	0.81	(J)	S	=	0	(J/K)	V	=	2.39	(cc)	Cp	=	0	(J/K)
**********----------**********
Title:	Dummy	Title
T	=	1430	(C)	P	=	5	(kbars)	log(10)	f	O2	=	-5.74	delta	HM	=	-5.22	NNO	=	-0.46	QFM	=	0	COH	=	2.22	IW	=	3.55
Constraint	Flags:	fO2	path	=	QFM
Liquid	mass	=	100.12	(gm)	density	=	2.65	(gm/cc)	viscosity	=	1.48	(log	10	poise)	(analysis	in	wt	%)
	G	=	-1.70035e+06	(J)	H	=	-1.20108e+06	(J)	S	=	293.15	(J/K)	V	=	37.74	(cc)	Cp	=	153.27	(J/K)
	SiO2	TiO2	Al2O3	Fe2O3	Cr2O3	FeO	MnO	MgO	NiO	CoO	CaO	Na2O	K2O	P2O5	H2O	CO2	SO3	Cl2O-1	F2O-1
	51.29	0.23	18	1.18	0	7.6	0.16	10.25	0	0	8.44	2.25	0.11	0	0.5	0	0	0	0
Total	solids	mass	=	0	(gm)	density	=	0	(gm/cc)
	G	=	0	(J)	H	=	0	(J)	S	=	0	(J/K)	V	=	0	(cc)	Cp	=	0	(J/K)
Viscosity	of	the	System:	1.48	(log	10	poise)
System	mass	=	100.12	(gm)	density	=	2.65	(gm/cc)
	G	=	-1.70035e+06	(J)	H	=	-1.20108e+06	(J)	S	=	293.15	(J/K)	V	=	37.74	(cc)	Cp	=	153.27	(J/K)
Oxygen	delta	moles	=	2.09554e-05	delta	grams	=	0.000670549
	G	=	-8.37	(J)	H	=	1.01	(J)	S	=	0.01	(J/K)	V	=	2.97	(cc)	Cp	=	0	(J/K)
**********----------**********
Title:	Dummy	Title
T	=	1420	(C)	P	=	5	(kbars)	log(10)	f	O2	=	-5.82	delta	HM	=	-5.22	NNO	=	-0.46	QFM	=	0	COH	=	2.21	IW	=	3.56
Constraint	Flags:	fO2	path	=	QFM
Liquid	mass	=	100.12	(gm)	density	=	2.65	(gm/cc)	viscosity	=	1.51	(log	10	poise)	(analysis	in	wt	%)
	G	=	-1.69743e+06	(J)	H	=	-1.20261e+06	(J)	S	=	292.25	(J/K)	V	=	37.71	(cc)	Cp	=	153.26	(J/K)
	SiO2	TiO2	Al2O3	Fe2O3	Cr2O3	FeO	MnO	MgO	NiO	CoO	CaO	Na2O	K2O	P2O5	H2O	CO2	SO3	Cl2O-1	F2O-1
	51.29	0.23	18	1.18	0	7.6	0.16	10.25	0	0	8.44	2.25	0.11	0	0.5	0	0	0	0
Total	solids	mass	=	0	(gm)	density	=	0	(gm/cc)
	G	=	0	(J)	H	=	0	(J)	S	=	0	(J/K)	V	=	0	(cc)	Cp	=	0	(J/K)
Viscosity	of	the	System:	1.51	(log	10	poise)
System	mass	=	100.12	(gm)	density	=	2.65	(gm/cc)
	G	=	-1.69743e+06	(J)	H	=	-1.20261e+06	(J)	S	=	292.25	(J/K)	V	=	37.71	(cc)	Cp	=	153.26	(J/K)
Oxygen	delta	moles	=	2.55923e-05	delta	grams	=	0.000818924
	G	=	-10.15	(J)	H	=	1.22	(J)	S	=	0.01	(J/K)	V	=	3.6	(cc)	Cp	=	0	(J/K)
**********----------**********
Title:	Dummy	Title
T	=	1410	(C)	P	=	5	(kbars)	log(10)	f	O2	=	-5.9	delta	HM	=	-5.22	NNO	=	-0.45	QFM	=	0	COH	=	2.2	IW	=	3.57
Constraint	Flags:	fO2	path	=	QFM
Liquid	mass	=	100.12	(gm)	density	=	2.66	(gm/cc)	viscosity	=	1.54	(log	10	poise)	(analysis	in	wt	%)
	G	=	-1.69452e+06	(J)	H	=	-1204146	(J)	S	=	291.34	(J/K)	V	=	37.69	(cc)	Cp	=	153.26	(J/K)
	SiO2	TiO2	Al2O3	Fe2O3	Cr2O3	FeO	MnO	MgO	NiO	CoO	CaO	Na2O	K2O	P2O5	H2O	CO2	SO3	Cl2O-1	F2O-1
	51.29	0.23	18	1.18	0	7.6	0.16	10.25	0	0	8.44	2.25	0.11	0	0.5	0	0	0	0
Total	solids	mass	=	0	(gm)	density	=	0	(gm/cc)
	G	=	0	(J)	H	=	0	(J)	S	=	0	(J/K)	V	=	0	(cc)	Cp	=	0	(J/K)
Viscosity	of	the	System:	1.54	(log	10	poise)
System	mass	=	100.12	(gm)	density	=	2.66	(gm/cc)
	G	=	-1.69452e+06	(J)	H	=	-1204146	(J)	S	=	291.34	(J/K)	V	=	37.69	(cc)	Cp	=	153.26	(J/K)
Oxygen	delta	moles	=	3.0672e-05	delta	grams	=	0.000981468
	G	=	-12.09	(J)	H	=	1.45	(J)	S	=	0.01	(J/K)	V	=	4.29	(cc)	Cp	=	0	(J/K)
**********----------**********
Title:	Dummy	Title
T	=	1400	(C)	P	=	5	(kbars)	log(10)	f	O2	=	-5.99	delta	HM	=	-5.22	NNO	=	-0.45	QFM	=	0	COH	=	2.19	IW	=	3.58
Constraint	Flags:	fO2	path	=	QFM
Liquid	mass	=	100.12	(gm)	density	=	2.66	(gm/cc)	viscosity	=	1.58	(log	10	poise)	(analysis	in	wt	%)
	G	=	-1.69161e+06	(J)	H	=	-1.20568e+06	(J)	S	=	290.43	(J/K)	V	=	37.66	(cc)	Cp	=	153.26	(J/K)
	SiO2	TiO2	Al2O3	Fe2O3	Cr2O3	FeO	MnO	MgO	NiO	CoO	CaO	Na2O	K2O	P2O5	H2O	CO2	SO3	Cl2O-1	F2O-1
	51.29	0.23	18	1.18	0	7.6	0.16	10.25	0	0	8.44	2.25	0.11	0	0.5	0	0	0	0
Total	solids	mass	=	0	(gm)	density	=	0	(gm/cc)
	G	=	0	(J)	H	=	0	(J)	S	=	0	(J/K)	V	=	0	(cc)	Cp	=	0	(J/K)
Viscosity	of	the	System:	1.58	(log	10	poise)
System	mass	=	100.12	(gm)	density	=	2.66	(gm/cc)
	G	=	-1.69161e+06	(J)	H	=	-1.20568e+06	(J)	S	=	290.43	(J/K)	V	=	37.66	(cc)	Cp	=	153.26	(J/K)
Oxygen	delta	moles	=	3.62062e-05	delta	grams	=	0.00115856
	G	=	-14.18	(J)	H	=	1.7	(J)	S	=	0.01	(J/K)	V	=	5.04	(cc)	Cp	=	0	(J/K)
**********----------**********
Title:	Dummy	Title
T	=	1390	(C)	P	=	5	(kbars)	log(10)	f	O2	=	-6.08	delta	HM	=	-5.22	NNO	=	-0.45	QFM	=	0	COH	=	2.18	IW	=	3.59
Constraint	Flags:	fO2	path	=	QFM
Liquid	mass	=	100.12	(gm)	density	=	2.66	(gm/cc)	viscosity	=	1.61	(log	10	poise)	(analysis	in	wt	%)
	G	=	-1.68871e+06	(J)	H	=	-1.20722e+06	(J)	S	=	289.51	(J/K)	V	=	37.63	(cc)	Cp	=	153.26	(J/K)
	SiO2	TiO2	Al2O3	Fe2O3	Cr2O3	FeO	MnO	MgO	NiO	CoO	CaO	Na2O	K2O	P2O5	H2O	CO2	SO3	Cl2O-1	F2O-1
	51.29	0.23	18	1.18	0	7.6	0.16	10.25	0	0	8.44	2.25	0.11	0	0.5	0	0	0	0
Total	solids	mass	=	0	(gm)	density	=	0	(gm/cc)
	G	=	0	(J)	H	=	0	(J)	S	=	0	(J/K)	V	=	0	(cc)	Cp	=	0	(J/K)
Viscosity	of	the	System:	1.61	(log	10	poise)
System	mass	=	100.12	(gm)	density	=	2.66	(gm/cc)
	G	=	-1.68871e+06	(J)	H	=	-1.20722e+06	(J)	S	=	289.51	(J/K)	V	=	37.63	(cc)	Cp	=	153.26	(J/K)
Oxygen	delta	moles	=	4.22071e-05	delta	grams	=	0.00135058
	G	=	-16.41	(J)	H	=	1.97	(J)	S	=	0.01	(J/K)	V	=	5.84	(cc)	Cp	=	0	(J/K)
**********----------**********
Title:	Dummy	Title
T	=	1380	(C)	P	=	5	(kbars)	log(10)	f	O2	=	-6.16	delta	HM	=	-5.22	NNO	=	-0.44	QFM	=	0	COH	=	2.17	IW	=	3.6
Constraint	Flags:	fO2	path	=	QFM
Liquid	mass	=	100.12	(gm)	density	=	2.66	(gm/cc)	viscosity	=	1.65	(log	10	poise)	(analysis	in	wt	%)
	G	=	-1.68583e+06	(J)	H	=	-1.20875e+06	(J)	S	=	288.59	(J/K)	V	=	37.6	(cc)	Cp	=	153.25	(J/K)
	SiO2	TiO2	Al2O3	Fe2O3	Cr2O3	FeO	MnO	MgO	NiO	CoO	CaO	Na2O	K2O	P2O5	H2O	CO2	SO3	Cl2O-1	F2O-1
	51.29	0.23	18	1.18	0	7.59	0.16	10.25	0	0	8.44	2.25	0.11	0	0.5	0	0	0	0
Total	solids	mass	=	0	(gm)	density	=	0	(gm/cc)
	G	=	0	(J)	H	=	0	(J)	S	=	0	(J/K)	V	=	0	(cc)	Cp	=	0	(J/K)
Viscosity	of	the	System:	1.65	(log	10	poise)
System	mass	=	100.12	(gm)	density	=	2.66	(gm/cc)
	G	=	-1.68583e+06	(J)	H	=	-1.20875e+06	(J)	S	=	288.59	(J/K)	V	=	37.6	(cc)	Cp	=	153.25	(J/K)
Oxygen	delta	moles	=	4.86872e-05	delta	grams	=	0.00155793
	G	=	-18.81	(J)	H	=	2.25	(J)	S	=	0.01	(J/K)	V	=	6.69	(cc)	Cp	=	0	(J/K)
**********----------**********
Title:	Dummy	Title
T	=	1370	(C)	P	=	5	(kbars)	log(10)	f	O2	=	-6.25	delta	HM	=	-5.22	NNO	=	-0.44	QFM	=	0	COH	=	2.16	IW	=	3.61
Constraint	Flags:	fO2	path	=	QFM
Liquid	mass	=	100.12	(gm)	density	=	2.66	(gm/cc)	viscosity	=	1.69	(log	10	poise)	(analysis	in	wt	%)
	G	=	-1.68295e+06	(J)	H	=	-1.21029e+06	(J)	S	=	287.66	(J/K)	V	=	37.57	(cc)	Cp	=	153.25	(J/K)
	SiO2	TiO2	Al2O3	Fe2O3	Cr2O3	FeO	MnO	MgO	NiO	CoO	CaO	Na2O	K2O	P2O5	H2O	CO2	SO3	Cl2O-1	F2O-1
	51.29	0.23	18	1.19	0	7.59	0.16	10.25	0	0	8.44	2.25	0.11	0	0.5	0	0	0	0
Total	solids	mass	=	0	(gm)	density	=	0	(gm/cc)
	G	=	0	(J)	H	=	0	(J)	S	=	0	(J/K)	V	=	0	(cc)	Cp	=	0	(J/K)
Viscosity	of	the	System:	1.69	(log	10	poise)
System	mass	=	100.12	(gm)	density	=	2.66	(gm/cc)
	G	=	-1.68295e+06	(J)	H	=	-1.21029e+06	(J)	S	=	287.66	(J/K)	V	=	37.57	(cc)	Cp	=	153.25	(J/K)
Oxygen	delta	moles	=	5.56599e-05	delta	grams	=	0.00178105
	G	=	-21.35	(J)	H	=	2.55	(J)	S	=	0.01	(J/K)	V	=	7.6	(cc)	Cp	=	0	(J/K)
**********----------**********
Title:	Dummy	Title
T	=	1360	(C)	P	=	5	(kbars)	log(10)	f	O2	=	-6.34	delta	HM	=	-5.22	NNO	=	-0.43	QFM	=	0	COH	=	2.15	IW	=	3.62
Constraint	Flags:	fO2	path	=	QFM
Liquid	mass	=	100.12	(gm)	density	=	2.67	(gm/cc)	viscosity	=	1.72	(log	10	poise)	(analysis	in	wt	%)
	G	=	-1.68008e+06	(J)	H	=	-1.21182e+06	(J)	S	=	286.72	(J/K)	V	=	37.54	(cc)	Cp	=	153.25	(J/K)
	SiO2	TiO2	Al2O3	Fe2O3	Cr2O3	FeO	MnO	MgO	NiO	CoO	CaO	Na2O	K2O	P2O5	H2O	CO2	SO3	Cl2O-1	F2O-1
	51.29	0.23	18	1.19	0	7.59	0.16	10.25	0	0	8.44	2.25	0.11	0	0.5	0	0	0	0
Total	solids	mass	=	0	(gm)	density	=	0	(gm/cc)
	G	=	0	(J)	H	=	0	(J)	S	=	0	(J/K)	V	=	0	(cc)	Cp	=	0	(J/K)
Viscosity	of	the	System:	1.72	(log	10	poise)
System	mass	=	100.12	(gm)	density	=	2.67	(gm/cc)
	G	=	-1.68008e+06	(J)	H	=	-1.21182e+06	(J)	S	=	286.72	(J/K)	V	=	37.54	(cc)	Cp	=	153.25	(J/K)
Oxygen	delta	moles	=	6.31388e-05	delta	grams	=	0.00202037
	G	=	-24.06	(J)	H	=	2.87	(J)	S	=	0.02	(J/K)	V	=	8.57	(cc)	Cp	=	0	(J/K)
**********----------**********
Title:	Dummy	Title
T	=	1350	(C)	P	=	5	(kbars)	log(10)	f	O2	=	-6.43	delta	HM	=	-5.22	NNO	=	-0.43	QFM	=	0	COH	=	2.14	IW	=	3.63
Constraint	Flags:	fO2	path	=	QFM
Liquid	mass	=	100.12	(gm)	density	=	2.67	(gm/cc)	viscosity	=	1.76	(log	10	poise)	(analysis	in	wt	%)
	G	=	-1.67722e+06	(J)	H	=	-1.21336e+06	(J)	S	=	285.78	(J/K)	V	=	37.51	(cc)	Cp	=	153.25	(J/K)
	SiO2	TiO2	Al2O3	Fe2O3	Cr2O3	FeO	MnO	MgO	NiO	CoO	CaO	Na2O	K2O	P2O5	H2O	CO2	SO3	Cl2O-1	F2O-1
	51.29	0.23	18	1.19	0	7.59	0.16	10.25	0	0	8.44	2.25	0.11	0	0.5	0	0	0	0
Total	solids	mass	=	0	(gm)	density	=	0	(gm/cc)
	G	=	0	(J)	H	=	0	(J)	S	=	0	(J/K)	V	=	0	(cc)	Cp	=	0	(J/K)
Viscosity	of	the	System:	1.76	(log	10	poise)
System	mass	=	100.12	(gm)	density	=	2.67	(gm/cc)
	G	=	-1.67722e+06	(J)	H	=	-1.21336e+06	(J)	S	=	285.78	(J/K)	V	=	37.51	(cc)	Cp	=	153.25	(J/K)
Oxygen	delta	moles	=	7.11382e-05	delta	grams	=	0.00227634
	G	=	-26.92	(J)	H	=	3.21	(J)	S	=	0.02	(J/K)	V	=	9.6	(cc)	Cp	=	0	(J/K)
**********----------**********
Title:	Dummy	Title
T	=	1340	(C)	P	=	5	(kbars)	log(10)	f	O2	=	-6.52	delta	HM	=	-5.22	NNO	=	-0.43	QFM	=	0	COH	=	2.13	IW	=	3.64
Constraint	Flags:	fO2	path	=	QFM
Liquid	mass	=	100.12	(gm)	density	=	2.67	(gm/cc)	viscosity	=	1.8	(log	10	poise)	(analysis	in	wt	%)
	G	=	-1.67438e+06	(J)	H	=	-1.2149e+06	(J)	S	=	284.83	(J/K)	V	=	37.48	(cc)	Cp	=	153.24	(J/K)
	SiO2	TiO2	Al2O3	Fe2O3	Cr2O3	FeO	MnO	MgO	NiO	CoO	CaO	Na2O	K2O	P2O5	H2O	CO2	SO3	Cl2O-1	F2O-1
	51.29	0.23	18	1.19	0	7.59	0.16	10.25	0	0	8.44	2.25	0.11	0	0.5	0	0	0	0
Total	solids	mass	=	0	(gm)	density	=	0	(gm/cc)
	G	=	0	(J)	H	=	0	(J)	S	=	0	(J/K)	V	=	0	(cc)	Cp	=	0	(J/K)
Viscosity	of	the	System:	1.8	(log	10	poise)
System	mass	=	100.12	(gm)	density	=	2.67	(gm/cc)
	G	=	-1.67438e+06	(J)	H	=	-1.2149e+06	(J)	S	=	284.83	(J/K)	V	=	37.48	(cc)	Cp	=	153.24	(J/K)
Oxygen	delta	moles	=	7.96728e-05	delta	grams	=	0.00254944
	G	=	-29.94	(J)	H	=	3.56	(J)	S	=	0.02	(J/K)	V	=	10.69	(cc)	Cp	=	0	(J/K)
**********----------**********
Title:	Dummy	Title
T	=	1330	(C)	P	=	5	(kbars)	log(10)	f	O2	=	-6.61	delta	HM	=	-5.22	NNO	=	-0.42	QFM	=	0	COH	=	2.12	IW	=	3.65
Constraint	Flags:	fO2	path	=	QFM
Liquid	mass	=	100.12	(gm)	density	=	2.67	(gm/cc)	viscosity	=	1.83	(log	10	poise)	(analysis	in	wt	%)
	G	=	-1.67154e+06	(J)	H	=	-1.21643e+06	(J)	S	=	283.88	(J/K)	V	=	37.45	(cc)	Cp	=	153.24	(J/K)
	SiO2	TiO2	Al2O3	Fe2O3	Cr2O3	FeO	MnO	MgO	NiO	CoO	CaO	Na2O	K2O	P2O5	H2O	CO2	SO3	Cl2O-1	F2O-1
	51.29	0.23	18	1.2	0	7.58	0.16	10.25	0	0	8.44	2.25	0.11	0	0.5	0	0	0	0
Total	solids	mass	=	0	(gm)	density	=	0	(gm/cc)
	G	=	0	(J)	H	=	0	(J)	S	=	0	(J/K)	V	=	0	(cc)	Cp	=	0	(J/K)
Viscosity	of	the	System:	1.83	(log	10	poise)
System	mass	=	100.12	(gm)	density	=	2.67	(gm/cc)
	G	=	-1.67154e+06	(J)	H	=	-1.21643e+06	(J)	S	=	283.88	(J/K)	V	=	37.45	(cc)	Cp	=	153.24	(J/K)
Oxygen	delta	moles	=	8.87583e-05	delta	grams	=	0.00284016
	G	=	-33.13	(J)	H	=	3.94	(J)	S	=	0.02	(J/K)	V	=	11.83	(cc)	Cp	=	0	(J/K)
**********----------**********
Title:	Dummy	Title
T	=	1320	(C)	P	=	5	(kbars)	log(10)	f	O2	=	-6.71	delta	HM	=	-5.22	NNO	=	-0.42	QFM	=	0	COH	=	2.11	IW	=	3.67
Constraint	Flags:	fO2	path	=	QFM
Liquid	mass	=	98.57	(gm)	density	=	2.67	(gm/cc)	viscosity	=	1.89	(log	10	poise)	(analysis	in	wt	%)
	G	=	-1.64263e+06	(J)	H	=	-1.19882e+06	(J)	S	=	278.58	(J/K)	V	=	36.87	(cc)	Cp	=	150.65	(J/K)
	SiO2	TiO2	Al2O3	Fe2O3	Cr2O3	FeO	MnO	MgO	NiO	CoO	CaO	Na2O	K2O	P2O5	H2O	CO2	SO3	Cl2O-1	F2O-1
	51.23	0.23	18.23	1.2	0	7.58	0.16	9.91	0	0	8.56	2.28	0.11	0	0.51	0	0	0	0
orthopyroxene	mass	=	1.55	(gm)	density	=	3.19	(gm/cc)	(analysis	in	mole	%)
	opx	Na0.00Ca0.04Fe''0.22Mg1.66Fe'''0.02Ti0.00Al0.14Si1.92O6
	G	=	-26074.1	(J)	H	=	-19785.1	(J)	S	=	3.95	(J/K)	V	=	0.49	(cc)	Cp	=	2.01	(J/K)
	diopside	clinoenstatit	hedenbergite	alumino-buffo	buffonite	essenite	jadeite
	-26.72	96.21	22.13	6.13	-5.98	8.1	0.14
Total	solids	mass	=	1.55	(gm)	density	=	3.19	(gm/cc)
	G	=	-26074.1	(J)	H	=	-19785.1	(J)	S	=	3.95	(J/K)	V	=	0.49	(cc)	Cp	=	2.01	(J/K)
Viscosity	of	the	System:	1.91	(log	10	poise)
System	mass	=	100.12	(gm)	density	=	2.68	(gm/cc)
	G	=	-1.66871e+06	(J)	H	=	-1.2186e+06	(J)	S	=	282.53	(J/K)	V	=	37.35	(cc)	Cp	=	152.66	(J/K)
Oxygen	delta	moles	=	9.20835e-05	delta	grams	=	0.00294656
	G	=	-34.13	(J)	H	=	4.05	(J)	S	=	0.02	(J/K)	V	=	12.2	(cc)	Cp	=	0	(J/K)
**********----------**********
Title:	Dummy	Title
T	=	1310	(C)	P	=	5	(kbars)	log(10)	f	O2	=	-6.8	delta	HM	=	-5.22	NNO	=	-0.41	QFM	=	0	COH	=	2.1	IW	=	3.68
Constraint	Flags:	fO2	path	=	QFM
Liquid	mass	=	96.8	(gm)	density	=	2.67	(gm/cc)	viscosity	=	1.95	(log	10	poise)	(analysis	in	wt	%)
	G	=	-1.61017e+06	(J)	H	=	-1.17848e+06	(J)	S	=	272.68	(J/K)	V	=	36.2	(cc)	Cp	=	147.7	(J/K)
	SiO2	TiO2	Al2O3	Fe2O3	Cr2O3	FeO	MnO	MgO	NiO	CoO	CaO	Na2O	K2O	P2O5	H2O	CO2	SO3	Cl2O-1	F2O-1
	51.16	0.24	18.49	1.21	0	7.57	0.17	9.51	0	0	8.69	2.32	0.11	0	0.52	0	0	0	0
orthopyroxene	mass	=	3.32	(gm)	density	=	3.19	(gm/cc)	(analysis	in	mole	%)
	opx	Na0.00Ca0.04Fe''0.23Mg1.65Fe'''0.02Ti0.00Al0.15Si1.92O6
	G	=	-55722.6	(J)	H	=	-42370.8	(J)	S	=	8.43	(J/K)	V	=	1.04	(cc)	Cp	=	4.3	(J/K)
	diopside	clinoenstatit	hedenbergite	alumino-buffo	buffonite	essenite	jadeite
	-27.45	95.99	22.84	6.31	-6.15	8.33	0.14
Total	solids	mass	=	3.32	(gm)	density	=	3.19	(gm/cc)
	G	=	-55722.6	(J)	H	=	-42370.8	(J)	S	=	8.43	(J/K)	V	=	1.04	(cc)	Cp	=	4.3	(J/K)
Viscosity	of	the	System:	2	(log	10	poise)
System	mass	=	100.12	(gm)	density	=	2.69	(gm/cc)
	G	=	-1.66589e+06	(J)	H	=	-1.22085e+06	(J)	S	=	281.11	(J/K)	V	=	37.24	(cc)	Cp	=	151.99	(J/K)
Oxygen	delta	moles	=	9.36168e-05	delta	grams	=	0.00299563
	G	=	-34.45	(J)	H	=	4.08	(J)	S	=	0.02	(J/K)	V	=	12.32	(cc)	Cp	=	0	(J/K)
**********----------**********
Title:	Dummy	Title
T	=	1300	(C)	P	=	5	(kbars)	log(10)	f	O2	=	-6.9	delta	HM	=	-5.22	NNO	=	-0.41	QFM	=	0	COH	=	2.09	IW	=	3.69
Constraint	Flags:	fO2	path	=	QFM
Liquid	mass	=	95.08	(gm)	density	=	2.67	(gm/cc)	viscosity	=	2.01	(log	10	poise)	(analysis	in	wt	%)
	G	=	-1.57892e+06	(J)	H	=	-1.15892e+06	(J)	S	=	266.98	(J/K)	V	=	35.56	(cc)	Cp	=	144.85	(J/K)
	SiO2	TiO2	Al2O3	Fe2O3	Cr2O3	FeO	MnO	MgO	NiO	CoO	CaO	Na2O	K2O	P2O5	H2O	CO2	SO3	Cl2O-1	F2O-1
	51.1	0.24	18.76	1.22	0	7.55	0.17	9.13	0	0	8.83	2.37	0.12	0	0.53	0	0	0	0
orthopyroxene	mass	=	5.04	(gm)	density	=	3.2	(gm/cc)	(analysis	in	mole	%)
	opx	Na0.00Ca0.04Fe''0.24Mg1.63Fe'''0.02Ti0.00Al0.15Si1.91O6
	G	=	-84164.3	(J)	H	=	-64130.7	(J)	S	=	12.73	(J/K)	V	=	1.57	(cc)	Cp	=	6.5	(J/K)
	diopside	clinoenstatit	hedenbergite	alumino-buffo	buffonite	essenite	jadeite
	-28.18	95.74	23.57	6.49	-6.33	8.56	0.15
Total	solids	mass	=	5.04	(gm)	density	=	3.2	(gm/cc)
	G	=	-84164.3	(J)	H	=	-64130.7	(J)	S	=	12.73	(J/K)	V	=	1.57	(cc)	Cp	=	6.5	(J/K)
Viscosity	of	the	System:	2.08	(log	10	poise)
System	mass	=	100.12	(gm)	density	=	2.7	(gm/cc)
	G	=	-1.66309e+06	(J)	H	=	-1.22305e+06	(J)	S	=	279.71	(J/K)	V	=	37.13	(cc)	Cp	=	151.35	(J/K)
Oxygen	delta	moles	=	9.41662e-05	delta	grams	=	0.00301321
	G	=	-34.41	(J)	H	=	4.07	(J)	S	=	0.02	(J/K)	V	=	12.32	(cc)	Cp	=	0	(J/K)
**********----------**********
Title:	Dummy	Title
T	=	1290	(C)	P	=	5	(kbars)	log(10)	f	O2	=	-6.99	delta	HM	=	-5.22	NNO	=	-0.41	QFM	=	0	COH	=	2.08	IW	=	3.7
Constraint	Flags:	fO2	path	=	QFM
Liquid	mass	=	93.43	(gm)	density	=	2.67	(gm/cc)	viscosity	=	2.07	(log	10	poise)	(analysis	in	wt	%)
	G	=	-1.5488e+06	(J)	H	=	-1.14009e+06	(J)	S	=	261.47	(J/K)	V	=	34.94	(cc)	Cp	=	142.11	(J/K)
	SiO2	TiO2	Al2O3	Fe2O3	Cr2O3	FeO	MnO	MgO	NiO	CoO	CaO	Na2O	K2O	P2O5	H2O	CO2	SO3	Cl2O-1	F2O-1
	51.05	0.24	19.02	1.22	0	7.53	0.17	8.75	0	0	8.96	2.41	0.12	0	0.54	0	0	0	0
orthopyroxene	mass	=	6.69	(gm)	density	=	3.2	(gm/cc)	(analysis	in	mole	%)
	opx	Na0.00Ca0.04Fe''0.24Mg1.62Fe'''0.02Ti0.00Al0.16Si1.91O6
	G	=	-111497	(J)	H	=	-85133.3	(J)	S	=	16.87	(J/K)	V	=	2.09	(cc)	Cp	=	8.62	(J/K)
	diopside	clinoenstatit	hedenbergite	alumino-buffo	buffonite	essenite	jadeite
	-28.91	95.48	24.32	6.67	-6.5	8.78	0.16
Total	solids	mass	=	6.69	(gm)	density	=	3.2	(gm/cc)
	G	=	-111497	(J)	H	=	-85133.3	(J)	S	=	16.87	(J/K)	V	=	2.09	(cc)	Cp	=	8.62	(J/K)
Viscosity	of	the	System:	2.17	(log	10	poise)
System	mass	=	100.12	(gm)	density	=	2.7	(gm/cc)
	G	=	-1.66029e+06	(J)	H	=	-1.22522e+06	(J)	S	=	278.33	(J/K)	V	=	37.03	(cc)	Cp	=	150.73	(J/K)
Oxygen	delta	moles	=	9.34469e-05	delta	grams	=	0.00299019
	G	=	-33.9	(J)	H	=	4.01	(J)	S	=	0.02	(J/K)	V	=	12.14	(cc)	Cp	=	0	(J/K)
**********----------**********
Title:	Dummy	Title
T	=	1280	(C)	P	=	5	(kbars)	log(10)	f	O2	=	-7.09	delta	HM	=	-5.22	NNO	=	-0.4	QFM	=	0	COH	=	2.07	IW	=	3.71
Constraint	Flags:	fO2	path	=	QFM
Liquid	mass	=	91.82	(gm)	density	=	2.67	(gm/cc)	viscosity	=	2.13	(log	10	poise)	(analysis	in	wt	%)
	G	=	-1.5197e+06	(J)	H	=	-1.12191e+06	(J)	S	=	256.12	(J/K)	V	=	34.34	(cc)	Cp	=	139.46	(J/K)
	SiO2	TiO2	Al2O3	Fe2O3	Cr2O3	FeO	MnO	MgO	NiO	CoO	CaO	Na2O	K2O	P2O5	H2O	CO2	SO3	Cl2O-1	F2O-1
	51	0.25	19.27	1.23	0	7.49	0.17	8.39	0	0	9.09	2.45	0.12	0	0.54	0	0	0	0
orthopyroxene	mass	=	8.3	(gm)	density	=	3.21	(gm/cc)	(analysis	in	mole	%)
	opx	Na0.00Ca0.05Fe''0.25Mg1.61Fe'''0.02Ti0.00Al0.16Si1.91O6
	G	=	-137812	(J)	H	=	-105443	(J)	S	=	20.84	(J/K)	V	=	2.59	(cc)	Cp	=	10.67	(J/K)
	diopside	clinoenstatit	hedenbergite	alumino-buffo	buffonite	essenite	jadeite
	-29.64	95.2	25.09	6.85	-6.68	9.01	0.17
Total	solids	mass	=	8.3	(gm)	density	=	3.21	(gm/cc)
	G	=	-137812	(J)	H	=	-105443	(J)	S	=	20.84	(J/K)	V	=	2.59	(cc)	Cp	=	10.67	(J/K)
Viscosity	of	the	System:	2.26	(log	10	poise)
System	mass	=	100.12	(gm)	density	=	2.71	(gm/cc)
	G	=	-1.65752e+06	(J)	H	=	-1.22736e+06	(J)	S	=	276.96	(J/K)	V	=	36.93	(cc)	Cp	=	150.13	(J/K)
Oxygen	delta	moles	=	9.11509e-05	delta	grams	=	0.00291672
	G	=	-32.84	(J)	H	=	3.88	(J)	S	=	0.02	(J/K)	V	=	11.77	(cc)	Cp	=	0	(J/K)
**********----------**********
Title:	Dummy	Title
T	=	1270	(C)	P	=	5	(kbars)	log(10)	f	O2	=	-7.19	delta	HM	=	-5.22	NNO	=	-0.4	QFM	=	0	COH	=	2.06	IW	=	3.73
Constraint	Flags:	fO2	path	=	QFM
Liquid	mass	=	90.25	(gm)	density	=	2.67	(gm/cc)	viscosity	=	2.19	(log	10	poise)	(analysis	in	wt	%)
	G	=	-1.49155e+06	(J)	H	=	-1.10434e+06	(J)	S	=	250.93	(J/K)	V	=	33.76	(cc)	Cp	=	136.89	(J/K)
	SiO2	TiO2	Al2O3	Fe2O3	Cr2O3	FeO	MnO	MgO	NiO	CoO	CaO	Na2O	K2O	P2O5	H2O	CO2	SO3	Cl2O-1	F2O-1
	50.95	0.25	19.53	1.23	0	7.45	0.18	8.03	0	0	9.22	2.49	0.12	0	0.55	0	0	0	0
orthopyroxene	mass	=	9.87	(gm)	density	=	3.22	(gm/cc)	(analysis	in	mole	%)
	opx	Na0.00Ca0.05Fe''0.26Mg1.60Fe'''0.02Ti0.00Al0.16Si1.91O6
	G	=	-163197	(J)	H	=	-125123	(J)	S	=	24.67	(J/K)	V	=	3.07	(cc)	Cp	=	12.65	(J/K)
	diopside	clinoenstatit	hedenbergite	alumino-buffo	buffonite	essenite	jadeite
	-30.36	94.89	25.89	7.03	-6.85	9.23	0.17
Total	solids	mass	=	9.87	(gm)	density	=	3.22	(gm/cc)
	G	=	-163197	(J)	H	=	-125123	(J)	S	=	24.67	(J/K)	V	=	3.07	(cc)	Cp	=	12.65	(J/K)
Viscosity	of	the	System:	2.35	(log	10	poise)
System	mass	=	100.12	(gm)	density	=	2.72	(gm/cc)
	G	=	-1.65475e+06	(J)	H	=	-1.22946e+06	(J)	S	=	275.6	(J/K)	V	=	36.83	(cc)	Cp	=	149.54	(J/K)
Oxygen	delta	moles	=	8.69458e-05	delta	grams	=	0.00278216
	G	=	-31.09	(J)	H	=	3.67	(J)	S	=	0.02	(J/K)	V	=	11.16	(cc)	Cp	=	0	(J/K)
**********----------**********
Title:	Dummy	Title
T	=	1260	(C)	P	=	5	(kbars)	log(10)	f	O2	=	-7.29	delta	HM	=	-5.22	NNO	=	-0.39	QFM	=	0	COH	=	2.05	IW	=	3.74
Constraint	Flags:	fO2	path	=	QFM
Liquid	mass	=	88.73	(gm)	density	=	2.67	(gm/cc)	viscosity	=	2.25	(log	10	poise)	(analysis	in	wt	%)
	G	=	-1.46426e+06	(J)	H	=	-1.0873e+06	(J)	S	=	245.87	(J/K)	V	=	33.19	(cc)	Cp	=	134.4	(J/K)
	SiO2	TiO2	Al2O3	Fe2O3	Cr2O3	FeO	MnO	MgO	NiO	CoO	CaO	Na2O	K2O	P2O5	H2O	CO2	SO3	Cl2O-1	F2O-1
	50.91	0.25	19.79	1.23	0	7.39	0.18	7.68	0	0	9.34	2.53	0.12	0	0.56	0	0	0	0
orthopyroxene	mass	=	11.39	(gm)	density	=	3.22	(gm/cc)	(analysis	in	mole	%)
	opx	Na0.00Ca0.05Fe''0.27Mg1.58Fe'''0.02Ti0.00Al0.17Si1.90O6
	G	=	-187734	(J)	H	=	-144231	(J)	S	=	28.38	(J/K)	V	=	3.54	(cc)	Cp	=	14.57	(J/K)
	diopside	clinoenstatit	hedenbergite	alumino-buffo	buffonite	essenite	jadeite
	-31.08	94.56	26.7	7.21	-7.03	9.45	0.18
Total	solids	mass	=	11.39	(gm)	density	=	3.22	(gm/cc)
	G	=	-187734	(J)	H	=	-144231	(J)	S	=	28.38	(J/K)	V	=	3.54	(cc)	Cp	=	14.57	(J/K)
Viscosity	of	the	System:	2.44	(log	10	poise)
System	mass	=	100.12	(gm)	density	=	2.73	(gm/cc)
	G	=	-1.652e+06	(J)	H	=	-1.23153e+06	(J)	S	=	274.25	(J/K)	V	=	36.73	(cc)	Cp	=	148.97	(J/K)
Oxygen	delta	moles	=	8.04744e-05	delta	grams	=	0.00257509
	G	=	-28.57	(J)	H	=	3.36	(J)	S	=	0.02	(J/K)	V	=	10.26	(cc)	Cp	=	0	(J/K)
**********----------**********
Title:	Dummy	Title
T	=	1250	(C)	P	=	5	(kbars)	log(10)	f	O2	=	-7.4	delta	HM	=	-5.22	NNO	=	-0.39	QFM	=	0	COH	=	2.04	IW	=	3.75
Constraint	Flags:	fO2	path	=	QFM
Liquid	mass	=	87.24	(gm)	density	=	2.67	(gm/cc)	viscosity	=	2.32	(log	10	poise)	(analysis	in	wt	%)
	G	=	-1.43775e+06	(J)	H	=	-1.07075e+06	(J)	S	=	240.95	(J/K)	V	=	32.64	(cc)	Cp	=	131.98	(J/K)
	SiO2	TiO2	Al2O3	Fe2O3	Cr2O3	FeO	MnO	MgO	NiO	CoO	CaO	Na2O	K2O	P2O5	H2O	CO2	SO3	Cl2O-1	F2O-1
	50.88	0.26	20.04	1.23	0	7.33	0.18	7.35	0	0	9.47	2.57	0.13	0	0.57	0	0	0	0
orthopyroxene	mass	=	12.88	(gm)	density	=	3.23	(gm/cc)	(analysis	in	mole	%)
	opx	Na0.00Ca0.06Fe''0.28Mg1.57Fe'''0.02Ti0.00Al0.17Si1.90O6
	G	=	-211505	(J)	H	=	-162825	(J)	S	=	31.96	(J/K)	V	=	3.99	(cc)	Cp	=	16.43	(J/K)
	diopside	clinoenstatit	hedenbergite	alumino-buffo	buffonite	essenite	jadeite
	-31.78	94.2	27.54	7.39	-7.2	9.66	0.19
Total	solids	mass	=	12.88	(gm)	density	=	3.23	(gm/cc)
	G	=	-211505	(J)	H	=	-162825	(J)	S	=	31.96	(J/K)	V	=	3.99	(cc)	Cp	=	16.43	(J/K)
Viscosity	of	the	System:	2.53	(log	10	poise)
System	mass	=	100.12	(gm)	density	=	2.73	(gm/cc)
	G	=	-1.64926e+06	(J)	H	=	-1.23358e+06	(J)	S	=	272.91	(J/K)	V	=	36.64	(cc)	Cp	=	148.41	(J/K)
Oxygen	delta	moles	=	7.13544e-05	delta	grams	=	0.00228325
	G	=	-25.15	(J)	H	=	2.96	(J)	S	=	0.02	(J/K)	V	=	9.04	(cc)	Cp	=	0	(J/K)
**********----------**********
Title:	Dummy	Title
T	=	1240	(C)	P	=	5	(kbars)	log(10)	f	O2	=	-7.5	delta	HM	=	-5.22	NNO	=	-0.38	QFM	=	0	COH	=	2.03	IW	=	3.76
Constraint	Flags:	fO2	path	=	QFM
Liquid	mass	=	85.78	(gm)	density	=	2.67	(gm/cc)	viscosity	=	2.38	(log	10	poise)	(analysis	in	wt	%)
	G	=	-1.41194e+06	(J)	H	=	-1.05464e+06	(J)	S	=	236.13	(J/K)	V	=	32.1	(cc)	Cp	=	129.62	(J/K)
	SiO2	TiO2	Al2O3	Fe2O3	Cr2O3	FeO	MnO	MgO	NiO	CoO	CaO	Na2O	K2O	P2O5	H2O	CO2	SO3	Cl2O-1	F2O-1
	50.85	0.26	20.3	1.23	0	7.25	0.19	7.02	0	0	9.59	2.62	0.13	0	0.58	0	0	0	0
orthopyroxene	mass	=	14.34	(gm)	density	=	3.23	(gm/cc)	(analysis	in	mole	%)
	opx	Na0.00Ca0.06Fe''0.28Mg1.55Fe'''0.02Ti0.00Al0.18Si1.90O6
	G	=	-234586	(J)	H	=	-180961	(J)	S	=	35.44	(J/K)	V	=	4.44	(cc)	Cp	=	18.25	(J/K)
	diopside	clinoenstatit	hedenbergite	alumino-buffo	buffonite	essenite	jadeite
	-32.47	93.81	28.39	7.57	-7.38	9.87	0.2
Total	solids	mass	=	14.34	(gm)	density	=	3.23	(gm/cc)
	G	=	-234586	(J)	H	=	-180961	(J)	S	=	35.44	(J/K)	V	=	4.44	(cc)	Cp	=	18.25	(J/K)
Viscosity	of	the	System:	2.62	(log	10	poise)
System	mass	=	100.12	(gm)	density	=	2.74	(gm/cc)
	G	=	-1.64653e+06	(J)	H	=	-1.2356e+06	(J)	S	=	271.57	(J/K)	V	=	36.54	(cc)	Cp	=	147.87	(J/K)
Oxygen	delta	moles	=	5.91795e-05	delta	grams	=	0.00189367
	G	=	-20.71	(J)	H	=	2.43	(J)	S	=	0.02	(J/K)	V	=	7.45	(cc)	Cp	=	0	(J/K)
**********----------**********
Title:	Dummy	Title
T	=	1230	(C)	P	=	5	(kbars)	log(10)	f	O2	=	-7.6	delta	HM	=	-5.22	NNO	=	-0.38	QFM	=	0	COH	=	2.02	IW	=	3.78
Constraint	Flags:	fO2	path	=	QFM
Liquid	mass	=	80.01	(gm)	density	=	2.67	(gm/cc)	viscosity	=	2.43	(log	10	poise)	(analysis	in	wt	%)
	G	=	-1.31313e+06	(J)	H	=	-982845	(J)	S	=	219.73	(J/K)	V	=	29.96	(cc)	Cp	=	120.63	(J/K)
	SiO2	TiO2	Al2O3	Fe2O3	Cr2O3	FeO	MnO	MgO	NiO	CoO	CaO	Na2O	K2O	P2O5	H2O	CO2	SO3	Cl2O-1	F2O-1
	50.88	0.28	20.31	1.26	0	7.39	0.2	6.65	0	0	9.56	2.71	0.14	0	0.62	0	0	0	0
orthopyroxene	mass	=	16.94	(gm)	density	=	3.24	(gm/cc)	(analysis	in	mole	%)
	opx	Na0.00Ca0.06Fe''0.30Mg1.53Fe'''0.03Ti0.00Al0.18Si1.90O6
	G	=	-275718	(J)	H	=	-213068	(J)	S	=	41.68	(J/K)	V	=	5.23	(cc)	Cp	=	21.49	(J/K)
	diopside	clinoenstatit	hedenbergite	alumino-buffo	buffonite	essenite	jadeite
	-33.46	93.41	29.74	7.57	-7.36	9.9	0.21
feldspar	mass	=	3.18	(gm)	density	=	2.69	(gm/cc)	(analysis	in	mole	%)
	K0.00Na0.21Ca0.79Al1.79Si2.21O8
	G	=	-54939.2	(J)	H	=	-43169.6	(J)	S	=	7.83	(J/K)	V	=	1.18	(cc)	Cp	=	3.92	(J/K)
	albite	anorthite	sanidine
	20.86	79.08	0.07
Total	solids	mass	=	20.11	(gm)	density	=	3.14	(gm/cc)
	G	=	-330657	(J)	H	=	-256238	(J)	S	=	49.51	(J/K)	V	=	6.41	(cc)	Cp	=	25.41	(J/K)
Viscosity	of	the	System:	2.81	(log	10	poise)
System	mass	=	100.12	(gm)	density	=	2.75	(gm/cc)
	G	=	-1.64379e+06	(J)	H	=	-1.23908e+06	(J)	S	=	269.24	(J/K)	V	=	36.37	(cc)	Cp	=	146.04	(J/K)
Oxygen	delta	moles	=	2.27029e-06	delta	grams	=	7.26465e-05
	G	=	-0.79	(J)	H	=	0.09	(J)	S	=	0	(J/K)	V	=	0.28	(cc)	Cp	=	0	(J/K)
**********----------**********
Title:	Dummy	Title
T	=	1220	(C)	P	=	5	(kbars)	log(10)	f	O2	=	-7.71	delta	HM	=	-5.22	NNO	=	-0.37	QFM	=	0	COH	=	2.01	IW	=	3.79
Constraint	Flags:	fO2	path	=	QFM
Liquid	mass	=	68.96	(gm)	density	=	2.67	(gm/cc)	viscosity	=	2.46	(log	10	poise)	(analysis	in	wt	%)
	G	=	-1.12583e+06	(J)	H	=	-843167	(J)	S	=	189.31	(J/K)	V	=	25.85	(cc)	Cp	=	103.6	(J/K)
	SiO2	TiO2	Al2O3	Fe2O3	Cr2O3	FeO	MnO	MgO	NiO	CoO	CaO	Na2O	K2O	P2O5	H2O	CO2	SO3	Cl2O-1	F2O-1
	50.98	0.32	19.93	1.35	0	7.86	0.23	6.24	0	0	9.33	2.88	0.16	0	0.73	0	0	0	0
orthopyroxene	mass	=	20.8	(gm)	density	=	3.25	(gm/cc)	(analysis	in	mole	%)
	opx	Na0.00Ca0.07Fe''0.32Mg1.51Fe'''0.03Ti0.00Al0.17Si1.90O6
	G	=	-336412	(J)	H	=	-260334	(J)	S	=	50.95	(J/K)	V	=	6.41	(cc)	Cp	=	26.29	(J/K)
	diopside	clinoenstatit	hedenbergite	alumino-buffo	buffonite	essenite	jadeite
	-34.95	93.04	31.81	7.29	-7.07	9.66	0.22
feldspar	mass	=	10.35	(gm)	density	=	2.68	(gm/cc)	(analysis	in	mole	%)
	K0.00Na0.22Ca0.78Al1.78Si2.22O8
	G	=	-178796	(J)	H	=	-140793	(J)	S	=	25.45	(J/K)	V	=	3.86	(cc)	Cp	=	12.76	(J/K)
	albite	anorthite	sanidine
	21.83	78.09	0.08
Total	solids	mass	=	31.15	(gm)	density	=	3.04	(gm/cc)
	G	=	-515208	(J)	H	=	-401127	(J)	S	=	76.4	(J/K)	V	=	10.26	(cc)	Cp	=	39.05	(J/K)
Viscosity	of	the	System:	3.19	(log	10	poise)
System	mass	=	100.11	(gm)	density	=	2.77	(gm/cc)
	G	=	-1.64104e+06	(J)	H	=	-1.24429e+06	(J)	S	=	265.71	(J/K)	V	=	36.11	(cc)	Cp	=	142.65	(J/K)
Oxygen	delta	moles	=	-0.000124374	delta	grams	=	-0.00397981
	G	=	42.87	(J)	H	=	-5.02	(J)	S	=	-0.03	(J/K)	V	=	-15.44	(cc)	Cp	=	0	(J/K)
**********----------**********
Title:	Dummy	Title
T	=	1210	(C)	P	=	5	(kbars)	log(10)	f	O2	=	-7.82	delta	HM	=	-5.22	NNO	=	-0.37	QFM	=	0	COH	=	2	IW	=	3.8
Constraint	Flags:	fO2	path	=	QFM
Liquid	mass	=	59.02	(gm)	density	=	2.66	(gm/cc)	viscosity	=	2.52	(log	10	poise)	(analysis	in	wt	%)
	G	=	-961687	(J)	H	=	-721213	(J)	S	=	162.14	(J/K)	V	=	22.21	(cc)	Cp	=	88.44	(J/K)
	SiO2	TiO2	Al2O3	Fe2O3	Cr2O3	FeO	MnO	MgO	NiO	CoO	CaO	Na2O	K2O	P2O5	H2O	CO2	SO3	Cl2O-1	F2O-1
	51.23	0.37	20	1.36	0	7.96	0.27	5.79	0	0	8.87	3.11	0.18	0	0.85	0	0	0	0
orthopyroxene	mass	=	15.75	(gm)	density	=	3.25	(gm/cc)	(analysis	in	mole	%)
	opx	Na0.00Ca0.07Fe''0.33Mg1.50Fe'''0.03Ti0.00Al0.17Si1.90O6
	G	=	-253485	(J)	H	=	-196500	(J)	S	=	38.42	(J/K)	V	=	4.84	(cc)	Cp	=	19.85	(J/K)
	diopside	clinoenstatit	hedenbergite	alumino-buffo	buffonite	essenite	jadeite
	-36.64	93.14	33.29	7.33	-7.07	9.72	0.23
clinopyroxene	mass	=	9.95	(gm)	density	=	3.26	(gm/cc)	(analysis	in	mole	%)
	cpx	Na0.01Ca0.20Fe''0.37Mg1.29Fe'''0.03Ti0.00Al0.22Si1.87O6
	G	=	-157740	(J)	H	=	-121837	(J)	S	=	24.21	(J/K)	V	=	3.05	(cc)	Cp	=	12.28	(J/K)
	diopside	clinoenstatit	hedenbergite	alumino-buffo	buffonite	essenite	jadeite
	-29.37	79.04	37.07	9.03	-8.68	12.15	0.74
feldspar	mass	=	15.38	(gm)	density	=	2.68	(gm/cc)	(analysis	in	mole	%)
	K0.00Na0.23Ca0.77Al1.77Si2.23O8
	G	=	-265417	(J)	H	=	-209442	(J)	S	=	37.74	(J/K)	V	=	5.74	(cc)	Cp	=	18.96	(J/K)
	albite	anorthite	sanidine
	22.96	76.95	0.09
Total	solids	mass	=	41.09	(gm)	density	=	3.02	(gm/cc)
	G	=	-676643	(J)	H	=	-527779	(J)	S	=	100.37	(J/K)	V	=	13.63	(cc)	Cp	=	51.09	(J/K)
Viscosity	of	the	System:	3.76	(log	10	poise)
System	mass	=	100.11	(gm)	density	=	2.79	(gm/cc)
	G	=	-1.63833e+06	(J)	H	=	-1.24899e+06	(J)	S	=	262.51	(J/K)	V	=	35.83	(cc)	Cp	=	139.53	(J/K)
Oxygen	delta	moles	=	-0.000251738	delta	grams	=	-0.00805532
	G	=	86.13	(J)	H	=	-10.06	(J)	S	=	-0.06	(J/K)	V	=	-31.04	(cc)	Cp	=	-0.01	(J/K)
**********----------**********
Title:	Dummy	Title
T	=	1200	(C)	P	=	5	(kbars)	log(10)	f	O2	=	-7.93	delta	HM	=	-5.22	NNO	=	-0.37	QFM	=	0	COH	=	1.99	IW	=	3.82
Constraint	Flags:	fO2	path	=	QFM
Liquid	mass	=	51.3	(gm)	density	=	2.65	(gm/cc)	viscosity	=	2.57	(log	10	poise)	(analysis	in	wt	%)
	G	=	-834646	(J)	H	=	-626837	(J)	S	=	141.06	(J/K)	V	=	19.38	(cc)	Cp	=	74.57	(J/K)
	SiO2	TiO2	Al2O3	Fe2O3	Cr2O3	FeO	MnO	MgO	NiO	CoO	CaO	Na2O	K2O	P2O5	H2O	CO2	SO3	Cl2O-1	F2O-1
	51.46	0.41	20.04	1.38	0	8.02	0.31	5.39	0	0	8.48	3.32	0.21	0	0.97	0	0	0	0
orthopyroxene	mass	=	12.48	(gm)	density	=	3.26	(gm/cc)	(analysis	in	mole	%)
	opx	Na0.00Ca0.07Fe''0.35Mg1.48Fe'''0.03Ti0.00Al0.17Si1.90O6
	G	=	-199870	(J)	H	=	-155215	(J)	S	=	30.31	(J/K)	V	=	3.83	(cc)	Cp	=	15.69	(J/K)
	diopside	clinoenstatit	hedenbergite	alumino-buffo	buffonite	essenite	jadeite
	-38.17	93.2	34.68	7.35	-7.04	9.74	0.24
clinopyroxene	mass	=	16.9	(gm)	density	=	3.27	(gm/cc)	(analysis	in	mole	%)
	cpx	Na0.01Ca0.20Fe''0.38Mg1.28Fe'''0.04Ti0.00Al0.22Si1.87O6
	G	=	-266591	(J)	H	=	-206273	(J)	S	=	40.94	(J/K)	V	=	5.17	(cc)	Cp	=	20.8	(J/K)
	diopside	clinoenstatit	hedenbergite	alumino-buffo	buffonite	essenite	jadeite
	-31.21	79.3	38.5	9.08	-8.66	12.22	0.77
feldspar	mass	=	19.42	(gm)	density	=	2.68	(gm/cc)	(analysis	in	mole	%)
	K0.00Na0.24Ca0.76Al1.76Si2.24O8
	G	=	-334551	(J)	H	=	-264557	(J)	S	=	47.51	(J/K)	V	=	7.24	(cc)	Cp	=	23.91	(J/K)
	albite	anorthite	sanidine
	23.96	75.94	0.11
Total	solids	mass	=	48.8	(gm)	density	=	3.01	(gm/cc)
	G	=	-801011	(J)	H	=	-626045	(J)	S	=	118.77	(J/K)	V	=	16.24	(cc)	Cp	=	60.39	(J/K)
Viscosity	of	the	System:	4.68	(log	10	poise)
System	mass	=	100.11	(gm)	density	=	2.81	(gm/cc)
	G	=	-1.63566e+06	(J)	H	=	-1.25288e+06	(J)	S	=	259.83	(J/K)	V	=	35.62	(cc)	Cp	=	134.97	(J/K)
Oxygen	delta	moles	=	-0.000359956	delta	grams	=	-0.0115182
	G	=	122.23	(J)	H	=	-14.26	(J)	S	=	-0.09	(J/K)	V	=	-44.09	(cc)	Cp	=	-0.01	(J/K)
**********----------**********
Title:	Dummy	Title
T	=	1190	(C)	P	=	5	(kbars)	log(10)	f	O2	=	-8.04	delta	HM	=	-5.22	NNO	=	-0.36	QFM	=	0	COH	=	1.98	IW	=	3.83
Constraint	Flags:	fO2	path	=	QFM
Liquid	mass	=	45.12	(gm)	density	=	2.64	(gm/cc)	viscosity	=	2.62	(log	10	poise)	(analysis	in	wt	%)
	G	=	-733179	(J)	H	=	-551465	(J)	S	=	124.19	(J/K)	V	=	17.12	(cc)	Cp	=	65.43	(J/K)
	SiO2	TiO2	Al2O3	Fe2O3	Cr2O3	FeO	MnO	MgO	NiO	CoO	CaO	Na2O	K2O	P2O5	H2O	CO2	SO3	Cl2O-1	F2O-1
	51.68	0.45	20.08	1.39	0	8.03	0.35	5.04	0	0	8.13	3.51	0.23	0	1.11	0	0	0	0
orthopyroxene	mass	=	10.33	(gm)	density	=	3.27	(gm/cc)	(analysis	in	mole	%)
	opx	Na0.00Ca0.07Fe''0.36Mg1.47Fe'''0.03Ti0.00Al0.17Si1.90O6
	G	=	-164658	(J)	H	=	-128107	(J)	S	=	24.98	(J/K)	V	=	3.16	(cc)	Cp	=	12.95	(J/K)
	diopside	clinoenstatit	hedenbergite	alumino-buffo	buffonite	essenite	jadeite
	-39.57	93.24	35.97	7.37	-7.01	9.75	0.25
clinopyroxene	mass	=	21.93	(gm)	density	=	3.28	(gm/cc)	(analysis	in	mole	%)
	cpx	Na0.01Ca0.20Fe''0.40Mg1.26Fe'''0.04Ti0.00Al0.22Si1.87O6
	G	=	-344265	(J)	H	=	-266863	(J)	S	=	52.9	(J/K)	V	=	6.7	(cc)	Cp	=	26.91	(J/K)
	diopside	clinoenstatit	hedenbergite	alumino-buffo	buffonite	essenite	jadeite
	-32.76	79.42	39.79	9.12	-8.63	12.28	0.79
feldspar	mass	=	22.72	(gm)	density	=	2.68	(gm/cc)	(analysis	in	mole	%)
	K0.00Na0.25Ca0.75Al1.75Si2.25O8
	G	=	-390914	(J)	H	=	-309792	(J)	S	=	55.44	(J/K)	V	=	8.48	(cc)	Cp	=	27.96	(J/K)
	albite	anorthite	sanidine
	24.85	75.03	0.12
Total	solids	mass	=	54.98	(gm)	density	=	3	(gm/cc)
	G	=	-899838	(J)	H	=	-704762	(J)	S	=	133.33	(J/K)	V	=	18.33	(cc)	Cp	=	67.82	(J/K)
Viscosity	of	the	System	cannot	be	computed.
System	mass	=	100.1	(gm)	density	=	2.82	(gm/cc)
	G	=	-1.63302e+06	(J)	H	=	-1.25623e+06	(J)	S	=	257.52	(J/K)	V	=	35.45	(cc)	Cp	=	133.25	(J/K)
Oxygen	delta	moles	=	-0.000455085	delta	grams	=	-0.0145622
	G	=	153.36	(J)	H	=	-17.86	(J)	S	=	-0.12	(J/K)	V	=	-55.36	(cc)	Cp	=	-0.02	(J/K)
**********----------**********
Title:	Dummy	Title
T	=	1180	(C)	P	=	5	(kbars)	log(10)	f	O2	=	-8.15	delta	HM	=	-5.22	NNO	=	-0.36	QFM	=	0	COH	=	1.96	IW	=	3.84
Constraint	Flags:	fO2	path	=	QFM
Liquid	mass	=	40.07	(gm)	density	=	2.63	(gm/cc)	viscosity	=	2.66	(log	10	poise)	(analysis	in	wt	%)
	G	=	-650475	(J)	H	=	-490027	(J)	S	=	110.41	(J/K)	V	=	15.26	(cc)	Cp	=	58	(J/K)
	SiO2	TiO2	Al2O3	Fe2O3	Cr2O3	FeO	MnO	MgO	NiO	CoO	CaO	Na2O	K2O	P2O5	H2O	CO2	SO3	Cl2O-1	F2O-1
	51.87	0.49	20.12	1.39	0	8	0.4	4.71	0	0	7.82	3.69	0.26	0	1.25	0	0	0	0
orthopyroxene	mass	=	9.07	(gm)	density	=	3.28	(gm/cc)	(analysis	in	mole	%)
	opx	Na0.00Ca0.06Fe''0.37Mg1.46Fe'''0.03Ti0.00Al0.17Si1.90O6
	G	=	-143981	(J)	H	=	-112233	(J)	S	=	21.85	(J/K)	V	=	2.77	(cc)	Cp	=	11.34	(J/K)
	diopside	clinoenstatit	hedenbergite	alumino-buffo	buffonite	essenite	jadeite
	-40.88	93.28	37.19	7.38	-6.98	9.75	0.25
clinopyroxene	mass	=	25.48	(gm)	density	=	3.28	(gm/cc)	(analysis	in	mole	%)
	cpx	Na0.01Ca0.20Fe''0.41Mg1.25Fe'''0.04Ti0.00Al0.22Si1.87O6
	G	=	-398143	(J)	H	=	-309216	(J)	S	=	61.2	(J/K)	V	=	7.76	(cc)	Cp	=	31.18	(J/K)
	diopside	clinoenstatit	hedenbergite	alumino-buffo	buffonite	essenite	jadeite
	-34.08	79.42	40.97	9.16	-8.6	12.32	0.82
feldspar	mass	=	25.48	(gm)	density	=	2.68	(gm/cc)	(analysis	in	mole	%)
	K0.00Na0.26Ca0.74Al1.74Si2.26O8
	G	=	-437805	(J)	H	=	-347702	(J)	S	=	62	(J/K)	V	=	9.51	(cc)	Cp	=	31.33	(J/K)
	albite	anorthite	sanidine
	25.65	74.21	0.13
Total	solids	mass	=	60.03	(gm)	density	=	2.99	(gm/cc)
	G	=	-979929	(J)	H	=	-769151	(J)	S	=	145.05	(J/K)	V	=	20.04	(cc)	Cp	=	73.85	(J/K)
Viscosity	of	the	System	cannot	be	computed.
System	mass	=	100.1	(gm)	density	=	2.84	(gm/cc)
	G	=	-1.6304e+06	(J)	H	=	-1.25918e+06	(J)	S	=	255.46	(J/K)	V	=	35.31	(cc)	Cp	=	131.85	(J/K)
Oxygen	delta	moles	=	-0.000540785	delta	grams	=	-0.0173045
	G	=	180.85	(J)	H	=	-21.02	(J)	S	=	-0.14	(J/K)	V	=	-65.34	(cc)	Cp	=	-0.02	(J/K)
**********----------**********
Title:	Dummy	Title
T	=	1170	(C)	P	=	5	(kbars)	log(10)	f	O2	=	-8.27	delta	HM	=	-5.22	NNO	=	-0.35	QFM	=	0	COH	=	1.95	IW	=	3.86
Constraint	Flags:	fO2	path	=	QFM
Liquid	mass	=	35.87	(gm)	density	=	2.61	(gm/cc)	viscosity	=	2.7	(log	10	poise)	(analysis	in	wt	%)
	G	=	-581919	(J)	H	=	-439088	(J)	S	=	98.97	(J/K)	V	=	13.72	(cc)	Cp	=	51.84	(J/K)
	SiO2	TiO2	Al2O3	Fe2O3	Cr2O3	FeO	MnO	MgO	NiO	CoO	CaO	Na2O	K2O	P2O5	H2O	CO2	SO3	Cl2O-1	F2O-1
	52.05	0.53	20.15	1.39	0	7.94	0.45	4.42	0	0	7.53	3.86	0.29	0	1.39	0	0	0	0
orthopyroxene	mass	=	8.52	(gm)	density	=	3.28	(gm/cc)	(analysis	in	mole	%)
	opx	Na0.00Ca0.06Fe''0.38Mg1.45Fe'''0.03Ti0.00Al0.17Si1.90O6
	G	=	-134706	(J)	H	=	-105207	(J)	S	=	20.44	(J/K)	V	=	2.6	(cc)	Cp	=	10.63	(J/K)
	diopside	clinoenstatit	hedenbergite	alumino-buffo	buffonite	essenite	jadeite
	-42.11	93.3	38.35	7.39	-6.94	9.74	0.26
clinopyroxene	mass	=	27.87	(gm)	density	=	3.29	(gm/cc)	(analysis	in	mole	%)
	cpx	Na0.01Ca0.20Fe''0.42Mg1.24Fe'''0.04Ti0.00Al0.22Si1.87O6
	G	=	-433737	(J)	H	=	-337524	(J)	S	=	66.67	(J/K)	V	=	8.48	(cc)	Cp	=	34.02	(J/K)
	diopside	clinoenstatit	hedenbergite	alumino-buffo	buffonite	essenite	jadeite
	-35.21	79.32	42.05	9.21	-8.57	12.35	0.84
feldspar	mass	=	27.83	(gm)	density	=	2.68	(gm/cc)	(analysis	in	mole	%)
	K0.00Na0.26Ca0.73Al1.73Si2.27O8
	G	=	-477452	(J)	H	=	-380016	(J)	S	=	67.52	(J/K)	V	=	10.39	(cc)	Cp	=	34.19	(J/K)
	albite	anorthite	sanidine
	26.37	73.48	0.14
Total	solids	mass	=	64.22	(gm)	density	=	2.99	(gm/cc)
	G	=	-1.04589e+06	(J)	H	=	-822747	(J)	S	=	154.63	(J/K)	V	=	21.46	(cc)	Cp	=	78.84	(J/K)
Viscosity	of	the	System	cannot	be	computed.
System	mass	=	100.1	(gm)	density	=	2.84	(gm/cc)
	G	=	-1.62781e+06	(J)	H	=	-1.26183e+06	(J)	S	=	253.6	(J/K)	V	=	35.19	(cc)	Cp	=	130.68	(J/K)
Oxygen	delta	moles	=	-0.000619603	delta	grams	=	-0.0198266
	G	=	205.61	(J)	H	=	-23.86	(J)	S	=	-0.16	(J/K)	V	=	-74.34	(cc)	Cp	=	-0.02	(J/K)
**********----------**********
Title:	Dummy	Title
T	=	1160	(C)	P	=	5	(kbars)	log(10)	f	O2	=	-8.38	delta	HM	=	-5.22	NNO	=	-0.35	QFM	=	0	COH	=	1.94	IW	=	3.87
Constraint	Flags:	fO2	path	=	QFM
Liquid	mass	=	32.34	(gm)	density	=	2.6	(gm/cc)	viscosity	=	2.73	(log	10	poise)	(analysis	in	wt	%)
	G	=	-524275	(J)	H	=	-396241	(J)	S	=	89.34	(J/K)	V	=	12.42	(cc)	Cp	=	46.67	(J/K)
	SiO2	TiO2	Al2O3	Fe2O3	Cr2O3	FeO	MnO	MgO	NiO	CoO	CaO	Na2O	K2O	P2O5	H2O	CO2	SO3	Cl2O-1	F2O-1
	52.21	0.57	20.18	1.39	0	7.86	0.49	4.15	0	0	7.27	4.01	0.32	0	1.55	0	0	0	0
orthopyroxene	mass	=	8.54	(gm)	density	=	3.29	(gm/cc)	(analysis	in	mole	%)
	opx	Na0.00Ca0.06Fe''0.39Mg1.44Fe'''0.03Ti0.00Al0.17Si1.90O6
	G	=	-134349	(J)	H	=	-105135	(J)	S	=	20.38	(J/K)	V	=	2.6	(cc)	Cp	=	10.62	(J/K)
	diopside	clinoenstatit	hedenbergite	alumino-buffo	buffonite	essenite	jadeite
	-43.27	93.32	39.46	7.41	-6.9	9.72	0.26
clinopyroxene	mass	=	29.37	(gm)	density	=	3.29	(gm/cc)	(analysis	in	mole	%)
	cpx	Na0.01Ca0.20Fe''0.43Mg1.22Fe'''0.04Ti0.00Al0.23Si1.87O6
	G	=	-455196	(J)	H	=	-354940	(J)	S	=	69.95	(J/K)	V	=	8.92	(cc)	Cp	=	35.76	(J/K)
	diopside	clinoenstatit	hedenbergite	alumino-buffo	buffonite	essenite	jadeite
	-36.15	79.14	43.05	9.26	-8.54	12.37	0.87
feldspar	mass	=	29.85	(gm)	density	=	2.68	(gm/cc)	(analysis	in	mole	%)
	K0.00Na0.27Ca0.73Al1.73Si2.27O8
	G	=	-511425	(J)	H	=	-407947	(J)	S	=	72.2	(J/K)	V	=	11.15	(cc)	Cp	=	36.64	(J/K)
	albite	anorthite	sanidine
	27.01	72.83	0.16
Total	solids	mass	=	67.76	(gm)	density	=	2.99	(gm/cc)
	G	=	-1.10097e+06	(J)	H	=	-868023	(J)	S	=	162.54	(J/K)	V	=	22.66	(cc)	Cp	=	83.02	(J/K)
Viscosity	of	the	System	cannot	be	computed.
System	mass	=	100.1	(gm)	density	=	2.85	(gm/cc)
	G	=	-1.62525e+06	(J)	H	=	-1.26426e+06	(J)	S	=	251.88	(J/K)	V	=	35.08	(cc)	Cp	=	129.7	(J/K)
Oxygen	delta	moles	=	-0.000693353	delta	grams	=	-0.0221865
	G	=	228.31	(J)	H	=	-26.45	(J)	S	=	-0.18	(J/K)	V	=	-82.62	(cc)	Cp	=	-0.03	(J/K)
**********----------**********
Title:	Dummy	Title
T	=	1150	(C)	P	=	5	(kbars)	log(10)	f	O2	=	-8.5	delta	HM	=	-5.22	NNO	=	-0.34	QFM	=	0	COH	=	1.93	IW	=	3.89
Constraint	Flags:	fO2	path	=	QFM
Liquid	mass	=	29.33	(gm)	density	=	2.59	(gm/cc)	viscosity	=	2.76	(log	10	poise)	(analysis	in	wt	%)
	G	=	-475209	(J)	H	=	-359752	(J)	S	=	81.13	(J/K)	V	=	11.31	(cc)	Cp	=	42.28	(J/K)
	SiO2	TiO2	Al2O3	Fe2O3	Cr2O3	FeO	MnO	MgO	NiO	CoO	CaO	Na2O	K2O	P2O5	H2O	CO2	SO3	Cl2O-1	F2O-1
	52.36	0.6	20.21	1.38	0	7.76	0.55	3.9	0	0	7.03	4.16	0.34	0	1.7	0	0	0	0
orthopyroxene	mass	=	8.99	(gm)	density	=	3.29	(gm/cc)	(analysis	in	mole	%)
	opx	Na0.00Ca0.06Fe''0.41Mg1.43Fe'''0.03Ti0.00Al0.17Si1.90O6
	G	=	-140953	(J)	H	=	-110524	(J)	S	=	21.38	(J/K)	V	=	2.73	(cc)	Cp	=	11.17	(J/K)
	diopside	clinoenstatit	hedenbergite	alumino-buffo	buffonite	essenite	jadeite
	-44.37	93.33	40.52	7.42	-6.86	9.7	0.27
clinopyroxene	mass	=	30.16	(gm)	density	=	3.3	(gm/cc)	(analysis	in	mole	%)
	cpx	Na0.01Ca0.20Fe''0.44Mg1.21Fe'''0.04Ti0.00Al0.23Si1.87O6
	G	=	-465671	(J)	H	=	-363861	(J)	S	=	71.54	(J/K)	V	=	9.14	(cc)	Cp	=	36.63	(J/K)
	diopside	clinoenstatit	hedenbergite	alumino-buffo	buffonite	essenite	jadeite
	-36.93	78.87	43.97	9.31	-8.51	12.39	0.9
feldspar	mass	=	31.61	(gm)	density	=	2.68	(gm/cc)	(analysis	in	mole	%)
	K0.00Na0.28Ca0.72Al1.72Si2.28O8
	G	=	-540862	(J)	H	=	-432378	(J)	S	=	76.23	(J/K)	V	=	11.81	(cc)	Cp	=	38.77	(J/K)
	albite	anorthite	sanidine
	27.59	72.24	0.17
Total	solids	mass	=	70.77	(gm)	density	=	2.99	(gm/cc)
	G	=	-1.14749e+06	(J)	H	=	-906763	(J)	S	=	169.15	(J/K)	V	=	23.68	(cc)	Cp	=	86.57	(J/K)
Viscosity	of	the	System	cannot	be	computed.
System	mass	=	100.09	(gm)	density	=	2.86	(gm/cc)
	G	=	-1.6227e+06	(J)	H	=	-1.26652e+06	(J)	S	=	250.28	(J/K)	V	=	34.99	(cc)	Cp	=	128.85	(J/K)
Oxygen	delta	moles	=	-0.000763345	delta	grams	=	-0.0244261
	G	=	249.4	(J)	H	=	-28.84	(J)	S	=	-0.2	(J/K)	V	=	-90.32	(cc)	Cp	=	-0.03	(J/K)
**********----------**********
Title:	Dummy	Title
T	=	1140	(C)	P	=	5	(kbars)	log(10)	f	O2	=	-8.62	delta	HM	=	-5.22	NNO	=	-0.34	QFM	=	0	COH	=	1.92	IW	=	3.9
Constraint	Flags:	fO2	path	=	QFM
Liquid	mass	=	26.73	(gm)	density	=	2.58	(gm/cc)	viscosity	=	2.78	(log	10	poise)	(analysis	in	wt	%)
	G	=	-432996	(J)	H	=	-328341	(J)	S	=	74.06	(J/K)	V	=	10.35	(cc)	Cp	=	38.5	(J/K)
	SiO2	TiO2	Al2O3	Fe2O3	Cr2O3	FeO	MnO	MgO	NiO	CoO	CaO	Na2O	K2O	P2O5	H2O	CO2	SO3	Cl2O-1	F2O-1
	52.48	0.63	20.24	1.37	0	7.65	0.6	3.67	0	0	6.81	4.3	0.37	0	1.87	0	0	0	0
orthopyroxene	mass	=	9.8	(gm)	density	=	3.3	(gm/cc)	(analysis	in	mole	%)
	opx	Na0.00Ca0.06Fe''0.42Mg1.42Fe'''0.03Ti0.00Al0.17Si1.90O6
	G	=	-152981	(J)	H	=	-120199	(J)	S	=	23.2	(J/K)	V	=	2.97	(cc)	Cp	=	12.14	(J/K)
	diopside	clinoenstatit	hedenbergite	alumino-buffo	buffonite	essenite	jadeite
	-45.43	93.34	41.54	7.43	-6.82	9.67	0.27
clinopyroxene	mass	=	30.4	(gm)	density	=	3.31	(gm/cc)	(analysis	in	mole	%)
	cpx	Na0.01Ca0.21Fe''0.45Mg1.20Fe'''0.04Ti0.00Al0.23Si1.87O6
	G	=	-467572	(J)	H	=	-366120	(J)	S	=	71.79	(J/K)	V	=	9.2	(cc)	Cp	=	36.83	(J/K)
	diopside	clinoenstatit	hedenbergite	alumino-buffo	buffonite	essenite	jadeite
	-37.55	78.52	44.81	9.37	-8.47	12.4	0.93
feldspar	mass	=	33.16	(gm)	density	=	2.68	(gm/cc)	(analysis	in	mole	%)
	K0.00Na0.28Ca0.72Al1.72Si2.28O8
	G	=	-566614	(J)	H	=	-453964	(J)	S	=	79.72	(J/K)	V	=	12.39	(cc)	Cp	=	40.64	(J/K)
	albite	anorthite	sanidine
	28.11	71.71	0.18
Total	solids	mass	=	73.36	(gm)	density	=	2.99	(gm/cc)
	G	=	-1.18717e+06	(J)	H	=	-940283	(J)	S	=	174.7	(J/K)	V	=	24.56	(cc)	Cp	=	89.61	(J/K)
Viscosity	of	the	System	cannot	be	computed.
System	mass	=	100.09	(gm)	density	=	2.87	(gm/cc)
	G	=	-1.62016e+06	(J)	H	=	-1.26862e+06	(J)	S	=	248.76	(J/K)	V	=	34.91	(cc)	Cp	=	128.11	(J/K)
Oxygen	delta	moles	=	-0.000830534	delta	grams	=	-0.0265761
	G	=	269.23	(J)	H	=	-31.08	(J)	S	=	-0.21	(J/K)	V	=	-97.58	(cc)	Cp	=	-0.03	(J/K)
**********----------**********
Title:	Dummy	Title
T	=	1130	(C)	P	=	5	(kbars)	log(10)	f	O2	=	-8.74	delta	HM	=	-5.22	NNO	=	-0.33	QFM	=	0	COH	=	1.9	IW	=	3.92
Constraint	Flags:	fO2	path	=	QFM
Liquid	mass	=	24.47	(gm)	density	=	2.57	(gm/cc)	viscosity	=	2.8	(log	10	poise)	(analysis	in	wt	%)
	G	=	-396339	(J)	H	=	-301045	(J)	S	=	67.91	(J/K)	V	=	9.52	(cc)	Cp	=	35.23	(J/K)
	SiO2	TiO2	Al2O3	Fe2O3	Cr2O3	FeO	MnO	MgO	NiO	CoO	CaO	Na2O	K2O	P2O5	H2O	CO2	SO3	Cl2O-1	F2O-1
	52.59	0.66	20.26	1.37	0	7.53	0.65	3.45	0	0	6.6	4.44	0.4	0	2.04	0	0	0	0
orthopyroxene	mass	=	10.88	(gm)	density	=	3.3	(gm/cc)	(analysis	in	mole	%)
	opx	Na0.00Ca0.06Fe''0.43Mg1.41Fe'''0.03Ti0.00Al0.17Si1.90O6
	G	=	-169231	(J)	H	=	-133239	(J)	S	=	25.65	(J/K)	V	=	3.29	(cc)	Cp	=	13.45	(J/K)
	diopside	clinoenstatit	hedenbergite	alumino-buffo	buffonite	essenite	jadeite
	-46.44	93.34	42.53	7.45	-6.78	9.64	0.27
clinopyroxene	mass	=	30.19	(gm)	density	=	3.31	(gm/cc)	(analysis	in	mole	%)
	cpx	Na0.01Ca0.21Fe''0.46Mg1.19Fe'''0.04Ti0.00Al0.23Si1.87O6
	G	=	-462751	(J)	H	=	-363128	(J)	S	=	71	(J/K)	V	=	9.12	(cc)	Cp	=	36.49	(J/K)
	diopside	clinoenstatit	hedenbergite	alumino-buffo	buffonite	essenite	jadeite
	-38.03	78.08	45.58	9.43	-8.44	12.4	0.97
feldspar	mass	=	34.54	(gm)	density	=	2.68	(gm/cc)	(analysis	in	mole	%)
	K0.00Na0.29Ca0.71Al1.71Si2.29O8
	G	=	-589326	(J)	H	=	-473206	(J)	S	=	82.76	(J/K)	V	=	12.91	(cc)	Cp	=	42.29	(J/K)
	albite	anorthite	sanidine
	28.57	71.23	0.2
Total	solids	mass	=	75.61	(gm)	density	=	2.99	(gm/cc)
	G	=	-1.22131e+06	(J)	H	=	-969574	(J)	S	=	179.41	(J/K)	V	=	25.32	(cc)	Cp	=	92.23	(J/K)
Viscosity	of	the	System	cannot	be	computed.
System	mass	=	100.09	(gm)	density	=	2.87	(gm/cc)
	G	=	-1.61765e+06	(J)	H	=	-1.27062e+06	(J)	S	=	247.32	(J/K)	V	=	34.84	(cc)	Cp	=	127.46	(J/K)
Oxygen	delta	moles	=	-0.000895616	delta	grams	=	-0.0286586
	G	=	288.03	(J)	H	=	-33.19	(J)	S	=	-0.23	(J/K)	V	=	-104.48	(cc)	Cp	=	-0.03	(J/K)
**********----------**********
Title:	Dummy	Title
T	=	1120	(C)	P	=	5	(kbars)	log(10)	f	O2	=	-8.86	delta	HM	=	-5.22	NNO	=	-0.32	QFM	=	0	COH	=	1.89	IW	=	3.93
Constraint	Flags:	fO2	path	=	QFM
Liquid	mass	=	22.5	(gm)	density	=	2.56	(gm/cc)	viscosity	=	2.81	(log	10	poise)	(analysis	in	wt	%)
	G	=	-364240	(J)	H	=	-277124	(J)	S	=	62.53	(J/K)	V	=	8.79	(cc)	Cp	=	32.37	(J/K)
	SiO2	TiO2	Al2O3	Fe2O3	Cr2O3	FeO	MnO	MgO	NiO	CoO	CaO	Na2O	K2O	P2O5	H2O	CO2	SO3	Cl2O-1	F2O-1
	52.69	0.69	20.29	1.36	0	7.39	0.71	3.25	0	0	6.4	4.57	0.43	0	2.22	0	0	0	0
orthopyroxene	mass	=	12.18	(gm)	density	=	3.31	(gm/cc)	(analysis	in	mole	%)
	opx	Na0.00Ca0.06Fe''0.43Mg1.40Fe'''0.03Ti0.00Al0.17Si1.90O6
	G	=	-188769	(J)	H	=	-148930	(J)	S	=	28.6	(J/K)	V	=	3.68	(cc)	Cp	=	15.03	(J/K)
	diopside	clinoenstatit	hedenbergite	alumino-buffo	buffonite	essenite	jadeite
	-47.42	93.34	43.48	7.46	-6.75	9.6	0.28
clinopyroxene	mass	=	29.63	(gm)	density	=	3.32	(gm/cc)	(analysis	in	mole	%)
	cpx	Na0.01Ca0.21Fe''0.46Mg1.17Fe'''0.04Ti0.01Al0.23Si1.86O6
	G	=	-452637	(J)	H	=	-355974	(J)	S	=	69.38	(J/K)	V	=	8.94	(cc)	Cp	=	35.73	(J/K)
	diopside	clinoenstatit	hedenbergite	alumino-buffo	buffonite	essenite	jadeite
	-38.34	77.56	46.28	9.5	-8.4	12.41	1
feldspar	mass	=	35.78	(gm)	density	=	2.68	(gm/cc)	(analysis	in	mole	%)
	K0.00Na0.29Ca0.71Al1.71Si2.29O8
	G	=	-609498	(J)	H	=	-490490	(J)	S	=	85.42	(J/K)	V	=	13.37	(cc)	Cp	=	43.75	(J/K)
	albite	anorthite	sanidine
	29	70.8	0.21
Total	solids	mass	=	77.59	(gm)	density	=	2.99	(gm/cc)
	G	=	-1.2509e+06	(J)	H	=	-995393	(J)	S	=	183.41	(J/K)	V	=	25.99	(cc)	Cp	=	94.51	(J/K)
Viscosity	of	the	System	cannot	be	computed.
System	mass	=	100.09	(gm)	density	=	2.88	(gm/cc)
	G	=	-1.61515e+06	(J)	H	=	-1.27252e+06	(J)	S	=	245.94	(J/K)	V	=	34.78	(cc)	Cp	=	126.88	(J/K)
Oxygen	delta	moles	=	-0.000959092	delta	grams	=	-0.0306898
	G	=	306	(J)	H	=	-35.19	(J)	S	=	-0.24	(J/K)	V	=	-111.09	(cc)	Cp	=	-0.03	(J/K)
**********----------**********
Title:	Dummy	Title
T	=	1110	(C)	P	=	5	(kbars)	log(10)	f	O2	=	-8.98	delta	HM	=	-5.22	NNO	=	-0.32	QFM	=	0	COH	=	1.88	IW	=	3.95
Constraint	Flags:	fO2	path	=	QFM
Liquid	mass	=	20.75	(gm)	density	=	2.55	(gm/cc)	viscosity	=	2.82	(log	10	poise)	(analysis	in	wt	%)
	G	=	-335926	(J)	H	=	-256005	(J)	S	=	57.78	(J/K)	V	=	8.14	(cc)	Cp	=	29.85	(J/K)
	SiO2	TiO2	Al2O3	Fe2O3	Cr2O3	FeO	MnO	MgO	NiO	CoO	CaO	Na2O	K2O	P2O5	H2O	CO2	SO3	Cl2O-1	F2O-1
	52.76	0.71	20.32	1.34	0	7.24	0.77	3.07	0	0	6.21	4.7	0.46	0	2.41	0	0	0	0
orthopyroxene	mass	=	13.66	(gm)	density	=	3.31	(gm/cc)	(analysis	in	mole	%)
	opx	Na0.00Ca0.06Fe''0.44Mg1.39Fe'''0.03Ti0.00Al0.17Si1.90O6
	G	=	-210891	(J)	H	=	-166730	(J)	S	=	31.93	(J/K)	V	=	4.12	(cc)	Cp	=	16.82	(J/K)
	diopside	clinoenstatit	hedenbergite	alumino-buffo	buffonite	essenite	jadeite
	-48.37	93.35	44.41	7.48	-6.71	9.56	0.28
clinopyroxene	mass	=	28.79	(gm)	density	=	3.32	(gm/cc)	(analysis	in	mole	%)
	cpx	Na0.01Ca0.22Fe''0.47Mg1.16Fe'''0.04Ti0.01Al0.23Si1.86O6
	G	=	-438316	(J)	H	=	-345484	(J)	S	=	67.12	(J/K)	V	=	8.67	(cc)	Cp	=	34.63	(J/K)
	diopside	clinoenstatit	hedenbergite	alumino-buffo	buffonite	essenite	jadeite
	-38.48	76.93	46.89	9.57	-8.37	12.41	1.04
feldspar	mass	=	36.89	(gm)	density	=	2.68	(gm/cc)	(analysis	in	mole	%)
	K0.00Na0.29Ca0.70Al1.70Si2.30O8
	G	=	-627525	(J)	H	=	-506119	(J)	S	=	87.78	(J/K)	V	=	13.78	(cc)	Cp	=	45.07	(J/K)
	albite	anorthite	sanidine
	29.38	70.4	0.22
Total	solids	mass	=	79.34	(gm)	density	=	2.99	(gm/cc)
	G	=	-1.27673e+06	(J)	H	=	-1.01833e+06	(J)	S	=	186.82	(J/K)	V	=	26.58	(cc)	Cp	=	96.51	(J/K)
Viscosity	of	the	System	cannot	be	computed.
System	mass	=	100.08	(gm)	density	=	2.88	(gm/cc)
	G	=	-1.61266e+06	(J)	H	=	-1.27434e+06	(J)	S	=	244.6	(J/K)	V	=	34.72	(cc)	Cp	=	126.36	(J/K)
Oxygen	delta	moles	=	-0.00102131	delta	grams	=	-0.0326807
	G	=	323.24	(J)	H	=	-37.11	(J)	S	=	-0.26	(J/K)	V	=	-117.45	(cc)	Cp	=	-0.04	(J/K)
**********----------**********
Title:	Dummy	Title
T	=	1100	(C)	P	=	5	(kbars)	log(10)	f	O2	=	-9.11	delta	HM	=	-5.22	NNO	=	-0.31	QFM	=	0	COH	=	1.87	IW	=	3.96
Constraint	Flags:	fO2	path	=	QFM
Liquid	mass	=	19.2	(gm)	density	=	2.54	(gm/cc)	viscosity	=	2.83	(log	10	poise)	(analysis	in	wt	%)
	G	=	-310784	(J)	H	=	-237234	(J)	S	=	53.56	(J/K)	V	=	7.56	(cc)	Cp	=	27.61	(J/K)
	SiO2	TiO2	Al2O3	Fe2O3	Cr2O3	FeO	MnO	MgO	NiO	CoO	CaO	Na2O	K2O	P2O5	H2O	CO2	SO3	Cl2O-1	F2O-1
	52.83	0.73	20.35	1.33	0	7.09	0.83	2.89	0	0	6.03	4.82	0.49	0	2.6	0	0	0	0
orthopyroxene	mass	=	15.29	(gm)	density	=	3.32	(gm/cc)	(analysis	in	mole	%)
	opx	Na0.00Ca0.06Fe''0.45Mg1.38Fe'''0.03Ti0.00Al0.17Si1.90O6
	G	=	-235095	(J)	H	=	-186258	(J)	S	=	35.57	(J/K)	V	=	4.6	(cc)	Cp	=	18.78	(J/K)
	diopside	clinoenstatit	hedenbergite	alumino-buffo	buffonite	essenite	jadeite
	-49.29	93.35	45.32	7.5	-6.67	9.52	0.28
clinopyroxene	mass	=	27.71	(gm)	density	=	3.32	(gm/cc)	(analysis	in	mole	%)
	cpx	Na0.01Ca0.23Fe''0.47Mg1.15Fe'''0.04Ti0.01Al0.23Si1.86O6
	G	=	-420585	(J)	H	=	-332267	(J)	S	=	64.32	(J/K)	V	=	8.34	(cc)	Cp	=	33.25	(J/K)
	diopside	clinoenstatit	hedenbergite	alumino-buffo	buffonite	essenite	jadeite
	-38.43	76.18	47.43	9.66	-8.33	12.41	1.09
feldspar	mass	=	37.89	(gm)	density	=	2.68	(gm/cc)	(analysis	in	mole	%)
	K0.00Na0.30Ca0.70Al1.70Si2.30O8
	G	=	-643720	(J)	H	=	-520335	(J)	S	=	89.86	(J/K)	V	=	14.16	(cc)	Cp	=	46.25	(J/K)
	albite	anorthite	sanidine
	29.73	70.04	0.23
Total	solids	mass	=	80.89	(gm)	density	=	2.98	(gm/cc)
	G	=	-1.2994e+06	(J)	H	=	-1.03886e+06	(J)	S	=	189.74	(J/K)	V	=	27.1	(cc)	Cp	=	98.28	(J/K)
Viscosity	of	the	System	cannot	be	computed.
System	mass	=	100.08	(gm)	density	=	2.89	(gm/cc)
	G	=	-1.61018e+06	(J)	H	=	-1.27609e+06	(J)	S	=	243.3	(J/K)	V	=	34.67	(cc)	Cp	=	125.89	(J/K)
Oxygen	delta	moles	=	-0.00108249	delta	grams	=	-0.0346383
	G	=	339.84	(J)	H	=	-38.94	(J)	S	=	-0.28	(J/K)	V	=	-123.59	(cc)	Cp	=	-0.04	(J/K)
**********----------**********
Title:	Dummy	Title
T	=	1090	(C)	P	=	5	(kbars)	log(10)	f	O2	=	-9.24	delta	HM	=	-5.22	NNO	=	-0.31	QFM	=	0	COH	=	1.85	IW	=	3.98
Constraint	Flags:	fO2	path	=	QFM
Liquid	mass	=	17.83	(gm)	density	=	2.53	(gm/cc)	viscosity	=	2.83	(log	10	poise)	(analysis	in	wt	%)
	G	=	-288634	(J)	H	=	-220677	(J)	S	=	49.85	(J/K)	V	=	7.06	(cc)	Cp	=	25.65	(J/K)
	SiO2	TiO2	Al2O3	Fe2O3	Cr2O3	FeO	MnO	MgO	NiO	CoO	CaO	Na2O	K2O	P2O5	H2O	CO2	SO3	Cl2O-1	F2O-1
	52.86	0.74	20.39	1.32	0	6.97	0.9	2.72	0	0	5.84	4.93	0.52	0	2.8	0	0	0	0
orthopyroxene	mass	=	17.95	(gm)	density	=	3.33	(gm/cc)	(analysis	in	mole	%)
	opx	Na0.00Ca0.06Fe''0.46Mg1.37Fe'''0.03Ti0.00Al0.17Si1.90O6
	G	=	-274936	(J)	H	=	-218264	(J)	S	=	41.57	(J/K)	V	=	5.4	(cc)	Cp	=	22	(J/K)
	diopside	clinoenstatit	hedenbergite	alumino-buffo	buffonite	essenite	jadeite
	-50.42	93.37	46.38	7.53	-6.66	9.51	0.29
clinopyroxene	mass	=	25.01	(gm)	density	=	3.33	(gm/cc)	(analysis	in	mole	%)
	cpx	Na0.01Ca0.23Fe''0.48Mg1.13Fe'''0.04Ti0.01Al0.23Si1.86O6
	G	=	-378265	(J)	H	=	-299492	(J)	S	=	57.79	(J/K)	V	=	7.51	(cc)	Cp	=	29.93	(J/K)
	diopside	clinoenstatit	hedenbergite	alumino-buffo	buffonite	essenite	jadeite
	-38.68	75.54	48.13	9.75	-8.32	12.45	1.13
clinopyroxene	mass	=	0.49	(gm)	density	=	3.3	(gm/cc)	(analysis	in	mole	%)
	cpx	Na0.03Ca0.72Fe''0.26Mg0.79Fe'''0.06Ti0.02Al0.31Si1.81O6
	G	=	-7694.24	(J)	H	=	-6168.6	(J)	S	=	1.12	(J/K)	V	=	0.15	(cc)	Cp	=	0.58	(J/K)
	diopside	clinoenstatit	hedenbergite	alumino-buffo	buffonite	essenite	jadeite
	27.17	25.04	25.66	13.17	-8.74	14.78	2.93
feldspar	mass	=	38.8	(gm)	density	=	2.68	(gm/cc)	(analysis	in	mole	%)
	K0.00Na0.30Ca0.70Al1.70Si2.30O8
	G	=	-658200	(J)	H	=	-533222	(J)	S	=	91.68	(J/K)	V	=	14.5	(cc)	Cp	=	47.31	(J/K)
	albite	anorthite	sanidine
	30.06	69.69	0.25
Total	solids	mass	=	82.25	(gm)	density	=	2.98	(gm/cc)
	G	=	-1.31909e+06	(J)	H	=	-1.05715e+06	(J)	S	=	192.16	(J/K)	V	=	27.56	(cc)	Cp	=	99.82	(J/K)
Viscosity	of	the	System	cannot	be	computed.
System	mass	=	100.08	(gm)	density	=	2.89	(gm/cc)
	G	=	-1.60773e+06	(J)	H	=	-1.27782e+06	(J)	S	=	242.02	(J/K)	V	=	34.61	(cc)	Cp	=	125.47	(J/K)
Oxygen	delta	moles	=	-0.00113504	delta	grams	=	-0.0363198
	G	=	353.45	(J)	H	=	-40.42	(J)	S	=	-0.29	(J/K)	V	=	-128.64	(cc)	Cp	=	-0.04	(J/K)
**********----------**********
Title:	Dummy	Title
T	=	1080	(C)	P	=	5	(kbars)	log(10)	f	O2	=	-9.37	delta	HM	=	-5.22	NNO	=	-0.3	QFM	=	0	COH	=	1.84	IW	=	3.99
Constraint	Flags:	fO2	path	=	QFM
Liquid	mass	=	16.7	(gm)	density	=	2.52	(gm/cc)	viscosity	=	2.82	(log	10	poise)	(analysis	in	wt	%)
	G	=	-269883	(J)	H	=	-206630	(J)	S	=	46.75	(J/K)	V	=	6.63	(cc)	Cp	=	24.01	(J/K)
	SiO2	TiO2	Al2O3	Fe2O3	Cr2O3	FeO	MnO	MgO	NiO	CoO	CaO	Na2O	K2O	P2O5	H2O	CO2	SO3	Cl2O-1	F2O-1
	52.81	0.73	20.43	1.34	0	7.03	0.96	2.54	0	0	5.62	5	0.55	0	2.99	0	0	0	0
orthopyroxene	mass	=	24.9	(gm)	density	=	3.33	(gm/cc)	(analysis	in	mole	%)
	opx	Na0.00Ca0.06Fe''0.48Mg1.35Fe'''0.03Ti0.00Al0.18Si1.89O6
	G	=	-379106	(J)	H	=	-301451	(J)	S	=	57.39	(J/K)	V	=	7.47	(cc)	Cp	=	30.41	(J/K)
	diopside	clinoenstatit	hedenbergite	alumino-buffo	buffonite	essenite	jadeite
	-52.55	93.45	48.29	7.6	-6.73	9.65	0.29
clinopyroxene	mass	=	15.78	(gm)	density	=	3.34	(gm/cc)	(analysis	in	mole	%)
	cpx	Na0.01Ca0.23Fe''0.50Mg1.12Fe'''0.04Ti0.01Al0.24Si1.86O6
	G	=	-237303	(J)	H	=	-188190	(J)	S	=	36.3	(J/K)	V	=	4.73	(cc)	Cp	=	18.83	(J/K)
	diopside	clinoenstatit	hedenbergite	alumino-buffo	buffonite	essenite	jadeite
	-41.17	75.99	49.93	9.86	-8.39	12.64	1.14
clinopyroxene	mass	=	3.1	(gm)	density	=	3.31	(gm/cc)	(analysis	in	mole	%)
	cpx	Na0.03Ca0.73Fe''0.26Mg0.78Fe'''0.06Ti0.02Al0.32Si1.80O6
	G	=	-48032.7	(J)	H	=	-38589.3	(J)	S	=	6.98	(J/K)	V	=	0.94	(cc)	Cp	=	3.61	(J/K)
	diopside	clinoenstatit	hedenbergite	alumino-buffo	buffonite	essenite	jadeite
	26.72	24.3	26.15	13.51	-8.68	14.97	3.03
feldspar	mass	=	39.6	(gm)	density	=	2.68	(gm/cc)	(analysis	in	mole	%)
	K0.00Na0.30Ca0.69Al1.69Si2.31O8
	G	=	-670979	(J)	H	=	-544780	(J)	S	=	93.26	(J/K)	V	=	14.8	(cc)	Cp	=	48.25	(J/K)
	albite	anorthite	sanidine
	30.42	69.32	0.26
Total	solids	mass	=	83.38	(gm)	density	=	2.99	(gm/cc)
	G	=	-1.33542e+06	(J)	H	=	-1.07301e+06	(J)	S	=	193.93	(J/K)	V	=	27.93	(cc)	Cp	=	101.1	(J/K)
Viscosity	of	the	System	cannot	be	computed.
System	mass	=	100.08	(gm)	density	=	2.9	(gm/cc)
	G	=	-1.6053e+06	(J)	H	=	-1.27964e+06	(J)	S	=	240.67	(J/K)	V	=	34.56	(cc)	Cp	=	125.1	(J/K)
Oxygen	delta	moles	=	-0.00115586	delta	grams	=	-0.0369862
	G	=	356.99	(J)	H	=	-40.74	(J)	S	=	-0.29	(J/K)	V	=	-130.04	(cc)	Cp	=	-0.04	(J/K)
**********----------**********
Title:	Dummy	Title
T	=	1070	(C)	P	=	5	(kbars)	log(10)	f	O2	=	-9.5	delta	HM	=	-5.22	NNO	=	-0.3	QFM	=	0	COH	=	1.83	IW	=	4.01
Constraint	Flags:	fO2	path	=	QFM
Liquid	mass	=	15.66	(gm)	density	=	2.51	(gm/cc)	viscosity	=	2.81	(log	10	poise)	(analysis	in	wt	%)
	G	=	-252727	(J)	H	=	-193760	(J)	S	=	43.9	(J/K)	V	=	6.23	(cc)	Cp	=	22.51	(J/K)
	SiO2	TiO2	Al2O3	Fe2O3	Cr2O3	FeO	MnO	MgO	NiO	CoO	CaO	Na2O	K2O	P2O5	H2O	CO2	SO3	Cl2O-1	F2O-1
	52.73	0.7	20.47	1.36	0	7.09	1.02	2.36	0	0	5.4	5.08	0.58	0	3.19	0	0	0	0
orthopyroxene	mass	=	32.23	(gm)	density	=	3.34	(gm/cc)	(analysis	in	mole	%)
	opx	Na0.00Ca0.06Fe''0.50Mg1.33Fe'''0.03Ti0.00Al0.18Si1.89O6
	G	=	-487703	(J)	H	=	-388424	(J)	S	=	73.92	(J/K)	V	=	9.64	(cc)	Cp	=	39.23	(J/K)
	diopside	clinoenstatit	hedenbergite	alumino-buffo	buffonite	essenite	jadeite
	-54.78	93.54	50.29	7.68	-6.81	9.8	0.29
clinopyroxene	mass	=	6.23	(gm)	density	=	3.35	(gm/cc)	(analysis	in	mole	%)
	cpx	Na0.01Ca0.22Fe''0.52Mg1.10Fe'''0.04Ti0.01Al0.24Si1.86O6
	G	=	-93156.1	(J)	H	=	-73994.6	(J)	S	=	14.27	(J/K)	V	=	1.86	(cc)	Cp	=	7.41	(J/K)
	diopside	clinoenstatit	hedenbergite	alumino-buffo	buffonite	essenite	jadeite
	-43.7	76.42	51.8	9.96	-8.48	12.85	1.15
clinopyroxene	mass	=	5.58	(gm)	density	=	3.31	(gm/cc)	(analysis	in	mole	%)
	cpx	Na0.03Ca0.73Fe''0.27Mg0.76Fe'''0.07Ti0.03Al0.32Si1.80O6
	G	=	-86292.3	(J)	H	=	-69470.9	(J)	S	=	12.52	(J/K)	V	=	1.69	(cc)	Cp	=	6.49	(J/K)
	diopside	clinoenstatit	hedenbergite	alumino-buffo	buffonite	essenite	jadeite
	26.22	23.59	26.66	13.84	-8.64	15.19	3.14
feldspar	mass	=	40.37	(gm)	density	=	2.68	(gm/cc)	(analysis	in	mole	%)
	K0.00Na0.31Ca0.69Al1.69Si2.31O8
	G	=	-683011	(J)	H	=	-555778	(J)	S	=	94.73	(J/K)	V	=	15.09	(cc)	Cp	=	49.14	(J/K)
	albite	anorthite	sanidine
	30.74	68.99	0.27
Total	solids	mass	=	84.42	(gm)	density	=	2.99	(gm/cc)
	G	=	-1.35016e+06	(J)	H	=	-1.08767e+06	(J)	S	=	195.43	(J/K)	V	=	28.27	(cc)	Cp	=	102.27	(J/K)
Viscosity	of	the	System	cannot	be	computed.
System	mass	=	100.08	(gm)	density	=	2.9	(gm/cc)
	G	=	-1.60289e+06	(J)	H	=	-1.28143e+06	(J)	S	=	239.33	(J/K)	V	=	34.51	(cc)	Cp	=	124.77	(J/K)
Oxygen	delta	moles	=	-0.00118215	delta	grams	=	-0.0378272
	G	=	362.11	(J)	H	=	-41.24	(J)	S	=	-0.3	(J/K)	V	=	-132.01	(cc)	Cp	=	-0.04	(J/K)
**********----------**********
Title:	Dummy	Title
T	=	1060	(C)	P	=	5	(kbars)	log(10)	f	O2	=	-9.63	delta	HM	=	-5.22	NNO	=	-0.29	QFM	=	0	COH	=	1.81	IW	=	4.03
Constraint	Flags:	fO2	path	=	QFM
Liquid	mass	=	14.66	(gm)	density	=	2.5	(gm/cc)	viscosity	=	2.8	(log	10	poise)	(analysis	in	wt	%)
	G	=	-236419	(J)	H	=	-181536	(J)	S	=	41.17	(J/K)	V	=	5.86	(cc)	Cp	=	21.07	(J/K)
	SiO2	TiO2	Al2O3	Fe2O3	Cr2O3	FeO	MnO	MgO	NiO	CoO	CaO	Na2O	K2O	P2O5	H2O	CO2	SO3	Cl2O-1	F2O-1
	52.71	0.68	20.57	1.35	0	7.02	1.09	2.21	0	0	5.19	5.16	0.61	0	3.41	0	0	0	0
orthopyroxene	mass	=	37.22	(gm)	density	=	3.35	(gm/cc)	(analysis	in	mole	%)
	opx	Na0.00Ca0.06Fe''0.52Mg1.31Fe'''0.03Ti0.00Al0.18Si1.89O6
	G	=	-560325	(J)	H	=	-447079	(J)	S	=	84.95	(J/K)	V	=	11.1	(cc)	Cp	=	45.18	(J/K)
	diopside	clinoenstatit	hedenbergite	alumino-buffo	buffonite	essenite	jadeite
	-56.54	93.64	51.83	7.76	-6.89	9.91	0.29
clinopyroxene	mass	=	7.15	(gm)	density	=	3.32	(gm/cc)	(analysis	in	mole	%)
	cpx	Na0.03Ca0.74Fe''0.27Mg0.74Fe'''0.07Ti0.03Al0.33Si1.79O6
	G	=	-110200	(J)	H	=	-88920.1	(J)	S	=	15.96	(J/K)	V	=	2.15	(cc)	Cp	=	8.28	(J/K)
	diopside	clinoenstatit	hedenbergite	alumino-buffo	buffonite	essenite	jadeite
	26.27	22.69	26.83	14.21	-8.58	15.33	3.24
feldspar	mass	=	41.05	(gm)	density	=	2.68	(gm/cc)	(analysis	in	mole	%)
	K0.00Na0.31Ca0.69Al1.69Si2.31O8
	G	=	-693536	(J)	H	=	-565591	(J)	S	=	95.97	(J/K)	V	=	15.34	(cc)	Cp	=	49.91	(J/K)
	albite	anorthite	sanidine
	31.06	68.66	0.29
Total	solids	mass	=	85.42	(gm)	density	=	2.99	(gm/cc)
	G	=	-1.36406e+06	(J)	H	=	-1.10159e+06	(J)	S	=	196.88	(J/K)	V	=	28.6	(cc)	Cp	=	103.38	(J/K)
Viscosity	of	the	System	cannot	be	computed.
System	mass	=	100.08	(gm)	density	=	2.9	(gm/cc)
	G	=	-1.60048e+06	(J)	H	=	-1.28313e+06	(J)	S	=	238.05	(J/K)	V	=	34.46	(cc)	Cp	=	124.44	(J/K)
Oxygen	delta	moles	=	-0.00122112	delta	grams	=	-0.0390743
	G	=	370.95	(J)	H	=	-42.16	(J)	S	=	-0.31	(J/K)	V	=	-135.35	(cc)	Cp	=	-0.04	(J/K)
**********----------**********
Title:	Dummy	Title
T	=	1050	(C)	P	=	5	(kbars)	log(10)	f	O2	=	-9.77	delta	HM	=	-5.22	NNO	=	-0.29	QFM	=	0	COH	=	1.8	IW	=	4.04
Constraint	Flags:	fO2	path	=	QFM
Liquid	mass	=	13.66	(gm)	density	=	2.49	(gm/cc)	viscosity	=	2.8	(log	10	poise)	(analysis	in	wt	%)
	G	=	-220689	(J)	H	=	-169772	(J)	S	=	38.48	(J/K)	V	=	5.49	(cc)	Cp	=	19.65	(J/K)
	SiO2	TiO2	Al2O3	Fe2O3	Cr2O3	FeO	MnO	MgO	NiO	CoO	CaO	Na2O	K2O	P2O5	H2O	CO2	SO3	Cl2O-1	F2O-1
	52.79	0.65	20.72	1.31	0	6.71	1.17	2.08	0	0	5	5.27	0.65	0	3.66	0	0	0	0
orthopyroxene	mass	=	37.57	(gm)	density	=	3.36	(gm/cc)	(analysis	in	mole	%)
	opx	Na0.00Ca0.06Fe''0.52Mg1.31Fe'''0.03Ti0.00Al0.18Si1.89O6
	G	=	-563906	(J)	H	=	-450963	(J)	S	=	85.36	(J/K)	V	=	11.19	(cc)	Cp	=	45.53	(J/K)
	diopside	clinoenstatit	hedenbergite	alumino-buffo	buffonite	essenite	jadeite
	-57.32	93.77	52.45	7.82	-6.93	9.92	0.29
clinopyroxene	mass	=	7.25	(gm)	density	=	3.32	(gm/cc)	(analysis	in	mole	%)
	cpx	Na0.03Ca0.75Fe''0.26Mg0.73Fe'''0.07Ti0.03Al0.33Si1.79O6
	G	=	-111670	(J)	H	=	-90343	(J)	S	=	16.12	(J/K)	V	=	2.18	(cc)	Cp	=	8.39	(J/K)
	diopside	clinoenstatit	hedenbergite	alumino-buffo	buffonite	essenite	jadeite
	27.28	21.5	26.4	14.68	-8.48	15.28	3.34
feldspar	mass	=	41.6	(gm)	density	=	2.68	(gm/cc)	(analysis	in	mole	%)
	K0.00Na0.31Ca0.68Al1.68Si2.32O8
	G	=	-701812	(J)	H	=	-573603	(J)	S	=	96.9	(J/K)	V	=	15.55	(cc)	Cp	=	50.53	(J/K)
	albite	anorthite	sanidine
	31.4	68.3	0.3
Total	solids	mass	=	86.42	(gm)	density	=	2.99	(gm/cc)
	G	=	-1.37739e+06	(J)	H	=	-1.11491e+06	(J)	S	=	198.38	(J/K)	V	=	28.92	(cc)	Cp	=	104.44	(J/K)
Viscosity	of	the	System	cannot	be	computed.
System	mass	=	100.08	(gm)	density	=	2.91	(gm/cc)
	G	=	-1.59808e+06	(J)	H	=	-1.28468e+06	(J)	S	=	236.86	(J/K)	V	=	34.41	(cc)	Cp	=	124.09	(J/K)
Oxygen	delta	moles	=	-0.00127331	delta	grams	=	-0.0407443
	G	=	383.57	(J)	H	=	-43.5	(J)	S	=	-0.32	(J/K)	V	=	-140.08	(cc)	Cp	=	-0.05	(J/K)
**********----------**********
Title:	Dummy	Title
T	=	1040	(C)	P	=	5	(kbars)	log(10)	f	O2	=	-9.9	delta	HM	=	-5.22	NNO	=	-0.28	QFM	=	0	COH	=	1.78	IW	=	4.06
Constraint	Flags:	fO2	path	=	QFM
Liquid	mass	=	12.76	(gm)	density	=	2.47	(gm/cc)	viscosity	=	2.79	(log	10	poise)	(analysis	in	wt	%)
	G	=	-206401	(J)	H	=	-159069	(J)	S	=	36.04	(J/K)	V	=	5.15	(cc)	Cp	=	18.37	(J/K)
	SiO2	TiO2	Al2O3	Fe2O3	Cr2O3	FeO	MnO	MgO	NiO	CoO	CaO	Na2O	K2O	P2O5	H2O	CO2	SO3	Cl2O-1	F2O-1
	52.85	0.62	20.88	1.26	0	6.39	1.25	1.95	0	0	4.81	5.36	0.68	0	3.92	0	0	0	0
orthopyroxene	mass	=	37.88	(gm)	density	=	3.36	(gm/cc)	(analysis	in	mole	%)
	opx	Na0.00Ca0.06Fe''0.53Mg1.30Fe'''0.03Ti0.00Al0.18Si1.89O6
	G	=	-566984	(J)	H	=	-454471	(J)	S	=	85.68	(J/K)	V	=	11.27	(cc)	Cp	=	45.83	(J/K)
	diopside	clinoenstatit	hedenbergite	alumino-buffo	buffonite	essenite	jadeite
	-58.03	93.9	53.01	7.88	-6.98	9.93	0.29
clinopyroxene	mass	=	7.34	(gm)	density	=	3.32	(gm/cc)	(analysis	in	mole	%)
	cpx	Na0.03Ca0.76Fe''0.26Mg0.72Fe'''0.07Ti0.03Al0.34Si1.78O6
	G	=	-112912	(J)	H	=	-91586.1	(J)	S	=	16.24	(J/K)	V	=	2.21	(cc)	Cp	=	8.48	(J/K)
	diopside	clinoenstatit	hedenbergite	alumino-buffo	buffonite	essenite	jadeite
	28.2	20.41	25.97	15.15	-8.39	15.23	3.43
feldspar	mass	=	42.11	(gm)	density	=	2.68	(gm/cc)	(analysis	in	mole	%)
	K0.00Na0.32Ca0.68Al1.68Si2.32O8
	G	=	-709389	(J)	H	=	-581073	(J)	S	=	97.72	(J/K)	V	=	15.74	(cc)	Cp	=	51.09	(J/K)
	albite	anorthite	sanidine
	31.73	67.96	0.31
Total	solids	mass	=	87.32	(gm)	density	=	2.99	(gm/cc)
	G	=	-1.38928e+06	(J)	H	=	-1.12713e+06	(J)	S	=	199.64	(J/K)	V	=	29.22	(cc)	Cp	=	105.39	(J/K)
Viscosity	of	the	System	cannot	be	computed.
System	mass	=	100.07	(gm)	density	=	2.91	(gm/cc)
	G	=	-1.59569e+06	(J)	H	=	-1.2862e+06	(J)	S	=	235.68	(J/K)	V	=	34.37	(cc)	Cp	=	123.76	(J/K)
Oxygen	delta	moles	=	-0.00132644	delta	grams	=	-0.0424446
	G	=	396.22	(J)	H	=	-44.84	(J)	S	=	-0.34	(J/K)	V	=	-144.82	(cc)	Cp	=	-0.05	(J/K)
**********----------**********
Title:	Dummy	Title
T	=	1030	(C)	P	=	5	(kbars)	log(10)	f	O2	=	-10.04	delta	HM	=	-5.22	NNO	=	-0.27	QFM	=	0	COH	=	1.77	IW	=	4.08
Constraint	Flags:	fO2	path	=	QFM
Liquid	mass	=	11.93	(gm)	density	=	2.46	(gm/cc)	viscosity	=	2.78	(log	10	poise)	(analysis	in	wt	%)
	G	=	-193381	(J)	H	=	-149300	(J)	S	=	33.83	(J/K)	V	=	4.85	(cc)	Cp	=	17.2	(J/K)
	SiO2	TiO2	Al2O3	Fe2O3	Cr2O3	FeO	MnO	MgO	NiO	CoO	CaO	Na2O	K2O	P2O5	H2O	CO2	SO3	Cl2O-1	F2O-1
	52.9	0.59	21.04	1.22	0	6.08	1.34	1.84	0	0	4.63	5.45	0.72	0	4.19	0	0	0	0
orthopyroxene	mass	=	38.15	(gm)	density	=	3.36	(gm/cc)	(analysis	in	mole	%)
	opx	Na0.00Ca0.06Fe''0.54Mg1.30Fe'''0.03Ti0.00Al0.18Si1.89O6
	G	=	-569620	(J)	H	=	-457646	(J)	S	=	85.93	(J/K)	V	=	11.34	(cc)	Cp	=	46.09	(J/K)
	diopside	clinoenstatit	hedenbergite	alumino-buffo	buffonite	essenite	jadeite
	-58.68	94.02	53.54	7.93	-7.02	9.93	0.29
clinopyroxene	mass	=	7.41	(gm)	density	=	3.32	(gm/cc)	(analysis	in	mole	%)
	cpx	Na0.04Ca0.77Fe''0.26Mg0.72Fe'''0.07Ti0.04Al0.34Si1.78O6
	G	=	-113949	(J)	H	=	-92668.4	(J)	S	=	16.33	(J/K)	V	=	2.23	(cc)	Cp	=	8.55	(J/K)
	diopside	clinoenstatit	hedenbergite	alumino-buffo	buffonite	essenite	jadeite
	29.06	19.4	25.56	15.6	-8.3	15.15	3.52
feldspar	mass	=	42.58	(gm)	density	=	2.68	(gm/cc)	(analysis	in	mole	%)
	K0.00Na0.32Ca0.68Al1.68Si2.32O8
	G	=	-716356	(J)	H	=	-588072	(J)	S	=	98.44	(J/K)	V	=	15.91	(cc)	Cp	=	51.82	(J/K)
	albite	anorthite	sanidine
	32.04	67.63	0.33
Total	solids	mass	=	88.14	(gm)	density	=	2.99	(gm/cc)
	G	=	-1.39992e+06	(J)	H	=	-1.13839e+06	(J)	S	=	200.7	(J/K)	V	=	29.49	(cc)	Cp	=	106.46	(J/K)
Viscosity	of	the	System	cannot	be	computed.
System	mass	=	100.07	(gm)	density	=	2.91	(gm/cc)
	G	=	-1.59331e+06	(J)	H	=	-1.28769e+06	(J)	S	=	234.52	(J/K)	V	=	34.34	(cc)	Cp	=	123.66	(J/K)
Oxygen	delta	moles	=	-0.00138048	delta	grams	=	-0.0441738
	G	=	408.86	(J)	H	=	-46.17	(J)	S	=	-0.35	(J/K)	V	=	-149.57	(cc)	Cp	=	-0.05	(J/K)
**********----------**********
Title:	Dummy	Title
T	=	1020	(C)	P	=	5	(kbars)	log(10)	f	O2	=	-10.19	delta	HM	=	-5.22	NNO	=	-0.27	QFM	=	0	COH	=	1.75	IW	=	4.09
Constraint	Flags:	fO2	path	=	QFM
Liquid	mass	=	11.18	(gm)	density	=	2.45	(gm/cc)	viscosity	=	2.76	(log	10	poise)	(analysis	in	wt	%)
	G	=	-181475	(J)	H	=	-140350	(J)	S	=	31.8	(J/K)	V	=	4.57	(cc)	Cp	=	16.14	(J/K)
	SiO2	TiO2	Al2O3	Fe2O3	Cr2O3	FeO	MnO	MgO	NiO	CoO	CaO	Na2O	K2O	P2O5	H2O	CO2	SO3	Cl2O-1	F2O-1
	52.91	0.56	21.19	1.17	0	5.78	1.43	1.73	0	0	4.46	5.53	0.76	0	4.47	0	0	0	0
orthopyroxene	mass	=	38.4	(gm)	density	=	3.37	(gm/cc)	(analysis	in	mole	%)
	opx	Na0.00Ca0.06Fe''0.54Mg1.29Fe'''0.03Ti0.00Al0.18Si1.89O6
	G	=	-571863	(J)	H	=	-460526	(J)	S	=	86.1	(J/K)	V	=	11.41	(cc)	Cp	=	46.32	(J/K)
	diopside	clinoenstatit	hedenbergite	alumino-buffo	buffonite	essenite	jadeite
	-59.28	94.14	54.02	7.98	-7.07	9.92	0.29
clinopyroxene	mass	=	7.48	(gm)	density	=	3.33	(gm/cc)	(analysis	in	mole	%)
	cpx	Na0.04Ca0.78Fe''0.25Mg0.71Fe'''0.07Ti0.04Al0.35Si1.77O6
	G	=	-114810	(J)	H	=	-93610	(J)	S	=	16.39	(J/K)	V	=	2.25	(cc)	Cp	=	8.61	(J/K)
	diopside	clinoenstatit	hedenbergite	alumino-buffo	buffonite	essenite	jadeite
	29.87	18.47	25.17	16.04	-8.22	15.07	3.61
feldspar	mass	=	43.02	(gm)	density	=	2.68	(gm/cc)	(analysis	in	mole	%)
	K0.00Na0.32Ca0.67Al1.67Si2.33O8
	G	=	-722789	(J)	H	=	-594661	(J)	S	=	99.08	(J/K)	V	=	16.08	(cc)	Cp	=	52.3	(J/K)
	albite	anorthite	sanidine
	32.33	67.32	0.34
Total	solids	mass	=	88.89	(gm)	density	=	2.99	(gm/cc)
	G	=	-1.40946e+06	(J)	H	=	-1.1488e+06	(J)	S	=	201.57	(J/K)	V	=	29.73	(cc)	Cp	=	107.23	(J/K)
Viscosity	of	the	System	cannot	be	computed.
System	mass	=	100.07	(gm)	density	=	2.92	(gm/cc)
	G	=	-1.59094e+06	(J)	H	=	-1.28915e+06	(J)	S	=	233.37	(J/K)	V	=	34.3	(cc)	Cp	=	123.37	(J/K)
Oxygen	delta	moles	=	-0.00143533	delta	grams	=	-0.045929
	G	=	421.48	(J)	H	=	-47.49	(J)	S	=	-0.36	(J/K)	V	=	-154.32	(cc)	Cp	=	-0.05	(J/K)
**********----------**********
Title:	Dummy	Title
T	=	1010	(C)	P	=	5	(kbars)	log(10)	f	O2	=	-10.33	delta	HM	=	-5.22	NNO	=	-0.26	QFM	=	0	COH	=	1.74	IW	=	4.11
Constraint	Flags:	fO2	path	=	QFM
Liquid	mass	=	10.49	(gm)	density	=	2.43	(gm/cc)	viscosity	=	2.74	(log	10	poise)	(analysis	in	wt	%)
	G	=	-170553	(J)	H	=	-132125	(J)	S	=	29.95	(J/K)	V	=	4.31	(cc)	Cp	=	15.17	(J/K)
	SiO2	TiO2	Al2O3	Fe2O3	Cr2O3	FeO	MnO	MgO	NiO	CoO	CaO	Na2O	K2O	P2O5	H2O	CO2	SO3	Cl2O-1	F2O-1
	52.9	0.52	21.35	1.13	0	5.49	1.52	1.63	0	0	4.29	5.6	0.79	0	4.77	0	0	0	0
orthopyroxene	mass	=	38.61	(gm)	density	=	3.37	(gm/cc)	(analysis	in	mole	%)
	opx	Na0.00Ca0.05Fe''0.54Mg1.29Fe'''0.03Ti0.00Al0.18Si1.89O6
	G	=	-573758	(J)	H	=	-463143	(J)	S	=	86.21	(J/K)	V	=	11.46	(cc)	Cp	=	46.52	(J/K)
	diopside	clinoenstatit	hedenbergite	alumino-buffo	buffonite	essenite	jadeite
	-59.83	94.26	54.47	8.02	-7.11	9.91	0.29
clinopyroxene	mass	=	7.53	(gm)	density	=	3.33	(gm/cc)	(analysis	in	mole	%)
	cpx	Na0.04Ca0.79Fe''0.25Mg0.70Fe'''0.07Ti0.04Al0.35Si1.77O6
	G	=	-115517	(J)	H	=	-94429.7	(J)	S	=	16.43	(J/K)	V	=	2.26	(cc)	Cp	=	8.66	(J/K)
	diopside	clinoenstatit	hedenbergite	alumino-buffo	buffonite	essenite	jadeite
	30.64	17.61	24.78	16.47	-8.15	14.97	3.68
feldspar	mass	=	43.43	(gm)	density	=	2.68	(gm/cc)	(analysis	in	mole	%)
	K0.00Na0.33Ca0.67Al1.67Si2.33O8
	G	=	-728750	(J)	H	=	-600886	(J)	S	=	99.65	(J/K)	V	=	16.23	(cc)	Cp	=	52.75	(J/K)
	albite	anorthite	sanidine
	32.61	67.03	0.36
Total	solids	mass	=	89.58	(gm)	density	=	2.99	(gm/cc)
	G	=	-1.41803e+06	(J)	H	=	-1.15846e+06	(J)	S	=	202.29	(J/K)	V	=	29.95	(cc)	Cp	=	107.93	(J/K)
Viscosity	of	the	System	cannot	be	computed.
System	mass	=	100.07	(gm)	density	=	2.92	(gm/cc)
	G	=	-1.58858e+06	(J)	H	=	-1.29058e+06	(J)	S	=	232.24	(J/K)	V	=	34.27	(cc)	Cp	=	123.1	(J/K)
Oxygen	delta	moles	=	-0.00149087	delta	grams	=	-0.047706
	G	=	434.02	(J)	H	=	-48.79	(J)	S	=	-0.38	(J/K)	V	=	-159.05	(cc)	Cp	=	-0.05	(J/K)
**********----------**********
Title:	Dummy	Title
T	=	1000	(C)	P	=	5	(kbars)	log(10)	f	O2	=	-10.48	delta	HM	=	-5.22	NNO	=	-0.25	QFM	=	0	COH	=	1.72	IW	=	4.13
Constraint	Flags:	fO2	path	=	QFM
Liquid	mass	=	9.86	(gm)	density	=	2.42	(gm/cc)	viscosity	=	2.71	(log	10	poise)	(analysis	in	wt	%)
	G	=	-160499	(J)	H	=	-124539	(J)	S	=	28.24	(J/K)	V	=	4.07	(cc)	Cp	=	14.28	(J/K)
	SiO2	TiO2	Al2O3	Fe2O3	Cr2O3	FeO	MnO	MgO	NiO	CoO	CaO	Na2O	K2O	P2O5	H2O	CO2	SO3	Cl2O-1	F2O-1
	52.86	0.49	21.49	1.08	0	5.2	1.62	1.54	0	0	4.13	5.67	0.83	0	5.07	0	0	0	0
orthopyroxene	mass	=	38.81	(gm)	density	=	3.37	(gm/cc)	(analysis	in	mole	%)
	opx	Na0.00Ca0.05Fe''0.55Mg1.29Fe'''0.03Ti0.00Al0.18Si1.89O6
	G	=	-575345	(J)	H	=	-465527	(J)	S	=	86.26	(J/K)	V	=	11.51	(cc)	Cp	=	46.7	(J/K)
	diopside	clinoenstatit	hedenbergite	alumino-buffo	buffonite	essenite	jadeite
	-60.34	94.38	54.88	8.05	-7.15	9.89	0.29
clinopyroxene	mass	=	7.57	(gm)	density	=	3.33	(gm/cc)	(analysis	in	mole	%)
	cpx	Na0.04Ca0.79Fe''0.24Mg0.69Fe'''0.07Ti0.04Al0.36Si1.76O6
	G	=	-116094	(J)	H	=	-95145.1	(J)	S	=	16.45	(J/K)	V	=	2.27	(cc)	Cp	=	8.69	(J/K)
	diopside	clinoenstatit	hedenbergite	alumino-buffo	buffonite	essenite	jadeite
	31.38	16.8	24.4	16.88	-8.08	14.87	3.76
feldspar	mass	=	43.82	(gm)	density	=	2.68	(gm/cc)	(analysis	in	mole	%)
	K0.00Na0.33Ca0.67Al1.67Si2.33O8
	G	=	-734292	(J)	H	=	-606787	(J)	S	=	100.15	(J/K)	V	=	16.38	(cc)	Cp	=	53.17	(J/K)
	albite	anorthite	sanidine
	32.88	66.75	0.37
Total	solids	mass	=	90.21	(gm)	density	=	2.99	(gm/cc)
	G	=	-1.42573e+06	(J)	H	=	-1.16746e+06	(J)	S	=	202.86	(J/K)	V	=	30.16	(cc)	Cp	=	108.56	(J/K)
Viscosity	of	the	System	cannot	be	computed.
System	mass	=	100.07	(gm)	density	=	2.92	(gm/cc)
	G	=	-1.58623e+06	(J)	H	=	-1.292e+06	(J)	S	=	231.11	(J/K)	V	=	34.23	(cc)	Cp	=	122.84	(J/K)
Oxygen	delta	moles	=	-0.00154695	delta	grams	=	-0.0495004
	G	=	446.45	(J)	H	=	-50.07	(J)	S	=	-0.39	(J/K)	V	=	-163.75	(cc)	Cp	=	-0.06	(J/K)
**********----------**********
Title:	Dummy	Title
T	=	990	(C)	P	=	5	(kbars)	log(10)	f	O2	=	-10.62	delta	HM	=	-5.23	NNO	=	-0.25	QFM	=	0	COH	=	1.71	IW	=	4.15
Constraint	Flags:	fO2	path	=	QFM
Liquid	mass	=	9.28	(gm)	density	=	2.41	(gm/cc)	viscosity	=	2.68	(log	10	poise)	(analysis	in	wt	%)
	G	=	-151214	(J)	H	=	-117518	(J)	S	=	26.68	(J/K)	V	=	3.85	(cc)	Cp	=	13.45	(J/K)
	SiO2	TiO2	Al2O3	Fe2O3	Cr2O3	FeO	MnO	MgO	NiO	CoO	CaO	Na2O	K2O	P2O5	H2O	CO2	SO3	Cl2O-1	F2O-1
	52.79	0.45	21.64	1.04	0	4.93	1.72	1.45	0	0	3.98	5.73	0.87	0	5.39	0	0	0	0
orthopyroxene	mass	=	38.99	(gm)	density	=	3.37	(gm/cc)	(analysis	in	mole	%)
	opx	Na0.00Ca0.05Fe''0.55Mg1.29Fe'''0.03Ti0.00Al0.18Si1.89O6
	G	=	-576659	(J)	H	=	-467703	(J)	S	=	86.26	(J/K)	V	=	11.55	(cc)	Cp	=	46.85	(J/K)
	diopside	clinoenstatit	hedenbergite	alumino-buffo	buffonite	essenite	jadeite
	-60.82	94.5	55.27	8.08	-7.2	9.87	0.29
clinopyroxene	mass	=	7.61	(gm)	density	=	3.33	(gm/cc)	(analysis	in	mole	%)
	cpx	Na0.04Ca0.80Fe''0.24Mg0.69Fe'''0.07Ti0.05Al0.36Si1.76O6
	G	=	-116560	(J)	H	=	-95771.5	(J)	S	=	16.46	(J/K)	V	=	2.28	(cc)	Cp	=	8.72	(J/K)
	diopside	clinoenstatit	hedenbergite	alumino-buffo	buffonite	essenite	jadeite
	32.08	16.05	24.03	17.27	-8.02	14.76	3.83
feldspar	mass	=	44.19	(gm)	density	=	2.68	(gm/cc)	(analysis	in	mole	%)
	K0.00Na0.33Ca0.66Al1.66Si2.34O8
	G	=	-739461	(J)	H	=	-612400	(J)	S	=	100.59	(J/K)	V	=	16.51	(cc)	Cp	=	53.56	(J/K)
	albite	anorthite	sanidine
	33.13	66.49	0.39
Total	solids	mass	=	90.79	(gm)	density	=	2.99	(gm/cc)
	G	=	-1.43268e+06	(J)	H	=	-1.17587e+06	(J)	S	=	203.31	(J/K)	V	=	30.35	(cc)	Cp	=	109.14	(J/K)
Viscosity	of	the	System	cannot	be	computed.
System	mass	=	100.07	(gm)	density	=	2.93	(gm/cc)
	G	=	-1.58389e+06	(J)	H	=	-1.29339e+06	(J)	S	=	229.98	(J/K)	V	=	34.2	(cc)	Cp	=	122.59	(J/K)
Oxygen	delta	moles	=	-0.00160343	delta	grams	=	-0.051308
	G	=	458.71	(J)	H	=	-51.32	(J)	S	=	-0.4	(J/K)	V	=	-168.4	(cc)	Cp	=	-0.06	(J/K)
**********----------**********
Title:	Dummy	Title
T	=	980	(C)	P	=	5	(kbars)	log(10)	f	O2	=	-10.78	delta	HM	=	-5.23	NNO	=	-0.24	QFM	=	0	COH	=	1.69	IW	=	4.17
Constraint	Flags:	fO2	path	=	QFM
Liquid	mass	=	8.74	(gm)	density	=	2.4	(gm/cc)	viscosity	=	2.64	(log	10	poise)	(analysis	in	wt	%)
	G	=	-142611	(J)	H	=	-110999	(J)	S	=	25.23	(J/K)	V	=	3.65	(cc)	Cp	=	12.7	(J/K)
	SiO2	TiO2	Al2O3	Fe2O3	Cr2O3	FeO	MnO	MgO	NiO	CoO	CaO	Na2O	K2O	P2O5	H2O	CO2	SO3	Cl2O-1	F2O-1
	52.69	0.42	21.78	1	0	4.66	1.83	1.37	0	0	3.84	5.78	0.91	0	5.72	0	0	0	0
orthopyroxene	mass	=	39.14	(gm)	density	=	3.38	(gm/cc)	(analysis	in	mole	%)
	opx	Na0.00Ca0.05Fe''0.56Mg1.28Fe'''0.03Ti0.00Al0.18Si1.89O6
	G	=	-577732	(J)	H	=	-469693	(J)	S	=	86.21	(J/K)	V	=	11.59	(cc)	Cp	=	46.98	(J/K)
	diopside	clinoenstatit	hedenbergite	alumino-buffo	buffonite	essenite	jadeite
	-61.26	94.61	55.64	8.11	-7.24	9.85	0.29
clinopyroxene	mass	=	7.64	(gm)	density	=	3.33	(gm/cc)	(analysis	in	mole	%)
	cpx	Na0.04Ca0.81Fe''0.24Mg0.68Fe'''0.07Ti0.05Al0.36Si1.76O6
	G	=	-116931	(J)	H	=	-96321.8	(J)	S	=	16.45	(J/K)	V	=	2.29	(cc)	Cp	=	8.75	(J/K)
	diopside	clinoenstatit	hedenbergite	alumino-buffo	buffonite	essenite	jadeite
	32.77	15.35	23.67	17.65	-7.97	14.64	3.9
feldspar	mass	=	44.54	(gm)	density	=	2.68	(gm/cc)	(analysis	in	mole	%)
	K0.00Na0.33Ca0.66Al1.66Si2.34O8
	G	=	-744295	(J)	H	=	-617756	(J)	S	=	100.98	(J/K)	V	=	16.64	(cc)	Cp	=	53.93	(J/K)
	albite	anorthite	sanidine
	33.36	66.24	0.4
Total	solids	mass	=	91.33	(gm)	density	=	2.99	(gm/cc)
	G	=	-1.43896e+06	(J)	H	=	-1.18377e+06	(J)	S	=	203.64	(J/K)	V	=	30.53	(cc)	Cp	=	109.66	(J/K)
Viscosity	of	the	System	cannot	be	computed.
System	mass	=	100.06	(gm)	density	=	2.93	(gm/cc)
	G	=	-1.58157e+06	(J)	H	=	-1.29477e+06	(J)	S	=	228.86	(J/K)	V	=	34.17	(cc)	Cp	=	122.35	(J/K)
Oxygen	delta	moles	=	-0.0016602	delta	grams	=	-0.0531244
	G	=	470.77	(J)	H	=	-52.54	(J)	S	=	-0.42	(J/K)	V	=	-172.98	(cc)	Cp	=	-0.06	(J/K)
**********----------**********
Title:	Dummy	Title
T	=	970	(C)	P	=	5	(kbars)	log(10)	f	O2	=	-10.93	delta	HM	=	-5.23	NNO	=	-0.24	QFM	=	0	COH	=	1.68	IW	=	4.19
Constraint	Flags:	fO2	path	=	QFM
Liquid	mass	=	8.24	(gm)	density	=	2.38	(gm/cc)	viscosity	=	2.59	(log	10	poise)	(analysis	in	wt	%)
	G	=	-134613	(J)	H	=	-104925	(J)	S	=	23.88	(J/K)	V	=	3.46	(cc)	Cp	=	11.99	(J/K)
	SiO2	TiO2	Al2O3	Fe2O3	Cr2O3	FeO	MnO	MgO	NiO	CoO	CaO	Na2O	K2O	P2O5	H2O	CO2	SO3	Cl2O-1	F2O-1
	52.55	0.39	21.93	0.96	0	4.41	1.94	1.29	0	0	3.7	5.83	0.94	0	6.07	0	0	0	0
orthopyroxene	mass	=	39.28	(gm)	density	=	3.38	(gm/cc)	(analysis	in	mole	%)
	opx	Na0.00Ca0.05Fe''0.56Mg1.28Fe'''0.03Ti0.00Al0.18Si1.89O6
	G	=	-578590	(J)	H	=	-471520	(J)	S	=	86.13	(J/K)	V	=	11.62	(cc)	Cp	=	47.09	(J/K)
	diopside	clinoenstatit	hedenbergite	alumino-buffo	buffonite	essenite	jadeite
	-61.67	94.73	55.98	8.13	-7.28	9.82	0.29
clinopyroxene	mass	=	7.66	(gm)	density	=	3.33	(gm/cc)	(analysis	in	mole	%)
	cpx	Na0.04Ca0.81Fe''0.23Mg0.68Fe'''0.07Ti0.05Al0.36Si1.75O6
	G	=	-117223	(J)	H	=	-96807	(J)	S	=	16.42	(J/K)	V	=	2.3	(cc)	Cp	=	8.77	(J/K)
	diopside	clinoenstatit	hedenbergite	alumino-buffo	buffonite	essenite	jadeite
	33.44	14.69	23.31	18	-7.93	14.52	3.96
feldspar	mass	=	44.88	(gm)	density	=	2.68	(gm/cc)	(analysis	in	mole	%)
	K0.00Na0.34Ca0.66Al1.66Si2.34O8
	G	=	-748829	(J)	H	=	-622881	(J)	S	=	101.31	(J/K)	V	=	16.77	(cc)	Cp	=	54.28	(J/K)
	albite	anorthite	sanidine
	33.59	66	0.42
Total	solids	mass	=	91.82	(gm)	density	=	2.99	(gm/cc)
	G	=	-1.44464e+06	(J)	H	=	-1.19121e+06	(J)	S	=	203.86	(J/K)	V	=	30.69	(cc)	Cp	=	110.13	(J/K)
Viscosity	of	the	System	cannot	be	computed.
System	mass	=	100.06	(gm)	density	=	2.93	(gm/cc)
	G	=	-1.57926e+06	(J)	H	=	-1.29613e+06	(J)	S	=	227.75	(J/K)	V	=	34.15	(cc)	Cp	=	122.12	(J/K)
Oxygen	delta	moles	=	-0.00171713	delta	grams	=	-0.0549459
	G	=	482.6	(J)	H	=	-53.73	(J)	S	=	-0.43	(J/K)	V	=	-177.48	(cc)	Cp	=	-0.06	(J/K)
**********----------**********
Title:	Dummy	Title
T	=	960	(C)	P	=	5	(kbars)	log(10)	f	O2	=	-11.08	delta	HM	=	-5.23	NNO	=	-0.23	QFM	=	0	COH	=	1.66	IW	=	4.21
Constraint	Flags:	fO2	path	=	QFM
Liquid	mass	=	7.77	(gm)	density	=	2.37	(gm/cc)	viscosity	=	2.54	(log	10	poise)	(analysis	in	wt	%)
	G	=	-127153	(J)	H	=	-99245.8	(J)	S	=	22.63	(J/K)	V	=	3.28	(cc)	Cp	=	11.34	(J/K)
	SiO2	TiO2	Al2O3	Fe2O3	Cr2O3	FeO	MnO	MgO	NiO	CoO	CaO	Na2O	K2O	P2O5	H2O	CO2	SO3	Cl2O-1	F2O-1
	52.37	0.35	22.07	0.92	0	4.17	2.06	1.22	0	0	3.56	5.87	0.98	0	6.43	0	0	0	0
orthopyroxene	mass	=	39.41	(gm)	density	=	3.38	(gm/cc)	(analysis	in	mole	%)
	opx	Na0.00Ca0.05Fe''0.56Mg1.28Fe'''0.02Ti0.00Al0.18Si1.89O6
	G	=	-579260	(J)	H	=	-473200	(J)	S	=	86.01	(J/K)	V	=	11.65	(cc)	Cp	=	47.18	(J/K)
	diopside	clinoenstatit	hedenbergite	alumino-buffo	buffonite	essenite	jadeite
	-62.06	94.84	56.31	8.15	-7.32	9.79	0.28
clinopyroxene	mass	=	7.68	(gm)	density	=	3.33	(gm/cc)	(analysis	in	mole	%)
	cpx	Na0.04Ca0.82Fe''0.23Mg0.67Fe'''0.07Ti0.05Al0.37Si1.75O6
	G	=	-117445	(J)	H	=	-97235.8	(J)	S	=	16.39	(J/K)	V	=	2.3	(cc)	Cp	=	8.78	(J/K)
	diopside	clinoenstatit	hedenbergite	alumino-buffo	buffonite	essenite	jadeite
	34.09	14.07	22.96	18.34	-7.89	14.4	4.02
feldspar	mass	=	45.19	(gm)	density	=	2.68	(gm/cc)	(analysis	in	mole	%)
	K0.00Na0.34Ca0.66Al1.66Si2.34O8
	G	=	-753095	(J)	H	=	-627799	(J)	S	=	101.61	(J/K)	V	=	16.88	(cc)	Cp	=	54.6	(J/K)
	albite	anorthite	sanidine
	33.8	65.77	0.43
Total	solids	mass	=	92.29	(gm)	density	=	2.99	(gm/cc)
	G	=	-1.4498e+06	(J)	H	=	-1.19823e+06	(J)	S	=	204	(J/K)	V	=	30.84	(cc)	Cp	=	110.56	(J/K)
Viscosity	of	the	System	cannot	be	computed.
System	mass	=	100.06	(gm)	density	=	2.93	(gm/cc)
	G	=	-1.57695e+06	(J)	H	=	-1.29748e+06	(J)	S	=	226.63	(J/K)	V	=	34.12	(cc)	Cp	=	121.9	(J/K)
Oxygen	delta	moles	=	-0.00177411	delta	grams	=	-0.0567694
	G	=	494.16	(J)	H	=	-54.88	(J)	S	=	-0.45	(J/K)	V	=	-181.9	(cc)	Cp	=	-0.06	(J/K)
**********----------**********
Title:	Dummy	Title
T	=	950	(C)	P	=	5	(kbars)	log(10)	f	O2	=	-11.24	delta	HM	=	-5.23	NNO	=	-0.22	QFM	=	0	COH	=	1.64	IW	=	4.22
Constraint	Flags:	fO2	path	=	QFM
Liquid	mass	=	7.34	(gm)	density	=	2.36	(gm/cc)	viscosity	=	2.48	(log	10	poise)	(analysis	in	wt	%)
	G	=	-120140	(J)	H	=	-93892.3	(J)	S	=	21.46	(J/K)	V	=	3.11	(cc)	Cp	=	10.73	(J/K)
	SiO2	TiO2	Al2O3	Fe2O3	Cr2O3	FeO	MnO	MgO	NiO	CoO	CaO	Na2O	K2O	P2O5	H2O	CO2	SO3	Cl2O-1	F2O-1
	52.16	0.32	22.2	0.88	0	3.93	2.18	1.15	0	0	3.43	5.91	1.02	0	6.81	0	0	0	0
orthopyroxene	mass	=	39.52	(gm)	density	=	3.38	(gm/cc)	(analysis	in	mole	%)
	opx	Na0.00Ca0.05Fe''0.57Mg1.28Fe'''0.02Ti0.00Al0.18Si1.89O6
	G	=	-579792	(J)	H	=	-474774	(J)	S	=	85.86	(J/K)	V	=	11.68	(cc)	Cp	=	47.26	(J/K)
	diopside	clinoenstatit	hedenbergite	alumino-buffo	buffonite	essenite	jadeite
	-62.41	94.95	56.62	8.16	-7.35	9.76	0.28
clinopyroxene	mass	=	7.67	(gm)	density	=	3.34	(gm/cc)	(analysis	in	mole	%)
	cpx	Na0.04Ca0.82Fe''0.23Mg0.67Fe'''0.06Ti0.05Al0.37Si1.75O6
	G	=	-117102	(J)	H	=	-97195.2	(J)	S	=	16.27	(J/K)	V	=	2.3	(cc)	Cp	=	8.75	(J/K)
	diopside	clinoenstatit	hedenbergite	alumino-buffo	buffonite	essenite	jadeite
	34.79	13.54	22.65	18.53	-7.9	14.3	4.08
clinopyroxene	mass	=	0.03	(gm)	density	=	3.5	(gm/cc)	(analysis	in	mole	%)
	cpx	Na0.03Ca0.93Fe''0.17Mg0.44Fe'''0.07Ti0.36Al0.77Si1.23O6
	G	=	-442.9	(J)	H	=	-369.13	(J)	S	=	0.06	(J/K)	V	=	0.01	(cc)	Cp	=	0.03	(J/K)
	diopside	clinoenstatit	hedenbergite	alumino-buffo	buffonite	essenite	jadeite
	-0.81	4.11	17.23	69.86	2.56	4.37	2.67
feldspar	mass	=	45.5	(gm)	density	=	2.68	(gm/cc)	(analysis	in	mole	%)
	K0.00Na0.34Ca0.66Al1.66Si2.34O8
	G	=	-757183	(J)	H	=	-632587	(J)	S	=	101.87	(J/K)	V	=	17	(cc)	Cp	=	54.91	(J/K)
	albite	anorthite	sanidine
	34	65.55	0.45
Total	solids	mass	=	92.72	(gm)	density	=	2.99	(gm/cc)
	G	=	-1.45452e+06	(J)	H	=	-1.20492e+06	(J)	S	=	204.06	(J/K)	V	=	30.98	(cc)	Cp	=	110.96	(J/K)
Viscosity	of	the	System	cannot	be	computed.
System	mass	=	100.06	(gm)	density	=	2.93	(gm/cc)
	G	=	-1.57466e+06	(J)	H	=	-1.29882e+06	(J)	S	=	225.52	(J/K)	V	=	34.09	(cc)	Cp	=	121.68	(J/K)
Oxygen	delta	moles	=	-0.00183292	delta	grams	=	-0.0586513
	G	=	505.94	(J)	H	=	-56.04	(J)	S	=	-0.46	(J/K)	V	=	-186.4	(cc)	Cp	=	-0.07	(J/K)
**********----------**********
Title:	Dummy	Title
T	=	940	(C)	P	=	5	(kbars)	log(10)	f	O2	=	-11.4	delta	HM	=	-5.23	NNO	=	-0.21	QFM	=	0	COH	=	1.63	IW	=	4.24
Constraint	Flags:	fO2	path	=	QFM
Liquid	mass	=	6.93	(gm)	density	=	2.35	(gm/cc)	viscosity	=	2.42	(log	10	poise)	(analysis	in	wt	%)
	G	=	-113642	(J)	H	=	-88928	(J)	S	=	20.37	(J/K)	V	=	2.96	(cc)	Cp	=	10.16	(J/K)
	SiO2	TiO2	Al2O3	Fe2O3	Cr2O3	FeO	MnO	MgO	NiO	CoO	CaO	Na2O	K2O	P2O5	H2O	CO2	SO3	Cl2O-1	F2O-1
	51.99	0.29	22.29	0.83	0	3.69	2.31	1.09	0	0	3.31	5.93	1.05	0	7.21	0	0	0	0
garnet	mass	=	0.18	(gm)	density	=	3.8	(gm/cc)	(analysis	in	mole	%)
	(Ca0.17Fe''0.42Mg0.41)3Al2Si3O12
	G	=	-2647.48	(J)	H	=	-2189.24	(J)	S	=	0.38	(J/K)	V	=	0.05	(cc)	Cp	=	0.2	(J/K)
	almandine	grossular	pyrope
	41.86	16.8	41.33
orthopyroxene	mass	=	39.5	(gm)	density	=	3.39	(gm/cc)	(analysis	in	mole	%)
	opx	Na0.00Ca0.05Fe''0.57Mg1.28Fe'''0.02Ti0.00Al0.18Si1.90O6
	G	=	-578310	(J)	H	=	-474715	(J)	S	=	85.39	(J/K)	V	=	11.66	(cc)	Cp	=	47.17	(J/K)
	diopside	clinoenstatit	hedenbergite	alumino-buffo	buffonite	essenite	jadeite
	-62.6	95.04	56.85	8.11	-7.35	9.67	0.28
clinopyroxene	mass	=	7.58	(gm)	density	=	3.33	(gm/cc)	(analysis	in	mole	%)
	cpx	Na0.04Ca0.83Fe''0.22Mg0.67Fe'''0.06Ti0.05Al0.37Si1.76O6
	G	=	-115759	(J)	H	=	-96321.5	(J)	S	=	16.02	(J/K)	V	=	2.27	(cc)	Cp	=	8.65	(J/K)
	diopside	clinoenstatit	hedenbergite	alumino-buffo	buffonite	essenite	jadeite
	35.76	13.19	22.41	18.28	-8.01	14.22	4.13
clinopyroxene	mass	=	0.13	(gm)	density	=	3.51	(gm/cc)	(analysis	in	mole	%)
	cpx	Na0.03Ca0.93Fe''0.17Mg0.43Fe'''0.07Ti0.37Al0.77Si1.23O6
	G	=	-2035.06	(J)	H	=	-1700.24	(J)	S	=	0.28	(J/K)	V	=	0.04	(cc)	Cp	=	0.15	(J/K)
	diopside	clinoenstatit	hedenbergite	alumino-buffo	buffonite	essenite	jadeite
	-1.03	3.92	17.12	70.61	2.54	4.17	2.67
feldspar	mass	=	45.73	(gm)	density	=	2.68	(gm/cc)	(analysis	in	mole	%)
	K0.00Na0.34Ca0.65Al1.65Si2.35O8
	G	=	-759976	(J)	H	=	-636299	(J)	S	=	101.95	(J/K)	V	=	17.08	(cc)	Cp	=	55.13	(J/K)
	albite	anorthite	sanidine
	34.24	65.29	0.47
Total	solids	mass	=	93.12	(gm)	density	=	2.99	(gm/cc)
	G	=	-1.45873e+06	(J)	H	=	-1.21122e+06	(J)	S	=	204.02	(J/K)	V	=	31.11	(cc)	Cp	=	111.31	(J/K)
Viscosity	of	the	System	cannot	be	computed.
System	mass	=	100.06	(gm)	density	=	2.94	(gm/cc)
	G	=	-1.57237e+06	(J)	H	=	-1.30015e+06	(J)	S	=	224.39	(J/K)	V	=	34.06	(cc)	Cp	=	121.46	(J/K)
Oxygen	delta	moles	=	-0.00190804	delta	grams	=	-0.0610549
	G	=	521.89	(J)	H	=	-57.66	(J)	S	=	-0.48	(J/K)	V	=	-192.45	(cc)	Cp	=	-0.07	(J/K)
**********----------**********
Title:	Dummy	Title
T	=	930	(C)	P	=	5	(kbars)	log(10)	f	O2	=	-11.57	delta	HM	=	-5.23	NNO	=	-0.21	QFM	=	0	COH	=	1.61	IW	=	4.26
Constraint	Flags:	fO2	path	=	QFM
Liquid	mass	=	6.62	(gm)	density	=	2.33	(gm/cc)	viscosity	=	2.42	(log	10	poise)	(analysis	in	wt	%)
	G	=	-108783	(J)	H	=	-85304.6	(J)	S	=	19.51	(J/K)	V	=	2.84	(cc)	Cp	=	9.71	(J/K)
	SiO2	TiO2	Al2O3	Fe2O3	Cr2O3	FeO	MnO	MgO	NiO	CoO	CaO	Na2O	K2O	P2O5	H2O	CO2	SO3	Cl2O-1	F2O-1
	52.4	0.27	22.14	0.76	0	3.31	2.42	1.03	0	0	3.23	5.82	1.08	0	7.55	0	0	0	0
garnet	mass	=	1.6	(gm)	density	=	3.8	(gm/cc)	(analysis	in	mole	%)
	(Ca0.17Fe''0.42Mg0.41)3Al2Si3O12
	G	=	-23345.5	(J)	H	=	-19349.2	(J)	S	=	3.32	(J/K)	V	=	0.42	(cc)	Cp	=	1.81	(J/K)
	almandine	grossular	pyrope
	41.99	16.84	41.17
orthopyroxene	mass	=	38.5	(gm)	density	=	3.39	(gm/cc)	(analysis	in	mole	%)
	opx	Na0.00Ca0.05Fe''0.57Mg1.29Fe'''0.02Ti0.00Al0.17Si1.90O6
	G	=	-563441	(J)	H	=	-463733	(J)	S	=	82.87	(J/K)	V	=	11.37	(cc)	Cp	=	45.97	(J/K)
	diopside	clinoenstatit	hedenbergite	alumino-buffo	buffonite	essenite	jadeite
	-61.99	95.08	56.63	7.85	-7.14	9.28	0.28
clinopyroxene	mass	=	7.69	(gm)	density	=	3.33	(gm/cc)	(analysis	in	mole	%)
	cpx	Na0.04Ca0.83Fe''0.22Mg0.68Fe'''0.06Ti0.05Al0.36Si1.76O6
	G	=	-117491	(J)	H	=	-98022.9	(J)	S	=	16.18	(J/K)	V	=	2.31	(cc)	Cp	=	8.77	(J/K)
	diopside	clinoenstatit	hedenbergite	alumino-buffo	buffonite	essenite	jadeite
	37.43	12.8	21.99	17.84	-7.88	13.69	4.13
clinopyroxene	mass	=	0.2	(gm)	density	=	3.51	(gm/cc)	(analysis	in	mole	%)
	cpx	Na0.03Ca0.94Fe''0.17Mg0.43Fe'''0.06Ti0.37Al0.78Si1.22O6
	G	=	-3026.93	(J)	H	=	-2535.36	(J)	S	=	0.41	(J/K)	V	=	0.06	(cc)	Cp	=	0.22	(J/K)
	diopside	clinoenstatit	hedenbergite	alumino-buffo	buffonite	essenite	jadeite
	-1.05	3.73	16.91	71.41	2.57	3.76	2.67
feldspar	mass	=	45.43	(gm)	density	=	2.68	(gm/cc)	(analysis	in	mole	%)
	K0.00Na0.35Ca0.65Al1.65Si2.35O8
	G	=	-753966	(J)	H	=	-632591	(J)	S	=	100.88	(J/K)	V	=	16.97	(cc)	Cp	=	54.72	(J/K)
	albite	anorthite	sanidine
	34.95	64.56	0.49
Total	solids	mass	=	93.43	(gm)	density	=	3	(gm/cc)
	G	=	-1.46127e+06	(J)	H	=	-1216232	(J)	S	=	203.66	(J/K)	V	=	31.14	(cc)	Cp	=	111.49	(J/K)
Viscosity	of	the	System	cannot	be	computed.
System	mass	=	100.05	(gm)	density	=	2.94	(gm/cc)
	G	=	-1.57005e+06	(J)	H	=	-1.30154e+06	(J)	S	=	223.18	(J/K)	V	=	33.98	(cc)	Cp	=	121.2	(J/K)
Oxygen	delta	moles	=	-0.00205668	delta	grams	=	-0.0658113
	G	=	557.41	(J)	H	=	-61.42	(J)	S	=	-0.51	(J/K)	V	=	-205.74	(cc)	Cp	=	-0.07	(J/K)
**********----------**********
Title:	Dummy	Title
T	=	920	(C)	P	=	5	(kbars)	log(10)	f	O2	=	-11.73	delta	HM	=	-5.23	NNO	=	-0.2	QFM	=	0	COH	=	1.59	IW	=	4.29
Constraint	Flags:	fO2	path	=	QFM
Liquid	mass	=	6.34	(gm)	density	=	2.32	(gm/cc)	viscosity	=	2.43	(log	10	poise)	(analysis	in	wt	%)
	G	=	-104347	(J)	H	=	-81997.1	(J)	S	=	18.73	(J/K)	V	=	2.73	(cc)	Cp	=	9.3	(J/K)
	SiO2	TiO2	Al2O3	Fe2O3	Cr2O3	FeO	MnO	MgO	NiO	CoO	CaO	Na2O	K2O	P2O5	H2O	CO2	SO3	Cl2O-1	F2O-1
	52.79	0.25	21.98	0.69	0	2.96	2.52	0.97	0	0	3.16	5.69	1.11	0	7.89	0	0	0	0
garnet	mass	=	2.93	(gm)	density	=	3.8	(gm/cc)	(analysis	in	mole	%)
	(Ca0.17Fe''0.42Mg0.41)3Al2Si3O12
	G	=	-42603	(J)	H	=	-35391.2	(J)	S	=	6.04	(J/K)	V	=	0.77	(cc)	Cp	=	3.3	(J/K)
	almandine	grossular	pyrope
	42.12	16.87	41.01
orthopyroxene	mass	=	37.57	(gm)	density	=	3.38	(gm/cc)	(analysis	in	mole	%)
	opx	Na0.00Ca0.05Fe''0.56Mg1.29Fe'''0.02Ti0.00Al0.17Si1.90O6
	G	=	-549438	(J)	H	=	-453402	(J)	S	=	80.49	(J/K)	V	=	11.1	(cc)	Cp	=	44.83	(J/K)
	diopside	clinoenstatit	hedenbergite	alumino-buffo	buffonite	essenite	jadeite
	-61.39	95.14	56.39	7.61	-6.93	8.91	0.27
clinopyroxene	mass	=	7.8	(gm)	density	=	3.33	(gm/cc)	(analysis	in	mole	%)
	cpx	Na0.04Ca0.83Fe''0.22Mg0.69Fe'''0.05Ti0.05Al0.35Si1.77O6
	G	=	-119135	(J)	H	=	-99657.4	(J)	S	=	16.32	(J/K)	V	=	2.34	(cc)	Cp	=	8.89	(J/K)
	diopside	clinoenstatit	hedenbergite	alumino-buffo	buffonite	essenite	jadeite
	39.08	12.42	21.57	17.41	-7.75	13.17	4.12
clinopyroxene	mass	=	0.26	(gm)	density	=	3.51	(gm/cc)	(analysis	in	mole	%)
	cpx	Na0.03Ca0.94Fe''0.17Mg0.43Fe'''0.06Ti0.37Al0.78Si1.22O6
	G	=	-3932.29	(J)	H	=	-3302.01	(J)	S	=	0.53	(J/K)	V	=	0.07	(cc)	Cp	=	0.29	(J/K)
	diopside	clinoenstatit	hedenbergite	alumino-buffo	buffonite	essenite	jadeite
	-1.07	3.54	16.7	72.2	2.59	3.37	2.68
feldspar	mass	=	45.15	(gm)	density	=	2.68	(gm/cc)	(analysis	in	mole	%)
	K0.01Na0.36Ca0.64Al1.64Si2.36O8
	G	=	-748299	(J)	H	=	-629155	(J)	S	=	99.86	(J/K)	V	=	16.87	(cc)	Cp	=	54.33	(J/K)
	albite	anorthite	sanidine
	35.63	63.87	0.51
Total	solids	mass	=	93.71	(gm)	density	=	3.01	(gm/cc)
	G	=	-1.46341e+06	(J)	H	=	-1.22091e+06	(J)	S	=	203.24	(J/K)	V	=	31.16	(cc)	Cp	=	111.64	(J/K)
Viscosity	of	the	System	cannot	be	computed.
System	mass	=	100.05	(gm)	density	=	2.95	(gm/cc)
	G	=	-1.56775e+06	(J)	H	=	-1.3029e+06	(J)	S	=	221.97	(J/K)	V	=	33.9	(cc)	Cp	=	120.94	(J/K)
Oxygen	delta	moles	=	-0.00219293	delta	grams	=	-0.0701713
	G	=	588.85	(J)	H	=	-64.7	(J)	S	=	-0.55	(J/K)	V	=	-217.54	(cc)	Cp	=	-0.08	(J/K)
**********----------**********
Title:	Dummy	Title
T	=	910	(C)	P	=	5	(kbars)	log(10)	f	O2	=	-11.9	delta	HM	=	-5.23	NNO	=	-0.19	QFM	=	0	COH	=	1.58	IW	=	4.31
Constraint	Flags:	fO2	path	=	QFM
Liquid	mass	=	6.09	(gm)	density	=	2.31	(gm/cc)	viscosity	=	2.43	(log	10	poise)	(analysis	in	wt	%)
	G	=	-100291	(J)	H	=	-78973.7	(J)	S	=	18.02	(J/K)	V	=	2.64	(cc)	Cp	=	8.93	(J/K)
	SiO2	TiO2	Al2O3	Fe2O3	Cr2O3	FeO	MnO	MgO	NiO	CoO	CaO	Na2O	K2O	P2O5	H2O	CO2	SO3	Cl2O-1	F2O-1
	53.16	0.23	21.8	0.62	0	2.64	2.63	0.91	0	0	3.09	5.55	1.14	0	8.22	0	0	0	0
garnet	mass	=	4.18	(gm)	density	=	3.8	(gm/cc)	(analysis	in	mole	%)
	(Ca0.17Fe''0.42Mg0.41)3Al2Si3O12
	G	=	-60582.5	(J)	H	=	-50442.6	(J)	S	=	8.57	(J/K)	V	=	1.1	(cc)	Cp	=	4.7	(J/K)
	almandine	grossular	pyrope
	42.24	16.9	40.86
orthopyroxene	mass	=	36.68	(gm)	density	=	3.38	(gm/cc)	(analysis	in	mole	%)
	opx	Na0.00Ca0.05Fe''0.56Mg1.30Fe'''0.02Ti0.00Al0.16Si1.91O6
	G	=	-536206	(J)	H	=	-443647	(J)	S	=	78.23	(J/K)	V	=	10.84	(cc)	Cp	=	43.76	(J/K)
	diopside	clinoenstatit	hedenbergite	alumino-buffo	buffonite	essenite	jadeite
	-60.79	95.19	56.13	7.37	-6.73	8.56	0.27
clinopyroxene	mass	=	7.9	(gm)	density	=	3.33	(gm/cc)	(analysis	in	mole	%)
	cpx	Na0.04Ca0.84Fe''0.21Mg0.69Fe'''0.05Ti0.05Al0.34Si1.78O6
	G	=	-120713	(J)	H	=	-101242	(J)	S	=	16.46	(J/K)	V	=	2.38	(cc)	Cp	=	9	(J/K)
	diopside	clinoenstatit	hedenbergite	alumino-buffo	buffonite	essenite	jadeite
	40.69	12.04	21.14	16.97	-7.62	12.68	4.1
clinopyroxene	mass	=	0.31	(gm)	density	=	3.51	(gm/cc)	(analysis	in	mole	%)
	cpx	Na0.03Ca0.94Fe''0.16Mg0.43Fe'''0.06Ti0.38Al0.79Si1.21O6
	G	=	-4761.05	(J)	H	=	-4007.95	(J)	S	=	0.64	(J/K)	V	=	0.09	(cc)	Cp	=	0.35	(J/K)
	diopside	clinoenstatit	hedenbergite	alumino-buffo	buffonite	essenite	jadeite
	-1.1	3.37	16.48	72.97	2.61	3	2.68
feldspar	mass	=	44.89	(gm)	density	=	2.68	(gm/cc)	(analysis	in	mole	%)
	K0.01Na0.36Ca0.63Al1.63Si2.37O8
	G	=	-742920	(J)	H	=	-625945	(J)	S	=	98.87	(J/K)	V	=	16.78	(cc)	Cp	=	53.96	(J/K)
	albite	anorthite	sanidine
	36.28	63.2	0.52
Total	solids	mass	=	93.96	(gm)	density	=	3.01	(gm/cc)
	G	=	-1.46518e+06	(J)	H	=	-1.22528e+06	(J)	S	=	202.76	(J/K)	V	=	31.19	(cc)	Cp	=	111.77	(J/K)
Viscosity	of	the	System	cannot	be	computed.
System	mass	=	100.04	(gm)	density	=	2.96	(gm/cc)
	G	=	-1.56547e+06	(J)	H	=	-1.30426e+06	(J)	S	=	220.78	(J/K)	V	=	33.82	(cc)	Cp	=	120.7	(J/K)
Oxygen	delta	moles	=	-0.0023179	delta	grams	=	-0.07417
	G	=	616.62	(J)	H	=	-67.57	(J)	S	=	-0.58	(J/K)	V	=	-228.01	(cc)	Cp	=	-0.08	(J/K)
**********----------**********
Title:	Dummy	Title
T	=	900	(C)	P	=	5	(kbars)	log(10)	f	O2	=	-12.08	delta	HM	=	-5.23	NNO	=	-0.19	QFM	=	0	COH	=	1.56	IW	=	4.33
Constraint	Flags:	fO2	path	=	QFM
Liquid	mass	=	5.85	(gm)	density	=	2.3	(gm/cc)	viscosity	=	2.44	(log	10	poise)	(analysis	in	wt	%)
	G	=	-96577.2	(J)	H	=	-76207.7	(J)	S	=	17.36	(J/K)	V	=	2.55	(cc)	Cp	=	8.59	(J/K)
	SiO2	TiO2	Al2O3	Fe2O3	Cr2O3	FeO	MnO	MgO	NiO	CoO	CaO	Na2O	K2O	P2O5	H2O	CO2	SO3	Cl2O-1	F2O-1
	53.52	0.22	21.62	0.56	0	2.36	2.73	0.86	0	0	3.01	5.39	1.17	0	8.54	0	0	0	0
garnet	mass	=	5.35	(gm)	density	=	3.81	(gm/cc)	(analysis	in	mole	%)
	(Ca0.17Fe''0.42Mg0.41)3Al2Si3O12
	G	=	-77425.1	(J)	H	=	-64613.8	(J)	S	=	10.92	(J/K)	V	=	1.4	(cc)	Cp	=	6	(J/K)
	almandine	grossular	pyrope
	42.37	16.92	40.71
orthopyroxene	mass	=	35.84	(gm)	density	=	3.38	(gm/cc)	(analysis	in	mole	%)
	opx	Na0.00Ca0.04Fe''0.56Mg1.31Fe'''0.02Ti0.00Al0.16Si1.91O6
	G	=	-523663	(J)	H	=	-434406	(J)	S	=	76.08	(J/K)	V	=	10.6	(cc)	Cp	=	42.74	(J/K)
	diopside	clinoenstatit	hedenbergite	alumino-buffo	buffonite	essenite	jadeite
	-60.2	95.26	55.86	7.14	-6.54	8.22	0.26
clinopyroxene	mass	=	8	(gm)	density	=	3.32	(gm/cc)	(analysis	in	mole	%)
	cpx	Na0.04Ca0.84Fe''0.21Mg0.70Fe'''0.05Ti0.05Al0.33Si1.79O6
	G	=	-122242	(J)	H	=	-102792	(J)	S	=	16.58	(J/K)	V	=	2.41	(cc)	Cp	=	9.11	(J/K)
	diopside	clinoenstatit	hedenbergite	alumino-buffo	buffonite	essenite	jadeite
	42.28	11.68	20.7	16.55	-7.49	12.2	4.09
clinopyroxene	mass	=	0.37	(gm)	density	=	3.51	(gm/cc)	(analysis	in	mole	%)
	cpx	Na0.03Ca0.94Fe''0.16Mg0.43Fe'''0.05Ti0.38Al0.79Si1.21O6
	G	=	-5521.63	(J)	H	=	-4659.8	(J)	S	=	0.73	(J/K)	V	=	0.1	(cc)	Cp	=	0.4	(J/K)
	diopside	clinoenstatit	hedenbergite	alumino-buffo	buffonite	essenite	jadeite
	-1.14	3.2	16.27	73.73	2.62	2.65	2.68
feldspar	mass	=	44.63	(gm)	density	=	2.67	(gm/cc)	(analysis	in	mole	%)
	K0.01Na0.37Ca0.63Al1.63Si2.37O8
	G	=	-737781	(J)	H	=	-622920	(J)	S	=	97.91	(J/K)	V	=	16.69	(cc)	Cp	=	53.61	(J/K)
	albite	anorthite	sanidine
	36.9	62.56	0.54
Total	solids	mass	=	94.19	(gm)	density	=	3.02	(gm/cc)
	G	=	-1.46663e+06	(J)	H	=	-1.22939e+06	(J)	S	=	202.23	(J/K)	V	=	31.2	(cc)	Cp	=	111.87	(J/K)
Viscosity	of	the	System	cannot	be	computed.
System	mass	=	100.04	(gm)	density	=	2.96	(gm/cc)
	G	=	-1.56321e+06	(J)	H	=	-1.3056e+06	(J)	S	=	219.59	(J/K)	V	=	33.75	(cc)	Cp	=	120.46	(J/K)
Oxygen	delta	moles	=	-0.00243256	delta	grams	=	-0.077839
	G	=	641.06	(J)	H	=	-70.04	(J)	S	=	-0.61	(J/K)	V	=	-237.27	(cc)	Cp	=	-0.09	(J/K)
**********----------**********
Title:	Dummy	Title
T	=	890	(C)	P	=	5	(kbars)	log(10)	f	O2	=	-12.25	delta	HM	=	-5.23	NNO	=	-0.18	QFM	=	0	COH	=	1.54	IW	=	4.35
Constraint	Flags:	fO2	path	=	QFM
Liquid	mass	=	5.64	(gm)	density	=	2.29	(gm/cc)	viscosity	=	2.44	(log	10	poise)	(analysis	in	wt	%)
	G	=	-93175.8	(J)	H	=	-73677.1	(J)	S	=	16.76	(J/K)	V	=	2.47	(cc)	Cp	=	8.28	(J/K)
	SiO2	TiO2	Al2O3	Fe2O3	Cr2O3	FeO	MnO	MgO	NiO	CoO	CaO	Na2O	K2O	P2O5	H2O	CO2	SO3	Cl2O-1	F2O-1
	53.88	0.21	21.44	0.51	0	2.11	2.84	0.81	0	0	2.94	5.22	1.19	0	8.86	0	0	0	0
garnet	mass	=	6.45	(gm)	density	=	3.81	(gm/cc)	(analysis	in	mole	%)
	(Ca0.17Fe''0.42Mg0.41)3Al2Si3O12
	G	=	-93254.4	(J)	H	=	-78001.4	(J)	S	=	13.11	(J/K)	V	=	1.69	(cc)	Cp	=	7.24	(J/K)
	almandine	grossular	pyrope
	42.49	16.93	40.57
orthopyroxene	mass	=	35.04	(gm)	density	=	3.38	(gm/cc)	(analysis	in	mole	%)
	opx	Na0.00Ca0.04Fe''0.56Mg1.31Fe'''0.02Ti0.00Al0.15Si1.92O6
	G	=	-511734	(J)	H	=	-425621	(J)	S	=	74.04	(J/K)	V	=	10.37	(cc)	Cp	=	41.76	(J/K)
	diopside	clinoenstatit	hedenbergite	alumino-buffo	buffonite	essenite	jadeite
	-59.61	95.32	55.56	6.92	-6.35	7.89	0.26
clinopyroxene	mass	=	8.09	(gm)	density	=	3.32	(gm/cc)	(analysis	in	mole	%)
	cpx	Na0.04Ca0.85Fe''0.20Mg0.71Fe'''0.04Ti0.04Al0.32Si1.80O6
	G	=	-123737	(J)	H	=	-104318	(J)	S	=	16.7	(J/K)	V	=	2.44	(cc)	Cp	=	9.22	(J/K)
	diopside	clinoenstatit	hedenbergite	alumino-buffo	buffonite	essenite	jadeite
	43.84	11.33	20.27	16.13	-7.36	11.73	4.07
clinopyroxene	mass	=	0.41	(gm)	density	=	3.51	(gm/cc)	(analysis	in	mole	%)
	cpx	Na0.03Ca0.94Fe''0.16Mg0.43Fe'''0.05Ti0.39Al0.79Si1.21O6
	G	=	-6221.28	(J)	H	=	-5263.21	(J)	S	=	0.82	(J/K)	V	=	0.12	(cc)	Cp	=	0.45	(J/K)
	diopside	clinoenstatit	hedenbergite	alumino-buffo	buffonite	essenite	jadeite
	-1.18	3.04	16.05	74.47	2.62	2.32	2.69
feldspar	mass	=	44.4	(gm)	density	=	2.67	(gm/cc)	(analysis	in	mole	%)
	K0.01Na0.38Ca0.62Al1.62Si2.38O8
	G	=	-732840	(J)	H	=	-620048	(J)	S	=	96.97	(J/K)	V	=	16.6	(cc)	Cp	=	53.28	(J/K)
	albite	anorthite	sanidine
	37.51	61.94	0.56
Total	solids	mass	=	94.4	(gm)	density	=	3.02	(gm/cc)
	G	=	-1.46779e+06	(J)	H	=	-1.23325e+06	(J)	S	=	201.64	(J/K)	V	=	31.22	(cc)	Cp	=	111.95	(J/K)
Viscosity	of	the	System	cannot	be	computed.
System	mass	=	100.04	(gm)	density	=	2.97	(gm/cc)
	G	=	-1.56096e+06	(J)	H	=	-1.30693e+06	(J)	S	=	218.4	(J/K)	V	=	33.68	(cc)	Cp	=	120.23	(J/K)
Oxygen	delta	moles	=	-0.0025378	delta	grams	=	-0.0812067
	G	=	662.48	(J)	H	=	-72.17	(J)	S	=	-0.63	(J/K)	V	=	-245.43	(cc)	Cp	=	-0.09	(J/K)
**********----------**********
Title:	Dummy	Title
T	=	880	(C)	P	=	5	(kbars)	log(10)	f	O2	=	-12.43	delta	HM	=	-5.23	NNO	=	-0.17	QFM	=	0	COH	=	1.52	IW	=	4.37
Constraint	Flags:	fO2	path	=	QFM
Liquid	mass	=	5.45	(gm)	density	=	2.28	(gm/cc)	viscosity	=	2.45	(log	10	poise)	(analysis	in	wt	%)
	G	=	-90060.2	(J)	H	=	-71363.2	(J)	S	=	16.21	(J/K)	V	=	2.39	(cc)	Cp	=	7.99	(J/K)
	SiO2	TiO2	Al2O3	Fe2O3	Cr2O3	FeO	MnO	MgO	NiO	CoO	CaO	Na2O	K2O	P2O5	H2O	CO2	SO3	Cl2O-1	F2O-1
	54.22	0.19	21.24	0.46	0	1.88	2.94	0.77	0	0	2.87	5.04	1.21	0	9.18	0	0	0	0
garnet	mass	=	7.5	(gm)	density	=	3.81	(gm/cc)	(analysis	in	mole	%)
	(Ca0.17Fe''0.43Mg0.40)3Al2Si3O12
	G	=	-108179	(J)	H	=	-90691.3	(J)	S	=	15.17	(J/K)	V	=	1.97	(cc)	Cp	=	8.4	(J/K)
	almandine	grossular	pyrope
	42.62	16.95	40.44
orthopyroxene	mass	=	34.28	(gm)	density	=	3.38	(gm/cc)	(analysis	in	mole	%)
	opx	Na0.00Ca0.04Fe''0.55Mg1.32Fe'''0.01Ti0.00Al0.15Si1.92O6
	G	=	-500356	(J)	H	=	-417241	(J)	S	=	72.08	(J/K)	V	=	10.14	(cc)	Cp	=	40.83	(J/K)
	diopside	clinoenstatit	hedenbergite	alumino-buffo	buffonite	essenite	jadeite
	-59.03	95.4	55.26	6.7	-6.16	7.58	0.25
clinopyroxene	mass	=	8.19	(gm)	density	=	3.32	(gm/cc)	(analysis	in	mole	%)
	cpx	Na0.04Ca0.85Fe''0.20Mg0.72Fe'''0.04Ti0.04Al0.31Si1.80O6
	G	=	-125212	(J)	H	=	-105832	(J)	S	=	16.81	(J/K)	V	=	2.47	(cc)	Cp	=	9.33	(J/K)
	diopside	clinoenstatit	hedenbergite	alumino-buffo	buffonite	essenite	jadeite
	45.37	10.98	19.83	15.72	-7.23	11.29	4.05
clinopyroxene	mass	=	0.45	(gm)	density	=	3.51	(gm/cc)	(analysis	in	mole	%)
	cpx	Na0.03Ca0.94Fe''0.16Mg0.43Fe'''0.05Ti0.39Al0.80Si1.20O6
	G	=	-6866.23	(J)	H	=	-5823.07	(J)	S	=	0.9	(J/K)	V	=	0.13	(cc)	Cp	=	0.5	(J/K)
	diopside	clinoenstatit	hedenbergite	alumino-buffo	buffonite	essenite	jadeite
	-1.22	2.89	15.83	75.19	2.62	2	2.69
feldspar	mass	=	44.17	(gm)	density	=	2.67	(gm/cc)	(analysis	in	mole	%)
	K0.01Na0.38Ca0.61Al1.61Si2.39O8
	G	=	-728060	(J)	H	=	-617296	(J)	S	=	96.05	(J/K)	V	=	16.52	(cc)	Cp	=	52.95	(J/K)
	albite	anorthite	sanidine
	38.09	61.34	0.57
Total	solids	mass	=	94.59	(gm)	density	=	3.03	(gm/cc)
	G	=	-1.46867e+06	(J)	H	=	-1.23688e+06	(J)	S	=	201	(J/K)	V	=	31.23	(cc)	Cp	=	112.01	(J/K)
Viscosity	of	the	System	cannot	be	computed.
System	mass	=	100.03	(gm)	density	=	2.98	(gm/cc)
	G	=	-1.55873e+06	(J)	H	=	-1.30825e+06	(J)	S	=	217.22	(J/K)	V	=	33.62	(cc)	Cp	=	120.01	(J/K)
Oxygen	delta	moles	=	-0.00263443	delta	grams	=	-0.0842986
	G	=	681.15	(J)	H	=	-73.98	(J)	S	=	-0.65	(J/K)	V	=	-252.58	(cc)	Cp	=	-0.09	(J/K)
**********----------**********
Title:	Dummy	Title
T	=	870	(C)	P	=	5	(kbars)	log(10)	f	O2	=	-12.61	delta	HM	=	-5.23	NNO	=	-0.16	QFM	=	0	COH	=	1.5	IW	=	4.39
Constraint	Flags:	fO2	path	=	QFM
Liquid	mass	=	5.27	(gm)	density	=	2.27	(gm/cc)	viscosity	=	2.46	(log	10	poise)	(analysis	in	wt	%)
	G	=	-87208.5	(J)	H	=	-69250.5	(J)	S	=	15.71	(J/K)	V	=	2.32	(cc)	Cp	=	7.73	(J/K)
	SiO2	TiO2	Al2O3	Fe2O3	Cr2O3	FeO	MnO	MgO	NiO	CoO	CaO	Na2O	K2O	P2O5	H2O	CO2	SO3	Cl2O-1	F2O-1
	54.56	0.18	21.04	0.41	0	1.67	3.03	0.73	0	0	2.81	4.84	1.23	0	9.48	0	0	0	0
garnet	mass	=	8.49	(gm)	density	=	3.81	(gm/cc)	(analysis	in	mole	%)
	(Ca0.17Fe''0.43Mg0.40)3Al2Si3O12
	G	=	-122298	(J)	H	=	-102760	(J)	S	=	17.09	(J/K)	V	=	2.23	(cc)	Cp	=	9.5	(J/K)
	almandine	grossular	pyrope
	42.74	16.95	40.31
orthopyroxene	mass	=	33.55	(gm)	density	=	3.38	(gm/cc)	(analysis	in	mole	%)
	opx	Na0.00Ca0.04Fe''0.55Mg1.33Fe'''0.01Ti0.00Al0.14Si1.92O6
	G	=	-489467	(J)	H	=	-409221	(J)	S	=	70.2	(J/K)	V	=	9.93	(cc)	Cp	=	39.94	(J/K)
	diopside	clinoenstatit	hedenbergite	alumino-buffo	buffonite	essenite	jadeite
	-58.45	95.47	54.93	6.49	-5.98	7.29	0.25
clinopyroxene	mass	=	8.28	(gm)	density	=	3.31	(gm/cc)	(analysis	in	mole	%)
	cpx	Na0.04Ca0.85Fe''0.19Mg0.72Fe'''0.04Ti0.04Al0.30Si1.81O6
	G	=	-126677	(J)	H	=	-107343	(J)	S	=	16.91	(J/K)	V	=	2.5	(cc)	Cp	=	9.43	(J/K)
	diopside	clinoenstatit	hedenbergite	alumino-buffo	buffonite	essenite	jadeite
	46.87	10.65	19.39	15.31	-7.1	10.86	4.02
clinopyroxene	mass	=	0.49	(gm)	density	=	3.52	(gm/cc)	(analysis	in	mole	%)
	cpx	Na0.03Ca0.95Fe''0.16Mg0.43Fe'''0.04Ti0.39Al0.80Si1.20O6
	G	=	-7461.86	(J)	H	=	-6343.61	(J)	S	=	0.98	(J/K)	V	=	0.14	(cc)	Cp	=	0.55	(J/K)
	diopside	clinoenstatit	hedenbergite	alumino-buffo	buffonite	essenite	jadeite
	-1.27	2.75	15.61	75.89	2.62	1.71	2.69
feldspar	mass	=	43.94	(gm)	density	=	2.67	(gm/cc)	(analysis	in	mole	%)
	K0.01Na0.39Ca0.61Al1.61Si2.39O8
	G	=	-723408	(J)	H	=	-614638	(J)	S	=	95.15	(J/K)	V	=	16.44	(cc)	Cp	=	52.64	(J/K)
	albite	anorthite	sanidine
	38.65	60.76	0.59
Total	solids	mass	=	94.76	(gm)	density	=	3.03	(gm/cc)
	G	=	-1.46931e+06	(J)	H	=	-1.24031e+06	(J)	S	=	200.33	(J/K)	V	=	31.23	(cc)	Cp	=	112.06	(J/K)
Viscosity	of	the	System	cannot	be	computed.
System	mass	=	100.03	(gm)	density	=	2.98	(gm/cc)
	G	=	-1.55652e+06	(J)	H	=	-1.30956e+06	(J)	S	=	216.04	(J/K)	V	=	33.56	(cc)	Cp	=	119.79	(J/K)
Oxygen	delta	moles	=	-0.00272316	delta	grams	=	-0.0871377
	G	=	697.32	(J)	H	=	-75.51	(J)	S	=	-0.68	(J/K)	V	=	-258.82	(cc)	Cp	=	-0.1	(J/K)
**********----------**********
Title:	Dummy	Title
T	=	860	(C)	P	=	5	(kbars)	log(10)	f	O2	=	-12.79	delta	HM	=	-5.23	NNO	=	-0.15	QFM	=	0	COH	=	1.48	IW	=	4.42
Constraint	Flags:	fO2	path	=	QFM
Liquid	mass	=	5.11	(gm)	density	=	2.26	(gm/cc)	viscosity	=	2.47	(log	10	poise)	(analysis	in	wt	%)
	G	=	-84602.3	(J)	H	=	-67325.9	(J)	S	=	15.25	(J/K)	V	=	2.26	(cc)	Cp	=	7.5	(J/K)
	SiO2	TiO2	Al2O3	Fe2O3	Cr2O3	FeO	MnO	MgO	NiO	CoO	CaO	Na2O	K2O	P2O5	H2O	CO2	SO3	Cl2O-1	F2O-1
	54.91	0.17	20.84	0.37	0	1.49	3.13	0.69	0	0	2.74	4.64	1.25	0	9.78	0	0	0	0
garnet	mass	=	9.44	(gm)	density	=	3.82	(gm/cc)	(analysis	in	mole	%)
	(Ca0.17Fe''0.43Mg0.40)3Al2Si3O12
	G	=	-135697	(J)	H	=	-114277	(J)	S	=	18.9	(J/K)	V	=	2.47	(cc)	Cp	=	10.55	(J/K)
	almandine	grossular	pyrope
	42.86	16.95	40.18
orthopyroxene	mass	=	32.84	(gm)	density	=	3.38	(gm/cc)	(analysis	in	mole	%)
	opx	Na0.00Ca0.04Fe''0.55Mg1.33Fe'''0.01Ti0.00Al0.14Si1.93O6
	G	=	-479014	(J)	H	=	-401519	(J)	S	=	68.39	(J/K)	V	=	9.72	(cc)	Cp	=	39.09	(J/K)
	diopside	clinoenstatit	hedenbergite	alumino-buffo	buffonite	essenite	jadeite
	-57.88	95.55	54.6	6.29	-5.81	7	0.24
clinopyroxene	mass	=	8.38	(gm)	density	=	3.31	(gm/cc)	(analysis	in	mole	%)
	cpx	Na0.04Ca0.86Fe''0.19Mg0.73Fe'''0.03Ti0.04Al0.29Si1.82O6
	G	=	-128143	(J)	H	=	-108859	(J)	S	=	17.02	(J/K)	V	=	2.53	(cc)	Cp	=	9.53	(J/K)
	diopside	clinoenstatit	hedenbergite	alumino-buffo	buffonite	essenite	jadeite
	48.34	10.32	18.95	14.9	-6.97	10.45	4
clinopyroxene	mass	=	0.53	(gm)	density	=	3.52	(gm/cc)	(analysis	in	mole	%)
	cpx	Na0.03Ca0.95Fe''0.15Mg0.44Fe'''0.04Ti0.40Al0.81Si1.19O6
	G	=	-8012.87	(J)	H	=	-6828.5	(J)	S	=	1.05	(J/K)	V	=	0.15	(cc)	Cp	=	0.59	(J/K)
	diopside	clinoenstatit	hedenbergite	alumino-buffo	buffonite	essenite	jadeite
	-1.32	2.61	15.4	76.58	2.61	1.43	2.69
feldspar	mass	=	43.72	(gm)	density	=	2.67	(gm/cc)	(analysis	in	mole	%)
	K0.01Na0.39Ca0.60Al1.60Si2.40O8
	G	=	-718854	(J)	H	=	-612048	(J)	S	=	94.26	(J/K)	V	=	16.36	(cc)	Cp	=	52.33	(J/K)
	albite	anorthite	sanidine
	39.19	60.2	0.61
Total	solids	mass	=	94.92	(gm)	density	=	3.04	(gm/cc)
	G	=	-1.46972e+06	(J)	H	=	-1.24353e+06	(J)	S	=	199.61	(J/K)	V	=	31.24	(cc)	Cp	=	112.08	(J/K)
Viscosity	of	the	System	cannot	be	computed.
System	mass	=	100.03	(gm)	density	=	2.99	(gm/cc)
	G	=	-1.55432e+06	(J)	H	=	-1.31086e+06	(J)	S	=	214.86	(J/K)	V	=	33.5	(cc)	Cp	=	119.58	(J/K)
Oxygen	delta	moles	=	-0.00280464	delta	grams	=	-0.089745
	G	=	711.23	(J)	H	=	-76.78	(J)	S	=	-0.7	(J/K)	V	=	-264.23	(cc)	Cp	=	-0.1	(J/K)
**********----------**********
Title:	Dummy	Title
T	=	850	(C)	P	=	5	(kbars)	log(10)	f	O2	=	-12.98	delta	HM	=	-5.23	NNO	=	-0.15	QFM	=	0	COH	=	1.46	IW	=	4.44
Constraint	Flags:	fO2	path	=	QFM
Liquid	mass	=	4.97	(gm)	density	=	2.26	(gm/cc)	viscosity	=	2.48	(log	10	poise)	(analysis	in	wt	%)
	G	=	-82226.2	(J)	H	=	-65578.7	(J)	S	=	14.82	(J/K)	V	=	2.2	(cc)	Cp	=	7.28	(J/K)
	SiO2	TiO2	Al2O3	Fe2O3	Cr2O3	FeO	MnO	MgO	NiO	CoO	CaO	Na2O	K2O	P2O5	H2O	CO2	SO3	Cl2O-1	F2O-1
	55.25	0.16	20.63	0.33	0	1.32	3.22	0.65	0	0	2.67	4.43	1.27	0	10.07	0	0	0	0
garnet	mass	=	10.35	(gm)	density	=	3.82	(gm/cc)	(analysis	in	mole	%)
	(Ca0.17Fe''0.43Mg0.40)3Al2Si3O12
	G	=	-148457	(J)	H	=	-125306	(J)	S	=	20.61	(J/K)	V	=	2.71	(cc)	Cp	=	11.54	(J/K)
	almandine	grossular	pyrope
	42.98	16.95	40.07
orthopyroxene	mass	=	32.16	(gm)	density	=	3.38	(gm/cc)	(analysis	in	mole	%)
	opx	Na0.00Ca0.04Fe''0.54Mg1.34Fe'''0.01Ti0.00Al0.13Si1.93O6
	G	=	-468946	(J)	H	=	-394094	(J)	S	=	66.64	(J/K)	V	=	9.53	(cc)	Cp	=	38.26	(J/K)
	diopside	clinoenstatit	hedenbergite	alumino-buffo	buffonite	essenite	jadeite
	-57.3	95.64	54.24	6.09	-5.63	6.73	0.24
clinopyroxene	mass	=	8.47	(gm)	density	=	3.31	(gm/cc)	(analysis	in	mole	%)
	cpx	Na0.04Ca0.86Fe''0.19Mg0.74Fe'''0.03Ti0.04Al0.29Si1.82O6
	G	=	-129619	(J)	H	=	-110390	(J)	S	=	17.12	(J/K)	V	=	2.56	(cc)	Cp	=	9.64	(J/K)
	diopside	clinoenstatit	hedenbergite	alumino-buffo	buffonite	essenite	jadeite
	49.79	10	18.51	14.51	-6.83	10.05	3.97
clinopyroxene	mass	=	0.57	(gm)	density	=	3.52	(gm/cc)	(analysis	in	mole	%)
	cpx	Na0.03Ca0.95Fe''0.15Mg0.44Fe'''0.04Ti0.40Al0.81Si1.19O6
	G	=	-8523.31	(J)	H	=	-7280.9	(J)	S	=	1.11	(J/K)	V	=	0.16	(cc)	Cp	=	0.62	(J/K)
	diopside	clinoenstatit	hedenbergite	alumino-buffo	buffonite	essenite	jadeite
	-1.37	2.48	15.18	77.25	2.61	1.17	2.69
feldspar	mass	=	43.51	(gm)	density	=	2.67	(gm/cc)	(analysis	in	mole	%)
	K0.01Na0.40Ca0.60Al1.60Si2.40O8
	G	=	-714368	(J)	H	=	-609501	(J)	S	=	93.37	(J/K)	V	=	16.28	(cc)	Cp	=	52.03	(J/K)
	albite	anorthite	sanidine
	39.72	59.66	0.62
Total	solids	mass	=	95.06	(gm)	density	=	3.04	(gm/cc)
	G	=	-1.46991e+06	(J)	H	=	-1.24657e+06	(J)	S	=	198.85	(J/K)	V	=	31.24	(cc)	Cp	=	112.1	(J/K)
Viscosity	of	the	System	cannot	be	computed.
System	mass	=	100.03	(gm)	density	=	2.99	(gm/cc)
	G	=	-1.55214e+06	(J)	H	=	-1.31215e+06	(J)	S	=	213.67	(J/K)	V	=	33.44	(cc)	Cp	=	119.38	(J/K)
Oxygen	delta	moles	=	-0.00287946	delta	grams	=	-0.0921392
	G	=	723.07	(J)	H	=	-77.81	(J)	S	=	-0.71	(J/K)	V	=	-268.89	(cc)	Cp	=	-0.1	(J/K)
**********----------**********
Title:	Dummy	Title
T	=	840	(C)	P	=	5	(kbars)	log(10)	f	O2	=	-13.17	delta	HM	=	-5.23	NNO	=	-0.14	QFM	=	0	COH	=	1.44	IW	=	4.46
Constraint	Flags:	fO2	path	=	QFM
Liquid	mass	=	4.84	(gm)	density	=	2.25	(gm/cc)	viscosity	=	2.5	(log	10	poise)	(analysis	in	wt	%)
	G	=	-80067.3	(J)	H	=	-64000.1	(J)	S	=	14.43	(J/K)	V	=	2.15	(cc)	Cp	=	7.08	(J/K)
	SiO2	TiO2	Al2O3	Fe2O3	Cr2O3	FeO	MnO	MgO	NiO	CoO	CaO	Na2O	K2O	P2O5	H2O	CO2	SO3	Cl2O-1	F2O-1
	55.6	0.15	20.41	0.3	0	1.17	3.31	0.62	0	0	2.6	4.22	1.29	0	10.34	0	0	0	0
garnet	mass	=	11.22	(gm)	density	=	3.82	(gm/cc)	(analysis	in	mole	%)
	(Ca0.17Fe''0.43Mg0.40)3Al2Si3O12
	G	=	-160652	(J)	H	=	-135905	(J)	S	=	22.23	(J/K)	V	=	2.94	(cc)	Cp	=	12.5	(J/K)
	almandine	grossular	pyrope
	43.11	16.94	39.95
orthopyroxene	mass	=	31.51	(gm)	density	=	3.38	(gm/cc)	(analysis	in	mole	%)
	opx	Na0.00Ca0.04Fe''0.54Mg1.35Fe'''0.01Ti0.00Al0.13Si1.93O6
	G	=	-459218	(J)	H	=	-386911	(J)	S	=	64.96	(J/K)	V	=	9.34	(cc)	Cp	=	37.46	(J/K)
	diopside	clinoenstatit	hedenbergite	alumino-buffo	buffonite	essenite	jadeite
	-56.73	95.72	53.88	5.9	-5.47	6.47	0.23
clinopyroxene	mass	=	8.57	(gm)	density	=	3.31	(gm/cc)	(analysis	in	mole	%)
	cpx	Na0.04Ca0.86Fe''0.18Mg0.74Fe'''0.03Ti0.04Al0.28Si1.83O6
	G	=	-131116	(J)	H	=	-111942	(J)	S	=	17.22	(J/K)	V	=	2.59	(cc)	Cp	=	9.75	(J/K)
	diopside	clinoenstatit	hedenbergite	alumino-buffo	buffonite	essenite	jadeite
	51.21	9.69	18.07	14.12	-6.7	9.66	3.95
clinopyroxene	mass	=	0.6	(gm)	density	=	3.52	(gm/cc)	(analysis	in	mole	%)
	cpx	Na0.03Ca0.95Fe''0.15Mg0.44Fe'''0.04Ti0.40Al0.82Si1.19O6
	G	=	-8996.74	(J)	H	=	-7703.61	(J)	S	=	1.16	(J/K)	V	=	0.17	(cc)	Cp	=	0.66	(J/K)
	diopside	clinoenstatit	hedenbergite	alumino-buffo	buffonite	essenite	jadeite
	-1.42	2.36	14.96	77.9	2.6	0.92	2.69
feldspar	mass	=	43.29	(gm)	density	=	2.67	(gm/cc)	(analysis	in	mole	%)
	K0.01Na0.40Ca0.59Al1.59Si2.41O8
	G	=	-709923	(J)	H	=	-606975	(J)	S	=	92.48	(J/K)	V	=	16.2	(cc)	Cp	=	51.74	(J/K)
	albite	anorthite	sanidine
	40.23	59.13	0.64
Total	solids	mass	=	95.19	(gm)	density	=	3.05	(gm/cc)
	G	=	-1.46991e+06	(J)	H	=	-1.24944e+06	(J)	S	=	198.06	(J/K)	V	=	31.24	(cc)	Cp	=	112.09	(J/K)
Viscosity	of	the	System	cannot	be	computed.
System	mass	=	100.02	(gm)	density	=	3	(gm/cc)
	G	=	-1.54997e+06	(J)	H	=	-1.31344e+06	(J)	S	=	212.49	(J/K)	V	=	33.38	(cc)	Cp	=	119.18	(J/K)
Oxygen	delta	moles	=	-0.00294816	delta	grams	=	-0.0943376
	G	=	733.02	(J)	H	=	-78.62	(J)	S	=	-0.73	(J/K)	V	=	-272.85	(cc)	Cp	=	-0.1	(J/K)
**********----------**********
Title:	Dummy	Title
T	=	830	(C)	P	=	5	(kbars)	log(10)	f	O2	=	-13.37	delta	HM	=	-5.23	NNO	=	-0.13	QFM	=	0	COH	=	1.42	IW	=	4.49
Constraint	Flags:	fO2	path	=	QFM
Liquid	mass	=	4.72	(gm)	density	=	2.25	(gm/cc)	viscosity	=	2.52	(log	10	poise)	(analysis	in	wt	%)
	G	=	-78115	(J)	H	=	-62582.9	(J)	S	=	14.08	(J/K)	V	=	2.1	(cc)	Cp	=	6.91	(J/K)
	SiO2	TiO2	Al2O3	Fe2O3	Cr2O3	FeO	MnO	MgO	NiO	CoO	CaO	Na2O	K2O	P2O5	H2O	CO2	SO3	Cl2O-1	F2O-1
	55.96	0.14	20.19	0.27	0	1.03	3.39	0.58	0	0	2.54	4	1.3	0	10.59	0	0	0	0
garnet	mass	=	12.06	(gm)	density	=	3.82	(gm/cc)	(analysis	in	mole	%)
	(Ca0.17Fe''0.43Mg0.40)3Al2Si3O12
	G	=	-172350	(J)	H	=	-146129	(J)	S	=	23.77	(J/K)	V	=	3.16	(cc)	Cp	=	13.41	(J/K)
	almandine	grossular	pyrope
	43.23	16.93	39.84
orthopyroxene	mass	=	30.87	(gm)	density	=	3.37	(gm/cc)	(analysis	in	mole	%)
	opx	Na0.00Ca0.04Fe''0.53Mg1.36Fe'''0.01Ti0.00Al0.12Si1.93O6
	G	=	-449784	(J)	H	=	-379933	(J)	S	=	63.32	(J/K)	V	=	9.15	(cc)	Cp	=	36.68	(J/K)
	diopside	clinoenstatit	hedenbergite	alumino-buffo	buffonite	essenite	jadeite
	-56.16	95.82	53.49	5.71	-5.3	6.22	0.23
clinopyroxene	mass	=	8.67	(gm)	density	=	3.31	(gm/cc)	(analysis	in	mole	%)
	cpx	Na0.04Ca0.87Fe''0.18Mg0.75Fe'''0.03Ti0.04Al0.27Si1.84O6
	G	=	-132642	(J)	H	=	-113524	(J)	S	=	17.33	(J/K)	V	=	2.62	(cc)	Cp	=	9.85	(J/K)
	diopside	clinoenstatit	hedenbergite	alumino-buffo	buffonite	essenite	jadeite
	52.61	9.38	17.63	13.73	-6.56	9.3	3.92
clinopyroxene	mass	=	0.63	(gm)	density	=	3.52	(gm/cc)	(analysis	in	mole	%)
	cpx	Na0.03Ca0.95Fe''0.15Mg0.44Fe'''0.03Ti0.41Al0.82Si1.18O6
	G	=	-9436.26	(J)	H	=	-8099.03	(J)	S	=	1.21	(J/K)	V	=	0.18	(cc)	Cp	=	0.69	(J/K)
	diopside	clinoenstatit	hedenbergite	alumino-buffo	buffonite	essenite	jadeite
	-1.47	2.24	14.74	78.54	2.59	0.68	2.68
feldspar	mass	=	43.08	(gm)	density	=	2.67	(gm/cc)	(analysis	in	mole	%)
	K0.01Na0.41Ca0.59Al1.59Si2.41O8
	G	=	-705493	(J)	H	=	-604447	(J)	S	=	91.6	(J/K)	V	=	16.12	(cc)	Cp	=	51.45	(J/K)
	albite	anorthite	sanidine
	40.73	58.61	0.65
Total	solids	mass	=	95.3	(gm)	density	=	3.05	(gm/cc)
	G	=	-1.4697e+06	(J)	H	=	-1.25213e+06	(J)	S	=	197.23	(J/K)	V	=	31.23	(cc)	Cp	=	112.08	(J/K)
Viscosity	of	the	System	cannot	be	computed.
System	mass	=	100.02	(gm)	density	=	3	(gm/cc)
	G	=	-1.54782e+06	(J)	H	=	-1.31472e+06	(J)	S	=	211.31	(J/K)	V	=	33.33	(cc)	Cp	=	118.99	(J/K)
Oxygen	delta	moles	=	-0.00301123	delta	grams	=	-0.0963557
	G	=	741.26	(J)	H	=	-79.24	(J)	S	=	-0.74	(J/K)	V	=	-276.19	(cc)	Cp	=	-0.11	(J/K)
**********----------**********
Title:	Dummy	Title
T	=	820	(C)	P	=	5	(kbars)	log(10)	f	O2	=	-13.57	delta	HM	=	-5.23	NNO	=	-0.12	QFM	=	0	COH	=	1.4	IW	=	4.51
Constraint	Flags:	fO2	path	=	QFM
Liquid	mass	=	4.61	(gm)	density	=	2.24	(gm/cc)	viscosity	=	2.55	(log	10	poise)	(analysis	in	wt	%)
	G	=	-76360.7	(J)	H	=	-61321.5	(J)	S	=	13.76	(J/K)	V	=	2.06	(cc)	Cp	=	6.75	(J/K)
	SiO2	TiO2	Al2O3	Fe2O3	Cr2O3	FeO	MnO	MgO	NiO	CoO	CaO	Na2O	K2O	P2O5	H2O	CO2	SO3	Cl2O-1	F2O-1
	56.33	0.14	19.97	0.24	0	0.91	3.47	0.55	0	0	2.47	3.78	1.31	0	10.84	0	0	0	0
garnet	mass	=	12.87	(gm)	density	=	3.82	(gm/cc)	(analysis	in	mole	%)
	(Ca0.17Fe''0.43Mg0.40)3Al2Si3O12
	G	=	-183615	(J)	H	=	-156030	(J)	S	=	25.23	(J/K)	V	=	3.37	(cc)	Cp	=	14.29	(J/K)
	almandine	grossular	pyrope
	43.35	16.91	39.74
orthopyroxene	mass	=	30.25	(gm)	density	=	3.37	(gm/cc)	(analysis	in	mole	%)
	opx	Na0.00Ca0.04Fe''0.53Mg1.36Fe'''0.01Ti0.00Al0.12Si1.94O6
	G	=	-440603	(J)	H	=	-373129	(J)	S	=	61.72	(J/K)	V	=	8.97	(cc)	Cp	=	35.92	(J/K)
	diopside	clinoenstatit	hedenbergite	alumino-buffo	buffonite	essenite	jadeite
	-55.59	95.91	53.09	5.53	-5.14	5.98	0.22
clinopyroxene	mass	=	8.77	(gm)	density	=	3.3	(gm/cc)	(analysis	in	mole	%)
	cpx	Na0.04Ca0.87Fe''0.17Mg0.76Fe'''0.03Ti0.03Al0.26Si1.84O6
	G	=	-134207	(J)	H	=	-115145	(J)	S	=	17.44	(J/K)	V	=	2.65	(cc)	Cp	=	9.96	(J/K)
	diopside	clinoenstatit	hedenbergite	alumino-buffo	buffonite	essenite	jadeite
	53.97	9.08	17.19	13.36	-6.43	8.94	3.89
clinopyroxene	mass	=	0.65	(gm)	density	=	3.52	(gm/cc)	(analysis	in	mole	%)
	cpx	Na0.03Ca0.95Fe''0.15Mg0.44Fe'''0.03Ti0.41Al0.82Si1.18O6
	G	=	-9844.57	(J)	H	=	-8469.3	(J)	S	=	1.26	(J/K)	V	=	0.19	(cc)	Cp	=	0.72	(J/K)
	diopside	clinoenstatit	hedenbergite	alumino-buffo	buffonite	essenite	jadeite
	-1.52	2.13	14.52	79.15	2.58	0.46	2.68
feldspar	mass	=	42.87	(gm)	density	=	2.67	(gm/cc)	(analysis	in	mole	%)
	K0.01Na0.41Ca0.58Al1.58Si2.42O8
	G	=	-701052	(J)	H	=	-601894	(J)	S	=	90.71	(J/K)	V	=	16.05	(cc)	Cp	=	51.16	(J/K)
	albite	anorthite	sanidine
	41.22	58.11	0.67
Total	solids	mass	=	95.4	(gm)	density	=	3.06	(gm/cc)
	G	=	-1.46932e+06	(J)	H	=	-1.25467e+06	(J)	S	=	196.36	(J/K)	V	=	31.22	(cc)	Cp	=	112.06	(J/K)
Viscosity	of	the	System	cannot	be	computed.
System	mass	=	100.02	(gm)	density	=	3.01	(gm/cc)
	G	=	-1.54568e+06	(J)	H	=	-1.31599e+06	(J)	S	=	210.12	(J/K)	V	=	33.28	(cc)	Cp	=	118.8	(J/K)
Oxygen	delta	moles	=	-0.00306911	delta	grams	=	-0.0982078
	G	=	747.93	(J)	H	=	-79.68	(J)	S	=	-0.76	(J/K)	V	=	-278.94	(cc)	Cp	=	-0.11	(J/K)
**********----------**********
Title:	Dummy	Title
T	=	810	(C)	P	=	5	(kbars)	log(10)	f	O2	=	-13.77	delta	HM	=	-5.23	NNO	=	-0.11	QFM	=	0	COH	=	1.38	IW	=	4.54
Constraint	Flags:	fO2	path	=	QFM
Liquid	mass	=	4.52	(gm)	density	=	2.24	(gm/cc)	viscosity	=	2.58	(log	10	poise)	(analysis	in	wt	%)
	G	=	-74797.3	(J)	H	=	-60211.5	(J)	S	=	13.47	(J/K)	V	=	2.02	(cc)	Cp	=	6.6	(J/K)
	SiO2	TiO2	Al2O3	Fe2O3	Cr2O3	FeO	MnO	MgO	NiO	CoO	CaO	Na2O	K2O	P2O5	H2O	CO2	SO3	Cl2O-1	F2O-1
	56.71	0.13	19.75	0.21	0	0.8	3.54	0.52	0	0	2.4	3.55	1.32	0	11.06	0	0	0	0
garnet	mass	=	13.66	(gm)	density	=	3.83	(gm/cc)	(analysis	in	mole	%)
	(Ca0.17Fe''0.43Mg0.40)3Al2Si3O12
	G	=	-194508	(J)	H	=	-165656	(J)	S	=	26.64	(J/K)	V	=	3.57	(cc)	Cp	=	15.15	(J/K)
	almandine	grossular	pyrope
	43.47	16.89	39.64
orthopyroxene	mass	=	29.64	(gm)	density	=	3.37	(gm/cc)	(analysis	in	mole	%)
	opx	Na0.00Ca0.04Fe''0.53Mg1.37Fe'''0.01Ti0.00Al0.11Si1.94O6
	G	=	-431635	(J)	H	=	-366465	(J)	S	=	60.17	(J/K)	V	=	8.79	(cc)	Cp	=	35.18	(J/K)
	diopside	clinoenstatit	hedenbergite	alumino-buffo	buffonite	essenite	jadeite
	-55.01	96.01	52.67	5.36	-4.99	5.75	0.22
clinopyroxene	mass	=	8.87	(gm)	density	=	3.3	(gm/cc)	(analysis	in	mole	%)
	cpx	Na0.04Ca0.87Fe''0.17Mg0.76Fe'''0.02Ti0.03Al0.25Si1.85O6
	G	=	-135820	(J)	H	=	-116812	(J)	S	=	17.55	(J/K)	V	=	2.69	(cc)	Cp	=	10.08	(J/K)
	diopside	clinoenstatit	hedenbergite	alumino-buffo	buffonite	essenite	jadeite
	55.32	8.79	16.74	12.98	-6.29	8.6	3.86
clinopyroxene	mass	=	0.68	(gm)	density	=	3.52	(gm/cc)	(analysis	in	mole	%)
	cpx	Na0.03Ca0.95Fe''0.14Mg0.44Fe'''0.03Ti0.41Al0.83Si1.17O6
	G	=	-10224.1	(J)	H	=	-8816.27	(J)	S	=	1.3	(J/K)	V	=	0.19	(cc)	Cp	=	0.74	(J/K)
	diopside	clinoenstatit	hedenbergite	alumino-buffo	buffonite	essenite	jadeite
	-1.57	2.02	14.3	79.75	2.56	0.26	2.68
feldspar	mass	=	42.65	(gm)	density	=	2.67	(gm/cc)	(analysis	in	mole	%)
	K0.01Na0.42Ca0.58Al1.58Si2.42O8
	G	=	-696574	(J)	H	=	-599294	(J)	S	=	89.81	(J/K)	V	=	15.97	(cc)	Cp	=	50.88	(J/K)
	albite	anorthite	sanidine
	41.7	57.62	0.68
Total	solids	mass	=	95.5	(gm)	density	=	3.06	(gm/cc)
	G	=	-1.46876e+06	(J)	H	=	-1.25704e+06	(J)	S	=	195.46	(J/K)	V	=	31.21	(cc)	Cp	=	112.02	(J/K)
Viscosity	of	the	Sy
