# Supplementary material for: Derivation of intermediate to silicic magma from the basalt analyzed at the Vega 2 landing site, Venus
Source: PLoS One. 2018 Mar 27;13(3):e0194155. doi: 10.1371/journal.pone.0194155 (PMC5870967; doi:10.1371/journal.pone.0194155)
Supplement: S9 Table — The results presented in this file are the raw output data generated by Rhyolite-MELTS for wet fractional crystallization of Vega 2 basalt listed in Table 1. The relative oxidation state is fixed to the FMQ -1 and pressure of 0.1 GPa and initial water content of 0.5 wt% were used. The liquid compositions are the basis of the model curves presented in Fig 8 of the text. (XLS) [file pone.0194155.s009.xls]

## Sheet: SO3-free FMQ -1
**********----------**********
Title:	Dummy	Title
T	=	1500	(C)	P	=	1	(kbars)	log(10)	f	O2	=	-6.43	delta	HM	=	-6.46	NNO	=	-1.73	QFM	=	-1	COH	=	1.43	IW	=	2.23
Constraint	Flags:	fO2	path	=	QFM-1	Fractionate	Solids
Liquid	mass	=	100.32	(gm)	density	=	2.59	(gm/cc)	viscosity	=	1.02	(log	10	poise)	(analysis	in	wt	%)
	G	=	-1.74344e+06	(J)	H	=	-1.20773e+06	(J)	S	=	302.12	(J/K)	V	=	38.79	(cc)	Cp	=	155.72	(J/K)
	SiO2	TiO2	Al2O3	Fe2O3	Cr2O3	FeO	MnO	MgO	NiO	CoO	CaO	Na2O	K2O	P2O5	H2O	CO2	SO3	Cl2O-1	F2O-1
	49.84	0.22	17.57	0.79	0	7.75	0.15	12.63	0	0	8.24	2.19	0.11	0	0.5	0	0	0	0
Total	solids	mass	=	0	(gm)	density	=	0	(gm/cc)
	G	=	0	(J)	H	=	0	(J)	S	=	0	(J/K)	V	=	0	(cc)	Cp	=	0	(J/K)
Summary	of	all	fractionated	phases:	(total	mass	=	0	grams)
Viscosity	of	the	System:	1.02	(log	10	poise)
System	mass	=	100.32	(gm)	density	=	2.59	(gm/cc)
	G	=	-1.74344e+06	(J)	H	=	-1.20773e+06	(J)	S	=	302.12	(J/K)	V	=	38.79	(cc)	Cp	=	155.72	(J/K)
Oxygen	delta	moles	=	6.07153e-17	delta	grams	=	1.94282e-15
	G	=	0	(J)	H	=	0	(J)	S	=	0	(J/K)	V	=	0	(cc)	Cp	=	0	(J/K)
**********----------**********
Title:	Dummy	Title
T	=	1490	(C)	P	=	1	(kbars)	log(10)	f	O2	=	-6.51	delta	HM	=	-6.46	NNO	=	-1.73	QFM	=	-1	COH	=	1.42	IW	=	2.24
Constraint	Flags:	fO2	path	=	QFM-1	Fractionate	Solids
Liquid	mass	=	100.32	(gm)	density	=	2.59	(gm/cc)	viscosity	=	1.05	(log	10	poise)	(analysis	in	wt	%)
	G	=	-1.74043e+06	(J)	H	=	-1.20929e+06	(J)	S	=	301.24	(J/K)	V	=	38.76	(cc)	Cp	=	155.72	(J/K)
	SiO2	TiO2	Al2O3	Fe2O3	Cr2O3	FeO	MnO	MgO	NiO	CoO	CaO	Na2O	K2O	P2O5	H2O	CO2	SO3	Cl2O-1	F2O-1
	49.84	0.22	17.57	0.79	0	7.75	0.15	12.63	0	0	8.24	2.19	0.11	0	0.5	0	0	0	0
Total	solids	mass	=	0	(gm)	density	=	0	(gm/cc)
	G	=	0	(J)	H	=	0	(J)	S	=	0	(J/K)	V	=	0	(cc)	Cp	=	0	(J/K)
Summary	of	all	fractionated	phases:	(total	mass	=	0	grams)
Viscosity	of	the	System:	1.05	(log	10	poise)
System	mass	=	100.32	(gm)	density	=	2.59	(gm/cc)
	G	=	-1.74043e+06	(J)	H	=	-1.20929e+06	(J)	S	=	301.24	(J/K)	V	=	38.76	(cc)	Cp	=	155.72	(J/K)
Oxygen	delta	moles	=	1.07226e-06	delta	grams	=	3.43109e-05
	G	=	-0.45	(J)	H	=	0.05	(J)	S	=	0	(J/K)	V	=	0.16	(cc)	Cp	=	0	(J/K)
**********----------**********
Title:	Dummy	Title
T	=	1480	(C)	P	=	1	(kbars)	log(10)	f	O2	=	-6.59	delta	HM	=	-6.47	NNO	=	-1.73	QFM	=	-1	COH	=	1.42	IW	=	2.25
Constraint	Flags:	fO2	path	=	QFM-1	Fractionate	Solids
Liquid	mass	=	100.32	(gm)	density	=	2.59	(gm/cc)	viscosity	=	1.08	(log	10	poise)	(analysis	in	wt	%)
	G	=	-1.73742e+06	(J)	H	=	-1.21085e+06	(J)	S	=	300.36	(J/K)	V	=	38.73	(cc)	Cp	=	155.71	(J/K)
	SiO2	TiO2	Al2O3	Fe2O3	Cr2O3	FeO	MnO	MgO	NiO	CoO	CaO	Na2O	K2O	P2O5	H2O	CO2	SO3	Cl2O-1	F2O-1
	49.84	0.22	17.57	0.79	0	7.75	0.15	12.63	0	0	8.24	2.19	0.11	0	0.5	0	0	0	0
Total	solids	mass	=	0	(gm)	density	=	0	(gm/cc)
	G	=	0	(J)	H	=	0	(J)	S	=	0	(J/K)	V	=	0	(cc)	Cp	=	0	(J/K)
Summary	of	all	fractionated	phases:	(total	mass	=	0	grams)
Viscosity	of	the	System:	1.08	(log	10	poise)
System	mass	=	100.32	(gm)	density	=	2.59	(gm/cc)
	G	=	-1.73742e+06	(J)	H	=	-1.21085e+06	(J)	S	=	300.36	(J/K)	V	=	38.73	(cc)	Cp	=	155.71	(J/K)
Oxygen	delta	moles	=	2.40499e-06	delta	grams	=	7.69569e-05
	G	=	-0.99	(J)	H	=	0.12	(J)	S	=	0	(J/K)	V	=	0.35	(cc)	Cp	=	0	(J/K)
**********----------**********
Title:	Dummy	Title
T	=	1470	(C)	P	=	1	(kbars)	log(10)	f	O2	=	-6.67	delta	HM	=	-6.47	NNO	=	-1.73	QFM	=	-1	COH	=	1.41	IW	=	2.25
Constraint	Flags:	fO2	path	=	QFM-1	Fractionate	Solids
Liquid	mass	=	100.32	(gm)	density	=	2.59	(gm/cc)	viscosity	=	1.11	(log	10	poise)	(analysis	in	wt	%)
	G	=	-1.73442e+06	(J)	H	=	-1.21241e+06	(J)	S	=	299.47	(J/K)	V	=	38.7	(cc)	Cp	=	155.71	(J/K)
	SiO2	TiO2	Al2O3	Fe2O3	Cr2O3	FeO	MnO	MgO	NiO	CoO	CaO	Na2O	K2O	P2O5	H2O	CO2	SO3	Cl2O-1	F2O-1
	49.84	0.22	17.57	0.79	0	7.75	0.15	12.63	0	0	8.24	2.19	0.11	0	0.5	0	0	0	0
Total	solids	mass	=	0	(gm)	density	=	0	(gm/cc)
	G	=	0	(J)	H	=	0	(J)	S	=	0	(J/K)	V	=	0	(cc)	Cp	=	0	(J/K)
Summary	of	all	fractionated	phases:	(total	mass	=	0	grams)
Viscosity	of	the	System:	1.11	(log	10	poise)
System	mass	=	100.32	(gm)	density	=	2.59	(gm/cc)
	G	=	-1.73442e+06	(J)	H	=	-1.21241e+06	(J)	S	=	299.47	(J/K)	V	=	38.7	(cc)	Cp	=	155.71	(J/K)
Oxygen	delta	moles	=	4.0045e-06	delta	grams	=	0.000128139
	G	=	-1.64	(J)	H	=	0.2	(J)	S	=	0	(J/K)	V	=	0.58	(cc)	Cp	=	0	(J/K)
**********----------**********
Title:	Dummy	Title
T	=	1460	(C)	P	=	1	(kbars)	log(10)	f	O2	=	-6.75	delta	HM	=	-6.47	NNO	=	-1.72	QFM	=	-1	COH	=	1.4	IW	=	2.26
Constraint	Flags:	fO2	path	=	QFM-1	Fractionate	Solids
Liquid	mass	=	100.32	(gm)	density	=	2.59	(gm/cc)	viscosity	=	1.14	(log	10	poise)	(analysis	in	wt	%)
	G	=	-1.73143e+06	(J)	H	=	-1.21396e+06	(J)	S	=	298.57	(J/K)	V	=	38.67	(cc)	Cp	=	155.71	(J/K)
	SiO2	TiO2	Al2O3	Fe2O3	Cr2O3	FeO	MnO	MgO	NiO	CoO	CaO	Na2O	K2O	P2O5	H2O	CO2	SO3	Cl2O-1	F2O-1
	49.84	0.22	17.57	0.79	0	7.75	0.15	12.63	0	0	8.24	2.19	0.11	0	0.5	0	0	0	0
Total	solids	mass	=	0	(gm)	density	=	0	(gm/cc)
	G	=	0	(J)	H	=	0	(J)	S	=	0	(J/K)	V	=	0	(cc)	Cp	=	0	(J/K)
Summary	of	all	fractionated	phases:	(total	mass	=	0	grams)
Viscosity	of	the	System:	1.14	(log	10	poise)
System	mass	=	100.32	(gm)	density	=	2.59	(gm/cc)
	G	=	-1.73143e+06	(J)	H	=	-1.21396e+06	(J)	S	=	298.57	(J/K)	V	=	38.67	(cc)	Cp	=	155.71	(J/K)
Oxygen	delta	moles	=	5.87729e-06	delta	grams	=	0.000188066
	G	=	-2.39	(J)	H	=	0.29	(J)	S	=	0	(J/K)	V	=	0.85	(cc)	Cp	=	0	(J/K)
**********----------**********
Title:	Dummy	Title
T	=	1450	(C)	P	=	1	(kbars)	log(10)	f	O2	=	-6.83	delta	HM	=	-6.47	NNO	=	-1.72	QFM	=	-1	COH	=	1.4	IW	=	2.27
Constraint	Flags:	fO2	path	=	QFM-1	Fractionate	Solids
Liquid	mass	=	100.32	(gm)	density	=	2.6	(gm/cc)	viscosity	=	1.17	(log	10	poise)	(analysis	in	wt	%)
	G	=	-1.72845e+06	(J)	H	=	-1.21552e+06	(J)	S	=	297.67	(J/K)	V	=	38.64	(cc)	Cp	=	155.71	(J/K)
	SiO2	TiO2	Al2O3	Fe2O3	Cr2O3	FeO	MnO	MgO	NiO	CoO	CaO	Na2O	K2O	P2O5	H2O	CO2	SO3	Cl2O-1	F2O-1
	49.84	0.22	17.57	0.79	0	7.75	0.15	12.63	0	0	8.24	2.19	0.11	0	0.5	0	0	0	0
Total	solids	mass	=	0	(gm)	density	=	0	(gm/cc)
	G	=	0	(J)	H	=	0	(J)	S	=	0	(J/K)	V	=	0	(cc)	Cp	=	0	(J/K)
Summary	of	all	fractionated	phases:	(total	mass	=	0	grams)
Viscosity	of	the	System:	1.17	(log	10	poise)
System	mass	=	100.32	(gm)	density	=	2.6	(gm/cc)
	G	=	-1.72845e+06	(J)	H	=	-1.21552e+06	(J)	S	=	297.67	(J/K)	V	=	38.64	(cc)	Cp	=	155.71	(J/K)
Oxygen	delta	moles	=	8.03016e-06	delta	grams	=	0.000256955
	G	=	-3.25	(J)	H	=	0.39	(J)	S	=	0	(J/K)	V	=	1.15	(cc)	Cp	=	0	(J/K)
**********----------**********
Title:	Dummy	Title
T	=	1440	(C)	P	=	1	(kbars)	log(10)	f	O2	=	-6.91	delta	HM	=	-6.47	NNO	=	-1.72	QFM	=	-1	COH	=	1.39	IW	=	2.28
Constraint	Flags:	fO2	path	=	QFM-1	Fractionate	Solids
Liquid	mass	=	100.32	(gm)	density	=	2.6	(gm/cc)	viscosity	=	1.2	(log	10	poise)	(analysis	in	wt	%)
	G	=	-1.72548e+06	(J)	H	=	-1.21708e+06	(J)	S	=	296.76	(J/K)	V	=	38.61	(cc)	Cp	=	155.71	(J/K)
	SiO2	TiO2	Al2O3	Fe2O3	Cr2O3	FeO	MnO	MgO	NiO	CoO	CaO	Na2O	K2O	P2O5	H2O	CO2	SO3	Cl2O-1	F2O-1
	49.84	0.22	17.57	0.79	0	7.75	0.15	12.63	0	0	8.24	2.19	0.11	0	0.5	0	0	0	0
Total	solids	mass	=	0	(gm)	density	=	0	(gm/cc)
	G	=	0	(J)	H	=	0	(J)	S	=	0	(J/K)	V	=	0	(cc)	Cp	=	0	(J/K)
Summary	of	all	fractionated	phases:	(total	mass	=	0	grams)
Viscosity	of	the	System:	1.2	(log	10	poise)
System	mass	=	100.32	(gm)	density	=	2.6	(gm/cc)
	G	=	-1.72548e+06	(J)	H	=	-1.21708e+06	(J)	S	=	296.76	(J/K)	V	=	38.61	(cc)	Cp	=	155.71	(J/K)
Oxygen	delta	moles	=	1.04701e-05	delta	grams	=	0.000335032
	G	=	-4.21	(J)	H	=	0.51	(J)	S	=	0	(J/K)	V	=	1.49	(cc)	Cp	=	0	(J/K)
**********----------**********
Title:	Dummy	Title
T	=	1430	(C)	P	=	1	(kbars)	log(10)	f	O2	=	-7	delta	HM	=	-6.47	NNO	=	-1.72	QFM	=	-1	COH	=	1.38	IW	=	2.29
Constraint	Flags:	fO2	path	=	QFM-1	Fractionate	Solids
Liquid	mass	=	100.32	(gm)	density	=	2.6	(gm/cc)	viscosity	=	1.24	(log	10	poise)	(analysis	in	wt	%)
	G	=	-1.72252e+06	(J)	H	=	-1.21864e+06	(J)	S	=	295.85	(J/K)	V	=	38.58	(cc)	Cp	=	155.71	(J/K)
	SiO2	TiO2	Al2O3	Fe2O3	Cr2O3	FeO	MnO	MgO	NiO	CoO	CaO	Na2O	K2O	P2O5	H2O	CO2	SO3	Cl2O-1	F2O-1
	49.84	0.22	17.57	0.8	0	7.75	0.15	12.63	0	0	8.24	2.19	0.11	0	0.5	0	0	0	0
Total	solids	mass	=	0	(gm)	density	=	0	(gm/cc)
	G	=	0	(J)	H	=	0	(J)	S	=	0	(J/K)	V	=	0	(cc)	Cp	=	0	(J/K)
Summary	of	all	fractionated	phases:	(total	mass	=	0	grams)
Viscosity	of	the	System:	1.24	(log	10	poise)
System	mass	=	100.32	(gm)	density	=	2.6	(gm/cc)
	G	=	-1.72252e+06	(J)	H	=	-1.21864e+06	(J)	S	=	295.85	(J/K)	V	=	38.58	(cc)	Cp	=	155.71	(J/K)
Oxygen	delta	moles	=	1.32045e-05	delta	grams	=	0.00042253
	G	=	-5.27	(J)	H	=	0.63	(J)	S	=	0	(J/K)	V	=	1.87	(cc)	Cp	=	0	(J/K)
**********----------**********
Title:	Dummy	Title
T	=	1420	(C)	P	=	1	(kbars)	log(10)	f	O2	=	-7.08	delta	HM	=	-6.48	NNO	=	-1.72	QFM	=	-1	COH	=	1.37	IW	=	2.3
Constraint	Flags:	fO2	path	=	QFM-1	Fractionate	Solids
Liquid	mass	=	100.32	(gm)	density	=	2.6	(gm/cc)	viscosity	=	1.27	(log	10	poise)	(analysis	in	wt	%)
	G	=	-1.71957e+06	(J)	H	=	-1.2202e+06	(J)	S	=	294.94	(J/K)	V	=	38.55	(cc)	Cp	=	155.7	(J/K)
	SiO2	TiO2	Al2O3	Fe2O3	Cr2O3	FeO	MnO	MgO	NiO	CoO	CaO	Na2O	K2O	P2O5	H2O	CO2	SO3	Cl2O-1	F2O-1
	49.84	0.22	17.57	0.8	0	7.75	0.15	12.63	0	0	8.24	2.19	0.11	0	0.5	0	0	0	0
Total	solids	mass	=	0	(gm)	density	=	0	(gm/cc)
	G	=	0	(J)	H	=	0	(J)	S	=	0	(J/K)	V	=	0	(cc)	Cp	=	0	(J/K)
Summary	of	all	fractionated	phases:	(total	mass	=	0	grams)
Viscosity	of	the	System:	1.27	(log	10	poise)
System	mass	=	100.32	(gm)	density	=	2.6	(gm/cc)
	G	=	-1.71957e+06	(J)	H	=	-1.2202e+06	(J)	S	=	294.94	(J/K)	V	=	38.55	(cc)	Cp	=	155.7	(J/K)
Oxygen	delta	moles	=	1.6241e-05	delta	grams	=	0.000519693
	G	=	-6.44	(J)	H	=	0.77	(J)	S	=	0	(J/K)	V	=	2.29	(cc)	Cp	=	0	(J/K)
**********----------**********
Title:	Dummy	Title
T	=	1410	(C)	P	=	1	(kbars)	log(10)	f	O2	=	-7.17	delta	HM	=	-6.48	NNO	=	-1.71	QFM	=	-1	COH	=	1.37	IW	=	2.31
Constraint	Flags:	fO2	path	=	QFM-1	Fractionate	Solids
Liquid	mass	=	100.32	(gm)	density	=	2.6	(gm/cc)	viscosity	=	1.3	(log	10	poise)	(analysis	in	wt	%)
	G	=	-1.71663e+06	(J)	H	=	-1.22176e+06	(J)	S	=	294.01	(J/K)	V	=	38.52	(cc)	Cp	=	155.7	(J/K)
	SiO2	TiO2	Al2O3	Fe2O3	Cr2O3	FeO	MnO	MgO	NiO	CoO	CaO	Na2O	K2O	P2O5	H2O	CO2	SO3	Cl2O-1	F2O-1
	49.84	0.22	17.57	0.8	0	7.75	0.15	12.63	0	0	8.24	2.19	0.11	0	0.5	0	0	0	0
Total	solids	mass	=	0	(gm)	density	=	0	(gm/cc)
	G	=	0	(J)	H	=	0	(J)	S	=	0	(J/K)	V	=	0	(cc)	Cp	=	0	(J/K)
Summary	of	all	fractionated	phases:	(total	mass	=	0	grams)
Viscosity	of	the	System:	1.3	(log	10	poise)
System	mass	=	100.32	(gm)	density	=	2.6	(gm/cc)
	G	=	-1.71663e+06	(J)	H	=	-1.22176e+06	(J)	S	=	294.01	(J/K)	V	=	38.52	(cc)	Cp	=	155.7	(J/K)
Oxygen	delta	moles	=	1.95875e-05	delta	grams	=	0.000626775
	G	=	-7.72	(J)	H	=	0.93	(J)	S	=	0.01	(J/K)	V	=	2.74	(cc)	Cp	=	0	(J/K)
**********----------**********
Title:	Dummy	Title
T	=	1400	(C)	P	=	1	(kbars)	log(10)	f	O2	=	-7.25	delta	HM	=	-6.48	NNO	=	-1.71	QFM	=	-1	COH	=	1.36	IW	=	2.31
Constraint	Flags:	fO2	path	=	QFM-1	Fractionate	Solids
Liquid	mass	=	100.32	(gm)	density	=	2.61	(gm/cc)	viscosity	=	1.33	(log	10	poise)	(analysis	in	wt	%)
	G	=	-1.71369e+06	(J)	H	=	-1.22331e+06	(J)	S	=	293.09	(J/K)	V	=	38.48	(cc)	Cp	=	155.7	(J/K)
	SiO2	TiO2	Al2O3	Fe2O3	Cr2O3	FeO	MnO	MgO	NiO	CoO	CaO	Na2O	K2O	P2O5	H2O	CO2	SO3	Cl2O-1	F2O-1
	49.84	0.22	17.57	0.8	0	7.74	0.15	12.63	0	0	8.24	2.19	0.11	0	0.5	0	0	0	0
Total	solids	mass	=	0	(gm)	density	=	0	(gm/cc)
	G	=	0	(J)	H	=	0	(J)	S	=	0	(J/K)	V	=	0	(cc)	Cp	=	0	(J/K)
Summary	of	all	fractionated	phases:	(total	mass	=	0	grams)
Viscosity	of	the	System:	1.33	(log	10	poise)
System	mass	=	100.32	(gm)	density	=	2.61	(gm/cc)
	G	=	-1.71369e+06	(J)	H	=	-1.22331e+06	(J)	S	=	293.09	(J/K)	V	=	38.48	(cc)	Cp	=	155.7	(J/K)
Oxygen	delta	moles	=	2.32521e-05	delta	grams	=	0.000744041
	G	=	-9.1	(J)	H	=	1.09	(J)	S	=	0.01	(J/K)	V	=	3.23	(cc)	Cp	=	0	(J/K)
**********----------**********
Title:	Dummy	Title
T	=	1390	(C)	P	=	1	(kbars)	log(10)	f	O2	=	-7.34	delta	HM	=	-6.48	NNO	=	-1.71	QFM	=	-1	COH	=	1.35	IW	=	2.32
Constraint	Flags:	fO2	path	=	QFM-1	Fractionate	Solids
Liquid	mass	=	100.32	(gm)	density	=	2.61	(gm/cc)	viscosity	=	1.37	(log	10	poise)	(analysis	in	wt	%)
	G	=	-1.71077e+06	(J)	H	=	-1.22487e+06	(J)	S	=	292.15	(J/K)	V	=	38.45	(cc)	Cp	=	155.7	(J/K)
	SiO2	TiO2	Al2O3	Fe2O3	Cr2O3	FeO	MnO	MgO	NiO	CoO	CaO	Na2O	K2O	P2O5	H2O	CO2	SO3	Cl2O-1	F2O-1
	49.84	0.22	17.57	0.8	0	7.74	0.15	12.63	0	0	8.24	2.19	0.11	0	0.5	0	0	0	0
Total	solids	mass	=	0	(gm)	density	=	0	(gm/cc)
	G	=	0	(J)	H	=	0	(J)	S	=	0	(J/K)	V	=	0	(cc)	Cp	=	0	(J/K)
Summary	of	all	fractionated	phases:	(total	mass	=	0	grams)
Viscosity	of	the	System:	1.37	(log	10	poise)
System	mass	=	100.32	(gm)	density	=	2.61	(gm/cc)
	G	=	-1.71077e+06	(J)	H	=	-1.22487e+06	(J)	S	=	292.15	(J/K)	V	=	38.45	(cc)	Cp	=	155.7	(J/K)
Oxygen	delta	moles	=	2.72436e-05	delta	grams	=	0.000871763
	G	=	-10.59	(J)	H	=	1.27	(J)	S	=	0.01	(J/K)	V	=	3.77	(cc)	Cp	=	0	(J/K)
**********----------**********
Title:	Dummy	Title
T	=	1380	(C)	P	=	1	(kbars)	log(10)	f	O2	=	-7.43	delta	HM	=	-6.48	NNO	=	-1.71	QFM	=	-1	COH	=	1.34	IW	=	2.33
Constraint	Flags:	fO2	path	=	QFM-1	Fractionate	Solids
Liquid	mass	=	100.32	(gm)	density	=	2.61	(gm/cc)	viscosity	=	1.4	(log	10	poise)	(analysis	in	wt	%)
	G	=	-1.70785e+06	(J)	H	=	-1.22643e+06	(J)	S	=	291.21	(J/K)	V	=	38.42	(cc)	Cp	=	155.7	(J/K)
	SiO2	TiO2	Al2O3	Fe2O3	Cr2O3	FeO	MnO	MgO	NiO	CoO	CaO	Na2O	K2O	P2O5	H2O	CO2	SO3	Cl2O-1	F2O-1
	49.84	0.22	17.57	0.8	0	7.74	0.15	12.63	0	0	8.24	2.19	0.11	0	0.5	0	0	0	0
Total	solids	mass	=	0	(gm)	density	=	0	(gm/cc)
	G	=	0	(J)	H	=	0	(J)	S	=	0	(J/K)	V	=	0	(cc)	Cp	=	0	(J/K)
Summary	of	all	fractionated	phases:	(total	mass	=	0	grams)
Viscosity	of	the	System:	1.4	(log	10	poise)
System	mass	=	100.32	(gm)	density	=	2.61	(gm/cc)
	G	=	-1.70785e+06	(J)	H	=	-1.22643e+06	(J)	S	=	291.21	(J/K)	V	=	38.42	(cc)	Cp	=	155.7	(J/K)
Oxygen	delta	moles	=	3.15708e-05	delta	grams	=	0.00101023
	G	=	-12.2	(J)	H	=	1.46	(J)	S	=	0.01	(J/K)	V	=	4.34	(cc)	Cp	=	0	(J/K)
**********----------**********
Title:	Dummy	Title
T	=	1370	(C)	P	=	1	(kbars)	log(10)	f	O2	=	-7.52	delta	HM	=	-6.48	NNO	=	-1.71	QFM	=	-1	COH	=	1.33	IW	=	2.34
Constraint	Flags:	fO2	path	=	QFM-1	Fractionate	Solids
Liquid	mass	=	100.32	(gm)	density	=	2.61	(gm/cc)	viscosity	=	1.43	(log	10	poise)	(analysis	in	wt	%)
	G	=	-1704949	(J)	H	=	-1.22799e+06	(J)	S	=	290.27	(J/K)	V	=	38.39	(cc)	Cp	=	155.7	(J/K)
	SiO2	TiO2	Al2O3	Fe2O3	Cr2O3	FeO	MnO	MgO	NiO	CoO	CaO	Na2O	K2O	P2O5	H2O	CO2	SO3	Cl2O-1	F2O-1
	49.84	0.22	17.57	0.8	0	7.74	0.15	12.63	0	0	8.24	2.19	0.11	0	0.5	0	0	0	0
Total	solids	mass	=	0	(gm)	density	=	0	(gm/cc)
	G	=	0	(J)	H	=	0	(J)	S	=	0	(J/K)	V	=	0	(cc)	Cp	=	0	(J/K)
Summary	of	all	fractionated	phases:	(total	mass	=	0	grams)
Viscosity	of	the	System:	1.43	(log	10	poise)
System	mass	=	100.32	(gm)	density	=	2.61	(gm/cc)
	G	=	-1704949	(J)	H	=	-1.22799e+06	(J)	S	=	290.27	(J/K)	V	=	38.39	(cc)	Cp	=	155.7	(J/K)
Oxygen	delta	moles	=	3.62431e-05	delta	grams	=	0.00115973
	G	=	-13.91	(J)	H	=	1.66	(J)	S	=	0.01	(J/K)	V	=	4.95	(cc)	Cp	=	0	(J/K)
**********----------**********
Title:	Dummy	Title
T	=	1360	(C)	P	=	1	(kbars)	log(10)	f	O2	=	-7.61	delta	HM	=	-6.49	NNO	=	-1.7	QFM	=	-1	COH	=	1.33	IW	=	2.35
Constraint	Flags:	fO2	path	=	QFM-1	Fractionate	Solids
Liquid	mass	=	100.32	(gm)	density	=	2.62	(gm/cc)	viscosity	=	1.47	(log	10	poise)	(analysis	in	wt	%)
	G	=	-1.70205e+06	(J)	H	=	-1.22955e+06	(J)	S	=	289.32	(J/K)	V	=	38.36	(cc)	Cp	=	155.7	(J/K)
	SiO2	TiO2	Al2O3	Fe2O3	Cr2O3	FeO	MnO	MgO	NiO	CoO	CaO	Na2O	K2O	P2O5	H2O	CO2	SO3	Cl2O-1	F2O-1
	49.84	0.22	17.57	0.8	0	7.74	0.15	12.63	0	0	8.24	2.19	0.11	0	0.5	0	0	0	0
Total	solids	mass	=	0	(gm)	density	=	0	(gm/cc)
	G	=	0	(J)	H	=	0	(J)	S	=	0	(J/K)	V	=	0	(cc)	Cp	=	0	(J/K)
Summary	of	all	fractionated	phases:	(total	mass	=	0	grams)
Viscosity	of	the	System:	1.47	(log	10	poise)
System	mass	=	100.32	(gm)	density	=	2.62	(gm/cc)
	G	=	-1.70205e+06	(J)	H	=	-1.22955e+06	(J)	S	=	289.32	(J/K)	V	=	38.36	(cc)	Cp	=	155.7	(J/K)
Oxygen	delta	moles	=	4.12701e-05	delta	grams	=	0.00132059
	G	=	-15.73	(J)	H	=	1.88	(J)	S	=	0.01	(J/K)	V	=	5.6	(cc)	Cp	=	0	(J/K)
**********----------**********
Title:	Dummy	Title
T	=	1350	(C)	P	=	1	(kbars)	log(10)	f	O2	=	-7.7	delta	HM	=	-6.49	NNO	=	-1.7	QFM	=	-1	COH	=	1.32	IW	=	2.36
Constraint	Flags:	fO2	path	=	QFM-1	Fractionate	Solids
Liquid	mass	=	100.32	(gm)	density	=	2.62	(gm/cc)	viscosity	=	1.5	(log	10	poise)	(analysis	in	wt	%)
	G	=	-1.69917e+06	(J)	H	=	-1.23111e+06	(J)	S	=	288.36	(J/K)	V	=	38.33	(cc)	Cp	=	155.7	(J/K)
	SiO2	TiO2	Al2O3	Fe2O3	Cr2O3	FeO	MnO	MgO	NiO	CoO	CaO	Na2O	K2O	P2O5	H2O	CO2	SO3	Cl2O-1	F2O-1
	49.84	0.22	17.57	0.81	0	7.74	0.15	12.63	0	0	8.24	2.19	0.11	0	0.5	0	0	0	0
Total	solids	mass	=	0	(gm)	density	=	0	(gm/cc)
	G	=	0	(J)	H	=	0	(J)	S	=	0	(J/K)	V	=	0	(cc)	Cp	=	0	(J/K)
Summary	of	all	fractionated	phases:	(total	mass	=	0	grams)
Viscosity	of	the	System:	1.5	(log	10	poise)
System	mass	=	100.32	(gm)	density	=	2.62	(gm/cc)
	G	=	-1.69917e+06	(J)	H	=	-1.23111e+06	(J)	S	=	288.36	(J/K)	V	=	38.33	(cc)	Cp	=	155.7	(J/K)
Oxygen	delta	moles	=	4.66619e-05	delta	grams	=	0.00149312
	G	=	-17.66	(J)	H	=	2.1	(J)	S	=	0.01	(J/K)	V	=	6.3	(cc)	Cp	=	0	(J/K)
**********----------**********
Title:	Dummy	Title
T	=	1340	(C)	P	=	1	(kbars)	log(10)	f	O2	=	-7.79	delta	HM	=	-6.49	NNO	=	-1.7	QFM	=	-1	COH	=	1.31	IW	=	2.37
Constraint	Flags:	fO2	path	=	QFM-1	Fractionate	Solids
Liquid	mass	=	100.32	(gm)	density	=	2.62	(gm/cc)	viscosity	=	1.54	(log	10	poise)	(analysis	in	wt	%)
	G	=	-1.69629e+06	(J)	H	=	-1.23267e+06	(J)	S	=	287.4	(J/K)	V	=	38.3	(cc)	Cp	=	155.7	(J/K)
	SiO2	TiO2	Al2O3	Fe2O3	Cr2O3	FeO	MnO	MgO	NiO	CoO	CaO	Na2O	K2O	P2O5	H2O	CO2	SO3	Cl2O-1	F2O-1
	49.84	0.22	17.57	0.81	0	7.74	0.15	12.63	0	0	8.24	2.19	0.11	0	0.5	0	0	0	0
Total	solids	mass	=	0	(gm)	density	=	0	(gm/cc)
	G	=	0	(J)	H	=	0	(J)	S	=	0	(J/K)	V	=	0	(cc)	Cp	=	0	(J/K)
Summary	of	all	fractionated	phases:	(total	mass	=	0	grams)
Viscosity	of	the	System:	1.54	(log	10	poise)
System	mass	=	100.32	(gm)	density	=	2.62	(gm/cc)
	G	=	-1.69629e+06	(J)	H	=	-1.23267e+06	(J)	S	=	287.4	(J/K)	V	=	38.3	(cc)	Cp	=	155.7	(J/K)
Oxygen	delta	moles	=	5.24291e-05	delta	grams	=	0.00167767
	G	=	-19.7	(J)	H	=	2.35	(J)	S	=	0.01	(J/K)	V	=	7.03	(cc)	Cp	=	0	(J/K)
**********----------**********
Title:	Dummy	Title
T	=	1330	(C)	P	=	1	(kbars)	log(10)	f	O2	=	-7.89	delta	HM	=	-6.49	NNO	=	-1.7	QFM	=	-1	COH	=	1.3	IW	=	2.38
Constraint	Flags:	fO2	path	=	QFM-1	Fractionate	Solids
Liquid	mass	=	100.02	(gm)	density	=	2.62	(gm/cc)	viscosity	=	1.58	(log	10	poise)	(analysis	in	wt	%)
	G	=	-1.68844e+06	(J)	H	=	-1.23061e+06	(J)	S	=	285.58	(J/K)	V	=	38.17	(cc)	Cp	=	155.15	(J/K)
	SiO2	TiO2	Al2O3	Fe2O3	Cr2O3	FeO	MnO	MgO	NiO	CoO	CaO	Na2O	K2O	P2O5	H2O	CO2	SO3	Cl2O-1	F2O-1
	49.87	0.22	17.63	0.81	0	7.73	0.15	12.52	0	0	8.27	2.2	0.11	0	0.5	0	0	0	0
olivine	mass	=	0.3	(gm)	density	=	3.19	(gm/cc)	(analysis	in	mole	%)
	(Ca0.00Mg0.89Fe''0.11Mn0.00Co0.00Ni0.00)2SiO4
	G	=	-4987.88	(J)	H	=	-3769.87	(J)	S	=	0.76	(J/K)	V	=	0.09	(cc)	Cp	=	0.38	(J/K)
	tephroite	fayalite	co-olivine	ni-olivine	monticellite	forsterite
	0.17	10.86	0	0	0.72	88.25
Total	solids	mass	=	0.3	(gm)	density	=	3.19	(gm/cc)
	G	=	-4987.88	(J)	H	=	-3769.87	(J)	S	=	0.76	(J/K)	V	=	0.09	(cc)	Cp	=	0.38	(J/K)
Summary	of	all	fractionated	phases:	(total	mass	=	0	grams)
Viscosity	of	the	System:	1.59	(log	10	poise)
System	mass	=	100.32	(gm)	density	=	2.62	(gm/cc)
	G	=	-1.69342e+06	(J)	H	=	-1.23438e+06	(J)	S	=	286.34	(J/K)	V	=	38.26	(cc)	Cp	=	155.54	(J/K)
Oxygen	delta	moles	=	5.06492e-05	delta	grams	=	0.00162071
	G	=	-18.9	(J)	H	=	2.25	(J)	S	=	0.01	(J/K)	V	=	6.75	(cc)	Cp	=	0	(J/K)
**********----------**********
Title:	Dummy	Title
T	=	1320	(C)	P	=	1	(kbars)	log(10)	f	O2	=	-7.98	delta	HM	=	-6.49	NNO	=	-1.69	QFM	=	-1	COH	=	1.29	IW	=	2.39
Constraint	Flags:	fO2	path	=	QFM-1	Fractionate	Solids
Liquid	mass	=	98.78	(gm)	density	=	2.62	(gm/cc)	viscosity	=	1.65	(log	10	poise)	(analysis	in	wt	%)
	G	=	-1.66478e+06	(J)	H	=	-1.21704e+06	(J)	S	=	281.04	(J/K)	V	=	37.72	(cc)	Cp	=	152.9	(J/K)
	SiO2	TiO2	Al2O3	Fe2O3	Cr2O3	FeO	MnO	MgO	NiO	CoO	CaO	Na2O	K2O	P2O5	H2O	CO2	SO3	Cl2O-1	F2O-1
	49.98	0.22	17.85	0.81	0	7.7	0.15	12.07	0	0	8.37	2.23	0.11	0	0.51	0	0	0	0
olivine	mass	=	1.25	(gm)	density	=	3.19	(gm/cc)	(analysis	in	mole	%)
	(Ca0.00Mg0.89Fe''0.11Mn0.00Co0.00Ni0.00)2SiO4
	G	=	-20815.7	(J)	H	=	-15763.5	(J)	S	=	3.17	(J/K)	V	=	0.39	(cc)	Cp	=	1.6	(J/K)
	tephroite	fayalite	co-olivine	ni-olivine	monticellite	forsterite
	0.18	11.2	0	0	0.73	87.89
Total	solids	mass	=	1.25	(gm)	density	=	3.19	(gm/cc)
	G	=	-20815.7	(J)	H	=	-15763.5	(J)	S	=	3.17	(J/K)	V	=	0.39	(cc)	Cp	=	1.6	(J/K)
Summary	of	all	fractionated	phases:	(total	mass	=	0.3	grams)
olivine	mass	=	0.3	(gm)	density	=	3.19	(gm/cc)	(analysis	in	mole	%)
	(Ca0.00Mg0.89Fe''0.11Mn0.00Co0.00Ni0.00)2SiO4
	G	=	-4955.58	(J)	H	=	-3754.97	(J)	S	=	0.75	(J/K)	V	=	0.09	(cc)	Cp	=	0.38	(J/K)
	tephroite	fayalite	co-olivine	ni-olivine	monticellite	forsterite
	0.17	10.86	0	0	0.72	88.25
Viscosity	of	the	System:	1.68	(log	10	poise)
System	mass	=	100.32	(gm)	density	=	2.63	(gm/cc)
	G	=	-1.69055e+06	(J)	H	=	-1.23655e+06	(J)	S	=	284.97	(J/K)	V	=	38.2	(cc)	Cp	=	154.87	(J/K)
Oxygen	delta	moles	=	2.28736e-05	delta	grams	=	0.000731927
	G	=	-8.48	(J)	H	=	1.01	(J)	S	=	0.01	(J/K)	V	=	3.03	(cc)	Cp	=	0	(J/K)
**********----------**********
Title:	Dummy	Title
T	=	1310	(C)	P	=	1	(kbars)	log(10)	f	O2	=	-8.08	delta	HM	=	-6.5	NNO	=	-1.69	QFM	=	-1	COH	=	1.28	IW	=	2.4
Constraint	Flags:	fO2	path	=	QFM-1	Fractionate	Solids
Liquid	mass	=	97.58	(gm)	density	=	2.62	(gm/cc)	viscosity	=	1.73	(log	10	poise)	(analysis	in	wt	%)
	G	=	-1.6421e+06	(J)	H	=	-1.20408e+06	(J)	S	=	276.67	(J/K)	V	=	37.29	(cc)	Cp	=	150.73	(J/K)
	SiO2	TiO2	Al2O3	Fe2O3	Cr2O3	FeO	MnO	MgO	NiO	CoO	CaO	Na2O	K2O	P2O5	H2O	CO2	SO3	Cl2O-1	F2O-1
	50.1	0.23	18.07	0.81	0	7.66	0.15	11.64	0	0	8.47	2.25	0.11	0	0.51	0	0	0	0
olivine	mass	=	1.2	(gm)	density	=	3.2	(gm/cc)	(analysis	in	mole	%)
	(Ca0.00Mg0.88Fe''0.12Mn0.00Co0.00Ni0.00)2SiO4
	G	=	-19884.2	(J)	H	=	-15087.5	(J)	S	=	3.03	(J/K)	V	=	0.37	(cc)	Cp	=	1.53	(J/K)
	tephroite	fayalite	co-olivine	ni-olivine	monticellite	forsterite
	0.18	11.54	0	0	0.75	87.53
Total	solids	mass	=	1.2	(gm)	density	=	3.2	(gm/cc)
	G	=	-19884.2	(J)	H	=	-15087.5	(J)	S	=	3.03	(J/K)	V	=	0.37	(cc)	Cp	=	1.53	(J/K)
Summary	of	all	fractionated	phases:	(total	mass	=	1.54	grams)
olivine	mass	=	1.54	(gm)	density	=	3.19	(gm/cc)	(analysis	in	mole	%)
	(Ca0.00Mg0.89Fe''0.11Mn0.00Co0.00Ni0.00)2SiO4
	G	=	-25707.5	(J)	H	=	-19519.6	(J)	S	=	3.91	(J/K)	V	=	0.48	(cc)	Cp	=	1.98	(J/K)
	tephroite	fayalite	co-olivine	ni-olivine	monticellite	forsterite
	0.18	11.13	0	0	0.73	87.96
Viscosity	of	the	System:	1.77	(log	10	poise)
System	mass	=	100.32	(gm)	density	=	2.63	(gm/cc)
	G	=	-1.68769e+06	(J)	H	=	-1.23869e+06	(J)	S	=	283.61	(J/K)	V	=	38.15	(cc)	Cp	=	154.24	(J/K)
Oxygen	delta	moles	=	-4.28481e-06	delta	grams	=	-0.000137109
	G	=	1.58	(J)	H	=	-0.19	(J)	S	=	0	(J/K)	V	=	-0.56	(cc)	Cp	=	0	(J/K)
**********----------**********
Title:	Dummy	Title
T	=	1300	(C)	P	=	1	(kbars)	log(10)	f	O2	=	-8.18	delta	HM	=	-6.5	NNO	=	-1.69	QFM	=	-1	COH	=	1.27	IW	=	2.41
Constraint	Flags:	fO2	path	=	QFM-1	Fractionate	Solids
Liquid	mass	=	96.43	(gm)	density	=	2.62	(gm/cc)	viscosity	=	1.8	(log	10	poise)	(analysis	in	wt	%)
	G	=	-1.62035e+06	(J)	H	=	-1.19172e+06	(J)	S	=	272.46	(J/K)	V	=	36.88	(cc)	Cp	=	148.66	(J/K)
	SiO2	TiO2	Al2O3	Fe2O3	Cr2O3	FeO	MnO	MgO	NiO	CoO	CaO	Na2O	K2O	P2O5	H2O	CO2	SO3	Cl2O-1	F2O-1
	50.22	0.23	18.28	0.81	0	7.62	0.15	11.21	0	0	8.56	2.28	0.11	0	0.52	0	0	0	0
olivine	mass	=	1.15	(gm)	density	=	3.21	(gm/cc)	(analysis	in	mole	%)
	(Ca0.00Mg0.88Fe''0.12Mn0.00Co0.00Ni0.00)2SiO4
	G	=	-19000.9	(J)	H	=	-14445.2	(J)	S	=	2.9	(J/K)	V	=	0.36	(cc)	Cp	=	1.46	(J/K)
	tephroite	fayalite	co-olivine	ni-olivine	monticellite	forsterite
	0.19	11.9	0	0	0.77	87.15
Total	solids	mass	=	1.15	(gm)	density	=	3.21	(gm/cc)
	G	=	-19000.9	(J)	H	=	-14445.2	(J)	S	=	2.9	(J/K)	V	=	0.36	(cc)	Cp	=	1.46	(J/K)
Summary	of	all	fractionated	phases:	(total	mass	=	2.74	grams)
olivine	mass	=	2.74	(gm)	density	=	3.2	(gm/cc)	(analysis	in	mole	%)
	(Ca0.00Mg0.89Fe''0.11Mn0.00Co0.00Ni0.00)2SiO4
	G	=	-45497.8	(J)	H	=	-34623.4	(J)	S	=	6.91	(J/K)	V	=	0.86	(cc)	Cp	=	3.5	(J/K)
	tephroite	fayalite	co-olivine	ni-olivine	monticellite	forsterite
	0.18	11.31	0	0	0.74	87.77
Viscosity	of	the	System:	1.86	(log	10	poise)
System	mass	=	100.32	(gm)	density	=	2.63	(gm/cc)
	G	=	-1.68484e+06	(J)	H	=	-1.24079e+06	(J)	S	=	282.27	(J/K)	V	=	38.09	(cc)	Cp	=	153.63	(J/K)
Oxygen	delta	moles	=	-3.08512e-05	delta	grams	=	-0.000987201
	G	=	11.27	(J)	H	=	-1.33	(J)	S	=	-0.01	(J/K)	V	=	-4.04	(cc)	Cp	=	0	(J/K)
**********----------**********
Title:	Dummy	Title
T	=	1290	(C)	P	=	1	(kbars)	log(10)	f	O2	=	-8.28	delta	HM	=	-6.5	NNO	=	-1.69	QFM	=	-1	COH	=	1.27	IW	=	2.42
Constraint	Flags:	fO2	path	=	QFM-1	Fractionate	Solids
Liquid	mass	=	95.33	(gm)	density	=	2.61	(gm/cc)	viscosity	=	1.88	(log	10	poise)	(analysis	in	wt	%)
	G	=	-1.59947e+06	(J)	H	=	-1.17992e+06	(J)	S	=	268.4	(J/K)	V	=	36.48	(cc)	Cp	=	146.68	(J/K)
	SiO2	TiO2	Al2O3	Fe2O3	Cr2O3	FeO	MnO	MgO	NiO	CoO	CaO	Na2O	K2O	P2O5	H2O	CO2	SO3	Cl2O-1	F2O-1
	50.33	0.23	18.49	0.81	0	7.58	0.15	10.8	0	0	8.66	2.31	0.12	0	0.52	0	0	0	0
olivine	mass	=	1.1	(gm)	density	=	3.21	(gm/cc)	(analysis	in	mole	%)
	(Ca0.00Mg0.88Fe''0.12Mn0.00Co0.00Ni0.00)2SiO4
	G	=	-18162.7	(J)	H	=	-13834.5	(J)	S	=	2.77	(J/K)	V	=	0.34	(cc)	Cp	=	1.4	(J/K)
	tephroite	fayalite	co-olivine	ni-olivine	monticellite	forsterite
	0.19	12.26	0	0	0.78	86.76
Total	solids	mass	=	1.1	(gm)	density	=	3.21	(gm/cc)
	G	=	-18162.7	(J)	H	=	-13834.5	(J)	S	=	2.77	(J/K)	V	=	0.34	(cc)	Cp	=	1.4	(J/K)
Summary	of	all	fractionated	phases:	(total	mass	=	3.88	grams)
olivine	mass	=	3.88	(gm)	density	=	3.2	(gm/cc)	(analysis	in	mole	%)
	(Ca0.00Mg0.88Fe''0.11Mn0.00Co0.00Ni0.00)2SiO4
	G	=	-64376.3	(J)	H	=	-49099.5	(J)	S	=	9.77	(J/K)	V	=	1.21	(cc)	Cp	=	4.96	(J/K)
	tephroite	fayalite	co-olivine	ni-olivine	monticellite	forsterite
	0.18	11.48	0	0	0.75	87.59
Viscosity	of	the	System:	1.95	(log	10	poise)
System	mass	=	100.32	(gm)	density	=	2.64	(gm/cc)
	G	=	-1.68201e+06	(J)	H	=	-1.24286e+06	(J)	S	=	280.94	(J/K)	V	=	38.03	(cc)	Cp	=	153.04	(J/K)
Oxygen	delta	moles	=	-5.68503e-05	delta	grams	=	-0.00181914
	G	=	20.63	(J)	H	=	-2.44	(J)	S	=	-0.01	(J/K)	V	=	-7.39	(cc)	Cp	=	0	(J/K)
**********----------**********
Title:	Dummy	Title
T	=	1280	(C)	P	=	1	(kbars)	log(10)	f	O2	=	-8.38	delta	HM	=	-6.5	NNO	=	-1.68	QFM	=	-1	COH	=	1.26	IW	=	2.43
Constraint	Flags:	fO2	path	=	QFM-1	Fractionate	Solids
Liquid	mass	=	94.28	(gm)	density	=	2.61	(gm/cc)	viscosity	=	1.95	(log	10	poise)	(analysis	in	wt	%)
	G	=	-1.57944e+06	(J)	H	=	-1.16865e+06	(J)	S	=	264.48	(J/K)	V	=	36.1	(cc)	Cp	=	144.78	(J/K)
	SiO2	TiO2	Al2O3	Fe2O3	Cr2O3	FeO	MnO	MgO	NiO	CoO	CaO	Na2O	K2O	P2O5	H2O	CO2	SO3	Cl2O-1	F2O-1
	50.44	0.23	18.7	0.81	0	7.54	0.15	10.39	0	0	8.75	2.33	0.12	0	0.53	0	0	0	0
olivine	mass	=	1.06	(gm)	density	=	3.22	(gm/cc)	(analysis	in	mole	%)
	(Ca0.00Mg0.87Fe''0.13Mn0.00Co0.00Ni0.00)2SiO4
	G	=	-17367	(J)	H	=	-13253.7	(J)	S	=	2.65	(J/K)	V	=	0.33	(cc)	Cp	=	1.34	(J/K)
	tephroite	fayalite	co-olivine	ni-olivine	monticellite	forsterite
	0.2	12.64	0	0	0.8	86.36
Total	solids	mass	=	1.06	(gm)	density	=	3.22	(gm/cc)
	G	=	-17367	(J)	H	=	-13253.7	(J)	S	=	2.65	(J/K)	V	=	0.33	(cc)	Cp	=	1.34	(J/K)
Summary	of	all	fractionated	phases:	(total	mass	=	4.98	grams)
olivine	mass	=	4.98	(gm)	density	=	3.21	(gm/cc)	(analysis	in	mole	%)
	(Ca0.00Mg0.88Fe''0.12Mn0.00Co0.00Ni0.00)2SiO4
	G	=	-82389.3	(J)	H	=	-62978.9	(J)	S	=	12.5	(J/K)	V	=	1.55	(cc)	Cp	=	6.35	(J/K)
	tephroite	fayalite	co-olivine	ni-olivine	monticellite	forsterite
	0.18	11.66	0	0	0.75	87.41
Viscosity	of	the	System:	2.05	(log	10	poise)
System	mass	=	100.32	(gm)	density	=	2.64	(gm/cc)
	G	=	-1.67919e+06	(J)	H	=	-1.24489e+06	(J)	S	=	279.63	(J/K)	V	=	37.98	(cc)	Cp	=	152.48	(J/K)
Oxygen	delta	moles	=	-8.23066e-05	delta	grams	=	-0.00263371
	G	=	29.65	(J)	H	=	-3.5	(J)	S	=	-0.02	(J/K)	V	=	-10.63	(cc)	Cp	=	0	(J/K)
**********----------**********
Title:	Dummy	Title
T	=	1270	(C)	P	=	1	(kbars)	log(10)	f	O2	=	-8.48	delta	HM	=	-6.5	NNO	=	-1.68	QFM	=	-1	COH	=	1.25	IW	=	2.44
Constraint	Flags:	fO2	path	=	QFM-1	Fractionate	Solids
Liquid	mass	=	93.26	(gm)	density	=	2.61	(gm/cc)	viscosity	=	2.03	(log	10	poise)	(analysis	in	wt	%)
	G	=	-1.5602e+06	(J)	H	=	-1.15789e+06	(J)	S	=	260.7	(J/K)	V	=	35.73	(cc)	Cp	=	142.96	(J/K)
	SiO2	TiO2	Al2O3	Fe2O3	Cr2O3	FeO	MnO	MgO	NiO	CoO	CaO	Na2O	K2O	P2O5	H2O	CO2	SO3	Cl2O-1	F2O-1
	50.55	0.24	18.9	0.81	0	7.49	0.15	10	0	0	8.85	2.36	0.12	0	0.54	0	0	0	0
olivine	mass	=	1.02	(gm)	density	=	3.22	(gm/cc)	(analysis	in	mole	%)
	(Ca0.00Mg0.87Fe''0.13Mn0.00Co0.00Ni0.00)2SiO4
	G	=	-16611.3	(J)	H	=	-12701	(J)	S	=	2.53	(J/K)	V	=	0.31	(cc)	Cp	=	1.29	(J/K)
	tephroite	fayalite	co-olivine	ni-olivine	monticellite	forsterite
	0.2	13.03	0	0	0.81	85.95
Total	solids	mass	=	1.02	(gm)	density	=	3.22	(gm/cc)
	G	=	-16611.3	(J)	H	=	-12701	(J)	S	=	2.53	(J/K)	V	=	0.31	(cc)	Cp	=	1.29	(J/K)
Summary	of	all	fractionated	phases:	(total	mass	=	6.04	grams)
olivine	mass	=	6.04	(gm)	density	=	3.21	(gm/cc)	(analysis	in	mole	%)
	(Ca0.00Mg0.88Fe''0.12Mn0.00Co0.00Ni0.00)2SiO4
	G	=	-99580.6	(J)	H	=	-76290.8	(J)	S	=	15.09	(J/K)	V	=	1.88	(cc)	Cp	=	7.69	(J/K)
	tephroite	fayalite	co-olivine	ni-olivine	monticellite	forsterite
	0.19	11.83	0	0	0.76	87.23
Viscosity	of	the	System:	2.14	(log	10	poise)
System	mass	=	100.32	(gm)	density	=	2.64	(gm/cc)
	G	=	-1.67639e+06	(J)	H	=	-1.24689e+06	(J)	S	=	278.33	(J/K)	V	=	37.93	(cc)	Cp	=	151.94	(J/K)
Oxygen	delta	moles	=	-0.000107244	delta	grams	=	-0.00343168
	G	=	38.35	(J)	H	=	-4.52	(J)	S	=	-0.03	(J/K)	V	=	-13.76	(cc)	Cp	=	0	(J/K)
**********----------**********
Title:	Dummy	Title
T	=	1260	(C)	P	=	1	(kbars)	log(10)	f	O2	=	-8.58	delta	HM	=	-6.51	NNO	=	-1.68	QFM	=	-1	COH	=	1.24	IW	=	2.45
Constraint	Flags:	fO2	path	=	QFM-1	Fractionate	Solids
Liquid	mass	=	92.29	(gm)	density	=	2.61	(gm/cc)	viscosity	=	2.11	(log	10	poise)	(analysis	in	wt	%)
	G	=	-1.54171e+06	(J)	H	=	-1.14762e+06	(J)	S	=	257.05	(J/K)	V	=	35.38	(cc)	Cp	=	141.22	(J/K)
	SiO2	TiO2	Al2O3	Fe2O3	Cr2O3	FeO	MnO	MgO	NiO	CoO	CaO	Na2O	K2O	P2O5	H2O	CO2	SO3	Cl2O-1	F2O-1
	50.66	0.24	19.1	0.81	0	7.44	0.15	9.61	0	0	8.94	2.38	0.12	0	0.54	0	0	0	0
olivine	mass	=	0.98	(gm)	density	=	3.23	(gm/cc)	(analysis	in	mole	%)
	(Ca0.00Mg0.86Fe''0.13Mn0.00Co0.00Ni0.00)2SiO4
	G	=	-15893.3	(J)	H	=	-12174.8	(J)	S	=	2.43	(J/K)	V	=	0.3	(cc)	Cp	=	1.23	(J/K)
	tephroite	fayalite	co-olivine	ni-olivine	monticellite	forsterite
	0.21	13.44	0	0	0.83	85.52
Total	solids	mass	=	0.98	(gm)	density	=	3.23	(gm/cc)
	G	=	-15893.3	(J)	H	=	-12174.8	(J)	S	=	2.43	(J/K)	V	=	0.3	(cc)	Cp	=	1.23	(J/K)
Summary	of	all	fractionated	phases:	(total	mass	=	7.05	grams)
olivine	mass	=	7.05	(gm)	density	=	3.21	(gm/cc)	(analysis	in	mole	%)
	(Ca0.00Mg0.88Fe''0.12Mn0.00Co0.00Ni0.00)2SiO4
	G	=	-115992	(J)	H	=	-89062.8	(J)	S	=	17.56	(J/K)	V	=	2.19	(cc)	Cp	=	8.97	(J/K)
	tephroite	fayalite	co-olivine	ni-olivine	monticellite	forsterite
	0.19	12	0	0	0.77	87.04
Viscosity	of	the	System:	2.23	(log	10	poise)
System	mass	=	100.32	(gm)	density	=	2.65	(gm/cc)
	G	=	-1.6736e+06	(J)	H	=	-1.24886e+06	(J)	S	=	277.04	(J/K)	V	=	37.88	(cc)	Cp	=	151.42	(J/K)
Oxygen	delta	moles	=	-0.000131687	delta	grams	=	-0.00421381
	G	=	46.75	(J)	H	=	-5.5	(J)	S	=	-0.03	(J/K)	V	=	-16.79	(cc)	Cp	=	0	(J/K)
**********----------**********
Title:	Dummy	Title
T	=	1250	(C)	P	=	1	(kbars)	log(10)	f	O2	=	-8.68	delta	HM	=	-6.51	NNO	=	-1.68	QFM	=	-1	COH	=	1.23	IW	=	2.46
Constraint	Flags:	fO2	path	=	QFM-1	Fractionate	Solids
Liquid	mass	=	91.35	(gm)	density	=	2.61	(gm/cc)	viscosity	=	2.19	(log	10	poise)	(analysis	in	wt	%)
	G	=	-1.52395e+06	(J)	H	=	-1.1378e+06	(J)	S	=	253.52	(J/K)	V	=	35.04	(cc)	Cp	=	139.55	(J/K)
	SiO2	TiO2	Al2O3	Fe2O3	Cr2O3	FeO	MnO	MgO	NiO	CoO	CaO	Na2O	K2O	P2O5	H2O	CO2	SO3	Cl2O-1	F2O-1
	50.77	0.24	19.3	0.81	0	7.39	0.15	9.24	0	0	9.02	2.41	0.12	0	0.55	0	0	0	0
olivine	mass	=	0.94	(gm)	density	=	3.24	(gm/cc)	(analysis	in	mole	%)
	(Ca0.00Mg0.86Fe''0.14Mn0.00Co0.00Ni0.00)2SiO4
	G	=	-15210.9	(J)	H	=	-11673.8	(J)	S	=	2.32	(J/K)	V	=	0.29	(cc)	Cp	=	1.18	(J/K)
	tephroite	fayalite	co-olivine	ni-olivine	monticellite	forsterite
	0.21	13.86	0	0	0.85	85.08
Total	solids	mass	=	0.94	(gm)	density	=	3.24	(gm/cc)
	G	=	-15210.9	(J)	H	=	-11673.8	(J)	S	=	2.32	(J/K)	V	=	0.29	(cc)	Cp	=	1.18	(J/K)
Summary	of	all	fractionated	phases:	(total	mass	=	8.03	grams)
olivine	mass	=	8.03	(gm)	density	=	3.22	(gm/cc)	(analysis	in	mole	%)
	(Ca0.00Mg0.88Fe''0.12Mn0.00Co0.00Ni0.00)2SiO4
	G	=	-131661	(J)	H	=	-101321	(J)	S	=	19.92	(J/K)	V	=	2.49	(cc)	Cp	=	10.19	(J/K)
	tephroite	fayalite	co-olivine	ni-olivine	monticellite	forsterite
	0.19	12.17	0	0	0.78	86.86
Viscosity	of	the	System:	2.33	(log	10	poise)
System	mass	=	100.31	(gm)	density	=	2.65	(gm/cc)
	G	=	-1.67082e+06	(J)	H	=	-1.2508e+06	(J)	S	=	275.76	(J/K)	V	=	37.83	(cc)	Cp	=	150.92	(J/K)
Oxygen	delta	moles	=	-0.000155658	delta	grams	=	-0.00498088
	G	=	54.86	(J)	H	=	-6.45	(J)	S	=	-0.04	(J/K)	V	=	-19.71	(cc)	Cp	=	-0.01	(J/K)
**********----------**********
Title:	Dummy	Title
T	=	1240	(C)	P	=	1	(kbars)	log(10)	f	O2	=	-8.79	delta	HM	=	-6.51	NNO	=	-1.67	QFM	=	-1	COH	=	1.22	IW	=	2.47
Constraint	Flags:	fO2	path	=	QFM-1	Fractionate	Solids
Liquid	mass	=	90.45	(gm)	density	=	2.61	(gm/cc)	viscosity	=	2.27	(log	10	poise)	(analysis	in	wt	%)
	G	=	-1.50686e+06	(J)	H	=	-1.12843e+06	(J)	S	=	250.1	(J/K)	V	=	34.72	(cc)	Cp	=	137.94	(J/K)
	SiO2	TiO2	Al2O3	Fe2O3	Cr2O3	FeO	MnO	MgO	NiO	CoO	CaO	Na2O	K2O	P2O5	H2O	CO2	SO3	Cl2O-1	F2O-1
	50.88	0.24	19.49	0.81	0	7.34	0.15	8.88	0	0	9.11	2.43	0.12	0	0.55	0	0	0	0
olivine	mass	=	0.9	(gm)	density	=	3.24	(gm/cc)	(analysis	in	mole	%)
	(Ca0.00Mg0.85Fe''0.14Mn0.00Co0.00Ni0.00)2SiO4
	G	=	-14562.2	(J)	H	=	-11196.6	(J)	S	=	2.22	(J/K)	V	=	0.28	(cc)	Cp	=	1.13	(J/K)
	tephroite	fayalite	co-olivine	ni-olivine	monticellite	forsterite
	0.22	14.29	0	0	0.86	84.63
Total	solids	mass	=	0.9	(gm)	density	=	3.24	(gm/cc)
	G	=	-14562.2	(J)	H	=	-11196.6	(J)	S	=	2.22	(J/K)	V	=	0.28	(cc)	Cp	=	1.13	(J/K)
Summary	of	all	fractionated	phases:	(total	mass	=	8.96	grams)
olivine	mass	=	8.96	(gm)	density	=	3.22	(gm/cc)	(analysis	in	mole	%)
	(Ca0.00Mg0.87Fe''0.12Mn0.00Co0.00Ni0.00)2SiO4
	G	=	-146626	(J)	H	=	-113090	(J)	S	=	22.16	(J/K)	V	=	2.78	(cc)	Cp	=	11.36	(J/K)
	tephroite	fayalite	co-olivine	ni-olivine	monticellite	forsterite
	0.19	12.35	0	0	0.78	86.68
Viscosity	of	the	System:	2.42	(log	10	poise)
System	mass	=	100.31	(gm)	density	=	2.66	(gm/cc)
	G	=	-1.66805e+06	(J)	H	=	-1.25271e+06	(J)	S	=	274.49	(J/K)	V	=	37.78	(cc)	Cp	=	150.44	(J/K)
Oxygen	delta	moles	=	-0.000179183	delta	grams	=	-0.00573365
	G	=	62.69	(J)	H	=	-7.36	(J)	S	=	-0.05	(J/K)	V	=	-22.54	(cc)	Cp	=	-0.01	(J/K)
**********----------**********
Title:	Dummy	Title
T	=	1230	(C)	P	=	1	(kbars)	log(10)	f	O2	=	-8.9	delta	HM	=	-6.51	NNO	=	-1.67	QFM	=	-1	COH	=	1.21	IW	=	2.48
Constraint	Flags:	fO2	path	=	QFM-1	Fractionate	Solids
Liquid	mass	=	89.58	(gm)	density	=	2.6	(gm/cc)	viscosity	=	2.35	(log	10	poise)	(analysis	in	wt	%)
	G	=	-1.49043e+06	(J)	H	=	-1.11947e+06	(J)	S	=	246.79	(J/K)	V	=	34.4	(cc)	Cp	=	136.4	(J/K)
	SiO2	TiO2	Al2O3	Fe2O3	Cr2O3	FeO	MnO	MgO	NiO	CoO	CaO	Na2O	K2O	P2O5	H2O	CO2	SO3	Cl2O-1	F2O-1
	50.98	0.25	19.68	0.81	0	7.28	0.14	8.52	0	0	9.2	2.46	0.12	0	0.56	0	0	0	0
olivine	mass	=	0.87	(gm)	density	=	3.25	(gm/cc)	(analysis	in	mole	%)
	(Ca0.00Mg0.85Fe''0.15Mn0.00Co0.00Ni0.00)2SiO4
	G	=	-13945.3	(J)	H	=	-10741.9	(J)	S	=	2.13	(J/K)	V	=	0.27	(cc)	Cp	=	1.09	(J/K)
	tephroite	fayalite	co-olivine	ni-olivine	monticellite	forsterite
	0.22	14.73	0	0	0.88	84.16
Total	solids	mass	=	0.87	(gm)	density	=	3.25	(gm/cc)
	G	=	-13945.3	(J)	H	=	-10741.9	(J)	S	=	2.13	(J/K)	V	=	0.27	(cc)	Cp	=	1.09	(J/K)
Summary	of	all	fractionated	phases:	(total	mass	=	9.86	grams)
olivine	mass	=	9.86	(gm)	density	=	3.22	(gm/cc)	(analysis	in	mole	%)
	(Ca0.00Mg0.87Fe''0.13Mn0.00Co0.00Ni0.00)2SiO4
	G	=	-160921	(J)	H	=	-124393	(J)	S	=	24.3	(J/K)	V	=	3.06	(cc)	Cp	=	12.48	(J/K)
	tephroite	fayalite	co-olivine	ni-olivine	monticellite	forsterite
	0.19	12.52	0	0	0.79	86.49
Viscosity	of	the	System:	2.52	(log	10	poise)
System	mass	=	100.31	(gm)	density	=	2.66	(gm/cc)
	G	=	-1.6653e+06	(J)	H	=	-1.2546e+06	(J)	S	=	273.22	(J/K)	V	=	37.73	(cc)	Cp	=	149.97	(J/K)
Oxygen	delta	moles	=	-0.000202286	delta	grams	=	-0.00647291
	G	=	70.25	(J)	H	=	-8.23	(J)	S	=	-0.05	(J/K)	V	=	-25.28	(cc)	Cp	=	-0.01	(J/K)
**********----------**********
Title:	Dummy	Title
T	=	1220	(C)	P	=	1	(kbars)	log(10)	f	O2	=	-9.01	delta	HM	=	-6.51	NNO	=	-1.67	QFM	=	-1	COH	=	1.2	IW	=	2.5
Constraint	Flags:	fO2	path	=	QFM-1	Fractionate	Solids
Liquid	mass	=	88.75	(gm)	density	=	2.6	(gm/cc)	viscosity	=	2.43	(log	10	poise)	(analysis	in	wt	%)
	G	=	-1474623	(J)	H	=	-1.11091e+06	(J)	S	=	243.59	(J/K)	V	=	34.1	(cc)	Cp	=	134.92	(J/K)
	SiO2	TiO2	Al2O3	Fe2O3	Cr2O3	FeO	MnO	MgO	NiO	CoO	CaO	Na2O	K2O	P2O5	H2O	CO2	SO3	Cl2O-1	F2O-1
	51.09	0.25	19.86	0.81	0	7.22	0.14	8.18	0	0	9.28	2.48	0.12	0	0.56	0	0	0	0
olivine	mass	=	0.83	(gm)	density	=	3.26	(gm/cc)	(analysis	in	mole	%)
	(Ca0.00Mg0.85Fe''0.15Mn0.00Co0.00Ni0.00)2SiO4
	G	=	-13358.6	(J)	H	=	-10308.5	(J)	S	=	2.04	(J/K)	V	=	0.26	(cc)	Cp	=	1.05	(J/K)
	tephroite	fayalite	co-olivine	ni-olivine	monticellite	forsterite
	0.23	15.2	0	0	0.9	83.67
Total	solids	mass	=	0.83	(gm)	density	=	3.26	(gm/cc)
	G	=	-13358.6	(J)	H	=	-10308.5	(J)	S	=	2.04	(J/K)	V	=	0.26	(cc)	Cp	=	1.05	(J/K)
Summary	of	all	fractionated	phases:	(total	mass	=	10.73	grams)
olivine	mass	=	10.73	(gm)	density	=	3.23	(gm/cc)	(analysis	in	mole	%)
	(Ca0.00Mg0.87Fe''0.13Mn0.00Co0.00Ni0.00)2SiO4
	G	=	-174578	(J)	H	=	-135251	(J)	S	=	26.34	(J/K)	V	=	3.32	(cc)	Cp	=	13.56	(J/K)
	tephroite	fayalite	co-olivine	ni-olivine	monticellite	forsterite
	0.2	12.7	0	0	0.8	86.3
Viscosity	of	the	System:	2.61	(log	10	poise)
System	mass	=	100.31	(gm)	density	=	2.66	(gm/cc)
	G	=	-1.66256e+06	(J)	H	=	-1.25647e+06	(J)	S	=	271.97	(J/K)	V	=	37.68	(cc)	Cp	=	149.53	(J/K)
Oxygen	delta	moles	=	-0.000224991	delta	grams	=	-0.00719945
	G	=	77.56	(J)	H	=	-9.07	(J)	S	=	-0.06	(J/K)	V	=	-27.93	(cc)	Cp	=	-0.01	(J/K)
**********----------**********
Title:	Dummy	Title
T	=	1210	(C)	P	=	1	(kbars)	log(10)	f	O2	=	-9.12	delta	HM	=	-6.52	NNO	=	-1.67	QFM	=	-1	COH	=	1.19	IW	=	2.51
Constraint	Flags:	fO2	path	=	QFM-1	Fractionate	Solids
Liquid	mass	=	87.95	(gm)	density	=	2.6	(gm/cc)	viscosity	=	2.51	(log	10	poise)	(analysis	in	wt	%)
	G	=	-1.4594e+06	(J)	H	=	-1.10273e+06	(J)	S	=	240.49	(J/K)	V	=	33.81	(cc)	Cp	=	133.5	(J/K)
	SiO2	TiO2	Al2O3	Fe2O3	Cr2O3	FeO	MnO	MgO	NiO	CoO	CaO	Na2O	K2O	P2O5	H2O	CO2	SO3	Cl2O-1	F2O-1
	51.19	0.25	20.05	0.81	0	7.15	0.14	7.85	0	0	9.36	2.5	0.13	0	0.57	0	0	0	0
olivine	mass	=	0.8	(gm)	density	=	3.26	(gm/cc)	(analysis	in	mole	%)
	(Ca0.00Mg0.84Fe''0.16Mn0.00Co0.00Ni0.00)2SiO4
	G	=	-12800.5	(J)	H	=	-9895.52	(J)	S	=	1.96	(J/K)	V	=	0.25	(cc)	Cp	=	1	(J/K)
	tephroite	fayalite	co-olivine	ni-olivine	monticellite	forsterite
	0.24	15.68	0	0	0.92	83.17
Total	solids	mass	=	0.8	(gm)	density	=	3.26	(gm/cc)
	G	=	-12800.5	(J)	H	=	-9895.52	(J)	S	=	1.96	(J/K)	V	=	0.25	(cc)	Cp	=	1	(J/K)
Summary	of	all	fractionated	phases:	(total	mass	=	11.56	grams)
olivine	mass	=	11.56	(gm)	density	=	3.23	(gm/cc)	(analysis	in	mole	%)
	(Ca0.00Mg0.87Fe''0.13Mn0.00Co0.00Ni0.00)2SiO4
	G	=	-187630	(J)	H	=	-145687	(J)	S	=	28.28	(J/K)	V	=	3.58	(cc)	Cp	=	14.59	(J/K)
	tephroite	fayalite	co-olivine	ni-olivine	monticellite	forsterite
	0.2	12.88	0	0	0.81	86.12
Viscosity	of	the	System:	2.71	(log	10	poise)
System	mass	=	100.31	(gm)	density	=	2.67	(gm/cc)
	G	=	-1.65983e+06	(J)	H	=	-1.25831e+06	(J)	S	=	270.72	(J/K)	V	=	37.64	(cc)	Cp	=	149.09	(J/K)
Oxygen	delta	moles	=	-0.000247324	delta	grams	=	-0.00791408
	G	=	84.62	(J)	H	=	-9.89	(J)	S	=	-0.06	(J/K)	V	=	-30.5	(cc)	Cp	=	-0.01	(J/K)
**********----------**********
Title:	Dummy	Title
T	=	1200	(C)	P	=	1	(kbars)	log(10)	f	O2	=	-9.23	delta	HM	=	-6.52	NNO	=	-1.66	QFM	=	-1	COH	=	1.18	IW	=	2.52
Constraint	Flags:	fO2	path	=	QFM-1	Fractionate	Solids
Liquid	mass	=	83.8	(gm)	density	=	2.6	(gm/cc)	viscosity	=	2.6	(log	10	poise)	(analysis	in	wt	%)
	G	=	-1.38719e+06	(J)	H	=	-1.05065e+06	(J)	S	=	228.45	(J/K)	V	=	32.27	(cc)	Cp	=	123.5	(J/K)
	SiO2	TiO2	Al2O3	Fe2O3	Cr2O3	FeO	MnO	MgO	NiO	CoO	CaO	Na2O	K2O	P2O5	H2O	CO2	SO3	Cl2O-1	F2O-1
	51.5	0.26	19.97	0.83	0	7.26	0.15	7.46	0	0	9.29	2.56	0.13	0	0.6	0	0	0	0
olivine	mass	=	1.47	(gm)	density	=	3.27	(gm/cc)	(analysis	in	mole	%)
	(Ca0.00Mg0.83Fe''0.16Mn0.00Co0.00Ni0.00)2SiO4
	G	=	-23310.7	(J)	H	=	-18044.1	(J)	S	=	3.58	(J/K)	V	=	0.45	(cc)	Cp	=	1.83	(J/K)
	tephroite	fayalite	co-olivine	ni-olivine	monticellite	forsterite
	0.25	16.47	0	0	0.93	82.35
feldspar	mass	=	2.68	(gm)	density	=	2.68	(gm/cc)	(analysis	in	mole	%)
	K0.00Na0.19Ca0.81Al1.81Si2.19O8
	G	=	-46489.5	(J)	H	=	-36872.4	(J)	S	=	6.53	(J/K)	V	=	1	(cc)	Cp	=	3.3	(J/K)
	albite	anorthite	sanidine
	18.61	81.34	0.05
Total	solids	mass	=	4.15	(gm)	density	=	2.86	(gm/cc)
	G	=	-69800.2	(J)	H	=	-54916.5	(J)	S	=	10.1	(J/K)	V	=	1.45	(cc)	Cp	=	5.13	(J/K)
Summary	of	all	fractionated	phases:	(total	mass	=	12.36	grams)
olivine	mass	=	12.36	(gm)	density	=	3.23	(gm/cc)	(analysis	in	mole	%)
	(Ca0.00Mg0.87Fe''0.13Mn0.00Co0.00Ni0.00)2SiO4
	G	=	-200105	(J)	H	=	-155720	(J)	S	=	30.13	(J/K)	V	=	3.82	(cc)	Cp	=	15.57	(J/K)
	tephroite	fayalite	co-olivine	ni-olivine	monticellite	forsterite
	0.2	13.06	0	0	0.81	85.93
Viscosity	of	the	System:	2.89	(log	10	poise)
System	mass	=	100.31	(gm)	density	=	2.67	(gm/cc)
	G	=	-1.6571e+06	(J)	H	=	-1.26128e+06	(J)	S	=	268.68	(J/K)	V	=	37.54	(cc)	Cp	=	144.2	(J/K)
Oxygen	delta	moles	=	-0.000310603	delta	grams	=	-0.00993891
	G	=	105.47	(J)	H	=	-12.3	(J)	S	=	-0.08	(J/K)	V	=	-38.04	(cc)	Cp	=	-0.01	(J/K)
**********----------**********
Title:	Dummy	Title
T	=	1190	(C)	P	=	1	(kbars)	log(10)	f	O2	=	-9.34	delta	HM	=	-6.52	NNO	=	-1.66	QFM	=	-1	COH	=	1.17	IW	=	2.53
Constraint	Flags:	fO2	path	=	QFM-1	Fractionate	Solids
Liquid	mass	=	75.43	(gm)	density	=	2.59	(gm/cc)	viscosity	=	2.7	(log	10	poise)	(analysis	in	wt	%)
	G	=	-1.24348e+06	(J)	H	=	-943187	(J)	S	=	205.24	(J/K)	V	=	29.13	(cc)	Cp	=	110.54	(J/K)
	SiO2	TiO2	Al2O3	Fe2O3	Cr2O3	FeO	MnO	MgO	NiO	CoO	CaO	Na2O	K2O	P2O5	H2O	CO2	SO3	Cl2O-1	F2O-1
	52.15	0.29	19.48	0.87	0	7.6	0.15	7	0	0	8.99	2.66	0.14	0	0.66	0	0	0	0
olivine	mass	=	2.26	(gm)	density	=	3.29	(gm/cc)	(analysis	in	mole	%)
	(Ca0.00Mg0.82Fe''0.18Mn0.00Co0.00Ni0.00)2SiO4
	G	=	-35415.6	(J)	H	=	-27428.4	(J)	S	=	5.46	(J/K)	V	=	0.69	(cc)	Cp	=	2.8	(J/K)
	tephroite	fayalite	co-olivine	ni-olivine	monticellite	forsterite
	0.28	17.78	0	0	0.92	81.02
feldspar	mass	=	6.11	(gm)	density	=	2.67	(gm/cc)	(analysis	in	mole	%)
	K0.00Na0.20Ca0.80Al1.80Si2.20O8
	G	=	-106021	(J)	H	=	-84260	(J)	S	=	14.87	(J/K)	V	=	2.28	(cc)	Cp	=	7.52	(J/K)
	albite	anorthite	sanidine
	19.91	80.04	0.06
Total	solids	mass	=	8.37	(gm)	density	=	2.82	(gm/cc)
	G	=	-141436	(J)	H	=	-111688	(J)	S	=	20.33	(J/K)	V	=	2.97	(cc)	Cp	=	10.32	(J/K)
Summary	of	all	fractionated	phases:	(total	mass	=	16.51	grams)
olivine	mass	=	13.83	(gm)	density	=	3.24	(gm/cc)	(analysis	in	mole	%)
	(Ca0.00Mg0.86Fe''0.13Mn0.00Co0.00Ni0.00)2SiO4
	G	=	-223056	(J)	H	=	-173919	(J)	S	=	33.58	(J/K)	V	=	4.27	(cc)	Cp	=	17.39	(J/K)
	tephroite	fayalite	co-olivine	ni-olivine	monticellite	forsterite
	0.21	13.42	0	0	0.82	85.55
feldspar	mass	=	2.67	(gm)	density	=	2.68	(gm/cc)	(analysis	in	mole	%)
	K0.00Na0.19Ca0.81Al1.81Si2.19O8
	G	=	-46376.6	(J)	H	=	-36867.4	(J)	S	=	6.5	(J/K)	V	=	1	(cc)	Cp	=	3.29	(J/K)
	albite	anorthite	sanidine
	18.61	81.34	0.05
Viscosity	of	the	System:	3.21	(log	10	poise)
System	mass	=	100.31	(gm)	density	=	2.68	(gm/cc)
	G	=	-1.65435e+06	(J)	H	=	-1.26566e+06	(J)	S	=	265.65	(J/K)	V	=	37.37	(cc)	Cp	=	141.55	(J/K)
Oxygen	delta	moles	=	-0.000430207	delta	grams	=	-0.0137661
	G	=	144.97	(J)	H	=	-16.88	(J)	S	=	-0.11	(J/K)	V	=	-52.33	(cc)	Cp	=	-0.02	(J/K)
**********----------**********
Title:	Dummy	Title
T	=	1180	(C)	P	=	1	(kbars)	log(10)	f	O2	=	-9.45	delta	HM	=	-6.52	NNO	=	-1.66	QFM	=	-1	COH	=	1.16	IW	=	2.54
Constraint	Flags:	fO2	path	=	QFM-1	Fractionate	Solids
Liquid	mass	=	68.59	(gm)	density	=	2.58	(gm/cc)	viscosity	=	2.8	(log	10	poise)	(analysis	in	wt	%)
	G	=	-1.12628e+06	(J)	H	=	-855617	(J)	S	=	186.26	(J/K)	V	=	26.57	(cc)	Cp	=	99.99	(J/K)
	SiO2	TiO2	Al2O3	Fe2O3	Cr2O3	FeO	MnO	MgO	NiO	CoO	CaO	Na2O	K2O	P2O5	H2O	CO2	SO3	Cl2O-1	F2O-1
	52.77	0.32	19.01	0.91	0	7.92	0.16	6.56	0	0	8.71	2.75	0.16	0	0.73	0	0	0	0
olivine	mass	=	1.85	(gm)	density	=	3.31	(gm/cc)	(analysis	in	mole	%)
	(Ca0.00Mg0.81Fe''0.19Mn0.00Co0.00Ni0.00)2SiO4
	G	=	-28701.7	(J)	H	=	-22238.9	(J)	S	=	4.45	(J/K)	V	=	0.56	(cc)	Cp	=	2.28	(J/K)
	tephroite	fayalite	co-olivine	ni-olivine	monticellite	forsterite
	0.31	19.14	0	0	0.91	79.64
feldspar	mass	=	4.99	(gm)	density	=	2.67	(gm/cc)	(analysis	in	mole	%)
	K0.00Na0.21Ca0.79Al1.79Si2.21O8
	G	=	-86469.6	(J)	H	=	-68862.4	(J)	S	=	12.12	(J/K)	V	=	1.87	(cc)	Cp	=	6.14	(J/K)
	albite	anorthite	sanidine
	21.17	78.76	0.07
Total	solids	mass	=	6.84	(gm)	density	=	2.82	(gm/cc)
	G	=	-115171	(J)	H	=	-91101.3	(J)	S	=	16.56	(J/K)	V	=	2.43	(cc)	Cp	=	8.42	(J/K)
Summary	of	all	fractionated	phases:	(total	mass	=	24.87	grams)
olivine	mass	=	16.09	(gm)	density	=	3.25	(gm/cc)	(analysis	in	mole	%)
	(Ca0.00Mg0.86Fe''0.14Mn0.00Co0.00Ni0.00)2SiO4
	G	=	-258060	(J)	H	=	-201530	(J)	S	=	38.9	(J/K)	V	=	4.95	(cc)	Cp	=	20.17	(J/K)
	tephroite	fayalite	co-olivine	ni-olivine	monticellite	forsterite
	0.22	14.02	0	0	0.84	84.93
feldspar	mass	=	8.78	(gm)	density	=	2.68	(gm/cc)	(analysis	in	mole	%)
	K0.00Na0.20Ca0.80Al1.80Si2.20O8
	G	=	-152136	(J)	H	=	-121197	(J)	S	=	21.29	(J/K)	V	=	3.28	(cc)	Cp	=	10.8	(J/K)
	albite	anorthite	sanidine
	19.51	80.43	0.06
Viscosity	of	the	System:	3.54	(log	10	poise)
System	mass	=	100.3	(gm)	density	=	2.69	(gm/cc)
	G	=	-1.65165e+06	(J)	H	=	-1.26945e+06	(J)	S	=	263.02	(J/K)	V	=	37.23	(cc)	Cp	=	139.37	(J/K)
Oxygen	delta	moles	=	-0.000533973	delta	grams	=	-0.0170865
	G	=	178.57	(J)	H	=	-20.76	(J)	S	=	-0.14	(J/K)	V	=	-64.51	(cc)	Cp	=	-0.02	(J/K)
**********----------**********
Title:	Dummy	Title
T	=	1170	(C)	P	=	1	(kbars)	log(10)	f	O2	=	-9.57	delta	HM	=	-6.53	NNO	=	-1.66	QFM	=	-1	COH	=	1.15	IW	=	2.55
Constraint	Flags:	fO2	path	=	QFM-1	Fractionate	Solids
Liquid	mass	=	62.89	(gm)	density	=	2.57	(gm/cc)	viscosity	=	2.9	(log	10	poise)	(analysis	in	wt	%)
	G	=	-1.02882e+06	(J)	H	=	-782855	(J)	S	=	170.44	(J/K)	V	=	24.43	(cc)	Cp	=	91.21	(J/K)
	SiO2	TiO2	Al2O3	Fe2O3	Cr2O3	FeO	MnO	MgO	NiO	CoO	CaO	Na2O	K2O	P2O5	H2O	CO2	SO3	Cl2O-1	F2O-1
	53.38	0.35	18.56	0.94	0	8.21	0.17	6.14	0	0	8.44	2.84	0.17	0	0.8	0	0	0	0
olivine	mass	=	1.55	(gm)	density	=	3.33	(gm/cc)	(analysis	in	mole	%)
	(Ca0.00Mg0.79Fe''0.21Mn0.00Co0.00Ni0.00)2SiO4
	G	=	-23723.6	(J)	H	=	-18389	(J)	S	=	3.7	(J/K)	V	=	0.46	(cc)	Cp	=	1.89	(J/K)
	tephroite	fayalite	co-olivine	ni-olivine	monticellite	forsterite
	0.34	20.56	0	0	0.91	78.18
feldspar	mass	=	4.15	(gm)	density	=	2.67	(gm/cc)	(analysis	in	mole	%)
	K0.00Na0.22Ca0.78Al1.78Si2.22O8
	G	=	-71904.1	(J)	H	=	-57380.3	(J)	S	=	10.06	(J/K)	V	=	1.56	(cc)	Cp	=	5.11	(J/K)
	albite	anorthite	sanidine
	22.41	77.51	0.07
Total	solids	mass	=	5.7	(gm)	density	=	2.82	(gm/cc)
	G	=	-95627.8	(J)	H	=	-75769.3	(J)	S	=	13.76	(J/K)	V	=	2.02	(cc)	Cp	=	7	(J/K)
Summary	of	all	fractionated	phases:	(total	mass	=	31.71	grams)
olivine	mass	=	17.94	(gm)	density	=	3.26	(gm/cc)	(analysis	in	mole	%)
	(Ca0.00Mg0.85Fe''0.15Mn0.00Co0.00Ni0.00)2SiO4
	G	=	-286307	(J)	H	=	-223975	(J)	S	=	43.19	(J/K)	V	=	5.51	(cc)	Cp	=	22.42	(J/K)
	tephroite	fayalite	co-olivine	ni-olivine	monticellite	forsterite
	0.23	14.54	0	0	0.84	84.39
feldspar	mass	=	13.77	(gm)	density	=	2.68	(gm/cc)	(analysis	in	mole	%)
	K0.00Na0.20Ca0.80Al1.80Si2.20O8
	G	=	-238225	(J)	H	=	-190191	(J)	S	=	33.28	(J/K)	V	=	5.15	(cc)	Cp	=	16.92	(J/K)
	albite	anorthite	sanidine
	20.11	79.83	0.06
Viscosity	of	the	System:	3.9	(log	10	poise)
System	mass	=	100.3	(gm)	density	=	2.7	(gm/cc)
	G	=	-1.64898e+06	(J)	H	=	-1.27279e+06	(J)	S	=	260.67	(J/K)	V	=	37.1	(cc)	Cp	=	137.55	(J/K)
Oxygen	delta	moles	=	-0.00062557	delta	grams	=	-0.0200175
	G	=	207.59	(J)	H	=	-24.09	(J)	S	=	-0.16	(J/K)	V	=	-75.06	(cc)	Cp	=	-0.02	(J/K)
**********----------**********
Title:	Dummy	Title
T	=	1160	(C)	P	=	1	(kbars)	log(10)	f	O2	=	-9.69	delta	HM	=	-6.53	NNO	=	-1.65	QFM	=	-1	COH	=	1.14	IW	=	2.57
Constraint	Flags:	fO2	path	=	QFM-1	Fractionate	Solids
Liquid	mass	=	57.77	(gm)	density	=	2.57	(gm/cc)	viscosity	=	2.99	(log	10	poise)	(analysis	in	wt	%)
	G	=	-941475	(J)	H	=	-717507	(J)	S	=	156.28	(J/K)	V	=	22.5	(cc)	Cp	=	83.4	(J/K)
	SiO2	TiO2	Al2O3	Fe2O3	Cr2O3	FeO	MnO	MgO	NiO	CoO	CaO	Na2O	K2O	P2O5	H2O	CO2	SO3	Cl2O-1	F2O-1
	53.9	0.38	18.13	0.98	0	8.51	0.18	5.75	0	0	8.2	2.92	0.19	0	0.87	0	0	0	0
olivine	mass	=	0.99	(gm)	density	=	3.35	(gm/cc)	(analysis	in	mole	%)
	(Ca0.00Mg0.78Fe''0.22Mn0.00Co0.00Ni0.00)2SiO4
	G	=	-15054.8	(J)	H	=	-11672.6	(J)	S	=	2.36	(J/K)	V	=	0.3	(cc)	Cp	=	1.21	(J/K)
	tephroite	fayalite	co-olivine	ni-olivine	monticellite	forsterite
	0.38	22.09	0	0	0.91	76.63
orthopyroxene	mass	=	0.52	(gm)	density	=	3.26	(gm/cc)	(analysis	in	mole	%)
	opx	Na0.00Ca0.06Fe''0.38Mg1.50Fe'''0.01Ti0.00Al0.11Si1.94O6
	G	=	-8246.71	(J)	H	=	-6474.54	(J)	S	=	1.24	(J/K)	V	=	0.16	(cc)	Cp	=	0.65	(J/K)
	diopside	clinoenstatit	hedenbergite	alumino-buffo	buffonite	essenite	jadeite
	-38.05	93.75	37.9	5.07	-4.88	6.11	0.12
feldspar	mass	=	3.61	(gm)	density	=	2.67	(gm/cc)	(analysis	in	mole	%)
	K0.00Na0.24Ca0.76Al1.76Si2.24O8
	G	=	-62373	(J)	H	=	-49877.1	(J)	S	=	8.72	(J/K)	V	=	1.35	(cc)	Cp	=	4.43	(J/K)
	albite	anorthite	sanidine
	23.59	76.33	0.08
Total	solids	mass	=	5.12	(gm)	density	=	2.83	(gm/cc)
	G	=	-85674.6	(J)	H	=	-68024.2	(J)	S	=	12.32	(J/K)	V	=	1.81	(cc)	Cp	=	6.29	(J/K)
Summary	of	all	fractionated	phases:	(total	mass	=	37.41	grams)
olivine	mass	=	19.49	(gm)	density	=	3.26	(gm/cc)	(analysis	in	mole	%)
	(Ca0.00Mg0.85Fe''0.15Mn0.00Co0.00Ni0.00)2SiO4
	G	=	-309541	(J)	H	=	-242588	(J)	S	=	46.72	(J/K)	V	=	5.97	(cc)	Cp	=	24.29	(J/K)
	tephroite	fayalite	co-olivine	ni-olivine	monticellite	forsterite
	0.24	15	0	0	0.85	83.91
feldspar	mass	=	17.92	(gm)	density	=	2.68	(gm/cc)	(analysis	in	mole	%)
	K0.00Na0.21Ca0.79Al1.79Si2.21O8
	G	=	-309649	(J)	H	=	-247754	(J)	S	=	43.19	(J/K)	V	=	6.7	(cc)	Cp	=	22	(J/K)
	albite	anorthite	sanidine
	20.65	79.29	0.06
Viscosity	of	the	System:	4.32	(log	10	poise)
System	mass	=	100.3	(gm)	density	=	2.71	(gm/cc)
	G	=	-1.64634e+06	(J)	H	=	-1.27587e+06	(J)	S	=	258.5	(J/K)	V	=	36.98	(cc)	Cp	=	135.98	(J/K)
Oxygen	delta	moles	=	-0.00070113	delta	grams	=	-0.0224353
	G	=	230.87	(J)	H	=	-26.75	(J)	S	=	-0.18	(J/K)	V	=	-83.54	(cc)	Cp	=	-0.03	(J/K)
**********----------**********
Title:	Dummy	Title
T	=	1150	(C)	P	=	1	(kbars)	log(10)	f	O2	=	-9.81	delta	HM	=	-6.53	NNO	=	-1.65	QFM	=	-1	COH	=	1.13	IW	=	2.58
Constraint	Flags:	fO2	path	=	QFM-1	Fractionate	Solids
Liquid	mass	=	52.35	(gm)	density	=	2.56	(gm/cc)	viscosity	=	3.05	(log	10	poise)	(analysis	in	wt	%)
	G	=	-849209	(J)	H	=	-647889	(J)	S	=	141.46	(J/K)	V	=	20.44	(cc)	Cp	=	75.23	(J/K)
	SiO2	TiO2	Al2O3	Fe2O3	Cr2O3	FeO	MnO	MgO	NiO	CoO	CaO	Na2O	K2O	P2O5	H2O	CO2	SO3	Cl2O-1	F2O-1
	54.2	0.42	17.77	1.03	0	8.91	0.2	5.31	0	0	7.97	3.04	0.2	0	0.96	0	0	0	0
orthopyroxene	mass	=	1.98	(gm)	density	=	3.27	(gm/cc)	(analysis	in	mole	%)
	opx	Na0.00Ca0.06Fe''0.41Mg1.47Fe'''0.01Ti0.00Al0.11Si1.94O6
	G	=	-31282	(J)	H	=	-24587.6	(J)	S	=	4.7	(J/K)	V	=	0.6	(cc)	Cp	=	2.47	(J/K)
	diopside	clinoenstatit	hedenbergite	alumino-buffo	buffonite	essenite	jadeite
	-40.45	93.49	40.69	4.91	-4.71	5.96	0.12
feldspar	mass	=	3.45	(gm)	density	=	2.67	(gm/cc)	(analysis	in	mole	%)
	K0.00Na0.25Ca0.75Al1.75Si2.25O8
	G	=	-59502.3	(J)	H	=	-47681.2	(J)	S	=	8.31	(J/K)	V	=	1.29	(cc)	Cp	=	4.23	(J/K)
	albite	anorthite	sanidine
	24.61	75.3	0.09
Total	solids	mass	=	5.42	(gm)	density	=	2.86	(gm/cc)
	G	=	-90784.3	(J)	H	=	-72268.8	(J)	S	=	13.01	(J/K)	V	=	1.9	(cc)	Cp	=	6.7	(J/K)
Summary	of	all	fractionated	phases:	(total	mass	=	42.52	grams)
olivine	mass	=	20.48	(gm)	density	=	3.27	(gm/cc)	(analysis	in	mole	%)
	(Ca0.00Mg0.84Fe''0.15Mn0.00Co0.00Ni0.00)2SiO4
	G	=	-324085	(J)	H	=	-254496	(J)	S	=	48.9	(J/K)	V	=	6.26	(cc)	Cp	=	25.47	(J/K)
	tephroite	fayalite	co-olivine	ni-olivine	monticellite	forsterite
	0.24	15.34	0	0	0.85	83.57
orthopyroxene	mass	=	0.51	(gm)	density	=	3.26	(gm/cc)	(analysis	in	mole	%)
	opx	Na0.00Ca0.06Fe''0.38Mg1.50Fe'''0.01Ti0.00Al0.11Si1.94O6
	G	=	-8200.23	(J)	H	=	-6454.15	(J)	S	=	1.23	(J/K)	V	=	0.16	(cc)	Cp	=	0.64	(J/K)
	diopside	clinoenstatit	hedenbergite	alumino-buffo	buffonite	essenite	jadeite
	-38.05	93.75	37.9	5.07	-4.88	6.11	0.12
feldspar	mass	=	21.53	(gm)	density	=	2.67	(gm/cc)	(analysis	in	mole	%)
	K0.00Na0.21Ca0.79Al1.79Si2.21O8
	G	=	-371457	(J)	H	=	-297857	(J)	S	=	51.72	(J/K)	V	=	8.05	(cc)	Cp	=	26.41	(J/K)
	albite	anorthite	sanidine
	21.14	78.79	0.07
Viscosity	of	the	System:	4.96	(log	10	poise)
System	mass	=	100.3	(gm)	density	=	2.72	(gm/cc)
	G	=	-1.64373e+06	(J)	H	=	-1.27896e+06	(J)	S	=	256.31	(J/K)	V	=	36.81	(cc)	Cp	=	134.45	(J/K)
Oxygen	delta	moles	=	-0.000756884	delta	grams	=	-0.0242194
	G	=	247.29	(J)	H	=	-28.6	(J)	S	=	-0.19	(J/K)	V	=	-89.56	(cc)	Cp	=	-0.03	(J/K)
**********----------**********
Title:	Dummy	Title
T	=	1140	(C)	P	=	1	(kbars)	log(10)	f	O2	=	-9.93	delta	HM	=	-6.53	NNO	=	-1.65	QFM	=	-1	COH	=	1.12	IW	=	2.59
Constraint	Flags:	fO2	path	=	QFM-1	Fractionate	Solids
Liquid	mass	=	47.86	(gm)	density	=	2.56	(gm/cc)	viscosity	=	3.11	(log	10	poise)	(analysis	in	wt	%)
	G	=	-772913	(J)	H	=	-590363	(J)	S	=	129.18	(J/K)	V	=	18.73	(cc)	Cp	=	68.48	(J/K)
	SiO2	TiO2	Al2O3	Fe2O3	Cr2O3	FeO	MnO	MgO	NiO	CoO	CaO	Na2O	K2O	P2O5	H2O	CO2	SO3	Cl2O-1	F2O-1
	54.5	0.46	17.41	1.08	0	9.28	0.22	4.89	0	0	7.75	3.15	0.22	0	1.04	0	0	0	0
orthopyroxene	mass	=	1.63	(gm)	density	=	3.28	(gm/cc)	(analysis	in	mole	%)
	opx	Na0.00Ca0.07Fe''0.44Mg1.44Fe'''0.01Ti0.00Al0.11Si1.94O6
	G	=	-25590.4	(J)	H	=	-20136.6	(J)	S	=	3.86	(J/K)	V	=	0.5	(cc)	Cp	=	2.02	(J/K)
	diopside	clinoenstatit	hedenbergite	alumino-buffo	buffonite	essenite	jadeite
	-42.97	93.25	43.55	4.76	-4.57	5.84	0.12
feldspar	mass	=	2.86	(gm)	density	=	2.67	(gm/cc)	(analysis	in	mole	%)
	K0.00Na0.26Ca0.74Al1.74Si2.26O8
	G	=	-49350.5	(J)	H	=	-39629	(J)	S	=	6.88	(J/K)	V	=	1.07	(cc)	Cp	=	3.51	(J/K)
	albite	anorthite	sanidine
	25.61	74.29	0.1
Total	solids	mass	=	4.49	(gm)	density	=	2.86	(gm/cc)
	G	=	-74940.9	(J)	H	=	-59765.7	(J)	S	=	10.74	(J/K)	V	=	1.57	(cc)	Cp	=	5.54	(J/K)
Summary	of	all	fractionated	phases:	(total	mass	=	47.94	grams)
olivine	mass	=	20.48	(gm)	density	=	3.27	(gm/cc)	(analysis	in	mole	%)
	(Ca0.00Mg0.84Fe''0.15Mn0.00Co0.00Ni0.00)2SiO4
	G	=	-323597	(J)	H	=	-254751	(J)	S	=	48.72	(J/K)	V	=	6.26	(cc)	Cp	=	25.44	(J/K)
	tephroite	fayalite	co-olivine	ni-olivine	monticellite	forsterite
	0.24	15.34	0	0	0.85	83.57
orthopyroxene	mass	=	2.49	(gm)	density	=	3.27	(gm/cc)	(analysis	in	mole	%)
	opx	Na0.00Ca0.06Fe''0.40Mg1.47Fe'''0.01Ti0.00Al0.11Si1.94O6
	G	=	-39389	(J)	H	=	-31046	(J)	S	=	5.9	(J/K)	V	=	0.76	(cc)	Cp	=	3.1	(J/K)
	diopside	clinoenstatit	hedenbergite	alumino-buffo	buffonite	essenite	jadeite
	-39.95	93.54	40.11	4.94	-4.75	5.99	0.12
feldspar	mass	=	24.97	(gm)	density	=	2.67	(gm/cc)	(analysis	in	mole	%)
	K0.00Na0.22Ca0.78Al1.78Si2.22O8
	G	=	-430313	(J)	H	=	-345806	(J)	S	=	59.8	(J/K)	V	=	9.34	(cc)	Cp	=	30.61	(J/K)
	albite	anorthite	sanidine
	21.62	78.31	0.07
Viscosity	of	the	System:	6.43	(log	10	poise)
System	mass	=	100.29	(gm)	density	=	2.74	(gm/cc)
	G	=	-1.64115e+06	(J)	H	=	-1.28173e+06	(J)	S	=	254.34	(J/K)	V	=	36.66	(cc)	Cp	=	133.17	(J/K)
Oxygen	delta	moles	=	-0.000806187	delta	grams	=	-0.025797
	G	=	261.33	(J)	H	=	-30.17	(J)	S	=	-0.21	(J/K)	V	=	-94.72	(cc)	Cp	=	-0.03	(J/K)
**********----------**********
Title:	Dummy	Title
T	=	1130	(C)	P	=	1	(kbars)	log(10)	f	O2	=	-10.05	delta	HM	=	-6.54	NNO	=	-1.64	QFM	=	-1	COH	=	1.11	IW	=	2.6
Constraint	Flags:	fO2	path	=	QFM-1	Fractionate	Solids
Liquid	mass	=	44.08	(gm)	density	=	2.55	(gm/cc)	viscosity	=	3.16	(log	10	poise)	(analysis	in	wt	%)
	G	=	-708788	(J)	H	=	-542048	(J)	S	=	118.83	(J/K)	V	=	17.29	(cc)	Cp	=	62.81	(J/K)
	SiO2	TiO2	Al2O3	Fe2O3	Cr2O3	FeO	MnO	MgO	NiO	CoO	CaO	Na2O	K2O	P2O5	H2O	CO2	SO3	Cl2O-1	F2O-1
	54.78	0.49	17.06	1.13	0	9.63	0.23	4.5	0	0	7.54	3.25	0.24	0	1.13	0	0	0	0
orthopyroxene	mass	=	1.37	(gm)	density	=	3.29	(gm/cc)	(analysis	in	mole	%)
	opx	Na0.00Ca0.07Fe''0.47Mg1.41Fe'''0.01Ti0.00Al0.11Si1.94O6
	G	=	-21289.7	(J)	H	=	-16771	(J)	S	=	3.22	(J/K)	V	=	0.42	(cc)	Cp	=	1.69	(J/K)
	diopside	clinoenstatit	hedenbergite	alumino-buffo	buffonite	essenite	jadeite
	-45.61	93.03	46.51	4.64	-4.44	5.74	0.13
feldspar	mass	=	2.42	(gm)	density	=	2.67	(gm/cc)	(analysis	in	mole	%)
	K0.00Na0.27Ca0.73Al1.73Si2.27O8
	G	=	-41604.8	(J)	H	=	-33479.2	(J)	S	=	5.79	(J/K)	V	=	0.91	(cc)	Cp	=	2.96	(J/K)
	albite	anorthite	sanidine
	26.61	73.28	0.11
Total	solids	mass	=	3.78	(gm)	density	=	2.86	(gm/cc)
	G	=	-62894.6	(J)	H	=	-50250.2	(J)	S	=	9.01	(J/K)	V	=	1.32	(cc)	Cp	=	4.65	(J/K)
Summary	of	all	fractionated	phases:	(total	mass	=	52.43	grams)
olivine	mass	=	20.48	(gm)	density	=	3.27	(gm/cc)	(analysis	in	mole	%)
	(Ca0.00Mg0.84Fe''0.15Mn0.00Co0.00Ni0.00)2SiO4
	G	=	-323110	(J)	H	=	-255005	(J)	S	=	48.54	(J/K)	V	=	6.26	(cc)	Cp	=	25.42	(J/K)
	tephroite	fayalite	co-olivine	ni-olivine	monticellite	forsterite
	0.24	15.34	0	0	0.85	83.57
orthopyroxene	mass	=	4.12	(gm)	density	=	3.27	(gm/cc)	(analysis	in	mole	%)
	opx	Na0.00Ca0.06Fe''0.41Mg1.46Fe'''0.01Ti0.00Al0.11Si1.94O6
	G	=	-64848.1	(J)	H	=	-51207.2	(J)	S	=	9.72	(J/K)	V	=	1.26	(cc)	Cp	=	5.12	(J/K)
	diopside	clinoenstatit	hedenbergite	alumino-buffo	buffonite	essenite	jadeite
	-41.14	93.43	41.47	4.87	-4.68	5.93	0.12
feldspar	mass	=	27.83	(gm)	density	=	2.67	(gm/cc)	(analysis	in	mole	%)
	K0.00Na0.22Ca0.78Al1.78Si2.22O8
	G	=	-478951	(J)	H	=	-385738	(J)	S	=	66.43	(J/K)	V	=	10.41	(cc)	Cp	=	34.08	(J/K)
	albite	anorthite	sanidine
	22.03	77.9	0.07
Viscosity	of	the	System	cannot	be	computed.
System	mass	=	100.29	(gm)	density	=	2.75	(gm/cc)
	G	=	-1.63859e+06	(J)	H	=	-1.28425e+06	(J)	S	=	252.53	(J/K)	V	=	36.54	(cc)	Cp	=	132.08	(J/K)
Oxygen	delta	moles	=	-0.000850175	delta	grams	=	-0.0272046
	G	=	273.42	(J)	H	=	-31.5	(J)	S	=	-0.22	(J/K)	V	=	-99.18	(cc)	Cp	=	-0.03	(J/K)
**********----------**********
Title:	Dummy	Title
T	=	1120	(C)	P	=	1	(kbars)	log(10)	f	O2	=	-10.18	delta	HM	=	-6.54	NNO	=	-1.64	QFM	=	-1	COH	=	1.09	IW	=	2.62
Constraint	Flags:	fO2	path	=	QFM-1	Fractionate	Solids
Liquid	mass	=	40.85	(gm)	density	=	2.54	(gm/cc)	viscosity	=	3.22	(log	10	poise)	(analysis	in	wt	%)
	G	=	-654155	(J)	H	=	-500915	(J)	S	=	109.99	(J/K)	V	=	16.06	(cc)	Cp	=	57.99	(J/K)
	SiO2	TiO2	Al2O3	Fe2O3	Cr2O3	FeO	MnO	MgO	NiO	CoO	CaO	Na2O	K2O	P2O5	H2O	CO2	SO3	Cl2O-1	F2O-1
	55.06	0.53	16.72	1.17	0	9.95	0.25	4.14	0	0	7.33	3.35	0.26	0	1.22	0	0	0	0
orthopyroxene	mass	=	1.16	(gm)	density	=	3.31	(gm/cc)	(analysis	in	mole	%)
	opx	Na0.00Ca0.07Fe''0.50Mg1.37Fe'''0.01Ti0.00Al0.10Si1.94O6
	G	=	-17946.7	(J)	H	=	-14152.8	(J)	S	=	2.72	(J/K)	V	=	0.35	(cc)	Cp	=	1.43	(J/K)
	diopside	clinoenstatit	hedenbergite	alumino-buffo	buffonite	essenite	jadeite
	-48.4	92.85	49.55	4.53	-4.32	5.66	0.13
feldspar	mass	=	2.07	(gm)	density	=	2.66	(gm/cc)	(analysis	in	mole	%)
	K0.00Na0.28Ca0.72Al1.72Si2.28O8
	G	=	-35561.9	(J)	H	=	-28676.4	(J)	S	=	4.94	(J/K)	V	=	0.78	(cc)	Cp	=	2.53	(J/K)
	albite	anorthite	sanidine
	27.61	72.27	0.12
Total	solids	mass	=	3.23	(gm)	density	=	2.86	(gm/cc)
	G	=	-53508.6	(J)	H	=	-42829.2	(J)	S	=	7.67	(J/K)	V	=	1.13	(cc)	Cp	=	3.96	(J/K)
Summary	of	all	fractionated	phases:	(total	mass	=	56.21	grams)
olivine	mass	=	20.48	(gm)	density	=	3.27	(gm/cc)	(analysis	in	mole	%)
	(Ca0.00Mg0.84Fe''0.15Mn0.00Co0.00Ni0.00)2SiO4
	G	=	-322626	(J)	H	=	-255259	(J)	S	=	48.36	(J/K)	V	=	6.26	(cc)	Cp	=	25.39	(J/K)
	tephroite	fayalite	co-olivine	ni-olivine	monticellite	forsterite
	0.24	15.34	0	0	0.85	83.57
orthopyroxene	mass	=	5.48	(gm)	density	=	3.28	(gm/cc)	(analysis	in	mole	%)
	opx	Na0.00Ca0.07Fe''0.43Mg1.45Fe'''0.01Ti0.00Al0.11Si1.94O6
	G	=	-85975.1	(J)	H	=	-68019.6	(J)	S	=	12.89	(J/K)	V	=	1.67	(cc)	Cp	=	6.8	(J/K)
	diopside	clinoenstatit	hedenbergite	alumino-buffo	buffonite	essenite	jadeite
	-42.25	93.33	42.71	4.81	-4.62	5.89	0.12
feldspar	mass	=	30.25	(gm)	density	=	2.67	(gm/cc)	(analysis	in	mole	%)
	K0.00Na0.22Ca0.78Al1.78Si2.22O8
	G	=	-519788	(J)	H	=	-419549	(J)	S	=	71.95	(J/K)	V	=	11.31	(cc)	Cp	=	37	(J/K)
	albite	anorthite	sanidine
	22.4	77.53	0.08
Viscosity	of	the	System	cannot	be	computed.
System	mass	=	100.29	(gm)	density	=	2.75	(gm/cc)
	G	=	-1.63605e+06	(J)	H	=	-1.28657e+06	(J)	S	=	250.86	(J/K)	V	=	36.43	(cc)	Cp	=	131.14	(J/K)
Oxygen	delta	moles	=	-0.000889724	delta	grams	=	-0.0284701
	G	=	283.87	(J)	H	=	-32.65	(J)	S	=	-0.23	(J/K)	V	=	-103.06	(cc)	Cp	=	-0.03	(J/K)
**********----------**********
Title:	Dummy	Title
T	=	1110	(C)	P	=	1	(kbars)	log(10)	f	O2	=	-10.3	delta	HM	=	-6.54	NNO	=	-1.64	QFM	=	-1	COH	=	1.08	IW	=	2.63
Constraint	Flags:	fO2	path	=	QFM-1	Fractionate	Solids
Liquid	mass	=	37.91	(gm)	density	=	2.54	(gm/cc)	viscosity	=	3.28	(log	10	poise)	(analysis	in	wt	%)
	G	=	-604981	(J)	H	=	-463937	(J)	S	=	101.97	(J/K)	V	=	14.95	(cc)	Cp	=	53.61	(J/K)
	SiO2	TiO2	Al2O3	Fe2O3	Cr2O3	FeO	MnO	MgO	NiO	CoO	CaO	Na2O	K2O	P2O5	H2O	CO2	SO3	Cl2O-1	F2O-1
	55.38	0.57	16.44	1.2	0	10.19	0.27	3.78	0	0	7.11	3.46	0.28	0	1.32	0	0	0	0
clinopyroxene	mass	=	1.18	(gm)	density	=	3.32	(gm/cc)	(analysis	in	mole	%)
	cpx	Na0.00Ca0.15Fe''0.57Mg1.20Fe'''0.02Ti0.00Al0.14Si1.92O6
	G	=	-17842.8	(J)	H	=	-14037.4	(J)	S	=	2.75	(J/K)	V	=	0.36	(cc)	Cp	=	1.42	(J/K)
	diopside	clinoenstatit	hedenbergite	alumino-buffo	buffonite	essenite	jadeite
	-49.75	84.86	56.5	6.02	-5.62	7.64	0.35
feldspar	mass	=	1.77	(gm)	density	=	2.66	(gm/cc)	(analysis	in	mole	%)
	K0.00Na0.29Ca0.71Al1.71Si2.29O8
	G	=	-30293.8	(J)	H	=	-24479.2	(J)	S	=	4.2	(J/K)	V	=	0.66	(cc)	Cp	=	2.16	(J/K)
	albite	anorthite	sanidine
	28.67	71.2	0.14
Total	solids	mass	=	2.95	(gm)	density	=	2.89	(gm/cc)
	G	=	-48136.6	(J)	H	=	-38516.6	(J)	S	=	6.96	(J/K)	V	=	1.02	(cc)	Cp	=	3.58	(J/K)
Summary	of	all	fractionated	phases:	(total	mass	=	59.43	grams)
olivine	mass	=	20.48	(gm)	density	=	3.28	(gm/cc)	(analysis	in	mole	%)
	(Ca0.00Mg0.84Fe''0.15Mn0.00Co0.00Ni0.00)2SiO4
	G	=	-322143	(J)	H	=	-255513	(J)	S	=	48.17	(J/K)	V	=	6.25	(cc)	Cp	=	25.37	(J/K)
	tephroite	fayalite	co-olivine	ni-olivine	monticellite	forsterite
	0.24	15.34	0	0	0.85	83.57
orthopyroxene	mass	=	6.64	(gm)	density	=	3.29	(gm/cc)	(analysis	in	mole	%)
	opx	Na0.00Ca0.07Fe''0.44Mg1.43Fe'''0.01Ti0.00Al0.11Si1.94O6
	G	=	-103733	(J)	H	=	-82228.1	(J)	S	=	15.55	(J/K)	V	=	2.02	(cc)	Cp	=	8.22	(J/K)
	diopside	clinoenstatit	hedenbergite	alumino-buffo	buffonite	essenite	jadeite
	-43.31	93.25	43.9	4.76	-4.57	5.85	0.12
feldspar	mass	=	32.31	(gm)	density	=	2.67	(gm/cc)	(analysis	in	mole	%)
	K0.00Na0.23Ca0.77Al1.77Si2.23O8
	G	=	-554536	(J)	H	=	-448583	(J)	S	=	76.6	(J/K)	V	=	12.08	(cc)	Cp	=	39.49	(J/K)
	albite	anorthite	sanidine
	22.73	77.19	0.08
Viscosity	of	the	System	cannot	be	computed.
System	mass	=	100.29	(gm)	density	=	2.76	(gm/cc)
	G	=	-1.63353e+06	(J)	H	=	-1.28878e+06	(J)	S	=	249.25	(J/K)	V	=	36.32	(cc)	Cp	=	130.27	(J/K)
Oxygen	delta	moles	=	-0.000929281	delta	grams	=	-0.0297359
	G	=	294.11	(J)	H	=	-33.76	(J)	S	=	-0.24	(J/K)	V	=	-106.87	(cc)	Cp	=	-0.03	(J/K)
**********----------**********
Title:	Dummy	Title
T	=	1100	(C)	P	=	1	(kbars)	log(10)	f	O2	=	-10.43	delta	HM	=	-6.54	NNO	=	-1.63	QFM	=	-1	COH	=	1.07	IW	=	2.64
Constraint	Flags:	fO2	path	=	QFM-1	Fractionate	Solids
Liquid	mass	=	35.34	(gm)	density	=	2.53	(gm/cc)	viscosity	=	3.33	(log	10	poise)	(analysis	in	wt	%)
	G	=	-562150	(J)	H	=	-431745	(J)	S	=	94.97	(J/K)	V	=	13.98	(cc)	Cp	=	49.8	(J/K)
	SiO2	TiO2	Al2O3	Fe2O3	Cr2O3	FeO	MnO	MgO	NiO	CoO	CaO	Na2O	K2O	P2O5	H2O	CO2	SO3	Cl2O-1	F2O-1
	55.7	0.61	16.16	1.24	0	10.4	0.29	3.44	0	0	6.89	3.56	0.3	0	1.41	0	0	0	0
clinopyroxene	mass	=	1.03	(gm)	density	=	3.34	(gm/cc)	(analysis	in	mole	%)
	cpx	Na0.00Ca0.15Fe''0.60Mg1.17Fe'''0.02Ti0.00Al0.14Si1.92O6
	G	=	-15445.8	(J)	H	=	-12165.1	(J)	S	=	2.39	(J/K)	V	=	0.31	(cc)	Cp	=	1.24	(J/K)
	diopside	clinoenstatit	hedenbergite	alumino-buffo	buffonite	essenite	jadeite
	-52.63	84.64	59.53	5.99	-5.56	7.68	0.36
feldspar	mass	=	1.54	(gm)	density	=	2.66	(gm/cc)	(analysis	in	mole	%)
	K0.00Na0.30Ca0.70Al1.70Si2.30O8
	G	=	-26429.2	(J)	H	=	-21400.8	(J)	S	=	3.66	(J/K)	V	=	0.58	(cc)	Cp	=	1.88	(J/K)
	albite	anorthite	sanidine
	29.73	70.12	0.15
Total	solids	mass	=	2.57	(gm)	density	=	2.9	(gm/cc)
	G	=	-41875	(J)	H	=	-33565.9	(J)	S	=	6.05	(J/K)	V	=	0.89	(cc)	Cp	=	3.12	(J/K)
Summary	of	all	fractionated	phases:	(total	mass	=	62.38	grams)
olivine	mass	=	20.48	(gm)	density	=	3.28	(gm/cc)	(analysis	in	mole	%)
	(Ca0.00Mg0.84Fe''0.15Mn0.00Co0.00Ni0.00)2SiO4
	G	=	-321662	(J)	H	=	-255766	(J)	S	=	47.99	(J/K)	V	=	6.25	(cc)	Cp	=	25.34	(J/K)
	tephroite	fayalite	co-olivine	ni-olivine	monticellite	forsterite
	0.24	15.34	0	0	0.85	83.57
orthopyroxene	mass	=	6.64	(gm)	density	=	3.29	(gm/cc)	(analysis	in	mole	%)
	opx	Na0.00Ca0.07Fe''0.44Mg1.43Fe'''0.01Ti0.00Al0.11Si1.94O6
	G	=	-103578	(J)	H	=	-82310.2	(J)	S	=	15.49	(J/K)	V	=	2.02	(cc)	Cp	=	8.21	(J/K)
	diopside	clinoenstatit	hedenbergite	alumino-buffo	buffonite	essenite	jadeite
	-43.31	93.25	43.9	4.76	-4.57	5.85	0.12
clinopyroxene	mass	=	1.18	(gm)	density	=	3.32	(gm/cc)	(analysis	in	mole	%)
	cpx	Na0.00Ca0.15Fe''0.57Mg1.20Fe'''0.02Ti0.00Al0.14Si1.92O6
	G	=	-17781.9	(J)	H	=	-14025.2	(J)	S	=	2.74	(J/K)	V	=	0.35	(cc)	Cp	=	1.42	(J/K)
	diopside	clinoenstatit	hedenbergite	alumino-buffo	buffonite	essenite	jadeite
	-49.75	84.86	56.5	6.02	-5.62	7.64	0.35
feldspar	mass	=	34.07	(gm)	density	=	2.67	(gm/cc)	(analysis	in	mole	%)
	K0.00Na0.23Ca0.77Al1.77Si2.23O8
	G	=	-583977	(J)	H	=	-473440	(J)	S	=	80.5	(J/K)	V	=	12.74	(cc)	Cp	=	41.6	(J/K)
	albite	anorthite	sanidine
	23.04	76.88	0.08
Viscosity	of	the	System	cannot	be	computed.
System	mass	=	100.29	(gm)	density	=	2.77	(gm/cc)
	G	=	-1.63102e+06	(J)	H	=	-1.29085e+06	(J)	S	=	247.73	(J/K)	V	=	36.23	(cc)	Cp	=	129.5	(J/K)
Oxygen	delta	moles	=	-0.000965027	delta	grams	=	-0.0308797
	G	=	302.97	(J)	H	=	-34.71	(J)	S	=	-0.25	(J/K)	V	=	-110.18	(cc)	Cp	=	-0.03	(J/K)
**********----------**********
Title:	Dummy	Title
T	=	1090	(C)	P	=	1	(kbars)	log(10)	f	O2	=	-10.56	delta	HM	=	-6.55	NNO	=	-1.63	QFM	=	-1	COH	=	1.06	IW	=	2.65
Constraint	Flags:	fO2	path	=	QFM-1	Fractionate	Solids
Liquid	mass	=	33.09	(gm)	density	=	2.52	(gm/cc)	viscosity	=	3.39	(log	10	poise)	(analysis	in	wt	%)
	G	=	-524816	(J)	H	=	-403707	(J)	S	=	88.85	(J/K)	V	=	13.13	(cc)	Cp	=	46.49	(J/K)
	SiO2	TiO2	Al2O3	Fe2O3	Cr2O3	FeO	MnO	MgO	NiO	CoO	CaO	Na2O	K2O	P2O5	H2O	CO2	SO3	Cl2O-1	F2O-1
	56.02	0.65	15.88	1.27	0	10.59	0.31	3.12	0	0	6.68	3.66	0.32	0	1.51	0	0	0	0
clinopyroxene	mass	=	0.9	(gm)	density	=	3.35	(gm/cc)	(analysis	in	mole	%)
	cpx	Na0.00Ca0.15Fe''0.63Mg1.13Fe'''0.02Ti0.00Al0.14Si1.92O6
	G	=	-13292.5	(J)	H	=	-10480.4	(J)	S	=	2.06	(J/K)	V	=	0.27	(cc)	Cp	=	1.07	(J/K)
	diopside	clinoenstatit	hedenbergite	alumino-buffo	buffonite	essenite	jadeite
	-55.68	84.46	62.67	5.96	-5.5	7.72	0.37
feldspar	mass	=	1.35	(gm)	density	=	2.66	(gm/cc)	(analysis	in	mole	%)
	K0.00Na0.31Ca0.69Al1.69Si2.31O8
	G	=	-23156.9	(J)	H	=	-18790	(J)	S	=	3.2	(J/K)	V	=	0.51	(cc)	Cp	=	1.65	(J/K)
	albite	anorthite	sanidine
	30.81	69.02	0.16
Total	solids	mass	=	2.25	(gm)	density	=	2.9	(gm/cc)
	G	=	-36449.4	(J)	H	=	-29270.4	(J)	S	=	5.27	(J/K)	V	=	0.78	(cc)	Cp	=	2.72	(J/K)
Summary	of	all	fractionated	phases:	(total	mass	=	64.94	grams)
olivine	mass	=	20.48	(gm)	density	=	3.28	(gm/cc)	(analysis	in	mole	%)
	(Ca0.00Mg0.84Fe''0.15Mn0.00Co0.00Ni0.00)2SiO4
	G	=	-321184	(J)	H	=	-256020	(J)	S	=	47.8	(J/K)	V	=	6.25	(cc)	Cp	=	25.31	(J/K)
	tephroite	fayalite	co-olivine	ni-olivine	monticellite	forsterite
	0.24	15.34	0	0	0.85	83.57
orthopyroxene	mass	=	6.64	(gm)	density	=	3.29	(gm/cc)	(analysis	in	mole	%)
	opx	Na0.00Ca0.07Fe''0.44Mg1.43Fe'''0.01Ti0.00Al0.11Si1.94O6
	G	=	-103423	(J)	H	=	-82392.3	(J)	S	=	15.43	(J/K)	V	=	2.02	(cc)	Cp	=	8.21	(J/K)
	diopside	clinoenstatit	hedenbergite	alumino-buffo	buffonite	essenite	jadeite
	-43.31	93.25	43.9	4.76	-4.57	5.85	0.12
clinopyroxene	mass	=	2.21	(gm)	density	=	3.33	(gm/cc)	(analysis	in	mole	%)
	cpx	Na0.00Ca0.15Fe''0.58Mg1.19Fe'''0.02Ti0.00Al0.14Si1.92O6
	G	=	-33143.3	(J)	H	=	-26190.6	(J)	S	=	5.1	(J/K)	V	=	0.66	(cc)	Cp	=	2.65	(J/K)
	diopside	clinoenstatit	hedenbergite	alumino-buffo	buffonite	essenite	jadeite
	-51.09	84.76	57.91	6	-5.59	7.66	0.35
feldspar	mass	=	35.61	(gm)	density	=	2.67	(gm/cc)	(analysis	in	mole	%)
	K0.00Na0.23Ca0.77Al1.77Si2.23O8
	G	=	-609520	(J)	H	=	-495237	(J)	S	=	83.84	(J/K)	V	=	13.32	(cc)	Cp	=	43.44	(J/K)
	albite	anorthite	sanidine
	23.33	76.58	0.09
Viscosity	of	the	System	cannot	be	computed.
System	mass	=	100.29	(gm)	density	=	2.77	(gm/cc)
	G	=	-1.62854e+06	(J)	H	=	-1.29282e+06	(J)	S	=	246.28	(J/K)	V	=	36.15	(cc)	Cp	=	128.81	(J/K)
Oxygen	delta	moles	=	-0.00099704	delta	grams	=	-0.0319041
	G	=	310.48	(J)	H	=	-35.5	(J)	S	=	-0.25	(J/K)	V	=	-113	(cc)	Cp	=	-0.04	(J/K)
**********----------**********
Title:	Dummy	Title
T	=	1080	(C)	P	=	1	(kbars)	log(10)	f	O2	=	-10.69	delta	HM	=	-6.55	NNO	=	-1.63	QFM	=	-1	COH	=	1.05	IW	=	2.67
Constraint	Flags:	fO2	path	=	QFM-1	Fractionate	Solids
Liquid	mass	=	31.12	(gm)	density	=	2.51	(gm/cc)	viscosity	=	3.45	(log	10	poise)	(analysis	in	wt	%)
	G	=	-491979	(J)	H	=	-379065	(J)	S	=	83.45	(J/K)	V	=	12.38	(cc)	Cp	=	43.57	(J/K)
	SiO2	TiO2	Al2O3	Fe2O3	Cr2O3	FeO	MnO	MgO	NiO	CoO	CaO	Na2O	K2O	P2O5	H2O	CO2	SO3	Cl2O-1	F2O-1
	56.33	0.69	15.6	1.3	0	10.76	0.33	2.82	0	0	6.47	3.75	0.33	0	1.61	0	0	0	0
clinopyroxene	mass	=	0.78	(gm)	density	=	3.36	(gm/cc)	(analysis	in	mole	%)
	cpx	Na0.00Ca0.15Fe''0.66Mg1.10Fe'''0.02Ti0.00Al0.14Si1.92O6
	G	=	-11536.8	(J)	H	=	-9105.38	(J)	S	=	1.8	(J/K)	V	=	0.23	(cc)	Cp	=	0.93	(J/K)
	diopside	clinoenstatit	hedenbergite	alumino-buffo	buffonite	essenite	jadeite
	-58.94	84.33	65.96	5.94	-5.44	7.77	0.38
feldspar	mass	=	1.2	(gm)	density	=	2.66	(gm/cc)	(analysis	in	mole	%)
	K0.00Na0.32Ca0.68Al1.68Si2.32O8
	G	=	-20478.7	(J)	H	=	-16651.3	(J)	S	=	2.83	(J/K)	V	=	0.45	(cc)	Cp	=	1.46	(J/K)
	albite	anorthite	sanidine
	31.91	67.92	0.17
Total	solids	mass	=	1.98	(gm)	density	=	2.9	(gm/cc)
	G	=	-32015.4	(J)	H	=	-25756.7	(J)	S	=	4.63	(J/K)	V	=	0.68	(cc)	Cp	=	2.39	(J/K)
Summary	of	all	fractionated	phases:	(total	mass	=	67.19	grams)
olivine	mass	=	20.48	(gm)	density	=	3.28	(gm/cc)	(analysis	in	mole	%)
	(Ca0.00Mg0.84Fe''0.15Mn0.00Co0.00Ni0.00)2SiO4
	G	=	-320706	(J)	H	=	-256273	(J)	S	=	47.62	(J/K)	V	=	6.24	(cc)	Cp	=	25.29	(J/K)
	tephroite	fayalite	co-olivine	ni-olivine	monticellite	forsterite
	0.24	15.34	0	0	0.85	83.57
orthopyroxene	mass	=	6.64	(gm)	density	=	3.29	(gm/cc)	(analysis	in	mole	%)
	opx	Na0.00Ca0.07Fe''0.44Mg1.43Fe'''0.01Ti0.00Al0.11Si1.94O6
	G	=	-103269	(J)	H	=	-82474.4	(J)	S	=	15.37	(J/K)	V	=	2.02	(cc)	Cp	=	8.2	(J/K)
	diopside	clinoenstatit	hedenbergite	alumino-buffo	buffonite	essenite	jadeite
	-43.31	93.25	43.9	4.76	-4.57	5.85	0.12
clinopyroxene	mass	=	3.1	(gm)	density	=	3.34	(gm/cc)	(analysis	in	mole	%)
	cpx	Na0.00Ca0.15Fe''0.59Mg1.17Fe'''0.02Ti0.00Al0.14Si1.92O6
	G	=	-46331.2	(J)	H	=	-36681.9	(J)	S	=	7.13	(J/K)	V	=	0.93	(cc)	Cp	=	3.71	(J/K)
	diopside	clinoenstatit	hedenbergite	alumino-buffo	buffonite	essenite	jadeite
	-52.41	84.67	59.27	5.99	-5.56	7.67	0.36
feldspar	mass	=	36.96	(gm)	density	=	2.67	(gm/cc)	(analysis	in	mole	%)
	K0.00Na0.24Ca0.76Al1.76Si2.24O8
	G	=	-631762	(J)	H	=	-514440	(J)	S	=	86.7	(J/K)	V	=	13.82	(cc)	Cp	=	45.04	(J/K)
	albite	anorthite	sanidine
	23.6	76.31	0.09
Viscosity	of	the	System	cannot	be	computed.
System	mass	=	100.29	(gm)	density	=	2.78	(gm/cc)
	G	=	-1.62606e+06	(J)	H	=	-1.29469e+06	(J)	S	=	244.89	(J/K)	V	=	36.08	(cc)	Cp	=	128.19	(J/K)
Oxygen	delta	moles	=	-0.0010259	delta	grams	=	-0.0328274
	G	=	316.85	(J)	H	=	-36.16	(J)	S	=	-0.26	(J/K)	V	=	-115.42	(cc)	Cp	=	-0.04	(J/K)
**********----------**********
Title:	Dummy	Title
T	=	1070	(C)	P	=	1	(kbars)	log(10)	f	O2	=	-10.83	delta	HM	=	-6.55	NNO	=	-1.62	QFM	=	-1	COH	=	1.04	IW	=	2.68
Constraint	Flags:	fO2	path	=	QFM-1	Fractionate	Solids
Liquid	mass	=	29.36	(gm)	density	=	2.51	(gm/cc)	viscosity	=	3.5	(log	10	poise)	(analysis	in	wt	%)
	G	=	-462862	(J)	H	=	-357231	(J)	S	=	78.64	(J/K)	V	=	11.71	(cc)	Cp	=	40.99	(J/K)
	SiO2	TiO2	Al2O3	Fe2O3	Cr2O3	FeO	MnO	MgO	NiO	CoO	CaO	Na2O	K2O	P2O5	H2O	CO2	SO3	Cl2O-1	F2O-1
	56.64	0.73	15.33	1.33	0	10.91	0.35	2.55	0	0	6.27	3.84	0.35	0	1.7	0	0	0	0
clinopyroxene	mass	=	0.69	(gm)	density	=	3.38	(gm/cc)	(analysis	in	mole	%)
	cpx	Na0.00Ca0.15Fe''0.69Mg1.06Fe'''0.02Ti0.00Al0.14Si1.92O6
	G	=	-10090.3	(J)	H	=	-7971.44	(J)	S	=	1.58	(J/K)	V	=	0.21	(cc)	Cp	=	0.82	(J/K)
	diopside	clinoenstatit	hedenbergite	alumino-buffo	buffonite	essenite	jadeite
	-62.4	84.25	69.39	5.92	-5.39	7.83	0.39
feldspar	mass	=	1.07	(gm)	density	=	2.66	(gm/cc)	(analysis	in	mole	%)
	K0.00Na0.33Ca0.67Al1.67Si2.33O8
	G	=	-18260.4	(J)	H	=	-14878.4	(J)	S	=	2.52	(J/K)	V	=	0.4	(cc)	Cp	=	1.3	(J/K)
	albite	anorthite	sanidine
	33.02	66.8	0.19
Total	solids	mass	=	1.76	(gm)	density	=	2.9	(gm/cc)
	G	=	-28350.7	(J)	H	=	-22849.8	(J)	S	=	4.1	(J/K)	V	=	0.61	(cc)	Cp	=	2.12	(J/K)
Summary	of	all	fractionated	phases:	(total	mass	=	69.17	grams)
olivine	mass	=	20.48	(gm)	density	=	3.28	(gm/cc)	(analysis	in	mole	%)
	(Ca0.00Mg0.84Fe''0.15Mn0.00Co0.00Ni0.00)2SiO4
	G	=	-320231	(J)	H	=	-256525	(J)	S	=	47.43	(J/K)	V	=	6.24	(cc)	Cp	=	25.26	(J/K)
	tephroite	fayalite	co-olivine	ni-olivine	monticellite	forsterite
	0.24	15.34	0	0	0.85	83.57
orthopyroxene	mass	=	6.64	(gm)	density	=	3.29	(gm/cc)	(analysis	in	mole	%)
	opx	Na0.00Ca0.07Fe''0.44Mg1.43Fe'''0.01Ti0.00Al0.11Si1.94O6
	G	=	-103116	(J)	H	=	-82556.3	(J)	S	=	15.31	(J/K)	V	=	2.02	(cc)	Cp	=	8.19	(J/K)
	diopside	clinoenstatit	hedenbergite	alumino-buffo	buffonite	essenite	jadeite
	-43.31	93.25	43.9	4.76	-4.57	5.85	0.12
clinopyroxene	mass	=	3.88	(gm)	density	=	3.34	(gm/cc)	(analysis	in	mole	%)
	cpx	Na0.00Ca0.15Fe''0.61Mg1.16Fe'''0.02Ti0.00Al0.14Si1.92O6
	G	=	-57746.1	(J)	H	=	-45807.6	(J)	S	=	8.89	(J/K)	V	=	1.16	(cc)	Cp	=	4.63	(J/K)
	diopside	clinoenstatit	hedenbergite	alumino-buffo	buffonite	essenite	jadeite
	-53.71	84.6	60.61	5.98	-5.54	7.69	0.36
feldspar	mass	=	38.16	(gm)	density	=	2.67	(gm/cc)	(analysis	in	mole	%)
	K0.00Na0.24Ca0.76Al1.76Si2.24O8
	G	=	-651301	(J)	H	=	-531517	(J)	S	=	89.18	(J/K)	V	=	14.27	(cc)	Cp	=	46.45	(J/K)
	albite	anorthite	sanidine
	23.87	76.04	0.09
Viscosity	of	the	System	cannot	be	computed.
System	mass	=	100.29	(gm)	density	=	2.79	(gm/cc)
	G	=	-1.62361e+06	(J)	H	=	-1.29649e+06	(J)	S	=	243.55	(J/K)	V	=	36.01	(cc)	Cp	=	127.63	(J/K)
Oxygen	delta	moles	=	-0.00105207	delta	grams	=	-0.0336649
	G	=	322.26	(J)	H	=	-36.7	(J)	S	=	-0.27	(J/K)	V	=	-117.49	(cc)	Cp	=	-0.04	(J/K)
**********----------**********
Title:	Dummy	Title
T	=	1060	(C)	P	=	1	(kbars)	log(10)	f	O2	=	-10.96	delta	HM	=	-6.55	NNO	=	-1.62	QFM	=	-1	COH	=	1.02	IW	=	2.7
Constraint	Flags:	fO2	path	=	QFM-1	Fractionate	Solids
Liquid	mass	=	27.78	(gm)	density	=	2.5	(gm/cc)	viscosity	=	3.55	(log	10	poise)	(analysis	in	wt	%)
	G	=	-436852	(J)	H	=	-337742	(J)	S	=	74.34	(J/K)	V	=	11.11	(cc)	Cp	=	38.68	(J/K)
	SiO2	TiO2	Al2O3	Fe2O3	Cr2O3	FeO	MnO	MgO	NiO	CoO	CaO	Na2O	K2O	P2O5	H2O	CO2	SO3	Cl2O-1	F2O-1
	56.95	0.77	15.06	1.36	0	11.04	0.37	2.29	0	0	6.07	3.92	0.37	0	1.8	0	0	0	0
clinopyroxene	mass	=	0.62	(gm)	density	=	3.39	(gm/cc)	(analysis	in	mole	%)
	cpx	Na0.00Ca0.15Fe''0.73Mg1.03Fe'''0.03Ti0.00Al0.14Si1.92O6
	G	=	-8888.33	(J)	H	=	-7028.2	(J)	S	=	1.4	(J/K)	V	=	0.18	(cc)	Cp	=	0.72	(J/K)
	diopside	clinoenstatit	hedenbergite	alumino-buffo	buffonite	essenite	jadeite
	-66.09	84.21	73	5.9	-5.34	7.91	0.4
feldspar	mass	=	0.96	(gm)	density	=	2.65	(gm/cc)	(analysis	in	mole	%)
	K0.00Na0.34Ca0.66Al1.66Si2.34O8
	G	=	-16403.5	(J)	H	=	-13393	(J)	S	=	2.26	(J/K)	V	=	0.36	(cc)	Cp	=	1.17	(J/K)
	albite	anorthite	sanidine
	34.14	65.66	0.2
Total	solids	mass	=	1.58	(gm)	density	=	2.9	(gm/cc)
	G	=	-25291.9	(J)	H	=	-20421.2	(J)	S	=	3.65	(J/K)	V	=	0.54	(cc)	Cp	=	1.89	(J/K)
Summary	of	all	fractionated	phases:	(total	mass	=	70.92	grams)
olivine	mass	=	20.48	(gm)	density	=	3.28	(gm/cc)	(analysis	in	mole	%)
	(Ca0.00Mg0.84Fe''0.15Mn0.00Co0.00Ni0.00)2SiO4
	G	=	-319758	(J)	H	=	-256778	(J)	S	=	47.24	(J/K)	V	=	6.24	(cc)	Cp	=	25.23	(J/K)
	tephroite	fayalite	co-olivine	ni-olivine	monticellite	forsterite
	0.24	15.34	0	0	0.85	83.57
orthopyroxene	mass	=	6.64	(gm)	density	=	3.29	(gm/cc)	(analysis	in	mole	%)
	opx	Na0.00Ca0.07Fe''0.44Mg1.43Fe'''0.01Ti0.00Al0.11Si1.94O6
	G	=	-102963	(J)	H	=	-82638.1	(J)	S	=	15.25	(J/K)	V	=	2.02	(cc)	Cp	=	8.18	(J/K)
	diopside	clinoenstatit	hedenbergite	alumino-buffo	buffonite	essenite	jadeite
	-43.31	93.25	43.9	4.76	-4.57	5.85	0.12
clinopyroxene	mass	=	4.58	(gm)	density	=	3.35	(gm/cc)	(analysis	in	mole	%)
	cpx	Na0.00Ca0.15Fe''0.62Mg1.14Fe'''0.02Ti0.00Al0.14Si1.92O6
	G	=	-67699.3	(J)	H	=	-53807.4	(J)	S	=	10.42	(J/K)	V	=	1.37	(cc)	Cp	=	5.44	(J/K)
	diopside	clinoenstatit	hedenbergite	alumino-buffo	buffonite	essenite	jadeite
	-55.01	84.55	61.92	5.97	-5.52	7.72	0.37
feldspar	mass	=	39.23	(gm)	density	=	2.67	(gm/cc)	(analysis	in	mole	%)
	K0.00Na0.24Ca0.76Al1.76Si2.24O8
	G	=	-668600	(J)	H	=	-546835	(J)	S	=	91.34	(J/K)	V	=	14.67	(cc)	Cp	=	47.7	(J/K)
	albite	anorthite	sanidine
	24.12	75.79	0.09
Viscosity	of	the	System	cannot	be	computed.
System	mass	=	100.29	(gm)	density	=	2.79	(gm/cc)
	G	=	-1.62116e+06	(J)	H	=	-1.29822e+06	(J)	S	=	242.24	(J/K)	V	=	35.95	(cc)	Cp	=	127.12	(J/K)
Oxygen	delta	moles	=	-0.00107594	delta	grams	=	-0.0344288
	G	=	326.84	(J)	H	=	-37.15	(J)	S	=	-0.27	(J/K)	V	=	-119.26	(cc)	Cp	=	-0.04	(J/K)
**********----------**********
Title:	Dummy	Title
T	=	1050	(C)	P	=	1	(kbars)	log(10)	f	O2	=	-11.1	delta	HM	=	-6.56	NNO	=	-1.62	QFM	=	-1	COH	=	1.01	IW	=	2.71
Constraint	Flags:	fO2	path	=	QFM-1	Fractionate	Solids
Liquid	mass	=	26.36	(gm)	density	=	2.49	(gm/cc)	viscosity	=	3.61	(log	10	poise)	(analysis	in	wt	%)
	G	=	-413461	(J)	H	=	-320227	(J)	S	=	70.46	(J/K)	V	=	10.57	(cc)	Cp	=	36.6	(J/K)
	SiO2	TiO2	Al2O3	Fe2O3	Cr2O3	FeO	MnO	MgO	NiO	CoO	CaO	Na2O	K2O	P2O5	H2O	CO2	SO3	Cl2O-1	F2O-1
	57.25	0.81	14.79	1.38	0	11.15	0.39	2.05	0	0	5.88	4	0.39	0	1.9	0	0	0	0
clinopyroxene	mass	=	0.55	(gm)	density	=	3.41	(gm/cc)	(analysis	in	mole	%)
	cpx	Na0.00Ca0.15Fe''0.77Mg0.99Fe'''0.03Ti0.00Al0.14Si1.91O6
	G	=	-7882.25	(J)	H	=	-6237.85	(J)	S	=	1.24	(J/K)	V	=	0.16	(cc)	Cp	=	0.64	(J/K)
	diopside	clinoenstatit	hedenbergite	alumino-buffo	buffonite	essenite	jadeite
	-70.02	84.22	76.8	5.88	-5.28	7.99	0.41
feldspar	mass	=	0.87	(gm)	density	=	2.65	(gm/cc)	(analysis	in	mole	%)
	K0.00Na0.35Ca0.65Al1.65Si2.35O8
	G	=	-14834.2	(J)	H	=	-12136.6	(J)	S	=	2.04	(J/K)	V	=	0.33	(cc)	Cp	=	1.06	(J/K)
	albite	anorthite	sanidine
	35.28	64.51	0.22
Total	solids	mass	=	1.42	(gm)	density	=	2.9	(gm/cc)
	G	=	-22716.4	(J)	H	=	-18374.5	(J)	S	=	3.28	(J/K)	V	=	0.49	(cc)	Cp	=	1.7	(J/K)
Summary	of	all	fractionated	phases:	(total	mass	=	72.5	grams)
olivine	mass	=	20.48	(gm)	density	=	3.28	(gm/cc)	(analysis	in	mole	%)
	(Ca0.00Mg0.84Fe''0.15Mn0.00Co0.00Ni0.00)2SiO4
	G	=	-319286	(J)	H	=	-257030	(J)	S	=	47.05	(J/K)	V	=	6.24	(cc)	Cp	=	25.2	(J/K)
	tephroite	fayalite	co-olivine	ni-olivine	monticellite	forsterite
	0.24	15.34	0	0	0.85	83.57
orthopyroxene	mass	=	6.64	(gm)	density	=	3.29	(gm/cc)	(analysis	in	mole	%)
	opx	Na0.00Ca0.07Fe''0.44Mg1.43Fe'''0.01Ti0.00Al0.11Si1.94O6
	G	=	-102811	(J)	H	=	-82719.9	(J)	S	=	15.18	(J/K)	V	=	2.02	(cc)	Cp	=	8.17	(J/K)
	diopside	clinoenstatit	hedenbergite	alumino-buffo	buffonite	essenite	jadeite
	-43.31	93.25	43.9	4.76	-4.57	5.85	0.12
clinopyroxene	mass	=	5.19	(gm)	density	=	3.36	(gm/cc)	(analysis	in	mole	%)
	cpx	Na0.00Ca0.15Fe''0.63Mg1.13Fe'''0.02Ti0.00Al0.14Si1.92O6
	G	=	-76437.4	(J)	H	=	-60871.2	(J)	S	=	11.76	(J/K)	V	=	1.55	(cc)	Cp	=	6.15	(J/K)
	diopside	clinoenstatit	hedenbergite	alumino-buffo	buffonite	essenite	jadeite
	-56.3	84.51	63.22	5.97	-5.5	7.74	0.37
feldspar	mass	=	40.19	(gm)	density	=	2.67	(gm/cc)	(analysis	in	mole	%)
	K0.00Na0.24Ca0.76Al1.76Si2.24O8
	G	=	-684024	(J)	H	=	-560678	(J)	S	=	93.22	(J/K)	V	=	15.03	(cc)	Cp	=	48.81	(J/K)
	albite	anorthite	sanidine
	24.36	75.55	0.1
Viscosity	of	the	System	cannot	be	computed.
System	mass	=	100.28	(gm)	density	=	2.79	(gm/cc)
	G	=	-1.61874e+06	(J)	H	=	-1.2999e+06	(J)	S	=	240.97	(J/K)	V	=	35.89	(cc)	Cp	=	126.65	(J/K)
Oxygen	delta	moles	=	-0.00109784	delta	grams	=	-0.0351297
	G	=	330.71	(J)	H	=	-37.51	(J)	S	=	-0.28	(J/K)	V	=	-120.77	(cc)	Cp	=	-0.04	(J/K)
**********----------**********
Title:	Dummy	Title
T	=	1040	(C)	P	=	1	(kbars)	log(10)	f	O2	=	-11.24	delta	HM	=	-6.56	NNO	=	-1.61	QFM	=	-1	COH	=	1	IW	=	2.72
Constraint	Flags:	fO2	path	=	QFM-1	Fractionate	Solids
Liquid	mass	=	25.07	(gm)	density	=	2.49	(gm/cc)	viscosity	=	3.66	(log	10	poise)	(analysis	in	wt	%)
	G	=	-392296	(J)	H	=	-304389	(J)	S	=	66.94	(J/K)	V	=	10.08	(cc)	Cp	=	34.73	(J/K)
	SiO2	TiO2	Al2O3	Fe2O3	Cr2O3	FeO	MnO	MgO	NiO	CoO	CaO	Na2O	K2O	P2O5	H2O	CO2	SO3	Cl2O-1	F2O-1
	57.56	0.85	14.52	1.41	0	11.25	0.41	1.82	0	0	5.7	4.08	0.41	0	1.99	0	0	0	0
clinopyroxene	mass	=	0.5	(gm)	density	=	3.43	(gm/cc)	(analysis	in	mole	%)
	cpx	Na0.00Ca0.15Fe''0.81Mg0.95Fe'''0.03Ti0.00Al0.14Si1.91O6
	G	=	-7035.1	(J)	H	=	-5571.65	(J)	S	=	1.11	(J/K)	V	=	0.15	(cc)	Cp	=	0.58	(J/K)
	diopside	clinoenstatit	hedenbergite	alumino-buffo	buffonite	essenite	jadeite
	-74.21	84.27	80.8	5.86	-5.22	8.08	0.41
feldspar	mass	=	0.79	(gm)	density	=	2.65	(gm/cc)	(analysis	in	mole	%)
	K0.00Na0.36Ca0.63Al1.63Si2.37O8
	G	=	-13496	(J)	H	=	-11064.6	(J)	S	=	1.85	(J/K)	V	=	0.3	(cc)	Cp	=	0.97	(J/K)
	albite	anorthite	sanidine
	36.43	63.34	0.23
Total	solids	mass	=	1.29	(gm)	density	=	2.91	(gm/cc)
	G	=	-20531.1	(J)	H	=	-16636.2	(J)	S	=	2.97	(J/K)	V	=	0.45	(cc)	Cp	=	1.54	(J/K)
Summary	of	all	fractionated	phases:	(total	mass	=	73.92	grams)
olivine	mass	=	20.48	(gm)	density	=	3.29	(gm/cc)	(analysis	in	mole	%)
	(Ca0.00Mg0.84Fe''0.15Mn0.00Co0.00Ni0.00)2SiO4
	G	=	-318817	(J)	H	=	-257282	(J)	S	=	46.86	(J/K)	V	=	6.23	(cc)	Cp	=	25.18	(J/K)
	tephroite	fayalite	co-olivine	ni-olivine	monticellite	forsterite
	0.24	15.34	0	0	0.85	83.57
orthopyroxene	mass	=	6.64	(gm)	density	=	3.3	(gm/cc)	(analysis	in	mole	%)
	opx	Na0.00Ca0.07Fe''0.44Mg1.43Fe'''0.01Ti0.00Al0.11Si1.94O6
	G	=	-102659	(J)	H	=	-82801.6	(J)	S	=	15.12	(J/K)	V	=	2.02	(cc)	Cp	=	8.17	(J/K)
	diopside	clinoenstatit	hedenbergite	alumino-buffo	buffonite	essenite	jadeite
	-43.31	93.25	43.9	4.76	-4.57	5.85	0.12
clinopyroxene	mass	=	5.74	(gm)	density	=	3.36	(gm/cc)	(analysis	in	mole	%)
	cpx	Na0.00Ca0.15Fe''0.64Mg1.12Fe'''0.02Ti0.00Al0.14Si1.92O6
	G	=	-84157.8	(J)	H	=	-67151.2	(J)	S	=	12.95	(J/K)	V	=	1.71	(cc)	Cp	=	6.79	(J/K)
	diopside	clinoenstatit	hedenbergite	alumino-buffo	buffonite	essenite	jadeite
	-57.59	84.48	64.5	5.96	-5.48	7.76	0.37
feldspar	mass	=	41.05	(gm)	density	=	2.67	(gm/cc)	(analysis	in	mole	%)
	K0.00Na0.25Ca0.75Al1.75Si2.25O8
	G	=	-697861	(J)	H	=	-573275	(J)	S	=	94.88	(J/K)	V	=	15.35	(cc)	Cp	=	49.81	(J/K)
	albite	anorthite	sanidine
	24.59	75.31	0.1
Viscosity	of	the	System	cannot	be	computed.
System	mass	=	100.28	(gm)	density	=	2.8	(gm/cc)
	G	=	-1.61632e+06	(J)	H	=	-1.30154e+06	(J)	S	=	239.72	(J/K)	V	=	35.83	(cc)	Cp	=	126.21	(J/K)
Oxygen	delta	moles	=	-0.00111806	delta	grams	=	-0.0357766
	G	=	333.97	(J)	H	=	-37.79	(J)	S	=	-0.28	(J/K)	V	=	-122.07	(cc)	Cp	=	-0.04	(J/K)
**********----------**********
Title:	Dummy	Title
T	=	1030	(C)	P	=	1	(kbars)	log(10)	f	O2	=	-11.38	delta	HM	=	-6.56	NNO	=	-1.61	QFM	=	-1	COH	=	0.99	IW	=	2.74
Constraint	Flags:	fO2	path	=	QFM-1	Fractionate	Solids
Liquid	mass	=	23.9	(gm)	density	=	2.48	(gm/cc)	viscosity	=	3.7	(log	10	poise)	(analysis	in	wt	%)
	G	=	-373032	(J)	H	=	-289984	(J)	S	=	63.73	(J/K)	V	=	9.64	(cc)	Cp	=	33.02	(J/K)
	SiO2	TiO2	Al2O3	Fe2O3	Cr2O3	FeO	MnO	MgO	NiO	CoO	CaO	Na2O	K2O	P2O5	H2O	CO2	SO3	Cl2O-1	F2O-1
	57.86	0.89	14.26	1.43	0	11.33	0.43	1.61	0	0	5.52	4.15	0.43	0	2.09	0	0	0	0
clinopyroxene	mass	=	0.45	(gm)	density	=	3.45	(gm/cc)	(analysis	in	mole	%)
	cpx	Na0.00Ca0.15Fe''0.85Mg0.90Fe'''0.03Ti0.00Al0.14Si1.91O6
	G	=	-6318.29	(J)	H	=	-5007.34	(J)	S	=	1.01	(J/K)	V	=	0.13	(cc)	Cp	=	0.52	(J/K)
	diopside	clinoenstatit	hedenbergite	alumino-buffo	buffonite	essenite	jadeite
	-78.66	84.37	85.01	5.84	-5.16	8.18	0.42
feldspar	mass	=	0.73	(gm)	density	=	2.65	(gm/cc)	(analysis	in	mole	%)
	K0.00Na0.38Ca0.62Al1.62Si2.38O8
	G	=	-12345.8	(J)	H	=	-10142.4	(J)	S	=	1.69	(J/K)	V	=	0.27	(cc)	Cp	=	0.88	(J/K)
	albite	anorthite	sanidine
	37.59	62.17	0.25
Total	solids	mass	=	1.18	(gm)	density	=	2.91	(gm/cc)
	G	=	-18664.1	(J)	H	=	-15149.7	(J)	S	=	2.7	(J/K)	V	=	0.41	(cc)	Cp	=	1.4	(J/K)
Summary	of	all	fractionated	phases:	(total	mass	=	75.21	grams)
olivine	mass	=	20.48	(gm)	density	=	3.29	(gm/cc)	(analysis	in	mole	%)
	(Ca0.00Mg0.84Fe''0.15Mn0.00Co0.00Ni0.00)2SiO4
	G	=	-318349	(J)	H	=	-257534	(J)	S	=	46.67	(J/K)	V	=	6.23	(cc)	Cp	=	25.15	(J/K)
	tephroite	fayalite	co-olivine	ni-olivine	monticellite	forsterite
	0.24	15.34	0	0	0.85	83.57
orthopyroxene	mass	=	6.64	(gm)	density	=	3.3	(gm/cc)	(analysis	in	mole	%)
	opx	Na0.00Ca0.07Fe''0.44Mg1.43Fe'''0.01Ti0.00Al0.11Si1.94O6
	G	=	-102508	(J)	H	=	-82883.2	(J)	S	=	15.06	(J/K)	V	=	2.01	(cc)	Cp	=	8.16	(J/K)
	diopside	clinoenstatit	hedenbergite	alumino-buffo	buffonite	essenite	jadeite
	-43.31	93.25	43.9	4.76	-4.57	5.85	0.12
clinopyroxene	mass	=	6.24	(gm)	density	=	3.37	(gm/cc)	(analysis	in	mole	%)
	cpx	Na0.00Ca0.15Fe''0.66Mg1.10Fe'''0.02Ti0.00Al0.14Si1.92O6
	G	=	-91020.8	(J)	H	=	-72770.7	(J)	S	=	14	(J/K)	V	=	1.85	(cc)	Cp	=	7.35	(J/K)
	diopside	clinoenstatit	hedenbergite	alumino-buffo	buffonite	essenite	jadeite
	-58.89	84.47	65.77	5.95	-5.46	7.79	0.38
feldspar	mass	=	41.85	(gm)	density	=	2.67	(gm/cc)	(analysis	in	mole	%)
	K0.00Na0.25Ca0.75Al1.75Si2.25O8
	G	=	-710347	(J)	H	=	-584808	(J)	S	=	96.33	(J/K)	V	=	15.64	(cc)	Cp	=	50.72	(J/K)
	albite	anorthite	sanidine
	24.81	75.08	0.1
Viscosity	of	the	System	cannot	be	computed.
System	mass	=	100.28	(gm)	density	=	2.8	(gm/cc)
	G	=	-1.61392e+06	(J)	H	=	-1.30313e+06	(J)	S	=	238.49	(J/K)	V	=	35.78	(cc)	Cp	=	125.8	(J/K)
Oxygen	delta	moles	=	-0.00113683	delta	grams	=	-0.0363773
	G	=	336.7	(J)	H	=	-38.02	(J)	S	=	-0.29	(J/K)	V	=	-123.17	(cc)	Cp	=	-0.04	(J/K)
**********----------**********
Title:	Dummy	Title
T	=	1020	(C)	P	=	1	(kbars)	log(10)	f	O2	=	-11.53	delta	HM	=	-6.56	NNO	=	-1.61	QFM	=	-1	COH	=	0.97	IW	=	2.75
Constraint	Flags:	fO2	path	=	QFM-1	Fractionate	Solids
Liquid	mass	=	22.82	(gm)	density	=	2.47	(gm/cc)	viscosity	=	3.75	(log	10	poise)	(analysis	in	wt	%)
	G	=	-355407	(J)	H	=	-276811	(J)	S	=	60.78	(J/K)	V	=	9.23	(cc)	Cp	=	31.46	(J/K)
	SiO2	TiO2	Al2O3	Fe2O3	Cr2O3	FeO	MnO	MgO	NiO	CoO	CaO	Na2O	K2O	P2O5	H2O	CO2	SO3	Cl2O-1	F2O-1
	58.16	0.93	13.99	1.46	0	11.38	0.45	1.42	0	0	5.35	4.21	0.45	0	2.19	0	0	0	0
clinopyroxene	mass	=	0.41	(gm)	density	=	3.47	(gm/cc)	(analysis	in	mole	%)
	cpx	Na0.00Ca0.15Fe''0.89Mg0.86Fe'''0.03Ti0.00Al0.15Si1.91O6
	G	=	-5709.44	(J)	H	=	-4527.49	(J)	S	=	0.91	(J/K)	V	=	0.12	(cc)	Cp	=	0.47	(J/K)
	diopside	clinoenstatit	hedenbergite	alumino-buffo	buffonite	essenite	jadeite
	-83.38	84.5	89.45	5.81	-5.09	8.29	0.43
feldspar	mass	=	0.67	(gm)	density	=	2.65	(gm/cc)	(analysis	in	mole	%)
	K0.00Na0.39Ca0.61Al1.61Si2.39O8
	G	=	-11349.5	(J)	H	=	-9343.07	(J)	S	=	1.55	(J/K)	V	=	0.25	(cc)	Cp	=	0.81	(J/K)
	albite	anorthite	sanidine
	38.76	60.98	0.26
Total	solids	mass	=	1.08	(gm)	density	=	2.91	(gm/cc)
	G	=	-17059	(J)	H	=	-13870.6	(J)	S	=	2.47	(J/K)	V	=	0.37	(cc)	Cp	=	1.29	(J/K)
Summary	of	all	fractionated	phases:	(total	mass	=	76.38	grams)
olivine	mass	=	20.48	(gm)	density	=	3.29	(gm/cc)	(analysis	in	mole	%)
	(Ca0.00Mg0.84Fe''0.15Mn0.00Co0.00Ni0.00)2SiO4
	G	=	-317883	(J)	H	=	-257785	(J)	S	=	46.47	(J/K)	V	=	6.23	(cc)	Cp	=	25.12	(J/K)
	tephroite	fayalite	co-olivine	ni-olivine	monticellite	forsterite
	0.24	15.34	0	0	0.85	83.57
orthopyroxene	mass	=	6.64	(gm)	density	=	3.3	(gm/cc)	(analysis	in	mole	%)
	opx	Na0.00Ca0.07Fe''0.44Mg1.43Fe'''0.01Ti0.00Al0.11Si1.94O6
	G	=	-102358	(J)	H	=	-82964.8	(J)	S	=	15	(J/K)	V	=	2.01	(cc)	Cp	=	8.15	(J/K)
	diopside	clinoenstatit	hedenbergite	alumino-buffo	buffonite	essenite	jadeite
	-43.31	93.25	43.9	4.76	-4.57	5.85	0.12
clinopyroxene	mass	=	6.69	(gm)	density	=	3.38	(gm/cc)	(analysis	in	mole	%)
	cpx	Na0.00Ca0.15Fe''0.67Mg1.09Fe'''0.02Ti0.00Al0.14Si1.92O6
	G	=	-97157.9	(J)	H	=	-77831.1	(J)	S	=	14.95	(J/K)	V	=	1.98	(cc)	Cp	=	7.86	(J/K)
	diopside	clinoenstatit	hedenbergite	alumino-buffo	buffonite	essenite	jadeite
	-60.19	84.46	67.03	5.94	-5.44	7.81	0.38
feldspar	mass	=	42.57	(gm)	density	=	2.67	(gm/cc)	(analysis	in	mole	%)
	K0.00Na0.25Ca0.75Al1.75Si2.25O8
	G	=	-721669	(J)	H	=	-595428	(J)	S	=	97.62	(J/K)	V	=	15.91	(cc)	Cp	=	51.54	(J/K)
	albite	anorthite	sanidine
	25.03	74.86	0.1
Viscosity	of	the	System	cannot	be	computed.
System	mass	=	100.28	(gm)	density	=	2.81	(gm/cc)
	G	=	-1.61153e+06	(J)	H	=	-1.30469e+06	(J)	S	=	237.28	(J/K)	V	=	35.74	(cc)	Cp	=	125.41	(J/K)
Oxygen	delta	moles	=	-0.00115438	delta	grams	=	-0.0369389
	G	=	338.98	(J)	H	=	-38.19	(J)	S	=	-0.29	(J/K)	V	=	-124.12	(cc)	Cp	=	-0.04	(J/K)
**********----------**********
Title:	Dummy	Title
T	=	1010	(C)	P	=	1	(kbars)	log(10)	f	O2	=	-11.67	delta	HM	=	-6.57	NNO	=	-1.6	QFM	=	-1	COH	=	0.96	IW	=	2.77
Constraint	Flags:	fO2	path	=	QFM-1	Fractionate	Solids
Liquid	mass	=	21.65	(gm)	density	=	2.46	(gm/cc)	viscosity	=	3.82	(log	10	poise)	(analysis	in	wt	%)
	G	=	-337109	(J)	H	=	-263157	(J)	S	=	57.63	(J/K)	V	=	8.8	(cc)	Cp	=	29.79	(J/K)
	SiO2	TiO2	Al2O3	Fe2O3	Cr2O3	FeO	MnO	MgO	NiO	CoO	CaO	Na2O	K2O	P2O5	H2O	CO2	SO3	Cl2O-1	F2O-1
	58.74	0.87	13.72	1.46	0	11.23	0.48	1.24	0	0	5.18	4.29	0.47	0	2.31	0	0	0	0
clinopyroxene	mass	=	0.38	(gm)	density	=	3.48	(gm/cc)	(analysis	in	mole	%)
	cpx	Na0.00Ca0.15Fe''0.94Mg0.82Fe'''0.03Ti0.00Al0.14Si1.91O6
	G	=	-5235.48	(J)	H	=	-4154.56	(J)	S	=	0.84	(J/K)	V	=	0.11	(cc)	Cp	=	0.44	(J/K)
	diopside	clinoenstatit	hedenbergite	alumino-buffo	buffonite	essenite	jadeite
	-87.75	84.53	93.77	5.67	-4.99	8.34	0.43
feldspar	mass	=	0.69	(gm)	density	=	2.65	(gm/cc)	(analysis	in	mole	%)
	K0.00Na0.40Ca0.60Al1.60Si2.40O8
	G	=	-11744	(J)	H	=	-9687.71	(J)	S	=	1.6	(J/K)	V	=	0.26	(cc)	Cp	=	0.85	(J/K)
	albite	anorthite	sanidine
	39.9	59.82	0.28
spinel	mass	=	0.1	(gm)	density	=	4.71	(gm/cc)	(analysis	in	mole	%)
	Fe''1.48Mg0.14Fe'''0.61Al0.15Cr0.00Ti0.62O4
	G	=	-808.04	(J)	H	=	-556.78	(J)	S	=	0.2	(J/K)	V	=	0.02	(cc)	Cp	=	0.09	(J/K)
	chromite	hercynite	magnetite	spinel	ulvospinel
	0	-6.41	30.5	13.88	62.03
Total	solids	mass	=	1.17	(gm)	density	=	2.99	(gm/cc)
	G	=	-17787.5	(J)	H	=	-14399	(J)	S	=	2.64	(J/K)	V	=	0.39	(cc)	Cp	=	1.37	(J/K)
Summary	of	all	fractionated	phases:	(total	mass	=	77.46	grams)
olivine	mass	=	20.48	(gm)	density	=	3.29	(gm/cc)	(analysis	in	mole	%)
	(Ca0.00Mg0.84Fe''0.15Mn0.00Co0.00Ni0.00)2SiO4
	G	=	-317420	(J)	H	=	-258036	(J)	S	=	46.28	(J/K)	V	=	6.22	(cc)	Cp	=	25.09	(J/K)
	tephroite	fayalite	co-olivine	ni-olivine	monticellite	forsterite
	0.24	15.34	0	0	0.85	83.57
orthopyroxene	mass	=	6.64	(gm)	density	=	3.3	(gm/cc)	(analysis	in	mole	%)
	opx	Na0.00Ca0.07Fe''0.44Mg1.43Fe'''0.01Ti0.00Al0.11Si1.94O6
	G	=	-102208	(J)	H	=	-83046.2	(J)	S	=	14.93	(J/K)	V	=	2.01	(cc)	Cp	=	8.14	(J/K)
	diopside	clinoenstatit	hedenbergite	alumino-buffo	buffonite	essenite	jadeite
	-43.31	93.25	43.9	4.76	-4.57	5.85	0.12
clinopyroxene	mass	=	7.1	(gm)	density	=	3.38	(gm/cc)	(analysis	in	mole	%)
	cpx	Na0.00Ca0.15Fe''0.68Mg1.08Fe'''0.02Ti0.00Al0.14Si1.92O6
	G	=	-102678	(J)	H	=	-82416.4	(J)	S	=	15.79	(J/K)	V	=	2.1	(cc)	Cp	=	8.33	(J/K)
	diopside	clinoenstatit	hedenbergite	alumino-buffo	buffonite	essenite	jadeite
	-61.5	84.46	68.29	5.94	-5.42	7.84	0.38
feldspar	mass	=	43.24	(gm)	density	=	2.68	(gm/cc)	(analysis	in	mole	%)
	K0.00Na0.25Ca0.75Al1.75Si2.25O8
	G	=	-731983	(J)	H	=	-605258	(J)	S	=	98.76	(J/K)	V	=	16.16	(cc)	Cp	=	52.46	(J/K)
	albite	anorthite	sanidine
	25.25	74.65	0.11
Viscosity	of	the	System	cannot	be	computed.
System	mass	=	100.28	(gm)	density	=	2.81	(gm/cc)
	G	=	-1.60919e+06	(J)	H	=	-1.30631e+06	(J)	S	=	236.04	(J/K)	V	=	35.69	(cc)	Cp	=	125.17	(J/K)
Oxygen	delta	moles	=	-0.00112401	delta	grams	=	-0.0359671
	G	=	327.22	(J)	H	=	-36.78	(J)	S	=	-0.28	(J/K)	V	=	-119.92	(cc)	Cp	=	-0.04	(J/K)
**********----------**********
Title:	Dummy	Title
T	=	1000	(C)	P	=	1	(kbars)	log(10)	f	O2	=	-11.82	delta	HM	=	-6.57	NNO	=	-1.6	QFM	=	-1	COH	=	0.95	IW	=	2.78
Constraint	Flags:	fO2	path	=	QFM-1	Fractionate	Solids
Liquid	mass	=	20.48	(gm)	density	=	2.44	(gm/cc)	viscosity	=	3.92	(log	10	poise)	(analysis	in	wt	%)
	G	=	-319455	(J)	H	=	-250060	(J)	S	=	54.51	(J/K)	V	=	8.38	(cc)	Cp	=	28.13	(J/K)
	SiO2	TiO2	Al2O3	Fe2O3	Cr2O3	FeO	MnO	MgO	NiO	CoO	CaO	Na2O	K2O	P2O5	H2O	CO2	SO3	Cl2O-1	F2O-1
	59.6	0.77	13.44	1.44	0	10.83	0.49	1.07	0	0	5.03	4.38	0.5	0	2.44	0	0	0	0
olivine	mass	=	0.16	(gm)	density	=	3.9	(gm/cc)	(analysis	in	mole	%)
	(Ca0.01Mg0.32Fe''0.66Mn0.02Co0.00Ni0.00)2SiO4
	G	=	-1804	(J)	H	=	-1367.14	(J)	S	=	0.34	(J/K)	V	=	0.04	(cc)	Cp	=	0.17	(J/K)
	tephroite	fayalite	co-olivine	ni-olivine	monticellite	forsterite
	2.41	66.06	0	0	1.25	30.28
clinopyroxene	mass	=	0.17	(gm)	density	=	3.5	(gm/cc)	(analysis	in	mole	%)
	cpx	Na0.00Ca0.15Fe''0.98Mg0.78Fe'''0.03Ti0.00Al0.14Si1.91O6
	G	=	-2347.54	(J)	H	=	-1864.62	(J)	S	=	0.38	(J/K)	V	=	0.05	(cc)	Cp	=	0.2	(J/K)
	diopside	clinoenstatit	hedenbergite	alumino-buffo	buffonite	essenite	jadeite
	-91.44	84.42	97.67	5.47	-4.85	8.3	0.43
feldspar	mass	=	0.7	(gm)	density	=	2.64	(gm/cc)	(analysis	in	mole	%)
	K0.00Na0.41Ca0.59Al1.59Si2.41O8
	G	=	-11907.9	(J)	H	=	-9843.22	(J)	S	=	1.62	(J/K)	V	=	0.27	(cc)	Cp	=	0.86	(J/K)
	albite	anorthite	sanidine
	41.03	58.67	0.3
spinel	mass	=	0.14	(gm)	density	=	4.72	(gm/cc)	(analysis	in	mole	%)
	Fe''1.48Mg0.12Fe'''0.64Al0.14Cr0.00Ti0.61O4
	G	=	-1138.58	(J)	H	=	-785.02	(J)	S	=	0.28	(J/K)	V	=	0.03	(cc)	Cp	=	0.12	(J/K)
	chromite	hercynite	magnetite	spinel	ulvospinel
	0	-5.27	32.04	12.49	60.75
Total	solids	mass	=	1.18	(gm)	density	=	3.05	(gm/cc)
	G	=	-17198	(J)	H	=	-13860	(J)	S	=	2.62	(J/K)	V	=	0.39	(cc)	Cp	=	1.35	(J/K)
Summary	of	all	fractionated	phases:	(total	mass	=	78.63	grams)
olivine	mass	=	20.48	(gm)	density	=	3.29	(gm/cc)	(analysis	in	mole	%)
	(Ca0.00Mg0.84Fe''0.15Mn0.00Co0.00Ni0.00)2SiO4
	G	=	-316958	(J)	H	=	-258287	(J)	S	=	46.08	(J/K)	V	=	6.22	(cc)	Cp	=	25.06	(J/K)
	tephroite	fayalite	co-olivine	ni-olivine	monticellite	forsterite
	0.24	15.34	0	0	0.85	83.57
orthopyroxene	mass	=	6.64	(gm)	density	=	3.3	(gm/cc)	(analysis	in	mole	%)
	opx	Na0.00Ca0.07Fe''0.44Mg1.43Fe'''0.01Ti0.00Al0.11Si1.94O6
	G	=	-102059	(J)	H	=	-83127.5	(J)	S	=	14.87	(J/K)	V	=	2.01	(cc)	Cp	=	8.13	(J/K)
	diopside	clinoenstatit	hedenbergite	alumino-buffo	buffonite	essenite	jadeite
	-43.31	93.25	43.9	4.76	-4.57	5.85	0.12
clinopyroxene	mass	=	7.48	(gm)	density	=	3.39	(gm/cc)	(analysis	in	mole	%)
	cpx	Na0.00Ca0.15Fe''0.70Mg1.06Fe'''0.02Ti0.00Al0.14Si1.92O6
	G	=	-107717	(J)	H	=	-86633.1	(J)	S	=	16.56	(J/K)	V	=	2.21	(cc)	Cp	=	8.75	(J/K)
	diopside	clinoenstatit	hedenbergite	alumino-buffo	buffonite	essenite	jadeite
	-62.79	84.47	69.55	5.92	-5.4	7.86	0.38
feldspar	mass	=	43.93	(gm)	density	=	2.68	(gm/cc)	(analysis	in	mole	%)
	K0.00Na0.25Ca0.74Al1.74Si2.26O8
	G	=	-742681	(J)	H	=	-615440	(J)	S	=	99.94	(J/K)	V	=	16.42	(cc)	Cp	=	53.24	(J/K)
	albite	anorthite	sanidine
	25.48	74.41	0.11
spinel	mass	=	0.09	(gm)	density	=	4.71	(gm/cc)	(analysis	in	mole	%)
	Fe''1.48Mg0.14Fe'''0.61Al0.15Cr0.00Ti0.62O4
	G	=	-787.83	(J)	H	=	-545.03	(J)	S	=	0.19	(J/K)	V	=	0.02	(cc)	Cp	=	0.09	(J/K)
	chromite	hercynite	magnetite	spinel	ulvospinel
	0	-6.41	30.5	13.88	62.03
Viscosity	of	the	System	cannot	be	computed.
System	mass	=	100.28	(gm)	density	=	2.81	(gm/cc)
	G	=	-1.60686e+06	(J)	H	=	-1.30795e+06	(J)	S	=	234.78	(J/K)	V	=	35.65	(cc)	Cp	=	124.74	(J/K)
Oxygen	delta	moles	=	-0.00108573	delta	grams	=	-0.0347421
	G	=	313.34	(J)	H	=	-35.14	(J)	S	=	-0.27	(J/K)	V	=	-114.93	(cc)	Cp	=	-0.04	(J/K)
**********----------**********
Title:	Dummy	Title
T	=	990	(C)	P	=	1	(kbars)	log(10)	f	O2	=	-11.97	delta	HM	=	-6.57	NNO	=	-1.6	QFM	=	-1	COH	=	0.93	IW	=	2.8
Constraint	Flags:	fO2	path	=	QFM-1	Fractionate	Solids
Liquid	mass	=	19.38	(gm)	density	=	2.42	(gm/cc)	viscosity	=	4.03	(log	10	poise)	(analysis	in	wt	%)
	G	=	-303281	(J)	H	=	-238112	(J)	S	=	51.59	(J/K)	V	=	8	(cc)	Cp	=	26.58	(J/K)
	SiO2	TiO2	Al2O3	Fe2O3	Cr2O3	FeO	MnO	MgO	NiO	CoO	CaO	Na2O	K2O	P2O5	H2O	CO2	SO3	Cl2O-1	F2O-1
	60.58	0.7	13.16	1.4	0	10.29	0.48	0.92	0	0	4.9	4.46	0.52	0	2.58	0	0	0	0
olivine	mass	=	0.32	(gm)	density	=	3.93	(gm/cc)	(analysis	in	mole	%)
	(Ca0.01Mg0.29Fe''0.69Mn0.03Co0.00Ni0.00)2SiO4
	G	=	-3496.66	(J)	H	=	-2648.11	(J)	S	=	0.67	(J/K)	V	=	0.08	(cc)	Cp	=	0.33	(J/K)
	tephroite	fayalite	co-olivine	ni-olivine	monticellite	forsterite
	2.51	68.51	0	0	1.26	27.72
feldspar	mass	=	0.67	(gm)	density	=	2.64	(gm/cc)	(analysis	in	mole	%)
	K0.00Na0.42Ca0.58Al1.58Si2.42O8
	G	=	-11372.9	(J)	H	=	-9420.37	(J)	S	=	1.55	(J/K)	V	=	0.25	(cc)	Cp	=	0.82	(J/K)
	albite	anorthite	sanidine
	42.16	57.53	0.31
spinel	mass	=	0.11	(gm)	density	=	4.74	(gm/cc)	(analysis	in	mole	%)
	Fe''1.49Mg0.11Fe'''0.66Al0.14Cr0.00Ti0.60O4
	G	=	-882.27	(J)	H	=	-609.03	(J)	S	=	0.22	(J/K)	V	=	0.02	(cc)	Cp	=	0.1	(J/K)
	chromite	hercynite	magnetite	spinel	ulvospinel
	0	-4.38	33.16	11.29	59.93
Total	solids	mass	=	1.11	(gm)	density	=	3.07	(gm/cc)
	G	=	-15751.9	(J)	H	=	-12677.5	(J)	S	=	2.43	(J/K)	V	=	0.36	(cc)	Cp	=	1.25	(J/K)
Summary	of	all	fractionated	phases:	(total	mass	=	79.8	grams)
olivine	mass	=	20.64	(gm)	density	=	3.3	(gm/cc)	(analysis	in	mole	%)
	(Ca0.00Mg0.84Fe''0.16Mn0.00Co0.00Ni0.00)2SiO4
	G	=	-318287	(J)	H	=	-259886	(J)	S	=	46.23	(J/K)	V	=	6.26	(cc)	Cp	=	25.2	(J/K)
	tephroite	fayalite	co-olivine	ni-olivine	monticellite	forsterite
	0.26	15.66	0	0	0.86	83.22
orthopyroxene	mass	=	6.64	(gm)	density	=	3.3	(gm/cc)	(analysis	in	mole	%)
	opx	Na0.00Ca0.07Fe''0.44Mg1.43Fe'''0.01Ti0.00Al0.11Si1.94O6
	G	=	-101911	(J)	H	=	-83208.8	(J)	S	=	14.81	(J/K)	V	=	2.01	(cc)	Cp	=	8.12	(J/K)
	diopside	clinoenstatit	hedenbergite	alumino-buffo	buffonite	essenite	jadeite
	-43.31	93.25	43.9	4.76	-4.57	5.85	0.12
clinopyroxene	mass	=	7.66	(gm)	density	=	3.39	(gm/cc)	(analysis	in	mole	%)
	cpx	Na0.00Ca0.15Fe''0.70Mg1.06Fe'''0.02Ti0.00Al0.14Si1.92O6
	G	=	-109864	(J)	H	=	-88561.8	(J)	S	=	16.86	(J/K)	V	=	2.26	(cc)	Cp	=	8.93	(J/K)
	diopside	clinoenstatit	hedenbergite	alumino-buffo	buffonite	essenite	jadeite
	-63.41	84.47	70.16	5.91	-5.38	7.87	0.39
feldspar	mass	=	44.63	(gm)	density	=	2.68	(gm/cc)	(analysis	in	mole	%)
	K0.00Na0.26Ca0.74Al1.74Si2.26O8
	G	=	-753530	(J)	H	=	-625785	(J)	S	=	101.13	(J/K)	V	=	16.68	(cc)	Cp	=	54.03	(J/K)
	albite	anorthite	sanidine
	25.73	74.16	0.11
spinel	mass	=	0.23	(gm)	density	=	4.72	(gm/cc)	(analysis	in	mole	%)
	Fe''1.48Mg0.13Fe'''0.63Al0.15Cr0.00Ti0.61O4
	G	=	-1903.64	(J)	H	=	-1319.62	(J)	S	=	0.46	(J/K)	V	=	0.05	(cc)	Cp	=	0.21	(J/K)
	chromite	hercynite	magnetite	spinel	ulvospinel
	0	-5.74	31.4	13.06	61.28
Viscosity	of	the	System	cannot	be	computed.
System	mass	=	100.28	(gm)	density	=	2.82	(gm/cc)
	G	=	-1.60453e+06	(J)	H	=	-1.30955e+06	(J)	S	=	233.53	(J/K)	V	=	35.62	(cc)	Cp	=	124.33	(J/K)
Oxygen	delta	moles	=	-0.00107852	delta	grams	=	-0.0345114
	G	=	308.54	(J)	H	=	-34.52	(J)	S	=	-0.27	(J/K)	V	=	-113.27	(cc)	Cp	=	-0.04	(J/K)
**********----------**********
Title:	Dummy	Title
T	=	980	(C)	P	=	1	(kbars)	log(10)	f	O2	=	-12.13	delta	HM	=	-6.58	NNO	=	-1.59	QFM	=	-1	COH	=	0.92	IW	=	2.82
Constraint	Flags:	fO2	path	=	QFM-1	Fractionate	Solids
Liquid	mass	=	18.39	(gm)	density	=	2.4	(gm/cc)	viscosity	=	4.14	(log	10	poise)	(analysis	in	wt	%)
	G	=	-288732	(J)	H	=	-227368	(J)	S	=	48.97	(J/K)	V	=	7.65	(cc)	Cp	=	25.2	(J/K)
	SiO2	TiO2	Al2O3	Fe2O3	Cr2O3	FeO	MnO	MgO	NiO	CoO	CaO	Na2O	K2O	P2O5	H2O	CO2	SO3	Cl2O-1	F2O-1
	61.54	0.63	12.88	1.36	0	9.75	0.48	0.78	0	0	4.77	4.54	0.55	0	2.72	0	0	0	0
olivine	mass	=	0.29	(gm)	density	=	3.96	(gm/cc)	(analysis	in	mole	%)
	(Ca0.01Mg0.27Fe''0.71Mn0.03Co0.00Ni0.00)2SiO4
	G	=	-3087.91	(J)	H	=	-2337.58	(J)	S	=	0.6	(J/K)	V	=	0.07	(cc)	Cp	=	0.3	(J/K)
	tephroite	fayalite	co-olivine	ni-olivine	monticellite	forsterite
	2.6	70.83	0	0	1.26	25.31
feldspar	mass	=	0.61	(gm)	density	=	2.64	(gm/cc)	(analysis	in	mole	%)
	K0.00Na0.43Ca0.56Al1.56Si2.44O8
	G	=	-10298	(J)	H	=	-8547.58	(J)	S	=	1.4	(J/K)	V	=	0.23	(cc)	Cp	=	0.74	(J/K)
	albite	anorthite	sanidine
	43.29	56.38	0.33
spinel	mass	=	0.09	(gm)	density	=	4.75	(gm/cc)	(analysis	in	mole	%)
	Fe''1.49Mg0.10Fe'''0.68Al0.13Cr0.00Ti0.59O4
	G	=	-733.7	(J)	H	=	-507.19	(J)	S	=	0.18	(J/K)	V	=	0.02	(cc)	Cp	=	0.08	(J/K)
	chromite	hercynite	magnetite	spinel	ulvospinel
	0	-3.59	34.23	10.2	59.16
Total	solids	mass	=	0.99	(gm)	density	=	3.06	(gm/cc)
	G	=	-14119.6	(J)	H	=	-11392.4	(J)	S	=	2.18	(J/K)	V	=	0.32	(cc)	Cp	=	1.12	(J/K)
Summary	of	all	fractionated	phases:	(total	mass	=	80.9	grams)
olivine	mass	=	20.97	(gm)	density	=	3.31	(gm/cc)	(analysis	in	mole	%)
	(Ca0.00Mg0.83Fe''0.16Mn0.00Co0.00Ni0.00)2SiO4
	G	=	-321312	(J)	H	=	-262763	(J)	S	=	46.72	(J/K)	V	=	6.34	(cc)	Cp	=	25.5	(J/K)
	tephroite	fayalite	co-olivine	ni-olivine	monticellite	forsterite
	0.29	16.33	0	0	0.86	82.53
orthopyroxene	mass	=	6.64	(gm)	density	=	3.3	(gm/cc)	(analysis	in	mole	%)
	opx	Na0.00Ca0.07Fe''0.44Mg1.43Fe'''0.01Ti0.00Al0.11Si1.94O6
	G	=	-101763	(J)	H	=	-83290	(J)	S	=	14.74	(J/K)	V	=	2.01	(cc)	Cp	=	8.11	(J/K)
	diopside	clinoenstatit	hedenbergite	alumino-buffo	buffonite	essenite	jadeite
	-43.31	93.25	43.9	4.76	-4.57	5.85	0.12
clinopyroxene	mass	=	7.66	(gm)	density	=	3.39	(gm/cc)	(analysis	in	mole	%)
	cpx	Na0.00Ca0.15Fe''0.70Mg1.06Fe'''0.02Ti0.00Al0.14Si1.92O6
	G	=	-109696	(J)	H	=	-88651.1	(J)	S	=	16.79	(J/K)	V	=	2.26	(cc)	Cp	=	8.92	(J/K)
	diopside	clinoenstatit	hedenbergite	alumino-buffo	buffonite	essenite	jadeite
	-63.41	84.47	70.16	5.91	-5.38	7.87	0.39
feldspar	mass	=	45.3	(gm)	density	=	2.68	(gm/cc)	(analysis	in	mole	%)
	K0.00Na0.26Ca0.74Al1.74Si2.26O8
	G	=	-763834	(J)	H	=	-635715	(J)	S	=	102.24	(J/K)	V	=	16.93	(cc)	Cp	=	54.78	(J/K)
	albite	anorthite	sanidine
	25.97	73.91	0.11
spinel	mass	=	0.33	(gm)	density	=	4.72	(gm/cc)	(analysis	in	mole	%)
	Fe''1.48Mg0.13Fe'''0.64Al0.14Cr0.00Ti0.61O4
	G	=	-2761.18	(J)	H	=	-1919.26	(J)	S	=	0.67	(J/K)	V	=	0.07	(cc)	Cp	=	0.3	(J/K)
	chromite	hercynite	magnetite	spinel	ulvospinel
	0	-5.31	31.95	12.5	60.85
Viscosity	of	the	System	cannot	be	computed.
System	mass	=	100.29	(gm)	density	=	2.82	(gm/cc)
	G	=	-1.60222e+06	(J)	H	=	-1.3111e+06	(J)	S	=	232.31	(J/K)	V	=	35.58	(cc)	Cp	=	123.94	(J/K)
Oxygen	delta	moles	=	-0.00107645	delta	grams	=	-0.0344451
	G	=	305.24	(J)	H	=	-34.07	(J)	S	=	-0.27	(J/K)	V	=	-112.16	(cc)	Cp	=	-0.04	(J/K)
**********----------**********
Title:	Dummy	Title
T	=	970	(C)	P	=	1	(kbars)	log(10)	f	O2	=	-12.28	delta	HM	=	-6.58	NNO	=	-1.59	QFM	=	-1	COH	=	0.9	IW	=	2.83
Constraint	Flags:	fO2	path	=	QFM-1	Fractionate	Solids
Liquid	mass	=	17.5	(gm)	density	=	2.39	(gm/cc)	viscosity	=	4.24	(log	10	poise)	(analysis	in	wt	%)
	G	=	-275595	(J)	H	=	-217669	(J)	S	=	46.6	(J/K)	V	=	7.34	(cc)	Cp	=	23.95	(J/K)
	SiO2	TiO2	Al2O3	Fe2O3	Cr2O3	FeO	MnO	MgO	NiO	CoO	CaO	Na2O	K2O	P2O5	H2O	CO2	SO3	Cl2O-1	F2O-1
	62.48	0.58	12.59	1.32	0	9.21	0.47	0.66	0	0	4.65	4.61	0.57	0	2.86	0	0	0	0
olivine	mass	=	0.26	(gm)	density	=	3.98	(gm/cc)	(analysis	in	mole	%)
	(Ca0.01Mg0.24Fe''0.73Mn0.03Co0.00Ni0.00)2SiO4
	G	=	-2746.87	(J)	H	=	-2079.11	(J)	S	=	0.54	(J/K)	V	=	0.07	(cc)	Cp	=	0.27	(J/K)
	tephroite	fayalite	co-olivine	ni-olivine	monticellite	forsterite
	2.69	72.99	0	0	1.26	23.06
feldspar	mass	=	0.56	(gm)	density	=	2.64	(gm/cc)	(analysis	in	mole	%)
	K0.00Na0.44Ca0.55Al1.55Si2.45O8
	G	=	-9371.44	(J)	H	=	-7794.5	(J)	S	=	1.27	(J/K)	V	=	0.21	(cc)	Cp	=	0.68	(J/K)
	albite	anorthite	sanidine
	44.43	55.23	0.35
spinel	mass	=	0.08	(gm)	density	=	4.76	(gm/cc)	(analysis	in	mole	%)
	Fe''1.49Mg0.09Fe'''0.70Al0.13Cr0.00Ti0.58O4
	G	=	-613.04	(J)	H	=	-424.47	(J)	S	=	0.15	(J/K)	V	=	0.02	(cc)	Cp	=	0.07	(J/K)
	chromite	hercynite	magnetite	spinel	ulvospinel
	0	-2.88	35.24	9.22	58.43
Total	solids	mass	=	0.9	(gm)	density	=	3.06	(gm/cc)
	G	=	-12731.4	(J)	H	=	-10298.1	(J)	S	=	1.96	(J/K)	V	=	0.29	(cc)	Cp	=	1.01	(J/K)
Summary	of	all	fractionated	phases:	(total	mass	=	81.89	grams)
olivine	mass	=	21.26	(gm)	density	=	3.32	(gm/cc)	(analysis	in	mole	%)
	(Ca0.00Mg0.83Fe''0.17Mn0.00Co0.00Ni0.00)2SiO4
	G	=	-323923	(J)	H	=	-265334	(J)	S	=	47.13	(J/K)	V	=	6.41	(cc)	Cp	=	25.76	(J/K)
	tephroite	fayalite	co-olivine	ni-olivine	monticellite	forsterite
	0.31	16.93	0	0	0.86	81.89
orthopyroxene	mass	=	6.64	(gm)	density	=	3.3	(gm/cc)	(analysis	in	mole	%)
	opx	Na0.00Ca0.07Fe''0.44Mg1.43Fe'''0.01Ti0.00Al0.11Si1.94O6
	G	=	-101616	(J)	H	=	-83371.1	(J)	S	=	14.68	(J/K)	V	=	2.01	(cc)	Cp	=	8.1	(J/K)
	diopside	clinoenstatit	hedenbergite	alumino-buffo	buffonite	essenite	jadeite
	-43.31	93.25	43.9	4.76	-4.57	5.85	0.12
clinopyroxene	mass	=	7.66	(gm)	density	=	3.4	(gm/cc)	(analysis	in	mole	%)
	cpx	Na0.00Ca0.15Fe''0.70Mg1.06Fe'''0.02Ti0.00Al0.14Si1.92O6
	G	=	-109528	(J)	H	=	-88740.3	(J)	S	=	16.72	(J/K)	V	=	2.25	(cc)	Cp	=	8.91	(J/K)
	diopside	clinoenstatit	hedenbergite	alumino-buffo	buffonite	essenite	jadeite
	-63.41	84.47	70.16	5.91	-5.38	7.87	0.39
feldspar	mass	=	45.91	(gm)	density	=	2.68	(gm/cc)	(analysis	in	mole	%)
	K0.00Na0.26Ca0.74Al1.74Si2.26O8
	G	=	-773053	(J)	H	=	-644779	(J)	S	=	103.18	(J/K)	V	=	17.16	(cc)	Cp	=	55.46	(J/K)
	albite	anorthite	sanidine
	26.2	73.68	0.12
spinel	mass	=	0.42	(gm)	density	=	4.73	(gm/cc)	(analysis	in	mole	%)
	Fe''1.48Mg0.12Fe'''0.65Al0.14Cr0.00Ti0.61O4
	G	=	-3468.54	(J)	H	=	-2417.92	(J)	S	=	0.85	(J/K)	V	=	0.09	(cc)	Cp	=	0.38	(J/K)
	chromite	hercynite	magnetite	spinel	ulvospinel
	0	-4.95	32.43	12.03	60.5
Viscosity	of	the	System	cannot	be	computed.
System	mass	=	100.28	(gm)	density	=	2.82	(gm/cc)
	G	=	-1.59992e+06	(J)	H	=	-1.31261e+06	(J)	S	=	231.11	(J/K)	V	=	35.55	(cc)	Cp	=	123.58	(J/K)
Oxygen	delta	moles	=	-0.00107866	delta	grams	=	-0.0345158
	G	=	303.16	(J)	H	=	-33.75	(J)	S	=	-0.27	(J/K)	V	=	-111.49	(cc)	Cp	=	-0.04	(J/K)
**********----------**********
Title:	Dummy	Title
T	=	960	(C)	P	=	1	(kbars)	log(10)	f	O2	=	-12.44	delta	HM	=	-6.58	NNO	=	-1.59	QFM	=	-1	COH	=	0.89	IW	=	2.85
Constraint	Flags:	fO2	path	=	QFM-1	Fractionate	Solids
Liquid	mass	=	16.7	(gm)	density	=	2.37	(gm/cc)	viscosity	=	4.33	(log	10	poise)	(analysis	in	wt	%)
	G	=	-263687	(J)	H	=	-208880	(J)	S	=	44.44	(J/K)	V	=	7.05	(cc)	Cp	=	22.82	(J/K)
	SiO2	TiO2	Al2O3	Fe2O3	Cr2O3	FeO	MnO	MgO	NiO	CoO	CaO	Na2O	K2O	P2O5	H2O	CO2	SO3	Cl2O-1	F2O-1
	63.39	0.53	12.31	1.27	0	8.68	0.47	0.56	0	0	4.53	4.67	0.6	0	2.99	0	0	0	0
olivine	mass	=	0.24	(gm)	density	=	4.01	(gm/cc)	(analysis	in	mole	%)
	(Ca0.01Mg0.22Fe''0.75Mn0.03Co0.00Ni0.00)2SiO4
	G	=	-2444.76	(J)	H	=	-1850.66	(J)	S	=	0.48	(J/K)	V	=	0.06	(cc)	Cp	=	0.24	(J/K)
	tephroite	fayalite	co-olivine	ni-olivine	monticellite	forsterite
	2.77	75	0	0	1.26	20.97
feldspar	mass	=	0.51	(gm)	density	=	2.64	(gm/cc)	(analysis	in	mole	%)
	K0.00Na0.46Ca0.54Al1.54Si2.46O8
	G	=	-8563.78	(J)	H	=	-7137.38	(J)	S	=	1.16	(J/K)	V	=	0.19	(cc)	Cp	=	0.62	(J/K)
	albite	anorthite	sanidine
	45.57	54.07	0.36
spinel	mass	=	0.06	(gm)	density	=	4.77	(gm/cc)	(analysis	in	mole	%)
	Fe''1.49Mg0.08Fe'''0.72Al0.12Cr0.00Ti0.58O4
	G	=	-515.11	(J)	H	=	-357.32	(J)	S	=	0.13	(J/K)	V	=	0.01	(cc)	Cp	=	0.06	(J/K)
	chromite	hercynite	magnetite	spinel	ulvospinel
	0	-2.26	36.19	8.32	57.75
Total	solids	mass	=	0.81	(gm)	density	=	3.05	(gm/cc)
	G	=	-11523.6	(J)	H	=	-9345.37	(J)	S	=	1.77	(J/K)	V	=	0.27	(cc)	Cp	=	0.92	(J/K)
Summary	of	all	fractionated	phases:	(total	mass	=	82.78	grams)
olivine	mass	=	21.52	(gm)	density	=	3.32	(gm/cc)	(analysis	in	mole	%)
	(Ca0.00Mg0.82Fe''0.17Mn0.00Co0.00Ni0.00)2SiO4
	G	=	-326188	(J)	H	=	-267648	(J)	S	=	47.47	(J/K)	V	=	6.47	(cc)	Cp	=	26	(J/K)
	tephroite	fayalite	co-olivine	ni-olivine	monticellite	forsterite
	0.33	17.48	0	0	0.87	81.32
orthopyroxene	mass	=	6.64	(gm)	density	=	3.31	(gm/cc)	(analysis	in	mole	%)
	opx	Na0.00Ca0.07Fe''0.44Mg1.43Fe'''0.01Ti0.00Al0.11Si1.94O6
	G	=	-101470	(J)	H	=	-83452.1	(J)	S	=	14.61	(J/K)	V	=	2.01	(cc)	Cp	=	8.1	(J/K)
	diopside	clinoenstatit	hedenbergite	alumino-buffo	buffonite	essenite	jadeite
	-43.31	93.25	43.9	4.76	-4.57	5.85	0.12
clinopyroxene	mass	=	7.66	(gm)	density	=	3.4	(gm/cc)	(analysis	in	mole	%)
	cpx	Na0.00Ca0.15Fe''0.70Mg1.06Fe'''0.02Ti0.00Al0.14Si1.92O6
	G	=	-109362	(J)	H	=	-88829.4	(J)	S	=	16.65	(J/K)	V	=	2.25	(cc)	Cp	=	8.9	(J/K)
	diopside	clinoenstatit	hedenbergite	alumino-buffo	buffonite	essenite	jadeite
	-63.41	84.47	70.16	5.91	-5.38	7.87	0.39
feldspar	mass	=	46.46	(gm)	density	=	2.68	(gm/cc)	(analysis	in	mole	%)
	K0.00Na0.26Ca0.73Al1.73Si2.27O8
	G	=	-781338	(J)	H	=	-653096	(J)	S	=	104	(J/K)	V	=	17.36	(cc)	Cp	=	56.06	(J/K)
	albite	anorthite	sanidine
	26.42	73.46	0.12
spinel	mass	=	0.5	(gm)	density	=	4.74	(gm/cc)	(analysis	in	mole	%)
	Fe''1.49Mg0.12Fe'''0.66Al0.14Cr0.00Ti0.60O4
	G	=	-4053.94	(J)	H	=	-2834.59	(J)	S	=	0.99	(J/K)	V	=	0.1	(cc)	Cp	=	0.45	(J/K)
	chromite	hercynite	magnetite	spinel	ulvospinel
	0	-4.65	32.84	11.61	60.19
Viscosity	of	the	System	cannot	be	computed.
System	mass	=	100.28	(gm)	density	=	2.82	(gm/cc)
	G	=	-1.59762e+06	(J)	H	=	-1.31409e+06	(J)	S	=	229.93	(J/K)	V	=	35.52	(cc)	Cp	=	123.25	(J/K)
Oxygen	delta	moles	=	-0.00108421	delta	grams	=	-0.0346935
	G	=	301.99	(J)	H	=	-33.54	(J)	S	=	-0.27	(J/K)	V	=	-111.16	(cc)	Cp	=	-0.04	(J/K)
**********----------**********
Title:	Dummy	Title
T	=	950	(C)	P	=	1	(kbars)	log(10)	f	O2	=	-12.6	delta	HM	=	-6.59	NNO	=	-1.58	QFM	=	-1	COH	=	0.87	IW	=	2.87
Constraint	Flags:	fO2	path	=	QFM-1	Fractionate	Solids
Liquid	mass	=	15.97	(gm)	density	=	2.35	(gm/cc)	viscosity	=	4.43	(log	10	poise)	(analysis	in	wt	%)
	G	=	-252854	(J)	H	=	-200886	(J)	S	=	42.49	(J/K)	V	=	6.79	(cc)	Cp	=	21.8	(J/K)
	SiO2	TiO2	Al2O3	Fe2O3	Cr2O3	FeO	MnO	MgO	NiO	CoO	CaO	Na2O	K2O	P2O5	H2O	CO2	SO3	Cl2O-1	F2O-1
	64.28	0.48	12.03	1.23	0	8.16	0.46	0.47	0	0	4.41	4.73	0.62	0	3.13	0	0	0	0
olivine	mass	=	0.22	(gm)	density	=	4.03	(gm/cc)	(analysis	in	mole	%)
	(Ca0.01Mg0.20Fe''0.77Mn0.03Co0.00Ni0.00)2SiO4
	G	=	-2176.91	(J)	H	=	-1648.54	(J)	S	=	0.43	(J/K)	V	=	0.05	(cc)	Cp	=	0.22	(J/K)
	tephroite	fayalite	co-olivine	ni-olivine	monticellite	forsterite
	2.84	76.88	0	0	1.25	19.03
feldspar	mass	=	0.47	(gm)	density	=	2.64	(gm/cc)	(analysis	in	mole	%)
	K0.00Na0.47Ca0.53Al1.53Si2.47O8
	G	=	-7856	(J)	H	=	-6560.94	(J)	S	=	1.06	(J/K)	V	=	0.18	(cc)	Cp	=	0.57	(J/K)
	albite	anorthite	sanidine
	46.7	52.92	0.38
spinel	mass	=	0.05	(gm)	density	=	4.78	(gm/cc)	(analysis	in	mole	%)
	Fe''1.50Mg0.08Fe'''0.74Al0.12Cr0.00Ti0.57O4
	G	=	-435.23	(J)	H	=	-302.53	(J)	S	=	0.11	(J/K)	V	=	0.01	(cc)	Cp	=	0.05	(J/K)
	chromite	hercynite	magnetite	spinel	ulvospinel
	0	-1.71	37.06	7.51	57.14
Total	solids	mass	=	0.74	(gm)	density	=	3.05	(gm/cc)
	G	=	-10468.1	(J)	H	=	-8512.01	(J)	S	=	1.6	(J/K)	V	=	0.24	(cc)	Cp	=	0.83	(J/K)
Summary	of	all	fractionated	phases:	(total	mass	=	83.58	grams)
olivine	mass	=	21.76	(gm)	density	=	3.33	(gm/cc)	(analysis	in	mole	%)
	(Ca0.00Mg0.82Fe''0.18Mn0.00Co0.00Ni0.00)2SiO4
	G	=	-328148	(J)	H	=	-269738	(J)	S	=	47.75	(J/K)	V	=	6.53	(cc)	Cp	=	26.2	(J/K)
	tephroite	fayalite	co-olivine	ni-olivine	monticellite	forsterite
	0.36	17.98	0	0	0.87	80.79
orthopyroxene	mass	=	6.64	(gm)	density	=	3.31	(gm/cc)	(analysis	in	mole	%)
	opx	Na0.00Ca0.07Fe''0.44Mg1.43Fe'''0.01Ti0.00Al0.11Si1.94O6
	G	=	-101324	(J)	H	=	-83533	(J)	S	=	14.55	(J/K)	V	=	2.01	(cc)	Cp	=	8.09	(J/K)
	diopside	clinoenstatit	hedenbergite	alumino-buffo	buffonite	essenite	jadeite
	-43.31	93.25	43.9	4.76	-4.57	5.85	0.12
clinopyroxene	mass	=	7.66	(gm)	density	=	3.4	(gm/cc)	(analysis	in	mole	%)
	cpx	Na0.00Ca0.15Fe''0.70Mg1.06Fe'''0.02Ti0.00Al0.14Si1.92O6
	G	=	-109195	(J)	H	=	-88918.4	(J)	S	=	16.58	(J/K)	V	=	2.25	(cc)	Cp	=	8.89	(J/K)
	diopside	clinoenstatit	hedenbergite	alumino-buffo	buffonite	essenite	jadeite
	-63.41	84.47	70.16	5.91	-5.38	7.87	0.39
feldspar	mass	=	46.97	(gm)	density	=	2.68	(gm/cc)	(analysis	in	mole	%)
	K0.00Na0.27Ca0.73Al1.73Si2.27O8
	G	=	-788808	(J)	H	=	-660761	(J)	S	=	104.69	(J/K)	V	=	17.55	(cc)	Cp	=	56.61	(J/K)
	albite	anorthite	sanidine
	26.63	73.24	0.12
spinel	mass	=	0.56	(gm)	density	=	4.74	(gm/cc)	(analysis	in	mole	%)
	Fe''1.49Mg0.11Fe'''0.66Al0.14Cr0.00Ti0.60O4
	G	=	-4540.32	(J)	H	=	-3184.73	(J)	S	=	1.11	(J/K)	V	=	0.12	(cc)	Cp	=	0.51	(J/K)
	chromite	hercynite	magnetite	spinel	ulvospinel
	0	-4.38	33.21	11.25	59.92
Viscosity	of	the	System	cannot	be	computed.
System	mass	=	100.28	(gm)	density	=	2.83	(gm/cc)
	G	=	-1.59534e+06	(J)	H	=	-1.31553e+06	(J)	S	=	228.76	(J/K)	V	=	35.49	(cc)	Cp	=	122.93	(J/K)
Oxygen	delta	moles	=	-0.00109232	delta	grams	=	-0.034953
	G	=	301.51	(J)	H	=	-33.4	(J)	S	=	-0.27	(J/K)	V	=	-111.09	(cc)	Cp	=	-0.04	(J/K)
**********----------**********
Title:	Dummy	Title
T	=	940	(C)	P	=	1	(kbars)	log(10)	f	O2	=	-12.77	delta	HM	=	-6.59	NNO	=	-1.58	QFM	=	-1	COH	=	0.86	IW	=	2.88
Constraint	Flags:	fO2	path	=	QFM-1	Fractionate	Solids
Liquid	mass	=	15.3	(gm)	density	=	2.34	(gm/cc)	viscosity	=	4.51	(log	10	poise)	(analysis	in	wt	%)
	G	=	-242966	(J)	H	=	-193590	(J)	S	=	40.7	(J/K)	V	=	6.55	(cc)	Cp	=	20.87	(J/K)
	SiO2	TiO2	Al2O3	Fe2O3	Cr2O3	FeO	MnO	MgO	NiO	CoO	CaO	Na2O	K2O	P2O5	H2O	CO2	SO3	Cl2O-1	F2O-1
	65.14	0.44	11.74	1.18	0	7.65	0.45	0.39	0	0	4.3	4.78	0.65	0	3.27	0	0	0	0
olivine	mass	=	0.19	(gm)	density	=	4.05	(gm/cc)	(analysis	in	mole	%)
	(Ca0.01Mg0.18Fe''0.79Mn0.03Co0.00Ni0.00)2SiO4
	G	=	-1939.38	(J)	H	=	-1469.58	(J)	S	=	0.39	(J/K)	V	=	0.05	(cc)	Cp	=	0.19	(J/K)
	tephroite	fayalite	co-olivine	ni-olivine	monticellite	forsterite
	2.91	78.61	0	0	1.24	17.24
feldspar	mass	=	0.43	(gm)	density	=	2.64	(gm/cc)	(analysis	in	mole	%)
	K0.00Na0.48Ca0.52Al1.52Si2.48O8
	G	=	-7232.71	(J)	H	=	-6052.8	(J)	S	=	0.97	(J/K)	V	=	0.16	(cc)	Cp	=	0.52	(J/K)
	albite	anorthite	sanidine
	47.84	51.77	0.4
spinel	mass	=	0.05	(gm)	density	=	4.79	(gm/cc)	(analysis	in	mole	%)
	Fe''1.50Mg0.07Fe'''0.76Al0.11Cr0.00Ti0.57O4
	G	=	-369.75	(J)	H	=	-257.59	(J)	S	=	0.09	(J/K)	V	=	0.01	(cc)	Cp	=	0.04	(J/K)
	chromite	hercynite	magnetite	spinel	ulvospinel
	0	-1.23	37.87	6.77	56.6
Total	solids	mass	=	0.67	(gm)	density	=	3.04	(gm/cc)
	G	=	-9541.84	(J)	H	=	-7779.97	(J)	S	=	1.45	(J/K)	V	=	0.22	(cc)	Cp	=	0.76	(J/K)
Summary	of	all	fractionated	phases:	(total	mass	=	84.31	grams)
olivine	mass	=	21.97	(gm)	density	=	3.34	(gm/cc)	(analysis	in	mole	%)
	(Ca0.00Mg0.81Fe''0.18Mn0.00Co0.00Ni0.00)2SiO4
	G	=	-329836	(J)	H	=	-271627	(J)	S	=	47.98	(J/K)	V	=	6.58	(cc)	Cp	=	26.38	(J/K)
	tephroite	fayalite	co-olivine	ni-olivine	monticellite	forsterite
	0.37	18.44	0	0	0.87	80.31
orthopyroxene	mass	=	6.64	(gm)	density	=	3.31	(gm/cc)	(analysis	in	mole	%)
	opx	Na0.00Ca0.07Fe''0.44Mg1.43Fe'''0.01Ti0.00Al0.11Si1.94O6
	G	=	-101179	(J)	H	=	-83613.8	(J)	S	=	14.48	(J/K)	V	=	2.01	(cc)	Cp	=	8.08	(J/K)
	diopside	clinoenstatit	hedenbergite	alumino-buffo	buffonite	essenite	jadeite
	-43.31	93.25	43.9	4.76	-4.57	5.85	0.12
clinopyroxene	mass	=	7.66	(gm)	density	=	3.4	(gm/cc)	(analysis	in	mole	%)
	cpx	Na0.00Ca0.15Fe''0.70Mg1.06Fe'''0.02Ti0.00Al0.14Si1.92O6
	G	=	-109030	(J)	H	=	-89007.3	(J)	S	=	16.5	(J/K)	V	=	2.25	(cc)	Cp	=	8.88	(J/K)
	diopside	clinoenstatit	hedenbergite	alumino-buffo	buffonite	essenite	jadeite
	-63.41	84.47	70.16	5.91	-5.38	7.87	0.39
feldspar	mass	=	47.43	(gm)	density	=	2.68	(gm/cc)	(analysis	in	mole	%)
	K0.00Na0.27Ca0.73Al1.73Si2.27O8
	G	=	-795564	(J)	H	=	-667855	(J)	S	=	105.27	(J/K)	V	=	17.72	(cc)	Cp	=	57.1	(J/K)
	albite	anorthite	sanidine
	26.83	73.04	0.13
spinel	mass	=	0.61	(gm)	density	=	4.74	(gm/cc)	(analysis	in	mole	%)
	Fe''1.49Mg0.11Fe'''0.67Al0.14Cr0.00Ti0.60O4
	G	=	-4945.95	(J)	H	=	-3480.59	(J)	S	=	1.21	(J/K)	V	=	0.13	(cc)	Cp	=	0.55	(J/K)
	chromite	hercynite	magnetite	spinel	ulvospinel
	0	-4.15	33.54	10.93	59.69
Viscosity	of	the	System	cannot	be	computed.
System	mass	=	100.28	(gm)	density	=	2.83	(gm/cc)
	G	=	-1.59306e+06	(J)	H	=	-1.31695e+06	(J)	S	=	227.6	(J/K)	V	=	35.46	(cc)	Cp	=	122.63	(J/K)
Oxygen	delta	moles	=	-0.00110234	delta	grams	=	-0.0352737
	G	=	301.52	(J)	H	=	-33.31	(J)	S	=	-0.28	(J/K)	V	=	-111.19	(cc)	Cp	=	-0.04	(J/K)
**********----------**********
Title:	Dummy	Title
T	=	930	(C)	P	=	1	(kbars)	log(10)	f	O2	=	-12.93	delta	HM	=	-6.59	NNO	=	-1.57	QFM	=	-1	COH	=	0.85	IW	=	2.9
Constraint	Flags:	fO2	path	=	QFM-1	Fractionate	Solids
Liquid	mass	=	14.69	(gm)	density	=	2.32	(gm/cc)	viscosity	=	4.59	(log	10	poise)	(analysis	in	wt	%)
	G	=	-233910	(J)	H	=	-186910	(J)	S	=	39.06	(J/K)	V	=	6.33	(cc)	Cp	=	20.02	(J/K)
	SiO2	TiO2	Al2O3	Fe2O3	Cr2O3	FeO	MnO	MgO	NiO	CoO	CaO	Na2O	K2O	P2O5	H2O	CO2	SO3	Cl2O-1	F2O-1
	65.97	0.41	11.46	1.13	0	7.16	0.45	0.33	0	0	4.19	4.83	0.67	0	3.4	0	0	0	0
olivine	mass	=	0.18	(gm)	density	=	4.07	(gm/cc)	(analysis	in	mole	%)
	(Ca0.01Mg0.17Fe''0.80Mn0.03Co0.00Ni0.00)2SiO4
	G	=	-1728.69	(J)	H	=	-1311.06	(J)	S	=	0.35	(J/K)	V	=	0.04	(cc)	Cp	=	0.17	(J/K)
	tephroite	fayalite	co-olivine	ni-olivine	monticellite	forsterite
	2.98	80.22	0	0	1.22	15.58
feldspar	mass	=	0.4	(gm)	density	=	2.63	(gm/cc)	(analysis	in	mole	%)
	K0.00Na0.49Ca0.51Al1.51Si2.49O8
	G	=	-6681.29	(J)	H	=	-5602.8	(J)	S	=	0.9	(J/K)	V	=	0.15	(cc)	Cp	=	0.48	(J/K)
	albite	anorthite	sanidine
	48.96	50.62	0.42
spinel	mass	=	0.04	(gm)	density	=	4.8	(gm/cc)	(analysis	in	mole	%)
	Fe''1.50Mg0.06Fe'''0.77Al0.11Cr0.00Ti0.56O4
	G	=	-315.83	(J)	H	=	-220.56	(J)	S	=	0.08	(J/K)	V	=	0.01	(cc)	Cp	=	0.04	(J/K)
	chromite	hercynite	magnetite	spinel	ulvospinel
	0	-0.81	38.59	6.1	56.12
Total	solids	mass	=	0.62	(gm)	density	=	3.03	(gm/cc)
	G	=	-8725.81	(J)	H	=	-7134.42	(J)	S	=	1.32	(J/K)	V	=	0.2	(cc)	Cp	=	0.69	(J/K)
Summary	of	all	fractionated	phases:	(total	mass	=	84.98	grams)
olivine	mass	=	22.16	(gm)	density	=	3.35	(gm/cc)	(analysis	in	mole	%)
	(Ca0.00Mg0.81Fe''0.19Mn0.00Co0.00Ni0.00)2SiO4
	G	=	-331284	(J)	H	=	-273340	(J)	S	=	48.16	(J/K)	V	=	6.63	(cc)	Cp	=	26.54	(J/K)
	tephroite	fayalite	co-olivine	ni-olivine	monticellite	forsterite
	0.39	18.86	0	0	0.88	79.87
orthopyroxene	mass	=	6.64	(gm)	density	=	3.31	(gm/cc)	(analysis	in	mole	%)
	opx	Na0.00Ca0.07Fe''0.44Mg1.43Fe'''0.01Ti0.00Al0.11Si1.94O6
	G	=	-101034	(J)	H	=	-83694.5	(J)	S	=	14.41	(J/K)	V	=	2.01	(cc)	Cp	=	8.07	(J/K)
	diopside	clinoenstatit	hedenbergite	alumino-buffo	buffonite	essenite	jadeite
	-43.31	93.25	43.9	4.76	-4.57	5.85	0.12
clinopyroxene	mass	=	7.66	(gm)	density	=	3.4	(gm/cc)	(analysis	in	mole	%)
	cpx	Na0.00Ca0.15Fe''0.70Mg1.06Fe'''0.02Ti0.00Al0.14Si1.92O6
	G	=	-108865	(J)	H	=	-89096.1	(J)	S	=	16.43	(J/K)	V	=	2.25	(cc)	Cp	=	8.87	(J/K)
	diopside	clinoenstatit	hedenbergite	alumino-buffo	buffonite	essenite	jadeite
	-63.41	84.47	70.16	5.91	-5.38	7.87	0.39
feldspar	mass	=	47.86	(gm)	density	=	2.68	(gm/cc)	(analysis	in	mole	%)
	K0.00Na0.27Ca0.73Al1.73Si2.27O8
	G	=	-801693	(J)	H	=	-674445	(J)	S	=	105.76	(J/K)	V	=	17.88	(cc)	Cp	=	57.55	(J/K)
	albite	anorthite	sanidine
	27.02	72.85	0.13
spinel	mass	=	0.66	(gm)	density	=	4.75	(gm/cc)	(analysis	in	mole	%)
	Fe''1.49Mg0.11Fe'''0.68Al0.13Cr0.00Ti0.59O4
	G	=	-5285.38	(J)	H	=	-3731.96	(J)	S	=	1.29	(J/K)	V	=	0.14	(cc)	Cp	=	0.59	(J/K)
	chromite	hercynite	magnetite	spinel	ulvospinel
	0	-3.96	33.84	10.64	59.48
Viscosity	of	the	System	cannot	be	computed.
System	mass	=	100.28	(gm)	density	=	2.83	(gm/cc)
	G	=	-1.5908e+06	(J)	H	=	-1.31835e+06	(J)	S	=	226.44	(J/K)	V	=	35.44	(cc)	Cp	=	122.34	(J/K)
Oxygen	delta	moles	=	-0.00111374	delta	grams	=	-0.0356384
	G	=	301.85	(J)	H	=	-33.26	(J)	S	=	-0.28	(J/K)	V	=	-111.41	(cc)	Cp	=	-0.04	(J/K)
**********----------**********
Title:	Dummy	Title
T	=	920	(C)	P	=	1	(kbars)	log(10)	f	O2	=	-13.1	delta	HM	=	-6.6	NNO	=	-1.57	QFM	=	-1	COH	=	0.83	IW	=	2.92
Constraint	Flags:	fO2	path	=	QFM-1	Fractionate	Solids
Liquid	mass	=	14.13	(gm)	density	=	2.31	(gm/cc)	viscosity	=	4.67	(log	10	poise)	(analysis	in	wt	%)
	G	=	-225591	(J)	H	=	-180775	(J)	S	=	37.56	(J/K)	V	=	6.13	(cc)	Cp	=	19.25	(J/K)
	SiO2	TiO2	Al2O3	Fe2O3	Cr2O3	FeO	MnO	MgO	NiO	CoO	CaO	Na2O	K2O	P2O5	H2O	CO2	SO3	Cl2O-1	F2O-1
	66.79	0.38	11.17	1.08	0	6.68	0.44	0.27	0	0	4.08	4.87	0.7	0	3.54	0	0	0	0
olivine	mass	=	0.16	(gm)	density	=	4.09	(gm/cc)	(analysis	in	mole	%)
	(Ca0.01Mg0.15Fe''0.82Mn0.03Co0.00Ni0.00)2SiO4
	G	=	-1541.79	(J)	H	=	-1170.58	(J)	S	=	0.31	(J/K)	V	=	0.04	(cc)	Cp	=	0.16	(J/K)
	tephroite	fayalite	co-olivine	ni-olivine	monticellite	forsterite
	3.04	81.7	0	0	1.21	14.05
feldspar	mass	=	0.37	(gm)	density	=	2.63	(gm/cc)	(analysis	in	mole	%)
	K0.00Na0.50Ca0.49Al1.49Si2.51O8
	G	=	-6191.3	(J)	H	=	-5202.56	(J)	S	=	0.83	(J/K)	V	=	0.14	(cc)	Cp	=	0.45	(J/K)
	albite	anorthite	sanidine
	50.08	49.49	0.44
spinel	mass	=	0.04	(gm)	density	=	4.81	(gm/cc)	(analysis	in	mole	%)
	Fe''1.50Mg0.05Fe'''0.78Al0.10Cr0.00Ti0.56O4
	G	=	-271.22	(J)	H	=	-189.89	(J)	S	=	0.07	(J/K)	V	=	0.01	(cc)	Cp	=	0.03	(J/K)
	chromite	hercynite	magnetite	spinel	ulvospinel
	0	-0.44	39.24	5.49	55.71
Total	solids	mass	=	0.56	(gm)	density	=	3.02	(gm/cc)
	G	=	-8004.31	(J)	H	=	-6563.03	(J)	S	=	1.21	(J/K)	V	=	0.19	(cc)	Cp	=	0.64	(J/K)
Summary	of	all	fractionated	phases:	(total	mass	=	85.59	grams)
olivine	mass	=	22.34	(gm)	density	=	3.35	(gm/cc)	(analysis	in	mole	%)
	(Ca0.00Mg0.80Fe''0.19Mn0.00Co0.00Ni0.00)2SiO4
	G	=	-332520	(J)	H	=	-274896	(J)	S	=	48.3	(J/K)	V	=	6.67	(cc)	Cp	=	26.67	(J/K)
	tephroite	fayalite	co-olivine	ni-olivine	monticellite	forsterite
	0.41	19.24	0	0	0.88	79.48
orthopyroxene	mass	=	6.64	(gm)	density	=	3.31	(gm/cc)	(analysis	in	mole	%)
	opx	Na0.00Ca0.07Fe''0.44Mg1.43Fe'''0.01Ti0.00Al0.11Si1.94O6
	G	=	-100891	(J)	H	=	-83775.1	(J)	S	=	14.34	(J/K)	V	=	2.01	(cc)	Cp	=	8.06	(J/K)
	diopside	clinoenstatit	hedenbergite	alumino-buffo	buffonite	essenite	jadeite
	-43.31	93.25	43.9	4.76	-4.57	5.85	0.12
clinopyroxene	mass	=	7.66	(gm)	density	=	3.4	(gm/cc)	(analysis	in	mole	%)
	cpx	Na0.00Ca0.15Fe''0.70Mg1.06Fe'''0.02Ti0.00Al0.14Si1.92O6
	G	=	-108701	(J)	H	=	-89184.8	(J)	S	=	16.36	(J/K)	V	=	2.25	(cc)	Cp	=	8.86	(J/K)
	diopside	clinoenstatit	hedenbergite	alumino-buffo	buffonite	essenite	jadeite
	-63.41	84.47	70.16	5.91	-5.38	7.87	0.39
feldspar	mass	=	48.26	(gm)	density	=	2.68	(gm/cc)	(analysis	in	mole	%)
	K0.00Na0.27Ca0.73Al1.73Si2.27O8
	G	=	-807266	(J)	H	=	-680589	(J)	S	=	106.17	(J/K)	V	=	18.03	(cc)	Cp	=	57.96	(J/K)
	albite	anorthite	sanidine
	27.2	72.67	0.13
spinel	mass	=	0.69	(gm)	density	=	4.75	(gm/cc)	(analysis	in	mole	%)
	Fe''1.49Mg0.10Fe'''0.68Al0.13Cr0.00Ti0.59O4
	G	=	-5570.29	(J)	H	=	-3946.68	(J)	S	=	1.36	(J/K)	V	=	0.15	(cc)	Cp	=	0.63	(J/K)
	chromite	hercynite	magnetite	spinel	ulvospinel
	0	-3.78	34.09	10.4	59.29
Viscosity	of	the	System	cannot	be	computed.
System	mass	=	100.28	(gm)	density	=	2.83	(gm/cc)
	G	=	-1.58854e+06	(J)	H	=	-1.31973e+06	(J)	S	=	225.3	(J/K)	V	=	35.41	(cc)	Cp	=	122.07	(J/K)
Oxygen	delta	moles	=	-0.00112608	delta	grams	=	-0.0360332
	G	=	302.38	(J)	H	=	-33.23	(J)	S	=	-0.28	(J/K)	V	=	-111.71	(cc)	Cp	=	-0.04	(J/K)
**********----------**********
Title:	Dummy	Title
T	=	910	(C)	P	=	1	(kbars)	log(10)	f	O2	=	-13.28	delta	HM	=	-6.6	NNO	=	-1.56	QFM	=	-1	COH	=	0.81	IW	=	2.93
Constraint	Flags:	fO2	path	=	QFM-1	Fractionate	Solids
Liquid	mass	=	13.62	(gm)	density	=	2.29	(gm/cc)	viscosity	=	4.74	(log	10	poise)	(analysis	in	wt	%)
	G	=	-217926	(J)	H	=	-175123	(J)	S	=	36.18	(J/K)	V	=	5.94	(cc)	Cp	=	18.53	(J/K)
	SiO2	TiO2	Al2O3	Fe2O3	Cr2O3	FeO	MnO	MgO	NiO	CoO	CaO	Na2O	K2O	P2O5	H2O	CO2	SO3	Cl2O-1	F2O-1
	67.57	0.35	10.88	1.03	0	6.22	0.43	0.22	0	0	3.98	4.9	0.72	0	3.67	0	0	0	0
olivine	mass	=	0.14	(gm)	density	=	4.11	(gm/cc)	(analysis	in	mole	%)
	(Ca0.01Mg0.14Fe''0.83Mn0.03Co0.00Ni0.00)2SiO4
	G	=	-1375.96	(J)	H	=	-1046.02	(J)	S	=	0.28	(J/K)	V	=	0.03	(cc)	Cp	=	0.14	(J/K)
	tephroite	fayalite	co-olivine	ni-olivine	monticellite	forsterite
	3.11	83.07	0	0	1.19	12.63
feldspar	mass	=	0.34	(gm)	density	=	2.63	(gm/cc)	(analysis	in	mole	%)
	K0.00Na0.51Ca0.48Al1.48Si2.52O8
	G	=	-5754.06	(J)	H	=	-4845.06	(J)	S	=	0.77	(J/K)	V	=	0.13	(cc)	Cp	=	0.42	(J/K)
	albite	anorthite	sanidine
	51.19	48.36	0.45
spinel	mass	=	0.03	(gm)	density	=	4.81	(gm/cc)	(analysis	in	mole	%)
	Fe''1.50Mg0.05Fe'''0.80Al0.10Cr0.00Ti0.55O4
	G	=	-234.15	(J)	H	=	-164.39	(J)	S	=	0.06	(J/K)	V	=	0.01	(cc)	Cp	=	0.03	(J/K)
	chromite	hercynite	magnetite	spinel	ulvospinel
	0	-0.12	39.82	4.93	55.37
Total	solids	mass	=	0.52	(gm)	density	=	3.01	(gm/cc)
	G	=	-7364.17	(J)	H	=	-6055.47	(J)	S	=	1.11	(J/K)	V	=	0.17	(cc)	Cp	=	0.58	(J/K)
Summary	of	all	fractionated	phases:	(total	mass	=	86.14	grams)
olivine	mass	=	22.49	(gm)	density	=	3.36	(gm/cc)	(analysis	in	mole	%)
	(Ca0.00Mg0.80Fe''0.20Mn0.00Co0.00Ni0.00)2SiO4
	G	=	-333567	(J)	H	=	-276313	(J)	S	=	48.39	(J/K)	V	=	6.7	(cc)	Cp	=	26.79	(J/K)
	tephroite	fayalite	co-olivine	ni-olivine	monticellite	forsterite
	0.42	19.58	0	0	0.88	79.12
orthopyroxene	mass	=	6.64	(gm)	density	=	3.31	(gm/cc)	(analysis	in	mole	%)
	opx	Na0.00Ca0.07Fe''0.44Mg1.43Fe'''0.01Ti0.00Al0.11Si1.94O6
	G	=	-100747	(J)	H	=	-83855.7	(J)	S	=	14.28	(J/K)	V	=	2	(cc)	Cp	=	8.05	(J/K)
	diopside	clinoenstatit	hedenbergite	alumino-buffo	buffonite	essenite	jadeite
	-43.31	93.25	43.9	4.76	-4.57	5.85	0.12
[truncated: 541 more rows]

## Sheet: Kieserite-adjusted FMQ -1
**********----------**********
T	=	1500	(C)	P	=	1	(kbars)	log(10)	f	O2	=	-6.43	delta	HM	=	-6.46	NNO	=	-1.73	QFM	=	-1	COH	=	1.43	IW	=	2.23
Constraint	Flags:	fO2	path	=	QFM-1	Fractionate	Solids
Liquid	mass	=	100.08	(gm)	density	=	2.57	(gm/cc)	viscosity	=	1.25	(log	10	poise)	(analysis	in	wt	%)
	G	=	-1.73579e+06	(J)	H	=	-1.20316e+06	(J)	S	=	300.38	(J/K)	V	=	38.95	(cc)	Cp	=	153.13	(J/K)
	SiO2	TiO2	Al2O3	Fe2O3	Cr2O3	FeO	MnO	MgO	NiO	CoO	CaO	Na2O	K2O	P2O5	H2O	CO2	SO3	Cl2O-1	F2O-1
	51.31	0.23	18.01	0.81	0	7.93	0.16	10.25	0	0	8.44	2.25	0.11	0	0.5	0	0	0	0
Total	solids	mass	=	0	(gm)	density	=	0	(gm/cc)
	G	=	0	(J)	H	=	0	(J)	S	=	0	(J/K)	V	=	0	(cc)	Cp	=	0	(J/K)
Summary	of	all	fractionated	phases:	(total	mass	=	0	grams)
Viscosity	of	the	System:	1.25	(log	10	poise)
System	mass	=	100.08	(gm)	density	=	2.57	(gm/cc)
	G	=	-1.73579e+06	(J)	H	=	-1.20316e+06	(J)	S	=	300.38	(J/K)	V	=	38.95	(cc)	Cp	=	153.13	(J/K)
Oxygen	delta	moles	=	-9.88792e-17	delta	grams	=	-3.16402e-15
	G	=	0	(J)	H	=	0	(J)	S	=	0	(J/K)	V	=	0	(cc)	Cp	=	0	(J/K)
**********----------**********
Title:	Dummy	Title
T	=	1490	(C)	P	=	1	(kbars)	log(10)	f	O2	=	-6.51	delta	HM	=	-6.46	NNO	=	-1.73	QFM	=	-1	COH	=	1.42	IW	=	2.24
Constraint	Flags:	fO2	path	=	QFM-1	Fractionate	Solids
Liquid	mass	=	100.08	(gm)	density	=	2.57	(gm/cc)	viscosity	=	1.28	(log	10	poise)	(analysis	in	wt	%)
	G	=	-1.73279e+06	(J)	H	=	-1.20469e+06	(J)	S	=	299.52	(J/K)	V	=	38.92	(cc)	Cp	=	153.13	(J/K)
	SiO2	TiO2	Al2O3	Fe2O3	Cr2O3	FeO	MnO	MgO	NiO	CoO	CaO	Na2O	K2O	P2O5	H2O	CO2	SO3	Cl2O-1	F2O-1
	51.31	0.23	18.01	0.81	0	7.93	0.16	10.25	0	0	8.44	2.25	0.11	0	0.5	0	0	0	0
Total	solids	mass	=	0	(gm)	density	=	0	(gm/cc)
	G	=	0	(J)	H	=	0	(J)	S	=	0	(J/K)	V	=	0	(cc)	Cp	=	0	(J/K)
Summary	of	all	fractionated	phases:	(total	mass	=	0	grams)
Viscosity	of	the	System:	1.28	(log	10	poise)
System	mass	=	100.08	(gm)	density	=	2.57	(gm/cc)
	G	=	-1.73279e+06	(J)	H	=	-1.20469e+06	(J)	S	=	299.52	(J/K)	V	=	38.92	(cc)	Cp	=	153.13	(J/K)
Oxygen	delta	moles	=	1.09677e-06	delta	grams	=	3.50953e-05
	G	=	-0.46	(J)	H	=	0.06	(J)	S	=	0	(J/K)	V	=	0.16	(cc)	Cp	=	0	(J/K)
**********----------**********
Title:	Dummy	Title
T	=	1480	(C)	P	=	1	(kbars)	log(10)	f	O2	=	-6.59	delta	HM	=	-6.47	NNO	=	-1.73	QFM	=	-1	COH	=	1.42	IW	=	2.25
Constraint	Flags:	fO2	path	=	QFM-1	Fractionate	Solids
Liquid	mass	=	100.08	(gm)	density	=	2.57	(gm/cc)	viscosity	=	1.31	(log	10	poise)	(analysis	in	wt	%)
	G	=	-1.7298e+06	(J)	H	=	-1206224	(J)	S	=	298.65	(J/K)	V	=	38.89	(cc)	Cp	=	153.13	(J/K)
	SiO2	TiO2	Al2O3	Fe2O3	Cr2O3	FeO	MnO	MgO	NiO	CoO	CaO	Na2O	K2O	P2O5	H2O	CO2	SO3	Cl2O-1	F2O-1
	51.31	0.23	18.01	0.81	0	7.93	0.16	10.25	0	0	8.44	2.25	0.11	0	0.5	0	0	0	0
Total	solids	mass	=	0	(gm)	density	=	0	(gm/cc)
	G	=	0	(J)	H	=	0	(J)	S	=	0	(J/K)	V	=	0	(cc)	Cp	=	0	(J/K)
Summary	of	all	fractionated	phases:	(total	mass	=	0	grams)
Viscosity	of	the	System:	1.31	(log	10	poise)
System	mass	=	100.08	(gm)	density	=	2.57	(gm/cc)
	G	=	-1.7298e+06	(J)	H	=	-1206224	(J)	S	=	298.65	(J/K)	V	=	38.89	(cc)	Cp	=	153.13	(J/K)
Oxygen	delta	moles	=	2.45998e-06	delta	grams	=	7.87164e-05
	G	=	-1.01	(J)	H	=	0.12	(J)	S	=	0	(J/K)	V	=	0.36	(cc)	Cp	=	0	(J/K)
**********----------**********
Title:	Dummy	Title
T	=	1470	(C)	P	=	1	(kbars)	log(10)	f	O2	=	-6.67	delta	HM	=	-6.47	NNO	=	-1.73	QFM	=	-1	COH	=	1.41	IW	=	2.25
Constraint	Flags:	fO2	path	=	QFM-1	Fractionate	Solids
Liquid	mass	=	100.08	(gm)	density	=	2.58	(gm/cc)	viscosity	=	1.35	(log	10	poise)	(analysis	in	wt	%)
	G	=	-1.72682e+06	(J)	H	=	-1.20776e+06	(J)	S	=	297.77	(J/K)	V	=	38.86	(cc)	Cp	=	153.13	(J/K)
	SiO2	TiO2	Al2O3	Fe2O3	Cr2O3	FeO	MnO	MgO	NiO	CoO	CaO	Na2O	K2O	P2O5	H2O	CO2	SO3	Cl2O-1	F2O-1
	51.31	0.23	18.01	0.81	0	7.93	0.16	10.25	0	0	8.44	2.25	0.11	0	0.5	0	0	0	0
Total	solids	mass	=	0	(gm)	density	=	0	(gm/cc)
	G	=	0	(J)	H	=	0	(J)	S	=	0	(J/K)	V	=	0	(cc)	Cp	=	0	(J/K)
Summary	of	all	fractionated	phases:	(total	mass	=	0	grams)
Viscosity	of	the	System:	1.35	(log	10	poise)
System	mass	=	100.08	(gm)	density	=	2.58	(gm/cc)
	G	=	-1.72682e+06	(J)	H	=	-1.20776e+06	(J)	S	=	297.77	(J/K)	V	=	38.86	(cc)	Cp	=	153.13	(J/K)
Oxygen	delta	moles	=	4.09605e-06	delta	grams	=	0.000131069
	G	=	-1.68	(J)	H	=	0.2	(J)	S	=	0	(J/K)	V	=	0.59	(cc)	Cp	=	0	(J/K)
**********----------**********
Title:	Dummy	Title
T	=	1460	(C)	P	=	1	(kbars)	log(10)	f	O2	=	-6.75	delta	HM	=	-6.47	NNO	=	-1.72	QFM	=	-1	COH	=	1.4	IW	=	2.26
Constraint	Flags:	fO2	path	=	QFM-1	Fractionate	Solids
Liquid	mass	=	100.08	(gm)	density	=	2.58	(gm/cc)	viscosity	=	1.38	(log	10	poise)	(analysis	in	wt	%)
	G	=	-1.72384e+06	(J)	H	=	-1.20929e+06	(J)	S	=	296.89	(J/K)	V	=	38.83	(cc)	Cp	=	153.13	(J/K)
	SiO2	TiO2	Al2O3	Fe2O3	Cr2O3	FeO	MnO	MgO	NiO	CoO	CaO	Na2O	K2O	P2O5	H2O	CO2	SO3	Cl2O-1	F2O-1
	51.31	0.23	18.01	0.81	0	7.93	0.16	10.25	0	0	8.44	2.25	0.11	0	0.5	0	0	0	0
Total	solids	mass	=	0	(gm)	density	=	0	(gm/cc)
	G	=	0	(J)	H	=	0	(J)	S	=	0	(J/K)	V	=	0	(cc)	Cp	=	0	(J/K)
Summary	of	all	fractionated	phases:	(total	mass	=	0	grams)
Viscosity	of	the	System:	1.38	(log	10	poise)
System	mass	=	100.08	(gm)	density	=	2.58	(gm/cc)
	G	=	-1.72384e+06	(J)	H	=	-1.20929e+06	(J)	S	=	296.89	(J/K)	V	=	38.83	(cc)	Cp	=	153.13	(J/K)
Oxygen	delta	moles	=	6.01166e-06	delta	grams	=	0.000192366
	G	=	-2.45	(J)	H	=	0.3	(J)	S	=	0	(J/K)	V	=	0.87	(cc)	Cp	=	0	(J/K)
**********----------**********
Title:	Dummy	Title
T	=	1450	(C)	P	=	1	(kbars)	log(10)	f	O2	=	-6.83	delta	HM	=	-6.47	NNO	=	-1.72	QFM	=	-1	COH	=	1.4	IW	=	2.27
Constraint	Flags:	fO2	path	=	QFM-1	Fractionate	Solids
Liquid	mass	=	100.08	(gm)	density	=	2.58	(gm/cc)	viscosity	=	1.41	(log	10	poise)	(analysis	in	wt	%)
	G	=	-1.72088e+06	(J)	H	=	-1.21082e+06	(J)	S	=	296.01	(J/K)	V	=	38.8	(cc)	Cp	=	153.12	(J/K)
	SiO2	TiO2	Al2O3	Fe2O3	Cr2O3	FeO	MnO	MgO	NiO	CoO	CaO	Na2O	K2O	P2O5	H2O	CO2	SO3	Cl2O-1	F2O-1
	51.31	0.23	18.01	0.81	0	7.93	0.16	10.25	0	0	8.44	2.25	0.11	0	0.5	0	0	0	0
Total	solids	mass	=	0	(gm)	density	=	0	(gm/cc)
	G	=	0	(J)	H	=	0	(J)	S	=	0	(J/K)	V	=	0	(cc)	Cp	=	0	(J/K)
Summary	of	all	fractionated	phases:	(total	mass	=	0	grams)
Viscosity	of	the	System:	1.41	(log	10	poise)
System	mass	=	100.08	(gm)	density	=	2.58	(gm/cc)
	G	=	-1.72088e+06	(J)	H	=	-1.21082e+06	(J)	S	=	296.01	(J/K)	V	=	38.8	(cc)	Cp	=	153.12	(J/K)
Oxygen	delta	moles	=	8.21375e-06	delta	grams	=	0.00026283
	G	=	-3.32	(J)	H	=	0.4	(J)	S	=	0	(J/K)	V	=	1.18	(cc)	Cp	=	0	(J/K)
**********----------**********
Title:	Dummy	Title
T	=	1440	(C)	P	=	1	(kbars)	log(10)	f	O2	=	-6.91	delta	HM	=	-6.47	NNO	=	-1.72	QFM	=	-1	COH	=	1.39	IW	=	2.28
Constraint	Flags:	fO2	path	=	QFM-1	Fractionate	Solids
Liquid	mass	=	100.08	(gm)	density	=	2.58	(gm/cc)	viscosity	=	1.44	(log	10	poise)	(analysis	in	wt	%)
	G	=	-1.71793e+06	(J)	H	=	-1.21235e+06	(J)	S	=	295.11	(J/K)	V	=	38.77	(cc)	Cp	=	153.12	(J/K)
	SiO2	TiO2	Al2O3	Fe2O3	Cr2O3	FeO	MnO	MgO	NiO	CoO	CaO	Na2O	K2O	P2O5	H2O	CO2	SO3	Cl2O-1	F2O-1
	51.31	0.23	18.01	0.81	0	7.93	0.16	10.25	0	0	8.44	2.25	0.11	0	0.5	0	0	0	0
Total	solids	mass	=	0	(gm)	density	=	0	(gm/cc)
	G	=	0	(J)	H	=	0	(J)	S	=	0	(J/K)	V	=	0	(cc)	Cp	=	0	(J/K)
Summary	of	all	fractionated	phases:	(total	mass	=	0	grams)
Viscosity	of	the	System:	1.44	(log	10	poise)
System	mass	=	100.08	(gm)	density	=	2.58	(gm/cc)
	G	=	-1.71793e+06	(J)	H	=	-1.21235e+06	(J)	S	=	295.11	(J/K)	V	=	38.77	(cc)	Cp	=	153.12	(J/K)
Oxygen	delta	moles	=	1.07095e-05	delta	grams	=	0.000342691
	G	=	-4.31	(J)	H	=	0.52	(J)	S	=	0	(J/K)	V	=	1.53	(cc)	Cp	=	0	(J/K)
**********----------**********
Title:	Dummy	Title
T	=	1430	(C)	P	=	1	(kbars)	log(10)	f	O2	=	-7	delta	HM	=	-6.47	NNO	=	-1.72	QFM	=	-1	COH	=	1.38	IW	=	2.29
Constraint	Flags:	fO2	path	=	QFM-1	Fractionate	Solids
Liquid	mass	=	100.08	(gm)	density	=	2.58	(gm/cc)	viscosity	=	1.48	(log	10	poise)	(analysis	in	wt	%)
	G	=	-1.71498e+06	(J)	H	=	-1.21389e+06	(J)	S	=	294.22	(J/K)	V	=	38.74	(cc)	Cp	=	153.12	(J/K)
	SiO2	TiO2	Al2O3	Fe2O3	Cr2O3	FeO	MnO	MgO	NiO	CoO	CaO	Na2O	K2O	P2O5	H2O	CO2	SO3	Cl2O-1	F2O-1
	51.31	0.23	18.01	0.82	0	7.93	0.16	10.25	0	0	8.44	2.25	0.11	0	0.5	0	0	0	0
Total	solids	mass	=	0	(gm)	density	=	0	(gm/cc)
	G	=	0	(J)	H	=	0	(J)	S	=	0	(J/K)	V	=	0	(cc)	Cp	=	0	(J/K)
Summary	of	all	fractionated	phases:	(total	mass	=	0	grams)
Viscosity	of	the	System:	1.48	(log	10	poise)
System	mass	=	100.08	(gm)	density	=	2.58	(gm/cc)
	G	=	-1.71498e+06	(J)	H	=	-1.21389e+06	(J)	S	=	294.22	(J/K)	V	=	38.74	(cc)	Cp	=	153.12	(J/K)
Oxygen	delta	moles	=	1.35064e-05	delta	grams	=	0.00043219
	G	=	-5.39	(J)	H	=	0.65	(J)	S	=	0	(J/K)	V	=	1.91	(cc)	Cp	=	0	(J/K)
**********----------**********
Title:	Dummy	Title
T	=	1420	(C)	P	=	1	(kbars)	log(10)	f	O2	=	-7.08	delta	HM	=	-6.48	NNO	=	-1.72	QFM	=	-1	COH	=	1.37	IW	=	2.3
Constraint	Flags:	fO2	path	=	QFM-1	Fractionate	Solids
Liquid	mass	=	100.08	(gm)	density	=	2.59	(gm/cc)	viscosity	=	1.51	(log	10	poise)	(analysis	in	wt	%)
	G	=	-1.71205e+06	(J)	H	=	-1.21542e+06	(J)	S	=	293.32	(J/K)	V	=	38.72	(cc)	Cp	=	153.12	(J/K)
	SiO2	TiO2	Al2O3	Fe2O3	Cr2O3	FeO	MnO	MgO	NiO	CoO	CaO	Na2O	K2O	P2O5	H2O	CO2	SO3	Cl2O-1	F2O-1
	51.31	0.23	18.01	0.82	0	7.93	0.16	10.25	0	0	8.44	2.25	0.11	0	0.5	0	0	0	0
Total	solids	mass	=	0	(gm)	density	=	0	(gm/cc)
	G	=	0	(J)	H	=	0	(J)	S	=	0	(J/K)	V	=	0	(cc)	Cp	=	0	(J/K)
Summary	of	all	fractionated	phases:	(total	mass	=	0	grams)
Viscosity	of	the	System:	1.51	(log	10	poise)
System	mass	=	100.08	(gm)	density	=	2.59	(gm/cc)
	G	=	-1.71205e+06	(J)	H	=	-1.21542e+06	(J)	S	=	293.32	(J/K)	V	=	38.72	(cc)	Cp	=	153.12	(J/K)
Oxygen	delta	moles	=	1.66123e-05	delta	grams	=	0.000531574
	G	=	-6.59	(J)	H	=	0.79	(J)	S	=	0	(J/K)	V	=	2.34	(cc)	Cp	=	0	(J/K)
**********----------**********
Title:	Dummy	Title
T	=	1410	(C)	P	=	1	(kbars)	log(10)	f	O2	=	-7.17	delta	HM	=	-6.48	NNO	=	-1.71	QFM	=	-1	COH	=	1.37	IW	=	2.31
Constraint	Flags:	fO2	path	=	QFM-1	Fractionate	Solids
Liquid	mass	=	100.08	(gm)	density	=	2.59	(gm/cc)	viscosity	=	1.54	(log	10	poise)	(analysis	in	wt	%)
	G	=	-1.70912e+06	(J)	H	=	-1.21695e+06	(J)	S	=	292.41	(J/K)	V	=	38.69	(cc)	Cp	=	153.12	(J/K)
	SiO2	TiO2	Al2O3	Fe2O3	Cr2O3	FeO	MnO	MgO	NiO	CoO	CaO	Na2O	K2O	P2O5	H2O	CO2	SO3	Cl2O-1	F2O-1
	51.31	0.23	18.01	0.82	0	7.93	0.16	10.25	0	0	8.44	2.25	0.11	0	0.5	0	0	0	0
Total	solids	mass	=	0	(gm)	density	=	0	(gm/cc)
	G	=	0	(J)	H	=	0	(J)	S	=	0	(J/K)	V	=	0	(cc)	Cp	=	0	(J/K)
Summary	of	all	fractionated	phases:	(total	mass	=	0	grams)
Viscosity	of	the	System:	1.54	(log	10	poise)
System	mass	=	100.08	(gm)	density	=	2.59	(gm/cc)
	G	=	-1.70912e+06	(J)	H	=	-1.21695e+06	(J)	S	=	292.41	(J/K)	V	=	38.69	(cc)	Cp	=	153.12	(J/K)
Oxygen	delta	moles	=	2.00353e-05	delta	grams	=	0.000641105
	G	=	-7.9	(J)	H	=	0.95	(J)	S	=	0.01	(J/K)	V	=	2.8	(cc)	Cp	=	0	(J/K)
**********----------**********
Title:	Dummy	Title
T	=	1400	(C)	P	=	1	(kbars)	log(10)	f	O2	=	-7.25	delta	HM	=	-6.48	NNO	=	-1.71	QFM	=	-1	COH	=	1.36	IW	=	2.31
Constraint	Flags:	fO2	path	=	QFM-1	Fractionate	Solids
Liquid	mass	=	100.08	(gm)	density	=	2.59	(gm/cc)	viscosity	=	1.58	(log	10	poise)	(analysis	in	wt	%)
	G	=	-1.7062e+06	(J)	H	=	-1.21848e+06	(J)	S	=	291.5	(J/K)	V	=	38.66	(cc)	Cp	=	153.12	(J/K)
	SiO2	TiO2	Al2O3	Fe2O3	Cr2O3	FeO	MnO	MgO	NiO	CoO	CaO	Na2O	K2O	P2O5	H2O	CO2	SO3	Cl2O-1	F2O-1
	51.31	0.23	18.01	0.82	0	7.93	0.16	10.25	0	0	8.44	2.25	0.11	0	0.5	0	0	0	0
Total	solids	mass	=	0	(gm)	density	=	0	(gm/cc)
	G	=	0	(J)	H	=	0	(J)	S	=	0	(J/K)	V	=	0	(cc)	Cp	=	0	(J/K)
Summary	of	all	fractionated	phases:	(total	mass	=	0	grams)
Viscosity	of	the	System:	1.58	(log	10	poise)
System	mass	=	100.08	(gm)	density	=	2.59	(gm/cc)
	G	=	-1.7062e+06	(J)	H	=	-1.21848e+06	(J)	S	=	291.5	(J/K)	V	=	38.66	(cc)	Cp	=	153.12	(J/K)
Oxygen	delta	moles	=	2.37837e-05	delta	grams	=	0.00076105
	G	=	-9.31	(J)	H	=	1.12	(J)	S	=	0.01	(J/K)	V	=	3.31	(cc)	Cp	=	0	(J/K)
**********----------**********
Title:	Dummy	Title
T	=	1390	(C)	P	=	1	(kbars)	log(10)	f	O2	=	-7.34	delta	HM	=	-6.48	NNO	=	-1.71	QFM	=	-1	COH	=	1.35	IW	=	2.32
Constraint	Flags:	fO2	path	=	QFM-1	Fractionate	Solids
Liquid	mass	=	100.08	(gm)	density	=	2.59	(gm/cc)	viscosity	=	1.61	(log	10	poise)	(analysis	in	wt	%)
	G	=	-1.70329e+06	(J)	H	=	-1.22002e+06	(J)	S	=	290.58	(J/K)	V	=	38.63	(cc)	Cp	=	153.12	(J/K)
	SiO2	TiO2	Al2O3	Fe2O3	Cr2O3	FeO	MnO	MgO	NiO	CoO	CaO	Na2O	K2O	P2O5	H2O	CO2	SO3	Cl2O-1	F2O-1
	51.31	0.23	18.01	0.82	0	7.93	0.16	10.25	0	0	8.44	2.25	0.11	0	0.5	0	0	0	0
Total	solids	mass	=	0	(gm)	density	=	0	(gm/cc)
	G	=	0	(J)	H	=	0	(J)	S	=	0	(J/K)	V	=	0	(cc)	Cp	=	0	(J/K)
Summary	of	all	fractionated	phases:	(total	mass	=	0	grams)
Viscosity	of	the	System:	1.61	(log	10	poise)
System	mass	=	100.08	(gm)	density	=	2.59	(gm/cc)
	G	=	-1.70329e+06	(J)	H	=	-1.22002e+06	(J)	S	=	290.58	(J/K)	V	=	38.63	(cc)	Cp	=	153.12	(J/K)
Oxygen	delta	moles	=	2.78664e-05	delta	grams	=	0.000891693
	G	=	-10.84	(J)	H	=	1.3	(J)	S	=	0.01	(J/K)	V	=	3.85	(cc)	Cp	=	0	(J/K)
**********----------**********
Title:	Dummy	Title
T	=	1380	(C)	P	=	1	(kbars)	log(10)	f	O2	=	-7.43	delta	HM	=	-6.48	NNO	=	-1.71	QFM	=	-1	COH	=	1.34	IW	=	2.33
Constraint	Flags:	fO2	path	=	QFM-1	Fractionate	Solids
Liquid	mass	=	100.08	(gm)	density	=	2.59	(gm/cc)	viscosity	=	1.65	(log	10	poise)	(analysis	in	wt	%)
	G	=	-1.7004e+06	(J)	H	=	-1.22155e+06	(J)	S	=	289.66	(J/K)	V	=	38.6	(cc)	Cp	=	153.12	(J/K)
	SiO2	TiO2	Al2O3	Fe2O3	Cr2O3	FeO	MnO	MgO	NiO	CoO	CaO	Na2O	K2O	P2O5	H2O	CO2	SO3	Cl2O-1	F2O-1
	51.31	0.23	18.01	0.82	0	7.92	0.16	10.25	0	0	8.44	2.25	0.11	0	0.5	0	0	0	0
Total	solids	mass	=	0	(gm)	density	=	0	(gm/cc)
	G	=	0	(J)	H	=	0	(J)	S	=	0	(J/K)	V	=	0	(cc)	Cp	=	0	(J/K)
Summary	of	all	fractionated	phases:	(total	mass	=	0	grams)
Viscosity	of	the	System:	1.65	(log	10	poise)
System	mass	=	100.08	(gm)	density	=	2.59	(gm/cc)
	G	=	-1.7004e+06	(J)	H	=	-1.22155e+06	(J)	S	=	289.66	(J/K)	V	=	38.6	(cc)	Cp	=	153.12	(J/K)
Oxygen	delta	moles	=	3.22926e-05	delta	grams	=	0.00103332
	G	=	-12.47	(J)	H	=	1.49	(J)	S	=	0.01	(J/K)	V	=	4.44	(cc)	Cp	=	0	(J/K)
**********----------**********
Title:	Dummy	Title
T	=	1370	(C)	P	=	1	(kbars)	log(10)	f	O2	=	-7.52	delta	HM	=	-6.48	NNO	=	-1.71	QFM	=	-1	COH	=	1.33	IW	=	2.34
Constraint	Flags:	fO2	path	=	QFM-1	Fractionate	Solids
Liquid	mass	=	100.08	(gm)	density	=	2.59	(gm/cc)	viscosity	=	1.69	(log	10	poise)	(analysis	in	wt	%)
	G	=	-1.69751e+06	(J)	H	=	-1.22308e+06	(J)	S	=	288.73	(J/K)	V	=	38.57	(cc)	Cp	=	153.11	(J/K)
	SiO2	TiO2	Al2O3	Fe2O3	Cr2O3	FeO	MnO	MgO	NiO	CoO	CaO	Na2O	K2O	P2O5	H2O	CO2	SO3	Cl2O-1	F2O-1
	51.31	0.23	18.01	0.82	0	7.92	0.16	10.25	0	0	8.44	2.25	0.11	0	0.5	0	0	0	0
Total	solids	mass	=	0	(gm)	density	=	0	(gm/cc)
	G	=	0	(J)	H	=	0	(J)	S	=	0	(J/K)	V	=	0	(cc)	Cp	=	0	(J/K)
Summary	of	all	fractionated	phases:	(total	mass	=	0	grams)
Viscosity	of	the	System:	1.69	(log	10	poise)
System	mass	=	100.08	(gm)	density	=	2.59	(gm/cc)
	G	=	-1.69751e+06	(J)	H	=	-1.22308e+06	(J)	S	=	288.73	(J/K)	V	=	38.57	(cc)	Cp	=	153.11	(J/K)
Oxygen	delta	moles	=	3.70716e-05	delta	grams	=	0.00118625
	G	=	-14.22	(J)	H	=	1.7	(J)	S	=	0.01	(J/K)	V	=	5.06	(cc)	Cp	=	0	(J/K)
**********----------**********
Title:	Dummy	Title
T	=	1360	(C)	P	=	1	(kbars)	log(10)	f	O2	=	-7.61	delta	HM	=	-6.49	NNO	=	-1.7	QFM	=	-1	COH	=	1.33	IW	=	2.35
Constraint	Flags:	fO2	path	=	QFM-1	Fractionate	Solids
Liquid	mass	=	100.08	(gm)	density	=	2.6	(gm/cc)	viscosity	=	1.72	(log	10	poise)	(analysis	in	wt	%)
	G	=	-1.69463e+06	(J)	H	=	-1.22462e+06	(J)	S	=	287.79	(J/K)	V	=	38.54	(cc)	Cp	=	153.11	(J/K)
	SiO2	TiO2	Al2O3	Fe2O3	Cr2O3	FeO	MnO	MgO	NiO	CoO	CaO	Na2O	K2O	P2O5	H2O	CO2	SO3	Cl2O-1	F2O-1
	51.31	0.23	18.01	0.82	0	7.92	0.16	10.25	0	0	8.44	2.25	0.11	0	0.5	0	0	0	0
Total	solids	mass	=	0	(gm)	density	=	0	(gm/cc)
	G	=	0	(J)	H	=	0	(J)	S	=	0	(J/K)	V	=	0	(cc)	Cp	=	0	(J/K)
Summary	of	all	fractionated	phases:	(total	mass	=	0	grams)
Viscosity	of	the	System:	1.72	(log	10	poise)
System	mass	=	100.08	(gm)	density	=	2.6	(gm/cc)
	G	=	-1.69463e+06	(J)	H	=	-1.22462e+06	(J)	S	=	287.79	(J/K)	V	=	38.54	(cc)	Cp	=	153.11	(J/K)
Oxygen	delta	moles	=	4.22135e-05	delta	grams	=	0.00135078
	G	=	-16.09	(J)	H	=	1.92	(J)	S	=	0.01	(J/K)	V	=	5.73	(cc)	Cp	=	0	(J/K)
**********----------**********
Title:	Dummy	Title
T	=	1350	(C)	P	=	1	(kbars)	log(10)	f	O2	=	-7.7	delta	HM	=	-6.49	NNO	=	-1.7	QFM	=	-1	COH	=	1.32	IW	=	2.36
Constraint	Flags:	fO2	path	=	QFM-1	Fractionate	Solids
Liquid	mass	=	100.08	(gm)	density	=	2.6	(gm/cc)	viscosity	=	1.76	(log	10	poise)	(analysis	in	wt	%)
	G	=	-1.69176e+06	(J)	H	=	-1.22615e+06	(J)	S	=	286.85	(J/K)	V	=	38.51	(cc)	Cp	=	153.11	(J/K)
	SiO2	TiO2	Al2O3	Fe2O3	Cr2O3	FeO	MnO	MgO	NiO	CoO	CaO	Na2O	K2O	P2O5	H2O	CO2	SO3	Cl2O-1	F2O-1
	51.31	0.23	18.01	0.83	0	7.92	0.16	10.25	0	0	8.44	2.25	0.11	0	0.5	0	0	0	0
Total	solids	mass	=	0	(gm)	density	=	0	(gm/cc)
	G	=	0	(J)	H	=	0	(J)	S	=	0	(J/K)	V	=	0	(cc)	Cp	=	0	(J/K)
Summary	of	all	fractionated	phases:	(total	mass	=	0	grams)
Viscosity	of	the	System:	1.76	(log	10	poise)
System	mass	=	100.08	(gm)	density	=	2.6	(gm/cc)
	G	=	-1.69176e+06	(J)	H	=	-1.22615e+06	(J)	S	=	286.85	(J/K)	V	=	38.51	(cc)	Cp	=	153.11	(J/K)
Oxygen	delta	moles	=	4.77286e-05	delta	grams	=	0.00152726
	G	=	-18.06	(J)	H	=	2.15	(J)	S	=	0.01	(J/K)	V	=	6.44	(cc)	Cp	=	0	(J/K)
**********----------**********
Title:	Dummy	Title
T	=	1340	(C)	P	=	1	(kbars)	log(10)	f	O2	=	-7.79	delta	HM	=	-6.49	NNO	=	-1.7	QFM	=	-1	COH	=	1.31	IW	=	2.37
Constraint	Flags:	fO2	path	=	QFM-1	Fractionate	Solids
Liquid	mass	=	100.08	(gm)	density	=	2.6	(gm/cc)	viscosity	=	1.8	(log	10	poise)	(analysis	in	wt	%)
	G	=	-1.6889e+06	(J)	H	=	-1.22768e+06	(J)	S	=	285.91	(J/K)	V	=	38.48	(cc)	Cp	=	153.11	(J/K)
	SiO2	TiO2	Al2O3	Fe2O3	Cr2O3	FeO	MnO	MgO	NiO	CoO	CaO	Na2O	K2O	P2O5	H2O	CO2	SO3	Cl2O-1	F2O-1
	51.31	0.23	18.01	0.83	0	7.92	0.16	10.25	0	0	8.44	2.25	0.11	0	0.5	0	0	0	0
Total	solids	mass	=	0	(gm)	density	=	0	(gm/cc)
	G	=	0	(J)	H	=	0	(J)	S	=	0	(J/K)	V	=	0	(cc)	Cp	=	0	(J/K)
Summary	of	all	fractionated	phases:	(total	mass	=	0	grams)
Viscosity	of	the	System:	1.8	(log	10	poise)
System	mass	=	100.08	(gm)	density	=	2.6	(gm/cc)
	G	=	-1.6889e+06	(J)	H	=	-1.22768e+06	(J)	S	=	285.91	(J/K)	V	=	38.48	(cc)	Cp	=	153.11	(J/K)
Oxygen	delta	moles	=	5.36276e-05	delta	grams	=	0.00171602
	G	=	-20.15	(J)	H	=	2.4	(J)	S	=	0.01	(J/K)	V	=	7.19	(cc)	Cp	=	0	(J/K)
**********----------**********
Title:	Dummy	Title
T	=	1330	(C)	P	=	1	(kbars)	log(10)	f	O2	=	-7.89	delta	HM	=	-6.49	NNO	=	-1.7	QFM	=	-1	COH	=	1.3	IW	=	2.38
Constraint	Flags:	fO2	path	=	QFM-1	Fractionate	Solids
Liquid	mass	=	100.08	(gm)	density	=	2.6	(gm/cc)	viscosity	=	1.83	(log	10	poise)	(analysis	in	wt	%)
	G	=	-1.68605e+06	(J)	H	=	-1.22922e+06	(J)	S	=	284.96	(J/K)	V	=	38.45	(cc)	Cp	=	153.11	(J/K)
	SiO2	TiO2	Al2O3	Fe2O3	Cr2O3	FeO	MnO	MgO	NiO	CoO	CaO	Na2O	K2O	P2O5	H2O	CO2	SO3	Cl2O-1	F2O-1
	51.31	0.23	18.01	0.83	0	7.92	0.16	10.25	0	0	8.44	2.25	0.11	0	0.5	0	0	0	0
Total	solids	mass	=	0	(gm)	density	=	0	(gm/cc)
	G	=	0	(J)	H	=	0	(J)	S	=	0	(J/K)	V	=	0	(cc)	Cp	=	0	(J/K)
Summary	of	all	fractionated	phases:	(total	mass	=	0	grams)
Viscosity	of	the	System:	1.83	(log	10	poise)
System	mass	=	100.08	(gm)	density	=	2.6	(gm/cc)
	G	=	-1.68605e+06	(J)	H	=	-1.22922e+06	(J)	S	=	284.96	(J/K)	V	=	38.45	(cc)	Cp	=	153.11	(J/K)
Oxygen	delta	moles	=	5.99218e-05	delta	grams	=	0.00191743
	G	=	-22.36	(J)	H	=	2.66	(J)	S	=	0.02	(J/K)	V	=	7.99	(cc)	Cp	=	0	(J/K)
**********----------**********
Title:	Dummy	Title
T	=	1320	(C)	P	=	1	(kbars)	log(10)	f	O2	=	-7.98	delta	HM	=	-6.49	NNO	=	-1.69	QFM	=	-1	COH	=	1.29	IW	=	2.39
Constraint	Flags:	fO2	path	=	QFM-1	Fractionate	Solids
Liquid	mass	=	100.08	(gm)	density	=	2.6	(gm/cc)	viscosity	=	1.87	(log	10	poise)	(analysis	in	wt	%)
	G	=	-1.68321e+06	(J)	H	=	-1.23075e+06	(J)	S	=	284	(J/K)	V	=	38.42	(cc)	Cp	=	153.11	(J/K)
	SiO2	TiO2	Al2O3	Fe2O3	Cr2O3	FeO	MnO	MgO	NiO	CoO	CaO	Na2O	K2O	P2O5	H2O	CO2	SO3	Cl2O-1	F2O-1
	51.31	0.23	18	0.83	0	7.91	0.16	10.25	0	0	8.44	2.25	0.11	0	0.5	0	0	0	0
Total	solids	mass	=	0	(gm)	density	=	0	(gm/cc)
	G	=	0	(J)	H	=	0	(J)	S	=	0	(J/K)	V	=	0	(cc)	Cp	=	0	(J/K)
Summary	of	all	fractionated	phases:	(total	mass	=	0	grams)
Viscosity	of	the	System:	1.87	(log	10	poise)
System	mass	=	100.08	(gm)	density	=	2.6	(gm/cc)
	G	=	-1.68321e+06	(J)	H	=	-1.23075e+06	(J)	S	=	284	(J/K)	V	=	38.42	(cc)	Cp	=	153.11	(J/K)
Oxygen	delta	moles	=	6.66229e-05	delta	grams	=	0.00213185
	G	=	-24.69	(J)	H	=	2.93	(J)	S	=	0.02	(J/K)	V	=	8.82	(cc)	Cp	=	0	(J/K)
**********----------**********
Title:	Dummy	Title
T	=	1310	(C)	P	=	1	(kbars)	log(10)	f	O2	=	-8.08	delta	HM	=	-6.5	NNO	=	-1.69	QFM	=	-1	COH	=	1.28	IW	=	2.4
Constraint	Flags:	fO2	path	=	QFM-1	Fractionate	Solids
Liquid	mass	=	100.08	(gm)	density	=	2.61	(gm/cc)	viscosity	=	1.91	(log	10	poise)	(analysis	in	wt	%)
	G	=	-1.68037e+06	(J)	H	=	-1.23229e+06	(J)	S	=	283.04	(J/K)	V	=	38.39	(cc)	Cp	=	153.11	(J/K)
	SiO2	TiO2	Al2O3	Fe2O3	Cr2O3	FeO	MnO	MgO	NiO	CoO	CaO	Na2O	K2O	P2O5	H2O	CO2	SO3	Cl2O-1	F2O-1
	51.31	0.23	18	0.83	0	7.91	0.16	10.25	0	0	8.44	2.25	0.11	0	0.5	0	0	0	0
Total	solids	mass	=	0	(gm)	density	=	0	(gm/cc)
	G	=	0	(J)	H	=	0	(J)	S	=	0	(J/K)	V	=	0	(cc)	Cp	=	0	(J/K)
Summary	of	all	fractionated	phases:	(total	mass	=	0	grams)
Viscosity	of	the	System:	1.91	(log	10	poise)
System	mass	=	100.08	(gm)	density	=	2.61	(gm/cc)
	G	=	-1.68037e+06	(J)	H	=	-1.23229e+06	(J)	S	=	283.04	(J/K)	V	=	38.39	(cc)	Cp	=	153.11	(J/K)
Oxygen	delta	moles	=	7.37431e-05	delta	grams	=	0.00235969
	G	=	-27.14	(J)	H	=	3.22	(J)	S	=	0.02	(J/K)	V	=	9.71	(cc)	Cp	=	0	(J/K)
**********----------**********
Title:	Dummy	Title
T	=	1300	(C)	P	=	1	(kbars)	log(10)	f	O2	=	-8.18	delta	HM	=	-6.5	NNO	=	-1.69	QFM	=	-1	COH	=	1.27	IW	=	2.41
Constraint	Flags:	fO2	path	=	QFM-1	Fractionate	Solids
Liquid	mass	=	100.08	(gm)	density	=	2.61	(gm/cc)	viscosity	=	1.95	(log	10	poise)	(analysis	in	wt	%)
	G	=	-1.67755e+06	(J)	H	=	-1.23382e+06	(J)	S	=	282.07	(J/K)	V	=	38.36	(cc)	Cp	=	153.11	(J/K)
	SiO2	TiO2	Al2O3	Fe2O3	Cr2O3	FeO	MnO	MgO	NiO	CoO	CaO	Na2O	K2O	P2O5	H2O	CO2	SO3	Cl2O-1	F2O-1
	51.31	0.23	18	0.84	0	7.91	0.16	10.25	0	0	8.44	2.25	0.11	0	0.5	0	0	0	0
Total	solids	mass	=	0	(gm)	density	=	0	(gm/cc)
	G	=	0	(J)	H	=	0	(J)	S	=	0	(J/K)	V	=	0	(cc)	Cp	=	0	(J/K)
Summary	of	all	fractionated	phases:	(total	mass	=	0	grams)
Viscosity	of	the	System:	1.95	(log	10	poise)
System	mass	=	100.08	(gm)	density	=	2.61	(gm/cc)
	G	=	-1.67755e+06	(J)	H	=	-1.23382e+06	(J)	S	=	282.07	(J/K)	V	=	38.36	(cc)	Cp	=	153.11	(J/K)
Oxygen	delta	moles	=	8.12952e-05	delta	grams	=	0.00260135
	G	=	-29.71	(J)	H	=	3.52	(J)	S	=	0.02	(J/K)	V	=	10.63	(cc)	Cp	=	0	(J/K)
**********----------**********
Title:	Dummy	Title
T	=	1290	(C)	P	=	1	(kbars)	log(10)	f	O2	=	-8.28	delta	HM	=	-6.5	NNO	=	-1.69	QFM	=	-1	COH	=	1.27	IW	=	2.42
Constraint	Flags:	fO2	path	=	QFM-1	Fractionate	Solids
Liquid	mass	=	100.08	(gm)	density	=	2.61	(gm/cc)	viscosity	=	1.99	(log	10	poise)	(analysis	in	wt	%)
	G	=	-1.67474e+06	(J)	H	=	-1.23536e+06	(J)	S	=	281.09	(J/K)	V	=	38.34	(cc)	Cp	=	153.11	(J/K)
	SiO2	TiO2	Al2O3	Fe2O3	Cr2O3	FeO	MnO	MgO	NiO	CoO	CaO	Na2O	K2O	P2O5	H2O	CO2	SO3	Cl2O-1	F2O-1
	51.31	0.23	18	0.84	0	7.91	0.16	10.25	0	0	8.44	2.25	0.11	0	0.5	0	0	0	0
Total	solids	mass	=	0	(gm)	density	=	0	(gm/cc)
	G	=	0	(J)	H	=	0	(J)	S	=	0	(J/K)	V	=	0	(cc)	Cp	=	0	(J/K)
Summary	of	all	fractionated	phases:	(total	mass	=	0	grams)
Viscosity	of	the	System:	1.99	(log	10	poise)
System	mass	=	100.08	(gm)	density	=	2.61	(gm/cc)
	G	=	-1.67474e+06	(J)	H	=	-1.23536e+06	(J)	S	=	281.09	(J/K)	V	=	38.34	(cc)	Cp	=	153.11	(J/K)
Oxygen	delta	moles	=	8.92924e-05	delta	grams	=	0.00285725
	G	=	-32.4	(J)	H	=	3.83	(J)	S	=	0.02	(J/K)	V	=	11.6	(cc)	Cp	=	0	(J/K)
**********----------**********
Title:	Dummy	Title
T	=	1280	(C)	P	=	1	(kbars)	log(10)	f	O2	=	-8.38	delta	HM	=	-6.5	NNO	=	-1.68	QFM	=	-1	COH	=	1.26	IW	=	2.43
Constraint	Flags:	fO2	path	=	QFM-1	Fractionate	Solids
Liquid	mass	=	100.08	(gm)	density	=	2.61	(gm/cc)	viscosity	=	2.03	(log	10	poise)	(analysis	in	wt	%)
	G	=	-1.67194e+06	(J)	H	=	-1.23689e+06	(J)	S	=	280.11	(J/K)	V	=	38.31	(cc)	Cp	=	153.11	(J/K)
	SiO2	TiO2	Al2O3	Fe2O3	Cr2O3	FeO	MnO	MgO	NiO	CoO	CaO	Na2O	K2O	P2O5	H2O	CO2	SO3	Cl2O-1	F2O-1
	51.31	0.23	18	0.84	0	7.9	0.16	10.25	0	0	8.44	2.25	0.11	0	0.5	0	0	0	0
Total	solids	mass	=	0	(gm)	density	=	0	(gm/cc)
	G	=	0	(J)	H	=	0	(J)	S	=	0	(J/K)	V	=	0	(cc)	Cp	=	0	(J/K)
Summary	of	all	fractionated	phases:	(total	mass	=	0	grams)
Viscosity	of	the	System:	2.03	(log	10	poise)
System	mass	=	100.08	(gm)	density	=	2.61	(gm/cc)
	G	=	-1.67194e+06	(J)	H	=	-1.23689e+06	(J)	S	=	280.11	(J/K)	V	=	38.31	(cc)	Cp	=	153.11	(J/K)
Oxygen	delta	moles	=	9.77489e-05	delta	grams	=	0.00312785
	G	=	-35.21	(J)	H	=	4.16	(J)	S	=	0.03	(J/K)	V	=	12.62	(cc)	Cp	=	0	(J/K)
**********----------**********
Title:	Dummy	Title
T	=	1270	(C)	P	=	1	(kbars)	log(10)	f	O2	=	-8.48	delta	HM	=	-6.5	NNO	=	-1.68	QFM	=	-1	COH	=	1.25	IW	=	2.44
Constraint	Flags:	fO2	path	=	QFM-1	Fractionate	Solids
Liquid	mass	=	99.01	(gm)	density	=	2.61	(gm/cc)	viscosity	=	2.11	(log	10	poise)	(analysis	in	wt	%)
	G	=	-1.65161e+06	(J)	H	=	-1.22555e+06	(J)	S	=	276.1	(J/K)	V	=	37.92	(cc)	Cp	=	151.18	(J/K)
	SiO2	TiO2	Al2O3	Fe2O3	Cr2O3	FeO	MnO	MgO	NiO	CoO	CaO	Na2O	K2O	P2O5	H2O	CO2	SO3	Cl2O-1	F2O-1
	51.43	0.23	18.2	0.84	0	7.86	0.16	9.86	0	0	8.53	2.27	0.11	0	0.51	0	0	0	0
olivine	mass	=	1.08	(gm)	density	=	3.23	(gm/cc)	(analysis	in	mole	%)
	(Ca0.00Mg0.86Fe''0.14Mn0.00Co0.00Ni0.00)2SiO4
	G	=	-17517.1	(J)	H	=	-13379.1	(J)	S	=	2.68	(J/K)	V	=	0.33	(cc)	Cp	=	1.36	(J/K)
	tephroite	fayalite	co-olivine	ni-olivine	monticellite	forsterite
	0.23	13.69	0	0	0.78	85.31
Total	solids	mass	=	1.08	(gm)	density	=	3.23	(gm/cc)
	G	=	-17517.1	(J)	H	=	-13379.1	(J)	S	=	2.68	(J/K)	V	=	0.33	(cc)	Cp	=	1.36	(J/K)
Summary	of	all	fractionated	phases:	(total	mass	=	0	grams)
Viscosity	of	the	System:	2.12	(log	10	poise)
System	mass	=	100.08	(gm)	density	=	2.62	(gm/cc)
	G	=	-1.66913e+06	(J)	H	=	-1.23892e+06	(J)	S	=	278.78	(J/K)	V	=	38.25	(cc)	Cp	=	152.54	(J/K)
Oxygen	delta	moles	=	7.0236e-05	delta	grams	=	0.00224747
	G	=	-25.12	(J)	H	=	2.96	(J)	S	=	0.02	(J/K)	V	=	9.01	(cc)	Cp	=	0	(J/K)
**********----------**********
Title:	Dummy	Title
T	=	1260	(C)	P	=	1	(kbars)	log(10)	f	O2	=	-8.58	delta	HM	=	-6.51	NNO	=	-1.68	QFM	=	-1	COH	=	1.24	IW	=	2.45
Constraint	Flags:	fO2	path	=	QFM-1	Fractionate	Solids
Liquid	mass	=	97.96	(gm)	density	=	2.61	(gm/cc)	viscosity	=	2.19	(log	10	poise)	(analysis	in	wt	%)
	G	=	-1.63183e+06	(J)	H	=	-1.21453e+06	(J)	S	=	272.19	(J/K)	V	=	37.54	(cc)	Cp	=	149.31	(J/K)
	SiO2	TiO2	Al2O3	Fe2O3	Cr2O3	FeO	MnO	MgO	NiO	CoO	CaO	Na2O	K2O	P2O5	H2O	CO2	SO3	Cl2O-1	F2O-1
	51.55	0.23	18.4	0.84	0	7.8	0.16	9.48	0	0	8.62	2.3	0.11	0	0.51	0	0	0	0
olivine	mass	=	1.05	(gm)	density	=	3.24	(gm/cc)	(analysis	in	mole	%)
	(Ca0.00Mg0.86Fe''0.14Mn0.00Co0.00Ni0.00)2SiO4
	G	=	-17034.3	(J)	H	=	-13034.4	(J)	S	=	2.61	(J/K)	V	=	0.32	(cc)	Cp	=	1.33	(J/K)
	tephroite	fayalite	co-olivine	ni-olivine	monticellite	forsterite
	0.23	14.12	0	0	0.8	84.85
Total	solids	mass	=	1.05	(gm)	density	=	3.24	(gm/cc)
	G	=	-17034.3	(J)	H	=	-13034.4	(J)	S	=	2.61	(J/K)	V	=	0.32	(cc)	Cp	=	1.33	(J/K)
Summary	of	all	fractionated	phases:	(total	mass	=	1.07	grams)
olivine	mass	=	1.07	(gm)	density	=	3.23	(gm/cc)	(analysis	in	mole	%)
	(Ca0.00Mg0.86Fe''0.14Mn0.00Co0.00Ni0.00)2SiO4
	G	=	-17466	(J)	H	=	-13374.1	(J)	S	=	2.67	(J/K)	V	=	0.33	(cc)	Cp	=	1.36	(J/K)
	tephroite	fayalite	co-olivine	ni-olivine	monticellite	forsterite
	0.23	13.69	0	0	0.78	85.31
Viscosity	of	the	System:	2.22	(log	10	poise)
System	mass	=	100.08	(gm)	density	=	2.62	(gm/cc)
	G	=	-1.66633e+06	(J)	H	=	-1.24093e+06	(J)	S	=	277.47	(J/K)	V	=	38.2	(cc)	Cp	=	151.99	(J/K)
Oxygen	delta	moles	=	4.27092e-05	delta	grams	=	0.00136664
	G	=	-15.16	(J)	H	=	1.79	(J)	S	=	0.01	(J/K)	V	=	5.44	(cc)	Cp	=	0	(J/K)
**********----------**********
Title:	Dummy	Title
T	=	1250	(C)	P	=	1	(kbars)	log(10)	f	O2	=	-8.68	delta	HM	=	-6.51	NNO	=	-1.68	QFM	=	-1	COH	=	1.23	IW	=	2.46
Constraint	Flags:	fO2	path	=	QFM-1	Fractionate	Solids
Liquid	mass	=	96.95	(gm)	density	=	2.61	(gm/cc)	viscosity	=	2.27	(log	10	poise)	(analysis	in	wt	%)
	G	=	-1.61282e+06	(J)	H	=	-1.204e+06	(J)	S	=	268.4	(J/K)	V	=	37.18	(cc)	Cp	=	147.52	(J/K)
	SiO2	TiO2	Al2O3	Fe2O3	Cr2O3	FeO	MnO	MgO	NiO	CoO	CaO	Na2O	K2O	P2O5	H2O	CO2	SO3	Cl2O-1	F2O-1
	51.67	0.24	18.59	0.84	0	7.75	0.16	9.1	0	0	8.71	2.32	0.11	0	0.52	0	0	0	0
olivine	mass	=	1.01	(gm)	density	=	3.25	(gm/cc)	(analysis	in	mole	%)
	(Ca0.00Mg0.85Fe''0.15Mn0.00Co0.00Ni0.00)2SiO4
	G	=	-16302.3	(J)	H	=	-12497	(J)	S	=	2.5	(J/K)	V	=	0.31	(cc)	Cp	=	1.27	(J/K)
	tephroite	fayalite	co-olivine	ni-olivine	monticellite	forsterite
	0.24	14.57	0	0	0.81	84.38
Total	solids	mass	=	1.01	(gm)	density	=	3.25	(gm/cc)
	G	=	-16302.3	(J)	H	=	-12497	(J)	S	=	2.5	(J/K)	V	=	0.31	(cc)	Cp	=	1.27	(J/K)
Summary	of	all	fractionated	phases:	(total	mass	=	2.12	grams)
olivine	mass	=	2.12	(gm)	density	=	3.24	(gm/cc)	(analysis	in	mole	%)
	(Ca0.00Mg0.86Fe''0.14Mn0.00Co0.00Ni0.00)2SiO4
	G	=	-34423.4	(J)	H	=	-26416.6	(J)	S	=	5.26	(J/K)	V	=	0.66	(cc)	Cp	=	2.68	(J/K)
	tephroite	fayalite	co-olivine	ni-olivine	monticellite	forsterite
	0.23	13.9	0	0	0.79	85.08
Viscosity	of	the	System:	2.32	(log	10	poise)
System	mass	=	100.08	(gm)	density	=	2.62	(gm/cc)
	G	=	-1.66355e+06	(J)	H	=	-1.24291e+06	(J)	S	=	276.16	(J/K)	V	=	38.15	(cc)	Cp	=	151.47	(J/K)
Oxygen	delta	moles	=	1.56872e-05	delta	grams	=	0.000501972
	G	=	-5.53	(J)	H	=	0.65	(J)	S	=	0	(J/K)	V	=	1.99	(cc)	Cp	=	0	(J/K)
**********----------**********
Title:	Dummy	Title
T	=	1240	(C)	P	=	1	(kbars)	log(10)	f	O2	=	-8.79	delta	HM	=	-6.51	NNO	=	-1.67	QFM	=	-1	COH	=	1.22	IW	=	2.47
Constraint	Flags:	fO2	path	=	QFM-1	Fractionate	Solids
Liquid	mass	=	95.98	(gm)	density	=	2.61	(gm/cc)	viscosity	=	2.35	(log	10	poise)	(analysis	in	wt	%)
	G	=	-1.59454e+06	(J)	H	=	-1.19395e+06	(J)	S	=	264.75	(J/K)	V	=	36.83	(cc)	Cp	=	145.8	(J/K)
	SiO2	TiO2	Al2O3	Fe2O3	Cr2O3	FeO	MnO	MgO	NiO	CoO	CaO	Na2O	K2O	P2O5	H2O	CO2	SO3	Cl2O-1	F2O-1
	51.79	0.24	18.77	0.84	0	7.69	0.16	8.74	0	0	8.79	2.34	0.11	0	0.52	0	0	0	0
olivine	mass	=	0.97	(gm)	density	=	3.25	(gm/cc)	(analysis	in	mole	%)
	(Ca0.00Mg0.85Fe''0.15Mn0.00Co0.00Ni0.00)2SiO4
	G	=	-15606.6	(J)	H	=	-11985.2	(J)	S	=	2.39	(J/K)	V	=	0.3	(cc)	Cp	=	1.22	(J/K)
	tephroite	fayalite	co-olivine	ni-olivine	monticellite	forsterite
	0.24	15.03	0	0	0.83	83.9
Total	solids	mass	=	0.97	(gm)	density	=	3.25	(gm/cc)
	G	=	-15606.6	(J)	H	=	-11985.2	(J)	S	=	2.39	(J/K)	V	=	0.3	(cc)	Cp	=	1.22	(J/K)
Summary	of	all	fractionated	phases:	(total	mass	=	3.13	grams)
olivine	mass	=	3.13	(gm)	density	=	3.24	(gm/cc)	(analysis	in	mole	%)
	(Ca0.00Mg0.86Fe''0.14Mn0.00Co0.00Ni0.00)2SiO4
	G	=	-50624.1	(J)	H	=	-38934.4	(J)	S	=	7.73	(J/K)	V	=	0.97	(cc)	Cp	=	3.94	(J/K)
	tephroite	fayalite	co-olivine	ni-olivine	monticellite	forsterite
	0.23	14.11	0	0	0.8	84.86
Viscosity	of	the	System:	2.41	(log	10	poise)
System	mass	=	100.08	(gm)	density	=	2.63	(gm/cc)
	G	=	-1.66078e+06	(J)	H	=	-1.24487e+06	(J)	S	=	274.86	(J/K)	V	=	38.1	(cc)	Cp	=	150.96	(J/K)
Oxygen	delta	moles	=	-1.08588e-05	delta	grams	=	-0.000347468
	G	=	3.8	(J)	H	=	-0.45	(J)	S	=	0	(J/K)	V	=	-1.37	(cc)	Cp	=	0	(J/K)
**********----------**********
Title:	Dummy	Title
T	=	1230	(C)	P	=	1	(kbars)	log(10)	f	O2	=	-8.9	delta	HM	=	-6.51	NNO	=	-1.67	QFM	=	-1	COH	=	1.21	IW	=	2.48
Constraint	Flags:	fO2	path	=	QFM-1	Fractionate	Solids
Liquid	mass	=	95.05	(gm)	density	=	2.6	(gm/cc)	viscosity	=	2.43	(log	10	poise)	(analysis	in	wt	%)
	G	=	-1.57697e+06	(J)	H	=	-1.18434e+06	(J)	S	=	261.2	(J/K)	V	=	36.5	(cc)	Cp	=	144.14	(J/K)
	SiO2	TiO2	Al2O3	Fe2O3	Cr2O3	FeO	MnO	MgO	NiO	CoO	CaO	Na2O	K2O	P2O5	H2O	CO2	SO3	Cl2O-1	F2O-1
	51.91	0.24	18.96	0.84	0	7.63	0.16	8.38	0	0	8.87	2.37	0.12	0	0.53	0	0	0	0
olivine	mass	=	0.93	(gm)	density	=	3.26	(gm/cc)	(analysis	in	mole	%)
	(Ca0.00Mg0.84Fe''0.16Mn0.00Co0.00Ni0.00)2SiO4
	G	=	-14945.3	(J)	H	=	-11497.8	(J)	S	=	2.29	(J/K)	V	=	0.29	(cc)	Cp	=	1.17	(J/K)
	tephroite	fayalite	co-olivine	ni-olivine	monticellite	forsterite
	0.25	15.51	0	0	0.85	83.39
Total	solids	mass	=	0.93	(gm)	density	=	3.26	(gm/cc)
	G	=	-14945.3	(J)	H	=	-11497.8	(J)	S	=	2.29	(J/K)	V	=	0.29	(cc)	Cp	=	1.17	(J/K)
Summary	of	all	fractionated	phases:	(total	mass	=	4.1	grams)
olivine	mass	=	4.1	(gm)	density	=	3.25	(gm/cc)	(analysis	in	mole	%)
	(Ca0.00Mg0.85Fe''0.14Mn0.00Co0.00Ni0.00)2SiO4
	G	=	-66105.6	(J)	H	=	-50952.7	(J)	S	=	10.08	(J/K)	V	=	1.26	(cc)	Cp	=	5.16	(J/K)
	tephroite	fayalite	co-olivine	ni-olivine	monticellite	forsterite
	0.23	14.33	0	0	0.8	84.63
Viscosity	of	the	System:	2.51	(log	10	poise)
System	mass	=	100.08	(gm)	density	=	2.63	(gm/cc)
	G	=	-1.65802e+06	(J)	H	=	-1.24679e+06	(J)	S	=	273.58	(J/K)	V	=	38.05	(cc)	Cp	=	150.47	(J/K)
Oxygen	delta	moles	=	-3.69582e-05	delta	grams	=	-0.00118262
	G	=	12.84	(J)	H	=	-1.5	(J)	S	=	-0.01	(J/K)	V	=	-4.62	(cc)	Cp	=	0	(J/K)
**********----------**********
Title:	Dummy	Title
T	=	1220	(C)	P	=	1	(kbars)	log(10)	f	O2	=	-9.01	delta	HM	=	-6.51	NNO	=	-1.67	QFM	=	-1	COH	=	1.2	IW	=	2.5
Constraint	Flags:	fO2	path	=	QFM-1	Fractionate	Solids
Liquid	mass	=	94.15	(gm)	density	=	2.6	(gm/cc)	viscosity	=	2.52	(log	10	poise)	(analysis	in	wt	%)
	G	=	-1.56005e+06	(J)	H	=	-1.17516e+06	(J)	S	=	257.77	(J/K)	V	=	36.18	(cc)	Cp	=	142.56	(J/K)
	SiO2	TiO2	Al2O3	Fe2O3	Cr2O3	FeO	MnO	MgO	NiO	CoO	CaO	Na2O	K2O	P2O5	H2O	CO2	SO3	Cl2O-1	F2O-1
	52.02	0.24	19.14	0.84	0	7.56	0.16	8.04	0	0	8.96	2.39	0.12	0	0.53	0	0	0	0
olivine	mass	=	0.9	(gm)	density	=	3.27	(gm/cc)	(analysis	in	mole	%)
	(Ca0.00Mg0.84Fe''0.16Mn0.00Co0.00Ni0.00)2SiO4
	G	=	-14316.5	(J)	H	=	-11033.5	(J)	S	=	2.2	(J/K)	V	=	0.28	(cc)	Cp	=	1.12	(J/K)
	tephroite	fayalite	co-olivine	ni-olivine	monticellite	forsterite
	0.26	16.01	0	0	0.86	82.87
Total	solids	mass	=	0.9	(gm)	density	=	3.27	(gm/cc)
	G	=	-14316.5	(J)	H	=	-11033.5	(J)	S	=	2.2	(J/K)	V	=	0.28	(cc)	Cp	=	1.12	(J/K)
Summary	of	all	fractionated	phases:	(total	mass	=	5.03	grams)
olivine	mass	=	5.03	(gm)	density	=	3.25	(gm/cc)	(analysis	in	mole	%)
	(Ca0.00Mg0.85Fe''0.15Mn0.00Co0.00Ni0.00)2SiO4
	G	=	-80903.4	(J)	H	=	-62495.1	(J)	S	=	12.33	(J/K)	V	=	1.55	(cc)	Cp	=	6.32	(J/K)
	tephroite	fayalite	co-olivine	ni-olivine	monticellite	forsterite
	0.24	14.55	0	0	0.81	84.4
Viscosity	of	the	System:	2.61	(log	10	poise)
System	mass	=	100.08	(gm)	density	=	2.63	(gm/cc)
	G	=	-1.65527e+06	(J)	H	=	-1.24869e+06	(J)	S	=	272.3	(J/K)	V	=	38	(cc)	Cp	=	150	(J/K)
Oxygen	delta	moles	=	-6.26409e-05	delta	grams	=	-0.00200443
	G	=	21.59	(J)	H	=	-2.53	(J)	S	=	-0.02	(J/K)	V	=	-7.78	(cc)	Cp	=	0	(J/K)
**********----------**********
Title:	Dummy	Title
T	=	1210	(C)	P	=	1	(kbars)	log(10)	f	O2	=	-9.12	delta	HM	=	-6.52	NNO	=	-1.67	QFM	=	-1	COH	=	1.19	IW	=	2.51
Constraint	Flags:	fO2	path	=	QFM-1	Fractionate	Solids
Liquid	mass	=	93.28	(gm)	density	=	2.6	(gm/cc)	viscosity	=	2.6	(log	10	poise)	(analysis	in	wt	%)
	G	=	-1.54377e+06	(J)	H	=	-1.16639e+06	(J)	S	=	254.45	(J/K)	V	=	35.87	(cc)	Cp	=	141.03	(J/K)
	SiO2	TiO2	Al2O3	Fe2O3	Cr2O3	FeO	MnO	MgO	NiO	CoO	CaO	Na2O	K2O	P2O5	H2O	CO2	SO3	Cl2O-1	F2O-1
	52.14	0.25	19.32	0.84	0	7.5	0.15	7.71	0	0	9.04	2.41	0.12	0	0.54	0	0	0	0
olivine	mass	=	0.87	(gm)	density	=	3.27	(gm/cc)	(analysis	in	mole	%)
	(Ca0.00Mg0.83Fe''0.17Mn0.00Co0.00Ni0.00)2SiO4
	G	=	-13718.6	(J)	H	=	-10591.1	(J)	S	=	2.11	(J/K)	V	=	0.26	(cc)	Cp	=	1.08	(J/K)
	tephroite	fayalite	co-olivine	ni-olivine	monticellite	forsterite
	0.27	16.52	0	0	0.88	82.33
Total	solids	mass	=	0.87	(gm)	density	=	3.27	(gm/cc)
	G	=	-13718.6	(J)	H	=	-10591.1	(J)	S	=	2.11	(J/K)	V	=	0.26	(cc)	Cp	=	1.08	(J/K)
Summary	of	all	fractionated	phases:	(total	mass	=	5.93	grams)
olivine	mass	=	5.93	(gm)	density	=	3.25	(gm/cc)	(analysis	in	mole	%)
	(Ca0.00Mg0.85Fe''0.15Mn0.00Co0.00Ni0.00)2SiO4
	G	=	-95051	(J)	H	=	-73584.4	(J)	S	=	14.47	(J/K)	V	=	1.82	(cc)	Cp	=	7.43	(J/K)
	tephroite	fayalite	co-olivine	ni-olivine	monticellite	forsterite
	0.24	14.77	0	0	0.82	84.17
Viscosity	of	the	System:	2.7	(log	10	poise)
System	mass	=	100.08	(gm)	density	=	2.64	(gm/cc)
	G	=	-1.65254e+06	(J)	H	=	-1.25056e+06	(J)	S	=	271.03	(J/K)	V	=	37.95	(cc)	Cp	=	149.54	(J/K)
Oxygen	delta	moles	=	-8.79379e-05	delta	grams	=	-0.00281391
	G	=	30.09	(J)	H	=	-3.51	(J)	S	=	-0.02	(J/K)	V	=	-10.84	(cc)	Cp	=	0	(J/K)
**********----------**********
Title:	Dummy	Title
T	=	1200	(C)	P	=	1	(kbars)	log(10)	f	O2	=	-9.23	delta	HM	=	-6.52	NNO	=	-1.66	QFM	=	-1	COH	=	1.18	IW	=	2.52
Constraint	Flags:	fO2	path	=	QFM-1	Fractionate	Solids
Liquid	mass	=	92.45	(gm)	density	=	2.6	(gm/cc)	viscosity	=	2.69	(log	10	poise)	(analysis	in	wt	%)
	G	=	-1.52809e+06	(J)	H	=	-1.15798e+06	(J)	S	=	251.24	(J/K)	V	=	35.57	(cc)	Cp	=	135.72	(J/K)
	SiO2	TiO2	Al2O3	Fe2O3	Cr2O3	FeO	MnO	MgO	NiO	CoO	CaO	Na2O	K2O	P2O5	H2O	CO2	SO3	Cl2O-1	F2O-1
	52.25	0.25	19.49	0.84	0	7.43	0.15	7.38	0	0	9.11	2.43	0.12	0	0.54	0	0	0	0
olivine	mass	=	0.83	(gm)	density	=	3.28	(gm/cc)	(analysis	in	mole	%)
	(Ca0.00Mg0.83Fe''0.17Mn0.00Co0.00Ni0.00)2SiO4
	G	=	-13150.1	(J)	H	=	-10169.7	(J)	S	=	2.02	(J/K)	V	=	0.25	(cc)	Cp	=	1.04	(J/K)
	tephroite	fayalite	co-olivine	ni-olivine	monticellite	forsterite
	0.27	17.06	0	0	0.9	81.77
Total	solids	mass	=	0.83	(gm)	density	=	3.28	(gm/cc)
	G	=	-13150.1	(J)	H	=	-10169.7	(J)	S	=	2.02	(J/K)	V	=	0.25	(cc)	Cp	=	1.04	(J/K)
Summary	of	all	fractionated	phases:	(total	mass	=	6.79	grams)
olivine	mass	=	6.79	(gm)	density	=	3.26	(gm/cc)	(analysis	in	mole	%)
	(Ca0.00Mg0.85Fe''0.15Mn0.00Co0.00Ni0.00)2SiO4
	G	=	-108580	(J)	H	=	-84242.1	(J)	S	=	16.52	(J/K)	V	=	2.09	(cc)	Cp	=	8.5	(J/K)
	tephroite	fayalite	co-olivine	ni-olivine	monticellite	forsterite
	0.24	14.99	0	0	0.83	83.94
Viscosity	of	the	System:	2.8	(log	10	poise)
System	mass	=	100.08	(gm)	density	=	2.64	(gm/cc)
	G	=	-1.64982e+06	(J)	H	=	-1.25239e+06	(J)	S	=	269.79	(J/K)	V	=	37.91	(cc)	Cp	=	145.26	(J/K)
Oxygen	delta	moles	=	-0.000112881	delta	grams	=	-0.00361207
	G	=	38.33	(J)	H	=	-4.47	(J)	S	=	-0.03	(J/K)	V	=	-13.83	(cc)	Cp	=	0	(J/K)
**********----------**********
Title:	Dummy	Title
T	=	1190	(C)	P	=	1	(kbars)	log(10)	f	O2	=	-9.34	delta	HM	=	-6.52	NNO	=	-1.66	QFM	=	-1	COH	=	1.17	IW	=	2.53
Constraint	Flags:	fO2	path	=	QFM-1	Fractionate	Solids
Liquid	mass	=	85.31	(gm)	density	=	2.59	(gm/cc)	viscosity	=	2.79	(log	10	poise)	(analysis	in	wt	%)
	G	=	-1.4053e+06	(J)	H	=	-1.06698e+06	(J)	S	=	231.23	(J/K)	V	=	32.9	(cc)	Cp	=	124.64	(J/K)
	SiO2	TiO2	Al2O3	Fe2O3	Cr2O3	FeO	MnO	MgO	NiO	CoO	CaO	Na2O	K2O	P2O5	H2O	CO2	SO3	Cl2O-1	F2O-1
	52.81	0.27	19.15	0.87	0	7.66	0.16	6.96	0	0	8.91	2.5	0.13	0	0.59	0	0	0	0
olivine	mass	=	2.08	(gm)	density	=	3.3	(gm/cc)	(analysis	in	mole	%)
	(Ca0.00Mg0.81Fe''0.18Mn0.00Co0.00Ni0.00)2SiO4
	G	=	-32502.6	(J)	H	=	-25154.5	(J)	S	=	5.02	(J/K)	V	=	0.63	(cc)	Cp	=	2.57	(J/K)
	tephroite	fayalite	co-olivine	ni-olivine	monticellite	forsterite
	0.3	18.23	0	0	0.9	80.57
feldspar	mass	=	5.06	(gm)	density	=	2.67	(gm/cc)	(analysis	in	mole	%)
	K0.00Na0.20Ca0.79Al1.79Si2.21O8
	G	=	-87747.6	(J)	H	=	-69730	(J)	S	=	12.31	(J/K)	V	=	1.89	(cc)	Cp	=	6.23	(J/K)
	albite	anorthite	sanidine
	20.46	79.48	0.05
Total	solids	mass	=	7.14	(gm)	density	=	2.83	(gm/cc)
	G	=	-120250	(J)	H	=	-94884.5	(J)	S	=	17.34	(J/K)	V	=	2.52	(cc)	Cp	=	8.8	(J/K)
Summary	of	all	fractionated	phases:	(total	mass	=	7.63	grams)
olivine	mass	=	7.63	(gm)	density	=	3.26	(gm/cc)	(analysis	in	mole	%)
	(Ca0.00Mg0.85Fe''0.15Mn0.00Co0.00Ni0.00)2SiO4
	G	=	-121522	(J)	H	=	-94488.5	(J)	S	=	18.48	(J/K)	V	=	2.34	(cc)	Cp	=	9.53	(J/K)
	tephroite	fayalite	co-olivine	ni-olivine	monticellite	forsterite
	0.25	15.21	0	0	0.84	83.7
Viscosity	of	the	System:	3.05	(log	10	poise)
System	mass	=	100.07	(gm)	density	=	2.65	(gm/cc)
	G	=	-1647070	(J)	H	=	-1.25635e+06	(J)	S	=	267.04	(J/K)	V	=	37.76	(cc)	Cp	=	142.96	(J/K)
Oxygen	delta	moles	=	-0.00022164	delta	grams	=	-0.0070922
	G	=	74.69	(J)	H	=	-8.7	(J)	S	=	-0.06	(J/K)	V	=	-26.96	(cc)	Cp	=	-0.01	(J/K)
**********----------**********
Title:	Dummy	Title
T	=	1180	(C)	P	=	1	(kbars)	log(10)	f	O2	=	-9.45	delta	HM	=	-6.52	NNO	=	-1.66	QFM	=	-1	COH	=	1.16	IW	=	2.54
Constraint	Flags:	fO2	path	=	QFM-1	Fractionate	Solids
Liquid	mass	=	77.7	(gm)	density	=	2.59	(gm/cc)	viscosity	=	2.9	(log	10	poise)	(analysis	in	wt	%)
	G	=	-1.27502e+06	(J)	H	=	-969712	(J)	S	=	210.1	(J/K)	V	=	30.05	(cc)	Cp	=	112.9	(J/K)
	SiO2	TiO2	Al2O3	Fe2O3	Cr2O3	FeO	MnO	MgO	NiO	CoO	CaO	Na2O	K2O	P2O5	H2O	CO2	SO3	Cl2O-1	F2O-1
	53.48	0.3	18.67	0.9	0	7.97	0.17	6.52	0	0	8.64	2.57	0.14	0	0.64	0	0	0	0
olivine	mass	=	2.08	(gm)	density	=	3.32	(gm/cc)	(analysis	in	mole	%)
	(Ca0.00Mg0.80Fe''0.20Mn0.00Co0.00Ni0.00)2SiO4
	G	=	-32109.5	(J)	H	=	-24860.1	(J)	S	=	4.99	(J/K)	V	=	0.63	(cc)	Cp	=	2.55	(J/K)
	tephroite	fayalite	co-olivine	ni-olivine	monticellite	forsterite
	0.33	19.64	0	0	0.89	79.14
feldspar	mass	=	5.53	(gm)	density	=	2.67	(gm/cc)	(analysis	in	mole	%)
	K0.00Na0.22Ca0.78Al1.78Si2.22O8
	G	=	-95870.5	(J)	H	=	-76341	(J)	S	=	13.44	(J/K)	V	=	2.07	(cc)	Cp	=	6.81	(J/K)
	albite	anorthite	sanidine
	21.73	78.21	0.06
Total	solids	mass	=	7.61	(gm)	density	=	2.82	(gm/cc)
	G	=	-127980	(J)	H	=	-101201	(J)	S	=	18.43	(J/K)	V	=	2.7	(cc)	Cp	=	9.36	(J/K)
Summary	of	all	fractionated	phases:	(total	mass	=	14.76	grams)
olivine	mass	=	9.71	(gm)	density	=	3.27	(gm/cc)	(analysis	in	mole	%)
	(Ca0.00Mg0.84Fe''0.16Mn0.00Co0.00Ni0.00)2SiO4
	G	=	-153766	(J)	H	=	-119745	(J)	S	=	23.41	(J/K)	V	=	2.97	(cc)	Cp	=	12.08	(J/K)
	tephroite	fayalite	co-olivine	ni-olivine	monticellite	forsterite
	0.26	15.85	0	0	0.85	83.04
feldspar	mass	=	5.05	(gm)	density	=	2.67	(gm/cc)	(analysis	in	mole	%)
	K0.00Na0.20Ca0.79Al1.79Si2.21O8
	G	=	-87577.1	(J)	H	=	-69754.3	(J)	S	=	12.26	(J/K)	V	=	1.89	(cc)	Cp	=	6.22	(J/K)
	albite	anorthite	sanidine
	20.46	79.48	0.05
Viscosity	of	the	System:	3.35	(log	10	poise)
System	mass	=	100.07	(gm)	density	=	2.66	(gm/cc)
	G	=	-1.64434e+06	(J)	H	=	-1.26041e+06	(J)	S	=	264.21	(J/K)	V	=	37.6	(cc)	Cp	=	140.56	(J/K)
Oxygen	delta	moles	=	-0.00034119	delta	grams	=	-0.0109177
	G	=	114.1	(J)	H	=	-13.26	(J)	S	=	-0.09	(J/K)	V	=	-41.22	(cc)	Cp	=	-0.01	(J/K)
**********----------**********
Title:	Dummy	Title
T	=	1170	(C)	P	=	1	(kbars)	log(10)	f	O2	=	-9.57	delta	HM	=	-6.53	NNO	=	-1.66	QFM	=	-1	COH	=	1.15	IW	=	2.55
Constraint	Flags:	fO2	path	=	QFM-1	Fractionate	Solids
Liquid	mass	=	69.15	(gm)	density	=	2.58	(gm/cc)	viscosity	=	2.97	(log	10	poise)	(analysis	in	wt	%)
	G	=	-1.12886e+06	(J)	H	=	-859416	(J)	S	=	186.71	(J/K)	V	=	26.79	(cc)	Cp	=	99.97	(J/K)
	SiO2	TiO2	Al2O3	Fe2O3	Cr2O3	FeO	MnO	MgO	NiO	CoO	CaO	Na2O	K2O	P2O5	H2O	CO2	SO3	Cl2O-1	F2O-1
	53.81	0.33	18.27	0.96	0	8.43	0.19	6.05	0	0	8.39	2.69	0.16	0	0.72	0	0	0	0
orthopyroxene	mass	=	3.1	(gm)	density	=	3.25	(gm/cc)	(analysis	in	mole	%)
	opx	Na0.00Ca0.06Fe''0.37Mg1.51Fe'''0.01Ti0.00Al0.12Si1.94O6
	G	=	-49676.2	(J)	H	=	-38925.7	(J)	S	=	7.45	(J/K)	V	=	0.95	(cc)	Cp	=	3.89	(J/K)
	diopside	clinoenstatit	hedenbergite	alumino-buffo	buffonite	essenite	jadeite
	-37.2	93.94	36.76	5.16	-5.01	6.23	0.11
feldspar	mass	=	5.46	(gm)	density	=	2.67	(gm/cc)	(analysis	in	mole	%)
	K0.00Na0.23Ca0.77Al1.77Si2.23O8
	G	=	-94418.5	(J)	H	=	-75341.5	(J)	S	=	13.22	(J/K)	V	=	2.04	(cc)	Cp	=	6.71	(J/K)
	albite	anorthite	sanidine
	22.81	77.12	0.07
Total	solids	mass	=	8.55	(gm)	density	=	2.85	(gm/cc)
	G	=	-144095	(J)	H	=	-114267	(J)	S	=	20.67	(J/K)	V	=	3	(cc)	Cp	=	10.6	(J/K)
Summary	of	all	fractionated	phases:	(total	mass	=	22.37	grams)
olivine	mass	=	11.78	(gm)	density	=	3.28	(gm/cc)	(analysis	in	mole	%)
	(Ca0.00Mg0.83Fe''0.17Mn0.00Co0.00Ni0.00)2SiO4
	G	=	-185570	(J)	H	=	-144733	(J)	S	=	28.3	(J/K)	V	=	3.59	(cc)	Cp	=	14.62	(J/K)
	tephroite	fayalite	co-olivine	ni-olivine	monticellite	forsterite
	0.27	16.51	0	0	0.86	82.36
feldspar	mass	=	10.58	(gm)	density	=	2.67	(gm/cc)	(analysis	in	mole	%)
	K0.00Na0.21Ca0.79Al1.79Si2.21O8
	G	=	-183143	(J)	H	=	-146187	(J)	S	=	25.61	(J/K)	V	=	3.96	(cc)	Cp	=	13.01	(J/K)
	albite	anorthite	sanidine
	21.12	78.82	0.06
Viscosity	of	the	System:	3.69	(log	10	poise)
System	mass	=	100.07	(gm)	density	=	2.68	(gm/cc)
	G	=	-1.64167e+06	(J)	H	=	-1.2646e+06	(J)	S	=	261.28	(J/K)	V	=	37.34	(cc)	Cp	=	138.2	(J/K)
Oxygen	delta	moles	=	-0.000420826	delta	grams	=	-0.0134659
	G	=	139.65	(J)	H	=	-16.21	(J)	S	=	-0.11	(J/K)	V	=	-50.49	(cc)	Cp	=	-0.02	(J/K)
**********----------**********
Title:	Dummy	Title
T	=	1160	(C)	P	=	1	(kbars)	log(10)	f	O2	=	-9.69	delta	HM	=	-6.53	NNO	=	-1.65	QFM	=	-1	COH	=	1.14	IW	=	2.57
Constraint	Flags:	fO2	path	=	QFM-1	Fractionate	Solids
Liquid	mass	=	62.06	(gm)	density	=	2.58	(gm/cc)	viscosity	=	3.03	(log	10	poise)	(analysis	in	wt	%)
	G	=	-1.00818e+06	(J)	H	=	-768346	(J)	S	=	167.35	(J/K)	V	=	24.1	(cc)	Cp	=	89.28	(J/K)
	SiO2	TiO2	Al2O3	Fe2O3	Cr2O3	FeO	MnO	MgO	NiO	CoO	CaO	Na2O	K2O	P2O5	H2O	CO2	SO3	Cl2O-1	F2O-1
	54.14	0.37	17.88	1.01	0	8.87	0.21	5.58	0	0	8.16	2.8	0.17	0	0.81	0	0	0	0
orthopyroxene	mass	=	2.6	(gm)	density	=	3.26	(gm/cc)	(analysis	in	mole	%)
	opx	Na0.00Ca0.06Fe''0.40Mg1.48Fe'''0.01Ti0.00Al0.11Si1.94O6
	G	=	-41333.4	(J)	H	=	-32423.2	(J)	S	=	6.22	(J/K)	V	=	0.8	(cc)	Cp	=	3.25	(J/K)
	diopside	clinoenstatit	hedenbergite	alumino-buffo	buffonite	essenite	jadeite
	-39.67	93.67	39.66	4.99	-4.82	6.07	0.12
feldspar	mass	=	4.49	(gm)	density	=	2.67	(gm/cc)	(analysis	in	mole	%)
	K0.00Na0.24Ca0.76Al1.76Si2.24O8
	G	=	-77532.2	(J)	H	=	-61996.2	(J)	S	=	10.84	(J/K)	V	=	1.68	(cc)	Cp	=	5.51	(J/K)
	albite	anorthite	sanidine
	23.86	76.06	0.08
Total	solids	mass	=	7.09	(gm)	density	=	2.86	(gm/cc)
	G	=	-118866	(J)	H	=	-94419.4	(J)	S	=	17.06	(J/K)	V	=	2.48	(cc)	Cp	=	8.76	(J/K)
Summary	of	all	fractionated	phases:	(total	mass	=	30.92	grams)
olivine	mass	=	11.78	(gm)	density	=	3.28	(gm/cc)	(analysis	in	mole	%)
	(Ca0.00Mg0.83Fe''0.17Mn0.00Co0.00Ni0.00)2SiO4
	G	=	-185287	(J)	H	=	-144879	(J)	S	=	28.2	(J/K)	V	=	3.59	(cc)	Cp	=	14.61	(J/K)
	tephroite	fayalite	co-olivine	ni-olivine	monticellite	forsterite
	0.27	16.51	0	0	0.86	82.36
orthopyroxene	mass	=	3.1	(gm)	density	=	3.25	(gm/cc)	(analysis	in	mole	%)
	opx	Na0.00Ca0.06Fe''0.37Mg1.51Fe'''0.01Ti0.00Al0.12Si1.94O6
	G	=	-49567.6	(J)	H	=	-38937.7	(J)	S	=	7.42	(J/K)	V	=	0.95	(cc)	Cp	=	3.89	(J/K)
	diopside	clinoenstatit	hedenbergite	alumino-buffo	buffonite	essenite	jadeite
	-37.2	93.94	36.76	5.16	-5.01	6.23	0.11
feldspar	mass	=	16.04	(gm)	density	=	2.67	(gm/cc)	(analysis	in	mole	%)
	K0.00Na0.22Ca0.78Al1.78Si2.22O8
	G	=	-277127	(J)	H	=	-221688	(J)	S	=	38.68	(J/K)	V	=	6	(cc)	Cp	=	19.69	(J/K)
	albite	anorthite	sanidine
	21.7	78.24	0.06
Viscosity	of	the	System:	4.08	(log	10	poise)
System	mass	=	100.07	(gm)	density	=	2.7	(gm/cc)
	G	=	-1.63903e+06	(J)	H	=	-1.26827e+06	(J)	S	=	258.7	(J/K)	V	=	37.12	(cc)	Cp	=	136.23	(J/K)
Oxygen	delta	moles	=	-0.000493401	delta	grams	=	-0.0157882
	G	=	162.47	(J)	H	=	-18.82	(J)	S	=	-0.13	(J/K)	V	=	-58.79	(cc)	Cp	=	-0.02	(J/K)
**********----------**********
Title:	Dummy	Title
T	=	1150	(C)	P	=	1	(kbars)	log(10)	f	O2	=	-9.81	delta	HM	=	-6.53	NNO	=	-1.65	QFM	=	-1	COH	=	1.13	IW	=	2.58
Constraint	Flags:	fO2	path	=	QFM-1	Fractionate	Solids
Liquid	mass	=	56.3	(gm)	density	=	2.57	(gm/cc)	viscosity	=	3.1	(log	10	poise)	(analysis	in	wt	%)
	G	=	-910240	(J)	H	=	-694497	(J)	S	=	151.6	(J/K)	V	=	21.91	(cc)	Cp	=	80.61	(J/K)
	SiO2	TiO2	Al2O3	Fe2O3	Cr2O3	FeO	MnO	MgO	NiO	CoO	CaO	Na2O	K2O	P2O5	H2O	CO2	SO3	Cl2O-1	F2O-1
	54.46	0.4	17.5	1.06	0	9.28	0.23	5.14	0	0	7.94	2.9	0.19	0	0.89	0	0	0	0
orthopyroxene	mass	=	2.11	(gm)	density	=	3.28	(gm/cc)	(analysis	in	mole	%)
	opx	Na0.00Ca0.06Fe''0.43Mg1.45Fe'''0.01Ti0.00Al0.11Si1.94O6
	G	=	-33242	(J)	H	=	-26103.8	(J)	S	=	5.02	(J/K)	V	=	0.64	(cc)	Cp	=	2.62	(J/K)
	diopside	clinoenstatit	hedenbergite	alumino-buffo	buffonite	essenite	jadeite
	-42.26	93.42	42.62	4.83	-4.66	5.93	0.12
feldspar	mass	=	3.65	(gm)	density	=	2.67	(gm/cc)	(analysis	in	mole	%)
	K0.00Na0.25Ca0.75Al1.75Si2.25O8
	G	=	-63076.6	(J)	H	=	-50542.8	(J)	S	=	8.81	(J/K)	V	=	1.37	(cc)	Cp	=	4.49	(J/K)
	albite	anorthite	sanidine
	24.89	75.03	0.09
Total	solids	mass	=	5.76	(gm)	density	=	2.86	(gm/cc)
	G	=	-96318.5	(J)	H	=	-76646.6	(J)	S	=	13.82	(J/K)	V	=	2.01	(cc)	Cp	=	7.11	(J/K)
Summary	of	all	fractionated	phases:	(total	mass	=	38	grams)
olivine	mass	=	11.78	(gm)	density	=	3.28	(gm/cc)	(analysis	in	mole	%)
	(Ca0.00Mg0.83Fe''0.17Mn0.00Co0.00Ni0.00)2SiO4
	G	=	-185006	(J)	H	=	-145025	(J)	S	=	28.09	(J/K)	V	=	3.59	(cc)	Cp	=	14.59	(J/K)
	tephroite	fayalite	co-olivine	ni-olivine	monticellite	forsterite
	0.27	16.51	0	0	0.86	82.36
orthopyroxene	mass	=	5.69	(gm)	density	=	3.26	(gm/cc)	(analysis	in	mole	%)
	opx	Na0.00Ca0.06Fe''0.38Mg1.49Fe'''0.01Ti0.00Al0.11Si1.94O6
	G	=	-90730.9	(J)	H	=	-71405.4	(J)	S	=	13.58	(J/K)	V	=	1.75	(cc)	Cp	=	7.13	(J/K)
	diopside	clinoenstatit	hedenbergite	alumino-buffo	buffonite	essenite	jadeite
	-38.32	93.81	38.08	5.08	-4.92	6.15	0.12
feldspar	mass	=	20.52	(gm)	density	=	2.67	(gm/cc)	(analysis	in	mole	%)
	K0.00Na0.22Ca0.78Al1.78Si2.22O8
	G	=	-354118	(J)	H	=	-283898	(J)	S	=	49.34	(J/K)	V	=	7.68	(cc)	Cp	=	25.18	(J/K)
	albite	anorthite	sanidine
	22.17	77.77	0.07
Viscosity	of	the	System:	4.56	(log	10	poise)
System	mass	=	100.06	(gm)	density	=	2.71	(gm/cc)
	G	=	-1.63641e+06	(J)	H	=	-1.27147e+06	(J)	S	=	256.43	(J/K)	V	=	36.94	(cc)	Cp	=	134.62	(J/K)
Oxygen	delta	moles	=	-0.000556828	delta	grams	=	-0.0178178
	G	=	181.93	(J)	H	=	-21.04	(J)	S	=	-0.14	(J/K)	V	=	-65.89	(cc)	Cp	=	-0.02	(J/K)
**********----------**********
Title:	Dummy	Title
T	=	1140	(C)	P	=	1	(kbars)	log(10)	f	O2	=	-9.93	delta	HM	=	-6.53	NNO	=	-1.65	QFM	=	-1	COH	=	1.12	IW	=	2.59
Constraint	Flags:	fO2	path	=	QFM-1	Fractionate	Solids
Liquid	mass	=	51.52	(gm)	density	=	2.56	(gm/cc)	viscosity	=	3.16	(log	10	poise)	(analysis	in	wt	%)
	G	=	-829198	(J)	H	=	-633437	(J)	S	=	138.53	(J/K)	V	=	20.09	(cc)	Cp	=	73.44	(J/K)
	SiO2	TiO2	Al2O3	Fe2O3	Cr2O3	FeO	MnO	MgO	NiO	CoO	CaO	Na2O	K2O	P2O5	H2O	CO2	SO3	Cl2O-1	F2O-1
	54.78	0.44	17.13	1.11	0	9.66	0.25	4.73	0	0	7.72	3	0.21	0	0.97	0	0	0	0
orthopyroxene	mass	=	1.74	(gm)	density	=	3.29	(gm/cc)	(analysis	in	mole	%)
	opx	Na0.00Ca0.07Fe''0.46Mg1.41Fe'''0.01Ti0.00Al0.11Si1.94O6
	G	=	-27251.4	(J)	H	=	-21422	(J)	S	=	4.13	(J/K)	V	=	0.53	(cc)	Cp	=	2.16	(J/K)
	diopside	clinoenstatit	hedenbergite	alumino-buffo	buffonite	essenite	jadeite
	-44.98	93.19	45.67	4.69	-4.52	5.82	0.12
feldspar	mass	=	3.04	(gm)	density	=	2.67	(gm/cc)	(analysis	in	mole	%)
	K0.00Na0.26Ca0.74Al1.74Si2.26O8
	G	=	-52329.8	(J)	H	=	-42019.3	(J)	S	=	7.3	(J/K)	V	=	1.14	(cc)	Cp	=	3.72	(J/K)
	albite	anorthite	sanidine
	25.9	74	0.1
Total	solids	mass	=	4.78	(gm)	density	=	2.86	(gm/cc)
	G	=	-79581.2	(J)	H	=	-63441.3	(J)	S	=	11.42	(J/K)	V	=	1.67	(cc)	Cp	=	5.88	(J/K)
Summary	of	all	fractionated	phases:	(total	mass	=	43.76	grams)
olivine	mass	=	11.78	(gm)	density	=	3.29	(gm/cc)	(analysis	in	mole	%)
	(Ca0.00Mg0.83Fe''0.17Mn0.00Co0.00Ni0.00)2SiO4
	G	=	-184726	(J)	H	=	-145171	(J)	S	=	27.99	(J/K)	V	=	3.59	(cc)	Cp	=	14.58	(J/K)
	tephroite	fayalite	co-olivine	ni-olivine	monticellite	forsterite
	0.27	16.51	0	0	0.86	82.36
orthopyroxene	mass	=	7.8	(gm)	density	=	3.26	(gm/cc)	(analysis	in	mole	%)
	opx	Na0.00Ca0.06Fe''0.39Mg1.48Fe'''0.01Ti0.00Al0.11Si1.94O6
	G	=	-123754	(J)	H	=	-97580	(J)	S	=	18.52	(J/K)	V	=	2.39	(cc)	Cp	=	9.74	(J/K)
	diopside	clinoenstatit	hedenbergite	alumino-buffo	buffonite	essenite	jadeite
	-39.38	93.71	39.3	5.02	-4.85	6.09	0.12
feldspar	mass	=	24.17	(gm)	density	=	2.67	(gm/cc)	(analysis	in	mole	%)
	K0.00Na0.23Ca0.77Al1.77Si2.23O8
	G	=	-416567	(J)	H	=	-334699	(J)	S	=	57.93	(J/K)	V	=	9.04	(cc)	Cp	=	29.63	(J/K)
	albite	anorthite	sanidine
	22.58	77.35	0.07
Viscosity	of	the	System:	5.23	(log	10	poise)
System	mass	=	100.06	(gm)	density	=	2.72	(gm/cc)
	G	=	-1.63383e+06	(J)	H	=	-1.27433e+06	(J)	S	=	254.39	(J/K)	V	=	36.78	(cc)	Cp	=	133.28	(J/K)
Oxygen	delta	moles	=	-0.000612922	delta	grams	=	-0.0196128
	G	=	198.69	(J)	H	=	-22.94	(J)	S	=	-0.16	(J/K)	V	=	-72.01	(cc)	Cp	=	-0.02	(J/K)
**********----------**********
Title:	Dummy	Title
T	=	1130	(C)	P	=	1	(kbars)	log(10)	f	O2	=	-10.05	delta	HM	=	-6.54	NNO	=	-1.64	QFM	=	-1	COH	=	1.11	IW	=	2.6
Constraint	Flags:	fO2	path	=	QFM-1	Fractionate	Solids
Liquid	mass	=	47.5	(gm)	density	=	2.56	(gm/cc)	viscosity	=	3.22	(log	10	poise)	(analysis	in	wt	%)
	G	=	-761048	(J)	H	=	-582130	(J)	S	=	127.51	(J/K)	V	=	18.56	(cc)	Cp	=	67.41	(J/K)
	SiO2	TiO2	Al2O3	Fe2O3	Cr2O3	FeO	MnO	MgO	NiO	CoO	CaO	Na2O	K2O	P2O5	H2O	CO2	SO3	Cl2O-1	F2O-1
	55.09	0.48	16.77	1.15	0	10.02	0.27	4.34	0	0	7.52	3.08	0.22	0	1.05	0	0	0	0
orthopyroxene	mass	=	1.47	(gm)	density	=	3.3	(gm/cc)	(analysis	in	mole	%)
	opx	Na0.00Ca0.07Fe''0.49Mg1.38Fe'''0.01Ti0.00Al0.10Si1.94O6
	G	=	-22696.5	(J)	H	=	-17859.8	(J)	S	=	3.45	(J/K)	V	=	0.44	(cc)	Cp	=	1.81	(J/K)
	diopside	clinoenstatit	hedenbergite	alumino-buffo	buffonite	essenite	jadeite
	-47.83	92.99	48.8	4.58	-4.4	5.73	0.13
feldspar	mass	=	2.56	(gm)	density	=	2.66	(gm/cc)	(analysis	in	mole	%)
	K0.00Na0.27Ca0.73Al1.73Si2.27O8
	G	=	-44126.9	(J)	H	=	-35506.8	(J)	S	=	6.14	(J/K)	V	=	0.96	(cc)	Cp	=	3.14	(J/K)
	albite	anorthite	sanidine
	26.91	72.99	0.11
Total	solids	mass	=	4.03	(gm)	density	=	2.87	(gm/cc)
	G	=	-66823.4	(J)	H	=	-53366.6	(J)	S	=	9.59	(J/K)	V	=	1.41	(cc)	Cp	=	4.95	(J/K)
Summary	of	all	fractionated	phases:	(total	mass	=	48.53	grams)
olivine	mass	=	11.78	(gm)	density	=	3.29	(gm/cc)	(analysis	in	mole	%)
	(Ca0.00Mg0.83Fe''0.17Mn0.00Co0.00Ni0.00)2SiO4
	G	=	-184446	(J)	H	=	-145317	(J)	S	=	27.89	(J/K)	V	=	3.59	(cc)	Cp	=	14.56	(J/K)
	tephroite	fayalite	co-olivine	ni-olivine	monticellite	forsterite
	0.27	16.51	0	0	0.86	82.36
orthopyroxene	mass	=	9.54	(gm)	density	=	3.27	(gm/cc)	(analysis	in	mole	%)
	opx	Na0.00Ca0.06Fe''0.40Mg1.47Fe'''0.01Ti0.00Al0.11Si1.94O6
	G	=	-150746	(J)	H	=	-119094	(J)	S	=	22.56	(J/K)	V	=	2.92	(cc)	Cp	=	11.89	(J/K)
	diopside	clinoenstatit	hedenbergite	alumino-buffo	buffonite	essenite	jadeite
	-40.4	93.61	40.45	4.96	-4.79	6.05	0.12
feldspar	mass	=	27.21	(gm)	density	=	2.67	(gm/cc)	(analysis	in	mole	%)
	K0.00Na0.23Ca0.77Al1.77Si2.23O8
	G	=	-468198	(J)	H	=	-377014	(J)	S	=	64.99	(J/K)	V	=	10.18	(cc)	Cp	=	33.32	(J/K)
	albite	anorthite	sanidine
	22.95	76.98	0.07
Viscosity	of	the	System:	7	(log	10	poise)
System	mass	=	100.06	(gm)	density	=	2.73	(gm/cc)
	G	=	-1.63126e+06	(J)	H	=	-1.27692e+06	(J)	S	=	252.53	(J/K)	V	=	36.65	(cc)	Cp	=	132.13	(J/K)
Oxygen	delta	moles	=	-0.000663005	delta	grams	=	-0.0212154
	G	=	213.22	(J)	H	=	-24.57	(J)	S	=	-0.17	(J/K)	V	=	-77.35	(cc)	Cp	=	-0.02	(J/K)
**********----------**********
Title:	Dummy	Title
T	=	1120	(C)	P	=	1	(kbars)	log(10)	f	O2	=	-10.18	delta	HM	=	-6.54	NNO	=	-1.64	QFM	=	-1	COH	=	1.09	IW	=	2.62
Constraint	Flags:	fO2	path	=	QFM-1	Fractionate	Solids
Liquid	mass	=	43.86	(gm)	density	=	2.55	(gm/cc)	viscosity	=	3.29	(log	10	poise)	(analysis	in	wt	%)
	G	=	-700263	(J)	H	=	-536427	(J)	S	=	117.6	(J/K)	V	=	17.19	(cc)	Cp	=	62	(J/K)
	SiO2	TiO2	Al2O3	Fe2O3	Cr2O3	FeO	MnO	MgO	NiO	CoO	CaO	Na2O	K2O	P2O5	H2O	CO2	SO3	Cl2O-1	F2O-1
	55.44	0.51	16.47	1.19	0	10.27	0.3	3.97	0	0	7.29	3.18	0.24	0	1.14	0	0	0	0
clinopyroxene	mass	=	1.47	(gm)	density	=	3.32	(gm/cc)	(analysis	in	mole	%)
	cpx	Na0.00Ca0.14Fe''0.56Mg1.21Fe'''0.02Ti0.00Al0.14Si1.92O6
	G	=	-22256.9	(J)	H	=	-17469.1	(J)	S	=	3.44	(J/K)	V	=	0.44	(cc)	Cp	=	1.77	(J/K)
	diopside	clinoenstatit	hedenbergite	alumino-buffo	buffonite	essenite	jadeite
	-49.89	85.48	56.06	6.02	-5.69	7.69	0.33
feldspar	mass	=	2.17	(gm)	density	=	2.66	(gm/cc)	(analysis	in	mole	%)
	K0.00Na0.28Ca0.72Al1.72Si2.28O8
	G	=	-37310.4	(J)	H	=	-30084.5	(J)	S	=	5.19	(J/K)	V	=	0.82	(cc)	Cp	=	2.66	(J/K)
	albite	anorthite	sanidine
	27.97	71.91	0.12
Total	solids	mass	=	3.64	(gm)	density	=	2.89	(gm/cc)
	G	=	-59567.3	(J)	H	=	-47553.6	(J)	S	=	8.62	(J/K)	V	=	1.26	(cc)	Cp	=	4.43	(J/K)
Summary	of	all	fractionated	phases:	(total	mass	=	52.56	grams)
olivine	mass	=	11.78	(gm)	density	=	3.29	(gm/cc)	(analysis	in	mole	%)
	(Ca0.00Mg0.83Fe''0.17Mn0.00Co0.00Ni0.00)2SiO4
	G	=	-184168	(J)	H	=	-145462	(J)	S	=	27.78	(J/K)	V	=	3.58	(cc)	Cp	=	14.55	(J/K)
	tephroite	fayalite	co-olivine	ni-olivine	monticellite	forsterite
	0.27	16.51	0	0	0.86	82.36
orthopyroxene	mass	=	11.01	(gm)	density	=	3.28	(gm/cc)	(analysis	in	mole	%)
	opx	Na0.00Ca0.06Fe''0.42Mg1.46Fe'''0.01Ti0.00Al0.11Si1.94O6
	G	=	-173149	(J)	H	=	-137064	(J)	S	=	25.9	(J/K)	V	=	3.36	(cc)	Cp	=	13.68	(J/K)
	diopside	clinoenstatit	hedenbergite	alumino-buffo	buffonite	essenite	jadeite
	-41.37	93.53	41.55	4.91	-4.74	6	0.12
feldspar	mass	=	29.77	(gm)	density	=	2.67	(gm/cc)	(analysis	in	mole	%)
	K0.00Na0.23Ca0.77Al1.77Si2.23O8
	G	=	-511569	(J)	H	=	-412847	(J)	S	=	70.86	(J/K)	V	=	11.14	(cc)	Cp	=	36.42	(J/K)
	albite	anorthite	sanidine
	23.29	76.63	0.08
Viscosity	of	the	System	cannot	be	computed.
System	mass	=	100.06	(gm)	density	=	2.74	(gm/cc)
	G	=	-1.62872e+06	(J)	H	=	-1.27935e+06	(J)	S	=	250.77	(J/K)	V	=	36.53	(cc)	Cp	=	131.08	(J/K)
Oxygen	delta	moles	=	-0.000712711	delta	grams	=	-0.0228059
	G	=	227.39	(J)	H	=	-26.15	(J)	S	=	-0.18	(J/K)	V	=	-82.55	(cc)	Cp	=	-0.03	(J/K)
**********----------**********
Title:	Dummy	Title
T	=	1110	(C)	P	=	1	(kbars)	log(10)	f	O2	=	-10.3	delta	HM	=	-6.54	NNO	=	-1.64	QFM	=	-1	COH	=	1.08	IW	=	2.63
Constraint	Flags:	fO2	path	=	QFM-1	Fractionate	Solids
Liquid	mass	=	40.71	(gm)	density	=	2.54	(gm/cc)	viscosity	=	3.35	(log	10	poise)	(analysis	in	wt	%)
	G	=	-647743	(J)	H	=	-496958	(J)	S	=	109.02	(J/K)	V	=	16	(cc)	Cp	=	57.33	(J/K)
	SiO2	TiO2	Al2O3	Fe2O3	Cr2O3	FeO	MnO	MgO	NiO	CoO	CaO	Na2O	K2O	P2O5	H2O	CO2	SO3	Cl2O-1	F2O-1
	55.79	0.55	16.18	1.22	0	10.5	0.32	3.6	0	0	7.07	3.28	0.26	0	1.23	0	0	0	0
clinopyroxene	mass	=	1.28	(gm)	density	=	3.33	(gm/cc)	(analysis	in	mole	%)
	cpx	Na0.00Ca0.14Fe''0.59Mg1.18Fe'''0.02Ti0.00Al0.14Si1.92O6
	G	=	-19153.8	(J)	H	=	-15049.4	(J)	S	=	2.97	(J/K)	V	=	0.38	(cc)	Cp	=	1.53	(J/K)
	diopside	clinoenstatit	hedenbergite	alumino-buffo	buffonite	essenite	jadeite
	-52.86	85.26	59.19	5.98	-5.62	7.72	0.34
feldspar	mass	=	1.88	(gm)	density	=	2.66	(gm/cc)	(analysis	in	mole	%)
	K0.00Na0.29Ca0.71Al1.71Si2.29O8
	G	=	-32250.5	(J)	H	=	-26058.7	(J)	S	=	4.48	(J/K)	V	=	0.71	(cc)	Cp	=	2.3	(J/K)
	albite	anorthite	sanidine
	29.03	70.84	0.13
Total	solids	mass	=	3.15	(gm)	density	=	2.9	(gm/cc)
	G	=	-51404.3	(J)	H	=	-41108.1	(J)	S	=	7.44	(J/K)	V	=	1.09	(cc)	Cp	=	3.83	(J/K)
Summary	of	all	fractionated	phases:	(total	mass	=	56.19	grams)
olivine	mass	=	11.78	(gm)	density	=	3.29	(gm/cc)	(analysis	in	mole	%)
	(Ca0.00Mg0.83Fe''0.17Mn0.00Co0.00Ni0.00)2SiO4
	G	=	-183891	(J)	H	=	-145608	(J)	S	=	27.68	(J/K)	V	=	3.58	(cc)	Cp	=	14.53	(J/K)
	tephroite	fayalite	co-olivine	ni-olivine	monticellite	forsterite
	0.27	16.51	0	0	0.86	82.36
orthopyroxene	mass	=	11.01	(gm)	density	=	3.28	(gm/cc)	(analysis	in	mole	%)
	opx	Na0.00Ca0.06Fe''0.42Mg1.46Fe'''0.01Ti0.00Al0.11Si1.94O6
	G	=	-172891	(J)	H	=	-137201	(J)	S	=	25.8	(J/K)	V	=	3.36	(cc)	Cp	=	13.67	(J/K)
	diopside	clinoenstatit	hedenbergite	alumino-buffo	buffonite	essenite	jadeite
	-41.37	93.53	41.55	4.91	-4.74	6	0.12
clinopyroxene	mass	=	1.47	(gm)	density	=	3.32	(gm/cc)	(analysis	in	mole	%)
	cpx	Na0.00Ca0.14Fe''0.56Mg1.21Fe'''0.02Ti0.00Al0.14Si1.92O6
	G	=	-22189.1	(J)	H	=	-17460.4	(J)	S	=	3.42	(J/K)	V	=	0.44	(cc)	Cp	=	1.77	(J/K)
	diopside	clinoenstatit	hedenbergite	alumino-buffo	buffonite	essenite	jadeite
	-49.89	85.48	56.06	6.02	-5.69	7.69	0.33
feldspar	mass	=	31.94	(gm)	density	=	2.67	(gm/cc)	(analysis	in	mole	%)
	K0.00Na0.24Ca0.76Al1.76Si2.24O8
	G	=	-548073	(J)	H	=	-443284	(J)	S	=	75.76	(J/K)	V	=	11.95	(cc)	Cp	=	39.04	(J/K)
	albite	anorthite	sanidine
	23.61	76.31	0.08
Viscosity	of	the	System	cannot	be	computed.
System	mass	=	100.06	(gm)	density	=	2.75	(gm/cc)
	G	=	-1626191	(J)	H	=	-1.28162e+06	(J)	S	=	249.12	(J/K)	V	=	36.42	(cc)	Cp	=	130.16	(J/K)
Oxygen	delta	moles	=	-0.000757504	delta	grams	=	-0.0242392
	G	=	239.75	(J)	H	=	-27.52	(J)	S	=	-0.19	(J/K)	V	=	-87.11	(cc)	Cp	=	-0.03	(J/K)
**********----------**********
Title:	Dummy	Title
T	=	1100	(C)	P	=	1	(kbars)	log(10)	f	O2	=	-10.43	delta	HM	=	-6.54	NNO	=	-1.63	QFM	=	-1	COH	=	1.07	IW	=	2.64
Constraint	Flags:	fO2	path	=	QFM-1	Fractionate	Solids
Liquid	mass	=	37.98	(gm)	density	=	2.54	(gm/cc)	viscosity	=	3.42	(log	10	poise)	(analysis	in	wt	%)
	G	=	-602380	(J)	H	=	-462897	(J)	S	=	101.58	(J/K)	V	=	14.97	(cc)	Cp	=	53.3	(J/K)
	SiO2	TiO2	Al2O3	Fe2O3	Cr2O3	FeO	MnO	MgO	NiO	CoO	CaO	Na2O	K2O	P2O5	H2O	CO2	SO3	Cl2O-1	F2O-1
	56.13	0.59	15.89	1.26	0	10.7	0.34	3.27	0	0	6.86	3.36	0.28	0	1.32	0	0	0	0
clinopyroxene	mass	=	1.1	(gm)	density	=	3.35	(gm/cc)	(analysis	in	mole	%)
	cpx	Na0.00Ca0.15Fe''0.62Mg1.14Fe'''0.02Ti0.00Al0.14Si1.92O6
	G	=	-16352.1	(J)	H	=	-12861	(J)	S	=	2.54	(J/K)	V	=	0.33	(cc)	Cp	=	1.31	(J/K)
	diopside	clinoenstatit	hedenbergite	alumino-buffo	buffonite	essenite	jadeite
	-56.01	85.08	62.43	5.95	-5.56	7.76	0.35
feldspar	mass	=	1.63	(gm)	density	=	2.66	(gm/cc)	(analysis	in	mole	%)
	K0.00Na0.30Ca0.70Al1.70Si2.30O8
	G	=	-27982.2	(J)	H	=	-22657	(J)	S	=	3.88	(J/K)	V	=	0.61	(cc)	Cp	=	2	(J/K)
	albite	anorthite	sanidine
	30.09	69.76	0.14
Total	solids	mass	=	2.73	(gm)	density	=	2.9	(gm/cc)
	G	=	-44334.3	(J)	H	=	-35518	(J)	S	=	6.42	(J/K)	V	=	0.94	(cc)	Cp	=	3.31	(J/K)
Summary	of	all	fractionated	phases:	(total	mass	=	59.34	grams)
olivine	mass	=	11.78	(gm)	density	=	3.29	(gm/cc)	(analysis	in	mole	%)
	(Ca0.00Mg0.83Fe''0.17Mn0.00Co0.00Ni0.00)2SiO4
	G	=	-183614	(J)	H	=	-145753	(J)	S	=	27.57	(J/K)	V	=	3.58	(cc)	Cp	=	14.52	(J/K)
	tephroite	fayalite	co-olivine	ni-olivine	monticellite	forsterite
	0.27	16.51	0	0	0.86	82.36
orthopyroxene	mass	=	11.01	(gm)	density	=	3.28	(gm/cc)	(analysis	in	mole	%)
	opx	Na0.00Ca0.06Fe''0.42Mg1.46Fe'''0.01Ti0.00Al0.11Si1.94O6
	G	=	-172633	(J)	H	=	-137338	(J)	S	=	25.7	(J/K)	V	=	3.36	(cc)	Cp	=	13.66	(J/K)
	diopside	clinoenstatit	hedenbergite	alumino-buffo	buffonite	essenite	jadeite
	-41.37	93.53	41.55	4.91	-4.74	6	0.12
clinopyroxene	mass	=	2.74	(gm)	density	=	3.33	(gm/cc)	(analysis	in	mole	%)
	cpx	Na0.00Ca0.14Fe''0.58Mg1.20Fe'''0.02Ti0.00Al0.14Si1.92O6
	G	=	-41245.8	(J)	H	=	-32516.5	(J)	S	=	6.36	(J/K)	V	=	0.82	(cc)	Cp	=	3.29	(J/K)
	diopside	clinoenstatit	hedenbergite	alumino-buffo	buffonite	essenite	jadeite
	-51.27	85.38	57.51	6	-5.66	7.7	0.33
feldspar	mass	=	33.81	(gm)	density	=	2.67	(gm/cc)	(analysis	in	mole	%)
	K0.00Na0.24Ca0.76Al1.76Si2.24O8
	G	=	-579476	(J)	H	=	-469718	(J)	S	=	79.93	(J/K)	V	=	12.65	(cc)	Cp	=	41.29	(J/K)
	albite	anorthite	sanidine
	23.91	76.01	0.08
Viscosity	of	the	System	cannot	be	computed.
System	mass	=	100.06	(gm)	density	=	2.75	(gm/cc)
	G	=	-1.62368e+06	(J)	H	=	-1.28374e+06	(J)	S	=	247.57	(J/K)	V	=	36.32	(cc)	Cp	=	129.36	(J/K)
Oxygen	delta	moles	=	-0.000797422	delta	grams	=	-0.0255165
	G	=	250.35	(J)	H	=	-28.68	(J)	S	=	-0.2	(J/K)	V	=	-91.04	(cc)	Cp	=	-0.03	(J/K)
**********----------**********
Title:	Dummy	Title
T	=	1090	(C)	P	=	1	(kbars)	log(10)	f	O2	=	-10.56	delta	HM	=	-6.55	NNO	=	-1.63	QFM	=	-1	COH	=	1.06	IW	=	2.65
Constraint	Flags:	fO2	path	=	QFM-1	Fractionate	Solids
Liquid	mass	=	35.59	(gm)	density	=	2.53	(gm/cc)	viscosity	=	3.48	(log	10	poise)	(analysis	in	wt	%)
	G	=	-562798	(J)	H	=	-433201	(J)	S	=	95.07	(J/K)	V	=	14.06	(cc)	Cp	=	49.78	(J/K)
	SiO2	TiO2	Al2O3	Fe2O3	Cr2O3	FeO	MnO	MgO	NiO	CoO	CaO	Na2O	K2O	P2O5	H2O	CO2	SO3	Cl2O-1	F2O-1
	56.48	0.63	15.6	1.29	0	10.89	0.37	2.95	0	0	6.66	3.45	0.29	0	1.4	0	0	0	0
clinopyroxene	mass	=	0.96	(gm)	density	=	3.36	(gm/cc)	(analysis	in	mole	%)
	cpx	Na0.00Ca0.15Fe''0.66Mg1.11Fe'''0.02Ti0.00Al0.14Si1.92O6
	G	=	-14096.6	(J)	H	=	-11097.8	(J)	S	=	2.2	(J/K)	V	=	0.28	(cc)	Cp	=	1.14	(J/K)
	diopside	clinoenstatit	hedenbergite	alumino-buffo	buffonite	essenite	jadeite
	-59.34	84.95	65.82	5.92	-5.51	7.81	0.36
feldspar	mass	=	1.43	(gm)	density	=	2.66	(gm/cc)	(analysis	in	mole	%)
	K0.00Na0.31Ca0.69Al1.69Si2.31O8
	G	=	-24533.2	(J)	H	=	-19905.6	(J)	S	=	3.39	(J/K)	V	=	0.54	(cc)	Cp	=	1.75	(J/K)
	albite	anorthite	sanidine
	31.17	68.68	0.15
Total	solids	mass	=	2.39	(gm)	density	=	2.9	(gm/cc)
	G	=	-38629.7	(J)	H	=	-31003.4	(J)	S	=	5.59	(J/K)	V	=	0.82	(cc)	Cp	=	2.89	(J/K)
Summary	of	all	fractionated	phases:	(total	mass	=	62.07	grams)
olivine	mass	=	11.78	(gm)	density	=	3.29	(gm/cc)	(analysis	in	mole	%)
	(Ca0.00Mg0.83Fe''0.17Mn0.00Co0.00Ni0.00)2SiO4
	G	=	-183339	(J)	H	=	-145898	(J)	S	=	27.47	(J/K)	V	=	3.58	(cc)	Cp	=	14.5	(J/K)
	tephroite	fayalite	co-olivine	ni-olivine	monticellite	forsterite
	0.27	16.51	0	0	0.86	82.36
orthopyroxene	mass	=	11.01	(gm)	density	=	3.28	(gm/cc)	(analysis	in	mole	%)
	opx	Na0.00Ca0.06Fe''0.42Mg1.46Fe'''0.01Ti0.00Al0.11Si1.94O6
	G	=	-172377	(J)	H	=	-137474	(J)	S	=	25.6	(J/K)	V	=	3.36	(cc)	Cp	=	13.64	(J/K)
	diopside	clinoenstatit	hedenbergite	alumino-buffo	buffonite	essenite	jadeite
	-41.37	93.53	41.55	4.91	-4.74	6	0.12
clinopyroxene	mass	=	3.84	(gm)	density	=	3.33	(gm/cc)	(analysis	in	mole	%)
	cpx	Na0.00Ca0.14Fe''0.59Mg1.18Fe'''0.02Ti0.00Al0.14Si1.92O6
	G	=	-57476	(J)	H	=	-45397.4	(J)	S	=	8.86	(J/K)	V	=	1.15	(cc)	Cp	=	4.6	(J/K)
	diopside	clinoenstatit	hedenbergite	alumino-buffo	buffonite	essenite	jadeite
	-52.62	85.3	58.91	5.99	-5.63	7.72	0.34
feldspar	mass	=	35.44	(gm)	density	=	2.67	(gm/cc)	(analysis	in	mole	%)
	K0.00Na0.24Ca0.76Al1.76Si2.24O8
	G	=	-606576	(J)	H	=	-492769	(J)	S	=	83.49	(J/K)	V	=	13.26	(cc)	Cp	=	43.23	(J/K)
	albite	anorthite	sanidine
	24.2	75.72	0.08
Viscosity	of	the	System	cannot	be	computed.
System	mass	=	100.05	(gm)	density	=	2.76	(gm/cc)
	G	=	-1.6212e+06	(J)	H	=	-1285743	(J)	S	=	246.09	(J/K)	V	=	36.24	(cc)	Cp	=	128.64	(J/K)
Oxygen	delta	moles	=	-0.000833262	delta	grams	=	-0.0266634
	G	=	259.48	(J)	H	=	-29.67	(J)	S	=	-0.21	(J/K)	V	=	-94.44	(cc)	Cp	=	-0.03	(J/K)
**********----------**********
Title:	Dummy	Title
T	=	1080	(C)	P	=	1	(kbars)	log(10)	f	O2	=	-10.69	delta	HM	=	-6.55	NNO	=	-1.63	QFM	=	-1	COH	=	1.05	IW	=	2.67
Constraint	Flags:	fO2	path	=	QFM-1	Fractionate	Solids
Liquid	mass	=	33.49	(gm)	density	=	2.52	(gm/cc)	viscosity	=	3.54	(log	10	poise)	(analysis	in	wt	%)
	G	=	-527946	(J)	H	=	-407075	(J)	S	=	89.33	(J/K)	V	=	13.27	(cc)	Cp	=	46.68	(J/K)
	SiO2	TiO2	Al2O3	Fe2O3	Cr2O3	FeO	MnO	MgO	NiO	CoO	CaO	Na2O	K2O	P2O5	H2O	CO2	SO3	Cl2O-1	F2O-1
	56.82	0.67	15.32	1.31	0	11.05	0.39	2.66	0	0	6.46	3.52	0.31	0	1.49	0	0	0	0
clinopyroxene	mass	=	0.84	(gm)	density	=	3.38	(gm/cc)	(analysis	in	mole	%)
	cpx	Na0.00Ca0.15Fe''0.69Mg1.07Fe'''0.02Ti0.00Al0.14Si1.92O6
	G	=	-12258.7	(J)	H	=	-9659.71	(J)	S	=	1.92	(J/K)	V	=	0.25	(cc)	Cp	=	0.99	(J/K)
	diopside	clinoenstatit	hedenbergite	alumino-buffo	buffonite	essenite	jadeite
	-62.88	84.86	69.35	5.89	-5.45	7.87	0.37
feldspar	mass	=	1.27	(gm)	density	=	2.66	(gm/cc)	(analysis	in	mole	%)
	K0.00Na0.32Ca0.68Al1.68Si2.32O8
	G	=	-21708	(J)	H	=	-17649.9	(J)	S	=	3	(J/K)	V	=	0.48	(cc)	Cp	=	1.55	(J/K)
	albite	anorthite	sanidine
	32.25	67.58	0.16
Total	solids	mass	=	2.11	(gm)	density	=	2.9	(gm/cc)
	G	=	-33966.7	(J)	H	=	-27309.6	(J)	S	=	4.92	(J/K)	V	=	0.73	(cc)	Cp	=	2.54	(J/K)
Summary	of	all	fractionated	phases:	(total	mass	=	64.45	grams)
olivine	mass	=	11.78	(gm)	density	=	3.29	(gm/cc)	(analysis	in	mole	%)
	(Ca0.00Mg0.83Fe''0.17Mn0.00Co0.00Ni0.00)2SiO4
	G	=	-183065	(J)	H	=	-146043	(J)	S	=	27.36	(J/K)	V	=	3.58	(cc)	Cp	=	14.49	(J/K)
	tephroite	fayalite	co-olivine	ni-olivine	monticellite	forsterite
	0.27	16.51	0	0	0.86	82.36
orthopyroxene	mass	=	11.01	(gm)	density	=	3.28	(gm/cc)	(analysis	in	mole	%)
	opx	Na0.00Ca0.06Fe''0.42Mg1.46Fe'''0.01Ti0.00Al0.11Si1.94O6
	G	=	-172121	(J)	H	=	-137610	(J)	S	=	25.5	(J/K)	V	=	3.35	(cc)	Cp	=	13.63	(J/K)
	diopside	clinoenstatit	hedenbergite	alumino-buffo	buffonite	essenite	jadeite
	-41.37	93.53	41.55	4.91	-4.74	6	0.12
clinopyroxene	mass	=	4.79	(gm)	density	=	3.34	(gm/cc)	(analysis	in	mole	%)
	cpx	Na0.00Ca0.14Fe''0.60Mg1.17Fe'''0.02Ti0.00Al0.14Si1.92O6
	G	=	-71429.4	(J)	H	=	-56526.4	(J)	S	=	11.01	(J/K)	V	=	1.43	(cc)	Cp	=	5.73	(J/K)
	diopside	clinoenstatit	hedenbergite	alumino-buffo	buffonite	essenite	jadeite
	-53.94	85.23	60.27	5.97	-5.61	7.74	0.34
feldspar	mass	=	36.87	(gm)	density	=	2.67	(gm/cc)	(analysis	in	mole	%)
	K0.00Na0.24Ca0.75Al1.75Si2.25O8
	G	=	-630195	(J)	H	=	-513086	(J)	S	=	86.55	(J/K)	V	=	13.8	(cc)	Cp	=	44.93	(J/K)
	albite	anorthite	sanidine
	24.47	75.44	0.09
Viscosity	of	the	System	cannot	be	computed.
System	mass	=	100.05	(gm)	density	=	2.77	(gm/cc)
	G	=	-1.61872e+06	(J)	H	=	-1.28765e+06	(J)	S	=	244.67	(J/K)	V	=	36.16	(cc)	Cp	=	128	(J/K)
Oxygen	delta	moles	=	-0.000865661	delta	grams	=	-0.0277001
	G	=	267.36	(J)	H	=	-30.51	(J)	S	=	-0.22	(J/K)	V	=	-97.39	(cc)	Cp	=	-0.03	(J/K)
**********----------**********
Title:	Dummy	Title
T	=	1070	(C)	P	=	1	(kbars)	log(10)	f	O2	=	-10.83	delta	HM	=	-6.55	NNO	=	-1.62	QFM	=	-1	COH	=	1.04	IW	=	2.68
Constraint	Flags:	fO2	path	=	QFM-1	Fractionate	Solids
Liquid	mass	=	31.61	(gm)	density	=	2.52	(gm/cc)	viscosity	=	3.6	(log	10	poise)	(analysis	in	wt	%)
	G	=	-497007	(J)	H	=	-383901	(J)	S	=	84.21	(J/K)	V	=	12.56	(cc)	Cp	=	43.93	(J/K)
	SiO2	TiO2	Al2O3	Fe2O3	Cr2O3	FeO	MnO	MgO	NiO	CoO	CaO	Na2O	K2O	P2O5	H2O	CO2	SO3	Cl2O-1	F2O-1
	57.16	0.7	15.04	1.34	0	11.19	0.41	2.39	0	0	6.26	3.59	0.33	0	1.58	0	0	0	0
clinopyroxene	mass	=	0.74	(gm)	density	=	3.39	(gm/cc)	(analysis	in	mole	%)
	cpx	Na0.00Ca0.15Fe''0.73Mg1.03Fe'''0.03Ti0.00Al0.14Si1.92O6
	G	=	-10745.8	(J)	H	=	-8474.73	(J)	S	=	1.69	(J/K)	V	=	0.22	(cc)	Cp	=	0.87	(J/K)
	diopside	clinoenstatit	hedenbergite	alumino-buffo	buffonite	essenite	jadeite
	-66.64	84.81	73.04	5.87	-5.4	7.95	0.37
feldspar	mass	=	1.13	(gm)	density	=	2.66	(gm/cc)	(analysis	in	mole	%)
	K0.00Na0.33Ca0.66Al1.66Si2.34O8
	G	=	-19365.9	(J)	H	=	-15778.3	(J)	S	=	2.67	(J/K)	V	=	0.43	(cc)	Cp	=	1.38	(J/K)
	albite	anorthite	sanidine
	33.35	66.48	0.18
Total	solids	mass	=	1.88	(gm)	density	=	2.91	(gm/cc)
	G	=	-30111.7	(J)	H	=	-24253	(J)	S	=	4.36	(J/K)	V	=	0.65	(cc)	Cp	=	2.26	(J/K)
Summary	of	all	fractionated	phases:	(total	mass	=	66.56	grams)
olivine	mass	=	11.78	(gm)	density	=	3.3	(gm/cc)	(analysis	in	mole	%)
	(Ca0.00Mg0.83Fe''0.17Mn0.00Co0.00Ni0.00)2SiO4
	G	=	-182792	(J)	H	=	-146188	(J)	S	=	27.25	(J/K)	V	=	3.58	(cc)	Cp	=	14.47	(J/K)
	tephroite	fayalite	co-olivine	ni-olivine	monticellite	forsterite
	0.27	16.51	0	0	0.86	82.36
orthopyroxene	mass	=	11.01	(gm)	density	=	3.28	(gm/cc)	(analysis	in	mole	%)
	opx	Na0.00Ca0.06Fe''0.42Mg1.46Fe'''0.01Ti0.00Al0.11Si1.94O6
	G	=	-171867	(J)	H	=	-137747	(J)	S	=	25.4	(J/K)	V	=	3.35	(cc)	Cp	=	13.62	(J/K)
	diopside	clinoenstatit	hedenbergite	alumino-buffo	buffonite	essenite	jadeite
	-41.37	93.53	41.55	4.91	-4.74	6	0.12
clinopyroxene	mass	=	5.63	(gm)	density	=	3.35	(gm/cc)	(analysis	in	mole	%)
	cpx	Na0.00Ca0.14Fe''0.62Mg1.15Fe'''0.02Ti0.00Al0.14Si1.92O6
	G	=	-83526.4	(J)	H	=	-66227.2	(J)	S	=	12.88	(J/K)	V	=	1.68	(cc)	Cp	=	6.71	(J/K)
	diopside	clinoenstatit	hedenbergite	alumino-buffo	buffonite	essenite	jadeite
	-55.26	85.17	61.61	5.96	-5.58	7.76	0.34
feldspar	mass	=	38.14	(gm)	density	=	2.67	(gm/cc)	(analysis	in	mole	%)
	K0.00Na0.25Ca0.75Al1.75Si2.25O8
	G	=	-650964	(J)	H	=	-531162	(J)	S	=	89.19	(J/K)	V	=	14.27	(cc)	Cp	=	46.43	(J/K)
	albite	anorthite	sanidine
	24.73	75.18	0.09
Viscosity	of	the	System	cannot	be	computed.
System	mass	=	100.05	(gm)	density	=	2.77	(gm/cc)
	G	=	-1.61627e+06	(J)	H	=	-1.28948e+06	(J)	S	=	243.3	(J/K)	V	=	36.09	(cc)	Cp	=	127.41	(J/K)
Oxygen	delta	moles	=	-0.000895139	delta	grams	=	-0.0286434
	G	=	274.19	(J)	H	=	-31.23	(J)	S	=	-0.23	(J/K)	V	=	-99.96	(cc)	Cp	=	-0.03	(J/K)
**********----------**********
Title:	Dummy	Title
T	=	1060	(C)	P	=	1	(kbars)	log(10)	f	O2	=	-10.96	delta	HM	=	-6.55	NNO	=	-1.62	QFM	=	-1	COH	=	1.02	IW	=	2.7
Constraint	Flags:	fO2	path	=	QFM-1	Fractionate	Solids
Liquid	mass	=	29.93	(gm)	density	=	2.51	(gm/cc)	viscosity	=	3.66	(log	10	poise)	(analysis	in	wt	%)
	G	=	-469339	(J)	H	=	-363194	(J)	S	=	79.62	(J/K)	V	=	11.92	(cc)	Cp	=	41.47	(J/K)
	SiO2	TiO2	Al2O3	Fe2O3	Cr2O3	FeO	MnO	MgO	NiO	CoO	CaO	Na2O	K2O	P2O5	H2O	CO2	SO3	Cl2O-1	F2O-1
	57.49	0.74	14.77	1.37	0	11.3	0.43	2.14	0	0	6.08	3.66	0.35	0	1.67	0	0	0	0
clinopyroxene	mass	=	0.66	(gm)	density	=	3.41	(gm/cc)	(analysis	in	mole	%)
	cpx	Na0.00Ca0.15Fe''0.77Mg0.99Fe'''0.03Ti0.00Al0.14Si1.91O6
	G	=	-9489.56	(J)	H	=	-7489.88	(J)	S	=	1.5	(J/K)	V	=	0.19	(cc)	Cp	=	0.77	(J/K)
	diopside	clinoenstatit	hedenbergite	alumino-buffo	buffonite	essenite	jadeite
	-70.63	84.8	76.92	5.84	-5.34	8.03	0.38
feldspar	mass	=	1.02	(gm)	density	=	2.65	(gm/cc)	(analysis	in	mole	%)
	K0.00Na0.34Ca0.65Al1.65Si2.35O8
	G	=	-17403.3	(J)	H	=	-14208.6	(J)	S	=	2.4	(J/K)	V	=	0.38	(cc)	Cp	=	1.24	(J/K)
	albite	anorthite	sanidine
	34.45	65.36	0.19
Total	solids	mass	=	1.69	(gm)	density	=	2.91	(gm/cc)
	G	=	-26892.8	(J)	H	=	-21698.5	(J)	S	=	3.9	(J/K)	V	=	0.58	(cc)	Cp	=	2.02	(J/K)
Summary	of	all	fractionated	phases:	(total	mass	=	68.43	grams)
olivine	mass	=	11.78	(gm)	density	=	3.3	(gm/cc)	(analysis	in	mole	%)
	(Ca0.00Mg0.83Fe''0.17Mn0.00Co0.00Ni0.00)2SiO4
	G	=	-182520	(J)	H	=	-146332	(J)	S	=	27.14	(J/K)	V	=	3.57	(cc)	Cp	=	14.46	(J/K)
	tephroite	fayalite	co-olivine	ni-olivine	monticellite	forsterite
	0.27	16.51	0	0	0.86	82.36
orthopyroxene	mass	=	11.01	(gm)	density	=	3.28	(gm/cc)	(analysis	in	mole	%)
	opx	Na0.00Ca0.06Fe''0.42Mg1.46Fe'''0.01Ti0.00Al0.11Si1.94O6
	G	=	-171613	(J)	H	=	-137883	(J)	S	=	25.3	(J/K)	V	=	3.35	(cc)	Cp	=	13.6	(J/K)
	diopside	clinoenstatit	hedenbergite	alumino-buffo	buffonite	essenite	jadeite
	-41.37	93.53	41.55	4.91	-4.74	6	0.12
clinopyroxene	mass	=	6.37	(gm)	density	=	3.35	(gm/cc)	(analysis	in	mole	%)
	cpx	Na0.00Ca0.15Fe''0.63Mg1.14Fe'''0.02Ti0.00Al0.14Si1.92O6
	G	=	-94094.5	(J)	H	=	-74751.8	(J)	S	=	14.51	(J/K)	V	=	1.9	(cc)	Cp	=	7.57	(J/K)
	diopside	clinoenstatit	hedenbergite	alumino-buffo	buffonite	essenite	jadeite
	-56.57	85.13	62.92	5.95	-5.56	7.78	0.35
feldspar	mass	=	39.27	(gm)	density	=	2.67	(gm/cc)	(analysis	in	mole	%)
	K0.00Na0.25Ca0.75Al1.75Si2.25O8
	G	=	-669367	(J)	H	=	-547380	(J)	S	=	91.5	(J/K)	V	=	14.69	(cc)	Cp	=	47.76	(J/K)
	albite	anorthite	sanidine
	24.98	74.93	0.09
Viscosity	of	the	System	cannot	be	computed.
System	mass	=	100.05	(gm)	density	=	2.78	(gm/cc)
	G	=	-1.61383e+06	(J)	H	=	-1.29124e+06	(J)	S	=	241.97	(J/K)	V	=	36.02	(cc)	Cp	=	126.88	(J/K)
Oxygen	delta	moles	=	-0.000922127	delta	grams	=	-0.0295069
	G	=	280.12	(J)	H	=	-31.83	(J)	S	=	-0.23	(J/K)	V	=	-102.21	(cc)	Cp	=	-0.03	(J/K)
**********----------**********
Title:	Dummy	Title
T	=	1050	(C)	P	=	1	(kbars)	log(10)	f	O2	=	-11.1	delta	HM	=	-6.56	NNO	=	-1.62	QFM	=	-1	COH	=	1.01	IW	=	2.71
Constraint	Flags:	fO2	path	=	QFM-1	Fractionate	Solids
Liquid	mass	=	28.41	(gm)	density	=	2.5	(gm/cc)	viscosity	=	3.72	(log	10	poise)	(analysis	in	wt	%)
	G	=	-444428	(J)	H	=	-344564	(J)	S	=	75.47	(J/K)	V	=	11.35	(cc)	Cp	=	39.26	(J/K)
	SiO2	TiO2	Al2O3	Fe2O3	Cr2O3	FeO	MnO	MgO	NiO	CoO	CaO	Na2O	K2O	P2O5	H2O	CO2	SO3	Cl2O-1	F2O-1
	57.83	0.78	14.49	1.39	0	11.4	0.46	1.9	0	0	5.9	3.73	0.36	0	1.76	0	0	0	0
clinopyroxene	mass	=	0.6	(gm)	density	=	3.43	(gm/cc)	(analysis	in	mole	%)
	cpx	Na0.00Ca0.15Fe''0.81Mg0.95Fe'''0.03Ti0.00Al0.14Si1.91O6
	G	=	-8439.03	(J)	H	=	-6665.46	(J)	S	=	1.34	(J/K)	V	=	0.17	(cc)	Cp	=	0.69	(J/K)
	diopside	clinoenstatit	hedenbergite	alumino-buffo	buffonite	essenite	jadeite
	-74.87	84.83	81	5.81	-5.29	8.12	0.39
feldspar	mass	=	0.92	(gm)	density	=	2.65	(gm/cc)	(analysis	in	mole	%)
	K0.00Na0.36Ca0.64Al1.64Si2.36O8
	G	=	-15742.6	(J)	H	=	-12879.4	(J)	S	=	2.16	(J/K)	V	=	0.35	(cc)	Cp	=	1.13	(J/K)
	albite	anorthite	sanidine
	35.56	64.24	0.2
Total	solids	mass	=	1.52	(gm)	density	=	2.91	(gm/cc)
	G	=	-24181.6	(J)	H	=	-19544.8	(J)	S	=	3.5	(J/K)	V	=	0.52	(cc)	Cp	=	1.82	(J/K)
Summary	of	all	fractionated	phases:	(total	mass	=	70.12	grams)
olivine	mass	=	11.78	(gm)	density	=	3.3	(gm/cc)	(analysis	in	mole	%)
	(Ca0.00Mg0.83Fe''0.17Mn0.00Co0.00Ni0.00)2SiO4
	G	=	-182249	(J)	H	=	-146477	(J)	S	=	27.04	(J/K)	V	=	3.57	(cc)	Cp	=	14.44	(J/K)
	tephroite	fayalite	co-olivine	ni-olivine	monticellite	forsterite
	0.27	16.51	0	0	0.86	82.36
orthopyroxene	mass	=	11.01	(gm)	density	=	3.28	(gm/cc)	(analysis	in	mole	%)
	opx	Na0.00Ca0.06Fe''0.42Mg1.46Fe'''0.01Ti0.00Al0.11Si1.94O6
	G	=	-171361	(J)	H	=	-138019	(J)	S	=	25.2	(J/K)	V	=	3.35	(cc)	Cp	=	13.59	(J/K)
	diopside	clinoenstatit	hedenbergite	alumino-buffo	buffonite	essenite	jadeite
	-41.37	93.53	41.55	4.91	-4.74	6	0.12
clinopyroxene	mass	=	7.04	(gm)	density	=	3.36	(gm/cc)	(analysis	in	mole	%)
	cpx	Na0.00Ca0.15Fe''0.64Mg1.13Fe'''0.02Ti0.00Al0.14Si1.92O6
	G	=	-103392	(J)	H	=	-82299.2	(J)	S	=	15.94	(J/K)	V	=	2.09	(cc)	Cp	=	8.33	(J/K)
	diopside	clinoenstatit	hedenbergite	alumino-buffo	buffonite	essenite	jadeite
	-57.87	85.1	64.22	5.94	-5.54	7.8	0.35
feldspar	mass	=	40.29	(gm)	density	=	2.67	(gm/cc)	(analysis	in	mole	%)
	K0.00Na0.25Ca0.75Al1.75Si2.25O8
	G	=	-685787	(J)	H	=	-562040	(J)	S	=	93.52	(J/K)	V	=	15.07	(cc)	Cp	=	48.95	(J/K)
	albite	anorthite	sanidine
	25.22	74.69	0.09
Viscosity	of	the	System	cannot	be	computed.
System	mass	=	100.05	(gm)	density	=	2.78	(gm/cc)
	G	=	-1.6114e+06	(J)	H	=	-1.29294e+06	(J)	S	=	240.68	(J/K)	V	=	35.96	(cc)	Cp	=	126.39	(J/K)
Oxygen	delta	moles	=	-0.000946989	delta	grams	=	-0.0303025
	G	=	285.27	(J)	H	=	-32.35	(J)	S	=	-0.24	(J/K)	V	=	-104.18	(cc)	Cp	=	-0.03	(J/K)
**********----------**********
Title:	Dummy	Title
T	=	1040	(C)	P	=	1	(kbars)	log(10)	f	O2	=	-11.24	delta	HM	=	-6.56	NNO	=	-1.61	QFM	=	-1	COH	=	1	IW	=	2.72
Constraint	Flags:	fO2	path	=	QFM-1	Fractionate	Solids
Liquid	mass	=	27.03	(gm)	density	=	2.5	(gm/cc)	viscosity	=	3.77	(log	10	poise)	(analysis	in	wt	%)
	G	=	-421862	(J)	H	=	-327699	(J)	S	=	71.71	(J/K)	V	=	10.83	(cc)	Cp	=	37.26	(J/K)
	SiO2	TiO2	Al2O3	Fe2O3	Cr2O3	FeO	MnO	MgO	NiO	CoO	CaO	Na2O	K2O	P2O5	H2O	CO2	SO3	Cl2O-1	F2O-1
	58.17	0.82	14.22	1.41	0	11.48	0.48	1.68	0	0	5.73	3.79	0.38	0	1.85	0	0	0	0
clinopyroxene	mass	=	0.54	(gm)	density	=	3.45	(gm/cc)	(analysis	in	mole	%)
	cpx	Na0.00Ca0.15Fe''0.85Mg0.91Fe'''0.03Ti0.00Al0.14Si1.91O6
	G	=	-7555.32	(J)	H	=	-5971.24	(J)	S	=	1.21	(J/K)	V	=	0.16	(cc)	Cp	=	0.62	(J/K)
	diopside	clinoenstatit	hedenbergite	alumino-buffo	buffonite	essenite	jadeite
	-79.37	84.9	85.29	5.78	-5.23	8.23	0.39
feldspar	mass	=	0.84	(gm)	density	=	2.65	(gm/cc)	(analysis	in	mole	%)
	K0.00Na0.37Ca0.63Al1.63Si2.37O8
	G	=	-14324.9	(J)	H	=	-11743.7	(J)	S	=	1.97	(J/K)	V	=	0.32	(cc)	Cp	=	1.02	(J/K)
	albite	anorthite	sanidine
	36.68	63.11	0.22
Total	solids	mass	=	1.38	(gm)	density	=	2.91	(gm/cc)
	G	=	-21880.2	(J)	H	=	-17714.9	(J)	S	=	3.17	(J/K)	V	=	0.48	(cc)	Cp	=	1.65	(J/K)
Summary	of	all	fractionated	phases:	(total	mass	=	71.63	grams)
olivine	mass	=	11.78	(gm)	density	=	3.3	(gm/cc)	(analysis	in	mole	%)
	(Ca0.00Mg0.83Fe''0.17Mn0.00Co0.00Ni0.00)2SiO4
	G	=	-181979	(J)	H	=	-146621	(J)	S	=	26.93	(J/K)	V	=	3.57	(cc)	Cp	=	14.42	(J/K)
	tephroite	fayalite	co-olivine	ni-olivine	monticellite	forsterite
	0.27	16.51	0	0	0.86	82.36
orthopyroxene	mass	=	11.01	(gm)	density	=	3.29	(gm/cc)	(analysis	in	mole	%)
	opx	Na0.00Ca0.06Fe''0.42Mg1.46Fe'''0.01Ti0.00Al0.11Si1.94O6
	G	=	-171109	(J)	H	=	-138155	(J)	S	=	25.1	(J/K)	V	=	3.35	(cc)	Cp	=	13.57	(J/K)
	diopside	clinoenstatit	hedenbergite	alumino-buffo	buffonite	essenite	jadeite
	-41.37	93.53	41.55	4.91	-4.74	6	0.12
clinopyroxene	mass	=	7.63	(gm)	density	=	3.37	(gm/cc)	(analysis	in	mole	%)
	cpx	Na0.00Ca0.15Fe''0.65Mg1.11Fe'''0.02Ti0.00Al0.14Si1.92O6
	G	=	-111627	(J)	H	=	-89029.2	(J)	S	=	17.21	(J/K)	V	=	2.27	(cc)	Cp	=	9.01	(J/K)
	diopside	clinoenstatit	hedenbergite	alumino-buffo	buffonite	essenite	jadeite
	-59.16	85.08	65.5	5.93	-5.52	7.83	0.35
feldspar	mass	=	41.21	(gm)	density	=	2.67	(gm/cc)	(analysis	in	mole	%)
	K0.00Na0.25Ca0.74Al1.74Si2.26O8
	G	=	-700529	(J)	H	=	-575382	(J)	S	=	95.3	(J/K)	V	=	15.42	(cc)	Cp	=	50.01	(J/K)
	albite	anorthite	sanidine
	25.45	74.45	0.1
Viscosity	of	the	System	cannot	be	computed.
System	mass	=	100.05	(gm)	density	=	2.79	(gm/cc)
	G	=	-1.60899e+06	(J)	H	=	-1.2946e+06	(J)	S	=	239.41	(J/K)	V	=	35.91	(cc)	Cp	=	125.93	(J/K)
Oxygen	delta	moles	=	-0.000970041	delta	grams	=	-0.0310402
	G	=	289.76	(J)	H	=	-32.79	(J)	S	=	-0.25	(J/K)	V	=	-105.91	(cc)	Cp	=	-0.03	(J/K)
**********----------**********
Title:	Dummy	Title
T	=	1030	(C)	P	=	1	(kbars)	log(10)	f	O2	=	-11.38	delta	HM	=	-6.56	NNO	=	-1.61	QFM	=	-1	COH	=	0.99	IW	=	2.74
Constraint	Flags:	fO2	path	=	QFM-1	Fractionate	Solids
Liquid	mass	=	25.77	(gm)	density	=	2.49	(gm/cc)	viscosity	=	3.83	(log	10	poise)	(analysis	in	wt	%)
	G	=	-401300	(J)	H	=	-312343	(J)	S	=	68.26	(J/K)	V	=	10.35	(cc)	Cp	=	35.43	(J/K)
	SiO2	TiO2	Al2O3	Fe2O3	Cr2O3	FeO	MnO	MgO	NiO	CoO	CaO	Na2O	K2O	P2O5	H2O	CO2	SO3	Cl2O-1	F2O-1
	58.5	0.85	13.95	1.44	0	11.54	0.5	1.48	0	0	5.56	3.84	0.4	0	1.94	0	0	0	0
clinopyroxene	mass	=	0.49	(gm)	density	=	3.46	(gm/cc)	(analysis	in	mole	%)
	cpx	Na0.00Ca0.15Fe''0.90Mg0.86Fe'''0.03Ti0.00Al0.14Si1.91O6
	G	=	-6808.35	(J)	H	=	-5383.85	(J)	S	=	1.09	(J/K)	V	=	0.14	(cc)	Cp	=	0.56	(J/K)
	diopside	clinoenstatit	hedenbergite	alumino-buffo	buffonite	essenite	jadeite
	-84.13	85	89.8	5.75	-5.16	8.34	0.4
feldspar	mass	=	0.77	(gm)	density	=	2.65	(gm/cc)	(analysis	in	mole	%)
	K0.00Na0.38Ca0.62Al1.62Si2.38O8
	G	=	-13104.6	(J)	H	=	-10765.5	(J)	S	=	1.79	(J/K)	V	=	0.29	(cc)	Cp	=	0.94	(J/K)
	albite	anorthite	sanidine
	37.8	61.96	0.23
Total	solids	mass	=	1.27	(gm)	density	=	2.92	(gm/cc)
	G	=	-19913	(J)	H	=	-16149.4	(J)	S	=	2.89	(J/K)	V	=	0.43	(cc)	Cp	=	1.5	(J/K)
Summary	of	all	fractionated	phases:	(total	mass	=	73.01	grams)
olivine	mass	=	11.78	(gm)	density	=	3.3	(gm/cc)	(analysis	in	mole	%)
	(Ca0.00Mg0.83Fe''0.17Mn0.00Co0.00Ni0.00)2SiO4
	G	=	-181710	(J)	H	=	-146765	(J)	S	=	26.82	(J/K)	V	=	3.57	(cc)	Cp	=	14.41	(J/K)
	tephroite	fayalite	co-olivine	ni-olivine	monticellite	forsterite
	0.27	16.51	0	0	0.86	82.36
orthopyroxene	mass	=	11.01	(gm)	density	=	3.29	(gm/cc)	(analysis	in	mole	%)
	opx	Na0.00Ca0.06Fe''0.42Mg1.46Fe'''0.01Ti0.00Al0.11Si1.94O6
	G	=	-170859	(J)	H	=	-138290	(J)	S	=	24.99	(J/K)	V	=	3.35	(cc)	Cp	=	13.56	(J/K)
	diopside	clinoenstatit	hedenbergite	alumino-buffo	buffonite	essenite	jadeite
	-41.37	93.53	41.55	4.91	-4.74	6	0.12
clinopyroxene	mass	=	8.17	(gm)	density	=	3.37	(gm/cc)	(analysis	in	mole	%)
	cpx	Na0.00Ca0.15Fe''0.67Mg1.10Fe'''0.02Ti0.00Al0.14Si1.92O6
	G	=	-118968	(J)	H	=	-95071.1	(J)	S	=	18.34	(J/K)	V	=	2.42	(cc)	Cp	=	9.62	(J/K)
	diopside	clinoenstatit	hedenbergite	alumino-buffo	buffonite	essenite	jadeite
	-60.46	85.07	66.77	5.92	-5.5	7.85	0.36
feldspar	mass	=	42.05	(gm)	density	=	2.67	(gm/cc)	(analysis	in	mole	%)
	K0.00Na0.26Ca0.74Al1.74Si2.26O8
	G	=	-713838	(J)	H	=	-587597	(J)	S	=	96.87	(J/K)	V	=	15.73	(cc)	Cp	=	50.98	(J/K)
	albite	anorthite	sanidine
	25.68	74.22	0.1
Viscosity	of	the	System	cannot	be	computed.
System	mass	=	100.05	(gm)	density	=	2.79	(gm/cc)
	G	=	-1.60659e+06	(J)	H	=	-1.29622e+06	(J)	S	=	238.17	(J/K)	V	=	35.85	(cc)	Cp	=	125.5	(J/K)
Oxygen	delta	moles	=	-0.000991558	delta	grams	=	-0.0317287
	G	=	293.67	(J)	H	=	-33.16	(J)	S	=	-0.25	(J/K)	V	=	-107.43	(cc)	Cp	=	-0.04	(J/K)
**********----------**********
Title:	Dummy	Title
T	=	1020	(C)	P	=	1	(kbars)	log(10)	f	O2	=	-11.53	delta	HM	=	-6.56	NNO	=	-1.61	QFM	=	-1	COH	=	0.97	IW	=	2.75
Constraint	Flags:	fO2	path	=	QFM-1	Fractionate	Solids
Liquid	mass	=	24.61	(gm)	density	=	2.48	(gm/cc)	viscosity	=	3.88	(log	10	poise)	(analysis	in	wt	%)
	G	=	-382466	(J)	H	=	-298285	(J)	S	=	65.1	(J/K)	V	=	9.91	(cc)	Cp	=	33.76	(J/K)
	SiO2	TiO2	Al2O3	Fe2O3	Cr2O3	FeO	MnO	MgO	NiO	CoO	CaO	Na2O	K2O	P2O5	H2O	CO2	SO3	Cl2O-1	F2O-1
	58.84	0.89	13.68	1.46	0	11.57	0.53	1.29	0	0	5.39	3.89	0.42	0	2.03	0	0	0	0
clinopyroxene	mass	=	0.45	(gm)	density	=	3.48	(gm/cc)	(analysis	in	mole	%)
	cpx	Na0.00Ca0.14Fe''0.95Mg0.81Fe'''0.03Ti0.00Al0.15Si1.91O6
	G	=	-6174.52	(J)	H	=	-4884.91	(J)	S	=	1	(J/K)	V	=	0.13	(cc)	Cp	=	0.51	(J/K)
	diopside	clinoenstatit	hedenbergite	alumino-buffo	buffonite	essenite	jadeite
	-89.15	85.14	94.54	5.7	-5.08	8.46	0.4
feldspar	mass	=	0.71	(gm)	density	=	2.65	(gm/cc)	(analysis	in	mole	%)
	K0.00Na0.39Ca0.61Al1.61Si2.39O8
	G	=	-12046.3	(J)	H	=	-9916.48	(J)	S	=	1.65	(J/K)	V	=	0.27	(cc)	Cp	=	0.86	(J/K)
	albite	anorthite	sanidine
	38.94	60.82	0.25
Total	solids	mass	=	1.16	(gm)	density	=	2.92	(gm/cc)
	G	=	-18220.8	(J)	H	=	-14801.4	(J)	S	=	2.64	(J/K)	V	=	0.4	(cc)	Cp	=	1.38	(J/K)
Summary	of	all	fractionated	phases:	(total	mass	=	74.27	grams)
olivine	mass	=	11.78	(gm)	density	=	3.3	(gm/cc)	(analysis	in	mole	%)
	(Ca0.00Mg0.83Fe''0.17Mn0.00Co0.00Ni0.00)2SiO4
	G	=	-181443	(J)	H	=	-146909	(J)	S	=	26.7	(J/K)	V	=	3.57	(cc)	Cp	=	14.39	(J/K)
	tephroite	fayalite	co-olivine	ni-olivine	monticellite	forsterite
	0.27	16.51	0	0	0.86	82.36
orthopyroxene	mass	=	11.01	(gm)	density	=	3.29	(gm/cc)	(analysis	in	mole	%)
	opx	Na0.00Ca0.06Fe''0.42Mg1.46Fe'''0.01Ti0.00Al0.11Si1.94O6
	G	=	-170609	(J)	H	=	-138426	(J)	S	=	24.89	(J/K)	V	=	3.35	(cc)	Cp	=	13.55	(J/K)
	diopside	clinoenstatit	hedenbergite	alumino-buffo	buffonite	essenite	jadeite
	-41.37	93.53	41.55	4.91	-4.74	6	0.12
clinopyroxene	mass	=	8.66	(gm)	density	=	3.38	(gm/cc)	(analysis	in	mole	%)
	cpx	Na0.00Ca0.15Fe''0.68Mg1.09Fe'''0.02Ti0.00Al0.14Si1.92O6
	G	=	-125551	(J)	H	=	-100531	(J)	S	=	19.35	(J/K)	V	=	2.56	(cc)	Cp	=	10.18	(J/K)
	diopside	clinoenstatit	hedenbergite	alumino-buffo	buffonite	essenite	jadeite
	-61.77	85.07	68.04	5.91	-5.48	7.88	0.36
feldspar	mass	=	42.82	(gm)	density	=	2.67	(gm/cc)	(analysis	in	mole	%)
	K0.00Na0.26Ca0.74Al1.74Si2.26O8
	G	=	-725912	(J)	H	=	-598843	(J)	S	=	98.26	(J/K)	V	=	16.02	(cc)	Cp	=	51.85	(J/K)
	albite	anorthite	sanidine
	25.9	74	0.1
Viscosity	of	the	System	cannot	be	computed.
System	mass	=	100.05	(gm)	density	=	2.79	(gm/cc)
	G	=	-1.6042e+06	(J)	H	=	-1.2978e+06	(J)	S	=	236.95	(J/K)	V	=	35.8	(cc)	Cp	=	125.1	(J/K)
Oxygen	delta	moles	=	-0.00101178	delta	grams	=	-0.0323759
	G	=	297.11	(J)	H	=	-33.47	(J)	S	=	-0.26	(J/K)	V	=	-108.78	(cc)	Cp	=	-0.04	(J/K)
**********----------**********
Title:	Dummy	Title
T	=	1010	(C)	P	=	1	(kbars)	log(10)	f	O2	=	-11.67	delta	HM	=	-6.57	NNO	=	-1.6	QFM	=	-1	COH	=	0.96	IW	=	2.77
Constraint	Flags:	fO2	path	=	QFM-1	Fractionate	Solids
Liquid	mass	=	23.46	(gm)	density	=	2.47	(gm/cc)	viscosity	=	3.95	(log	10	poise)	(analysis	in	wt	%)
	G	=	-364246	(J)	H	=	-284701	(J)	S	=	61.99	(J/K)	V	=	9.48	(cc)	Cp	=	32.12	(J/K)
	SiO2	TiO2	Al2O3	Fe2O3	Cr2O3	FeO	MnO	MgO	NiO	CoO	CaO	Na2O	K2O	P2O5	H2O	CO2	SO3	Cl2O-1	F2O-1
	59.3	0.89	13.41	1.47	0	11.5	0.55	1.12	0	0	5.24	3.95	0.43	0	2.13	0	0	0	0
clinopyroxene	mass	=	0.42	(gm)	density	=	3.5	(gm/cc)	(analysis	in	mole	%)
	cpx	Na0.00Ca0.14Fe''0.99Mg0.77Fe'''0.04Ti0.00Al0.15Si1.91O6
	G	=	-5641.88	(J)	H	=	-4465.61	(J)	S	=	0.92	(J/K)	V	=	0.12	(cc)	Cp	=	0.47	(J/K)
	diopside	clinoenstatit	hedenbergite	alumino-buffo	buffonite	essenite	jadeite
	-94.17	85.24	99.35	5.61	-4.98	8.55	0.41
feldspar	mass	=	0.69	(gm)	density	=	2.65	(gm/cc)	(analysis	in	mole	%)
	K0.00Na0.40Ca0.60Al1.60Si2.40O8
	G	=	-11652.6	(J)	H	=	-9612.18	(J)	S	=	1.59	(J/K)	V	=	0.26	(cc)	Cp	=	0.84	(J/K)
	albite	anorthite	sanidine
	40.05	59.69	0.26
spinel	mass	=	0.04	(gm)	density	=	4.72	(gm/cc)	(analysis	in	mole	%)
	Fe''1.49Mg0.12Fe'''0.62Al0.15Cr0.00Ti0.62O4
	G	=	-355.54	(J)	H	=	-244.38	(J)	S	=	0.09	(J/K)	V	=	0.01	(cc)	Cp	=	0.04	(J/K)
	chromite	hercynite	magnetite	spinel	ulvospinel
	0	-5.13	31.2	12.43	61.5
Total	solids	mass	=	1.15	(gm)	density	=	2.96	(gm/cc)
	G	=	-17650	(J)	H	=	-14322.2	(J)	S	=	2.59	(J/K)	V	=	0.39	(cc)	Cp	=	1.35	(J/K)
Summary	of	all	fractionated	phases:	(total	mass	=	75.43	grams)
olivine	mass	=	11.78	(gm)	density	=	3.3	(gm/cc)	(analysis	in	mole	%)
	(Ca0.00Mg0.83Fe''0.17Mn0.00Co0.00Ni0.00)2SiO4
	G	=	-181176	(J)	H	=	-147053	(J)	S	=	26.59	(J/K)	V	=	3.57	(cc)	Cp	=	14.37	(J/K)
	tephroite	fayalite	co-olivine	ni-olivine	monticellite	forsterite
	0.27	16.51	0	0	0.86	82.36
orthopyroxene	mass	=	11.01	(gm)	density	=	3.29	(gm/cc)	(analysis	in	mole	%)
	opx	Na0.00Ca0.06Fe''0.42Mg1.46Fe'''0.01Ti0.00Al0.11Si1.94O6
	G	=	-170361	(J)	H	=	-138561	(J)	S	=	24.78	(J/K)	V	=	3.34	(cc)	Cp	=	13.53	(J/K)
	diopside	clinoenstatit	hedenbergite	alumino-buffo	buffonite	essenite	jadeite
	-41.37	93.53	41.55	4.91	-4.74	6	0.12
clinopyroxene	mass	=	9.11	(gm)	density	=	3.39	(gm/cc)	(analysis	in	mole	%)
	cpx	Na0.00Ca0.15Fe''0.69Mg1.07Fe'''0.02Ti0.00Al0.14Si1.92O6
	G	=	-131492	(J)	H	=	-105498	(J)	S	=	20.26	(J/K)	V	=	2.69	(cc)	Cp	=	10.68	(J/K)
	diopside	clinoenstatit	hedenbergite	alumino-buffo	buffonite	essenite	jadeite
	-63.08	85.07	69.3	5.9	-5.47	7.91	0.36
feldspar	mass	=	43.53	(gm)	density	=	2.67	(gm/cc)	(analysis	in	mole	%)
	K0.00Na0.26Ca0.74Al1.74Si2.26O8
	G	=	-736916	(J)	H	=	-609250	(J)	S	=	99.49	(J/K)	V	=	16.28	(cc)	Cp	=	52.82	(J/K)
	albite	anorthite	sanidine
	26.11	73.79	0.1
Viscosity	of	the	System	cannot	be	computed.
System	mass	=	100.05	(gm)	density	=	2.8	(gm/cc)
	G	=	-1.60184e+06	(J)	H	=	-1.29938e+06	(J)	S	=	235.71	(J/K)	V	=	35.76	(cc)	Cp	=	124.88	(J/K)
Oxygen	delta	moles	=	-0.00100943	delta	grams	=	-0.0323006
	G	=	293.87	(J)	H	=	-33.03	(J)	S	=	-0.25	(J/K)	V	=	-107.69	(cc)	Cp	=	-0.04	(J/K)
**********----------**********
Title:	Dummy	Title
T	=	1000	(C)	P	=	1	(kbars)	log(10)	f	O2	=	-11.82	delta	HM	=	-6.57	NNO	=	-1.6	QFM	=	-1	COH	=	0.95	IW	=	2.78
Constraint	Flags:	fO2	path	=	QFM-1	Fractionate	Solids
Liquid	mass	=	22.18	(gm)	density	=	2.46	(gm/cc)	viscosity	=	4.06	(log	10	poise)	(analysis	in	wt	%)
	G	=	-345232	(J)	H	=	-270662	(J)	S	=	58.57	(J/K)	V	=	9.03	(cc)	Cp	=	30.31	(J/K)
	SiO2	TiO2	Al2O3	Fe2O3	Cr2O3	FeO	MnO	MgO	NiO	CoO	CaO	Na2O	K2O	P2O5	H2O	CO2	SO3	Cl2O-1	F2O-1
	60.28	0.8	13.13	1.44	0	10.99	0.56	0.96	0	0	5.11	4.02	0.46	0	2.25	0	0	0	0
olivine	mass	=	0.29	(gm)	density	=	3.93	(gm/cc)	(analysis	in	mole	%)
	(Ca0.01Mg0.28Fe''0.69Mn0.03Co0.00Ni0.00)2SiO4
	G	=	-3163.27	(J)	H	=	-2385.56	(J)	S	=	0.61	(J/K)	V	=	0.07	(cc)	Cp	=	0.3	(J/K)
	tephroite	fayalite	co-olivine	ni-olivine	monticellite	forsterite
	2.84	68.88	0	0	1.28	27
clinopyroxene	mass	=	0.09	(gm)	density	=	3.52	(gm/cc)	(analysis	in	mole	%)
	cpx	Na0.00Ca0.15Fe''1.03Mg0.73Fe'''0.04Ti0.00Al0.14Si1.91O6
	G	=	-1154.8	(J)	H	=	-914.93	(J)	S	=	0.19	(J/K)	V	=	0.02	(cc)	Cp	=	0.1	(J/K)
	diopside	clinoenstatit	hedenbergite	alumino-buffo	buffonite	essenite	jadeite
	-97.75	85.08	103.22	5.39	-4.82	8.47	0.41
feldspar	mass	=	0.77	(gm)	density	=	2.64	(gm/cc)	(analysis	in	mole	%)
	K0.00Na0.41Ca0.59Al1.59Si2.41O8
	G	=	-12991.6	(J)	H	=	-10739	(J)	S	=	1.77	(J/K)	V	=	0.29	(cc)	Cp	=	0.94	(J/K)
	albite	anorthite	sanidine
	41.09	58.63	0.28
spinel	mass	=	0.15	(gm)	density	=	4.73	(gm/cc)	(analysis	in	mole	%)
	Fe''1.49Mg0.11Fe'''0.65Al0.14Cr0.00Ti0.60O4
	G	=	-1199.18	(J)	H	=	-825.08	(J)	S	=	0.29	(J/K)	V	=	0.03	(cc)	Cp	=	0.13	(J/K)
	chromite	hercynite	magnetite	spinel	ulvospinel
	0	-4.2	32.49	11.22	60.49
Total	solids	mass	=	1.3	(gm)	density	=	3.08	(gm/cc)
	G	=	-18508.9	(J)	H	=	-14864.6	(J)	S	=	2.86	(J/K)	V	=	0.42	(cc)	Cp	=	1.47	(J/K)
Summary	of	all	fractionated	phases:	(total	mass	=	76.58	grams)
olivine	mass	=	11.78	(gm)	density	=	3.31	(gm/cc)	(analysis	in	mole	%)
	(Ca0.00Mg0.83Fe''0.17Mn0.00Co0.00Ni0.00)2SiO4
	G	=	-180911	(J)	H	=	-147197	(J)	S	=	26.48	(J/K)	V	=	3.56	(cc)	Cp	=	14.36	(J/K)
	tephroite	fayalite	co-olivine	ni-olivine	monticellite	forsterite
	0.27	16.51	0	0	0.86	82.36
orthopyroxene	mass	=	11.01	(gm)	density	=	3.29	(gm/cc)	(analysis	in	mole	%)
	opx	Na0.00Ca0.06Fe''0.42Mg1.46Fe'''0.01Ti0.00Al0.11Si1.94O6
	G	=	-170114	(J)	H	=	-138696	(J)	S	=	24.68	(J/K)	V	=	3.34	(cc)	Cp	=	13.52	(J/K)
	diopside	clinoenstatit	hedenbergite	alumino-buffo	buffonite	essenite	jadeite
	-41.37	93.53	41.55	4.91	-4.74	6	0.12
clinopyroxene	mass	=	9.53	(gm)	density	=	3.39	(gm/cc)	(analysis	in	mole	%)
	cpx	Na0.00Ca0.15Fe''0.71Mg1.06Fe'''0.02Ti0.00Al0.14Si1.92O6
	G	=	-136893	(J)	H	=	-110049	(J)	S	=	21.08	(J/K)	V	=	2.81	(cc)	Cp	=	11.14	(J/K)
	diopside	clinoenstatit	hedenbergite	alumino-buffo	buffonite	essenite	jadeite
	-64.38	85.08	70.57	5.89	-5.44	7.93	0.36
feldspar	mass	=	44.21	(gm)	density	=	2.67	(gm/cc)	(analysis	in	mole	%)
	K0.00Na0.26Ca0.74Al1.74Si2.26O8
	G	=	-747515	(J)	H	=	-619360	(J)	S	=	100.66	(J/K)	V	=	16.54	(cc)	Cp	=	53.6	(J/K)
	albite	anorthite	sanidine
	26.33	73.57	0.11
spinel	mass	=	0.04	(gm)	density	=	4.72	(gm/cc)	(analysis	in	mole	%)
	Fe''1.49Mg0.12Fe'''0.62Al0.15Cr0.00Ti0.62O4
	G	=	-336.5	(J)	H	=	-232.22	(J)	S	=	0.08	(J/K)	V	=	0.01	(cc)	Cp	=	0.04	(J/K)
	chromite	hercynite	magnetite	spinel	ulvospinel
	0	-5.13	31.2	12.43	61.5
Viscosity	of	the	System	cannot	be	computed.
System	mass	=	100.05	(gm)	density	=	2.8	(gm/cc)
	G	=	-1.59951e+06	(J)	H	=	-1.30106e+06	(J)	S	=	234.42	(J/K)	V	=	35.72	(cc)	Cp	=	124.42	(J/K)
Oxygen	delta	moles	=	-0.000981423	delta	grams	=	-0.0314044
	G	=	283.24	(J)	H	=	-31.76	(J)	S	=	-0.25	(J/K)	V	=	-103.89	(cc)	Cp	=	-0.04	(J/K)
**********----------**********
Title:	Dummy	Title
T	=	990	(C)	P	=	1	(kbars)	log(10)	f	O2	=	-11.97	delta	HM	=	-6.57	NNO	=	-1.6	QFM	=	-1	COH	=	0.93	IW	=	2.8
Constraint	Flags:	fO2	path	=	QFM-1	Fractionate	Solids
Liquid	mass	=	20.98	(gm)	density	=	2.43	(gm/cc)	viscosity	=	4.19	(log	10	poise)	(analysis	in	wt	%)
	G	=	-327735	(J)	H	=	-257766	(J)	S	=	55.39	(J/K)	V	=	8.62	(cc)	Cp	=	28.63	(J/K)
	SiO2	TiO2	Al2O3	Fe2O3	Cr2O3	FeO	MnO	MgO	NiO	CoO	CaO	Na2O	K2O	P2O5	H2O	CO2	SO3	Cl2O-1	F2O-1
	61.34	0.73	12.85	1.39	0	10.39	0.55	0.82	0	0	4.99	4.08	0.48	0	2.38	0	0	0	0
olivine	mass	=	0.37	(gm)	density	=	3.96	(gm/cc)	(analysis	in	mole	%)
	(Ca0.01Mg0.26Fe''0.71Mn0.03Co0.00Ni0.00)2SiO4
	G	=	-3941.33	(J)	H	=	-2971.09	(J)	S	=	0.77	(J/K)	V	=	0.09	(cc)	Cp	=	0.38	(J/K)
	tephroite	fayalite	co-olivine	ni-olivine	monticellite	forsterite
	2.94	71.17	0	0	1.28	24.61
feldspar	mass	=	0.72	(gm)	density	=	2.64	(gm/cc)	(analysis	in	mole	%)
	K0.00Na0.42Ca0.58Al1.58Si2.42O8
	G	=	-12139.5	(J)	H	=	-10055.4	(J)	S	=	1.65	(J/K)	V	=	0.27	(cc)	Cp	=	0.88	(J/K)
	albite	anorthite	sanidine
	42.13	57.58	0.29
spinel	mass	=	0.12	(gm)	density	=	4.75	(gm/cc)	(analysis	in	mole	%)
	Fe''1.50Mg0.10Fe'''0.67Al0.13Cr0.00Ti0.60O4
	G	=	-950.9	(J)	H	=	-655.22	(J)	S	=	0.23	(J/K)	V	=	0.02	(cc)	Cp	=	0.11	(J/K)
	chromite	hercynite	magnetite	spinel	ulvospinel
	0	-3.43	33.47	10.14	59.83
Total	solids	mass	=	1.21	(gm)	density	=	3.09	(gm/cc)
	G	=	-17031.7	(J)	H	=	-13681.7	(J)	S	=	2.65	(J/K)	V	=	0.39	(cc)	Cp	=	1.36	(J/K)
Summary	of	all	fractionated	phases:	(total	mass	=	77.86	grams)
olivine	mass	=	12.08	(gm)	density	=	3.32	(gm/cc)	(analysis	in	mole	%)
	(Ca0.00Mg0.82Fe''0.18Mn0.00Co0.00Ni0.00)2SiO4
	G	=	-183799	(J)	H	=	-149704	(J)	S	=	26.99	(J/K)	V	=	3.64	(cc)	Cp	=	14.64	(J/K)
	tephroite	fayalite	co-olivine	ni-olivine	monticellite	forsterite
	0.32	17.55	0	0	0.87	81.26
orthopyroxene	mass	=	11.01	(gm)	density	=	3.29	(gm/cc)	(analysis	in	mole	%)
	opx	Na0.00Ca0.06Fe''0.42Mg1.46Fe'''0.01Ti0.00Al0.11Si1.94O6
	G	=	-169868	(J)	H	=	-138831	(J)	S	=	24.57	(J/K)	V	=	3.34	(cc)	Cp	=	13.5	(J/K)
	diopside	clinoenstatit	hedenbergite	alumino-buffo	buffonite	essenite	jadeite
	-41.37	93.53	41.55	4.91	-4.74	6	0.12
clinopyroxene	mass	=	9.62	(gm)	density	=	3.39	(gm/cc)	(analysis	in	mole	%)
	cpx	Na0.00Ca0.15Fe''0.71Mg1.06Fe'''0.02Ti0.00Al0.14Si1.92O6
	G	=	-137804	(J)	H	=	-111051	(J)	S	=	21.18	(J/K)	V	=	2.83	(cc)	Cp	=	11.22	(J/K)
	diopside	clinoenstatit	hedenbergite	alumino-buffo	buffonite	essenite	jadeite
	-64.67	85.08	70.84	5.89	-5.44	7.94	0.36
feldspar	mass	=	44.98	(gm)	density	=	2.67	(gm/cc)	(analysis	in	mole	%)
	K0.00Na0.27Ca0.73Al1.73Si2.27O8
	G	=	-759439	(J)	H	=	-630606	(J)	S	=	101.99	(J/K)	V	=	16.82	(cc)	Cp	=	54.47	(J/K)
	albite	anorthite	sanidine
	26.58	73.31	0.11
spinel	mass	=	0.18	(gm)	density	=	4.73	(gm/cc)	(analysis	in	mole	%)
	Fe''1.49Mg0.11Fe'''0.64Al0.14Cr0.00Ti0.61O4
	G	=	-1513.89	(J)	H	=	-1046.53	(J)	S	=	0.37	(J/K)	V	=	0.04	(cc)	Cp	=	0.17	(J/K)
	chromite	hercynite	magnetite	spinel	ulvospinel
	0	-4.41	32.2	11.49	60.72
Viscosity	of	the	System	cannot	be	computed.
System	mass	=	100.05	(gm)	density	=	2.8	(gm/cc)
	G	=	-1.59719e+06	(J)	H	=	-1.30269e+06	(J)	S	=	233.15	(J/K)	V	=	35.68	(cc)	Cp	=	123.99	(J/K)
Oxygen	delta	moles	=	-0.000977377	delta	grams	=	-0.0312749
	G	=	279.61	(J)	H	=	-31.28	(J)	S	=	-0.25	(J/K)	V	=	-102.65	(cc)	Cp	=	-0.04	(J/K)
**********----------**********
Title:	Dummy	Title
T	=	980	(C)	P	=	1	(kbars)	log(10)	f	O2	=	-12.13	delta	HM	=	-6.58	NNO	=	-1.59	QFM	=	-1	COH	=	0.92	IW	=	2.82
Constraint	Flags:	fO2	path	=	QFM-1	Fractionate	Solids
Liquid	mass	=	19.91	(gm)	density	=	2.42	(gm/cc)	viscosity	=	4.31	(log	10	poise)	(analysis	in	wt	%)
	G	=	-312078	(J)	H	=	-246229	(J)	S	=	52.55	(J/K)	V	=	8.24	(cc)	Cp	=	27.13	(J/K)
	SiO2	TiO2	Al2O3	Fe2O3	Cr2O3	FeO	MnO	MgO	NiO	CoO	CaO	Na2O	K2O	P2O5	H2O	CO2	SO3	Cl2O-1	F2O-1
	62.36	0.67	12.58	1.34	0	9.79	0.54	0.69	0	0	4.87	4.14	0.51	0	2.51	0	0	0	0
olivine	mass	=	0.33	(gm)	density	=	3.99	(gm/cc)	(analysis	in	mole	%)
	(Ca0.01Mg0.24Fe''0.73Mn0.03Co0.00Ni0.00)2SiO4
	G	=	-3450.2	(J)	H	=	-2600.51	(J)	S	=	0.68	(J/K)	V	=	0.08	(cc)	Cp	=	0.34	(J/K)
	tephroite	fayalite	co-olivine	ni-olivine	monticellite	forsterite
	3.03	73.3	0	0	1.29	22.38
feldspar	mass	=	0.65	(gm)	density	=	2.64	(gm/cc)	(analysis	in	mole	%)
	K0.00Na0.43Ca0.57Al1.57Si2.43O8
	G	=	-10949.6	(J)	H	=	-9088.65	(J)	S	=	1.49	(J/K)	V	=	0.25	(cc)	Cp	=	0.79	(J/K)
	albite	anorthite	sanidine
	43.18	56.52	0.3
spinel	mass	=	0.1	(gm)	density	=	4.76	(gm/cc)	(analysis	in	mole	%)
	Fe''1.50Mg0.09Fe'''0.69Al0.13Cr0.00Ti0.59O4
	G	=	-788.68	(J)	H	=	-544.36	(J)	S	=	0.19	(J/K)	V	=	0.02	(cc)	Cp	=	0.09	(J/K)
	chromite	hercynite	magnetite	spinel	ulvospinel
	0	-2.74	34.38	9.15	59.21
Total	solids	mass	=	1.08	(gm)	density	=	3.09	(gm/cc)
	G	=	-15188.5	(J)	H	=	-12233.5	(J)	S	=	2.36	(J/K)	V	=	0.35	(cc)	Cp	=	1.21	(J/K)
Summary	of	all	fractionated	phases:	(total	mass	=	79.06	grams)
olivine	mass	=	12.45	(gm)	density	=	3.34	(gm/cc)	(analysis	in	mole	%)
	(Ca0.00Mg0.81Fe''0.19Mn0.00Co0.00Ni0.00)2SiO4
	G	=	-187461	(J)	H	=	-152798	(J)	S	=	27.66	(J/K)	V	=	3.73	(cc)	Cp	=	15	(J/K)
	tephroite	fayalite	co-olivine	ni-olivine	monticellite	forsterite
	0.39	18.85	0	0	0.88	79.89
orthopyroxene	mass	=	11.01	(gm)	density	=	3.29	(gm/cc)	(analysis	in	mole	%)
	opx	Na0.00Ca0.06Fe''0.42Mg1.46Fe'''0.01Ti0.00Al0.11Si1.94O6
	G	=	-169622	(J)	H	=	-138966	(J)	S	=	24.46	(J/K)	V	=	3.34	(cc)	Cp	=	13.49	(J/K)
	diopside	clinoenstatit	hedenbergite	alumino-buffo	buffonite	essenite	jadeite
	-41.37	93.53	41.55	4.91	-4.74	6	0.12
clinopyroxene	mass	=	9.62	(gm)	density	=	3.4	(gm/cc)	(analysis	in	mole	%)
	cpx	Na0.00Ca0.15Fe''0.71Mg1.06Fe'''0.02Ti0.00Al0.14Si1.92O6
	G	=	-137593	(J)	H	=	-111164	(J)	S	=	21.09	(J/K)	V	=	2.83	(cc)	Cp	=	11.21	(J/K)
	diopside	clinoenstatit	hedenbergite	alumino-buffo	buffonite	essenite	jadeite
	-64.67	85.08	70.84	5.89	-5.44	7.94	0.36
feldspar	mass	=	45.7	(gm)	density	=	2.67	(gm/cc)	(analysis	in	mole	%)
	K0.00Na0.27Ca0.73Al1.73Si2.27O8
	G	=	-770500	(J)	H	=	-641175	(J)	S	=	103.2	(J/K)	V	=	17.09	(cc)	Cp	=	55.27	(J/K)
	albite	anorthite	sanidine
	26.83	73.06	0.11
spinel	mass	=	0.3	(gm)	density	=	4.74	(gm/cc)	(analysis	in	mole	%)
	Fe''1.49Mg0.11Fe'''0.65Al0.14Cr0.00Ti0.60O4
	G	=	-2440.85	(J)	H	=	-1692.08	(J)	S	=	0.6	(J/K)	V	=	0.06	(cc)	Cp	=	0.27	(J/K)
	chromite	hercynite	magnetite	spinel	ulvospinel
	0	-4.03	32.69	10.97	60.38
Viscosity	of	the	System	cannot	be	computed.
System	mass	=	100.05	(gm)	density	=	2.81	(gm/cc)
	G	=	-1.59488e+06	(J)	H	=	-1.30426e+06	(J)	S	=	231.92	(J/K)	V	=	35.65	(cc)	Cp	=	123.58	(J/K)
Oxygen	delta	moles	=	-0.000978587	delta	grams	=	-0.0313136
	G	=	277.49	(J)	H	=	-30.97	(J)	S	=	-0.25	(J/K)	V	=	-101.96	(cc)	Cp	=	-0.04	(J/K)
**********----------**********
Title:	Dummy	Title
T	=	970	(C)	P	=	1	(kbars)	log(10)	f	O2	=	-12.28	delta	HM	=	-6.58	NNO	=	-1.59	QFM	=	-1	COH	=	0.9	IW	=	2.83
Constraint	Flags:	fO2	path	=	QFM-1	Fractionate	Solids
Liquid	mass	=	18.94	(gm)	density	=	2.4	(gm/cc)	viscosity	=	4.43	(log	10	poise)	(analysis	in	wt	%)
	G	=	-298006	(J)	H	=	-235865	(J)	S	=	49.99	(J/K)	V	=	7.9	(cc)	Cp	=	25.79	(J/K)
	SiO2	TiO2	Al2O3	Fe2O3	Cr2O3	FeO	MnO	MgO	NiO	CoO	CaO	Na2O	K2O	P2O5	H2O	CO2	SO3	Cl2O-1	F2O-1
	63.36	0.61	12.3	1.3	0	9.21	0.53	0.58	0	0	4.75	4.2	0.53	0	2.64	0	0	0	0
olivine	mass	=	0.3	(gm)	density	=	4.01	(gm/cc)	(analysis	in	mole	%)
	(Ca0.01Mg0.22Fe''0.75Mn0.03Co0.00Ni0.00)2SiO4
	G	=	-3041.66	(J)	H	=	-2292.93	(J)	S	=	0.6	(J/K)	V	=	0.07	(cc)	Cp	=	0.3	(J/K)
	tephroite	fayalite	co-olivine	ni-olivine	monticellite	forsterite
	3.12	75.28	0	0	1.28	20.32
feldspar	mass	=	0.59	(gm)	density	=	2.64	(gm/cc)	(analysis	in	mole	%)
	K0.00Na0.44Ca0.55Al1.55Si2.45O8
	G	=	-9928.47	(J)	H	=	-8258.11	(J)	S	=	1.34	(J/K)	V	=	0.22	(cc)	Cp	=	0.72	(J/K)
	albite	anorthite	sanidine
	44.22	55.46	0.32
spinel	mass	=	0.08	(gm)	density	=	4.77	(gm/cc)	(analysis	in	mole	%)
	Fe''1.50Mg0.08Fe'''0.70Al0.12Cr0.00Ti0.59O4
	G	=	-657.8	(J)	H	=	-454.89	(J)	S	=	0.16	(J/K)	V	=	0.02	(cc)	Cp	=	0.07	(J/K)
	chromite	hercynite	magnetite	spinel	ulvospinel
	0	-2.14	35.23	8.26	58.65
Total	solids	mass	=	0.97	(gm)	density	=	3.08	(gm/cc)
	G	=	-13627.9	(J)	H	=	-11005.9	(J)	S	=	2.11	(J/K)	V	=	0.31	(cc)	Cp	=	1.09	(J/K)
Summary	of	all	fractionated	phases:	(total	mass	=	80.14	grams)
olivine	mass	=	12.78	(gm)	density	=	3.35	(gm/cc)	(analysis	in	mole	%)
	(Ca0.00Mg0.80Fe''0.20Mn0.00Co0.00Ni0.00)2SiO4
	G	=	-190625	(J)	H	=	-155526	(J)	S	=	28.23	(J/K)	V	=	3.81	(cc)	Cp	=	15.32	(J/K)
	tephroite	fayalite	co-olivine	ni-olivine	monticellite	forsterite
	0.44	20	0	0	0.88	78.68
orthopyroxene	mass	=	11.01	(gm)	density	=	3.3	(gm/cc)	(analysis	in	mole	%)
	opx	Na0.00Ca0.06Fe''0.42Mg1.46Fe'''0.01Ti0.00Al0.11Si1.94O6
	G	=	-169378	(J)	H	=	-139101	(J)	S	=	24.36	(J/K)	V	=	3.34	(cc)	Cp	=	13.47	(J/K)
	diopside	clinoenstatit	hedenbergite	alumino-buffo	buffonite	essenite	jadeite
	-41.37	93.53	41.55	4.91	-4.74	6	0.12
clinopyroxene	mass	=	9.62	(gm)	density	=	3.4	(gm/cc)	(analysis	in	mole	%)
	cpx	Na0.00Ca0.15Fe''0.71Mg1.06Fe'''0.02Ti0.00Al0.14Si1.92O6
	G	=	-137383	(J)	H	=	-111276	(J)	S	=	21	(J/K)	V	=	2.83	(cc)	Cp	=	11.19	(J/K)
	diopside	clinoenstatit	hedenbergite	alumino-buffo	buffonite	essenite	jadeite
	-64.67	85.08	70.84	5.89	-5.44	7.94	0.36
feldspar	mass	=	46.34	(gm)	density	=	2.67	(gm/cc)	(analysis	in	mole	%)
	K0.00Na0.27Ca0.73Al1.73Si2.27O8
	G	=	-780360	(J)	H	=	-650786	(J)	S	=	104.23	(J/K)	V	=	17.33	(cc)	Cp	=	56	(J/K)
	albite	anorthite	sanidine
	27.06	72.83	0.11
spinel	mass	=	0.39	(gm)	density	=	4.74	(gm/cc)	(analysis	in	mole	%)
	Fe''1.50Mg0.11Fe'''0.66Al0.14Cr0.00Ti0.60O4
	G	=	-3203.84	(J)	H	=	-2227.69	(J)	S	=	0.79	(J/K)	V	=	0.08	(cc)	Cp	=	0.36	(J/K)
	chromite	hercynite	magnetite	spinel	ulvospinel
	0	-3.72	33.1	10.53	60.09
Viscosity	of	the	System	cannot	be	computed.
System	mass	=	100.05	(gm)	density	=	2.81	(gm/cc)
	G	=	-1.59258e+06	(J)	H	=	-1.30579e+06	(J)	S	=	230.7	(J/K)	V	=	35.61	(cc)	Cp	=	123.21	(J/K)
Oxygen	delta	moles	=	-0.000984028	delta	grams	=	-0.0314877
	G	=	276.56	(J)	H	=	-30.79	(J)	S	=	-0.25	(J/K)	V	=	-101.71	(cc)	Cp	=	-0.04	(J/K)
**********----------**********
Title:	Dummy	Title
T	=	960	(C)	P	=	1	(kbars)	log(10)	f	O2	=	-12.44	delta	HM	=	-6.58	NNO	=	-1.59	QFM	=	-1	COH	=	0.89	IW	=	2.85
Constraint	Flags:	fO2	path	=	QFM-1	Fractionate	Solids
Liquid	mass	=	18.08	(gm)	density	=	2.38	(gm/cc)	viscosity	=	4.54	(log	10	poise)	(analysis	in	wt	%)
	G	=	-285306	(J)	H	=	-226515	(J)	S	=	47.68	(J/K)	V	=	7.6	(cc)	Cp	=	24.58	(J/K)
	SiO2	TiO2	Al2O3	Fe2O3	Cr2O3	FeO	MnO	MgO	NiO	CoO	CaO	Na2O	K2O	P2O5	H2O	CO2	SO3	Cl2O-1	F2O-1
	64.32	0.56	12.02	1.25	0	8.63	0.52	0.49	0	0	4.64	4.24	0.55	0	2.77	0	0	0	0
olivine	mass	=	0.27	(gm)	density	=	4.04	(gm/cc)	(analysis	in	mole	%)
	(Ca0.01Mg0.20Fe''0.77Mn0.03Co0.00Ni0.00)2SiO4
	G	=	-2684.67	(J)	H	=	-2024.67	(J)	S	=	0.54	(J/K)	V	=	0.07	(cc)	Cp	=	0.27	(J/K)
	tephroite	fayalite	co-olivine	ni-olivine	monticellite	forsterite
	3.2	77.11	0	0	1.28	18.42
feldspar	mass	=	0.54	(gm)	density	=	2.64	(gm/cc)	(analysis	in	mole	%)
	K0.00Na0.45Ca0.54Al1.54Si2.46O8
	G	=	-9042.99	(J)	H	=	-7537.15	(J)	S	=	1.22	(J/K)	V	=	0.2	(cc)	Cp	=	0.65	(J/K)
	albite	anorthite	sanidine
	45.27	54.4	0.33
spinel	mass	=	0.07	(gm)	density	=	4.78	(gm/cc)	(analysis	in	mole	%)
	Fe''1.51Mg0.07Fe'''0.72Al0.12Cr0.00Ti0.58O4
	G	=	-552.15	(J)	H	=	-382.64	(J)	S	=	0.14	(J/K)	V	=	0.01	(cc)	Cp	=	0.06	(J/K)
	chromite	hercynite	magnetite	spinel	ulvospinel
	0	-1.61	36	7.46	58.15
Total	solids	mass	=	0.87	(gm)	density	=	3.07	(gm/cc)
	G	=	-12279.8	(J)	H	=	-9944.46	(J)	S	=	1.89	(J/K)	V	=	0.28	(cc)	Cp	=	0.98	(J/K)
Summary	of	all	fractionated	phases:	(total	mass	=	81.1	grams)
olivine	mass	=	13.07	(gm)	density	=	3.37	(gm/cc)	(analysis	in	mole	%)
	(Ca0.00Mg0.78Fe''0.21Mn0.00Co0.00Ni0.00)2SiO4
	G	=	-193373	(J)	H	=	-157950	(J)	S	=	28.73	(J/K)	V	=	3.88	(cc)	Cp	=	15.59	(J/K)
	tephroite	fayalite	co-olivine	ni-olivine	monticellite	forsterite
	0.49	21.01	0	0	0.89	77.61
orthopyroxene	mass	=	11.01	(gm)	density	=	3.3	(gm/cc)	(analysis	in	mole	%)
	opx	Na0.00Ca0.06Fe''0.42Mg1.46Fe'''0.01Ti0.00Al0.11Si1.94O6
	G	=	-169135	(J)	H	=	-139236	(J)	S	=	24.25	(J/K)	V	=	3.34	(cc)	Cp	=	13.46	(J/K)
	diopside	clinoenstatit	hedenbergite	alumino-buffo	buffonite	essenite	jadeite
	-41.37	93.53	41.55	4.91	-4.74	6	0.12
clinopyroxene	mass	=	9.62	(gm)	density	=	3.4	(gm/cc)	(analysis	in	mole	%)
	cpx	Na0.00Ca0.15Fe''0.71Mg1.06Fe'''0.02Ti0.00Al0.14Si1.92O6
	G	=	-137173	(J)	H	=	-111387	(J)	S	=	20.91	(J/K)	V	=	2.83	(cc)	Cp	=	11.18	(J/K)
	diopside	clinoenstatit	hedenbergite	alumino-buffo	buffonite	essenite	jadeite
	-64.67	85.08	70.84	5.89	-5.44	7.94	0.36
feldspar	mass	=	46.93	(gm)	density	=	2.67	(gm/cc)	(analysis	in	mole	%)
	K0.00Na0.27Ca0.73Al1.73Si2.27O8
	G	=	-789191	(J)	H	=	-659572	(J)	S	=	105.11	(J/K)	V	=	17.55	(cc)	Cp	=	56.64	(J/K)
	albite	anorthite	sanidine
	27.27	72.61	0.12
spinel	mass	=	0.47	(gm)	density	=	4.75	(gm/cc)	(analysis	in	mole	%)
	Fe''1.50Mg0.10Fe'''0.67Al0.13Cr0.00Ti0.60O4
	G	=	-3834.52	(J)	H	=	-2674.6	(J)	S	=	0.94	(J/K)	V	=	0.1	(cc)	Cp	=	0.43	(J/K)
	chromite	hercynite	magnetite	spinel	ulvospinel
	0	-3.46	33.45	10.15	59.85
Viscosity	of	the	System	cannot	be	computed.
System	mass	=	100.05	(gm)	density	=	2.81	(gm/cc)
	G	=	-1.59029e+06	(J)	H	=	-1.30728e+06	(J)	S	=	229.5	(J/K)	V	=	35.58	(cc)	Cp	=	122.86	(J/K)
Oxygen	delta	moles	=	-0.000992643	delta	grams	=	-0.0317634
	G	=	276.49	(J)	H	=	-30.7	(J)	S	=	-0.25	(J/K)	V	=	-101.77	(cc)	Cp	=	-0.04	(J/K)
**********----------**********
Title:	Dummy	Title
T	=	950	(C)	P	=	1	(kbars)	log(10)	f	O2	=	-12.6	delta	HM	=	-6.59	NNO	=	-1.58	QFM	=	-1	COH	=	0.87	IW	=	2.87
Constraint	Flags:	fO2	path	=	QFM-1	Fractionate	Solids
Liquid	mass	=	17.29	(gm)	density	=	2.36	(gm/cc)	viscosity	=	4.64	(log	10	poise)	(analysis	in	wt	%)
	G	=	-273798	(J)	H	=	-218044	(J)	S	=	45.58	(J/K)	V	=	7.32	(cc)	Cp	=	23.49	(J/K)
	SiO2	TiO2	Al2O3	Fe2O3	Cr2O3	FeO	MnO	MgO	NiO	CoO	CaO	Na2O	K2O	P2O5	H2O	CO2	SO3	Cl2O-1	F2O-1
	65.26	0.52	11.74	1.2	0	8.08	0.52	0.41	0	0	4.54	4.29	0.58	0	2.89	0	0	0	0
olivine	mass	=	0.24	(gm)	density	=	4.06	(gm/cc)	(analysis	in	mole	%)
	(Ca0.01Mg0.18Fe''0.79Mn0.03Co0.00Ni0.00)2SiO4
	G	=	-2372.46	(J)	H	=	-1790.43	(J)	S	=	0.48	(J/K)	V	=	0.06	(cc)	Cp	=	0.24	(J/K)
	tephroite	fayalite	co-olivine	ni-olivine	monticellite	forsterite
	3.27	78.79	0	0	1.27	16.67
feldspar	mass	=	0.49	(gm)	density	=	2.64	(gm/cc)	(analysis	in	mole	%)
	K0.00Na0.46Ca0.53Al1.53Si2.47O8
	G	=	-8271.01	(J)	H	=	-6907.97	(J)	S	=	1.11	(J/K)	V	=	0.19	(cc)	Cp	=	0.6	(J/K)
	albite	anorthite	sanidine
	46.32	53.34	0.34
spinel	mass	=	0.06	(gm)	density	=	4.79	(gm/cc)	(analysis	in	mole	%)
	Fe''1.51Mg0.07Fe'''0.73Al0.11Cr0.00Ti0.58O4
	G	=	-466.37	(J)	H	=	-323.94	(J)	S	=	0.12	(J/K)	V	=	0.01	(cc)	Cp	=	0.05	(J/K)
	chromite	hercynite	magnetite	spinel	ulvospinel
	0	-1.14	36.7	6.72	57.72
Total	solids	mass	=	0.79	(gm)	density	=	3.06	(gm/cc)
	G	=	-11109.8	(J)	H	=	-9022.34	(J)	S	=	1.71	(J/K)	V	=	0.26	(cc)	Cp	=	0.89	(J/K)
Summary	of	all	fractionated	phases:	(total	mass	=	81.97	grams)
olivine	mass	=	13.34	(gm)	density	=	3.38	(gm/cc)	(analysis	in	mole	%)
	(Ca0.00Mg0.78Fe''0.22Mn0.01Co0.00Ni0.00)2SiO4
	G	=	-195759	(J)	H	=	-160109	(J)	S	=	29.15	(J/K)	V	=	3.95	(cc)	Cp	=	15.84	(J/K)
	tephroite	fayalite	co-olivine	ni-olivine	monticellite	forsterite
	0.53	21.91	0	0	0.9	76.66
orthopyroxene	mass	=	11.01	(gm)	density	=	3.3	(gm/cc)	(analysis	in	mole	%)
	opx	Na0.00Ca0.06Fe''0.42Mg1.46Fe'''0.01Ti0.00Al0.11Si1.94O6
	G	=	-168893	(J)	H	=	-139370	(J)	S	=	24.14	(J/K)	V	=	3.34	(cc)	Cp	=	13.44	(J/K)
	diopside	clinoenstatit	hedenbergite	alumino-buffo	buffonite	essenite	jadeite
	-41.37	93.53	41.55	4.91	-4.74	6	0.12
clinopyroxene	mass	=	9.62	(gm)	density	=	3.4	(gm/cc)	(analysis	in	mole	%)
	cpx	Na0.00Ca0.15Fe''0.71Mg1.06Fe'''0.02Ti0.00Al0.14Si1.92O6
	G	=	-136964	(J)	H	=	-111499	(J)	S	=	20.82	(J/K)	V	=	2.83	(cc)	Cp	=	11.17	(J/K)
	diopside	clinoenstatit	hedenbergite	alumino-buffo	buffonite	essenite	jadeite
	-64.67	85.08	70.84	5.89	-5.44	7.94	0.36
feldspar	mass	=	47.46	(gm)	density	=	2.67	(gm/cc)	(analysis	in	mole	%)
	K0.00Na0.27Ca0.72Al1.72Si2.28O8
	G	=	-797128	(J)	H	=	-667644	(J)	S	=	105.86	(J/K)	V	=	17.75	(cc)	Cp	=	57.22	(J/K)
	albite	anorthite	sanidine
	27.48	72.4	0.12
spinel	mass	=	0.54	(gm)	density	=	4.75	(gm/cc)	(analysis	in	mole	%)
	Fe''1.50Mg0.10Fe'''0.68Al0.13Cr0.00Ti0.60O4
	G	=	-4358.35	(J)	H	=	-3049.91	(J)	S	=	1.07	(J/K)	V	=	0.11	(cc)	Cp	=	0.49	(J/K)
	chromite	hercynite	magnetite	spinel	ulvospinel
	0	-3.23	33.77	9.82	59.64
Viscosity	of	the	System	cannot	be	computed.
System	mass	=	100.05	(gm)	density	=	2.81	(gm/cc)
	G	=	-1.58801e+06	(J)	H	=	-1.30874e+06	(J)	S	=	228.32	(J/K)	V	=	35.55	(cc)	Cp	=	122.53	(J/K)
Oxygen	delta	moles	=	-0.00100358	delta	grams	=	-0.0321134
	G	=	277.02	(J)	H	=	-30.68	(J)	S	=	-0.25	(J/K)	V	=	-102.06	(cc)	Cp	=	-0.04	(J/K)
**********----------**********
Title:	Dummy	Title
T	=	940	(C)	P	=	1	(kbars)	log(10)	f	O2	=	-12.77	delta	HM	=	-6.59	NNO	=	-1.58	QFM	=	-1	COH	=	0.86	IW	=	2.88
Constraint	Flags:	fO2	path	=	QFM-1	Fractionate	Solids
Liquid	mass	=	16.58	(gm)	density	=	2.35	(gm/cc)	viscosity	=	4.74	(log	10	poise)	(analysis	in	wt	%)
	G	=	-263329	(J)	H	=	-210341	(J)	S	=	43.68	(J/K)	V	=	7.07	(cc)	Cp	=	22.5	(J/K)
	SiO2	TiO2	Al2O3	Fe2O3	Cr2O3	FeO	MnO	MgO	NiO	CoO	CaO	Na2O	K2O	P2O5	H2O	CO2	SO3	Cl2O-1	F2O-1
	66.17	0.48	11.45	1.14	0	7.54	0.51	0.34	0	0	4.43	4.32	0.6	0	3.02	0	0	0	0
olivine	mass	=	0.21	(gm)	density	=	4.08	(gm/cc)	(analysis	in	mole	%)
	(Ca0.01Mg0.16Fe''0.80Mn0.03Co0.00Ni0.00)2SiO4
	G	=	-2099.16	(J)	H	=	-1585.63	(J)	S	=	0.42	(J/K)	V	=	0.05	(cc)	Cp	=	0.21	(J/K)
	tephroite	fayalite	co-olivine	ni-olivine	monticellite	forsterite
	3.34	80.35	0	0	1.25	15.05
feldspar	mass	=	0.45	(gm)	density	=	2.64	(gm/cc)	(analysis	in	mole	%)
	K0.00Na0.47Ca0.52Al1.52Si2.48O8
	G	=	-7594.54	(J)	H	=	-6356.08	(J)	S	=	1.02	(J/K)	V	=	0.17	(cc)	Cp	=	0.55	(J/K)
	albite	anorthite	sanidine
	47.37	52.28	0.36
spinel	mass	=	0.05	(gm)	density	=	4.79	(gm/cc)	(analysis	in	mole	%)
	Fe''1.51Mg0.06Fe'''0.75Al0.11Cr0.00Ti0.57O4
	G	=	-396.32	(J)	H	=	-275.97	(J)	S	=	0.1	(J/K)	V	=	0.01	(cc)	Cp	=	0.05	(J/K)
	chromite	hercynite	magnetite	spinel	ulvospinel
	0	-0.73	37.32	6.06	57.35
Total	solids	mass	=	0.72	(gm)	density	=	3.06	(gm/cc)
	G	=	-10090	(J)	H	=	-8217.68	(J)	S	=	1.54	(J/K)	V	=	0.23	(cc)	Cp	=	0.81	(J/K)
Summary	of	all	fractionated	phases:	(total	mass	=	82.75	grams)
olivine	mass	=	13.57	(gm)	density	=	3.39	(gm/cc)	(analysis	in	mole	%)
	(Ca0.00Mg0.77Fe''0.23Mn0.01Co0.00Ni0.00)2SiO4
	G	=	-197828	(J)	H	=	-162037	(J)	S	=	29.5	(J/K)	V	=	4	(cc)	Cp	=	16.05	(J/K)
	tephroite	fayalite	co-olivine	ni-olivine	monticellite	forsterite
	0.57	22.71	0	0	0.9	75.82
orthopyroxene	mass	=	11.01	(gm)	density	=	3.3	(gm/cc)	(analysis	in	mole	%)
	opx	Na0.00Ca0.06Fe''0.42Mg1.46Fe'''0.01Ti0.00Al0.11Si1.94O6
	G	=	-168653	(J)	H	=	-139505	(J)	S	=	24.03	(J/K)	V	=	3.34	(cc)	Cp	=	13.43	(J/K)
	diopside	clinoenstatit	hedenbergite	alumino-buffo	buffonite	essenite	jadeite
	-41.37	93.53	41.55	4.91	-4.74	6	0.12
clinopyroxene	mass	=	9.62	(gm)	density	=	3.4	(gm/cc)	(analysis	in	mole	%)
	cpx	Na0.00Ca0.15Fe''0.71Mg1.06Fe'''0.02Ti0.00Al0.14Si1.92O6
	G	=	-136757	(J)	H	=	-111611	(J)	S	=	20.73	(J/K)	V	=	2.83	(cc)	Cp	=	11.16	(J/K)
	diopside	clinoenstatit	hedenbergite	alumino-buffo	buffonite	essenite	jadeite
	-64.67	85.08	70.84	5.89	-5.44	7.94	0.36
feldspar	mass	=	47.95	(gm)	density	=	2.67	(gm/cc)	(analysis	in	mole	%)
	K0.00Na0.28Ca0.72Al1.72Si2.28O8
	G	=	-804287	(J)	H	=	-675091	(J)	S	=	106.5	(J/K)	V	=	17.93	(cc)	Cp	=	57.75	(J/K)
	albite	anorthite	sanidine
	27.67	72.2	0.12
spinel	mass	=	0.6	(gm)	density	=	4.76	(gm/cc)	(analysis	in	mole	%)
	Fe''1.50Mg0.10Fe'''0.68Al0.13Cr0.00Ti0.59O4
	G	=	-4795.44	(J)	H	=	-3367.07	(J)	S	=	1.18	(J/K)	V	=	0.13	(cc)	Cp	=	0.54	(J/K)
	chromite	hercynite	magnetite	spinel	ulvospinel
	0	-3.03	34.05	9.52	59.46
Viscosity	of	the	System	cannot	be	computed.
System	mass	=	100.05	(gm)	density	=	2.82	(gm/cc)
	G	=	-1.58574e+06	(J)	H	=	-1.31017e+06	(J)	S	=	227.15	(J/K)	V	=	35.52	(cc)	Cp	=	122.23	(J/K)
Oxygen	delta	moles	=	-0.00101616	delta	grams	=	-0.032516
	G	=	277.95	(J)	H	=	-30.71	(J)	S	=	-0.25	(J/K)	V	=	-102.5	(cc)	Cp	=	-0.04	(J/K)
**********----------**********
Title:	Dummy	Title
T	=	930	(C)	P	=	1	(kbars)	log(10)	f	O2	=	-12.93	delta	HM	=	-6.59	NNO	=	-1.57	QFM	=	-1	COH	=	0.85	IW	=	2.9
Constraint	Flags:	fO2	path	=	QFM-1	Fractionate	Solids
Liquid	mass	=	15.94	(gm)	density	=	2.33	(gm/cc)	viscosity	=	4.83	(log	10	poise)	(analysis	in	wt	%)
	G	=	-253770	(J)	H	=	-203310	(J)	S	=	41.94	(J/K)	V	=	6.84	(cc)	Cp	=	21.6	(J/K)
	SiO2	TiO2	Al2O3	Fe2O3	Cr2O3	FeO	MnO	MgO	NiO	CoO	CaO	Na2O	K2O	P2O5	H2O	CO2	SO3	Cl2O-1	F2O-1
	67.05	0.45	11.17	1.09	0	7.03	0.5	0.28	0	0	4.33	4.35	0.62	0	3.14	0	0	0	0
olivine	mass	=	0.19	(gm)	density	=	4.1	(gm/cc)	(analysis	in	mole	%)
	(Ca0.01Mg0.15Fe''0.82Mn0.03Co0.00Ni0.00)2SiO4
	G	=	-1859.68	(J)	H	=	-1406.34	(J)	S	=	0.38	(J/K)	V	=	0.05	(cc)	Cp	=	0.19	(J/K)
	tephroite	fayalite	co-olivine	ni-olivine	monticellite	forsterite
	3.41	81.78	0	0	1.24	13.57
feldspar	mass	=	0.42	(gm)	density	=	2.64	(gm/cc)	(analysis	in	mole	%)
	K0.00Na0.48Ca0.51Al1.51Si2.49O8
	G	=	-6998.84	(J)	H	=	-5869.6	(J)	S	=	0.94	(J/K)	V	=	0.16	(cc)	Cp	=	0.51	(J/K)
	albite	anorthite	sanidine
	48.4	51.23	0.37
spinel	mass	=	0.04	(gm)	density	=	4.8	(gm/cc)	(analysis	in	mole	%)
	Fe''1.52Mg0.05Fe'''0.76Al0.10Cr0.00Ti0.57O4
	G	=	-338.81	(J)	H	=	-236.55	(J)	S	=	0.08	(J/K)	V	=	0.01	(cc)	Cp	=	0.04	(J/K)
	chromite	hercynite	magnetite	spinel	ulvospinel
	0	-0.38	37.87	5.46	57.05
Total	solids	mass	=	0.65	(gm)	density	=	3.05	(gm/cc)
	G	=	-9197.32	(J)	H	=	-7512.5	(J)	S	=	1.4	(J/K)	V	=	0.21	(cc)	Cp	=	0.73	(J/K)
Summary	of	all	fractionated	phases:	(total	mass	=	83.46	grams)
olivine	mass	=	13.79	(gm)	density	=	3.4	(gm/cc)	(analysis	in	mole	%)
	(Ca0.00Mg0.76Fe''0.23Mn0.01Co0.00Ni0.00)2SiO4
	G	=	-199619	(J)	H	=	-163763	(J)	S	=	29.8	(J/K)	V	=	4.05	(cc)	Cp	=	16.24	(J/K)
	tephroite	fayalite	co-olivine	ni-olivine	monticellite	forsterite
	0.61	23.42	0	0	0.91	75.06
orthopyroxene	mass	=	11.01	(gm)	density	=	3.3	(gm/cc)	(analysis	in	mole	%)
	opx	Na0.00Ca0.06Fe''0.42Mg1.46Fe'''0.01Ti0.00Al0.11Si1.94O6
	G	=	-168413	(J)	H	=	-139639	(J)	S	=	23.92	(J/K)	V	=	3.33	(cc)	Cp	=	13.41	(J/K)
	diopside	clinoenstatit	hedenbergite	alumino-buffo	buffonite	essenite	jadeite
	-41.37	93.53	41.55	4.91	-4.74	6	0.12
clinopyroxene	mass	=	9.62	(gm)	density	=	3.4	(gm/cc)	(analysis	in	mole	%)
	cpx	Na0.00Ca0.15Fe''0.71Mg1.06Fe'''0.02Ti0.00Al0.14Si1.92O6
	G	=	-136550	(J)	H	=	-111722	(J)	S	=	20.64	(J/K)	V	=	2.83	(cc)	Cp	=	11.14	(J/K)
	diopside	clinoenstatit	hedenbergite	alumino-buffo	buffonite	essenite	jadeite
	-64.67	85.08	70.84	5.89	-5.44	7.94	0.36
feldspar	mass	=	48.4	(gm)	density	=	2.67	(gm/cc)	(analysis	in	mole	%)
	K0.00Na0.28Ca0.72Al1.72Si2.28O8
	G	=	-810765	(J)	H	=	-681991	(J)	S	=	107.03	(J/K)	V	=	18.1	(cc)	Cp	=	58.22	(J/K)
	albite	anorthite	sanidine
	27.86	72.02	0.12
spinel	mass	=	0.65	(gm)	density	=	4.76	(gm/cc)	(analysis	in	mole	%)
	Fe''1.50Mg0.09Fe'''0.69Al0.13Cr0.00Ti0.59O4
	G	=	-5161.68	(J)	H	=	-3636.73	(J)	S	=	1.27	(J/K)	V	=	0.14	(cc)	Cp	=	0.58	(J/K)
	chromite	hercynite	magnetite	spinel	ulvospinel
	0	-2.86	34.29	9.27	59.3
Viscosity	of	the	System	cannot	be	computed.
System	mass	=	100.05	(gm)	density	=	2.82	(gm/cc)
	G	=	-1.58348e+06	(J)	H	=	-1.31157e+06	(J)	S	=	225.99	(J/K)	V	=	35.5	(cc)	Cp	=	121.93	(J/K)
Oxygen	delta	moles	=	-0.00102984	delta	grams	=	-0.0329536
	G	=	279.11	(J)	H	=	-30.75	(J)	S	=	-0.26	(J/K)	V	=	-103.02	(cc)	Cp	=	-0.04	(J/K)
**********----------**********
Title:	Dummy	Title
T	=	920	(C)	P	=	1	(kbars)	log(10)	f	O2	=	-13.1	delta	HM	=	-6.6	NNO	=	-1.57	QFM	=	-1	COH	=	0.83	IW	=	2.92
Constraint	Flags:	fO2	path	=	QFM-1	Fractionate	Solids
Liquid	mass	=	15.35	(gm)	density	=	2.32	(gm/cc)	viscosity	=	4.92	(log	10	poise)	(analysis	in	wt	%)
	G	=	-245013	(J)	H	=	-196871	(J)	S	=	40.35	(J/K)	V	=	6.62	(cc)	Cp	=	20.78	(J/K)
	SiO2	TiO2	Al2O3	Fe2O3	Cr2O3	FeO	MnO	MgO	NiO	CoO	CaO	Na2O	K2O	P2O5	H2O	CO2	SO3	Cl2O-1	F2O-1
	67.89	0.42	10.88	1.04	0	6.53	0.49	0.23	0	0	4.23	4.38	0.65	0	3.26	0	0	0	0
olivine	mass	=	0.17	(gm)	density	=	4.11	(gm/cc)	(analysis	in	mole	%)
	(Ca0.01Mg0.13Fe''0.83Mn0.03Co0.00Ni0.00)2SiO4
	G	=	-1649.59	(J)	H	=	-1249.14	(J)	S	=	0.34	(J/K)	V	=	0.04	(cc)	Cp	=	0.17	(J/K)
	tephroite	fayalite	co-olivine	ni-olivine	monticellite	forsterite
	3.48	83.1	0	0	1.22	12.2
feldspar	mass	=	0.39	(gm)	density	=	2.63	(gm/cc)	(analysis	in	mole	%)
	K0.00Na0.49Ca0.50Al1.50Si2.50O8
	G	=	-6471.77	(J)	H	=	-5438.77	(J)	S	=	0.87	(J/K)	V	=	0.15	(cc)	Cp	=	0.47	(J/K)
	albite	anorthite	sanidine
	49.43	50.18	0.39
spinel	mass	=	0.04	(gm)	density	=	4.81	(gm/cc)	(analysis	in	mole	%)
	Fe''1.52Mg0.05Fe'''0.77Al0.10Cr0.00Ti0.57O4
	G	=	-291.34	(J)	H	=	-203.98	(J)	S	=	0.07	(J/K)	V	=	0.01	(cc)	Cp	=	0.03	(J/K)
	chromite	hercynite	magnetite	spinel	ulvospinel
	0	-0.07	38.34	4.91	56.82
Total	solids	mass	=	0.6	(gm)	density	=	3.03	(gm/cc)
	G	=	-8412.69	(J)	H	=	-6891.89	(J)	S	=	1.27	(J/K)	V	=	0.2	(cc)	Cp	=	0.67	(J/K)
Summary	of	all	fractionated	phases:	(total	mass	=	84.1	grams)
olivine	mass	=	13.98	(gm)	density	=	3.41	(gm/cc)	(analysis	in	mole	%)
	(Ca0.00Mg0.75Fe''0.24Mn0.01Co0.00Ni0.00)2SiO4
	G	=	-201168	(J)	H	=	-165312	(J)	S	=	30.05	(J/K)	V	=	4.1	(cc)	Cp	=	16.41	(J/K)
	tephroite	fayalite	co-olivine	ni-olivine	monticellite	forsterite
	0.64	24.06	0	0	0.91	74.39
orthopyroxene	mass	=	11.01	(gm)	density	=	3.3	(gm/cc)	(analysis	in	mole	%)
	opx	Na0.00Ca0.06Fe''0.42Mg1.46Fe'''0.01Ti0.00Al0.11Si1.94O6
	G	=	-168174	(J)	H	=	-139773	(J)	S	=	23.8	(J/K)	V	=	3.33	(cc)	Cp	=	13.4	(J/K)
	diopside	clinoenstatit	hedenbergite	alumino-buffo	buffonite	essenite	jadeite
	-41.37	93.53	41.55	4.91	-4.74	6	0.12
clinopyroxene	mass	=	9.62	(gm)	density	=	3.4	(gm/cc)	(analysis	in	mole	%)
	cpx	Na0.00Ca0.15Fe''0.71Mg1.06Fe'''0.02Ti0.00Al0.14Si1.92O6
	G	=	-136344	(J)	H	=	-111834	(J)	S	=	20.54	(J/K)	V	=	2.82	(cc)	Cp	=	11.13	(J/K)
	diopside	clinoenstatit	hedenbergite	alumino-buffo	buffonite	essenite	jadeite
	-64.67	85.08	70.84	5.89	-5.44	7.94	0.36
feldspar	mass	=	48.82	(gm)	density	=	2.68	(gm/cc)	(analysis	in	mole	%)
	K0.00Na0.28Ca0.72Al1.72Si2.28O8
	G	=	-816642	(J)	H	=	-688409	(J)	S	=	107.47	(J/K)	V	=	18.25	(cc)	Cp	=	58.65	(J/K)
	albite	anorthite	sanidine
	28.04	71.84	0.13
spinel	mass	=	0.69	(gm)	density	=	4.76	(gm/cc)	(analysis	in	mole	%)
	Fe''1.50Mg0.09Fe'''0.69Al0.13Cr0.00Ti0.59O4
	G	=	-5469.75	(J)	H	=	-3867.37	(J)	S	=	1.34	(J/K)	V	=	0.14	(cc)	Cp	=	0.62	(J/K)
	chromite	hercynite	magnetite	spinel	ulvospinel
	0	-2.71	34.5	9.04	59.17
Viscosity	of	the	System	cannot	be	computed.
System	mass	=	100.05	(gm)	density	=	2.82	(gm/cc)
	G	=	-1.58122e+06	(J)	H	=	-1.31296e+06	(J)	S	=	224.84	(J/K)	V	=	35.47	(cc)	Cp	=	121.65	(J/K)
Oxygen	delta	moles	=	-0.00104418	delta	grams	=	-0.0334125
	G	=	280.39	(J)	H	=	-30.81	(J)	S	=	-0.26	(J/K)	V	=	-103.58	(cc)	Cp	=	-0.04	(J/K)
**********----------**********
Title:	Dummy	Title
T	=	910	(C)	P	=	1	(kbars)	log(10)	f	O2	=	-13.28	delta	HM	=	-6.6	NNO	=	-1.56	QFM	=	-1	COH	=	0.81	IW	=	2.93
Constraint	Flags:	fO2	path	=	QFM-1	Fractionate	Solids
Liquid	mass	=	14.81	(gm)	density	=	2.3	(gm/cc)	viscosity	=	5	(log	10	poise)	(analysis	in	wt	%)
	G	=	-236963	(J)	H	=	-190955	(J)	S	=	38.89	(J/K)	V	=	6.43	(cc)	Cp	=	20.03	(J/K)
	SiO2	TiO2	Al2O3	Fe2O3	Cr2O3	FeO	MnO	MgO	NiO	CoO	CaO	Na2O	K2O	P2O5	H2O	CO2	SO3	Cl2O-1	F2O-1
	68.71	0.39	10.6	0.99	0	6.07	0.48	0.19	0	0	4.14	4.4	0.67	0	3.38	0	0	0	0
olivine	mass	=	0.15	(gm)	density	=	4.13	(gm/cc)	(analysis	in	mole	%)
	(Ca0.01Mg0.12Fe''0.84Mn0.04Co0.00Ni0.00)2SiO4
	G	=	-1465.05	(J)	H	=	-1111.1	(J)	S	=	0.3	(J/K)	V	=	0.04	(cc)	Cp	=	0.15	(J/K)
	tephroite	fayalite	co-olivine	ni-olivine	monticellite	forsterite
	3.55	84.31	0	0	1.2	10.93
feldspar	mass	=	0.36	(gm)	density	=	2.63	(gm/cc)	(analysis	in	mole	%)
	K0.00Na0.50Ca0.49Al1.49Si2.51O8
	G	=	-6003.28	(J)	H	=	-5055.46	(J)	S	=	0.8	(J/K)	V	=	0.14	(cc)	Cp	=	0.43	(J/K)
	albite	anorthite	sanidine
	50.45	49.15	0.4
spinel	mass	=	0.03	(gm)	density	=	4.82	(gm/cc)	(analysis	in	mole	%)
	Fe''1.52Mg0.04Fe'''0.77Al0.09Cr0.00Ti0.57O4
	G	=	-251.94	(J)	H	=	-176.92	(J)	S	=	0.06	(J/K)	V	=	0.01	(cc)	Cp	=	0.03	(J/K)
	chromite	hercynite	magnetite	spinel	ulvospinel
	0	0.2	38.74	4.4	56.65
Total	solids	mass	=	0.55	(gm)	density	=	3.02	(gm/cc)
	G	=	-7720.27	(J)	H	=	-6343.49	(J)	S	=	1.16	(J/K)	V	=	0.18	(cc)	Cp	=	0.61	(J/K)
Summary	of	all	fractionated	phases:	(total	mass	=	84.69	grams)
olivine	mass	=	14.15	(gm)	density	=	3.42	(gm/cc)	(analysis	in	mole	%)
	(Ca0.00Mg0.75Fe''0.25Mn0.01Co0.00Ni0.00)2SiO4
	G	=	-202503	(J)	H	=	-166706	(J)	S	=	30.26	(J/K)	V	=	4.14	(cc)	Cp	=	16.55	(J/K)
	tephroite	fayalite	co-olivine	ni-olivine	monticellite	forsterite
	0.66	24.63	0	0	0.91	73.8
orthopyroxene	mass	=	11.01	(gm)	density	=	3.3	(gm/cc)	(analysis	in	mole	%)
	opx	Na0.00Ca0.06Fe''0.42Mg1.46Fe'''0.01Ti0.00Al0.11Si1.94O6
	G	=	-167937	(J)	H	=	-139907	(J)	S	=	23.69	(J/K)	V	=	3.33	(cc)	Cp	=	13.38	(J/K)
	diopside	clinoenstatit	hedenbergite	alumino-buffo	buffonite	essenite	jadeite
	-41.37	93.53	41.55	4.91	-4.74	6	0.12
clinopyroxene	mass	=	9.62	(gm)	density	=	3.41	(gm/cc)	(analysis	in	mole	%)
	cpx	Na0.00Ca0.15Fe''0.71Mg1.06Fe'''0.02Ti0.00Al0.14Si1.92O6
	G	=	-136139	(J)	H	=	-111945	(J)	S	=	20.45	(J/K)	V	=	2.82	(cc)	Cp	=	11.12	(J/K)
	diopside	clinoenstatit	hedenbergite	alumino-buffo	buffonite	essenite	jadeite
	-64.67	85.08	70.84	5.89	-5.44	7.94	0.36
feldspar	mass	=	49.2	(gm)	density	=	2.68	(gm/cc)	(analysis	in	mole	%)
	K0.00Na0.28Ca0.72Al1.72Si2.28O8
	G	=	-821989	(J)	H	=	-694400	(J)	S	=	107.84	(J/K)	V	=	18.39	(cc)	Cp	=	59.04	(J/K)
	albite	anorthite	sanidine
	28.21	71.67	0.13
spinel	mass	=	0.72	(gm)	density	=	4.77	(gm/cc)	(analysis	in	mole	%)
	Fe''1.50Mg0.09Fe'''0.69Al0.13Cr0.00Ti0.59O4
	G	=	-5729.8	(J)	H	=	-4065.78	(J)	S	=	1.41	(J/K)	V	=	0.15	(cc)	Cp	=	0.65	(J/K)
	chromite	hercynite	magnetite	spinel	ulvospinel
	0	-2.58	34.69	8.84	59.05
Viscosity	of	the	System	cannot	be	computed.
System	mass	=	100.05	(gm)	density	=	2.82	(gm/cc)
	G	=	-1.57898e+06	(J)	H	=	-1.31432e+06	(J)	S	=	223.69	(J/K)	V	=	35.44	(cc)	Cp	=	121.38	(J/K)
Oxygen	delta	moles	=	-0.00105885	delta	grams	=	-0.0338819
	G	=	281.68	(J)	H	=	-30.86	(J)	S	=	-0.26	(J/K)	V	=	-104.16	(cc)	Cp	=	-0.04	(J/K)
**********----------**********
Title:	Dummy	Title
T	=	900	(C)	P	=	1	(kbars)	log(10)	f	O2	=	-13.45	delta	HM	=	-6.6	NNO	=	-1.56	QFM	=	-1	COH	=	0.8	IW	=	2.95
Constraint	Flags:	fO2	path	=	QFM-1	Fractionate	Solids
Liquid	mass	=	14.31	(gm)	density	=	2.29	(gm/cc)	viscosity	=	5.08	(log	10	poise)	(analysis	in	wt	%)
	G	=	-229541	(J)	H	=	-185503	(J)	S	=	37.54	(J/K)	V	=	6.25	(cc)	Cp	=	19.34	(J/K)
	SiO2	TiO2	Al2O3	Fe2O3	Cr2O3	FeO	MnO	MgO	NiO	CoO	CaO	Na2O	K2O	P2O5	H2O	CO2	SO3	Cl2O-1	F2O-1
	69.5	0.37	10.31	0.94	0	5.62	0.47	0.15	0	0	4.04	4.41	0.69	0	3.49	0	0	0	0
olivine	mass	=	0.14	(gm)	density	=	4.14	(gm/cc)	(analysis	in	mole	%)
	(Ca0.01Mg0.11Fe''0.85Mn0.04Co0.00Ni0.00)2SiO4
	G	=	-1302.74	(J)	H	=	-989.69	(J)	S	=	0.27	(J/K)	V	=	0.03	(cc)	Cp	=	0.13	(J/K)
	tephroite	fayalite	co-olivine	ni-olivine	monticellite	forsterite
	3.62	85.43	0	0	1.18	9.77
feldspar	mass	=	0.33	(gm)	density	=	2.63	(gm/cc)	(analysis	in	mole	%)
	K0.00Na0.51Ca0.48Al1.48Si2.52O8
	G	=	-5585	(J)	H	=	-4712.91	(J)	S	=	0.74	(J/K)	V	=	0.13	(cc)	Cp	=	0.4	(J/K)
	albite	anorthite	sanidine
	51.46	48.13	0.42
spinel	mass	=	0.03	(gm)	density	=	4.82	(gm/cc)	(analysis	in	mole	%)
	Fe''1.53Mg0.04Fe'''0.78Al0.09Cr0.00Ti0.57O4
	G	=	-219.09	(J)	H	=	-154.33	(J)	S	=	0.06	(J/K)	V	=	0.01	(cc)	Cp	=	0.03	(J/K)
	chromite	hercynite	magnetite	spinel	ulvospinel
	0	0.43	39.07	3.94	56.55
Total	solids	mass	=	0.5	(gm)	density	=	3.01	(gm/cc)
	G	=	-7106.82	(J)	H	=	-5856.93	(J)	S	=	1.07	(J/K)	V	=	0.17	(cc)	Cp	=	0.56	(J/K)
Summary	of	all	fractionated	phases:	(total	mass	=	85.23	grams)
olivine	mass	=	14.3	(gm)	density	=	3.43	(gm/cc)	(analysis	in	mole	%)
	(Ca0.00Mg0.74Fe''0.25Mn0.01Co0.00Ni0.00)2SiO4
	G	=	-203652	(J)	H	=	-167963	(J)	S	=	30.42	(J/K)	V	=	4.17	(cc)	Cp	=	16.68	(J/K)
	tephroite	fayalite	co-olivine	ni-olivine	monticellite	forsterite
	0.69	25.14	0	0	0.92	73.26
orthopyroxene	mass	=	11.01	(gm)	density	=	3.31	(gm/cc)	(analysis	in	mole	%)
	opx	Na0.00Ca0.06Fe''0.42Mg1.46Fe'''0.01Ti0.00Al0.11Si1.94O6
	G	=	-167700	(J)	H	=	-140040	(J)	S	=	23.58	(J/K)	V	=	3.33	(cc)	Cp	=	13.36	(J/K)
	diopside	clinoenstatit	hedenbergite	alumino-buffo	buffonite	essenite	jadeite
	-41.37	93.53	41.55	4.91	-4.74	6	0.12
clinopyroxene	mass	=	9.62	(gm)	density	=	3.41	(gm/cc)	(analysis	in	mole	%)
	cpx	Na0.00Ca0.15Fe''0.71Mg1.06Fe'''0.02Ti0.00Al0.14Si1.92O6
	G	=	-135935	(J)	H	=	-112056	(J)	S	=	20.35	(J/K)	V	=	2.82	(cc)	Cp	=	11.1	(J/K)
	diopside	clinoenstatit	hedenbergite	alumino-buffo	buffonite	essenite	jadeite
	-64.67	85.08	70.84	5.89	-5.44	7.94	0.36
feldspar	mass	=	49.56	(gm)	density	=	2.68	(gm/cc)	(analysis	in	mole	%)
	K0.00Na0.28Ca0.72Al1.72Si2.28O8
	G	=	-826864	(J)	H	=	-700011	(J)	S	=	108.13	(J/K)	V	=	18.52	(cc)	Cp	=	59.4	(J/K)
	albite	anorthite	sanidine
	28.37	71.5	0.13
[truncated: 380 more rows]
