# Supplementary material for: Derivation of intermediate to silicic magma from the basalt analyzed at the Vega 2 landing site, Venus
Source: PLoS One. 2018 Mar 27;13(3):e0194155. doi: 10.1371/journal.pone.0194155 (PMC5870967; doi:10.1371/journal.pone.0194155)
Supplement: S10 Table — The results presented in this file are the raw output data generated by Rhyolite-MELTS for wet fractional crystallization of Vega 2 basalt (SO3-free) listed in Table 1. The relative oxidation state is set to the FMQ buffer and FMQ -1 and pressure = 0.1 GPa. The starting composition for this model was taken from S2 Table at 0.5 GPa and 1220°C. The liquid compositions are the basis of the model curves presented in Fig 9 of the text. (XLS) [file pone.0194155.s010.xls]

## Sheet: FMQ 0
**********----------**********
T	=	1220	(C)	P	=	1	(kbars)	log(10)	f	O2	=	-8.01	delta	HM	=	-5.51	NNO	=	-0.67	QFM	=	0	COH	=	2.2	IW	=	3.5
Constraint	Flags:	fO2	path	=	QFM	Fractionate	Solids
Liquid	mass	=	100	(gm)	density	=	2.61	(gm/cc)	viscosity	=	2.14	(log	10	poise)	(analysis	in	wt	%)
	G	=	-1.64268e+06	(J)	H	=	-1.2294e+06	(J)	S	=	276.79	(J/K)	V	=	38.33	(cc)	Cp	=	151.57	(J/K)
	SiO2	TiO2	Al2O3	Fe2O3	Cr2O3	FeO	MnO	MgO	NiO	CoO	CaO	Na2O	K2O	P2O5	H2O	CO2	SO3	Cl2O-1	F2O-1
	48.49	0.32	20.48	1.47	0	8.2	0.23	7.19	0	0	9.62	3.05	0.17	0	0.77	0	0	0	0
Total	solids	mass	=	0	(gm)	density	=	0	(gm/cc)
	G	=	0	(J)	H	=	0	(J)	S	=	0	(J/K)	V	=	0	(cc)	Cp	=	0	(J/K)
Summary	of	all	fractionated	phases:	(total	mass	=	0	grams)
Viscosity	of	the	System:	2.14	(log	10	poise)
System	mass	=	100	(gm)	density	=	2.61	(gm/cc)
	G	=	-1.64268e+06	(J)	H	=	-1.2294e+06	(J)	S	=	276.79	(J/K)	V	=	38.33	(cc)	Cp	=	151.57	(J/K)
Oxygen	delta	moles	=	1.249e-16	delta	grams	=	3.99665e-15
	G	=	0	(J)	H	=	0	(J)	S	=	0	(J/K)	V	=	0	(cc)	Cp	=	0	(J/K)
**********----------**********
Title:	Dummy	Title
T	=	1210	(C)	P	=	1	(kbars)	log(10)	f	O2	=	-8.12	delta	HM	=	-5.52	NNO	=	-0.67	QFM	=	0	COH	=	2.19	IW	=	3.51
Constraint	Flags:	fO2	path	=	QFM	Fractionate	Solids
Liquid	mass	=	100	(gm)	density	=	2.61	(gm/cc)	viscosity	=	2.18	(log	10	poise)	(analysis	in	wt	%)
	G	=	-1.63993e+06	(J)	H	=	-1.23092e+06	(J)	S	=	275.77	(J/K)	V	=	38.3	(cc)	Cp	=	151.57	(J/K)
	SiO2	TiO2	Al2O3	Fe2O3	Cr2O3	FeO	MnO	MgO	NiO	CoO	CaO	Na2O	K2O	P2O5	H2O	CO2	SO3	Cl2O-1	F2O-1
	48.49	0.32	20.48	1.48	0	8.2	0.23	7.19	0	0	9.62	3.05	0.17	0	0.77	0	0	0	0
Total	solids	mass	=	0	(gm)	density	=	0	(gm/cc)
	G	=	0	(J)	H	=	0	(J)	S	=	0	(J/K)	V	=	0	(cc)	Cp	=	0	(J/K)
Summary	of	all	fractionated	phases:	(total	mass	=	0	grams)
Viscosity	of	the	System:	2.18	(log	10	poise)
System	mass	=	100	(gm)	density	=	2.61	(gm/cc)
	G	=	-1.63993e+06	(J)	H	=	-1.23092e+06	(J)	S	=	275.77	(J/K)	V	=	38.3	(cc)	Cp	=	151.57	(J/K)
Oxygen	delta	moles	=	1.95596e-05	delta	grams	=	0.000625883
	G	=	-6.69	(J)	H	=	0.78	(J)	S	=	0.01	(J/K)	V	=	2.41	(cc)	Cp	=	0	(J/K)
**********----------**********
Title:	Dummy	Title
T	=	1200	(C)	P	=	1	(kbars)	log(10)	f	O2	=	-8.23	delta	HM	=	-5.52	NNO	=	-0.66	QFM	=	0	COH	=	2.18	IW	=	3.52
Constraint	Flags:	fO2	path	=	QFM	Fractionate	Solids
Liquid	mass	=	99.78	(gm)	density	=	2.61	(gm/cc)	viscosity	=	2.22	(log	10	poise)	(analysis	in	wt	%)
	G	=	-1.63349e+06	(J)	H	=	-1.22956e+06	(J)	S	=	274.2	(J/K)	V	=	38.18	(cc)	Cp	=	147.78	(J/K)
	SiO2	TiO2	Al2O3	Fe2O3	Cr2O3	FeO	MnO	MgO	NiO	CoO	CaO	Na2O	K2O	P2O5	H2O	CO2	SO3	Cl2O-1	F2O-1
	48.49	0.32	20.45	1.49	0	8.21	0.23	7.21	0	0	9.6	3.05	0.17	0	0.77	0	0	0	0
feldspar	mass	=	0.21	(gm)	density	=	2.68	(gm/cc)	(analysis	in	mole	%)
	K0.00Na0.16Ca0.84Al1.84Si2.16O8
	G	=	-3703.83	(J)	H	=	-2939.02	(J)	S	=	0.52	(J/K)	V	=	0.08	(cc)	Cp	=	0.26	(J/K)
	albite	anorthite	sanidine
	16.27	83.67	0.06
Total	solids	mass	=	0.21	(gm)	density	=	2.68	(gm/cc)
	G	=	-3703.83	(J)	H	=	-2939.02	(J)	S	=	0.52	(J/K)	V	=	0.08	(cc)	Cp	=	0.26	(J/K)
Summary	of	all	fractionated	phases:	(total	mass	=	0	grams)
Viscosity	of	the	System:	2.23	(log	10	poise)
System	mass	=	100	(gm)	density	=	2.61	(gm/cc)
	G	=	-1.63719e+06	(J)	H	=	-1.2325e+06	(J)	S	=	274.71	(J/K)	V	=	38.26	(cc)	Cp	=	148.04	(J/K)
Oxygen	delta	moles	=	3.86971e-05	delta	grams	=	0.00123826
	G	=	-13.14	(J)	H	=	1.53	(J)	S	=	0.01	(J/K)	V	=	4.74	(cc)	Cp	=	0	(J/K)
**********----------**********
Title:	Dummy	Title
T	=	1190	(C)	P	=	1	(kbars)	log(10)	f	O2	=	-8.34	delta	HM	=	-5.52	NNO	=	-0.66	QFM	=	0	COH	=	2.17	IW	=	3.53
Constraint	Flags:	fO2	path	=	QFM	Fractionate	Solids
Liquid	mass	=	95.46	(gm)	density	=	2.62	(gm/cc)	viscosity	=	2.23	(log	10	poise)	(analysis	in	wt	%)
	G	=	-1.55623e+06	(J)	H	=	-1.17332e+06	(J)	S	=	261.7	(J/K)	V	=	36.49	(cc)	Cp	=	141.32	(J/K)
	SiO2	TiO2	Al2O3	Fe2O3	Cr2O3	FeO	MnO	MgO	NiO	CoO	CaO	Na2O	K2O	P2O5	H2O	CO2	SO3	Cl2O-1	F2O-1
	48.57	0.34	19.94	1.55	0	8.54	0.24	7.41	0	0	9.32	3.11	0.18	0	0.81	0	0	0	0
olivine	mass	=	0.27	(gm)	density	=	3.28	(gm/cc)	(analysis	in	mole	%)
	(Ca0.01Mg0.83Fe''0.16Mn0.00Co0.00Ni0.00)2SiO4
	G	=	-4253.88	(J)	H	=	-3301.03	(J)	S	=	0.65	(J/K)	V	=	0.08	(cc)	Cp	=	0.33	(J/K)
	tephroite	fayalite	co-olivine	ni-olivine	monticellite	forsterite
	0.4	16.33	0	0	1.02	82.24
feldspar	mass	=	4.05	(gm)	density	=	2.68	(gm/cc)	(analysis	in	mole	%)
	K0.00Na0.17Ca0.83Al1.83Si2.17O8
	G	=	-70305.6	(J)	H	=	-55905	(J)	S	=	9.84	(J/K)	V	=	1.51	(cc)	Cp	=	4.99	(J/K)
	albite	anorthite	sanidine
	17.23	82.7	0.07
Total	solids	mass	=	4.32	(gm)	density	=	2.71	(gm/cc)
	G	=	-74559.5	(J)	H	=	-59206.1	(J)	S	=	10.49	(J/K)	V	=	1.59	(cc)	Cp	=	5.32	(J/K)
Summary	of	all	fractionated	phases:	(total	mass	=	0.21	grams)
feldspar	mass	=	0.21	(gm)	density	=	2.68	(gm/cc)	(analysis	in	mole	%)
	K0.00Na0.16Ca0.84Al1.84Si2.16O8
	G	=	-3650.83	(J)	H	=	-2903.61	(J)	S	=	0.51	(J/K)	V	=	0.08	(cc)	Cp	=	0.26	(J/K)
	albite	anorthite	sanidine
	16.27	83.67	0.06
Viscosity	of	the	System:	2.31	(log	10	poise)
System	mass	=	100	(gm)	density	=	2.62	(gm/cc)
	G	=	-1.63444e+06	(J)	H	=	-1.23543e+06	(J)	S	=	272.71	(J/K)	V	=	38.16	(cc)	Cp	=	146.9	(J/K)
Oxygen	delta	moles	=	1.6205e-05	delta	grams	=	0.000518541
	G	=	-5.46	(J)	H	=	0.64	(J)	S	=	0	(J/K)	V	=	1.97	(cc)	Cp	=	0	(J/K)
**********----------**********
Title:	Dummy	Title
T	=	1180	(C)	P	=	1	(kbars)	log(10)	f	O2	=	-8.45	delta	HM	=	-5.52	NNO	=	-0.66	QFM	=	0	COH	=	2.16	IW	=	3.54
Constraint	Flags:	fO2	path	=	QFM	Fractionate	Solids
Liquid	mass	=	86.46	(gm)	density	=	2.61	(gm/cc)	viscosity	=	2.29	(log	10	poise)	(analysis	in	wt	%)
	G	=	-1.40164e+06	(J)	H	=	-1.05759e+06	(J)	S	=	236.76	(J/K)	V	=	33.12	(cc)	Cp	=	127.37	(J/K)
	SiO2	TiO2	Al2O3	Fe2O3	Cr2O3	FeO	MnO	MgO	NiO	CoO	CaO	Na2O	K2O	P2O5	H2O	CO2	SO3	Cl2O-1	F2O-1
	48.89	0.37	19.47	1.64	0	9.03	0.25	6.96	0	0	9.02	3.28	0.19	0	0.89	0	0	0	0
olivine	mass	=	2.43	(gm)	density	=	3.29	(gm/cc)	(analysis	in	mole	%)
	(Ca0.01Mg0.82Fe''0.18Mn0.00Co0.00Ni0.00)2SiO4
	G	=	-38079.8	(J)	H	=	-29570.1	(J)	S	=	5.86	(J/K)	V	=	0.74	(cc)	Cp	=	3.01	(J/K)
	tephroite	fayalite	co-olivine	ni-olivine	monticellite	forsterite
	0.45	17.53	0	0	1.02	81
feldspar	mass	=	6.57	(gm)	density	=	2.68	(gm/cc)	(analysis	in	mole	%)
	K0.00Na0.18Ca0.82Al1.82Si2.18O8
	G	=	-113880	(J)	H	=	-90741	(J)	S	=	15.92	(J/K)	V	=	2.45	(cc)	Cp	=	8.08	(J/K)
	albite	anorthite	sanidine
	18.36	81.56	0.08
Total	solids	mass	=	9.01	(gm)	density	=	2.82	(gm/cc)
	G	=	-151960	(J)	H	=	-120311	(J)	S	=	21.78	(J/K)	V	=	3.19	(cc)	Cp	=	11.09	(J/K)
Summary	of	all	fractionated	phases:	(total	mass	=	4.53	grams)
olivine	mass	=	0.27	(gm)	density	=	3.28	(gm/cc)	(analysis	in	mole	%)
	(Ca0.01Mg0.83Fe''0.16Mn0.00Co0.00Ni0.00)2SiO4
	G	=	-4223.49	(J)	H	=	-3285.79	(J)	S	=	0.65	(J/K)	V	=	0.08	(cc)	Cp	=	0.33	(J/K)
	tephroite	fayalite	co-olivine	ni-olivine	monticellite	forsterite
	0.4	16.33	0	0	1.02	82.24
feldspar	mass	=	4.26	(gm)	density	=	2.68	(gm/cc)	(analysis	in	mole	%)
	K0.00Na0.17Ca0.83Al1.83Si2.17O8
	G	=	-73805.4	(J)	H	=	-58823	(J)	S	=	10.31	(J/K)	V	=	1.59	(cc)	Cp	=	5.24	(J/K)
	albite	anorthite	sanidine
	17.18	82.75	0.07
Viscosity	of	the	System:	2.54	(log	10	poise)
System	mass	=	99.99	(gm)	density	=	2.63	(gm/cc)
	G	=	-1.63162e+06	(J)	H	=	-1.24001e+06	(J)	S	=	269.49	(J/K)	V	=	37.98	(cc)	Cp	=	144.03	(J/K)
Oxygen	delta	moles	=	-0.000169158	delta	grams	=	-0.00541286
	G	=	56.57	(J)	H	=	-6.58	(J)	S	=	-0.04	(J/K)	V	=	-20.44	(cc)	Cp	=	-0.01	(J/K)
**********----------**********
Title:	Dummy	Title
T	=	1170	(C)	P	=	1	(kbars)	log(10)	f	O2	=	-8.57	delta	HM	=	-5.53	NNO	=	-0.66	QFM	=	0	COH	=	2.15	IW	=	3.55
Constraint	Flags:	fO2	path	=	QFM	Fractionate	Solids
Liquid	mass	=	78.98	(gm)	density	=	2.61	(gm/cc)	viscosity	=	2.34	(log	10	poise)	(analysis	in	wt	%)
	G	=	-1.2736e+06	(J)	H	=	-961812	(J)	S	=	216.04	(J/K)	V	=	30.31	(cc)	Cp	=	115.81	(J/K)
	SiO2	TiO2	Al2O3	Fe2O3	Cr2O3	FeO	MnO	MgO	NiO	CoO	CaO	Na2O	K2O	P2O5	H2O	CO2	SO3	Cl2O-1	F2O-1
	49.21	0.41	19	1.73	0	9.49	0.27	6.54	0	0	8.73	3.43	0.21	0	0.97	0	0	0	0
olivine	mass	=	2.02	(gm)	density	=	3.31	(gm/cc)	(analysis	in	mole	%)
	(Ca0.01Mg0.81Fe''0.19Mn0.00Co0.00Ni0.00)2SiO4
	G	=	-31305.8	(J)	H	=	-24325	(J)	S	=	4.84	(J/K)	V	=	0.61	(cc)	Cp	=	2.48	(J/K)
	tephroite	fayalite	co-olivine	ni-olivine	monticellite	forsterite
	0.49	18.77	0	0	1.02	79.71
feldspar	mass	=	5.45	(gm)	density	=	2.68	(gm/cc)	(analysis	in	mole	%)
	K0.00Na0.19Ca0.80Al1.80Si2.20O8
	G	=	-94357.5	(J)	H	=	-75340.4	(J)	S	=	13.18	(J/K)	V	=	2.04	(cc)	Cp	=	6.7	(J/K)
	albite	anorthite	sanidine
	19.49	80.42	0.09
Total	solids	mass	=	7.47	(gm)	density	=	2.82	(gm/cc)
	G	=	-125663	(J)	H	=	-99665.4	(J)	S	=	18.01	(J/K)	V	=	2.65	(cc)	Cp	=	9.18	(J/K)
Summary	of	all	fractionated	phases:	(total	mass	=	13.53	grams)
olivine	mass	=	2.7	(gm)	density	=	3.29	(gm/cc)	(analysis	in	mole	%)
	(Ca0.01Mg0.82Fe''0.17Mn0.00Co0.00Ni0.00)2SiO4
	G	=	-42214.6	(J)	H	=	-32870.7	(J)	S	=	6.47	(J/K)	V	=	0.82	(cc)	Cp	=	3.34	(J/K)
	tephroite	fayalite	co-olivine	ni-olivine	monticellite	forsterite
	0.44	17.41	0	0	1.02	81.12
feldspar	mass	=	10.83	(gm)	density	=	2.68	(gm/cc)	(analysis	in	mole	%)
	K0.00Na0.18Ca0.82Al1.82Si2.18O8
	G	=	-187376	(J)	H	=	-149659	(J)	S	=	26.14	(J/K)	V	=	4.04	(cc)	Cp	=	13.3	(J/K)
	albite	anorthite	sanidine
	17.9	82.03	0.08
Viscosity	of	the	System:	2.78	(log	10	poise)
System	mass	=	99.98	(gm)	density	=	2.64	(gm/cc)
	G	=	-1.62885e+06	(J)	H	=	-1.24401e+06	(J)	S	=	266.67	(J/K)	V	=	37.82	(cc)	Cp	=	141.64	(J/K)
Oxygen	delta	moles	=	-0.000330814	delta	grams	=	-0.0105857
	G	=	109.78	(J)	H	=	-12.74	(J)	S	=	-0.08	(J/K)	V	=	-39.69	(cc)	Cp	=	-0.01	(J/K)
**********----------**********
Title:	Dummy	Title
T	=	1160	(C)	P	=	1	(kbars)	log(10)	f	O2	=	-8.69	delta	HM	=	-5.53	NNO	=	-0.65	QFM	=	0	COH	=	2.14	IW	=	3.57
Constraint	Flags:	fO2	path	=	QFM	Fractionate	Solids
Liquid	mass	=	72.68	(gm)	density	=	2.6	(gm/cc)	viscosity	=	2.39	(log	10	poise)	(analysis	in	wt	%)
	G	=	-1.1658e+06	(J)	H	=	-881227	(J)	S	=	198.57	(J/K)	V	=	27.95	(cc)	Cp	=	106.09	(J/K)
	SiO2	TiO2	Al2O3	Fe2O3	Cr2O3	FeO	MnO	MgO	NiO	CoO	CaO	Na2O	K2O	P2O5	H2O	CO2	SO3	Cl2O-1	F2O-1
	49.51	0.44	18.55	1.82	0	9.93	0.28	6.14	0	0	8.46	3.58	0.23	0	1.06	0	0	0	0
olivine	mass	=	1.71	(gm)	density	=	3.33	(gm/cc)	(analysis	in	mole	%)
	(Ca0.01Mg0.79Fe''0.20Mn0.01Co0.00Ni0.00)2SiO4
	G	=	-26161.7	(J)	H	=	-20339.5	(J)	S	=	4.06	(J/K)	V	=	0.51	(cc)	Cp	=	2.09	(J/K)
	tephroite	fayalite	co-olivine	ni-olivine	monticellite	forsterite
	0.54	20.07	0	0	1.03	78.36
feldspar	mass	=	4.6	(gm)	density	=	2.68	(gm/cc)	(analysis	in	mole	%)
	K0.00Na0.21Ca0.79Al1.79Si2.21O8
	G	=	-79474.8	(J)	H	=	-63588.2	(J)	S	=	11.09	(J/K)	V	=	1.72	(cc)	Cp	=	5.65	(J/K)
	albite	anorthite	sanidine
	20.62	79.28	0.1
Total	solids	mass	=	6.3	(gm)	density	=	2.82	(gm/cc)
	G	=	-105637	(J)	H	=	-83927.6	(J)	S	=	15.15	(J/K)	V	=	2.23	(cc)	Cp	=	7.73	(J/K)
Summary	of	all	fractionated	phases:	(total	mass	=	21	grams)
olivine	mass	=	4.72	(gm)	density	=	3.3	(gm/cc)	(analysis	in	mole	%)
	(Ca0.01Mg0.82Fe''0.18Mn0.00Co0.00Ni0.00)2SiO4
	G	=	-73383.9	(J)	H	=	-57235.5	(J)	S	=	11.27	(J/K)	V	=	1.43	(cc)	Cp	=	5.81	(J/K)
	tephroite	fayalite	co-olivine	ni-olivine	monticellite	forsterite
	0.46	17.99	0	0	1.02	80.52
feldspar	mass	=	16.28	(gm)	density	=	2.68	(gm/cc)	(analysis	in	mole	%)
	K0.00Na0.18Ca0.81Al1.81Si2.19O8
	G	=	-281294	(J)	H	=	-225161	(J)	S	=	39.17	(J/K)	V	=	6.08	(cc)	Cp	=	19.98	(J/K)
	albite	anorthite	sanidine
	18.43	81.49	0.08
Viscosity	of	the	System:	3.02	(log	10	poise)
System	mass	=	99.98	(gm)	density	=	2.65	(gm/cc)
	G	=	-1.62612e+06	(J)	H	=	-1.24755e+06	(J)	S	=	264.15	(J/K)	V	=	37.69	(cc)	Cp	=	139.62	(J/K)
Oxygen	delta	moles	=	-0.00047376	delta	grams	=	-0.0151598
	G	=	156	(J)	H	=	-18.07	(J)	S	=	-0.12	(J/K)	V	=	-56.45	(cc)	Cp	=	-0.02	(J/K)
**********----------**********
Title:	Dummy	Title
T	=	1150	(C)	P	=	1	(kbars)	log(10)	f	O2	=	-8.81	delta	HM	=	-5.53	NNO	=	-0.65	QFM	=	0	COH	=	2.13	IW	=	3.58
Constraint	Flags:	fO2	path	=	QFM	Fractionate	Solids
Liquid	mass	=	67.28	(gm)	density	=	2.6	(gm/cc)	viscosity	=	2.44	(log	10	poise)	(analysis	in	wt	%)
	G	=	-1.07378e+06	(J)	H	=	-812477	(J)	S	=	183.61	(J/K)	V	=	25.93	(cc)	Cp	=	97.8	(J/K)
	SiO2	TiO2	Al2O3	Fe2O3	Cr2O3	FeO	MnO	MgO	NiO	CoO	CaO	Na2O	K2O	P2O5	H2O	CO2	SO3	Cl2O-1	F2O-1
	49.8	0.48	18.1	1.9	0	10.35	0.29	5.76	0	0	8.2	3.73	0.25	0	1.14	0	0	0	0
olivine	mass	=	1.46	(gm)	density	=	3.34	(gm/cc)	(analysis	in	mole	%)
	(Ca0.01Mg0.78Fe''0.21Mn0.01Co0.00Ni0.00)2SiO4
	G	=	-22171	(J)	H	=	-17245.3	(J)	S	=	3.46	(J/K)	V	=	0.44	(cc)	Cp	=	1.78	(J/K)
	tephroite	fayalite	co-olivine	ni-olivine	monticellite	forsterite
	0.59	21.44	0	0	1.03	76.94
feldspar	mass	=	3.93	(gm)	density	=	2.67	(gm/cc)	(analysis	in	mole	%)
	K0.00Na0.22Ca0.78Al1.78Si2.22O8
	G	=	-67875.5	(J)	H	=	-54419.5	(J)	S	=	9.46	(J/K)	V	=	1.47	(cc)	Cp	=	4.83	(J/K)
	albite	anorthite	sanidine
	21.76	78.13	0.11
Total	solids	mass	=	5.39	(gm)	density	=	2.83	(gm/cc)
	G	=	-90046.5	(J)	H	=	-71664.8	(J)	S	=	12.92	(J/K)	V	=	1.91	(cc)	Cp	=	6.6	(J/K)
Summary	of	all	fractionated	phases:	(total	mass	=	27.3	grams)
olivine	mass	=	6.42	(gm)	density	=	3.31	(gm/cc)	(analysis	in	mole	%)
	(Ca0.01Mg0.81Fe''0.19Mn0.00Co0.00Ni0.00)2SiO4
	G	=	-99369.2	(J)	H	=	-77635.5	(J)	S	=	15.27	(J/K)	V	=	1.94	(cc)	Cp	=	7.89	(J/K)
	tephroite	fayalite	co-olivine	ni-olivine	monticellite	forsterite
	0.48	18.54	0	0	1.02	79.95
feldspar	mass	=	20.88	(gm)	density	=	2.68	(gm/cc)	(analysis	in	mole	%)
	K0.00Na0.19Ca0.81Al1.81Si2.19O8
	G	=	-360220	(J)	H	=	-288968	(J)	S	=	50.07	(J/K)	V	=	7.79	(cc)	Cp	=	25.6	(J/K)
	albite	anorthite	sanidine
	18.91	81	0.09
Viscosity	of	the	System:	3.28	(log	10	poise)
System	mass	=	99.98	(gm)	density	=	2.66	(gm/cc)
	G	=	-1.62341e+06	(J)	H	=	-1.25074e+06	(J)	S	=	261.86	(J/K)	V	=	37.57	(cc)	Cp	=	137.89	(J/K)
Oxygen	delta	moles	=	-0.000601684	delta	grams	=	-0.0192532
	G	=	196.58	(J)	H	=	-22.73	(J)	S	=	-0.15	(J/K)	V	=	-71.19	(cc)	Cp	=	-0.02	(J/K)
**********----------**********
Title:	Dummy	Title
T	=	1140	(C)	P	=	1	(kbars)	log(10)	f	O2	=	-8.93	delta	HM	=	-5.53	NNO	=	-0.65	QFM	=	0	COH	=	2.12	IW	=	3.59
Constraint	Flags:	fO2	path	=	QFM	Fractionate	Solids
Liquid	mass	=	62.61	(gm)	density	=	2.59	(gm/cc)	viscosity	=	2.49	(log	10	poise)	(analysis	in	wt	%)
	G	=	-994274	(J)	H	=	-753118	(J)	S	=	170.65	(J/K)	V	=	24.17	(cc)	Cp	=	90.64	(J/K)
	SiO2	TiO2	Al2O3	Fe2O3	Cr2O3	FeO	MnO	MgO	NiO	CoO	CaO	Na2O	K2O	P2O5	H2O	CO2	SO3	Cl2O-1	F2O-1
	50.08	0.51	17.67	1.99	0	10.75	0.3	5.39	0	0	7.95	3.87	0.26	0	1.23	0	0	0	0
olivine	mass	=	1.27	(gm)	density	=	3.36	(gm/cc)	(analysis	in	mole	%)
	(Ca0.01Mg0.76Fe''0.23Mn0.01Co0.00Ni0.00)2SiO4
	G	=	-19019.3	(J)	H	=	-14799.8	(J)	S	=	2.99	(J/K)	V	=	0.38	(cc)	Cp	=	1.53	(J/K)
	tephroite	fayalite	co-olivine	ni-olivine	monticellite	forsterite
	0.64	22.88	0	0	1.03	75.45
feldspar	mass	=	3.4	(gm)	density	=	2.67	(gm/cc)	(analysis	in	mole	%)
	K0.00Na0.23Ca0.77Al1.77Si2.23O8
	G	=	-58663.9	(J)	H	=	-47131	(J)	S	=	8.16	(J/K)	V	=	1.27	(cc)	Cp	=	4.17	(J/K)
	albite	anorthite	sanidine
	22.9	76.97	0.13
Total	solids	mass	=	4.67	(gm)	density	=	2.83	(gm/cc)
	G	=	-77683.2	(J)	H	=	-61930.8	(J)	S	=	11.15	(J/K)	V	=	1.65	(cc)	Cp	=	5.7	(J/K)
Summary	of	all	fractionated	phases:	(total	mass	=	32.69	grams)
olivine	mass	=	7.88	(gm)	density	=	3.32	(gm/cc)	(analysis	in	mole	%)
	(Ca0.01Mg0.80Fe''0.19Mn0.01Co0.00Ni0.00)2SiO4
	G	=	-121330	(J)	H	=	-94958.9	(J)	S	=	18.66	(J/K)	V	=	2.38	(cc)	Cp	=	9.65	(J/K)
	tephroite	fayalite	co-olivine	ni-olivine	monticellite	forsterite
	0.5	19.07	0	0	1.03	79.4
feldspar	mass	=	24.81	(gm)	density	=	2.68	(gm/cc)	(analysis	in	mole	%)
	K0.00Na0.19Ca0.81Al1.81Si2.19O8
	G	=	-427454	(J)	H	=	-343653	(J)	S	=	59.3	(J/K)	V	=	9.26	(cc)	Cp	=	30.39	(J/K)
	albite	anorthite	sanidine
	19.36	80.55	0.09
Viscosity	of	the	System:	3.56	(log	10	poise)
System	mass	=	99.97	(gm)	density	=	2.67	(gm/cc)
	G	=	-1.62074e+06	(J)	H	=	-1.25366e+06	(J)	S	=	259.76	(J/K)	V	=	37.46	(cc)	Cp	=	136.39	(J/K)
Oxygen	delta	moles	=	-0.00071739	delta	grams	=	-0.0229556
	G	=	232.55	(J)	H	=	-26.84	(J)	S	=	-0.18	(J/K)	V	=	-84.29	(cc)	Cp	=	-0.03	(J/K)
**********----------**********
Title:	Dummy	Title
T	=	1130	(C)	P	=	1	(kbars)	log(10)	f	O2	=	-9.05	delta	HM	=	-5.54	NNO	=	-0.64	QFM	=	0	COH	=	2.11	IW	=	3.6
Constraint	Flags:	fO2	path	=	QFM	Fractionate	Solids
Liquid	mass	=	58.52	(gm)	density	=	2.59	(gm/cc)	viscosity	=	2.54	(log	10	poise)	(analysis	in	wt	%)
	G	=	-924864	(J)	H	=	-701329	(J)	S	=	159.31	(J/K)	V	=	22.64	(cc)	Cp	=	84.39	(J/K)
	SiO2	TiO2	Al2O3	Fe2O3	Cr2O3	FeO	MnO	MgO	NiO	CoO	CaO	Na2O	K2O	P2O5	H2O	CO2	SO3	Cl2O-1	F2O-1
	50.36	0.55	17.24	2.07	0	11.13	0.31	5.04	0	0	7.71	4	0.28	0	1.32	0	0	0	0
olivine	mass	=	1.11	(gm)	density	=	3.38	(gm/cc)	(analysis	in	mole	%)
	(Ca0.01Mg0.75Fe''0.24Mn0.01Co0.00Ni0.00)2SiO4
	G	=	-16492.9	(J)	H	=	-12837.8	(J)	S	=	2.6	(J/K)	V	=	0.33	(cc)	Cp	=	1.34	(J/K)
	tephroite	fayalite	co-olivine	ni-olivine	monticellite	forsterite
	0.7	24.4	0	0	1.04	73.87
feldspar	mass	=	2.98	(gm)	density	=	2.67	(gm/cc)	(analysis	in	mole	%)
	K0.00Na0.24Ca0.76Al1.76Si2.24O8
	G	=	-51229.8	(J)	H	=	-41243.2	(J)	S	=	7.12	(J/K)	V	=	1.11	(cc)	Cp	=	3.65	(J/K)
	albite	anorthite	sanidine
	24.05	75.81	0.14
Total	solids	mass	=	4.09	(gm)	density	=	2.83	(gm/cc)
	G	=	-67722.7	(J)	H	=	-54080.9	(J)	S	=	9.72	(J/K)	V	=	1.44	(cc)	Cp	=	4.98	(J/K)
Summary	of	all	fractionated	phases:	(total	mass	=	37.36	grams)
olivine	mass	=	9.15	(gm)	density	=	3.32	(gm/cc)	(analysis	in	mole	%)
	(Ca0.01Mg0.80Fe''0.20Mn0.01Co0.00Ni0.00)2SiO4
	G	=	-140111	(J)	H	=	-109852	(J)	S	=	21.56	(J/K)	V	=	2.75	(cc)	Cp	=	11.17	(J/K)
	tephroite	fayalite	co-olivine	ni-olivine	monticellite	forsterite
	0.52	19.59	0	0	1.03	78.86
feldspar	mass	=	28.21	(gm)	density	=	2.68	(gm/cc)	(analysis	in	mole	%)
	K0.00Na0.20Ca0.80Al1.80Si2.20O8
	G	=	-485397	(J)	H	=	-391091	(J)	S	=	67.21	(J/K)	V	=	10.53	(cc)	Cp	=	34.53	(J/K)
	albite	anorthite	sanidine
	19.79	80.11	0.09
Viscosity	of	the	System:	3.88	(log	10	poise)
System	mass	=	99.97	(gm)	density	=	2.68	(gm/cc)
	G	=	-1.6181e+06	(J)	H	=	-1.25635e+06	(J)	S	=	257.81	(J/K)	V	=	37.36	(cc)	Cp	=	135.07	(J/K)
Oxygen	delta	moles	=	-0.000823068	delta	grams	=	-0.0263372
	G	=	264.7	(J)	H	=	-30.5	(J)	S	=	-0.21	(J/K)	V	=	-96.02	(cc)	Cp	=	-0.03	(J/K)
**********----------**********
Title:	Dummy	Title
T	=	1120	(C)	P	=	1	(kbars)	log(10)	f	O2	=	-9.18	delta	HM	=	-5.54	NNO	=	-0.64	QFM	=	0	COH	=	2.09	IW	=	3.62
Constraint	Flags:	fO2	path	=	QFM	Fractionate	Solids
Liquid	mass	=	54.91	(gm)	density	=	2.58	(gm/cc)	viscosity	=	2.58	(log	10	poise)	(analysis	in	wt	%)
	G	=	-863706	(J)	H	=	-655726	(J)	S	=	149.29	(J/K)	V	=	21.28	(cc)	Cp	=	78.88	(J/K)
	SiO2	TiO2	Al2O3	Fe2O3	Cr2O3	FeO	MnO	MgO	NiO	CoO	CaO	Na2O	K2O	P2O5	H2O	CO2	SO3	Cl2O-1	F2O-1
	50.63	0.58	16.82	2.15	0	11.49	0.31	4.71	0	0	7.48	4.13	0.3	0	1.4	0	0	0	0
olivine	mass	=	0.99	(gm)	density	=	3.4	(gm/cc)	(analysis	in	mole	%)
	(Ca0.01Mg0.73Fe''0.26Mn0.01Co0.00Ni0.00)2SiO4
	G	=	-14442.3	(J)	H	=	-11243.8	(J)	S	=	2.3	(J/K)	V	=	0.29	(cc)	Cp	=	1.18	(J/K)
	tephroite	fayalite	co-olivine	ni-olivine	monticellite	forsterite
	0.75	26.01	0	0	1.05	72.19
feldspar	mass	=	2.63	(gm)	density	=	2.67	(gm/cc)	(analysis	in	mole	%)
	K0.00Na0.25Ca0.75Al1.75Si2.25O8
	G	=	-45145.7	(J)	H	=	-36419.9	(J)	S	=	6.26	(J/K)	V	=	0.98	(cc)	Cp	=	3.22	(J/K)
	albite	anorthite	sanidine
	25.21	74.63	0.15
Total	solids	mass	=	3.61	(gm)	density	=	2.84	(gm/cc)
	G	=	-59588	(J)	H	=	-47663.7	(J)	S	=	8.56	(J/K)	V	=	1.27	(cc)	Cp	=	4.39	(J/K)
Summary	of	all	fractionated	phases:	(total	mass	=	41.44	grams)
olivine	mass	=	10.26	(gm)	density	=	3.33	(gm/cc)	(analysis	in	mole	%)
	(Ca0.01Mg0.79Fe''0.20Mn0.01Co0.00Ni0.00)2SiO4
	G	=	-156340	(J)	H	=	-122796	(J)	S	=	24.08	(J/K)	V	=	3.08	(cc)	Cp	=	12.49	(J/K)
	tephroite	fayalite	co-olivine	ni-olivine	monticellite	forsterite
	0.54	20.1	0	0	1.03	78.33
feldspar	mass	=	31.18	(gm)	density	=	2.68	(gm/cc)	(analysis	in	mole	%)
	K0.00Na0.20Ca0.80Al1.80Si2.20O8
	G	=	-535839	(J)	H	=	-432678	(J)	S	=	74.05	(J/K)	V	=	11.64	(cc)	Cp	=	38.13	(J/K)
	albite	anorthite	sanidine
	20.2	79.7	0.1
Viscosity	of	the	System:	4.28	(log	10	poise)
System	mass	=	99.97	(gm)	density	=	2.68	(gm/cc)
	G	=	-1.61547e+06	(J)	H	=	-1.25886e+06	(J)	S	=	255.97	(J/K)	V	=	37.27	(cc)	Cp	=	133.9	(J/K)
Oxygen	delta	moles	=	-0.000920472	delta	grams	=	-0.029454
	G	=	293.68	(J)	H	=	-33.78	(J)	S	=	-0.24	(J/K)	V	=	-106.62	(cc)	Cp	=	-0.03	(J/K)
**********----------**********
Title:	Dummy	Title
T	=	1110	(C)	P	=	1	(kbars)	log(10)	f	O2	=	-9.3	delta	HM	=	-5.54	NNO	=	-0.64	QFM	=	0	COH	=	2.08	IW	=	3.63
Constraint	Flags:	fO2	path	=	QFM	Fractionate	Solids
Liquid	mass	=	51.69	(gm)	density	=	2.58	(gm/cc)	viscosity	=	2.63	(log	10	poise)	(analysis	in	wt	%)
	G	=	-809374	(J)	H	=	-615236	(J)	S	=	140.36	(J/K)	V	=	20.07	(cc)	Cp	=	73.99	(J/K)
	SiO2	TiO2	Al2O3	Fe2O3	Cr2O3	FeO	MnO	MgO	NiO	CoO	CaO	Na2O	K2O	P2O5	H2O	CO2	SO3	Cl2O-1	F2O-1
	50.89	0.62	16.41	2.22	0	11.82	0.32	4.39	0	0	7.26	4.25	0.32	0	1.49	0	0	0	0
olivine	mass	=	0.88	(gm)	density	=	3.43	(gm/cc)	(analysis	in	mole	%)
	(Ca0.01Mg0.71Fe''0.28Mn0.01Co0.00Ni0.00)2SiO4
	G	=	-12760.8	(J)	H	=	-9935.34	(J)	S	=	2.04	(J/K)	V	=	0.26	(cc)	Cp	=	1.05	(J/K)
	tephroite	fayalite	co-olivine	ni-olivine	monticellite	forsterite
	0.81	27.73	0	0	1.05	70.4
feldspar	mass	=	2.34	(gm)	density	=	2.67	(gm/cc)	(analysis	in	mole	%)
	K0.00Na0.26Ca0.73Al1.73Si2.27O8
	G	=	-40104.8	(J)	H	=	-32419.9	(J)	S	=	5.56	(J/K)	V	=	0.88	(cc)	Cp	=	2.86	(J/K)
	albite	anorthite	sanidine
	26.38	73.45	0.17
Total	solids	mass	=	3.22	(gm)	density	=	2.84	(gm/cc)
	G	=	-52865.6	(J)	H	=	-42355.2	(J)	S	=	7.6	(J/K)	V	=	1.13	(cc)	Cp	=	3.9	(J/K)
Summary	of	all	fractionated	phases:	(total	mass	=	45.05	grams)
olivine	mass	=	11.24	(gm)	density	=	3.34	(gm/cc)	(analysis	in	mole	%)
	(Ca0.01Mg0.79Fe''0.21Mn0.01Co0.00Ni0.00)2SiO4
	G	=	-170497	(J)	H	=	-134158	(J)	S	=	26.27	(J/K)	V	=	3.37	(cc)	Cp	=	13.65	(J/K)
	tephroite	fayalite	co-olivine	ni-olivine	monticellite	forsterite
	0.56	20.61	0	0	1.03	77.8
feldspar	mass	=	33.81	(gm)	density	=	2.68	(gm/cc)	(analysis	in	mole	%)
	K0.00Na0.21Ca0.79Al1.79Si2.21O8
	G	=	-580136	(J)	H	=	-469473	(J)	S	=	80.01	(J/K)	V	=	12.62	(cc)	Cp	=	41.3	(J/K)
	albite	anorthite	sanidine
	20.59	79.31	0.1
Viscosity	of	the	System:	4.83	(log	10	poise)
System	mass	=	99.96	(gm)	density	=	2.69	(gm/cc)
	G	=	-1.61287e+06	(J)	H	=	-1.26122e+06	(J)	S	=	254.24	(J/K)	V	=	37.19	(cc)	Cp	=	132.85	(J/K)
Oxygen	delta	moles	=	-0.00101105	delta	grams	=	-0.0323523
	G	=	319.99	(J)	H	=	-36.73	(J)	S	=	-0.26	(J/K)	V	=	-116.27	(cc)	Cp	=	-0.04	(J/K)
**********----------**********
Title:	Dummy	Title
T	=	1100	(C)	P	=	1	(kbars)	log(10)	f	O2	=	-9.43	delta	HM	=	-5.54	NNO	=	-0.63	QFM	=	0	COH	=	2.07	IW	=	3.64
Constraint	Flags:	fO2	path	=	QFM	Fractionate	Solids
Liquid	mass	=	48.8	(gm)	density	=	2.57	(gm/cc)	viscosity	=	2.67	(log	10	poise)	(analysis	in	wt	%)
	G	=	-760745	(J)	H	=	-579019	(J)	S	=	132.34	(J/K)	V	=	18.98	(cc)	Cp	=	69.61	(J/K)
	SiO2	TiO2	Al2O3	Fe2O3	Cr2O3	FeO	MnO	MgO	NiO	CoO	CaO	Na2O	K2O	P2O5	H2O	CO2	SO3	Cl2O-1	F2O-1
	51.15	0.66	16.01	2.3	0	12.14	0.33	4.08	0	0	7.05	4.37	0.33	0	1.58	0	0	0	0
olivine	mass	=	0.8	(gm)	density	=	3.45	(gm/cc)	(analysis	in	mole	%)
	(Ca0.01Mg0.70Fe''0.30Mn0.01Co0.00Ni0.00)2SiO4
	G	=	-11370.2	(J)	H	=	-8852.01	(J)	S	=	1.83	(J/K)	V	=	0.23	(cc)	Cp	=	0.94	(J/K)
	tephroite	fayalite	co-olivine	ni-olivine	monticellite	forsterite
	0.87	29.56	0	0	1.07	68.5
feldspar	mass	=	2.09	(gm)	density	=	2.67	(gm/cc)	(analysis	in	mole	%)
	K0.00Na0.28Ca0.72Al1.72Si2.28O8
	G	=	-35882.8	(J)	H	=	-29066.5	(J)	S	=	4.96	(J/K)	V	=	0.79	(cc)	Cp	=	2.56	(J/K)
	albite	anorthite	sanidine
	27.56	72.26	0.19
Total	solids	mass	=	2.89	(gm)	density	=	2.84	(gm/cc)
	G	=	-47253	(J)	H	=	-37918.5	(J)	S	=	6.8	(J/K)	V	=	1.02	(cc)	Cp	=	3.5	(J/K)
Summary	of	all	fractionated	phases:	(total	mass	=	48.26	grams)
olivine	mass	=	12.12	(gm)	density	=	3.35	(gm/cc)	(analysis	in	mole	%)
	(Ca0.01Mg0.78Fe''0.21Mn0.01Co0.00Ni0.00)2SiO4
	G	=	-182953	(J)	H	=	-144222	(J)	S	=	28.21	(J/K)	V	=	3.62	(cc)	Cp	=	14.68	(J/K)
	tephroite	fayalite	co-olivine	ni-olivine	monticellite	forsterite
	0.58	21.11	0	0	1.03	77.28
feldspar	mass	=	36.14	(gm)	density	=	2.68	(gm/cc)	(analysis	in	mole	%)
	K0.00Na0.21Ca0.79Al1.79Si2.21O8
	G	=	-619341	(J)	H	=	-502295	(J)	S	=	85.24	(J/K)	V	=	13.49	(cc)	Cp	=	44.11	(J/K)
	albite	anorthite	sanidine
	20.96	78.93	0.11
Viscosity	of	the	System:	5.95	(log	10	poise)
System	mass	=	99.96	(gm)	density	=	2.69	(gm/cc)
	G	=	-1.61029e+06	(J)	H	=	-1.26346e+06	(J)	S	=	252.58	(J/K)	V	=	37.12	(cc)	Cp	=	131.9	(J/K)
Oxygen	delta	moles	=	-0.00109601	delta	grams	=	-0.035071
	G	=	344.09	(J)	H	=	-39.42	(J)	S	=	-0.28	(J/K)	V	=	-125.13	(cc)	Cp	=	-0.04	(J/K)
**********----------**********
Title:	Dummy	Title
T	=	1090	(C)	P	=	1	(kbars)	log(10)	f	O2	=	-9.56	delta	HM	=	-5.55	NNO	=	-0.63	QFM	=	0	COH	=	2.06	IW	=	3.65
Constraint	Flags:	fO2	path	=	QFM	Fractionate	Solids
Liquid	mass	=	46.19	(gm)	density	=	2.57	(gm/cc)	viscosity	=	2.71	(log	10	poise)	(analysis	in	wt	%)
	G	=	-716927	(J)	H	=	-546403	(J)	S	=	125.1	(J/K)	V	=	18	(cc)	Cp	=	65.66	(J/K)
	SiO2	TiO2	Al2O3	Fe2O3	Cr2O3	FeO	MnO	MgO	NiO	CoO	CaO	Na2O	K2O	P2O5	H2O	CO2	SO3	Cl2O-1	F2O-1
	51.41	0.69	15.62	2.37	0	12.44	0.33	3.79	0	0	6.85	4.48	0.35	0	1.67	0	0	0	0
olivine	mass	=	0.73	(gm)	density	=	3.47	(gm/cc)	(analysis	in	mole	%)
	(Ca0.01Mg0.68Fe''0.32Mn0.01Co0.00Ni0.00)2SiO4
	G	=	-10212.7	(J)	H	=	-7949.05	(J)	S	=	1.66	(J/K)	V	=	0.21	(cc)	Cp	=	0.85	(J/K)
	tephroite	fayalite	co-olivine	ni-olivine	monticellite	forsterite
	0.93	31.52	0	0	1.08	66.47
feldspar	mass	=	1.89	(gm)	density	=	2.66	(gm/cc)	(analysis	in	mole	%)
	K0.00Na0.29Ca0.71Al1.71Si2.29O8
	G	=	-32312.1	(J)	H	=	-26227.8	(J)	S	=	4.46	(J/K)	V	=	0.71	(cc)	Cp	=	2.3	(J/K)
	albite	anorthite	sanidine
	28.74	71.05	0.2
Total	solids	mass	=	2.61	(gm)	density	=	2.85	(gm/cc)
	G	=	-42524.9	(J)	H	=	-34176.8	(J)	S	=	6.12	(J/K)	V	=	0.92	(cc)	Cp	=	3.15	(J/K)
Summary	of	all	fractionated	phases:	(total	mass	=	51.15	grams)
olivine	mass	=	12.92	(gm)	density	=	3.36	(gm/cc)	(analysis	in	mole	%)
	(Ca0.01Mg0.78Fe''0.22Mn0.01Co0.00Ni0.00)2SiO4
	G	=	-194002	(J)	H	=	-153212	(J)	S	=	29.92	(J/K)	V	=	3.85	(cc)	Cp	=	15.6	(J/K)
	tephroite	fayalite	co-olivine	ni-olivine	monticellite	forsterite
	0.59	21.62	0	0	1.03	76.76
feldspar	mass	=	38.23	(gm)	density	=	2.68	(gm/cc)	(analysis	in	mole	%)
	K0.00Na0.21Ca0.79Al1.79Si2.21O8
	G	=	-654277	(J)	H	=	-531790	(J)	S	=	89.86	(J/K)	V	=	14.28	(cc)	Cp	=	46.61	(J/K)
	albite	anorthite	sanidine
	21.33	78.56	0.11
Viscosity	of	the	System	cannot	be	computed.
System	mass	=	99.96	(gm)	density	=	2.7	(gm/cc)
	G	=	-1.60773e+06	(J)	H	=	-1.26558e+06	(J)	S	=	251	(J/K)	V	=	37.05	(cc)	Cp	=	131.03	(J/K)
Oxygen	delta	moles	=	-0.00117642	delta	grams	=	-0.0376441
	G	=	366.34	(J)	H	=	-41.89	(J)	S	=	-0.3	(J/K)	V	=	-133.33	(cc)	Cp	=	-0.04	(J/K)
**********----------**********
Title:	Dummy	Title
T	=	1080	(C)	P	=	1	(kbars)	log(10)	f	O2	=	-9.69	delta	HM	=	-5.55	NNO	=	-0.63	QFM	=	0	COH	=	2.05	IW	=	3.67
Constraint	Flags:	fO2	path	=	QFM	Fractionate	Solids
Liquid	mass	=	43.81	(gm)	density	=	2.56	(gm/cc)	viscosity	=	2.75	(log	10	poise)	(analysis	in	wt	%)
	G	=	-677198	(J)	H	=	-516847	(J)	S	=	118.5	(J/K)	V	=	17.11	(cc)	Cp	=	62.08	(J/K)
	SiO2	TiO2	Al2O3	Fe2O3	Cr2O3	FeO	MnO	MgO	NiO	CoO	CaO	Na2O	K2O	P2O5	H2O	CO2	SO3	Cl2O-1	F2O-1
	51.67	0.73	15.23	2.45	0	12.71	0.34	3.5	0	0	6.66	4.59	0.37	0	1.76	0	0	0	0
olivine	mass	=	0.67	(gm)	density	=	3.5	(gm/cc)	(analysis	in	mole	%)
	(Ca0.01Mg0.65Fe''0.34Mn0.01Co0.00Ni0.00)2SiO4
	G	=	-9244.69	(J)	H	=	-7192.66	(J)	S	=	1.52	(J/K)	V	=	0.19	(cc)	Cp	=	0.77	(J/K)
	tephroite	fayalite	co-olivine	ni-olivine	monticellite	forsterite
	1	33.62	0	0	1.1	64.29
feldspar	mass	=	1.71	(gm)	density	=	2.66	(gm/cc)	(analysis	in	mole	%)
	K0.00Na0.30Ca0.70Al1.70Si2.30O8
	G	=	-29265.8	(J)	H	=	-23803.8	(J)	S	=	4.04	(J/K)	V	=	0.64	(cc)	Cp	=	2.09	(J/K)
	albite	anorthite	sanidine
	29.93	69.85	0.22
Total	solids	mass	=	2.38	(gm)	density	=	2.85	(gm/cc)
	G	=	-38510.5	(J)	H	=	-30996.5	(J)	S	=	5.55	(J/K)	V	=	0.83	(cc)	Cp	=	2.86	(J/K)
Summary	of	all	fractionated	phases:	(total	mass	=	53.76	grams)
olivine	mass	=	13.65	(gm)	density	=	3.36	(gm/cc)	(analysis	in	mole	%)
	(Ca0.01Mg0.77Fe''0.22Mn0.01Co0.00Ni0.00)2SiO4
	G	=	-203879	(J)	H	=	-161307	(J)	S	=	31.46	(J/K)	V	=	4.06	(cc)	Cp	=	16.43	(J/K)
	tephroite	fayalite	co-olivine	ni-olivine	monticellite	forsterite
	0.61	22.12	0	0	1.04	76.23
feldspar	mass	=	40.12	(gm)	density	=	2.68	(gm/cc)	(analysis	in	mole	%)
	K0.00Na0.22Ca0.78Al1.78Si2.22O8
	G	=	-685602	(J)	H	=	-558468	(J)	S	=	93.95	(J/K)	V	=	14.98	(cc)	Cp	=	48.86	(J/K)
	albite	anorthite	sanidine
	21.68	78.21	0.12
Viscosity	of	the	System	cannot	be	computed.
System	mass	=	99.96	(gm)	density	=	2.7	(gm/cc)
	G	=	-1.60519e+06	(J)	H	=	-1.26762e+06	(J)	S	=	249.47	(J/K)	V	=	36.98	(cc)	Cp	=	130.24	(J/K)
Oxygen	delta	moles	=	-0.00125323	delta	grams	=	-0.0401017
	G	=	387.07	(J)	H	=	-44.17	(J)	S	=	-0.32	(J/K)	V	=	-140.99	(cc)	Cp	=	-0.05	(J/K)
**********----------**********
Title:	Dummy	Title
T	=	1070	(C)	P	=	1	(kbars)	log(10)	f	O2	=	-9.83	delta	HM	=	-5.55	NNO	=	-0.62	QFM	=	0	COH	=	2.04	IW	=	3.68
Constraint	Flags:	fO2	path	=	QFM	Fractionate	Solids
Liquid	mass	=	41.63	(gm)	density	=	2.56	(gm/cc)	viscosity	=	2.79	(log	10	poise)	(analysis	in	wt	%)
	G	=	-640967	(J)	H	=	-489907	(J)	S	=	112.47	(J/K)	V	=	16.29	(cc)	Cp	=	58.82	(J/K)
	SiO2	TiO2	Al2O3	Fe2O3	Cr2O3	FeO	MnO	MgO	NiO	CoO	CaO	Na2O	K2O	P2O5	H2O	CO2	SO3	Cl2O-1	F2O-1
	51.92	0.77	14.85	2.52	0	12.96	0.34	3.23	0	0	6.47	4.7	0.39	0	1.85	0	0	0	0
olivine	mass	=	0.62	(gm)	density	=	3.53	(gm/cc)	(analysis	in	mole	%)
	(Ca0.01Mg0.63Fe''0.36Mn0.01Co0.00Ni0.00)2SiO4
	G	=	-8432.67	(J)	H	=	-6556.98	(J)	S	=	1.4	(J/K)	V	=	0.18	(cc)	Cp	=	0.71	(J/K)
	tephroite	fayalite	co-olivine	ni-olivine	monticellite	forsterite
	1.07	35.86	0	0	1.12	61.95
feldspar	mass	=	1.56	(gm)	density	=	2.66	(gm/cc)	(analysis	in	mole	%)
	K0.00Na0.31Ca0.69Al1.69Si2.31O8
	G	=	-26646.1	(J)	H	=	-21717.4	(J)	S	=	3.67	(J/K)	V	=	0.59	(cc)	Cp	=	1.9	(J/K)
	albite	anorthite	sanidine
	31.13	68.63	0.24
Total	solids	mass	=	2.18	(gm)	density	=	2.86	(gm/cc)
	G	=	-35078.8	(J)	H	=	-28274.4	(J)	S	=	5.07	(J/K)	V	=	0.76	(cc)	Cp	=	2.61	(J/K)
Summary	of	all	fractionated	phases:	(total	mass	=	56.14	grams)
olivine	mass	=	14.31	(gm)	density	=	3.37	(gm/cc)	(analysis	in	mole	%)
	(Ca0.01Mg0.77Fe''0.23Mn0.01Co0.00Ni0.00)2SiO4
	G	=	-212774	(J)	H	=	-168653	(J)	S	=	32.85	(J/K)	V	=	4.25	(cc)	Cp	=	17.18	(J/K)
	tephroite	fayalite	co-olivine	ni-olivine	monticellite	forsterite
	0.63	22.63	0	0	1.04	75.7
feldspar	mass	=	41.83	(gm)	density	=	2.68	(gm/cc)	(analysis	in	mole	%)
	K0.00Na0.22Ca0.78Al1.78Si2.22O8
	G	=	-713844	(J)	H	=	-582743	(J)	S	=	97.61	(J/K)	V	=	15.62	(cc)	Cp	=	50.89	(J/K)
	albite	anorthite	sanidine
	22.02	77.86	0.12
Viscosity	of	the	System	cannot	be	computed.
System	mass	=	99.95	(gm)	density	=	2.71	(gm/cc)
	G	=	-1.60266e+06	(J)	H	=	-1.26958e+06	(J)	S	=	247.99	(J/K)	V	=	36.92	(cc)	Cp	=	129.51	(J/K)
Oxygen	delta	moles	=	-0.0013273	delta	grams	=	-0.0424719
	G	=	406.57	(J)	H	=	-46.3	(J)	S	=	-0.34	(J/K)	V	=	-148.22	(cc)	Cp	=	-0.05	(J/K)
**********----------**********
Title:	Dummy	Title
T	=	1060	(C)	P	=	1	(kbars)	log(10)	f	O2	=	-9.96	delta	HM	=	-5.55	NNO	=	-0.62	QFM	=	0	COH	=	2.02	IW	=	3.7
Constraint	Flags:	fO2	path	=	QFM	Fractionate	Solids
Liquid	mass	=	39.59	(gm)	density	=	2.55	(gm/cc)	viscosity	=	2.83	(log	10	poise)	(analysis	in	wt	%)
	G	=	-607198	(J)	H	=	-464789	(J)	S	=	106.82	(J/K)	V	=	15.52	(cc)	Cp	=	55.76	(J/K)
	SiO2	TiO2	Al2O3	Fe2O3	Cr2O3	FeO	MnO	MgO	NiO	CoO	CaO	Na2O	K2O	P2O5	H2O	CO2	SO3	Cl2O-1	F2O-1
	52.16	0.8	14.55	2.58	0	13.2	0.35	2.95	0	0	6.23	4.82	0.4	0	1.95	0	0	0	0
olivine	mass	=	0.49	(gm)	density	=	3.56	(gm/cc)	(analysis	in	mole	%)
	(Ca0.01Mg0.60Fe''0.38Mn0.01Co0.00Ni0.00)2SiO4
	G	=	-6561.52	(J)	H	=	-5097.18	(J)	S	=	1.1	(J/K)	V	=	0.14	(cc)	Cp	=	0.56	(J/K)
	tephroite	fayalite	co-olivine	ni-olivine	monticellite	forsterite
	1.15	38.37	0	0	1.13	59.35
clinopyroxene	mass	=	0.25	(gm)	density	=	3.31	(gm/cc)	(analysis	in	mole	%)
	cpx	Na0.02Ca0.76Fe''0.31Mg0.75Fe'''0.07Ti0.02Al0.22Si1.84O6
	G	=	-3775.28	(J)	H	=	-3044.28	(J)	S	=	0.55	(J/K)	V	=	0.07	(cc)	Cp	=	0.28	(J/K)
	diopside	clinoenstatit	hedenbergite	alumino-buffo	buffonite	essenite	jadeite
	29.03	22.23	31.19	8.28	-4.37	11.71	1.93
feldspar	mass	=	1.31	(gm)	density	=	2.66	(gm/cc)	(analysis	in	mole	%)
	K0.00Na0.32Ca0.67Al1.67Si2.33O8
	G	=	-22347	(J)	H	=	-18250.5	(J)	S	=	3.07	(J/K)	V	=	0.49	(cc)	Cp	=	1.6	(J/K)
	albite	anorthite	sanidine
	32.46	67.28	0.26
Total	solids	mass	=	2.05	(gm)	density	=	2.9	(gm/cc)
	G	=	-32683.8	(J)	H	=	-26391.9	(J)	S	=	4.72	(J/K)	V	=	0.71	(cc)	Cp	=	2.44	(J/K)
Summary	of	all	fractionated	phases:	(total	mass	=	58.32	grams)
olivine	mass	=	14.93	(gm)	density	=	3.38	(gm/cc)	(analysis	in	mole	%)
	(Ca0.01Mg0.76Fe''0.23Mn0.01Co0.00Ni0.00)2SiO4
	G	=	-220845	(J)	H	=	-175370	(J)	S	=	34.11	(J/K)	V	=	4.42	(cc)	Cp	=	17.87	(J/K)
	tephroite	fayalite	co-olivine	ni-olivine	monticellite	forsterite
	0.65	23.15	0	0	1.04	75.16
feldspar	mass	=	43.38	(gm)	density	=	2.68	(gm/cc)	(analysis	in	mole	%)
	K0.00Na0.22Ca0.78Al1.78Si2.22O8
	G	=	-739433	(J)	H	=	-604949	(J)	S	=	100.88	(J/K)	V	=	16.2	(cc)	Cp	=	52.74	(J/K)
	albite	anorthite	sanidine
	22.34	77.53	0.12
Viscosity	of	the	System	cannot	be	computed.
System	mass	=	99.95	(gm)	density	=	2.71	(gm/cc)
	G	=	-1.60016e+06	(J)	H	=	-1.2715e+06	(J)	S	=	246.53	(J/K)	V	=	36.85	(cc)	Cp	=	128.81	(J/K)
Oxygen	delta	moles	=	-0.00138764	delta	grams	=	-0.0444029
	G	=	421.53	(J)	H	=	-47.91	(J)	S	=	-0.35	(J/K)	V	=	-153.81	(cc)	Cp	=	-0.05	(J/K)
**********----------**********
Title:	Dummy	Title
T	=	1050	(C)	P	=	1	(kbars)	log(10)	f	O2	=	-10.1	delta	HM	=	-5.56	NNO	=	-0.62	QFM	=	0	COH	=	2.01	IW	=	3.71
Constraint	Flags:	fO2	path	=	QFM	Fractionate	Solids
Liquid	mass	=	37.67	(gm)	density	=	2.54	(gm/cc)	viscosity	=	2.88	(log	10	poise)	(analysis	in	wt	%)
	G	=	-575816	(J)	H	=	-441443	(J)	S	=	101.56	(J/K)	V	=	14.81	(cc)	Cp	=	52.9	(J/K)
	SiO2	TiO2	Al2O3	Fe2O3	Cr2O3	FeO	MnO	MgO	NiO	CoO	CaO	Na2O	K2O	P2O5	H2O	CO2	SO3	Cl2O-1	F2O-1
	52.38	0.84	14.33	2.64	0	13.43	0.35	2.68	0	0	5.94	4.95	0.42	0	2.04	0	0	0	0
olivine	mass	=	0.39	(gm)	density	=	3.6	(gm/cc)	(analysis	in	mole	%)
	(Ca0.01Mg0.58Fe''0.41Mn0.01Co0.00Ni0.00)2SiO4
	G	=	-5110.06	(J)	H	=	-3964.3	(J)	S	=	0.87	(J/K)	V	=	0.11	(cc)	Cp	=	0.44	(J/K)
	tephroite	fayalite	co-olivine	ni-olivine	monticellite	forsterite
	1.24	41.17	0	0	1.14	56.46
clinopyroxene	mass	=	0.42	(gm)	density	=	3.32	(gm/cc)	(analysis	in	mole	%)
	cpx	Na0.02Ca0.76Fe''0.33Mg0.73Fe'''0.08Ti0.02Al0.22Si1.84O6
	G	=	-6482.29	(J)	H	=	-5234.97	(J)	S	=	0.94	(J/K)	V	=	0.13	(cc)	Cp	=	0.49	(J/K)
	diopside	clinoenstatit	hedenbergite	alumino-buffo	buffonite	essenite	jadeite
	27.03	21.92	32.72	8.49	-3.99	11.78	2.03
feldspar	mass	=	1.1	(gm)	density	=	2.66	(gm/cc)	(analysis	in	mole	%)
	K0.00Na0.34Ca0.66Al1.66Si2.34O8
	G	=	-18802.3	(J)	H	=	-15386.3	(J)	S	=	2.58	(J/K)	V	=	0.42	(cc)	Cp	=	1.34	(J/K)
	albite	anorthite	sanidine
	33.93	65.79	0.28
Total	solids	mass	=	1.92	(gm)	density	=	2.94	(gm/cc)
	G	=	-30394.7	(J)	H	=	-24585.5	(J)	S	=	4.39	(J/K)	V	=	0.65	(cc)	Cp	=	2.27	(J/K)
Summary	of	all	fractionated	phases:	(total	mass	=	60.36	grams)
olivine	mass	=	15.42	(gm)	density	=	3.39	(gm/cc)	(analysis	in	mole	%)
	(Ca0.01Mg0.76Fe''0.24Mn0.01Co0.00Ni0.00)2SiO4
	G	=	-227036	(J)	H	=	-180633	(J)	S	=	35.07	(J/K)	V	=	4.56	(cc)	Cp	=	18.41	(J/K)
	tephroite	fayalite	co-olivine	ni-olivine	monticellite	forsterite
	0.66	23.61	0	0	1.04	74.68
clinopyroxene	mass	=	0.24	(gm)	density	=	3.31	(gm/cc)	(analysis	in	mole	%)
	cpx	Na0.02Ca0.76Fe''0.31Mg0.75Fe'''0.07Ti0.02Al0.22Si1.84O6
	G	=	-3735.27	(J)	H	=	-3019.2	(J)	S	=	0.54	(J/K)	V	=	0.07	(cc)	Cp	=	0.28	(J/K)
	diopside	clinoenstatit	hedenbergite	alumino-buffo	buffonite	essenite	jadeite
	29.03	22.23	31.19	8.28	-4.37	11.71	1.93
feldspar	mass	=	44.69	(gm)	density	=	2.68	(gm/cc)	(analysis	in	mole	%)
	K0.00Na0.23Ca0.77Al1.77Si2.23O8
	G	=	-760697	(J)	H	=	-623704	(J)	S	=	103.54	(J/K)	V	=	16.69	(cc)	Cp	=	54.27	(J/K)
	albite	anorthite	sanidine
	22.64	77.23	0.13
Viscosity	of	the	System	cannot	be	computed.
System	mass	=	99.95	(gm)	density	=	2.72	(gm/cc)
	G	=	-1.59768e+06	(J)	H	=	-1.27338e+06	(J)	S	=	245.09	(J/K)	V	=	36.78	(cc)	Cp	=	128.14	(J/K)
Oxygen	delta	moles	=	-0.00143604	delta	grams	=	-0.0459516
	G	=	432.59	(J)	H	=	-49.06	(J)	S	=	-0.36	(J/K)	V	=	-157.98	(cc)	Cp	=	-0.05	(J/K)
**********----------**********
Title:	Dummy	Title
T	=	1040	(C)	P	=	1	(kbars)	log(10)	f	O2	=	-10.24	delta	HM	=	-5.56	NNO	=	-0.61	QFM	=	0	COH	=	2	IW	=	3.72
Constraint	Flags:	fO2	path	=	QFM	Fractionate	Solids
Liquid	mass	=	33.84	(gm)	density	=	2.49	(gm/cc)	viscosity	=	3.13	(log	10	poise)	(analysis	in	wt	%)
	G	=	-524850	(J)	H	=	-404425	(J)	S	=	91.71	(J/K)	V	=	13.6	(cc)	Cp	=	47.48	(J/K)
	SiO2	TiO2	Al2O3	Fe2O3	Cr2O3	FeO	MnO	MgO	NiO	CoO	CaO	Na2O	K2O	P2O5	H2O	CO2	SO3	Cl2O-1	F2O-1
	54.67	0.51	14.41	2.41	0	11.65	0.39	2.34	0	0	5.52	5.34	0.47	0	2.28	0	0	0	0
olivine	mass	=	0.06	(gm)	density	=	3.61	(gm/cc)	(analysis	in	mole	%)
	(Ca0.01Mg0.57Fe''0.42Mn0.01Co0.00Ni0.00)2SiO4
	G	=	-825.82	(J)	H	=	-641.53	(J)	S	=	0.14	(J/K)	V	=	0.02	(cc)	Cp	=	0.07	(J/K)
	tephroite	fayalite	co-olivine	ni-olivine	monticellite	forsterite
	1.48	41.96	0	0	1.1	55.46
clinopyroxene	mass	=	1.12	(gm)	density	=	3.32	(gm/cc)	(analysis	in	mole	%)
	cpx	Na0.02Ca0.74Fe''0.35Mg0.75Fe'''0.07Ti0.01Al0.20Si1.86O6
	G	=	-17073.9	(J)	H	=	-13814.1	(J)	S	=	2.48	(J/K)	V	=	0.34	(cc)	Cp	=	1.29	(J/K)
	diopside	clinoenstatit	hedenbergite	alumino-buffo	buffonite	essenite	jadeite
	25.22	24.3	34.58	6.87	-4.22	11.26	1.98
feldspar	mass	=	1.26	(gm)	density	=	2.65	(gm/cc)	(analysis	in	mole	%)
	K0.00Na0.36Ca0.63Al1.63Si2.37O8
	G	=	-21346.7	(J)	H	=	-17500.5	(J)	S	=	2.93	(J/K)	V	=	0.47	(cc)	Cp	=	1.53	(J/K)
	albite	anorthite	sanidine
	36.42	63.28	0.3
spinel	mass	=	1.45	(gm)	density	=	4.73	(gm/cc)	(analysis	in	mole	%)
	Fe''1.07Mg0.18Fe'''1.24Al0.25Cr0.00Ti0.25O4
	G	=	-11703.1	(J)	H	=	-7820.39	(J)	S	=	2.96	(J/K)	V	=	0.31	(cc)	Cp	=	1.34	(J/K)
	chromite	hercynite	magnetite	spinel	ulvospinel
	0	-5.7	61.86	18.43	25.41
Total	solids	mass	=	3.89	(gm)	density	=	3.42	(gm/cc)
	G	=	-50949.4	(J)	H	=	-39776.6	(J)	S	=	8.51	(J/K)	V	=	1.14	(cc)	Cp	=	4.23	(J/K)
Summary	of	all	fractionated	phases:	(total	mass	=	62.27	grams)
olivine	mass	=	15.81	(gm)	density	=	3.39	(gm/cc)	(analysis	in	mole	%)
	(Ca0.01Mg0.75Fe''0.24Mn0.01Co0.00Ni0.00)2SiO4
	G	=	-231767	(J)	H	=	-184767	(J)	S	=	35.79	(J/K)	V	=	4.66	(cc)	Cp	=	18.83	(J/K)
	tephroite	fayalite	co-olivine	ni-olivine	monticellite	forsterite
	0.67	24.01	0	0	1.05	74.27
clinopyroxene	mass	=	0.67	(gm)	density	=	3.32	(gm/cc)	(analysis	in	mole	%)
	cpx	Na0.02Ca0.76Fe''0.32Mg0.74Fe'''0.08Ti0.02Al0.22Si1.84O6
	G	=	-10168.3	(J)	H	=	-8233.99	(J)	S	=	1.47	(J/K)	V	=	0.2	(cc)	Cp	=	0.77	(J/K)
	diopside	clinoenstatit	hedenbergite	alumino-buffo	buffonite	essenite	jadeite
	27.76	22.03	32.16	8.42	-4.13	11.76	1.99
feldspar	mass	=	45.79	(gm)	density	=	2.68	(gm/cc)	(analysis	in	mole	%)
	K0.00Na0.23Ca0.77Al1.77Si2.23O8
	G	=	-778395	(J)	H	=	-639608	(J)	S	=	105.69	(J/K)	V	=	17.1	(cc)	Cp	=	55.55	(J/K)
	albite	anorthite	sanidine
	22.92	76.95	0.13
Viscosity	of	the	System	cannot	be	computed.
System	mass	=	100	(gm)	density	=	2.72	(gm/cc)
	G	=	-1.59613e+06	(J)	H	=	-1.27681e+06	(J)	S	=	243.17	(J/K)	V	=	36.7	(cc)	Cp	=	126.85	(J/K)
Oxygen	delta	moles	=	0.000153394	delta	grams	=	0.00490842
	G	=	-45.82	(J)	H	=	5.19	(J)	S	=	0.04	(J/K)	V	=	16.75	(cc)	Cp	=	0.01	(J/K)
**********----------**********
Title:	Dummy	Title
T	=	1030	(C)	P	=	1	(kbars)	log(10)	f	O2	=	-10.38	delta	HM	=	-5.56	NNO	=	-0.61	QFM	=	0	COH	=	1.99	IW	=	3.74
Constraint	Flags:	fO2	path	=	QFM	Fractionate	Solids
Liquid	mass	=	31.71	(gm)	density	=	2.46	(gm/cc)	viscosity	=	3.24	(log	10	poise)	(analysis	in	wt	%)
	G	=	-493657	(J)	H	=	-381522	(J)	S	=	86.05	(J/K)	V	=	12.87	(cc)	Cp	=	44.42	(J/K)
	SiO2	TiO2	Al2O3	Fe2O3	Cr2O3	FeO	MnO	MgO	NiO	CoO	CaO	Na2O	K2O	P2O5	H2O	CO2	SO3	Cl2O-1	F2O-1
	55.7	0.42	14.26	2.35	0	11.06	0.41	2.09	0	0	5.22	5.56	0.5	0	2.43	0	0	0	0
olivine	mass	=	0.21	(gm)	density	=	3.63	(gm/cc)	(analysis	in	mole	%)
	(Ca0.01Mg0.54Fe''0.44Mn0.02Co0.00Ni0.00)2SiO4
	G	=	-2696.78	(J)	H	=	-2094.6	(J)	S	=	0.46	(J/K)	V	=	0.06	(cc)	Cp	=	0.23	(J/K)
	tephroite	fayalite	co-olivine	ni-olivine	monticellite	forsterite
	1.64	43.91	0	0	1.09	53.37
clinopyroxene	mass	=	0.45	(gm)	density	=	3.32	(gm/cc)	(analysis	in	mole	%)
	cpx	Na0.02Ca0.73Fe''0.36Mg0.75Fe'''0.07Ti0.01Al0.19Si1.87O6
	G	=	-6853.19	(J)	H	=	-5554.23	(J)	S	=	1	(J/K)	V	=	0.14	(cc)	Cp	=	0.52	(J/K)
	diopside	clinoenstatit	hedenbergite	alumino-buffo	buffonite	essenite	jadeite
	23.45	25.01	36.21	6.34	-4.1	11.07	2.02
feldspar	mass	=	1.03	(gm)	density	=	2.65	(gm/cc)	(analysis	in	mole	%)
	K0.00Na0.38Ca0.61Al1.61Si2.39O8
	G	=	-17430.7	(J)	H	=	-14317.7	(J)	S	=	2.39	(J/K)	V	=	0.39	(cc)	Cp	=	1.25	(J/K)
	albite	anorthite	sanidine
	38.35	61.32	0.33
spinel	mass	=	0.46	(gm)	density	=	4.74	(gm/cc)	(analysis	in	mole	%)
	Fe''1.06Mg0.17Fe'''1.29Al0.25Cr0.00Ti0.23O4
	G	=	-3694.34	(J)	H	=	-2467.49	(J)	S	=	0.94	(J/K)	V	=	0.1	(cc)	Cp	=	0.43	(J/K)
	chromite	hercynite	magnetite	spinel	ulvospinel
	0	-4.47	64.36	16.94	23.17
Total	solids	mass	=	2.15	(gm)	density	=	3.17	(gm/cc)
	G	=	-30675	(J)	H	=	-24434	(J)	S	=	4.79	(J/K)	V	=	0.68	(cc)	Cp	=	2.43	(J/K)
Summary	of	all	fractionated	phases:	(total	mass	=	66.15	grams)
olivine	mass	=	15.87	(gm)	density	=	3.39	(gm/cc)	(analysis	in	mole	%)
	(Ca0.01Mg0.75Fe''0.24Mn0.01Co0.00Ni0.00)2SiO4
	G	=	-232213	(J)	H	=	-185580	(J)	S	=	35.79	(J/K)	V	=	4.68	(cc)	Cp	=	18.88	(J/K)
	tephroite	fayalite	co-olivine	ni-olivine	monticellite	forsterite
	0.68	24.08	0	0	1.05	74.2
clinopyroxene	mass	=	1.79	(gm)	density	=	3.32	(gm/cc)	(analysis	in	mole	%)
	cpx	Na0.02Ca0.75Fe''0.34Mg0.75Fe'''0.07Ti0.02Al0.21Si1.85O6
	G	=	-27168.4	(J)	H	=	-22040.8	(J)	S	=	3.93	(J/K)	V	=	0.54	(cc)	Cp	=	2.06	(J/K)
	diopside	clinoenstatit	hedenbergite	alumino-buffo	buffonite	essenite	jadeite
	26.17	23.46	33.68	7.45	-4.18	11.44	1.99
feldspar	mass	=	47.05	(gm)	density	=	2.68	(gm/cc)	(analysis	in	mole	%)
	K0.00Na0.23Ca0.77Al1.77Si2.23O8
	G	=	-798613	(J)	H	=	-657640	(J)	S	=	108.18	(J/K)	V	=	17.57	(cc)	Cp	=	57.01	(J/K)
	albite	anorthite	sanidine
	23.28	76.58	0.14
spinel	mass	=	1.44	(gm)	density	=	4.73	(gm/cc)	(analysis	in	mole	%)
	Fe''1.07Mg0.18Fe'''1.24Al0.25Cr0.00Ti0.25O4
	G	=	-11656.1	(J)	H	=	-7822.05	(J)	S	=	2.94	(J/K)	V	=	0.31	(cc)	Cp	=	1.34	(J/K)
	chromite	hercynite	magnetite	spinel	ulvospinel
	0	-5.7	61.86	18.43	25.41
Viscosity	of	the	System	cannot	be	computed.
System	mass	=	100.02	(gm)	density	=	2.73	(gm/cc)
	G	=	-1.59398e+06	(J)	H	=	-1.27904e+06	(J)	S	=	241.68	(J/K)	V	=	36.64	(cc)	Cp	=	126.12	(J/K)
Oxygen	delta	moles	=	0.000647702	delta	grams	=	0.0207257
	G	=	-191.83	(J)	H	=	21.66	(J)	S	=	0.16	(J/K)	V	=	70.18	(cc)	Cp	=	0.02	(J/K)
**********----------**********
Title:	Dummy	Title
T	=	1020	(C)	P	=	1	(kbars)	log(10)	f	O2	=	-10.53	delta	HM	=	-5.56	NNO	=	-0.61	QFM	=	0	COH	=	1.97	IW	=	3.75
Constraint	Flags:	fO2	path	=	QFM	Fractionate	Solids
Liquid	mass	=	29.85	(gm)	density	=	2.44	(gm/cc)	viscosity	=	3.35	(log	10	poise)	(analysis	in	wt	%)
	G	=	-466332	(J)	H	=	-361460	(J)	S	=	81.1	(J/K)	V	=	12.23	(cc)	Cp	=	41.75	(J/K)
	SiO2	TiO2	Al2O3	Fe2O3	Cr2O3	FeO	MnO	MgO	NiO	CoO	CaO	Na2O	K2O	P2O5	H2O	CO2	SO3	Cl2O-1	F2O-1
	56.69	0.34	14.07	2.28	0	10.5	0.42	1.87	0	0	4.95	5.75	0.53	0	2.58	0	0	0	0
olivine	mass	=	0.2	(gm)	density	=	3.66	(gm/cc)	(analysis	in	mole	%)
	(Ca0.01Mg0.52Fe''0.46Mn0.02Co0.00Ni0.00)2SiO4
	G	=	-2507.06	(J)	H	=	-1946.97	(J)	S	=	0.43	(J/K)	V	=	0.05	(cc)	Cp	=	0.22	(J/K)
	tephroite	fayalite	co-olivine	ni-olivine	monticellite	forsterite
	1.81	45.85	0	0	1.08	51.26
clinopyroxene	mass	=	0.34	(gm)	density	=	3.33	(gm/cc)	(analysis	in	mole	%)
	cpx	Na0.02Ca0.72Fe''0.38Mg0.74Fe'''0.07Ti0.01Al0.19Si1.87O6
	G	=	-5130.3	(J)	H	=	-4165.24	(J)	S	=	0.75	(J/K)	V	=	0.1	(cc)	Cp	=	0.39	(J/K)
	diopside	clinoenstatit	hedenbergite	alumino-buffo	buffonite	essenite	jadeite
	21.9	25.51	37.74	5.87	-3.96	10.88	2.07
feldspar	mass	=	0.95	(gm)	density	=	2.64	(gm/cc)	(analysis	in	mole	%)
	K0.00Na0.40Ca0.59Al1.59Si2.41O8
	G	=	-16123	(J)	H	=	-13269.3	(J)	S	=	2.21	(J/K)	V	=	0.36	(cc)	Cp	=	1.15	(J/K)
	albite	anorthite	sanidine
	40.27	59.37	0.35
spinel	mass	=	0.39	(gm)	density	=	4.76	(gm/cc)	(analysis	in	mole	%)
	Fe''1.05Mg0.16Fe'''1.34Al0.24Cr0.00Ti0.21O4
	G	=	-3063.34	(J)	H	=	-2045.73	(J)	S	=	0.79	(J/K)	V	=	0.08	(cc)	Cp	=	0.36	(J/K)
	chromite	hercynite	magnetite	spinel	ulvospinel
	0	-3.4	66.75	15.62	21.03
Total	solids	mass	=	1.88	(gm)	density	=	3.14	(gm/cc)
	G	=	-26823.7	(J)	H	=	-21427.2	(J)	S	=	4.17	(J/K)	V	=	0.6	(cc)	Cp	=	2.12	(J/K)
Summary	of	all	fractionated	phases:	(total	mass	=	68.29	grams)
olivine	mass	=	16.08	(gm)	density	=	3.4	(gm/cc)	(analysis	in	mole	%)
	(Ca0.01Mg0.75Fe''0.24Mn0.01Co0.00Ni0.00)2SiO4
	G	=	-234528	(J)	H	=	-187848	(J)	S	=	36.1	(J/K)	V	=	4.73	(cc)	Cp	=	19.09	(J/K)
	tephroite	fayalite	co-olivine	ni-olivine	monticellite	forsterite
	0.69	24.32	0	0	1.05	73.95
clinopyroxene	mass	=	2.24	(gm)	density	=	3.32	(gm/cc)	(analysis	in	mole	%)
	cpx	Na0.02Ca0.74Fe''0.34Mg0.75Fe'''0.07Ti0.02Al0.21Si1.86O6
	G	=	-33938.2	(J)	H	=	-27593	(J)	S	=	4.91	(J/K)	V	=	0.67	(cc)	Cp	=	2.57	(J/K)
	diopside	clinoenstatit	hedenbergite	alumino-buffo	buffonite	essenite	jadeite
	25.62	23.77	34.19	7.22	-4.17	11.37	2
feldspar	mass	=	48.07	(gm)	density	=	2.68	(gm/cc)	(analysis	in	mole	%)
	K0.00Na0.24Ca0.76Al1.76Si2.24O8
	G	=	-814896	(J)	H	=	-672501	(J)	S	=	110.11	(J/K)	V	=	17.95	(cc)	Cp	=	58.18	(J/K)
	albite	anorthite	sanidine
	23.6	76.26	0.14
spinel	mass	=	1.91	(gm)	density	=	4.73	(gm/cc)	(analysis	in	mole	%)
	Fe''1.07Mg0.18Fe'''1.25Al0.25Cr0.00Ti0.25O4
	G	=	-15294.4	(J)	H	=	-10295.6	(J)	S	=	3.87	(J/K)	V	=	0.4	(cc)	Cp	=	1.76	(J/K)
	chromite	hercynite	magnetite	spinel	ulvospinel
	0	-5.4	62.47	18.07	24.87
Viscosity	of	the	System	cannot	be	computed.
System	mass	=	100.03	(gm)	density	=	2.73	(gm/cc)
	G	=	-1.59181e+06	(J)	H	=	-1.28112e+06	(J)	S	=	240.26	(J/K)	V	=	36.59	(cc)	Cp	=	125.47	(J/K)
Oxygen	delta	moles	=	0.00107219	delta	grams	=	0.0343089
	G	=	-314.85	(J)	H	=	35.47	(J)	S	=	0.27	(J/K)	V	=	115.28	(cc)	Cp	=	0.04	(J/K)
**********----------**********
Title:	Dummy	Title
T	=	1010	(C)	P	=	1	(kbars)	log(10)	f	O2	=	-10.67	delta	HM	=	-5.57	NNO	=	-0.6	QFM	=	0	COH	=	1.96	IW	=	3.77
Constraint	Flags:	fO2	path	=	QFM	Fractionate	Solids
Liquid	mass	=	28.21	(gm)	density	=	2.42	(gm/cc)	viscosity	=	3.45	(log	10	poise)	(analysis	in	wt	%)
	G	=	-442084	(J)	H	=	-343656	(J)	S	=	76.71	(J/K)	V	=	11.66	(cc)	Cp	=	39.39	(J/K)
	SiO2	TiO2	Al2O3	Fe2O3	Cr2O3	FeO	MnO	MgO	NiO	CoO	CaO	Na2O	K2O	P2O5	H2O	CO2	SO3	Cl2O-1	F2O-1
	57.63	0.28	13.87	2.22	0	9.96	0.44	1.68	0	0	4.71	5.94	0.56	0	2.73	0	0	0	0
olivine	mass	=	0.19	(gm)	density	=	3.69	(gm/cc)	(analysis	in	mole	%)
	(Ca0.01Mg0.50Fe''0.48Mn0.02Co0.00Ni0.00)2SiO4
	G	=	-2345.53	(J)	H	=	-1821.33	(J)	S	=	0.41	(J/K)	V	=	0.05	(cc)	Cp	=	0.21	(J/K)
	tephroite	fayalite	co-olivine	ni-olivine	monticellite	forsterite
	1.98	47.79	0	0	1.07	49.16
clinopyroxene	mass	=	0.26	(gm)	density	=	3.33	(gm/cc)	(analysis	in	mole	%)
	cpx	Na0.02Ca0.72Fe''0.39Mg0.73Fe'''0.07Ti0.01Al0.18Si1.88O6
	G	=	-3841.07	(J)	H	=	-3124.25	(J)	S	=	0.56	(J/K)	V	=	0.08	(cc)	Cp	=	0.29	(J/K)
	diopside	clinoenstatit	hedenbergite	alumino-buffo	buffonite	essenite	jadeite
	20.66	25.78	39.13	5.44	-3.82	10.68	2.12
feldspar	mass	=	0.89	(gm)	density	=	2.64	(gm/cc)	(analysis	in	mole	%)
	K0.00Na0.42Ca0.57Al1.57Si2.43O8
	G	=	-14999.8	(J)	H	=	-12368.9	(J)	S	=	2.05	(J/K)	V	=	0.34	(cc)	Cp	=	1.08	(J/K)
	albite	anorthite	sanidine
	42.18	57.45	0.38
spinel	mass	=	0.33	(gm)	density	=	4.78	(gm/cc)	(analysis	in	mole	%)
	Fe''1.05Mg0.14Fe'''1.38Al0.24Cr0.00Ti0.19O4
	G	=	-2576.92	(J)	H	=	-1721.15	(J)	S	=	0.67	(J/K)	V	=	0.07	(cc)	Cp	=	0.31	(J/K)
	chromite	hercynite	magnetite	spinel	ulvospinel
	0	-2.46	69.05	14.43	18.98
Total	solids	mass	=	1.66	(gm)	density	=	3.12	(gm/cc)
	G	=	-23763.3	(J)	H	=	-19035.6	(J)	S	=	3.68	(J/K)	V	=	0.53	(cc)	Cp	=	1.89	(J/K)
Summary	of	all	fractionated	phases:	(total	mass	=	70.17	grams)
olivine	mass	=	16.28	(gm)	density	=	3.4	(gm/cc)	(analysis	in	mole	%)
	(Ca0.01Mg0.75Fe''0.25Mn0.01Co0.00Ni0.00)2SiO4
	G	=	-236651	(J)	H	=	-189970	(J)	S	=	36.38	(J/K)	V	=	4.78	(cc)	Cp	=	19.28	(J/K)
	tephroite	fayalite	co-olivine	ni-olivine	monticellite	forsterite
	0.7	24.56	0	0	1.05	73.7
clinopyroxene	mass	=	2.57	(gm)	density	=	3.32	(gm/cc)	(analysis	in	mole	%)
	cpx	Na0.02Ca0.74Fe''0.35Mg0.75Fe'''0.07Ti0.01Al0.20Si1.86O6
	G	=	-38978.1	(J)	H	=	-31760.1	(J)	S	=	5.63	(J/K)	V	=	0.77	(cc)	Cp	=	2.96	(J/K)
	diopside	clinoenstatit	hedenbergite	alumino-buffo	buffonite	essenite	jadeite
	25.13	24	34.65	7.05	-4.14	11.3	2.01
feldspar	mass	=	49.02	(gm)	density	=	2.68	(gm/cc)	(analysis	in	mole	%)
	K0.00Na0.24Ca0.76Al1.76Si2.24O8
	G	=	-829853	(J)	H	=	-686327	(J)	S	=	111.86	(J/K)	V	=	18.31	(cc)	Cp	=	59.45	(J/K)
	albite	anorthite	sanidine
	23.93	75.93	0.15
spinel	mass	=	2.29	(gm)	density	=	4.74	(gm/cc)	(analysis	in	mole	%)
	Fe''1.07Mg0.18Fe'''1.26Al0.25Cr0.00Ti0.24O4
	G	=	-18294.3	(J)	H	=	-12351	(J)	S	=	4.63	(J/K)	V	=	0.48	(cc)	Cp	=	2.12	(J/K)
	chromite	hercynite	magnetite	spinel	ulvospinel
	0	-5.07	63.19	17.66	24.22
Viscosity	of	the	System	cannot	be	computed.
System	mass	=	100.04	(gm)	density	=	2.74	(gm/cc)
	G	=	-1.58962e+06	(J)	H	=	-1.2831e+06	(J)	S	=	238.88	(J/K)	V	=	36.54	(cc)	Cp	=	125.08	(J/K)
Oxygen	delta	moles	=	0.00144043	delta	grams	=	0.0460921
	G	=	-419.34	(J)	H	=	47.14	(J)	S	=	0.36	(J/K)	V	=	153.67	(cc)	Cp	=	0.05	(J/K)
**********----------**********
Title:	Dummy	Title
T	=	1000	(C)	P	=	1	(kbars)	log(10)	f	O2	=	-10.82	delta	HM	=	-5.57	NNO	=	-0.6	QFM	=	0	COH	=	1.95	IW	=	3.78
Constraint	Flags:	fO2	path	=	QFM	Fractionate	Solids
Liquid	mass	=	26.74	(gm)	density	=	2.4	(gm/cc)	viscosity	=	3.55	(log	10	poise)	(analysis	in	wt	%)
	G	=	-420339	(J)	H	=	-327686	(J)	S	=	72.77	(J/K)	V	=	11.14	(cc)	Cp	=	37.29	(J/K)
	SiO2	TiO2	Al2O3	Fe2O3	Cr2O3	FeO	MnO	MgO	NiO	CoO	CaO	Na2O	K2O	P2O5	H2O	CO2	SO3	Cl2O-1	F2O-1
	58.54	0.22	13.64	2.16	0	9.43	0.45	1.51	0	0	4.48	6.1	0.59	0	2.88	0	0	0	0
olivine	mass	=	0.18	(gm)	density	=	3.71	(gm/cc)	(analysis	in	mole	%)
	(Ca0.01Mg0.48Fe''0.50Mn0.02Co0.00Ni0.00)2SiO4
	G	=	-2200.04	(J)	H	=	-1708.26	(J)	S	=	0.39	(J/K)	V	=	0.05	(cc)	Cp	=	0.2	(J/K)
	tephroite	fayalite	co-olivine	ni-olivine	monticellite	forsterite
	2.16	49.71	0	0	1.06	47.08
clinopyroxene	mass	=	0.19	(gm)	density	=	3.34	(gm/cc)	(analysis	in	mole	%)
	cpx	Na0.02Ca0.72Fe''0.40Mg0.72Fe'''0.07Ti0.01Al0.18Si1.88O6
	G	=	-2869.72	(J)	H	=	-2338.65	(J)	S	=	0.42	(J/K)	V	=	0.06	(cc)	Cp	=	0.22	(J/K)
	diopside	clinoenstatit	hedenbergite	alumino-buffo	buffonite	essenite	jadeite
	19.78	25.78	40.38	5.05	-3.66	10.5	2.18
feldspar	mass	=	0.83	(gm)	density	=	2.64	(gm/cc)	(analysis	in	mole	%)
	K0.00Na0.44Ca0.56Al1.56Si2.44O8
	G	=	-14014.6	(J)	H	=	-11579.1	(J)	S	=	1.91	(J/K)	V	=	0.31	(cc)	Cp	=	1.01	(J/K)
	albite	anorthite	sanidine
	44.04	55.55	0.41
spinel	mass	=	0.29	(gm)	density	=	4.79	(gm/cc)	(analysis	in	mole	%)
	Fe''1.04Mg0.13Fe'''1.42Al0.23Cr0.00Ti0.17O4
	G	=	-2192.52	(J)	H	=	-1465.03	(J)	S	=	0.57	(J/K)	V	=	0.06	(cc)	Cp	=	0.26	(J/K)
	chromite	hercynite	magnetite	spinel	ulvospinel
	0	-1.65	71.25	13.37	17.04
Total	solids	mass	=	1.49	(gm)	density	=	3.1	(gm/cc)
	G	=	-21276.9	(J)	H	=	-17091	(J)	S	=	3.29	(J/K)	V	=	0.48	(cc)	Cp	=	1.69	(J/K)
Summary	of	all	fractionated	phases:	(total	mass	=	71.82	grams)
olivine	mass	=	16.47	(gm)	density	=	3.41	(gm/cc)	(analysis	in	mole	%)
	(Ca0.01Mg0.74Fe''0.25Mn0.01Co0.00Ni0.00)2SiO4
	G	=	-238610	(J)	H	=	-191968	(J)	S	=	36.64	(J/K)	V	=	4.83	(cc)	Cp	=	19.47	(J/K)
	tephroite	fayalite	co-olivine	ni-olivine	monticellite	forsterite
	0.71	24.8	0	0	1.05	73.44
clinopyroxene	mass	=	2.83	(gm)	density	=	3.33	(gm/cc)	(analysis	in	mole	%)
	cpx	Na0.02Ca0.74Fe''0.35Mg0.74Fe'''0.07Ti0.01Al0.20Si1.86O6
	G	=	-42723.5	(J)	H	=	-34889.1	(J)	S	=	6.15	(J/K)	V	=	0.85	(cc)	Cp	=	3.24	(J/K)
	diopside	clinoenstatit	hedenbergite	alumino-buffo	buffonite	essenite	jadeite
	24.73	24.16	35.05	6.9	-4.11	11.25	2.02
feldspar	mass	=	49.9	(gm)	density	=	2.68	(gm/cc)	(analysis	in	mole	%)
	K0.00Na0.24Ca0.76Al1.76Si2.24O8
	G	=	-843672	(J)	H	=	-699261	(J)	S	=	113.43	(J/K)	V	=	18.64	(cc)	Cp	=	60.45	(J/K)
	albite	anorthite	sanidine
	24.25	75.6	0.15
spinel	mass	=	2.62	(gm)	density	=	4.75	(gm/cc)	(analysis	in	mole	%)
	Fe''1.06Mg0.17Fe'''1.28Al0.25Cr0.00Ti0.24O4
	G	=	-20801.7	(J)	H	=	-14085	(J)	S	=	5.28	(J/K)	V	=	0.55	(cc)	Cp	=	2.42	(J/K)
	chromite	hercynite	magnetite	spinel	ulvospinel
	0	-4.74	63.92	17.25	23.57
Viscosity	of	the	System	cannot	be	computed.
System	mass	=	100.05	(gm)	density	=	2.74	(gm/cc)
	G	=	-1.58742e+06	(J)	H	=	-1.28498e+06	(J)	S	=	237.55	(J/K)	V	=	36.5	(cc)	Cp	=	124.56	(J/K)
Oxygen	delta	moles	=	0.00176219	delta	grams	=	0.0563879
	G	=	-508.57	(J)	H	=	57.03	(J)	S	=	0.44	(J/K)	V	=	186.53	(cc)	Cp	=	0.06	(J/K)
**********----------**********
Title:	Dummy	Title
T	=	990	(C)	P	=	1	(kbars)	log(10)	f	O2	=	-10.97	delta	HM	=	-5.57	NNO	=	-0.6	QFM	=	0	COH	=	1.93	IW	=	3.8
Constraint	Flags:	fO2	path	=	QFM	Fractionate	Solids
Liquid	mass	=	25.4	(gm)	density	=	2.38	(gm/cc)	viscosity	=	3.63	(log	10	poise)	(analysis	in	wt	%)
	G	=	-400199	(J)	H	=	-312831	(J)	S	=	69.17	(J/K)	V	=	10.66	(cc)	Cp	=	35.37	(J/K)
	SiO2	TiO2	Al2O3	Fe2O3	Cr2O3	FeO	MnO	MgO	NiO	CoO	CaO	Na2O	K2O	P2O5	H2O	CO2	SO3	Cl2O-1	F2O-1
	59.36	0.18	13.39	2.1	0	8.95	0.47	1.35	0	0	4.28	6.27	0.61	0	3.03	0	0	0	0
olivine	mass	=	0.04	(gm)	density	=	3.74	(gm/cc)	(analysis	in	mole	%)
	(Ca0.01Mg0.46Fe''0.52Mn0.02Co0.00Ni0.00)2SiO4
	G	=	-514.04	(J)	H	=	-399.07	(J)	S	=	0.09	(J/K)	V	=	0.01	(cc)	Cp	=	0.05	(J/K)
	tephroite	fayalite	co-olivine	ni-olivine	monticellite	forsterite
	2.38	51.68	0	0	1.05	44.89
orthopyroxene	mass	=	0.15	(gm)	density	=	3.43	(gm/cc)	(analysis	in	mole	%)
	opx	Na0.00Ca0.07Fe''0.76Mg1.10Fe'''0.03Ti0.00Al0.09Si1.94O6
	G	=	-2166.59	(J)	H	=	-1744.14	(J)	S	=	0.33	(J/K)	V	=	0.04	(cc)	Cp	=	0.18	(J/K)
	diopside	clinoenstatit	hedenbergite	alumino-buffo	buffonite	essenite	jadeite
	-74.94	92.68	76.11	3.15	-3.05	5.87	0.18
clinopyroxene	mass	=	0.13	(gm)	density	=	3.34	(gm/cc)	(analysis	in	mole	%)
	cpx	Na0.02Ca0.73Fe''0.41Mg0.71Fe'''0.07Ti0.01Al0.17Si1.88O6
	G	=	-1877.76	(J)	H	=	-1533.45	(J)	S	=	0.27	(J/K)	V	=	0.04	(cc)	Cp	=	0.14	(J/K)
	diopside	clinoenstatit	hedenbergite	alumino-buffo	buffonite	essenite	jadeite
	19.73	25.19	41.28	4.68	-3.49	10.35	2.25
feldspar	mass	=	0.78	(gm)	density	=	2.64	(gm/cc)	(analysis	in	mole	%)
	K0.00Na0.46Ca0.54Al1.54Si2.46O8
	G	=	-13151.5	(J)	H	=	-10887.4	(J)	S	=	1.79	(J/K)	V	=	0.3	(cc)	Cp	=	0.95	(J/K)
	albite	anorthite	sanidine
	45.82	53.75	0.44
spinel	mass	=	0.26	(gm)	density	=	4.81	(gm/cc)	(analysis	in	mole	%)
	Fe''1.03Mg0.12Fe'''1.47Al0.23Cr0.00Ti0.15O4
	G	=	-1998.16	(J)	H	=	-1335.89	(J)	S	=	0.52	(J/K)	V	=	0.06	(cc)	Cp	=	0.24	(J/K)
	chromite	hercynite	magnetite	spinel	ulvospinel
	0	-0.89	73.49	12.37	15.02
Total	solids	mass	=	1.37	(gm)	density	=	3.07	(gm/cc)
	G	=	-19708	(J)	H	=	-15899.9	(J)	S	=	3.01	(J/K)	V	=	0.44	(cc)	Cp	=	1.56	(J/K)
Summary	of	all	fractionated	phases:	(total	mass	=	73.3	grams)
olivine	mass	=	16.64	(gm)	density	=	3.41	(gm/cc)	(analysis	in	mole	%)
	(Ca0.01Mg0.74Fe''0.25Mn0.01Co0.00Ni0.00)2SiO4
	G	=	-240421	(J)	H	=	-193855	(J)	S	=	36.87	(J/K)	V	=	4.88	(cc)	Cp	=	19.64	(J/K)
	tephroite	fayalite	co-olivine	ni-olivine	monticellite	forsterite
	0.73	25.04	0	0	1.05	73.18
clinopyroxene	mass	=	3.02	(gm)	density	=	3.33	(gm/cc)	(analysis	in	mole	%)
	cpx	Na0.02Ca0.74Fe''0.35Mg0.74Fe'''0.07Ti0.01Al0.20Si1.86O6
	G	=	-45493.8	(J)	H	=	-37234.6	(J)	S	=	6.54	(J/K)	V	=	0.91	(cc)	Cp	=	3.46	(J/K)
	diopside	clinoenstatit	hedenbergite	alumino-buffo	buffonite	essenite	jadeite
	24.42	24.26	35.39	6.79	-4.08	11.2	2.03
feldspar	mass	=	50.73	(gm)	density	=	2.68	(gm/cc)	(analysis	in	mole	%)
	K0.00Na0.25Ca0.75Al1.75Si2.25O8
	G	=	-856492	(J)	H	=	-711416	(J)	S	=	114.85	(J/K)	V	=	18.95	(cc)	Cp	=	61.39	(J/K)
	albite	anorthite	sanidine
	24.58	75.27	0.15
spinel	mass	=	2.91	(gm)	density	=	4.75	(gm/cc)	(analysis	in	mole	%)
	Fe''1.06Mg0.17Fe'''1.29Al0.25Cr0.00Ti0.23O4
	G	=	-22919.3	(J)	H	=	-15565.5	(J)	S	=	5.82	(J/K)	V	=	0.61	(cc)	Cp	=	2.68	(J/K)
	chromite	hercynite	magnetite	spinel	ulvospinel
	0	-4.44	64.63	16.88	22.93
Viscosity	of	the	System	cannot	be	computed.
System	mass	=	100.06	(gm)	density	=	2.75	(gm/cc)
	G	=	-1.58523e+06	(J)	H	=	-1.2868e+06	(J)	S	=	236.26	(J/K)	V	=	36.45	(cc)	Cp	=	124.09	(J/K)
Oxygen	delta	moles	=	0.00207886	delta	grams	=	0.0665212
	G	=	-594.72	(J)	H	=	66.54	(J)	S	=	0.52	(J/K)	V	=	218.33	(cc)	Cp	=	0.07	(J/K)
**********----------**********
Title:	Dummy	Title
T	=	980	(C)	P	=	1	(kbars)	log(10)	f	O2	=	-11.13	delta	HM	=	-5.58	NNO	=	-0.59	QFM	=	0	COH	=	1.92	IW	=	3.82
Constraint	Flags:	fO2	path	=	QFM	Fractionate	Solids
Liquid	mass	=	24.18	(gm)	density	=	2.36	(gm/cc)	viscosity	=	3.7	(log	10	poise)	(analysis	in	wt	%)
	G	=	-382018	(J)	H	=	-299433	(J)	S	=	65.9	(J/K)	V	=	10.23	(cc)	Cp	=	33.64	(J/K)
	SiO2	TiO2	Al2O3	Fe2O3	Cr2O3	FeO	MnO	MgO	NiO	CoO	CaO	Na2O	K2O	P2O5	H2O	CO2	SO3	Cl2O-1	F2O-1
	60.18	0.14	13.13	2.04	0	8.47	0.49	1.21	0	0	4.09	6.42	0.64	0	3.18	0	0	0	0
olivine	mass	=	0.08	(gm)	density	=	3.76	(gm/cc)	(analysis	in	mole	%)
	(Ca0.01Mg0.44Fe''0.54Mn0.03Co0.00Ni0.00)2SiO4
	G	=	-957.5	(J)	H	=	-743.32	(J)	S	=	0.17	(J/K)	V	=	0.02	(cc)	Cp	=	0.09	(J/K)
	tephroite	fayalite	co-olivine	ni-olivine	monticellite	forsterite
	2.6	53.59	0	0	1.04	42.77
orthopyroxene	mass	=	0.1	(gm)	density	=	3.44	(gm/cc)	(analysis	in	mole	%)
	opx	Na0.00Ca0.07Fe''0.79Mg1.08Fe'''0.03Ti0.00Al0.09Si1.94O6
	G	=	-1376.12	(J)	H	=	-1109.55	(J)	S	=	0.21	(J/K)	V	=	0.03	(cc)	Cp	=	0.11	(J/K)
	diopside	clinoenstatit	hedenbergite	alumino-buffo	buffonite	essenite	jadeite
	-77.45	92.85	78.55	3.06	-2.98	5.79	0.18
clinopyroxene	mass	=	0.1	(gm)	density	=	3.35	(gm/cc)	(analysis	in	mole	%)
	cpx	Na0.02Ca0.73Fe''0.42Mg0.69Fe'''0.07Ti0.01Al0.17Si1.89O6
	G	=	-1418.43	(J)	H	=	-1160.79	(J)	S	=	0.21	(J/K)	V	=	0.03	(cc)	Cp	=	0.11	(J/K)
	diopside	clinoenstatit	hedenbergite	alumino-buffo	buffonite	essenite	jadeite
	19.79	24.54	42.12	4.34	-3.32	10.19	2.33
feldspar	mass	=	0.73	(gm)	density	=	2.63	(gm/cc)	(analysis	in	mole	%)
	K0.00Na0.48Ca0.52Al1.52Si2.48O8
	G	=	-12327.7	(J)	H	=	-10225.6	(J)	S	=	1.68	(J/K)	V	=	0.28	(cc)	Cp	=	0.89	(J/K)
	albite	anorthite	sanidine
	47.56	51.97	0.47
spinel	mass	=	0.23	(gm)	density	=	4.82	(gm/cc)	(analysis	in	mole	%)
	Fe''1.02Mg0.11Fe'''1.51Al0.22Cr0.00Ti0.13O4
	G	=	-1712.08	(J)	H	=	-1145.58	(J)	S	=	0.45	(J/K)	V	=	0.05	(cc)	Cp	=	0.21	(J/K)
	chromite	hercynite	magnetite	spinel	ulvospinel
	0	-0.24	75.58	11.48	13.18
Total	solids	mass	=	1.24	(gm)	density	=	3.06	(gm/cc)
	G	=	-17791.9	(J)	H	=	-14384.9	(J)	S	=	2.72	(J/K)	V	=	0.4	(cc)	Cp	=	1.41	(J/K)
Summary	of	all	fractionated	phases:	(total	mass	=	74.65	grams)
olivine	mass	=	16.69	(gm)	density	=	3.41	(gm/cc)	(analysis	in	mole	%)
	(Ca0.01Mg0.74Fe''0.25Mn0.01Co0.00Ni0.00)2SiO4
	G	=	-240546	(J)	H	=	-194434	(J)	S	=	36.8	(J/K)	V	=	4.89	(cc)	Cp	=	19.66	(J/K)
	tephroite	fayalite	co-olivine	ni-olivine	monticellite	forsterite
	0.73	25.1	0	0	1.05	73.12
orthopyroxene	mass	=	0.15	(gm)	density	=	3.43	(gm/cc)	(analysis	in	mole	%)
	opx	Na0.00Ca0.07Fe''0.76Mg1.10Fe'''0.03Ti0.00Al0.09Si1.94O6
	G	=	-2131.16	(J)	H	=	-1720.03	(J)	S	=	0.33	(J/K)	V	=	0.04	(cc)	Cp	=	0.18	(J/K)
	diopside	clinoenstatit	hedenbergite	alumino-buffo	buffonite	essenite	jadeite
	-74.94	92.68	76.11	3.15	-3.05	5.87	0.18
clinopyroxene	mass	=	3.14	(gm)	density	=	3.33	(gm/cc)	(analysis	in	mole	%)
	cpx	Na0.02Ca0.74Fe''0.36Mg0.74Fe'''0.07Ti0.01Al0.20Si1.86O6
	G	=	-47269.8	(J)	H	=	-38776.3	(J)	S	=	6.78	(J/K)	V	=	0.94	(cc)	Cp	=	3.59	(J/K)
	diopside	clinoenstatit	hedenbergite	alumino-buffo	buffonite	essenite	jadeite
	24.24	24.29	35.62	6.7	-4.06	11.17	2.03
feldspar	mass	=	51.51	(gm)	density	=	2.68	(gm/cc)	(analysis	in	mole	%)
	K0.00Na0.25Ca0.75Al1.75Si2.25O8
	G	=	-868436	(J)	H	=	-722887	(J)	S	=	116.15	(J/K)	V	=	19.24	(cc)	Cp	=	62.26	(J/K)
	albite	anorthite	sanidine
	24.9	74.94	0.16
spinel	mass	=	3.17	(gm)	density	=	4.76	(gm/cc)	(analysis	in	mole	%)
	Fe''1.06Mg0.17Fe'''1.31Al0.25Cr0.00Ti0.22O4
	G	=	-24837.9	(J)	H	=	-16919.4	(J)	S	=	6.32	(J/K)	V	=	0.67	(cc)	Cp	=	2.91	(J/K)
	chromite	hercynite	magnetite	spinel	ulvospinel
	0	-4.15	65.36	16.51	22.28
Viscosity	of	the	System	cannot	be	computed.
System	mass	=	100.07	(gm)	density	=	2.75	(gm/cc)
	G	=	-1.58303e+06	(J)	H	=	-1.28855e+06	(J)	S	=	234.99	(J/K)	V	=	36.41	(cc)	Cp	=	123.66	(J/K)
Oxygen	delta	moles	=	0.00235324	delta	grams	=	0.0753008
	G	=	-667.29	(J)	H	=	74.47	(J)	S	=	0.59	(J/K)	V	=	245.19	(cc)	Cp	=	0.08	(J/K)
**********----------**********
Title:	Dummy	Title
T	=	970	(C)	P	=	1	(kbars)	log(10)	f	O2	=	-11.28	delta	HM	=	-5.58	NNO	=	-0.59	QFM	=	0	COH	=	1.9	IW	=	3.83
Constraint	Flags:	fO2	path	=	QFM	Fractionate	Solids
Liquid	mass	=	23	(gm)	density	=	2.35	(gm/cc)	viscosity	=	3.77	(log	10	poise)	(analysis	in	wt	%)
	G	=	-364228	(J)	H	=	-286226	(J)	S	=	62.74	(J/K)	V	=	9.8	(cc)	Cp	=	31.97	(J/K)
	SiO2	TiO2	Al2O3	Fe2O3	Cr2O3	FeO	MnO	MgO	NiO	CoO	CaO	Na2O	K2O	P2O5	H2O	CO2	SO3	Cl2O-1	F2O-1
	60.95	0.11	12.86	1.98	0	8	0.51	1.06	0	0	3.93	6.57	0.67	0	3.35	0	0	0	0
clinopyroxene	mass	=	0.3	(gm)	density	=	3.45	(gm/cc)	(analysis	in	mole	%)
	cpx	Na0.01Ca0.20Fe''0.81Mg0.90Fe'''0.05Ti0.00Al0.13Si1.92O6
	G	=	-4110.23	(J)	H	=	-3311.55	(J)	S	=	0.64	(J/K)	V	=	0.09	(cc)	Cp	=	0.34	(J/K)
	diopside	clinoenstatit	hedenbergite	alumino-buffo	buffonite	essenite	jadeite
	-69.98	79.73	81.18	3.71	-3.54	8.2	0.69
feldspar	mass	=	0.7	(gm)	density	=	2.63	(gm/cc)	(analysis	in	mole	%)
	K0.01Na0.49Ca0.50Al1.50Si2.50O8
	G	=	-11830.3	(J)	H	=	-9832.54	(J)	S	=	1.61	(J/K)	V	=	0.27	(cc)	Cp	=	0.86	(J/K)
	albite	anorthite	sanidine
	49.2	50.29	0.5
spinel	mass	=	0.2	(gm)	density	=	4.84	(gm/cc)	(analysis	in	mole	%)
	Fe''1.01Mg0.11Fe'''1.55Al0.22Cr0.00Ti0.12O4
	G	=	-1476.65	(J)	H	=	-988.92	(J)	S	=	0.39	(J/K)	V	=	0.04	(cc)	Cp	=	0.18	(J/K)
	chromite	hercynite	magnetite	spinel	ulvospinel
	0	0.39	77.51	10.55	11.55
Total	solids	mass	=	1.2	(gm)	density	=	3.04	(gm/cc)
	G	=	-17417.2	(J)	H	=	-14133	(J)	S	=	2.64	(J/K)	V	=	0.39	(cc)	Cp	=	1.38	(J/K)
Summary	of	all	fractionated	phases:	(total	mass	=	75.88	grams)
olivine	mass	=	16.76	(gm)	density	=	3.42	(gm/cc)	(analysis	in	mole	%)
	(Ca0.01Mg0.74Fe''0.25Mn0.01Co0.00Ni0.00)2SiO4
	G	=	-241115	(J)	H	=	-195357	(J)	S	=	36.81	(J/K)	V	=	4.91	(cc)	Cp	=	19.72	(J/K)
	tephroite	fayalite	co-olivine	ni-olivine	monticellite	forsterite
	0.74	25.22	0	0	1.05	72.99
orthopyroxene	mass	=	0.25	(gm)	density	=	3.44	(gm/cc)	(analysis	in	mole	%)
	opx	Na0.00Ca0.07Fe''0.77Mg1.10Fe'''0.03Ti0.00Al0.09Si1.94O6
	G	=	-3469.93	(J)	H	=	-2806.64	(J)	S	=	0.53	(J/K)	V	=	0.07	(cc)	Cp	=	0.29	(J/K)
	diopside	clinoenstatit	hedenbergite	alumino-buffo	buffonite	essenite	jadeite
	-75.91	92.75	77.05	3.12	-3.03	5.84	0.18
clinopyroxene	mass	=	3.24	(gm)	density	=	3.33	(gm/cc)	(analysis	in	mole	%)
	cpx	Na0.02Ca0.74Fe''0.36Mg0.74Fe'''0.07Ti0.01Al0.20Si1.86O6
	G	=	-48584.8	(J)	H	=	-39946.5	(J)	S	=	6.95	(J/K)	V	=	0.97	(cc)	Cp	=	3.7	(J/K)
	diopside	clinoenstatit	hedenbergite	alumino-buffo	buffonite	essenite	jadeite
	24.11	24.3	35.8	6.64	-4.04	11.14	2.04
feldspar	mass	=	52.23	(gm)	density	=	2.68	(gm/cc)	(analysis	in	mole	%)
	K0.00Na0.25Ca0.75Al1.75Si2.25O8
	G	=	-879545	(J)	H	=	-733705	(J)	S	=	117.31	(J/K)	V	=	19.51	(cc)	Cp	=	63.07	(J/K)
	albite	anorthite	sanidine
	25.22	74.61	0.16
spinel	mass	=	3.4	(gm)	density	=	4.77	(gm/cc)	(analysis	in	mole	%)
	Fe''1.06Mg0.16Fe'''1.32Al0.25Cr0.00Ti0.22O4
	G	=	-26466.4	(J)	H	=	-18085.1	(J)	S	=	6.74	(J/K)	V	=	0.71	(cc)	Cp	=	3.12	(J/K)
	chromite	hercynite	magnetite	spinel	ulvospinel
	0	-3.89	66.03	16.18	21.68
Viscosity	of	the	System	cannot	be	computed.
System	mass	=	100.08	(gm)	density	=	2.75	(gm/cc)
	G	=	-1.58083e+06	(J)	H	=	-1.29026e+06	(J)	S	=	233.73	(J/K)	V	=	36.37	(cc)	Cp	=	123.24	(J/K)
Oxygen	delta	moles	=	0.00259713	delta	grams	=	0.0831052
	G	=	-729.92	(J)	H	=	81.26	(J)	S	=	0.65	(J/K)	V	=	268.44	(cc)	Cp	=	0.09	(J/K)
**********----------**********
Title:	Dummy	Title
T	=	960	(C)	P	=	1	(kbars)	log(10)	f	O2	=	-11.44	delta	HM	=	-5.58	NNO	=	-0.59	QFM	=	0	COH	=	1.89	IW	=	3.85
Constraint	Flags:	fO2	path	=	QFM	Fractionate	Solids
Liquid	mass	=	21.99	(gm)	density	=	2.33	(gm/cc)	viscosity	=	3.83	(log	10	poise)	(analysis	in	wt	%)
	G	=	-348932	(J)	H	=	-274925	(J)	S	=	60.02	(J/K)	V	=	9.43	(cc)	Cp	=	30.53	(J/K)
	SiO2	TiO2	Al2O3	Fe2O3	Cr2O3	FeO	MnO	MgO	NiO	CoO	CaO	Na2O	K2O	P2O5	H2O	CO2	SO3	Cl2O-1	F2O-1
	61.69	0.09	12.57	1.92	0	7.55	0.54	0.96	0	0	3.77	6.71	0.7	0	3.5	0	0	0	0
clinopyroxene	mass	=	0.2	(gm)	density	=	3.45	(gm/cc)	(analysis	in	mole	%)
	cpx	Na0.01Ca0.20Fe''0.83Mg0.88Fe'''0.05Ti0.00Al0.12Si1.92O6
	G	=	-2750.22	(J)	H	=	-2219.75	(J)	S	=	0.43	(J/K)	V	=	0.06	(cc)	Cp	=	0.23	(J/K)
	diopside	clinoenstatit	hedenbergite	alumino-buffo	buffonite	essenite	jadeite
	-71.83	79.76	83.22	3.52	-3.38	8.01	0.7
feldspar	mass	=	0.64	(gm)	density	=	2.63	(gm/cc)	(analysis	in	mole	%)
	K0.01Na0.51Ca0.49Al1.49Si2.51O8
	G	=	-10783.2	(J)	H	=	-8980.14	(J)	S	=	1.46	(J/K)	V	=	0.24	(cc)	Cp	=	0.78	(J/K)
	albite	anorthite	sanidine
	50.83	48.64	0.54
spinel	mass	=	0.19	(gm)	density	=	4.85	(gm/cc)	(analysis	in	mole	%)
	Fe''1.00Mg0.10Fe'''1.59Al0.21Cr0.00Ti0.10O4
	G	=	-1360.63	(J)	H	=	-912.42	(J)	S	=	0.36	(J/K)	V	=	0.04	(cc)	Cp	=	0.17	(J/K)
	chromite	hercynite	magnetite	spinel	ulvospinel
	0	0.83	79.41	9.86	9.9
Total	solids	mass	=	1.03	(gm)	density	=	3.02	(gm/cc)
	G	=	-14894	(J)	H	=	-12112.3	(J)	S	=	2.26	(J/K)	V	=	0.34	(cc)	Cp	=	1.18	(J/K)
Summary	of	all	fractionated	phases:	(total	mass	=	77.07	grams)
olivine	mass	=	16.76	(gm)	density	=	3.42	(gm/cc)	(analysis	in	mole	%)
	(Ca0.01Mg0.74Fe''0.25Mn0.01Co0.00Ni0.00)2SiO4
	G	=	-240748	(J)	H	=	-195554	(J)	S	=	36.65	(J/K)	V	=	4.9	(cc)	Cp	=	19.69	(J/K)
	tephroite	fayalite	co-olivine	ni-olivine	monticellite	forsterite
	0.74	25.22	0	0	1.05	72.99
orthopyroxene	mass	=	0.25	(gm)	density	=	3.44	(gm/cc)	(analysis	in	mole	%)
	opx	Na0.00Ca0.07Fe''0.77Mg1.10Fe'''0.03Ti0.00Al0.09Si1.94O6
	G	=	-3464.6	(J)	H	=	-2809.52	(J)	S	=	0.53	(J/K)	V	=	0.07	(cc)	Cp	=	0.29	(J/K)
	diopside	clinoenstatit	hedenbergite	alumino-buffo	buffonite	essenite	jadeite
	-75.91	92.75	77.05	3.12	-3.03	5.84	0.18
clinopyroxene	mass	=	3.53	(gm)	density	=	3.34	(gm/cc)	(analysis	in	mole	%)
	cpx	Na0.02Ca0.69Fe''0.40Mg0.75Fe'''0.07Ti0.01Al0.19Si1.87O6
	G	=	-52587	(J)	H	=	-43265.3	(J)	S	=	7.56	(J/K)	V	=	1.06	(cc)	Cp	=	4.03	(J/K)
	diopside	clinoenstatit	hedenbergite	alumino-buffo	buffonite	essenite	jadeite
	16.41	28.84	39.52	6.4	-4	10.9	1.93
feldspar	mass	=	52.93	(gm)	density	=	2.68	(gm/cc)	(analysis	in	mole	%)
	K0.00Na0.26Ca0.74Al1.74Si2.26O8
	G	=	-890145	(J)	H	=	-744138	(J)	S	=	118.4	(J/K)	V	=	19.77	(cc)	Cp	=	63.85	(J/K)
	albite	anorthite	sanidine
	25.55	74.29	0.17
spinel	mass	=	3.6	(gm)	density	=	4.77	(gm/cc)	(analysis	in	mole	%)
	Fe''1.05Mg0.16Fe'''1.33Al0.24Cr0.00Ti0.21O4
	G	=	-27856.1	(J)	H	=	-19096	(J)	S	=	7.1	(J/K)	V	=	0.75	(cc)	Cp	=	3.3	(J/K)
	chromite	hercynite	magnetite	spinel	ulvospinel
	0	-3.66	66.66	15.87	21.13
Viscosity	of	the	System	cannot	be	computed.
System	mass	=	100.09	(gm)	density	=	2.75	(gm/cc)
	G	=	-1.57863e+06	(J)	H	=	-1.2919e+06	(J)	S	=	232.52	(J/K)	V	=	36.33	(cc)	Cp	=	122.87	(J/K)
Oxygen	delta	moles	=	0.00283409	delta	grams	=	0.0906876
	G	=	-789.4	(J)	H	=	87.66	(J)	S	=	0.71	(J/K)	V	=	290.57	(cc)	Cp	=	0.1	(J/K)
**********----------**********
Title:	Dummy	Title
T	=	950	(C)	P	=	1	(kbars)	log(10)	f	O2	=	-11.6	delta	HM	=	-5.59	NNO	=	-0.58	QFM	=	0	COH	=	1.87	IW	=	3.87
Constraint	Flags:	fO2	path	=	QFM	Fractionate	Solids
Liquid	mass	=	21.06	(gm)	density	=	2.32	(gm/cc)	viscosity	=	3.89	(log	10	poise)	(analysis	in	wt	%)
	G	=	-334894	(J)	H	=	-264551	(J)	S	=	57.51	(J/K)	V	=	9.1	(cc)	Cp	=	29.22	(J/K)
	SiO2	TiO2	Al2O3	Fe2O3	Cr2O3	FeO	MnO	MgO	NiO	CoO	CaO	Na2O	K2O	P2O5	H2O	CO2	SO3	Cl2O-1	F2O-1
	62.41	0.07	12.28	1.85	0	7.12	0.56	0.87	0	0	3.62	6.83	0.73	0	3.66	0	0	0	0
clinopyroxene	mass	=	0.17	(gm)	density	=	3.46	(gm/cc)	(analysis	in	mole	%)
	cpx	Na0.01Ca0.19Fe''0.85Mg0.86Fe'''0.05Ti0.00Al0.12Si1.92O6
	G	=	-2363.72	(J)	H	=	-1911.23	(J)	S	=	0.37	(J/K)	V	=	0.05	(cc)	Cp	=	0.2	(J/K)
	diopside	clinoenstatit	hedenbergite	alumino-buffo	buffonite	essenite	jadeite
	-73.7	79.85	85.24	3.34	-3.23	7.8	0.7
feldspar	mass	=	0.6	(gm)	density	=	2.63	(gm/cc)	(analysis	in	mole	%)
	K0.01Na0.52Ca0.47Al1.47Si2.53O8
	G	=	-10065.2	(J)	H	=	-8399	(J)	S	=	1.36	(J/K)	V	=	0.23	(cc)	Cp	=	0.73	(J/K)
	albite	anorthite	sanidine
	52.43	46.99	0.58
spinel	mass	=	0.17	(gm)	density	=	4.86	(gm/cc)	(analysis	in	mole	%)
	Fe''0.99Mg0.09Fe'''1.62Al0.21Cr0.00Ti0.08O4
	G	=	-1224.81	(J)	H	=	-822.61	(J)	S	=	0.33	(J/K)	V	=	0.04	(cc)	Cp	=	0.15	(J/K)
	chromite	hercynite	magnetite	spinel	ulvospinel
	0	1.19	81.19	9.24	8.38
Total	solids	mass	=	0.94	(gm)	density	=	3.01	(gm/cc)
	G	=	-13653.8	(J)	H	=	-11132.8	(J)	S	=	2.06	(J/K)	V	=	0.31	(cc)	Cp	=	1.08	(J/K)
Summary	of	all	fractionated	phases:	(total	mass	=	78.09	grams)
olivine	mass	=	16.76	(gm)	density	=	3.42	(gm/cc)	(analysis	in	mole	%)
	(Ca0.01Mg0.74Fe''0.25Mn0.01Co0.00Ni0.00)2SiO4
	G	=	-240382	(J)	H	=	-195751	(J)	S	=	36.49	(J/K)	V	=	4.9	(cc)	Cp	=	19.67	(J/K)
	tephroite	fayalite	co-olivine	ni-olivine	monticellite	forsterite
	0.74	25.22	0	0	1.05	72.99
orthopyroxene	mass	=	0.25	(gm)	density	=	3.44	(gm/cc)	(analysis	in	mole	%)
	opx	Na0.00Ca0.07Fe''0.77Mg1.10Fe'''0.03Ti0.00Al0.09Si1.94O6
	G	=	-3459.3	(J)	H	=	-2812.4	(J)	S	=	0.53	(J/K)	V	=	0.07	(cc)	Cp	=	0.29	(J/K)
	diopside	clinoenstatit	hedenbergite	alumino-buffo	buffonite	essenite	jadeite
	-75.91	92.75	77.05	3.12	-3.03	5.84	0.18
clinopyroxene	mass	=	3.73	(gm)	density	=	3.35	(gm/cc)	(analysis	in	mole	%)
	cpx	Na0.02Ca0.67Fe''0.42Mg0.76Fe'''0.07Ti0.01Al0.19Si1.87O6
	G	=	-55225.4	(J)	H	=	-45497.6	(J)	S	=	7.95	(J/K)	V	=	1.11	(cc)	Cp	=	4.25	(J/K)
	diopside	clinoenstatit	hedenbergite	alumino-buffo	buffonite	essenite	jadeite
	11.83	31.48	41.79	6.25	-3.96	10.75	1.87
feldspar	mass	=	53.57	(gm)	density	=	2.68	(gm/cc)	(analysis	in	mole	%)
	K0.00Na0.26Ca0.74Al1.74Si2.26O8
	G	=	-899689	(J)	H	=	-753725	(J)	S	=	119.34	(J/K)	V	=	20.01	(cc)	Cp	=	64.55	(J/K)
	albite	anorthite	sanidine
	25.85	73.98	0.17
spinel	mass	=	3.78	(gm)	density	=	4.78	(gm/cc)	(analysis	in	mole	%)
	Fe''1.05Mg0.16Fe'''1.35Al0.24Cr0.00Ti0.21O4
	G	=	-29126.6	(J)	H	=	-20032.2	(J)	S	=	7.44	(J/K)	V	=	0.79	(cc)	Cp	=	3.46	(J/K)
	chromite	hercynite	magnetite	spinel	ulvospinel
	0	-3.44	67.27	15.58	20.59
Viscosity	of	the	System	cannot	be	computed.
System	mass	=	100.09	(gm)	density	=	2.76	(gm/cc)
	G	=	-1.57643e+06	(J)	H	=	-1.2935e+06	(J)	S	=	231.31	(J/K)	V	=	36.3	(cc)	Cp	=	122.52	(J/K)
Oxygen	delta	moles	=	0.00305308	delta	grams	=	0.0976949
	G	=	-842.74	(J)	H	=	93.35	(J)	S	=	0.77	(J/K)	V	=	310.49	(cc)	Cp	=	0.11	(J/K)
**********----------**********
Title:	Dummy	Title
T	=	940	(C)	P	=	1	(kbars)	log(10)	f	O2	=	-11.77	delta	HM	=	-5.59	NNO	=	-0.58	QFM	=	0	COH	=	1.86	IW	=	3.88
Constraint	Flags:	fO2	path	=	QFM	Fractionate	Solids
Liquid	mass	=	20.2	(gm)	density	=	2.3	(gm/cc)	viscosity	=	3.94	(log	10	poise)	(analysis	in	wt	%)
	G	=	-322077	(J)	H	=	-255108	(J)	S	=	55.2	(J/K)	V	=	8.78	(cc)	Cp	=	28.02	(J/K)
	SiO2	TiO2	Al2O3	Fe2O3	Cr2O3	FeO	MnO	MgO	NiO	CoO	CaO	Na2O	K2O	P2O5	H2O	CO2	SO3	Cl2O-1	F2O-1
	63.17	0.05	11.99	1.78	0	6.67	0.57	0.78	0	0	3.48	6.94	0.76	0	3.81	0	0	0	0
olivine	mass	=	0.12	(gm)	density	=	3.86	(gm/cc)	(analysis	in	mole	%)
	(Ca0.01Mg0.36Fe''0.61Mn0.04Co0.00Ni0.00)2SiO4
	G	=	-1339.34	(J)	H	=	-1040.53	(J)	S	=	0.25	(J/K)	V	=	0.03	(cc)	Cp	=	0.12	(J/K)
	tephroite	fayalite	co-olivine	ni-olivine	monticellite	forsterite
	3.66	60.63	0	0	1.02	34.69
clinopyroxene	mass	=	0.04	(gm)	density	=	3.36	(gm/cc)	(analysis	in	mole	%)
	cpx	Na0.03Ca0.76Fe''0.45Mg0.64Fe'''0.07Ti0.00Al0.15Si1.90O6
	G	=	-541.01	(J)	H	=	-446.68	(J)	S	=	0.08	(J/K)	V	=	0.01	(cc)	Cp	=	0.04	(J/K)
	diopside	clinoenstatit	hedenbergite	alumino-buffo	buffonite	essenite	jadeite
	21.74	20.89	44.6	3.11	-2.56	9.54	2.69
feldspar	mass	=	0.57	(gm)	density	=	2.62	(gm/cc)	(analysis	in	mole	%)
	K0.01Na0.54Ca0.45Al1.45Si2.55O8
	G	=	-9568.95	(J)	H	=	-8000.8	(J)	S	=	1.29	(J/K)	V	=	0.22	(cc)	Cp	=	0.69	(J/K)
	albite	anorthite	sanidine
	54.05	45.34	0.61
spinel	mass	=	0.14	(gm)	density	=	4.87	(gm/cc)	(analysis	in	mole	%)
	Fe''0.99Mg0.09Fe'''1.65Al0.20Cr0.00Ti0.07O4
	G	=	-975.13	(J)	H	=	-656.13	(J)	S	=	0.26	(J/K)	V	=	0.03	(cc)	Cp	=	0.12	(J/K)
	chromite	hercynite	magnetite	spinel	ulvospinel
	0	1.44	82.67	8.67	7.21
Total	solids	mass	=	0.86	(gm)	density	=	3	(gm/cc)
	G	=	-12424.4	(J)	H	=	-10144.1	(J)	S	=	1.88	(J/K)	V	=	0.29	(cc)	Cp	=	0.98	(J/K)
Summary	of	all	fractionated	phases:	(total	mass	=	79.03	grams)
olivine	mass	=	16.76	(gm)	density	=	3.42	(gm/cc)	(analysis	in	mole	%)
	(Ca0.01Mg0.74Fe''0.25Mn0.01Co0.00Ni0.00)2SiO4
	G	=	-240018	(J)	H	=	-195948	(J)	S	=	36.33	(J/K)	V	=	4.9	(cc)	Cp	=	19.64	(J/K)
	tephroite	fayalite	co-olivine	ni-olivine	monticellite	forsterite
	0.74	25.22	0	0	1.05	72.99
orthopyroxene	mass	=	0.25	(gm)	density	=	3.44	(gm/cc)	(analysis	in	mole	%)
	opx	Na0.00Ca0.07Fe''0.77Mg1.10Fe'''0.03Ti0.00Al0.09Si1.94O6
	G	=	-3454.02	(J)	H	=	-2815.27	(J)	S	=	0.53	(J/K)	V	=	0.07	(cc)	Cp	=	0.29	(J/K)
	diopside	clinoenstatit	hedenbergite	alumino-buffo	buffonite	essenite	jadeite
	-75.91	92.75	77.05	3.12	-3.03	5.84	0.18
clinopyroxene	mass	=	3.9	(gm)	density	=	3.36	(gm/cc)	(analysis	in	mole	%)
	cpx	Na0.02Ca0.65Fe''0.44Mg0.76Fe'''0.07Ti0.01Al0.19Si1.87O6
	G	=	-57474.1	(J)	H	=	-47424.2	(J)	S	=	8.28	(J/K)	V	=	1.16	(cc)	Cp	=	4.44	(J/K)
	diopside	clinoenstatit	hedenbergite	alumino-buffo	buffonite	essenite	jadeite
	8.17	33.55	43.65	6.12	-3.93	10.62	1.82
feldspar	mass	=	54.17	(gm)	density	=	2.68	(gm/cc)	(analysis	in	mole	%)
	K0.00Na0.26Ca0.74Al1.74Si2.26O8
	G	=	-908508	(J)	H	=	-762737	(J)	S	=	120.16	(J/K)	V	=	20.23	(cc)	Cp	=	65.2	(J/K)
	albite	anorthite	sanidine
	26.15	73.67	0.18
spinel	mass	=	3.95	(gm)	density	=	4.78	(gm/cc)	(analysis	in	mole	%)
	Fe''1.05Mg0.15Fe'''1.36Al0.24Cr0.00Ti0.20O4
	G	=	-30258.6	(J)	H	=	-20880.2	(J)	S	=	7.73	(J/K)	V	=	0.83	(cc)	Cp	=	3.61	(J/K)
	chromite	hercynite	magnetite	spinel	ulvospinel
	0	-3.25	67.85	15.32	20.08
Viscosity	of	the	System	cannot	be	computed.
System	mass	=	100.1	(gm)	density	=	2.76	(gm/cc)
	G	=	-1.57421e+06	(J)	H	=	-1.29506e+06	(J)	S	=	230.11	(J/K)	V	=	36.26	(cc)	Cp	=	122.18	(J/K)
Oxygen	delta	moles	=	0.00321246	delta	grams	=	0.102795
	G	=	-878.69	(J)	H	=	97.07	(J)	S	=	0.8	(J/K)	V	=	324.02	(cc)	Cp	=	0.11	(J/K)
**********----------**********
Title:	Dummy	Title
T	=	930	(C)	P	=	1	(kbars)	log(10)	f	O2	=	-11.93	delta	HM	=	-5.59	NNO	=	-0.57	QFM	=	0	COH	=	1.85	IW	=	3.9
Constraint	Flags:	fO2	path	=	QFM	Fractionate	Solids
Liquid	mass	=	19.41	(gm)	density	=	2.29	(gm/cc)	viscosity	=	4	(log	10	poise)	(analysis	in	wt	%)
	G	=	-310095	(J)	H	=	-246266	(J)	S	=	53.05	(J/K)	V	=	8.49	(cc)	Cp	=	26.9	(J/K)
	SiO2	TiO2	Al2O3	Fe2O3	Cr2O3	FeO	MnO	MgO	NiO	CoO	CaO	Na2O	K2O	P2O5	H2O	CO2	SO3	Cl2O-1	F2O-1
	63.9	0.04	11.69	1.71	0	6.24	0.57	0.7	0	0	3.34	7.05	0.79	0	3.97	0	0	0	0
olivine	mass	=	0.12	(gm)	density	=	3.88	(gm/cc)	(analysis	in	mole	%)
	(Ca0.01Mg0.34Fe''0.62Mn0.04Co0.00Ni0.00)2SiO4
	G	=	-1279.7	(J)	H	=	-994.89	(J)	S	=	0.24	(J/K)	V	=	0.03	(cc)	Cp	=	0.12	(J/K)
	tephroite	fayalite	co-olivine	ni-olivine	monticellite	forsterite
	3.86	62.14	0	0	1	32.99
clinopyroxene	mass	=	0.03	(gm)	density	=	3.36	(gm/cc)	(analysis	in	mole	%)
	cpx	Na0.03Ca0.77Fe''0.45Mg0.63Fe'''0.07Ti0.00Al0.15Si1.90O6
	G	=	-414.39	(J)	H	=	-342.88	(J)	S	=	0.06	(J/K)	V	=	0.01	(cc)	Cp	=	0.03	(J/K)
	diopside	clinoenstatit	hedenbergite	alumino-buffo	buffonite	essenite	jadeite
	21.93	20.23	45.28	2.83	-2.37	9.33	2.78
feldspar	mass	=	0.54	(gm)	density	=	2.62	(gm/cc)	(analysis	in	mole	%)
	K0.01Na0.56Ca0.44Al1.44Si2.56O8
	G	=	-9080.36	(J)	H	=	-7607.5	(J)	S	=	1.22	(J/K)	V	=	0.21	(cc)	Cp	=	0.66	(J/K)
	albite	anorthite	sanidine
	55.61	43.73	0.65
spinel	mass	=	0.12	(gm)	density	=	4.88	(gm/cc)	(analysis	in	mole	%)
	Fe''0.98Mg0.08Fe'''1.68Al0.20Cr0.00Ti0.06O4
	G	=	-846.95	(J)	H	=	-571.03	(J)	S	=	0.23	(J/K)	V	=	0.02	(cc)	Cp	=	0.11	(J/K)
	chromite	hercynite	magnetite	spinel	ulvospinel
	0	1.63	84.01	8.15	6.21
Total	solids	mass	=	0.81	(gm)	density	=	2.99	(gm/cc)
	G	=	-11621.4	(J)	H	=	-9516.3	(J)	S	=	1.75	(J/K)	V	=	0.27	(cc)	Cp	=	0.92	(J/K)
Summary	of	all	fractionated	phases:	(total	mass	=	79.88	grams)
olivine	mass	=	16.88	(gm)	density	=	3.43	(gm/cc)	(analysis	in	mole	%)
	(Ca0.01Mg0.74Fe''0.25Mn0.01Co0.00Ni0.00)2SiO4
	G	=	-240975	(J)	H	=	-197168	(J)	S	=	36.41	(J/K)	V	=	4.93	(cc)	Cp	=	19.74	(J/K)
	tephroite	fayalite	co-olivine	ni-olivine	monticellite	forsterite
	0.76	25.43	0	0	1.05	72.76
orthopyroxene	mass	=	0.25	(gm)	density	=	3.44	(gm/cc)	(analysis	in	mole	%)
	opx	Na0.00Ca0.07Fe''0.77Mg1.10Fe'''0.03Ti0.00Al0.09Si1.94O6
	G	=	-3448.77	(J)	H	=	-2818.15	(J)	S	=	0.52	(J/K)	V	=	0.07	(cc)	Cp	=	0.29	(J/K)
	diopside	clinoenstatit	hedenbergite	alumino-buffo	buffonite	essenite	jadeite
	-75.91	92.75	77.05	3.12	-3.03	5.84	0.18
clinopyroxene	mass	=	3.93	(gm)	density	=	3.36	(gm/cc)	(analysis	in	mole	%)
	cpx	Na0.02Ca0.65Fe''0.44Mg0.76Fe'''0.07Ti0.01Al0.19Si1.87O6
	G	=	-57898.2	(J)	H	=	-47887.9	(J)	S	=	8.32	(J/K)	V	=	1.17	(cc)	Cp	=	4.47	(J/K)
	diopside	clinoenstatit	hedenbergite	alumino-buffo	buffonite	essenite	jadeite
	8.29	33.44	43.65	6.1	-3.92	10.61	1.83
feldspar	mass	=	54.74	(gm)	density	=	2.68	(gm/cc)	(analysis	in	mole	%)
	K0.00Na0.26Ca0.73Al1.73Si2.27O8
	G	=	-916822	(J)	H	=	-771357	(J)	S	=	120.9	(J/K)	V	=	20.44	(cc)	Cp	=	65.81	(J/K)
	albite	anorthite	sanidine
	26.44	73.38	0.18
spinel	mass	=	4.08	(gm)	density	=	4.79	(gm/cc)	(analysis	in	mole	%)
	Fe''1.05Mg0.15Fe'''1.37Al0.24Cr0.00Ti0.20O4
	G	=	-31138.7	(J)	H	=	-21563	(J)	S	=	7.96	(J/K)	V	=	0.85	(cc)	Cp	=	3.73	(J/K)
	chromite	hercynite	magnetite	spinel	ulvospinel
	0	-3.1	68.33	15.1	19.66
Viscosity	of	the	System	cannot	be	computed.
System	mass	=	100.1	(gm)	density	=	2.76	(gm/cc)
	G	=	-1.572e+06	(J)	H	=	-1.29658e+06	(J)	S	=	228.92	(J/K)	V	=	36.23	(cc)	Cp	=	121.86	(J/K)
Oxygen	delta	moles	=	0.00334968	delta	grams	=	0.107186
	G	=	-907.84	(J)	H	=	100.03	(J)	S	=	0.84	(J/K)	V	=	335.08	(cc)	Cp	=	0.12	(J/K)
**********----------**********
Title:	Dummy	Title
T	=	920	(C)	P	=	1	(kbars)	log(10)	f	O2	=	-12.1	delta	HM	=	-5.6	NNO	=	-0.57	QFM	=	0	COH	=	1.83	IW	=	3.92
Constraint	Flags:	fO2	path	=	QFM	Fractionate	Solids
Liquid	mass	=	18.67	(gm)	density	=	2.27	(gm/cc)	viscosity	=	4.05	(log	10	poise)	(analysis	in	wt	%)
	G	=	-298932	(J)	H	=	-238020	(J)	S	=	51.05	(J/K)	V	=	8.22	(cc)	Cp	=	25.86	(J/K)
	SiO2	TiO2	Al2O3	Fe2O3	Cr2O3	FeO	MnO	MgO	NiO	CoO	CaO	Na2O	K2O	P2O5	H2O	CO2	SO3	Cl2O-1	F2O-1
	64.61	0.03	11.39	1.64	0	5.83	0.58	0.63	0	0	3.21	7.15	0.81	0	4.12	0	0	0	0
olivine	mass	=	0.11	(gm)	density	=	3.9	(gm/cc)	(analysis	in	mole	%)
	(Ca0.00Mg0.32Fe''0.64Mn0.04Co0.00Ni0.00)2SiO4
	G	=	-1164.99	(J)	H	=	-906.47	(J)	S	=	0.22	(J/K)	V	=	0.03	(cc)	Cp	=	0.11	(J/K)
	tephroite	fayalite	co-olivine	ni-olivine	monticellite	forsterite
	4.07	63.58	0	0	0.98	31.37
clinopyroxene	mass	=	0.02	(gm)	density	=	3.37	(gm/cc)	(analysis	in	mole	%)
	cpx	Na0.03Ca0.78Fe''0.46Mg0.61Fe'''0.07Ti0.00Al0.15Si1.90O6
	G	=	-333.26	(J)	H	=	-276.36	(J)	S	=	0.05	(J/K)	V	=	0.01	(cc)	Cp	=	0.03	(J/K)
	diopside	clinoenstatit	hedenbergite	alumino-buffo	buffonite	essenite	jadeite
	22.12	19.58	45.94	2.57	-2.17	9.11	2.86
feldspar	mass	=	0.51	(gm)	density	=	2.62	(gm/cc)	(analysis	in	mole	%)
	K0.01Na0.57Ca0.42Al1.42Si2.58O8
	G	=	-8571.41	(J)	H	=	-7195.54	(J)	S	=	1.15	(J/K)	V	=	0.2	(cc)	Cp	=	0.62	(J/K)
	albite	anorthite	sanidine
	57.13	42.17	0.7
spinel	mass	=	0.11	(gm)	density	=	4.89	(gm/cc)	(analysis	in	mole	%)
	Fe''0.98Mg0.08Fe'''1.70Al0.19Cr0.00Ti0.05O4
	G	=	-743.94	(J)	H	=	-502.68	(J)	S	=	0.2	(J/K)	V	=	0.02	(cc)	Cp	=	0.1	(J/K)
	chromite	hercynite	magnetite	spinel	ulvospinel
	0	1.78	85.24	7.66	5.32
Total	solids	mass	=	0.75	(gm)	density	=	2.98	(gm/cc)
	G	=	-10813.6	(J)	H	=	-8881.04	(J)	S	=	1.62	(J/K)	V	=	0.25	(cc)	Cp	=	0.85	(J/K)
Summary	of	all	fractionated	phases:	(total	mass	=	80.68	grams)
olivine	mass	=	17	(gm)	density	=	3.43	(gm/cc)	(analysis	in	mole	%)
	(Ca0.01Mg0.74Fe''0.26Mn0.01Co0.00Ni0.00)2SiO4
	G	=	-241871	(J)	H	=	-198344	(J)	S	=	36.48	(J/K)	V	=	4.96	(cc)	Cp	=	19.83	(J/K)
	tephroite	fayalite	co-olivine	ni-olivine	monticellite	forsterite
	0.78	25.65	0	0	1.05	72.53
orthopyroxene	mass	=	0.25	(gm)	density	=	3.44	(gm/cc)	(analysis	in	mole	%)
	opx	Na0.00Ca0.07Fe''0.77Mg1.10Fe'''0.03Ti0.00Al0.09Si1.94O6
	G	=	-3443.54	(J)	H	=	-2821.01	(J)	S	=	0.52	(J/K)	V	=	0.07	(cc)	Cp	=	0.29	(J/K)
	diopside	clinoenstatit	hedenbergite	alumino-buffo	buffonite	essenite	jadeite
	-75.91	92.75	77.05	3.12	-3.03	5.84	0.18
clinopyroxene	mass	=	3.96	(gm)	density	=	3.36	(gm/cc)	(analysis	in	mole	%)
	cpx	Na0.02Ca0.65Fe''0.44Mg0.76Fe'''0.07Ti0.01Al0.19Si1.87O6
	G	=	-58195.6	(J)	H	=	-48248	(J)	S	=	8.34	(J/K)	V	=	1.18	(cc)	Cp	=	4.5	(J/K)
	diopside	clinoenstatit	hedenbergite	alumino-buffo	buffonite	essenite	jadeite
	8.38	33.35	43.66	6.07	-3.91	10.61	1.83
feldspar	mass	=	55.28	(gm)	density	=	2.68	(gm/cc)	(analysis	in	mole	%)
	K0.00Na0.27Ca0.73Al1.73Si2.27O8
	G	=	-924641	(J)	H	=	-779590	(J)	S	=	121.57	(J/K)	V	=	20.65	(cc)	Cp	=	66.38	(J/K)
	albite	anorthite	sanidine
	26.73	73.08	0.19
spinel	mass	=	4.2	(gm)	density	=	4.79	(gm/cc)	(analysis	in	mole	%)
	Fe''1.04Mg0.15Fe'''1.38Al0.24Cr0.00Ti0.19O4
	G	=	-31888.8	(J)	H	=	-22161.8	(J)	S	=	8.15	(J/K)	V	=	0.88	(cc)	Cp	=	3.84	(J/K)
	chromite	hercynite	magnetite	spinel	ulvospinel
	0	-2.97	68.77	14.91	19.29
Viscosity	of	the	System	cannot	be	computed.
System	mass	=	100.11	(gm)	density	=	2.77	(gm/cc)
	G	=	-1.56979e+06	(J)	H	=	-1.29807e+06	(J)	S	=	227.73	(J/K)	V	=	36.2	(cc)	Cp	=	121.55	(J/K)
Oxygen	delta	moles	=	0.00346991	delta	grams	=	0.111033
	G	=	-931.75	(J)	H	=	102.38	(J)	S	=	0.87	(J/K)	V	=	344.22	(cc)	Cp	=	0.12	(J/K)
**********----------**********
Title:	Dummy	Title
T	=	910	(C)	P	=	1	(kbars)	log(10)	f	O2	=	-12.28	delta	HM	=	-5.6	NNO	=	-0.56	QFM	=	0	COH	=	1.81	IW	=	3.93
Constraint	Flags:	fO2	path	=	QFM	Fractionate	Solids
Liquid	mass	=	17.99	(gm)	density	=	2.26	(gm/cc)	viscosity	=	4.09	(log	10	poise)	(analysis	in	wt	%)
	G	=	-288509	(J)	H	=	-230311	(J)	S	=	49.19	(J/K)	V	=	7.96	(cc)	Cp	=	24.89	(J/K)
	SiO2	TiO2	Al2O3	Fe2O3	Cr2O3	FeO	MnO	MgO	NiO	CoO	CaO	Na2O	K2O	P2O5	H2O	CO2	SO3	Cl2O-1	F2O-1
	65.29	0.03	11.08	1.57	0	5.44	0.58	0.57	0	0	3.08	7.24	0.84	0	4.28	0	0	0	0
olivine	mass	=	0.1	(gm)	density	=	3.92	(gm/cc)	(analysis	in	mole	%)
	(Ca0.00Mg0.31Fe''0.65Mn0.04Co0.00Ni0.00)2SiO4
	G	=	-1059.67	(J)	H	=	-825.31	(J)	S	=	0.2	(J/K)	V	=	0.03	(cc)	Cp	=	0.1	(J/K)
	tephroite	fayalite	co-olivine	ni-olivine	monticellite	forsterite
	4.27	64.94	0	0	0.96	29.82
clinopyroxene	mass	=	0.02	(gm)	density	=	3.37	(gm/cc)	(analysis	in	mole	%)
	cpx	Na0.03Ca0.78Fe''0.47Mg0.60Fe'''0.07Ti0.00Al0.14Si1.91O6
	G	=	-274.99	(J)	H	=	-228.54	(J)	S	=	0.04	(J/K)	V	=	0.01	(cc)	Cp	=	0.02	(J/K)
	diopside	clinoenstatit	hedenbergite	alumino-buffo	buffonite	essenite	jadeite
	22.31	18.94	46.59	2.32	-1.98	8.88	2.95
feldspar	mass	=	0.49	(gm)	density	=	2.62	(gm/cc)	(analysis	in	mole	%)
	K0.01Na0.59Ca0.41Al1.41Si2.59O8
	G	=	-8097.78	(J)	H	=	-6811.63	(J)	S	=	1.09	(J/K)	V	=	0.19	(cc)	Cp	=	0.59	(J/K)
	albite	anorthite	sanidine
	58.61	40.65	0.74
spinel	mass	=	0.09	(gm)	density	=	4.9	(gm/cc)	(analysis	in	mole	%)
	Fe''0.97Mg0.07Fe'''1.73Al0.18Cr0.00Ti0.05O4
	G	=	-653.32	(J)	H	=	-442.5	(J)	S	=	0.18	(J/K)	V	=	0.02	(cc)	Cp	=	0.08	(J/K)
	chromite	hercynite	magnetite	spinel	ulvospinel
	0	1.87	86.35	7.21	4.56
Total	solids	mass	=	0.7	(gm)	density	=	2.96	(gm/cc)
	G	=	-10085.8	(J)	H	=	-8307.97	(J)	S	=	1.5	(J/K)	V	=	0.24	(cc)	Cp	=	0.8	(J/K)
Summary	of	all	fractionated	phases:	(total	mass	=	81.42	grams)
olivine	mass	=	17.1	(gm)	density	=	3.43	(gm/cc)	(analysis	in	mole	%)
	(Ca0.01Mg0.73Fe''0.26Mn0.01Co0.00Ni0.00)2SiO4
	G	=	-242652	(J)	H	=	-199432	(J)	S	=	36.53	(J/K)	V	=	4.98	(cc)	Cp	=	19.92	(J/K)
	tephroite	fayalite	co-olivine	ni-olivine	monticellite	forsterite
	0.79	25.85	0	0	1.05	72.31
orthopyroxene	mass	=	0.25	(gm)	density	=	3.45	(gm/cc)	(analysis	in	mole	%)
	opx	Na0.00Ca0.07Fe''0.77Mg1.10Fe'''0.03Ti0.00Al0.09Si1.94O6
	G	=	-3438.34	(J)	H	=	-2823.88	(J)	S	=	0.52	(J/K)	V	=	0.07	(cc)	Cp	=	0.29	(J/K)
	diopside	clinoenstatit	hedenbergite	alumino-buffo	buffonite	essenite	jadeite
	-75.91	92.75	77.05	3.12	-3.03	5.84	0.18
clinopyroxene	mass	=	3.98	(gm)	density	=	3.36	(gm/cc)	(analysis	in	mole	%)
	cpx	Na0.02Ca0.65Fe''0.44Mg0.76Fe'''0.07Ti0.01Al0.18Si1.87O6
	G	=	-58411.9	(J)	H	=	-48541.8	(J)	S	=	8.34	(J/K)	V	=	1.18	(cc)	Cp	=	4.51	(J/K)
	diopside	clinoenstatit	hedenbergite	alumino-buffo	buffonite	essenite	jadeite
	8.45	33.28	43.68	6.06	-3.9	10.6	1.84
feldspar	mass	=	55.79	(gm)	density	=	2.68	(gm/cc)	(analysis	in	mole	%)
	K0.00Na0.27Ca0.73Al1.73Si2.27O8
	G	=	-931946	(J)	H	=	-787416	(J)	S	=	122.16	(J/K)	V	=	20.84	(cc)	Cp	=	66.92	(J/K)
	albite	anorthite	sanidine
	27.02	72.79	0.19
spinel	mass	=	4.31	(gm)	density	=	4.8	(gm/cc)	(analysis	in	mole	%)
	Fe''1.04Mg0.15Fe'''1.38Al0.24Cr0.00Ti0.19O4
	G	=	-32534.4	(J)	H	=	-22693.2	(J)	S	=	8.32	(J/K)	V	=	0.9	(cc)	Cp	=	3.93	(J/K)
	chromite	hercynite	magnetite	spinel	ulvospinel
	0	-2.85	69.16	14.74	18.96
Viscosity	of	the	System	cannot	be	computed.
System	mass	=	100.11	(gm)	density	=	2.77	(gm/cc)
	G	=	-1.56758e+06	(J)	H	=	-1.29953e+06	(J)	S	=	226.56	(J/K)	V	=	36.17	(cc)	Cp	=	121.25	(J/K)
Oxygen	delta	moles	=	0.00357481	delta	grams	=	0.11439
	G	=	-951	(J)	H	=	104.2	(J)	S	=	0.89	(J/K)	V	=	351.66	(cc)	Cp	=	0.13	(J/K)
**********----------**********
Title:	Dummy	Title
T	=	900	(C)	P	=	1	(kbars)	log(10)	f	O2	=	-12.45	delta	HM	=	-5.6	NNO	=	-0.56	QFM	=	0	COH	=	1.8	IW	=	3.95
Constraint	Flags:	fO2	path	=	QFM	Fractionate	Solids
Liquid	mass	=	17.09	(gm)	density	=	2.25	(gm/cc)	viscosity	=	4.17	(log	10	poise)	(analysis	in	wt	%)
	G	=	-274509	(J)	H	=	-219782	(J)	S	=	46.65	(J/K)	V	=	7.6	(cc)	Cp	=	23.6	(J/K)
	SiO2	TiO2	Al2O3	Fe2O3	Cr2O3	FeO	MnO	MgO	NiO	CoO	CaO	Na2O	K2O	P2O5	H2O	CO2	SO3	Cl2O-1	F2O-1
	66.2	0.02	10.63	1.5	0	5.05	0.59	0.5	0	0	2.93	7.34	0.88	0	4.36	0	0	0	0
olivine	mass	=	0.13	(gm)	density	=	3.94	(gm/cc)	(analysis	in	mole	%)
	(Ca0.00Mg0.29Fe''0.67Mn0.05Co0.00Ni0.00)2SiO4
	G	=	-1430.71	(J)	H	=	-1114.7	(J)	S	=	0.27	(J/K)	V	=	0.03	(cc)	Cp	=	0.14	(J/K)
	tephroite	fayalite	co-olivine	ni-olivine	monticellite	forsterite
	4.58	66.67	0	0	0.95	27.81
feldspar	mass	=	0.67	(gm)	density	=	2.61	(gm/cc)	(analysis	in	mole	%)
	K0.01Na0.61Ca0.38Al1.38Si2.62O8
	G	=	-11085.5	(J)	H	=	-9342.81	(J)	S	=	1.49	(J/K)	V	=	0.25	(cc)	Cp	=	0.81	(J/K)
	albite	anorthite	sanidine
	60.73	38.45	0.81
spinel	mass	=	0.08	(gm)	density	=	4.91	(gm/cc)	(analysis	in	mole	%)
	Fe''0.97Mg0.07Fe'''1.75Al0.17Cr0.00Ti0.04O4
	G	=	-574.5	(J)	H	=	-389.91	(J)	S	=	0.16	(J/K)	V	=	0.02	(cc)	Cp	=	0.08	(J/K)
	chromite	hercynite	magnetite	spinel	ulvospinel
	0	1.91	87.45	6.69	3.95
water	mass	=	0.02	(gm)	density	=	0.2	(gm/cc)
	H2O
	G	=	-574.21	(J)	H	=	-291.69	(J)	S	=	0.24	(J/K)	V	=	0.12	(cc)	Cp	=	0.08	(J/K)
Total	solids	mass	=	0.91	(gm)	density	=	2.12	(gm/cc)
	G	=	-13665	(J)	H	=	-11139.1	(J)	S	=	2.15	(J/K)	V	=	0.43	(cc)	Cp	=	1.1	(J/K)
Summary	of	all	fractionated	phases:	(total	mass	=	82.11	grams)
olivine	mass	=	17.2	(gm)	density	=	3.44	(gm/cc)	(analysis	in	mole	%)
	(Ca0.01Mg0.73Fe''0.26Mn0.01Co0.00Ni0.00)2SiO4
	G	=	-243328	(J)	H	=	-200440	(J)	S	=	36.56	(J/K)	V	=	5	(cc)	Cp	=	19.99	(J/K)
	tephroite	fayalite	co-olivine	ni-olivine	monticellite	forsterite
	0.81	26.03	0	0	1.05	72.11
orthopyroxene	mass	=	0.25	(gm)	density	=	3.45	(gm/cc)	(analysis	in	mole	%)
	opx	Na0.00Ca0.07Fe''0.77Mg1.10Fe'''0.03Ti0.00Al0.09Si1.94O6
	G	=	-3433.15	(J)	H	=	-2826.74	(J)	S	=	0.52	(J/K)	V	=	0.07	(cc)	Cp	=	0.29	(J/K)
	diopside	clinoenstatit	hedenbergite	alumino-buffo	buffonite	essenite	jadeite
	-75.91	92.75	77.05	3.12	-3.03	5.84	0.18
clinopyroxene	mass	=	4	(gm)	density	=	3.36	(gm/cc)	(analysis	in	mole	%)
	cpx	Na0.02Ca0.65Fe''0.44Mg0.76Fe'''0.07Ti0.01Al0.18Si1.87O6
	G	=	-58570	(J)	H	=	-48787.9	(J)	S	=	8.34	(J/K)	V	=	1.19	(cc)	Cp	=	4.53	(J/K)
	diopside	clinoenstatit	hedenbergite	alumino-buffo	buffonite	essenite	jadeite
	8.51	33.22	43.69	6.04	-3.89	10.59	1.84
feldspar	mass	=	56.27	(gm)	density	=	2.68	(gm/cc)	(analysis	in	mole	%)
	K0.00Na0.27Ca0.73Al1.73Si2.27O8
	G	=	-938772	(J)	H	=	-794863	(J)	S	=	122.67	(J/K)	V	=	21.02	(cc)	Cp	=	67.42	(J/K)
	albite	anorthite	sanidine
	27.29	72.51	0.19
spinel	mass	=	4.4	(gm)	density	=	4.8	(gm/cc)	(analysis	in	mole	%)
	Fe''1.04Mg0.15Fe'''1.39Al0.24Cr0.00Ti0.19O4
	G	=	-33088.1	(J)	H	=	-23165.3	(J)	S	=	8.46	(J/K)	V	=	0.92	(cc)	Cp	=	4.01	(J/K)
	chromite	hercynite	magnetite	spinel	ulvospinel
	0	-2.76	69.51	14.58	18.66
Viscosity	of	the	System	cannot	be	computed.
System	mass	=	100.11	(gm)	density	=	2.76	(gm/cc)
	G	=	-1.56537e+06	(J)	H	=	-1.301e+06	(J)	S	=	225.34	(J/K)	V	=	36.23	(cc)	Cp	=	120.93	(J/K)
Oxygen	delta	moles	=	0.00365226	delta	grams	=	0.116868
	G	=	-962.49	(J)	H	=	105.16	(J)	S	=	0.91	(J/K)	V	=	356.24	(cc)	Cp	=	0.13	(J/K)
**********----------**********
Title:	Dummy	Title
T	=	890	(C)	P	=	1	(kbars)	log(10)	f	O2	=	-12.63	delta	HM	=	-5.61	NNO	=	-0.56	QFM	=	0	COH	=	1.78	IW	=	3.97
Constraint	Flags:	fO2	path	=	QFM	Fractionate	Solids
Liquid	mass	=	16.13	(gm)	density	=	2.24	(gm/cc)	viscosity	=	4.26	(log	10	poise)	(analysis	in	wt	%)
	G	=	-259262	(J)	H	=	-208236	(J)	S	=	43.87	(J/K)	V	=	7.2	(cc)	Cp	=	22.2	(J/K)
	SiO2	TiO2	Al2O3	Fe2O3	Cr2O3	FeO	MnO	MgO	NiO	CoO	CaO	Na2O	K2O	P2O5	H2O	CO2	SO3	Cl2O-1	F2O-1
	67.24	0.02	10.09	1.43	0	4.66	0.59	0.43	0	0	2.77	7.46	0.92	0	4.39	0	0	0	0
olivine	mass	=	0.14	(gm)	density	=	3.97	(gm/cc)	(analysis	in	mole	%)
	(Ca0.00Mg0.26Fe''0.69Mn0.05Co0.00Ni0.00)2SiO4
	G	=	-1459.11	(J)	H	=	-1136.89	(J)	S	=	0.28	(J/K)	V	=	0.04	(cc)	Cp	=	0.14	(J/K)
	tephroite	fayalite	co-olivine	ni-olivine	monticellite	forsterite
	4.96	68.57	0	0	0.93	25.53
feldspar	mass	=	0.73	(gm)	density	=	2.61	(gm/cc)	(analysis	in	mole	%)
	K0.01Na0.63Ca0.36Al1.36Si2.64O8
	G	=	-12071.3	(J)	H	=	-10192.8	(J)	S	=	1.62	(J/K)	V	=	0.28	(cc)	Cp	=	0.88	(J/K)
	albite	anorthite	sanidine
	63.19	35.89	0.91
spinel	mass	=	0.07	(gm)	density	=	4.92	(gm/cc)	(analysis	in	mole	%)
	Fe''0.97Mg0.06Fe'''1.77Al0.16Cr0.00Ti0.03O4
	G	=	-491.23	(J)	H	=	-334.06	(J)	S	=	0.14	(J/K)	V	=	0.01	(cc)	Cp	=	0.06	(J/K)
	chromite	hercynite	magnetite	spinel	ulvospinel
	0	1.92	88.49	6.13	3.46
water	mass	=	0.06	(gm)	density	=	0.2	(gm/cc)
	H2O
	G	=	-1443.99	(J)	H	=	-738.62	(J)	S	=	0.61	(J/K)	V	=	0.31	(cc)	Cp	=	0.2	(J/K)
Total	solids	mass	=	1	(gm)	density	=	1.57	(gm/cc)
	G	=	-15465.6	(J)	H	=	-12402.4	(J)	S	=	2.63	(J/K)	V	=	0.63	(cc)	Cp	=	1.29	(J/K)
Summary	of	all	fractionated	phases:	(total	mass	=	82.99	grams)
olivine	mass	=	17.33	(gm)	density	=	3.44	(gm/cc)	(analysis	in	mole	%)
	(Ca0.01Mg0.73Fe''0.26Mn0.01Co0.00Ni0.00)2SiO4
	G	=	-244375	(J)	H	=	-201738	(J)	S	=	36.66	(J/K)	V	=	5.03	(cc)	Cp	=	20.1	(J/K)
	tephroite	fayalite	co-olivine	ni-olivine	monticellite	forsterite
	0.83	26.3	0	0	1.05	71.82
orthopyroxene	mass	=	0.25	(gm)	density	=	3.45	(gm/cc)	(analysis	in	mole	%)
	opx	Na0.00Ca0.07Fe''0.77Mg1.10Fe'''0.03Ti0.00Al0.09Si1.94O6
	G	=	-3428	(J)	H	=	-2829.6	(J)	S	=	0.51	(J/K)	V	=	0.07	(cc)	Cp	=	0.29	(J/K)
	diopside	clinoenstatit	hedenbergite	alumino-buffo	buffonite	essenite	jadeite
	-75.91	92.75	77.05	3.12	-3.03	5.84	0.18
clinopyroxene	mass	=	4	(gm)	density	=	3.36	(gm/cc)	(analysis	in	mole	%)
	cpx	Na0.02Ca0.65Fe''0.44Mg0.76Fe'''0.07Ti0.01Al0.18Si1.87O6
	G	=	-58486.8	(J)	H	=	-48833.2	(J)	S	=	8.3	(J/K)	V	=	1.19	(cc)	Cp	=	4.52	(J/K)
	diopside	clinoenstatit	hedenbergite	alumino-buffo	buffonite	essenite	jadeite
	8.51	33.22	43.69	6.04	-3.89	10.59	1.84
feldspar	mass	=	56.93	(gm)	density	=	2.68	(gm/cc)	(analysis	in	mole	%)
	K0.00Na0.28Ca0.72Al1.72Si2.28O8
	G	=	-948578	(J)	H	=	-804848	(J)	S	=	123.57	(J/K)	V	=	21.26	(cc)	Cp	=	68.13	(J/K)
	albite	anorthite	sanidine
	27.69	72.11	0.2
spinel	mass	=	4.48	(gm)	density	=	4.81	(gm/cc)	(analysis	in	mole	%)
	Fe''1.04Mg0.14Fe'''1.40Al0.24Cr0.00Ti0.18O4
	G	=	-33561.8	(J)	H	=	-23585.7	(J)	S	=	8.58	(J/K)	V	=	0.93	(cc)	Cp	=	4.08	(J/K)
	chromite	hercynite	magnetite	spinel	ulvospinel
	0	-2.67	69.83	14.44	18.4
Viscosity	of	the	System	cannot	be	computed.
System	mass	=	100.11	(gm)	density	=	2.76	(gm/cc)
	G	=	-1.56316e+06	(J)	H	=	-1.30247e+06	(J)	S	=	224.12	(J/K)	V	=	36.33	(cc)	Cp	=	120.61	(J/K)
Oxygen	delta	moles	=	0.00370937	delta	grams	=	0.118695
	G	=	-968.31	(J)	H	=	105.49	(J)	S	=	0.92	(J/K)	V	=	358.73	(cc)	Cp	=	0.13	(J/K)
**********----------**********
Title:	Dummy	Title
T	=	880	(C)	P	=	1	(kbars)	log(10)	f	O2	=	-12.81	delta	HM	=	-5.61	NNO	=	-0.55	QFM	=	0	COH	=	1.77	IW	=	3.99
Constraint	Flags:	fO2	path	=	QFM	Fractionate	Solids
Liquid	mass	=	15.26	(gm)	density	=	2.23	(gm/cc)	viscosity	=	4.35	(log	10	poise)	(analysis	in	wt	%)
	G	=	-245511	(J)	H	=	-197815	(J)	S	=	41.36	(J/K)	V	=	6.84	(cc)	Cp	=	20.94	(J/K)
	SiO2	TiO2	Al2O3	Fe2O3	Cr2O3	FeO	MnO	MgO	NiO	CoO	CaO	Na2O	K2O	P2O5	H2O	CO2	SO3	Cl2O-1	F2O-1
	68.24	0.01	9.56	1.36	0	4.3	0.59	0.37	0	0	2.63	7.56	0.97	0	4.42	0	0	0	0
olivine	mass	=	0.13	(gm)	density	=	3.99	(gm/cc)	(analysis	in	mole	%)
	(Ca0.00Mg0.24Fe''0.70Mn0.05Co0.00Ni0.00)2SiO4
	G	=	-1293.59	(J)	H	=	-1008.19	(J)	S	=	0.25	(J/K)	V	=	0.03	(cc)	Cp	=	0.13	(J/K)
	tephroite	fayalite	co-olivine	ni-olivine	monticellite	forsterite
	5.36	70.35	0	0	0.91	23.38
feldspar	mass	=	0.66	(gm)	density	=	2.61	(gm/cc)	(analysis	in	mole	%)
	K0.01Na0.65Ca0.34Al1.34Si2.66O8
	G	=	-10934.4	(J)	H	=	-9250.51	(J)	S	=	1.46	(J/K)	V	=	0.25	(cc)	Cp	=	0.8	(J/K)
	albite	anorthite	sanidine
	65.45	33.53	1.02
spinel	mass	=	0.06	(gm)	density	=	4.93	(gm/cc)	(analysis	in	mole	%)
	Fe''0.97Mg0.06Fe'''1.79Al0.15Cr0.00Ti0.03O4
	G	=	-396.51	(J)	H	=	-270.24	(J)	S	=	0.11	(J/K)	V	=	0.01	(cc)	Cp	=	0.05	(J/K)
	chromite	hercynite	magnetite	spinel	ulvospinel
	0	1.91	89.41	5.62	3.06
water	mass	=	0.1	(gm)	density	=	0.2	(gm/cc)
	H2O
	G	=	-2228.8	(J)	H	=	-1148.03	(J)	S	=	0.94	(J/K)	V	=	0.47	(cc)	Cp	=	0.32	(J/K)
Total	solids	mass	=	0.94	(gm)	density	=	1.23	(gm/cc)
	G	=	-14853.3	(J)	H	=	-11677	(J)	S	=	2.75	(J/K)	V	=	0.77	(cc)	Cp	=	1.29	(J/K)
Summary	of	all	fractionated	phases:	(total	mass	=	83.92	grams)
olivine	mass	=	17.47	(gm)	density	=	3.45	(gm/cc)	(analysis	in	mole	%)
	(Ca0.01Mg0.73Fe''0.27Mn0.01Co0.00Ni0.00)2SiO4
	G	=	-245450	(J)	H	=	-203059	(J)	S	=	36.76	(J/K)	V	=	5.07	(cc)	Cp	=	20.21	(J/K)
	tephroite	fayalite	co-olivine	ni-olivine	monticellite	forsterite
	0.86	26.58	0	0	1.04	71.51
orthopyroxene	mass	=	0.25	(gm)	density	=	3.45	(gm/cc)	(analysis	in	mole	%)
	opx	Na0.00Ca0.07Fe''0.77Mg1.10Fe'''0.03Ti0.00Al0.09Si1.94O6
	G	=	-3422.87	(J)	H	=	-2832.46	(J)	S	=	0.51	(J/K)	V	=	0.07	(cc)	Cp	=	0.29	(J/K)
	diopside	clinoenstatit	hedenbergite	alumino-buffo	buffonite	essenite	jadeite
	-75.91	92.75	77.05	3.12	-3.03	5.84	0.18
clinopyroxene	mass	=	4	(gm)	density	=	3.36	(gm/cc)	(analysis	in	mole	%)
	cpx	Na0.02Ca0.65Fe''0.44Mg0.76Fe'''0.07Ti0.01Al0.18Si1.87O6
	G	=	-58404	(J)	H	=	-48878.4	(J)	S	=	8.26	(J/K)	V	=	1.19	(cc)	Cp	=	4.52	(J/K)
	diopside	clinoenstatit	hedenbergite	alumino-buffo	buffonite	essenite	jadeite
	8.51	33.22	43.69	6.04	-3.89	10.59	1.84
feldspar	mass	=	57.66	(gm)	density	=	2.68	(gm/cc)	(analysis	in	mole	%)
	K0.00Na0.28Ca0.72Al1.72Si2.28O8
	G	=	-959361	(J)	H	=	-815691	(J)	S	=	124.59	(J/K)	V	=	21.54	(cc)	Cp	=	68.92	(J/K)
	albite	anorthite	sanidine
	28.14	71.65	0.21
spinel	mass	=	4.55	(gm)	density	=	4.81	(gm/cc)	(analysis	in	mole	%)
	Fe''1.04Mg0.14Fe'''1.40Al0.23Cr0.00Ti0.18O4
	G	=	-33951.4	(J)	H	=	-23950.8	(J)	S	=	8.67	(J/K)	V	=	0.95	(cc)	Cp	=	4.14	(J/K)
	chromite	hercynite	magnetite	spinel	ulvospinel
	0	-2.6	70.11	14.32	18.18
Viscosity	of	the	System	cannot	be	computed.
System	mass	=	100.12	(gm)	density	=	2.75	(gm/cc)
	G	=	-1.56095e+06	(J)	H	=	-1.3039e+06	(J)	S	=	222.91	(J/K)	V	=	36.41	(cc)	Cp	=	120.31	(J/K)
Oxygen	delta	moles	=	0.00374992	delta	grams	=	0.119993
	G	=	-969.56	(J)	H	=	105.31	(J)	S	=	0.93	(J/K)	V	=	359.53	(cc)	Cp	=	0.13	(J/K)
**********----------**********
Title:	Dummy	Title
T	=	870	(C)	P	=	1	(kbars)	log(10)	f	O2	=	-13	delta	HM	=	-5.61	NNO	=	-0.55	QFM	=	0	COH	=	1.75	IW	=	4.01
Constraint	Flags:	fO2	path	=	QFM	Fractionate	Solids
Liquid	mass	=	14.48	(gm)	density	=	2.23	(gm/cc)	viscosity	=	4.43	(log	10	poise)	(analysis	in	wt	%)
	G	=	-233134	(J)	H	=	-188432	(J)	S	=	39.1	(J/K)	V	=	6.51	(cc)	Cp	=	19.81	(J/K)
	SiO2	TiO2	Al2O3	Fe2O3	Cr2O3	FeO	MnO	MgO	NiO	CoO	CaO	Na2O	K2O	P2O5	H2O	CO2	SO3	Cl2O-1	F2O-1
	69.2	0.01	9.04	1.29	0	3.96	0.59	0.31	0	0	2.5	7.64	1.01	0	4.44	0	0	0	0
olivine	mass	=	0.11	(gm)	density	=	4.02	(gm/cc)	(analysis	in	mole	%)
	(Ca0.00Mg0.22Fe''0.72Mn0.06Co0.00Ni0.00)2SiO4
	G	=	-1149.66	(J)	H	=	-896.45	(J)	S	=	0.22	(J/K)	V	=	0.03	(cc)	Cp	=	0.11	(J/K)
	tephroite	fayalite	co-olivine	ni-olivine	monticellite	forsterite
	5.74	72.01	0	0	0.9	21.35
feldspar	mass	=	0.6	(gm)	density	=	2.6	(gm/cc)	(analysis	in	mole	%)
	K0.01Na0.68Ca0.31Al1.31Si2.69O8
	G	=	-9875.99	(J)	H	=	-8371.28	(J)	S	=	1.32	(J/K)	V	=	0.23	(cc)	Cp	=	0.72	(J/K)
	albite	anorthite	sanidine
	67.51	31.35	1.13
spinel	mass	=	0.05	(gm)	density	=	4.94	(gm/cc)	(analysis	in	mole	%)
	Fe''0.98Mg0.05Fe'''1.80Al0.14Cr0.00Ti0.03O4
	G	=	-317.52	(J)	H	=	-216.93	(J)	S	=	0.09	(J/K)	V	=	0.01	(cc)	Cp	=	0.04	(J/K)
	chromite	hercynite	magnetite	spinel	ulvospinel
	0	1.88	90.23	5.14	2.75
water	mass	=	0.13	(gm)	density	=	0.21	(gm/cc)
	H2O
	G	=	-2933.8	(J)	H	=	-1521.75	(J)	S	=	1.24	(J/K)	V	=	0.61	(cc)	Cp	=	0.42	(J/K)
Total	solids	mass	=	0.88	(gm)	density	=	1.01	(gm/cc)
	G	=	-14277	(J)	H	=	-11006.4	(J)	S	=	2.86	(J/K)	V	=	0.88	(cc)	Cp	=	1.3	(J/K)
Summary	of	all	fractionated	phases:	(total	mass	=	84.75	grams)
olivine	mass	=	17.59	(gm)	density	=	3.45	(gm/cc)	(analysis	in	mole	%)
	(Ca0.01Mg0.72Fe''0.27Mn0.01Co0.00Ni0.00)2SiO4
	G	=	-246358	(J)	H	=	-204252	(J)	S	=	36.83	(J/K)	V	=	5.1	(cc)	Cp	=	20.3	(J/K)
	tephroite	fayalite	co-olivine	ni-olivine	monticellite	forsterite
	0.89	26.84	0	0	1.04	71.23
orthopyroxene	mass	=	0.25	(gm)	density	=	3.45	(gm/cc)	(analysis	in	mole	%)
	opx	Na0.00Ca0.07Fe''0.77Mg1.10Fe'''0.03Ti0.00Al0.09Si1.94O6
	G	=	-3417.76	(J)	H	=	-2835.31	(J)	S	=	0.51	(J/K)	V	=	0.07	(cc)	Cp	=	0.29	(J/K)
	diopside	clinoenstatit	hedenbergite	alumino-buffo	buffonite	essenite	jadeite
	-75.91	92.75	77.05	3.12	-3.03	5.84	0.18
clinopyroxene	mass	=	4	(gm)	density	=	3.37	(gm/cc)	(analysis	in	mole	%)
	cpx	Na0.02Ca0.65Fe''0.44Mg0.76Fe'''0.07Ti0.01Al0.18Si1.87O6
	G	=	-58321.6	(J)	H	=	-48923.5	(J)	S	=	8.22	(J/K)	V	=	1.19	(cc)	Cp	=	4.51	(J/K)
	diopside	clinoenstatit	hedenbergite	alumino-buffo	buffonite	essenite	jadeite
	8.51	33.22	43.69	6.04	-3.89	10.59	1.84
feldspar	mass	=	58.31	(gm)	density	=	2.68	(gm/cc)	(analysis	in	mole	%)
	K0.00Na0.29Ca0.71Al1.71Si2.29O8
	G	=	-968999	(J)	H	=	-825598	(J)	S	=	125.44	(J/K)	V	=	21.78	(cc)	Cp	=	69.63	(J/K)
	albite	anorthite	sanidine
	28.57	71.21	0.22
spinel	mass	=	4.61	(gm)	density	=	4.81	(gm/cc)	(analysis	in	mole	%)
	Fe''1.04Mg0.14Fe'''1.41Al0.23Cr0.00Ti0.18O4
	G	=	-34245.6	(J)	H	=	-24252.7	(J)	S	=	8.74	(J/K)	V	=	0.96	(cc)	Cp	=	4.19	(J/K)
	chromite	hercynite	magnetite	spinel	ulvospinel
	0	-2.55	70.34	14.21	18
Viscosity	of	the	System	cannot	be	computed.
System	mass	=	100.12	(gm)	density	=	2.74	(gm/cc)
	G	=	-1.55875e+06	(J)	H	=	-1.3053e+06	(J)	S	=	221.72	(J/K)	V	=	36.48	(cc)	Cp	=	120.04	(J/K)
Oxygen	delta	moles	=	0.00377668	delta	grams	=	0.120849
	G	=	-967.1	(J)	H	=	104.73	(J)	S	=	0.94	(J/K)	V	=	358.95	(cc)	Cp	=	0.13	(J/K)
**********----------**********
Title:	Dummy	Title
T	=	860	(C)	P	=	1	(kbars)	log(10)	f	O2	=	-13.18	delta	HM	=	-5.62	NNO	=	-0.54	QFM	=	0	COH	=	1.73	IW	=	4.03
Constraint	Flags:	fO2	path	=	QFM	Fractionate	Solids
Liquid	mass	=	13.78	(gm)	density	=	2.22	(gm/cc)	viscosity	=	4.5	(log	10	poise)	(analysis	in	wt	%)
	G	=	-222016	(J)	H	=	-180001	(J)	S	=	37.08	(J/K)	V	=	6.21	(cc)	Cp	=	18.8	(J/K)
	SiO2	TiO2	Al2O3	Fe2O3	Cr2O3	FeO	MnO	MgO	NiO	CoO	CaO	Na2O	K2O	P2O5	H2O	CO2	SO3	Cl2O-1	F2O-1
	70.12	0.01	8.54	1.22	0	3.64	0.58	0.26	0	0	2.38	7.72	1.06	0	4.47	0	0	0	0
olivine	mass	=	0.1	(gm)	density	=	4.04	(gm/cc)	(analysis	in	mole	%)
	(Ca0.00Mg0.20Fe''0.74Mn0.06Co0.00Ni0.00)2SiO4
	G	=	-1024.23	(J)	H	=	-799.18	(J)	S	=	0.2	(J/K)	V	=	0.03	(cc)	Cp	=	0.1	(J/K)
	tephroite	fayalite	co-olivine	ni-olivine	monticellite	forsterite
	6.13	73.54	0	0	0.88	19.44
feldspar	mass	=	0.54	(gm)	density	=	2.6	(gm/cc)	(analysis	in	mole	%)
	K0.01Na0.69Ca0.29Al1.29Si2.71O8
	G	=	-8896.31	(J)	H	=	-7555.66	(J)	S	=	1.18	(J/K)	V	=	0.21	(cc)	Cp	=	0.65	(J/K)
	albite	anorthite	sanidine
	69.39	29.36	1.25
spinel	mass	=	0.04	(gm)	density	=	4.95	(gm/cc)	(analysis	in	mole	%)
	Fe''0.98Mg0.05Fe'''1.82Al0.13Cr0.00Ti0.03O4
	G	=	-252.25	(J)	H	=	-172.79	(J)	S	=	0.07	(J/K)	V	=	0.01	(cc)	Cp	=	0.03	(J/K)
	chromite	hercynite	magnetite	spinel	ulvospinel
	0	1.84	90.96	4.69	2.51
water	mass	=	0.15	(gm)	density	=	0.21	(gm/cc)
	H2O
	G	=	-3564.39	(J)	H	=	-1861.81	(J)	S	=	1.5	(J/K)	V	=	0.74	(cc)	Cp	=	0.52	(J/K)
Total	solids	mass	=	0.83	(gm)	density	=	0.85	(gm/cc)
	G	=	-13737.2	(J)	H	=	-10389.5	(J)	S	=	2.95	(J/K)	V	=	0.97	(cc)	Cp	=	1.31	(J/K)
Summary	of	all	fractionated	phases:	(total	mass	=	85.5	grams)
olivine	mass	=	17.71	(gm)	density	=	3.46	(gm/cc)	(analysis	in	mole	%)
	(Ca0.01Mg0.72Fe''0.27Mn0.01Co0.00Ni0.00)2SiO4
	G	=	-247122	(J)	H	=	-205335	(J)	S	=	36.88	(J/K)	V	=	5.12	(cc)	Cp	=	20.39	(J/K)
	tephroite	fayalite	co-olivine	ni-olivine	monticellite	forsterite
	0.91	27.08	0	0	1.04	70.96
orthopyroxene	mass	=	0.25	(gm)	density	=	3.45	(gm/cc)	(analysis	in	mole	%)
	opx	Na0.00Ca0.07Fe''0.77Mg1.10Fe'''0.03Ti0.00Al0.09Si1.94O6
	G	=	-3412.67	(J)	H	=	-2838.16	(J)	S	=	0.51	(J/K)	V	=	0.07	(cc)	Cp	=	0.28	(J/K)
	diopside	clinoenstatit	hedenbergite	alumino-buffo	buffonite	essenite	jadeite
	-75.91	92.75	77.05	3.12	-3.03	5.84	0.18
clinopyroxene	mass	=	4	(gm)	density	=	3.37	(gm/cc)	(analysis	in	mole	%)
	cpx	Na0.02Ca0.65Fe''0.44Mg0.76Fe'''0.07Ti0.01Al0.18Si1.87O6
	G	=	-58239.6	(J)	H	=	-48968.6	(J)	S	=	8.18	(J/K)	V	=	1.19	(cc)	Cp	=	4.51	(J/K)
	diopside	clinoenstatit	hedenbergite	alumino-buffo	buffonite	essenite	jadeite
	8.51	33.22	43.69	6.04	-3.89	10.59	1.84
feldspar	mass	=	58.9	(gm)	density	=	2.68	(gm/cc)	(analysis	in	mole	%)
	K0.00Na0.29Ca0.71Al1.71Si2.29O8
	G	=	-977571	(J)	H	=	-834633	(J)	S	=	126.14	(J/K)	V	=	22.01	(cc)	Cp	=	70.26	(J/K)
	albite	anorthite	sanidine
	28.97	70.8	0.23
spinel	mass	=	4.65	(gm)	density	=	4.82	(gm/cc)	(analysis	in	mole	%)
	Fe''1.04Mg0.14Fe'''1.41Al0.23Cr0.00Ti0.18O4
	G	=	-34460.5	(J)	H	=	-24501.6	(J)	S	=	8.79	(J/K)	V	=	0.97	(cc)	Cp	=	4.23	(J/K)
	chromite	hercynite	magnetite	spinel	ulvospinel
	0	-2.51	70.53	14.13	17.85
Viscosity	of	the	System	cannot	be	computed.
System	mass	=	100.12	(gm)	density	=	2.74	(gm/cc)
	G	=	-1.55656e+06	(J)	H	=	-1.30667e+06	(J)	S	=	220.53	(J/K)	V	=	36.54	(cc)	Cp	=	119.78	(J/K)
Oxygen	delta	moles	=	0.00379214	delta	grams	=	0.121344
	G	=	-961.65	(J)	H	=	103.81	(J)	S	=	0.94	(J/K)	V	=	357.27	(cc)	Cp	=	0.13	(J/K)
**********----------**********
Title:	Dummy	Title
T	=	850	(C)	P	=	1	(kbars)	log(10)	f	O2	=	-13.37	delta	HM	=	-5.62	NNO	=	-0.54	QFM	=	0	COH	=	1.72	IW	=	4.05
Constraint	Flags:	fO2	path	=	QFM	Fractionate	Solids
Liquid	mass	=	13.16	(gm)	density	=	2.21	(gm/cc)	viscosity	=	4.57	(log	10	poise)	(analysis	in	wt	%)
	G	=	-212043	(J)	H	=	-172442	(J)	S	=	35.26	(J/K)	V	=	5.94	(cc)	Cp	=	17.9	(J/K)
	SiO2	TiO2	Al2O3	Fe2O3	Cr2O3	FeO	MnO	MgO	NiO	CoO	CaO	Na2O	K2O	P2O5	H2O	CO2	SO3	Cl2O-1	F2O-1
	70.99	0.01	8.05	1.16	0	3.34	0.58	0.22	0	0	2.28	7.78	1.1	0	4.49	0	0	0	0
olivine	mass	=	0.09	(gm)	density	=	4.06	(gm/cc)	(analysis	in	mole	%)
	(Ca0.00Mg0.19Fe''0.75Mn0.07Co0.00Ni0.00)2SiO4
	G	=	-914.66	(J)	H	=	-714.32	(J)	S	=	0.18	(J/K)	V	=	0.02	(cc)	Cp	=	0.09	(J/K)
	tephroite	fayalite	co-olivine	ni-olivine	monticellite	forsterite
	6.5	74.97	0	0	0.87	17.66
feldspar	mass	=	0.48	(gm)	density	=	2.6	(gm/cc)	(analysis	in	mole	%)
	K0.01Na0.71Ca0.28Al1.28Si2.72O8
	G	=	-7995.26	(J)	H	=	-6803.86	(J)	S	=	1.06	(J/K)	V	=	0.19	(cc)	Cp	=	0.59	(J/K)
	albite	anorthite	sanidine
	71.09	27.53	1.37
spinel	mass	=	0.03	(gm)	density	=	4.96	(gm/cc)	(analysis	in	mole	%)
	Fe''0.98Mg0.04Fe'''1.83Al0.12Cr0.00Ti0.02O4
	G	=	-198.79	(J)	H	=	-136.55	(J)	S	=	0.06	(J/K)	V	=	0.01	(cc)	Cp	=	0.03	(J/K)
	chromite	hercynite	magnetite	spinel	ulvospinel
	0	1.79	91.6	4.28	2.34
water	mass	=	0.18	(gm)	density	=	0.21	(gm/cc)
	H2O
	G	=	-4126.17	(J)	H	=	-2170.42	(J)	S	=	1.74	(J/K)	V	=	0.84	(cc)	Cp	=	0.61	(J/K)
Total	solids	mass	=	0.79	(gm)	density	=	0.74	(gm/cc)
	G	=	-13234.9	(J)	H	=	-9825.15	(J)	S	=	3.04	(J/K)	V	=	1.06	(cc)	Cp	=	1.31	(J/K)
Summary	of	all	fractionated	phases:	(total	mass	=	86.17	grams)
olivine	mass	=	17.81	(gm)	density	=	3.46	(gm/cc)	(analysis	in	mole	%)
	(Ca0.01Mg0.72Fe''0.27Mn0.01Co0.00Ni0.00)2SiO4
	G	=	-247761	(J)	H	=	-206321	(J)	S	=	36.9	(J/K)	V	=	5.14	(cc)	Cp	=	20.46	(J/K)
	tephroite	fayalite	co-olivine	ni-olivine	monticellite	forsterite
	0.94	27.3	0	0	1.04	70.72
orthopyroxene	mass	=	0.25	(gm)	density	=	3.45	(gm/cc)	(analysis	in	mole	%)
	opx	Na0.00Ca0.07Fe''0.77Mg1.10Fe'''0.03Ti0.00Al0.09Si1.94O6
	G	=	-3407.62	(J)	H	=	-2841	(J)	S	=	0.5	(J/K)	V	=	0.07	(cc)	Cp	=	0.28	(J/K)
	diopside	clinoenstatit	hedenbergite	alumino-buffo	buffonite	essenite	jadeite
	-75.91	92.75	77.05	3.12	-3.03	5.84	0.18
clinopyroxene	mass	=	4	(gm)	density	=	3.37	(gm/cc)	(analysis	in	mole	%)
	cpx	Na0.02Ca0.65Fe''0.44Mg0.76Fe'''0.07Ti0.01Al0.18Si1.87O6
	G	=	-58157.9	(J)	H	=	-49013.6	(J)	S	=	8.14	(J/K)	V	=	1.19	(cc)	Cp	=	4.5	(J/K)
	diopside	clinoenstatit	hedenbergite	alumino-buffo	buffonite	essenite	jadeite
	8.51	33.22	43.69	6.04	-3.89	10.59	1.84
feldspar	mass	=	59.44	(gm)	density	=	2.68	(gm/cc)	(analysis	in	mole	%)
	K0.00Na0.29Ca0.70Al1.70Si2.30O8
	G	=	-985157	(J)	H	=	-842858	(J)	S	=	126.7	(J/K)	V	=	22.21	(cc)	Cp	=	70.83	(J/K)
	albite	anorthite	sanidine
	29.34	70.42	0.24
spinel	mass	=	4.69	(gm)	density	=	4.82	(gm/cc)	(analysis	in	mole	%)
	Fe''1.04Mg0.14Fe'''1.41Al0.23Cr0.00Ti0.18O4
	G	=	-34609.8	(J)	H	=	-24706.8	(J)	S	=	8.82	(J/K)	V	=	0.97	(cc)	Cp	=	4.26	(J/K)
	chromite	hercynite	magnetite	spinel	ulvospinel
	0	-2.48	70.68	14.06	17.74
Viscosity	of	the	System	cannot	be	computed.
System	mass	=	100.12	(gm)	density	=	2.74	(gm/cc)
	G	=	-1.55437e+06	(J)	H	=	-1.30801e+06	(J)	S	=	219.35	(J/K)	V	=	36.58	(cc)	Cp	=	119.54	(J/K)
Oxygen	delta	moles	=	0.00379853	delta	grams	=	0.121548
	G	=	-953.86	(J)	H	=	102.64	(J)	S	=	0.94	(J/K)	V	=	354.71	(cc)	Cp	=	0.13	(J/K)
**********----------**********
Title:	Dummy	Title
T	=	840	(C)	P	=	1	(kbars)	log(10)	f	O2	=	-13.57	delta	HM	=	-5.63	NNO	=	-0.53	QFM	=	0	COH	=	1.7	IW	=	4.07
Constraint	Flags:	fO2	path	=	QFM	Fractionate	Solids
Liquid	mass	=	12.6	(gm)	density	=	2.21	(gm/cc)	viscosity	=	4.63	(log	10	poise)	(analysis	in	wt	%)
	G	=	-203107	(J)	H	=	-165675	(J)	S	=	33.63	(J/K)	V	=	5.71	(cc)	Cp	=	17.09	(J/K)
	SiO2	TiO2	Al2O3	Fe2O3	Cr2O3	FeO	MnO	MgO	NiO	CoO	CaO	Na2O	K2O	P2O5	H2O	CO2	SO3	Cl2O-1	F2O-1
	71.82	0.01	7.57	1.1	0	3.07	0.57	0.19	0	0	2.19	7.84	1.14	0	4.51	0	0	0	0
olivine	mass	=	0.08	(gm)	density	=	4.08	(gm/cc)	(analysis	in	mole	%)
	(Ca0.00Mg0.17Fe''0.76Mn0.07Co0.00Ni0.00)2SiO4
	G	=	-818.76	(J)	H	=	-640.12	(J)	S	=	0.16	(J/K)	V	=	0.02	(cc)	Cp	=	0.08	(J/K)
	tephroite	fayalite	co-olivine	ni-olivine	monticellite	forsterite
	6.86	76.28	0	0	0.86	16
feldspar	mass	=	0.43	(gm)	density	=	2.59	(gm/cc)	(analysis	in	mole	%)
	K0.02Na0.73Ca0.26Al1.26Si2.74O8
	G	=	-7171.84	(J)	H	=	-6115.35	(J)	S	=	0.95	(J/K)	V	=	0.17	(cc)	Cp	=	0.53	(J/K)
	albite	anorthite	sanidine
	72.63	25.87	1.5
spinel	mass	=	0.02	(gm)	density	=	4.97	(gm/cc)	(analysis	in	mole	%)
	Fe''0.98Mg0.04Fe'''1.84Al0.11Cr0.00Ti0.02O4
	G	=	-155.36	(J)	H	=	-107.04	(J)	S	=	0.04	(J/K)	V	=	0	(cc)	Cp	=	0.02	(J/K)
	chromite	hercynite	magnetite	spinel	ulvospinel
	0	1.74	92.16	3.89	2.22
water	mass	=	0.2	(gm)	density	=	0.22	(gm/cc)
	H2O
	G	=	-4624.78	(J)	H	=	-2449.87	(J)	S	=	1.95	(J/K)	V	=	0.93	(cc)	Cp	=	0.69	(J/K)
Total	solids	mass	=	0.74	(gm)	density	=	0.66	(gm/cc)
	G	=	-12770.7	(J)	H	=	-9312.38	(J)	S	=	3.11	(J/K)	V	=	1.13	(cc)	Cp	=	1.32	(J/K)
Summary	of	all	fractionated	phases:	(total	mass	=	86.77	grams)
olivine	mass	=	17.9	(gm)	density	=	3.47	(gm/cc)	(analysis	in	mole	%)
	(Ca0.01Mg0.72Fe''0.27Mn0.01Co0.00Ni0.00)2SiO4
	G	=	-248289	(J)	H	=	-207223	(J)	S	=	36.89	(J/K)	V	=	5.16	(cc)	Cp	=	20.52	(J/K)
	tephroite	fayalite	co-olivine	ni-olivine	monticellite	forsterite
	0.96	27.5	0	0	1.04	70.5
orthopyroxene	mass	=	0.25	(gm)	density	=	3.46	(gm/cc)	(analysis	in	mole	%)
	opx	Na0.00Ca0.07Fe''0.77Mg1.10Fe'''0.03Ti0.00Al0.09Si1.94O6
	G	=	-3402.59	(J)	H	=	-2843.85	(J)	S	=	0.5	(J/K)	V	=	0.07	(cc)	Cp	=	0.28	(J/K)
	diopside	clinoenstatit	hedenbergite	alumino-buffo	buffonite	essenite	jadeite
	-75.91	92.75	77.05	3.12	-3.03	5.84	0.18
clinopyroxene	mass	=	4	(gm)	density	=	3.37	(gm/cc)	(analysis	in	mole	%)
	cpx	Na0.02Ca0.65Fe''0.44Mg0.76Fe'''0.07Ti0.01Al0.18Si1.87O6
	G	=	-58076.7	(J)	H	=	-49058.6	(J)	S	=	8.1	(J/K)	V	=	1.19	(cc)	Cp	=	4.5	(J/K)
	diopside	clinoenstatit	hedenbergite	alumino-buffo	buffonite	essenite	jadeite
	8.51	33.22	43.69	6.04	-3.89	10.59	1.84
feldspar	mass	=	59.92	(gm)	density	=	2.68	(gm/cc)	(analysis	in	mole	%)
	K0.00Na0.30Ca0.70Al1.70Si2.30O8
	G	=	-991839	(J)	H	=	-850336	(J)	S	=	127.12	(J/K)	V	=	22.39	(cc)	Cp	=	71.32	(J/K)
	albite	anorthite	sanidine
	29.69	70.06	0.25
spinel	mass	=	4.72	(gm)	density	=	4.82	(gm/cc)	(analysis	in	mole	%)
	Fe''1.04Mg0.14Fe'''1.42Al0.23Cr0.00Ti0.18O4
	G	=	-34705.6	(J)	H	=	-24876	(J)	S	=	8.83	(J/K)	V	=	0.98	(cc)	Cp	=	4.28	(J/K)
	chromite	hercynite	magnetite	spinel	ulvospinel
	0	-2.45	70.8	14	17.65
Viscosity	of	the	System	cannot	be	computed.
System	mass	=	100.12	(gm)	density	=	2.73	(gm/cc)
	G	=	-1.55219e+06	(J)	H	=	-1.30932e+06	(J)	S	=	218.18	(J/K)	V	=	36.62	(cc)	Cp	=	119.31	(J/K)
Oxygen	delta	moles	=	0.00379775	delta	grams	=	0.121523
	G	=	-944.26	(J)	H	=	101.28	(J)	S	=	0.94	(J/K)	V	=	351.48	(cc)	Cp	=	0.13	(J/K)
**********----------**********
Title:	Dummy	Title
T	=	830	(C)	P	=	1	(kbars)	log(10)	f	O2	=	-13.77	delta	HM	=	-5.63	NNO	=	-0.53	QFM	=	0	COH	=	1.68	IW	=	4.09
Constraint	Flags:	fO2	path	=	QFM	Fractionate	Solids
Liquid	mass	=	12.1	(gm)	density	=	2.2	(gm/cc)	viscosity	=	4.69	(log	10	poise)	(analysis	in	wt	%)
	G	=	-195106	(J)	H	=	-159626	(J)	S	=	32.16	(J/K)	V	=	5.49	(cc)	Cp	=	16.38	(J/K)
	SiO2	TiO2	Al2O3	Fe2O3	Cr2O3	FeO	MnO	MgO	NiO	CoO	CaO	Na2O	K2O	P2O5	H2O	CO2	SO3	Cl2O-1	F2O-1
	72.6	0.01	7.12	1.04	0	2.82	0.56	0.16	0	0	2.12	7.89	1.17	0	4.53	0	0	0	0
olivine	mass	=	0.08	(gm)	density	=	4.1	(gm/cc)	(analysis	in	mole	%)
	(Ca0.00Mg0.15Fe''0.77Mn0.07Co0.00Ni0.00)2SiO4
	G	=	-734.67	(J)	H	=	-575.11	(J)	S	=	0.14	(J/K)	V	=	0.02	(cc)	Cp	=	0.07	(J/K)
	tephroite	fayalite	co-olivine	ni-olivine	monticellite	forsterite
	7.21	77.49	0	0	0.85	14.45
feldspar	mass	=	0.39	(gm)	density	=	2.59	(gm/cc)	(analysis	in	mole	%)
	K0.02Na0.74Ca0.24Al1.24Si2.76O8
	G	=	-6423.96	(J)	H	=	-5488.67	(J)	S	=	0.85	(J/K)	V	=	0.15	(cc)	Cp	=	0.47	(J/K)
	albite	anorthite	sanidine
	74.02	24.34	1.63
spinel	mass	=	0.02	(gm)	density	=	4.97	(gm/cc)	(analysis	in	mole	%)
	Fe''0.99Mg0.04Fe'''1.85Al0.10Cr0.00Ti0.02O4
	G	=	-120.34	(J)	H	=	-83.18	(J)	S	=	0.03	(J/K)	V	=	0	(cc)	Cp	=	0.02	(J/K)
	chromite	hercynite	magnetite	spinel	ulvospinel
	0	1.69	92.64	3.53	2.14
water	mass	=	0.22	(gm)	density	=	0.22	(gm/cc)
	H2O
	G	=	-5065.82	(J)	H	=	-2702.5	(J)	S	=	2.14	(J/K)	V	=	1.01	(cc)	Cp	=	0.77	(J/K)
Total	solids	mass	=	0.71	(gm)	density	=	0.6	(gm/cc)
	G	=	-12344.8	(J)	H	=	-8849.46	(J)	S	=	3.17	(J/K)	V	=	1.18	(cc)	Cp	=	1.33	(J/K)
Summary	of	all	fractionated	phases:	(total	mass	=	87.31	grams)
olivine	mass	=	17.98	(gm)	density	=	3.47	(gm/cc)	(analysis	in	mole	%)
	(Ca0.01Mg0.71Fe''0.28Mn0.01Co0.00Ni0.00)2SiO4
	G	=	-248722	(J)	H	=	-208052	(J)	S	=	36.87	(J/K)	V	=	5.18	(cc)	Cp	=	20.57	(J/K)
	tephroite	fayalite	co-olivine	ni-olivine	monticellite	forsterite
	0.98	27.68	0	0	1.04	70.29
orthopyroxene	mass	=	0.25	(gm)	density	=	3.46	(gm/cc)	(analysis	in	mole	%)
	opx	Na0.00Ca0.07Fe''0.77Mg1.10Fe'''0.03Ti0.00Al0.09Si1.94O6
	G	=	-3397.58	(J)	H	=	-2846.69	(J)	S	=	0.5	(J/K)	V	=	0.07	(cc)	Cp	=	0.28	(J/K)
	diopside	clinoenstatit	hedenbergite	alumino-buffo	buffonite	essenite	jadeite
	-75.91	92.75	77.05	3.12	-3.03	5.84	0.18
clinopyroxene	mass	=	4	(gm)	density	=	3.37	(gm/cc)	(analysis	in	mole	%)
	cpx	Na0.02Ca0.65Fe''0.44Mg0.76Fe'''0.07Ti0.01Al0.18Si1.87O6
	G	=	-57995.9	(J)	H	=	-49103.6	(J)	S	=	8.06	(J/K)	V	=	1.19	(cc)	Cp	=	4.49	(J/K)
	diopside	clinoenstatit	hedenbergite	alumino-buffo	buffonite	essenite	jadeite
	8.51	33.22	43.69	6.04	-3.89	10.59	1.84
feldspar	mass	=	60.35	(gm)	density	=	2.68	(gm/cc)	(analysis	in	mole	%)
	K0.00Na0.30Ca0.70Al1.70Si2.30O8
	G	=	-997693	(J)	H	=	-857130	(J)	S	=	127.42	(J/K)	V	=	22.55	(cc)	Cp	=	71.76	(J/K)
	albite	anorthite	sanidine
	30	69.74	0.26
spinel	mass	=	4.74	(gm)	density	=	4.82	(gm/cc)	(analysis	in	mole	%)
	Fe''1.04Mg0.14Fe'''1.42Al0.23Cr0.00Ti0.18O4
	G	=	-34757.9	(J)	H	=	-25016	(J)	S	=	8.83	(J/K)	V	=	0.98	(cc)	Cp	=	4.3	(J/K)
	chromite	hercynite	magnetite	spinel	ulvospinel
	0	-2.43	70.9	13.95	17.58
Viscosity	of	the	System	cannot	be	computed.
System	mass	=	100.12	(gm)	density	=	2.73	(gm/cc)
	G	=	-1.55002e+06	(J)	H	=	-1.31062e+06	(J)	S	=	217.01	(J/K)	V	=	36.64	(cc)	Cp	=	119.1	(J/K)
Oxygen	delta	moles	=	0.00379143	delta	grams	=	0.121321
	G	=	-933.32	(J)	H	=	99.77	(J)	S	=	0.94	(J/K)	V	=	347.75	(cc)	Cp	=	0.13	(J/K)
**********----------**********
Title:	Dummy	Title
T	=	820	(C)	P	=	1	(kbars)	log(10)	f	O2	=	-13.97	delta	HM	=	-5.63	NNO	=	-0.52	QFM	=	0	COH	=	1.66	IW	=	4.11
Constraint	Flags:	fO2	path	=	QFM	Fractionate	Solids
Liquid	mass	=	11.66	(gm)	density	=	2.2	(gm/cc)	viscosity	=	4.74	(log	10	poise)	(analysis	in	wt	%)
	G	=	-187945	(J)	H	=	-154223	(J)	S	=	30.85	(J/K)	V	=	5.3	(cc)	Cp	=	15.73	(J/K)
	SiO2	TiO2	Al2O3	Fe2O3	Cr2O3	FeO	MnO	MgO	NiO	CoO	CaO	Na2O	K2O	P2O5	H2O	CO2	SO3	Cl2O-1	F2O-1
	73.33	0.01	6.69	0.98	0	2.58	0.55	0.13	0	0	2.06	7.93	1.21	0	4.54	0	0	0	0
olivine	mass	=	0.07	(gm)	density	=	4.12	(gm/cc)	(analysis	in	mole	%)
	(Ca0.00Mg0.14Fe''0.79Mn0.08Co0.00Ni0.00)2SiO4
	G	=	-660.81	(J)	H	=	-518.04	(J)	S	=	0.13	(J/K)	V	=	0.02	(cc)	Cp	=	0.07	(J/K)
	tephroite	fayalite	co-olivine	ni-olivine	monticellite	forsterite
	7.55	78.61	0	0	0.84	13
feldspar	mass	=	0.35	(gm)	density	=	2.59	(gm/cc)	(analysis	in	mole	%)
	K0.02Na0.75Ca0.23Al1.23Si2.77O8
	G	=	-5748.44	(J)	H	=	-4921.46	(J)	S	=	0.76	(J/K)	V	=	0.13	(cc)	Cp	=	0.42	(J/K)
	albite	anorthite	sanidine
	75.28	22.95	1.77
spinel	mass	=	0.01	(gm)	density	=	4.98	(gm/cc)	(analysis	in	mole	%)
	Fe''0.99Mg0.03Fe'''1.86Al0.10Cr0.00Ti0.02O4
	G	=	-92.29	(J)	H	=	-64	(J)	S	=	0.03	(J/K)	V	=	0	(cc)	Cp	=	0.01	(J/K)
	chromite	hercynite	magnetite	spinel	ulvospinel
	0	1.64	93.06	3.19	2.11
water	mass	=	0.24	(gm)	density	=	0.22	(gm/cc)
	H2O
	G	=	-5454.74	(J)	H	=	-2930.66	(J)	S	=	2.31	(J/K)	V	=	1.08	(cc)	Cp	=	0.84	(J/K)
Total	solids	mass	=	0.67	(gm)	density	=	0.55	(gm/cc)
	G	=	-11956.3	(J)	H	=	-8434.16	(J)	S	=	3.22	(J/K)	V	=	1.23	(cc)	Cp	=	1.34	(J/K)
Summary	of	all	fractionated	phases:	(total	mass	=	87.79	grams)
olivine	mass	=	18.05	(gm)	density	=	3.47	(gm/cc)	(analysis	in	mole	%)
	(Ca0.01Mg0.71Fe''0.28Mn0.01Co0.00Ni0.00)2SiO4
	G	=	-249072	(J)	H	=	-208816	(J)	S	=	36.83	(J/K)	V	=	5.2	(cc)	Cp	=	20.61	(J/K)
	tephroite	fayalite	co-olivine	ni-olivine	monticellite	forsterite
	1.01	27.85	0	0	1.04	70.11
orthopyroxene	mass	=	0.25	(gm)	density	=	3.46	(gm/cc)	(analysis	in	mole	%)
	opx	Na0.00Ca0.07Fe''0.77Mg1.10Fe'''0.03Ti0.00Al0.09Si1.94O6
	G	=	-3392.6	(J)	H	=	-2849.53	(J)	S	=	0.5	(J/K)	V	=	0.07	(cc)	Cp	=	0.28	(J/K)
	diopside	clinoenstatit	hedenbergite	alumino-buffo	buffonite	essenite	jadeite
	-75.91	92.75	77.05	3.12	-3.03	5.84	0.18
clinopyroxene	mass	=	4	(gm)	density	=	3.37	(gm/cc)	(analysis	in	mole	%)
	cpx	Na0.02Ca0.65Fe''0.44Mg0.76Fe'''0.07Ti0.01Al0.18Si1.87O6
	G	=	-57915.5	(J)	H	=	-49148.4	(J)	S	=	8.02	(J/K)	V	=	1.19	(cc)	Cp	=	4.48	(J/K)
	diopside	clinoenstatit	hedenbergite	alumino-buffo	buffonite	essenite	jadeite
	8.51	33.22	43.69	6.04	-3.89	10.59	1.84
feldspar	mass	=	60.74	(gm)	density	=	2.68	(gm/cc)	(analysis	in	mole	%)
	K0.00Na0.30Ca0.69Al1.69Si2.31O8
	G	=	-1.0028e+06	(J)	H	=	-863301	(J)	S	=	127.61	(J/K)	V	=	22.69	(cc)	Cp	=	72.15	(J/K)
	albite	anorthite	sanidine
	30.29	69.44	0.27
spinel	mass	=	4.76	(gm)	density	=	4.83	(gm/cc)	(analysis	in	mole	%)
	Fe''1.04Mg0.14Fe'''1.42Al0.23Cr0.00Ti0.18O4
	G	=	-34775.4	(J)	H	=	-25132.2	(J)	S	=	8.82	(J/K)	V	=	0.99	(cc)	Cp	=	4.31	(J/K)
	chromite	hercynite	magnetite	spinel	ulvospinel
	0	-2.42	70.97	13.92	17.53
Viscosity	of	the	System	cannot	be	computed.
System	mass	=	100.12	(gm)	density	=	2.73	(gm/cc)
	G	=	-1.54786e+06	(J)	H	=	-1.3119e+06	(J)	S	=	215.85	(J/K)	V	=	36.66	(cc)	Cp	=	118.91	(J/K)
Oxygen	delta	moles	=	0.00378091	delta	grams	=	0.120985
	G	=	-921.4	(J)	H	=	98.17	(J)	S	=	0.93	(J/K)	V	=	343.64	(cc)	Cp	=	0.13	(J/K)
**********----------**********
Title:	Dummy	Title
T	=	810	(C)	P	=	1	(kbars)	log(10)	f	O2	=	-14.17	delta	HM	=	-5.64	NNO	=	-0.52	QFM	=	0	COH	=	1.64	IW	=	4.13
Constraint	Flags:	fO2	path	=	QFM	Fractionate	Solids
Liquid	mass	=	11.26	(gm)	density	=	2.2	(gm/cc)	viscosity	=	4.79	(log	10	poise)	(analysis	in	wt	%)
	G	=	-181536	(J)	H	=	-149399	(J)	S	=	29.67	(J/K)	V	=	5.13	(cc)	Cp	=	15.16	(J/K)
	SiO2	TiO2	Al2O3	Fe2O3	Cr2O3	FeO	MnO	MgO	NiO	CoO	CaO	Na2O	K2O	P2O5	H2O	CO2	SO3	Cl2O-1	F2O-1
	74.01	0.01	6.28	0.92	0	2.36	0.54	0.11	0	0	2	7.96	1.24	0	4.56	0	0	0	0
olivine	mass	=	0.06	(gm)	density	=	4.13	(gm/cc)	(analysis	in	mole	%)
	(Ca0.00Mg0.12Fe''0.80Mn0.08Co0.00Ni0.00)2SiO4
	G	=	-595.84	(J)	H	=	-467.86	(J)	S	=	0.12	(J/K)	V	=	0.02	(cc)	Cp	=	0.06	(J/K)
	tephroite	fayalite	co-olivine	ni-olivine	monticellite	forsterite
	7.87	79.64	0	0	0.83	11.66
feldspar	mass	=	0.31	(gm)	density	=	2.59	(gm/cc)	(analysis	in	mole	%)
	K0.02Na0.76Ca0.22Al1.22Si2.78O8
	G	=	-5141.16	(J)	H	=	-4410.52	(J)	S	=	0.67	(J/K)	V	=	0.12	(cc)	Cp	=	0.38	(J/K)
	albite	anorthite	sanidine
	76.42	21.68	1.9
spinel	mass	=	0.01	(gm)	density	=	4.99	(gm/cc)	(analysis	in	mole	%)
	Fe''0.99Mg0.03Fe'''1.87Al0.09Cr0.00Ti0.02O4
	G	=	-69.95	(J)	H	=	-48.67	(J)	S	=	0.02	(J/K)	V	=	0	(cc)	Cp	=	0.01	(J/K)
	chromite	hercynite	magnetite	spinel	ulvospinel
	0	1.59	93.42	2.88	2.11
water	mass	=	0.26	(gm)	density	=	0.23	(gm/cc)
	H2O
	G	=	-5796.74	(J)	H	=	-3136.61	(J)	S	=	2.46	(J/K)	V	=	1.13	(cc)	Cp	=	0.9	(J/K)
Total	solids	mass	=	0.64	(gm)	density	=	0.51	(gm/cc)
	G	=	-11603.7	(J)	H	=	-8063.66	(J)	S	=	3.27	(J/K)	V	=	1.27	(cc)	Cp	=	1.35	(J/K)
Summary	of	all	fractionated	phases:	(total	mass	=	88.21	grams)
olivine	mass	=	18.12	(gm)	density	=	3.48	(gm/cc)	(analysis	in	mole	%)
	(Ca0.01Mg0.71Fe''0.28Mn0.01Co0.00Ni0.00)2SiO4
	G	=	-249348	(J)	H	=	-209524	(J)	S	=	36.77	(J/K)	V	=	5.21	(cc)	Cp	=	20.64	(J/K)
	tephroite	fayalite	co-olivine	ni-olivine	monticellite	forsterite
	1.03	28	0	0	1.04	69.93
orthopyroxene	mass	=	0.25	(gm)	density	=	3.46	(gm/cc)	(analysis	in	mole	%)
	opx	Na0.00Ca0.07Fe''0.77Mg1.10Fe'''0.03Ti0.00Al0.09Si1.94O6
	G	=	-3387.64	(J)	H	=	-2852.36	(J)	S	=	0.49	(J/K)	V	=	0.07	(cc)	Cp	=	0.28	(J/K)
	diopside	clinoenstatit	hedenbergite	alumino-buffo	buffonite	essenite	jadeite
	-75.91	92.75	77.05	3.12	-3.03	5.84	0.18
clinopyroxene	mass	=	4	(gm)	density	=	3.37	(gm/cc)	(analysis	in	mole	%)
	cpx	Na0.02Ca0.65Fe''0.44Mg0.76Fe'''0.07Ti0.01Al0.18Si1.87O6
	G	=	-57835.5	(J)	H	=	-49193.2	(J)	S	=	7.98	(J/K)	V	=	1.18	(cc)	Cp	=	4.48	(J/K)
	diopside	clinoenstatit	hedenbergite	alumino-buffo	buffonite	essenite	jadeite
	8.51	33.22	43.69	6.04	-3.89	10.59	1.84
feldspar	mass	=	61.08	(gm)	density	=	2.68	(gm/cc)	(analysis	in	mole	%)
	K0.00Na0.31Ca0.69Al1.69Si2.31O8
	G	=	-1.00723e+06	(J)	H	=	-868909	(J)	S	=	127.7	(J/K)	V	=	22.82	(cc)	Cp	=	72.49	(J/K)
	albite	anorthite	sanidine
	30.55	69.17	0.28
spinel	mass	=	4.77	(gm)	density	=	4.83	(gm/cc)	(analysis	in	mole	%)
	Fe''1.04Mg0.14Fe'''1.42Al0.23Cr0.00Ti0.17O4
	G	=	-34765.1	(J)	H	=	-25229.3	(J)	S	=	8.8	(J/K)	V	=	0.99	(cc)	Cp	=	4.32	(J/K)
	chromite	hercynite	magnetite	spinel	ulvospinel
[truncated: 14 more rows]

## Sheet: FMQ -1
**********----------**********
T	=	1220	(C)	P	=	1	(kbars)	log(10)	f	O2	=	-9.01	delta	HM	=	-6.51	NNO	=	-1.67	QFM	=	-1	COH	=	1.2	IW	=	2.5
Constraint	Flags:	fO2	path	=	QFM-1	Fractionate	Solids
Liquid	mass	=	99.95	(gm)	density	=	2.61	(gm/cc)	viscosity	=	2.14	(log	10	poise)	(analysis	in	wt	%)
	G	=	-1.64181e+06	(J)	H	=	-1.22868e+06	(J)	S	=	276.68	(J/K)	V	=	38.29	(cc)	Cp	=	151.32	(J/K)
	SiO2	TiO2	Al2O3	Fe2O3	Cr2O3	FeO	MnO	MgO	NiO	CoO	CaO	Na2O	K2O	P2O5	H2O	CO2	SO3	Cl2O-1	F2O-1
	48.52	0.32	20.49	0.99	0	8.64	0.23	7.19	0	0	9.63	3.05	0.17	0	0.77	0	0	0	0
Total	solids	mass	=	0	(gm)	density	=	0	(gm/cc)
	G	=	0	(J)	H	=	0	(J)	S	=	0	(J/K)	V	=	0	(cc)	Cp	=	0	(J/K)
Summary	of	all	fractionated	phases:	(total	mass	=	0	grams)
Viscosity	of	the	System:	2.14	(log	10	poise)
System	mass	=	99.95	(gm)	density	=	2.61	(gm/cc)
	G	=	-1.64181e+06	(J)	H	=	-1.22868e+06	(J)	S	=	276.68	(J/K)	V	=	38.29	(cc)	Cp	=	151.32	(J/K)
Oxygen	delta	moles	=	1.38778e-17	delta	grams	=	4.44073e-16
	G	=	0	(J)	H	=	0	(J)	S	=	0	(J/K)	V	=	0	(cc)	Cp	=	0	(J/K)
**********----------**********
Title:	Dummy	Title
T	=	1210	(C)	P	=	1	(kbars)	log(10)	f	O2	=	-9.12	delta	HM	=	-6.52	NNO	=	-1.67	QFM	=	-1	COH	=	1.19	IW	=	2.51
Constraint	Flags:	fO2	path	=	QFM-1	Fractionate	Solids
Liquid	mass	=	99.95	(gm)	density	=	2.61	(gm/cc)	viscosity	=	2.18	(log	10	poise)	(analysis	in	wt	%)
	G	=	-1.63906e+06	(J)	H	=	-1.2302e+06	(J)	S	=	275.67	(J/K)	V	=	38.25	(cc)	Cp	=	151.32	(J/K)
	SiO2	TiO2	Al2O3	Fe2O3	Cr2O3	FeO	MnO	MgO	NiO	CoO	CaO	Na2O	K2O	P2O5	H2O	CO2	SO3	Cl2O-1	F2O-1
	48.52	0.32	20.49	0.99	0	8.64	0.23	7.19	0	0	9.63	3.05	0.17	0	0.77	0	0	0	0
Total	solids	mass	=	0	(gm)	density	=	0	(gm/cc)
	G	=	0	(J)	H	=	0	(J)	S	=	0	(J/K)	V	=	0	(cc)	Cp	=	0	(J/K)
Summary	of	all	fractionated	phases:	(total	mass	=	0	grams)
Viscosity	of	the	System:	2.18	(log	10	poise)
System	mass	=	99.95	(gm)	density	=	2.61	(gm/cc)
	G	=	-1.63906e+06	(J)	H	=	-1.2302e+06	(J)	S	=	275.67	(J/K)	V	=	38.25	(cc)	Cp	=	151.32	(J/K)
Oxygen	delta	moles	=	1.38192e-05	delta	grams	=	0.000442196
	G	=	-4.73	(J)	H	=	0.55	(J)	S	=	0	(J/K)	V	=	1.7	(cc)	Cp	=	0	(J/K)
**********----------**********
Title:	Dummy	Title
T	=	1200	(C)	P	=	1	(kbars)	log(10)	f	O2	=	-9.23	delta	HM	=	-6.52	NNO	=	-1.66	QFM	=	-1	COH	=	1.18	IW	=	2.52
Constraint	Flags:	fO2	path	=	QFM-1	Fractionate	Solids
Liquid	mass	=	99.95	(gm)	density	=	2.61	(gm/cc)	viscosity	=	2.22	(log	10	poise)	(analysis	in	wt	%)
	G	=	-1.63632e+06	(J)	H	=	-1.2317e+06	(J)	S	=	274.66	(J/K)	V	=	38.22	(cc)	Cp	=	147.87	(J/K)
	SiO2	TiO2	Al2O3	Fe2O3	Cr2O3	FeO	MnO	MgO	NiO	CoO	CaO	Na2O	K2O	P2O5	H2O	CO2	SO3	Cl2O-1	F2O-1
	48.52	0.32	20.49	1	0	8.64	0.23	7.19	0	0	9.63	3.05	0.17	0	0.77	0	0	0	0
Total	solids	mass	=	0	(gm)	density	=	0	(gm/cc)
	G	=	0	(J)	H	=	0	(J)	S	=	0	(J/K)	V	=	0	(cc)	Cp	=	0	(J/K)
Summary	of	all	fractionated	phases:	(total	mass	=	0	grams)
Viscosity	of	the	System:	2.22	(log	10	poise)
System	mass	=	99.95	(gm)	density	=	2.61	(gm/cc)
	G	=	-1.63632e+06	(J)	H	=	-1.2317e+06	(J)	S	=	274.66	(J/K)	V	=	38.22	(cc)	Cp	=	147.87	(J/K)
Oxygen	delta	moles	=	2.83176e-05	delta	grams	=	0.00090613
	G	=	-9.62	(J)	H	=	1.12	(J)	S	=	0.01	(J/K)	V	=	3.47	(cc)	Cp	=	0	(J/K)
**********----------**********
Title:	Dummy	Title
T	=	1190	(C)	P	=	1	(kbars)	log(10)	f	O2	=	-9.34	delta	HM	=	-6.52	NNO	=	-1.66	QFM	=	-1	COH	=	1.17	IW	=	2.53
Constraint	Flags:	fO2	path	=	QFM-1	Fractionate	Solids
Liquid	mass	=	94.5	(gm)	density	=	2.62	(gm/cc)	viscosity	=	2.25	(log	10	poise)	(analysis	in	wt	%)
	G	=	-1540644	(J)	H	=	-1.1615e+06	(J)	S	=	259.13	(J/K)	V	=	36.13	(cc)	Cp	=	139.57	(J/K)
	SiO2	TiO2	Al2O3	Fe2O3	Cr2O3	FeO	MnO	MgO	NiO	CoO	CaO	Na2O	K2O	P2O5	H2O	CO2	SO3	Cl2O-1	F2O-1
	48.66	0.34	20.06	1.04	0	8.98	0.24	7.18	0	0	9.37	3.13	0.18	0	0.81	0	0	0	0
olivine	mass	=	0.95	(gm)	density	=	3.29	(gm/cc)	(analysis	in	mole	%)
	(Ca0.01Mg0.82Fe''0.18Mn0.00Co0.00Ni0.00)2SiO4
	G	=	-14797.3	(J)	H	=	-11455.7	(J)	S	=	2.28	(J/K)	V	=	0.29	(cc)	Cp	=	1.17	(J/K)
	tephroite	fayalite	co-olivine	ni-olivine	monticellite	forsterite
	0.41	17.87	0	0	1.07	80.65
feldspar	mass	=	4.5	(gm)	density	=	2.68	(gm/cc)	(analysis	in	mole	%)
	K0.00Na0.17Ca0.83Al1.83Si2.17O8
	G	=	-78109.9	(J)	H	=	-62109.8	(J)	S	=	10.94	(J/K)	V	=	1.68	(cc)	Cp	=	5.54	(J/K)
	albite	anorthite	sanidine
	17.3	82.63	0.07
Total	solids	mass	=	5.45	(gm)	density	=	2.77	(gm/cc)
	G	=	-92907.2	(J)	H	=	-73565.5	(J)	S	=	13.22	(J/K)	V	=	1.97	(cc)	Cp	=	6.71	(J/K)
Summary	of	all	fractionated	phases:	(total	mass	=	0	grams)
Viscosity	of	the	System:	2.35	(log	10	poise)
System	mass	=	99.95	(gm)	density	=	2.62	(gm/cc)
	G	=	-1.63355e+06	(J)	H	=	-1.23506e+06	(J)	S	=	272.35	(J/K)	V	=	38.1	(cc)	Cp	=	146.28	(J/K)
Oxygen	delta	moles	=	-2.00816e-05	delta	grams	=	-0.000642588
	G	=	6.77	(J)	H	=	-0.79	(J)	S	=	-0.01	(J/K)	V	=	-2.44	(cc)	Cp	=	0	(J/K)
**********----------**********
Title:	Dummy	Title
T	=	1180	(C)	P	=	1	(kbars)	log(10)	f	O2	=	-9.45	delta	HM	=	-6.52	NNO	=	-1.66	QFM	=	-1	COH	=	1.16	IW	=	2.54
Constraint	Flags:	fO2	path	=	QFM-1	Fractionate	Solids
Liquid	mass	=	85.45	(gm)	density	=	2.61	(gm/cc)	viscosity	=	2.31	(log	10	poise)	(analysis	in	wt	%)
	G	=	-1.3859e+06	(J)	H	=	-1.04571e+06	(J)	S	=	234.11	(J/K)	V	=	32.75	(cc)	Cp	=	125.59	(J/K)
	SiO2	TiO2	Al2O3	Fe2O3	Cr2O3	FeO	MnO	MgO	NiO	CoO	CaO	Na2O	K2O	P2O5	H2O	CO2	SO3	Cl2O-1	F2O-1
	49.01	0.37	19.6	1.1	0	9.45	0.25	6.73	0	0	9.08	3.31	0.2	0	0.9	0	0	0	0
olivine	mass	=	2.47	(gm)	density	=	3.31	(gm/cc)	(analysis	in	mole	%)
	(Ca0.01Mg0.80Fe''0.19Mn0.00Co0.00Ni0.00)2SiO4
	G	=	-38275.4	(J)	H	=	-29645.1	(J)	S	=	5.94	(J/K)	V	=	0.75	(cc)	Cp	=	3.04	(J/K)
	tephroite	fayalite	co-olivine	ni-olivine	monticellite	forsterite
	0.45	19.23	0	0	1.07	79.24
feldspar	mass	=	6.57	(gm)	density	=	2.68	(gm/cc)	(analysis	in	mole	%)
	K0.00Na0.18Ca0.81Al1.81Si2.19O8
	G	=	-113880	(J)	H	=	-90739.4	(J)	S	=	15.92	(J/K)	V	=	2.45	(cc)	Cp	=	8.08	(J/K)
	albite	anorthite	sanidine
	18.43	81.49	0.08
Total	solids	mass	=	9.05	(gm)	density	=	2.83	(gm/cc)
	G	=	-152155	(J)	H	=	-120385	(J)	S	=	21.86	(J/K)	V	=	3.2	(cc)	Cp	=	11.12	(J/K)
Summary	of	all	fractionated	phases:	(total	mass	=	5.44	grams)
olivine	mass	=	0.94	(gm)	density	=	3.3	(gm/cc)	(analysis	in	mole	%)
	(Ca0.01Mg0.82Fe''0.18Mn0.00Co0.00Ni0.00)2SiO4
	G	=	-14750.7	(J)	H	=	-11448.9	(J)	S	=	2.27	(J/K)	V	=	0.29	(cc)	Cp	=	1.17	(J/K)
	tephroite	fayalite	co-olivine	ni-olivine	monticellite	forsterite
	0.41	17.87	0	0	1.07	80.65
feldspar	mass	=	4.5	(gm)	density	=	2.68	(gm/cc)	(analysis	in	mole	%)
	K0.00Na0.17Ca0.83Al1.83Si2.17O8
	G	=	-77953	(J)	H	=	-62127.2	(J)	S	=	10.89	(J/K)	V	=	1.68	(cc)	Cp	=	5.53	(J/K)
	albite	anorthite	sanidine
	17.3	82.63	0.07
Viscosity	of	the	System:	2.59	(log	10	poise)
System	mass	=	99.94	(gm)	density	=	2.64	(gm/cc)
	G	=	-1.63076e+06	(J)	H	=	-1.23967e+06	(J)	S	=	269.13	(J/K)	V	=	37.92	(cc)	Cp	=	143.41	(J/K)
Oxygen	delta	moles	=	-0.000155948	delta	grams	=	-0.00499015
	G	=	52.15	(J)	H	=	-6.06	(J)	S	=	-0.04	(J/K)	V	=	-18.84	(cc)	Cp	=	-0.01	(J/K)
**********----------**********
Title:	Dummy	Title
T	=	1170	(C)	P	=	1	(kbars)	log(10)	f	O2	=	-9.57	delta	HM	=	-6.53	NNO	=	-1.66	QFM	=	-1	COH	=	1.15	IW	=	2.55
Constraint	Flags:	fO2	path	=	QFM-1	Fractionate	Solids
Liquid	mass	=	77.94	(gm)	density	=	2.6	(gm/cc)	viscosity	=	2.37	(log	10	poise)	(analysis	in	wt	%)
	G	=	-1.25772e+06	(J)	H	=	-949862	(J)	S	=	213.32	(J/K)	V	=	29.95	(cc)	Cp	=	114.01	(J/K)
	SiO2	TiO2	Al2O3	Fe2O3	Cr2O3	FeO	MnO	MgO	NiO	CoO	CaO	Na2O	K2O	P2O5	H2O	CO2	SO3	Cl2O-1	F2O-1
	49.35	0.41	19.15	1.15	0	9.9	0.27	6.29	0	0	8.8	3.47	0.22	0	0.99	0	0	0	0
olivine	mass	=	2.06	(gm)	density	=	3.33	(gm/cc)	(analysis	in	mole	%)
	(Ca0.01Mg0.79Fe''0.21Mn0.01Co0.00Ni0.00)2SiO4
	G	=	-31500.6	(J)	H	=	-24407	(J)	S	=	4.92	(J/K)	V	=	0.62	(cc)	Cp	=	2.51	(J/K)
	tephroite	fayalite	co-olivine	ni-olivine	monticellite	forsterite
	0.5	20.65	0	0	1.08	77.77
feldspar	mass	=	5.45	(gm)	density	=	2.68	(gm/cc)	(analysis	in	mole	%)
	K0.00Na0.20Ca0.80Al1.80Si2.20O8
	G	=	-94360.6	(J)	H	=	-75341.8	(J)	S	=	13.18	(J/K)	V	=	2.04	(cc)	Cp	=	6.7	(J/K)
	albite	anorthite	sanidine
	19.56	80.35	0.09
Total	solids	mass	=	7.51	(gm)	density	=	2.83	(gm/cc)
	G	=	-125861	(J)	H	=	-99748.8	(J)	S	=	18.09	(J/K)	V	=	2.66	(cc)	Cp	=	9.22	(J/K)
Summary	of	all	fractionated	phases:	(total	mass	=	14.48	grams)
olivine	mass	=	3.42	(gm)	density	=	3.31	(gm/cc)	(analysis	in	mole	%)
	(Ca0.01Mg0.81Fe''0.19Mn0.00Co0.00Ni0.00)2SiO4
	G	=	-52920.5	(J)	H	=	-41117.7	(J)	S	=	8.18	(J/K)	V	=	1.03	(cc)	Cp	=	4.2	(J/K)
	tephroite	fayalite	co-olivine	ni-olivine	monticellite	forsterite
	0.44	18.85	0	0	1.07	79.63
feldspar	mass	=	11.07	(gm)	density	=	2.68	(gm/cc)	(analysis	in	mole	%)
	K0.00Na0.18Ca0.82Al1.82Si2.18O8
	G	=	-191517	(J)	H	=	-152965	(J)	S	=	26.71	(J/K)	V	=	4.13	(cc)	Cp	=	13.6	(J/K)
	albite	anorthite	sanidine
	17.97	81.95	0.08
Viscosity	of	the	System:	2.83	(log	10	poise)
System	mass	=	99.94	(gm)	density	=	2.65	(gm/cc)
	G	=	-1.62801e+06	(J)	H	=	-1.24369e+06	(J)	S	=	266.31	(J/K)	V	=	37.76	(cc)	Cp	=	141.02	(J/K)
Oxygen	delta	moles	=	-0.00027485	delta	grams	=	-0.00879486
	G	=	91.21	(J)	H	=	-10.58	(J)	S	=	-0.07	(J/K)	V	=	-32.98	(cc)	Cp	=	-0.01	(J/K)
**********----------**********
Title:	Dummy	Title
T	=	1160	(C)	P	=	1	(kbars)	log(10)	f	O2	=	-9.69	delta	HM	=	-6.53	NNO	=	-1.65	QFM	=	-1	COH	=	1.14	IW	=	2.57
Constraint	Flags:	fO2	path	=	QFM-1	Fractionate	Solids
Liquid	mass	=	71.6	(gm)	density	=	2.6	(gm/cc)	viscosity	=	2.42	(log	10	poise)	(analysis	in	wt	%)
	G	=	-1.14976e+06	(J)	H	=	-869197	(J)	S	=	195.77	(J/K)	V	=	27.57	(cc)	Cp	=	104.27	(J/K)
	SiO2	TiO2	Al2O3	Fe2O3	Cr2O3	FeO	MnO	MgO	NiO	CoO	CaO	Na2O	K2O	P2O5	H2O	CO2	SO3	Cl2O-1	F2O-1
	49.68	0.45	18.72	1.21	0	10.32	0.28	5.88	0	0	8.53	3.63	0.23	0	1.08	0	0	0	0
olivine	mass	=	1.74	(gm)	density	=	3.35	(gm/cc)	(analysis	in	mole	%)
	(Ca0.01Mg0.77Fe''0.22Mn0.01Co0.00Ni0.00)2SiO4
	G	=	-26357.1	(J)	H	=	-20427.6	(J)	S	=	4.14	(J/K)	V	=	0.52	(cc)	Cp	=	2.11	(J/K)
	tephroite	fayalite	co-olivine	ni-olivine	monticellite	forsterite
	0.55	22.15	0	0	1.09	76.22
feldspar	mass	=	4.6	(gm)	density	=	2.68	(gm/cc)	(analysis	in	mole	%)
	K0.00Na0.21Ca0.79Al1.79Si2.21O8
	G	=	-79480.4	(J)	H	=	-63591.8	(J)	S	=	11.09	(J/K)	V	=	1.72	(cc)	Cp	=	5.65	(J/K)
	albite	anorthite	sanidine
	20.69	79.21	0.1
Total	solids	mass	=	6.34	(gm)	density	=	2.83	(gm/cc)
	G	=	-105837	(J)	H	=	-84019.4	(J)	S	=	15.22	(J/K)	V	=	2.24	(cc)	Cp	=	7.76	(J/K)
Summary	of	all	fractionated	phases:	(total	mass	=	21.99	grams)
olivine	mass	=	5.47	(gm)	density	=	3.32	(gm/cc)	(analysis	in	mole	%)
	(Ca0.01Mg0.80Fe''0.20Mn0.00Co0.00Ni0.00)2SiO4
	G	=	-84266.9	(J)	H	=	-65573.4	(J)	S	=	13.04	(J/K)	V	=	1.65	(cc)	Cp	=	6.71	(J/K)
	tephroite	fayalite	co-olivine	ni-olivine	monticellite	forsterite
	0.46	19.53	0	0	1.07	78.94
feldspar	mass	=	16.52	(gm)	density	=	2.68	(gm/cc)	(analysis	in	mole	%)
	K0.00Na0.18Ca0.81Al1.81Si2.19O8
	G	=	-285432	(J)	H	=	-228471	(J)	S	=	39.75	(J/K)	V	=	6.17	(cc)	Cp	=	20.28	(J/K)
	albite	anorthite	sanidine
	18.5	81.42	0.08
Viscosity	of	the	System:	3.09	(log	10	poise)
System	mass	=	99.93	(gm)	density	=	2.66	(gm/cc)
	G	=	-1.6253e+06	(J)	H	=	-1.24726e+06	(J)	S	=	263.78	(J/K)	V	=	37.63	(cc)	Cp	=	139.01	(J/K)
Oxygen	delta	moles	=	-0.000380425	delta	grams	=	-0.0121731
	G	=	125.27	(J)	H	=	-14.51	(J)	S	=	-0.1	(J/K)	V	=	-45.33	(cc)	Cp	=	-0.01	(J/K)
**********----------**********
Title:	Dummy	Title
T	=	1150	(C)	P	=	1	(kbars)	log(10)	f	O2	=	-9.81	delta	HM	=	-6.53	NNO	=	-1.65	QFM	=	-1	COH	=	1.13	IW	=	2.58
Constraint	Flags:	fO2	path	=	QFM-1	Fractionate	Solids
Liquid	mass	=	66.17	(gm)	density	=	2.59	(gm/cc)	viscosity	=	2.48	(log	10	poise)	(analysis	in	wt	%)
	G	=	-1.05758e+06	(J)	H	=	-800357	(J)	S	=	180.74	(J/K)	V	=	25.54	(cc)	Cp	=	95.95	(J/K)
	SiO2	TiO2	Al2O3	Fe2O3	Cr2O3	FeO	MnO	MgO	NiO	CoO	CaO	Na2O	K2O	P2O5	H2O	CO2	SO3	Cl2O-1	F2O-1
	50	0.48	18.29	1.26	0	10.72	0.29	5.49	0	0	8.28	3.78	0.25	0	1.16	0	0	0	0
olivine	mass	=	1.5	(gm)	density	=	3.37	(gm/cc)	(analysis	in	mole	%)
	(Ca0.01Mg0.76Fe''0.24Mn0.01Co0.00Ni0.00)2SiO4
	G	=	-22368.6	(J)	H	=	-17339.7	(J)	S	=	3.53	(J/K)	V	=	0.44	(cc)	Cp	=	1.8	(J/K)
	tephroite	fayalite	co-olivine	ni-olivine	monticellite	forsterite
	0.6	23.72	0	0	1.09	74.58
feldspar	mass	=	3.93	(gm)	density	=	2.67	(gm/cc)	(analysis	in	mole	%)
	K0.00Na0.22Ca0.78Al1.78Si2.22O8
	G	=	-67883.6	(J)	H	=	-54425.3	(J)	S	=	9.46	(J/K)	V	=	1.47	(cc)	Cp	=	4.83	(J/K)
	albite	anorthite	sanidine
	21.83	78.06	0.11
Total	solids	mass	=	5.43	(gm)	density	=	2.84	(gm/cc)
	G	=	-90252.2	(J)	H	=	-71765	(J)	S	=	12.99	(J/K)	V	=	1.92	(cc)	Cp	=	6.63	(J/K)
Summary	of	all	fractionated	phases:	(total	mass	=	28.33	grams)
olivine	mass	=	7.21	(gm)	density	=	3.33	(gm/cc)	(analysis	in	mole	%)
	(Ca0.01Mg0.79Fe''0.20Mn0.00Co0.00Ni0.00)2SiO4
	G	=	-110429	(J)	H	=	-86070.8	(J)	S	=	17.12	(J/K)	V	=	2.17	(cc)	Cp	=	8.81	(J/K)
	tephroite	fayalite	co-olivine	ni-olivine	monticellite	forsterite
	0.48	20.15	0	0	1.08	78.29
feldspar	mass	=	21.12	(gm)	density	=	2.68	(gm/cc)	(analysis	in	mole	%)
	K0.00Na0.19Ca0.81Al1.81Si2.19O8
	G	=	-364358	(J)	H	=	-292284	(J)	S	=	50.64	(J/K)	V	=	7.88	(cc)	Cp	=	25.89	(J/K)
	albite	anorthite	sanidine
	18.98	80.94	0.08
Viscosity	of	the	System:	3.36	(log	10	poise)
System	mass	=	99.93	(gm)	density	=	2.66	(gm/cc)
	G	=	-1.62262e+06	(J)	H	=	-1.25048e+06	(J)	S	=	261.49	(J/K)	V	=	37.51	(cc)	Cp	=	137.28	(J/K)
Oxygen	delta	moles	=	-0.00047537	delta	grams	=	-0.0152113
	G	=	155.31	(J)	H	=	-17.96	(J)	S	=	-0.12	(J/K)	V	=	-56.25	(cc)	Cp	=	-0.02	(J/K)
**********----------**********
Title:	Dummy	Title
T	=	1140	(C)	P	=	1	(kbars)	log(10)	f	O2	=	-9.93	delta	HM	=	-6.53	NNO	=	-1.65	QFM	=	-1	COH	=	1.12	IW	=	2.59
Constraint	Flags:	fO2	path	=	QFM-1	Fractionate	Solids
Liquid	mass	=	61.47	(gm)	density	=	2.58	(gm/cc)	viscosity	=	2.53	(log	10	poise)	(analysis	in	wt	%)
	G	=	-977904	(J)	H	=	-740896	(J)	S	=	167.72	(J/K)	V	=	23.78	(cc)	Cp	=	88.76	(J/K)
	SiO2	TiO2	Al2O3	Fe2O3	Cr2O3	FeO	MnO	MgO	NiO	CoO	CaO	Na2O	K2O	P2O5	H2O	CO2	SO3	Cl2O-1	F2O-1
	50.32	0.52	17.87	1.31	0	11.09	0.3	5.11	0	0	8.03	3.93	0.27	0	1.25	0	0	0	0
olivine	mass	=	1.3	(gm)	density	=	3.39	(gm/cc)	(analysis	in	mole	%)
	(Ca0.01Mg0.74Fe''0.25Mn0.01Co0.00Ni0.00)2SiO4
	G	=	-19221	(J)	H	=	-14900.9	(J)	S	=	3.06	(J/K)	V	=	0.38	(cc)	Cp	=	1.56	(J/K)
	tephroite	fayalite	co-olivine	ni-olivine	monticellite	forsterite
	0.65	25.39	0	0	1.11	72.85
feldspar	mass	=	3.4	(gm)	density	=	2.67	(gm/cc)	(analysis	in	mole	%)
	K0.00Na0.23Ca0.77Al1.77Si2.23O8
	G	=	-58675.3	(J)	H	=	-47139.7	(J)	S	=	8.16	(J/K)	V	=	1.27	(cc)	Cp	=	4.17	(J/K)
	albite	anorthite	sanidine
	22.97	76.91	0.12
Total	solids	mass	=	4.71	(gm)	density	=	2.84	(gm/cc)
	G	=	-77896.3	(J)	H	=	-62040.5	(J)	S	=	11.22	(J/K)	V	=	1.66	(cc)	Cp	=	5.73	(J/K)
Summary	of	all	fractionated	phases:	(total	mass	=	33.75	grams)
olivine	mass	=	8.71	(gm)	density	=	3.34	(gm/cc)	(analysis	in	mole	%)
	(Ca0.01Mg0.79Fe''0.21Mn0.01Co0.00Ni0.00)2SiO4
	G	=	-132569	(J)	H	=	-103498	(J)	S	=	20.57	(J/K)	V	=	2.61	(cc)	Cp	=	10.6	(J/K)
	tephroite	fayalite	co-olivine	ni-olivine	monticellite	forsterite
	0.5	20.76	0	0	1.08	77.66
feldspar	mass	=	25.05	(gm)	density	=	2.68	(gm/cc)	(analysis	in	mole	%)
	K0.00Na0.19Ca0.80Al1.80Si2.20O8
	G	=	-431595	(J)	H	=	-346978	(J)	S	=	59.88	(J/K)	V	=	9.35	(cc)	Cp	=	30.69	(J/K)
	albite	anorthite	sanidine
	19.42	80.49	0.09
Viscosity	of	the	System:	3.66	(log	10	poise)
System	mass	=	99.93	(gm)	density	=	2.67	(gm/cc)
	G	=	-1.61996e+06	(J)	H	=	-1.25341e+06	(J)	S	=	259.39	(J/K)	V	=	37.4	(cc)	Cp	=	135.78	(J/K)
Oxygen	delta	moles	=	-0.000561745	delta	grams	=	-0.0179752
	G	=	182.1	(J)	H	=	-21.02	(J)	S	=	-0.14	(J/K)	V	=	-66	(cc)	Cp	=	-0.02	(J/K)
**********----------**********
Title:	Dummy	Title
T	=	1130	(C)	P	=	1	(kbars)	log(10)	f	O2	=	-10.05	delta	HM	=	-6.54	NNO	=	-1.64	QFM	=	-1	COH	=	1.11	IW	=	2.6
Constraint	Flags:	fO2	path	=	QFM-1	Fractionate	Solids
Liquid	mass	=	57.34	(gm)	density	=	2.58	(gm/cc)	viscosity	=	2.58	(log	10	poise)	(analysis	in	wt	%)
	G	=	-908312	(J)	H	=	-688994	(J)	S	=	156.3	(J/K)	V	=	22.24	(cc)	Cp	=	82.48	(J/K)
	SiO2	TiO2	Al2O3	Fe2O3	Cr2O3	FeO	MnO	MgO	NiO	CoO	CaO	Na2O	K2O	P2O5	H2O	CO2	SO3	Cl2O-1	F2O-1
	50.63	0.56	17.46	1.37	0	11.43	0.3	4.75	0	0	7.8	4.07	0.29	0	1.34	0	0	0	0
olivine	mass	=	1.15	(gm)	density	=	3.42	(gm/cc)	(analysis	in	mole	%)
	(Ca0.01Mg0.72Fe''0.27Mn0.01Co0.00Ni0.00)2SiO4
	G	=	-16700.6	(J)	H	=	-12946.2	(J)	S	=	2.68	(J/K)	V	=	0.34	(cc)	Cp	=	1.36	(J/K)
	tephroite	fayalite	co-olivine	ni-olivine	monticellite	forsterite
	0.71	27.17	0	0	1.12	71
feldspar	mass	=	2.98	(gm)	density	=	2.67	(gm/cc)	(analysis	in	mole	%)
	K0.00Na0.24Ca0.76Al1.76Si2.24O8
	G	=	-51245.3	(J)	H	=	-41255.3	(J)	S	=	7.12	(J/K)	V	=	1.12	(cc)	Cp	=	3.65	(J/K)
	albite	anorthite	sanidine
	24.11	75.75	0.14
Total	solids	mass	=	4.12	(gm)	density	=	2.84	(gm/cc)
	G	=	-67945.9	(J)	H	=	-54201.5	(J)	S	=	9.8	(J/K)	V	=	1.45	(cc)	Cp	=	5.01	(J/K)
Summary	of	all	fractionated	phases:	(total	mass	=	38.46	grams)
olivine	mass	=	10.01	(gm)	density	=	3.35	(gm/cc)	(analysis	in	mole	%)
	(Ca0.01Mg0.78Fe''0.21Mn0.01Co0.00Ni0.00)2SiO4
	G	=	-151532	(J)	H	=	-118502	(J)	S	=	23.54	(J/K)	V	=	2.99	(cc)	Cp	=	12.15	(J/K)
	tephroite	fayalite	co-olivine	ni-olivine	monticellite	forsterite
	0.52	21.35	0	0	1.08	77.04
feldspar	mass	=	28.45	(gm)	density	=	2.68	(gm/cc)	(analysis	in	mole	%)
	K0.00Na0.20Ca0.80Al1.80Si2.20O8
	G	=	-489544	(J)	H	=	-394428	(J)	S	=	67.79	(J/K)	V	=	10.62	(cc)	Cp	=	34.82	(J/K)
	albite	anorthite	sanidine
	19.85	80.06	0.09
Viscosity	of	the	System:	4.01	(log	10	poise)
System	mass	=	99.93	(gm)	density	=	2.68	(gm/cc)
	G	=	-1.61733e+06	(J)	H	=	-1.25613e+06	(J)	S	=	257.43	(J/K)	V	=	37.3	(cc)	Cp	=	134.46	(J/K)
Oxygen	delta	moles	=	-0.000641174	delta	grams	=	-0.0205168
	G	=	206.2	(J)	H	=	-23.76	(J)	S	=	-0.16	(J/K)	V	=	-74.8	(cc)	Cp	=	-0.02	(J/K)
**********----------**********
Title:	Dummy	Title
T	=	1120	(C)	P	=	1	(kbars)	log(10)	f	O2	=	-10.18	delta	HM	=	-6.54	NNO	=	-1.64	QFM	=	-1	COH	=	1.09	IW	=	2.62
Constraint	Flags:	fO2	path	=	QFM-1	Fractionate	Solids
Liquid	mass	=	53.7	(gm)	density	=	2.57	(gm/cc)	viscosity	=	2.63	(log	10	poise)	(analysis	in	wt	%)
	G	=	-846959	(J)	H	=	-643263	(J)	S	=	146.21	(J/K)	V	=	20.88	(cc)	Cp	=	76.94	(J/K)
	SiO2	TiO2	Al2O3	Fe2O3	Cr2O3	FeO	MnO	MgO	NiO	CoO	CaO	Na2O	K2O	P2O5	H2O	CO2	SO3	Cl2O-1	F2O-1
	50.94	0.6	17.06	1.41	0	11.75	0.31	4.41	0	0	7.57	4.2	0.31	0	1.43	0	0	0	0
olivine	mass	=	1.02	(gm)	density	=	3.44	(gm/cc)	(analysis	in	mole	%)
	(Ca0.01Mg0.70Fe''0.29Mn0.01Co0.00Ni0.00)2SiO4
	G	=	-14657.8	(J)	H	=	-11360.4	(J)	S	=	2.37	(J/K)	V	=	0.3	(cc)	Cp	=	1.21	(J/K)
	tephroite	fayalite	co-olivine	ni-olivine	monticellite	forsterite
	0.77	29.06	0	0	1.13	69.04
feldspar	mass	=	2.63	(gm)	density	=	2.67	(gm/cc)	(analysis	in	mole	%)
	K0.00Na0.25Ca0.75Al1.75Si2.25O8
	G	=	-45166.2	(J)	H	=	-36436.1	(J)	S	=	6.27	(J/K)	V	=	0.98	(cc)	Cp	=	3.22	(J/K)
	albite	anorthite	sanidine
	25.27	74.58	0.15
Total	solids	mass	=	3.65	(gm)	density	=	2.85	(gm/cc)
	G	=	-59824.1	(J)	H	=	-47796.5	(J)	S	=	8.63	(J/K)	V	=	1.28	(cc)	Cp	=	4.42	(J/K)
Summary	of	all	fractionated	phases:	(total	mass	=	42.58	grams)
olivine	mass	=	11.15	(gm)	density	=	3.35	(gm/cc)	(analysis	in	mole	%)
	(Ca0.01Mg0.78Fe''0.22Mn0.01Co0.00Ni0.00)2SiO4
	G	=	-167949	(J)	H	=	-131565	(J)	S	=	26.12	(J/K)	V	=	3.33	(cc)	Cp	=	13.5	(J/K)
	tephroite	fayalite	co-olivine	ni-olivine	monticellite	forsterite
	0.54	21.94	0	0	1.09	76.44
feldspar	mass	=	31.42	(gm)	density	=	2.68	(gm/cc)	(analysis	in	mole	%)
	K0.00Na0.20Ca0.80Al1.80Si2.20O8
	G	=	-539995	(J)	H	=	-436030	(J)	S	=	74.63	(J/K)	V	=	11.73	(cc)	Cp	=	38.43	(J/K)
	albite	anorthite	sanidine
	20.25	79.65	0.1
Viscosity	of	the	System:	4.46	(log	10	poise)
System	mass	=	99.92	(gm)	density	=	2.68	(gm/cc)
	G	=	-1.61473e+06	(J)	H	=	-1.25865e+06	(J)	S	=	255.59	(J/K)	V	=	37.22	(cc)	Cp	=	133.29	(J/K)
Oxygen	delta	moles	=	-0.000714968	delta	grams	=	-0.0228781
	G	=	228.11	(J)	H	=	-26.23	(J)	S	=	-0.18	(J/K)	V	=	-82.82	(cc)	Cp	=	-0.03	(J/K)
**********----------**********
Title:	Dummy	Title
T	=	1110	(C)	P	=	1	(kbars)	log(10)	f	O2	=	-10.3	delta	HM	=	-6.54	NNO	=	-1.64	QFM	=	-1	COH	=	1.08	IW	=	2.63
Constraint	Flags:	fO2	path	=	QFM-1	Fractionate	Solids
Liquid	mass	=	50.44	(gm)	density	=	2.57	(gm/cc)	viscosity	=	2.68	(log	10	poise)	(analysis	in	wt	%)
	G	=	-792415	(J)	H	=	-602632	(J)	S	=	137.21	(J/K)	V	=	19.66	(cc)	Cp	=	72.02	(J/K)
	SiO2	TiO2	Al2O3	Fe2O3	Cr2O3	FeO	MnO	MgO	NiO	CoO	CaO	Na2O	K2O	P2O5	H2O	CO2	SO3	Cl2O-1	F2O-1
	51.25	0.63	16.67	1.46	0	12.04	0.32	4.08	0	0	7.36	4.34	0.32	0	1.53	0	0	0	0
olivine	mass	=	0.92	(gm)	density	=	3.46	(gm/cc)	(analysis	in	mole	%)
	(Ca0.01Mg0.68Fe''0.31Mn0.01Co0.00Ni0.00)2SiO4
	G	=	-12985.7	(J)	H	=	-10060.8	(J)	S	=	2.11	(J/K)	V	=	0.27	(cc)	Cp	=	1.08	(J/K)
	tephroite	fayalite	co-olivine	ni-olivine	monticellite	forsterite
	0.83	31.08	0	0	1.15	66.94
feldspar	mass	=	2.34	(gm)	density	=	2.67	(gm/cc)	(analysis	in	mole	%)
	K0.00Na0.26Ca0.73Al1.73Si2.27O8
	G	=	-40131.3	(J)	H	=	-32441	(J)	S	=	5.56	(J/K)	V	=	0.88	(cc)	Cp	=	2.86	(J/K)
	albite	anorthite	sanidine
	26.43	73.4	0.17
Total	solids	mass	=	3.26	(gm)	density	=	2.85	(gm/cc)
	G	=	-53117	(J)	H	=	-42501.7	(J)	S	=	7.67	(J/K)	V	=	1.14	(cc)	Cp	=	3.94	(J/K)
Summary	of	all	fractionated	phases:	(total	mass	=	46.22	grams)
olivine	mass	=	12.17	(gm)	density	=	3.36	(gm/cc)	(analysis	in	mole	%)
	(Ca0.01Mg0.77Fe''0.23Mn0.01Co0.00Ni0.00)2SiO4
	G	=	-182301	(J)	H	=	-143054	(J)	S	=	28.37	(J/K)	V	=	3.62	(cc)	Cp	=	14.69	(J/K)
	tephroite	fayalite	co-olivine	ni-olivine	monticellite	forsterite
	0.56	22.52	0	0	1.09	75.83
feldspar	mass	=	34.05	(gm)	density	=	2.68	(gm/cc)	(analysis	in	mole	%)
	K0.00Na0.21Ca0.79Al1.79Si2.21O8
	G	=	-584307	(J)	H	=	-472844	(J)	S	=	80.59	(J/K)	V	=	12.71	(cc)	Cp	=	41.6	(J/K)
	albite	anorthite	sanidine
	20.64	79.26	0.1
Viscosity	of	the	System:	5.14	(log	10	poise)
System	mass	=	99.92	(gm)	density	=	2.69	(gm/cc)
	G	=	-1.61214e+06	(J)	H	=	-1.26103e+06	(J)	S	=	253.85	(J/K)	V	=	37.13	(cc)	Cp	=	132.24	(J/K)
Oxygen	delta	moles	=	-0.000784219	delta	grams	=	-0.0250941
	G	=	248.2	(J)	H	=	-28.49	(J)	S	=	-0.2	(J/K)	V	=	-90.18	(cc)	Cp	=	-0.03	(J/K)
**********----------**********
Title:	Dummy	Title
T	=	1100	(C)	P	=	1	(kbars)	log(10)	f	O2	=	-10.43	delta	HM	=	-6.54	NNO	=	-1.63	QFM	=	-1	COH	=	1.07	IW	=	2.64
Constraint	Flags:	fO2	path	=	QFM-1	Fractionate	Solids
Liquid	mass	=	47.51	(gm)	density	=	2.56	(gm/cc)	viscosity	=	2.73	(log	10	poise)	(analysis	in	wt	%)
	G	=	-743559	(J)	H	=	-566259	(J)	S	=	129.12	(J/K)	V	=	18.56	(cc)	Cp	=	67.61	(J/K)
	SiO2	TiO2	Al2O3	Fe2O3	Cr2O3	FeO	MnO	MgO	NiO	CoO	CaO	Na2O	K2O	P2O5	H2O	CO2	SO3	Cl2O-1	F2O-1
	51.56	0.67	16.28	1.51	0	12.31	0.33	3.76	0	0	7.15	4.47	0.34	0	1.62	0	0	0	0
olivine	mass	=	0.83	(gm)	density	=	3.49	(gm/cc)	(analysis	in	mole	%)
	(Ca0.01Mg0.66Fe''0.33Mn0.01Co0.00Ni0.00)2SiO4
	G	=	-11605.9	(J)	H	=	-8986.92	(J)	S	=	1.91	(J/K)	V	=	0.24	(cc)	Cp	=	0.97	(J/K)
	tephroite	fayalite	co-olivine	ni-olivine	monticellite	forsterite
	0.89	33.24	0	0	1.17	64.69
feldspar	mass	=	2.1	(gm)	density	=	2.66	(gm/cc)	(analysis	in	mole	%)
	K0.00Na0.28Ca0.72Al1.72Si2.28O8
	G	=	-35915.7	(J)	H	=	-29092.9	(J)	S	=	4.97	(J/K)	V	=	0.79	(cc)	Cp	=	2.56	(J/K)
	albite	anorthite	sanidine
	27.6	72.22	0.18
Total	solids	mass	=	2.93	(gm)	density	=	2.86	(gm/cc)
	G	=	-47521.7	(J)	H	=	-38079.8	(J)	S	=	6.88	(J/K)	V	=	1.03	(cc)	Cp	=	3.53	(J/K)
Summary	of	all	fractionated	phases:	(total	mass	=	49.48	grams)
olivine	mass	=	13.09	(gm)	density	=	3.37	(gm/cc)	(analysis	in	mole	%)
	(Ca0.01Mg0.76Fe''0.23Mn0.01Co0.00Ni0.00)2SiO4
	G	=	-194961	(J)	H	=	-153254	(J)	S	=	30.37	(J/K)	V	=	3.88	(cc)	Cp	=	15.74	(J/K)
	tephroite	fayalite	co-olivine	ni-olivine	monticellite	forsterite
	0.58	23.1	0	0	1.09	75.23
feldspar	mass	=	36.38	(gm)	density	=	2.68	(gm/cc)	(analysis	in	mole	%)
	K0.00Na0.21Ca0.79Al1.79Si2.21O8
	G	=	-623532	(J)	H	=	-505691	(J)	S	=	85.82	(J/K)	V	=	13.59	(cc)	Cp	=	44.41	(J/K)
	albite	anorthite	sanidine
	21.01	78.88	0.11
Viscosity	of	the	System:	8.19	(log	10	poise)
System	mass	=	99.92	(gm)	density	=	2.7	(gm/cc)
	G	=	-1.60957e+06	(J)	H	=	-1.26328e+06	(J)	S	=	252.19	(J/K)	V	=	37.06	(cc)	Cp	=	131.29	(J/K)
Oxygen	delta	moles	=	-0.000849865	delta	grams	=	-0.0271946
	G	=	266.81	(J)	H	=	-30.57	(J)	S	=	-0.22	(J/K)	V	=	-97.03	(cc)	Cp	=	-0.03	(J/K)
**********----------**********
Title:	Dummy	Title
T	=	1090	(C)	P	=	1	(kbars)	log(10)	f	O2	=	-10.56	delta	HM	=	-6.55	NNO	=	-1.63	QFM	=	-1	COH	=	1.06	IW	=	2.65
Constraint	Flags:	fO2	path	=	QFM-1	Fractionate	Solids
Liquid	mass	=	44.86	(gm)	density	=	2.55	(gm/cc)	viscosity	=	2.78	(log	10	poise)	(analysis	in	wt	%)
	G	=	-699494	(J)	H	=	-533470	(J)	S	=	121.79	(J/K)	V	=	17.57	(cc)	Cp	=	63.63	(J/K)
	SiO2	TiO2	Al2O3	Fe2O3	Cr2O3	FeO	MnO	MgO	NiO	CoO	CaO	Na2O	K2O	P2O5	H2O	CO2	SO3	Cl2O-1	F2O-1
	51.87	0.71	15.9	1.55	0	12.55	0.33	3.46	0	0	6.96	4.59	0.36	0	1.72	0	0	0	0
olivine	mass	=	0.76	(gm)	density	=	3.52	(gm/cc)	(analysis	in	mole	%)
	(Ca0.01Mg0.63Fe''0.36Mn0.01Co0.00Ni0.00)2SiO4
	G	=	-10460.1	(J)	H	=	-8093.71	(J)	S	=	1.74	(J/K)	V	=	0.22	(cc)	Cp	=	0.88	(J/K)
	tephroite	fayalite	co-olivine	ni-olivine	monticellite	forsterite
	0.96	35.55	0	0	1.2	62.29
feldspar	mass	=	1.89	(gm)	density	=	2.66	(gm/cc)	(analysis	in	mole	%)
	K0.00Na0.29Ca0.71Al1.71Si2.29O8
	G	=	-32351.8	(J)	H	=	-26259.9	(J)	S	=	4.47	(J/K)	V	=	0.71	(cc)	Cp	=	2.31	(J/K)
	albite	anorthite	sanidine
	28.78	71.02	0.2
Total	solids	mass	=	2.65	(gm)	density	=	2.86	(gm/cc)
	G	=	-42812	(J)	H	=	-34353.6	(J)	S	=	6.21	(J/K)	V	=	0.93	(cc)	Cp	=	3.19	(J/K)
Summary	of	all	fractionated	phases:	(total	mass	=	52.4	grams)
olivine	mass	=	13.92	(gm)	density	=	3.38	(gm/cc)	(analysis	in	mole	%)
	(Ca0.01Mg0.76Fe''0.24Mn0.01Co0.00Ni0.00)2SiO4
	G	=	-206224	(J)	H	=	-162389	(J)	S	=	32.16	(J/K)	V	=	4.12	(cc)	Cp	=	16.69	(J/K)
	tephroite	fayalite	co-olivine	ni-olivine	monticellite	forsterite
	0.6	23.68	0	0	1.1	74.62
feldspar	mass	=	38.48	(gm)	density	=	2.68	(gm/cc)	(analysis	in	mole	%)
	K0.00Na0.21Ca0.79Al1.79Si2.21O8
	G	=	-658496	(J)	H	=	-535215	(J)	S	=	90.44	(J/K)	V	=	14.37	(cc)	Cp	=	46.92	(J/K)
	albite	anorthite	sanidine
	21.37	78.52	0.11
Viscosity	of	the	System	cannot	be	computed.
System	mass	=	99.92	(gm)	density	=	2.7	(gm/cc)
	G	=	-1.60703e+06	(J)	H	=	-1.26543e+06	(J)	S	=	250.59	(J/K)	V	=	36.99	(cc)	Cp	=	130.42	(J/K)
Oxygen	delta	moles	=	-0.000912726	delta	grams	=	-0.0292061
	G	=	284.22	(J)	H	=	-32.5	(J)	S	=	-0.23	(J/K)	V	=	-103.45	(cc)	Cp	=	-0.03	(J/K)
**********----------**********
Title:	Dummy	Title
T	=	1080	(C)	P	=	1	(kbars)	log(10)	f	O2	=	-10.69	delta	HM	=	-6.55	NNO	=	-1.63	QFM	=	-1	COH	=	1.05	IW	=	2.67
Constraint	Flags:	fO2	path	=	QFM-1	Fractionate	Solids
Liquid	mass	=	42.44	(gm)	density	=	2.55	(gm/cc)	viscosity	=	2.82	(log	10	poise)	(analysis	in	wt	%)
	G	=	-659498	(J)	H	=	-503726	(J)	S	=	115.12	(J/K)	V	=	16.67	(cc)	Cp	=	60.01	(J/K)
	SiO2	TiO2	Al2O3	Fe2O3	Cr2O3	FeO	MnO	MgO	NiO	CoO	CaO	Na2O	K2O	P2O5	H2O	CO2	SO3	Cl2O-1	F2O-1
	52.18	0.75	15.53	1.59	0	12.76	0.33	3.17	0	0	6.77	4.72	0.38	0	1.81	0	0	0	0
olivine	mass	=	0.71	(gm)	density	=	3.55	(gm/cc)	(analysis	in	mole	%)
	(Ca0.01Mg0.61Fe''0.38Mn0.01Co0.00Ni0.00)2SiO4
	G	=	-9503.84	(J)	H	=	-7346.8	(J)	S	=	1.59	(J/K)	V	=	0.2	(cc)	Cp	=	0.81	(J/K)
	tephroite	fayalite	co-olivine	ni-olivine	monticellite	forsterite
	1.03	38.02	0	0	1.23	59.72
feldspar	mass	=	1.71	(gm)	density	=	2.66	(gm/cc)	(analysis	in	mole	%)
	K0.00Na0.30Ca0.70Al1.70Si2.30O8
	G	=	-29312.1	(J)	H	=	-23841.3	(J)	S	=	4.04	(J/K)	V	=	0.64	(cc)	Cp	=	2.09	(J/K)
	albite	anorthite	sanidine
	29.96	69.82	0.21
Total	solids	mass	=	2.42	(gm)	density	=	2.87	(gm/cc)
	G	=	-38815.9	(J)	H	=	-31188.1	(J)	S	=	5.64	(J/K)	V	=	0.84	(cc)	Cp	=	2.9	(J/K)
Summary	of	all	fractionated	phases:	(total	mass	=	55.05	grams)
olivine	mass	=	14.69	(gm)	density	=	3.39	(gm/cc)	(analysis	in	mole	%)
	(Ca0.01Mg0.75Fe''0.24Mn0.01Co0.00Ni0.00)2SiO4
	G	=	-216326	(J)	H	=	-170640	(J)	S	=	33.76	(J/K)	V	=	4.33	(cc)	Cp	=	17.55	(J/K)
	tephroite	fayalite	co-olivine	ni-olivine	monticellite	forsterite
	0.61	24.27	0	0	1.1	74.01
feldspar	mass	=	40.36	(gm)	density	=	2.68	(gm/cc)	(analysis	in	mole	%)
	K0.00Na0.22Ca0.78Al1.78Si2.22O8
	G	=	-689854	(J)	H	=	-561928	(J)	S	=	94.54	(J/K)	V	=	15.07	(cc)	Cp	=	49.17	(J/K)
	albite	anorthite	sanidine
	21.72	78.17	0.11
Viscosity	of	the	System	cannot	be	computed.
System	mass	=	99.92	(gm)	density	=	2.71	(gm/cc)
	G	=	-1.60449e+06	(J)	H	=	-1.26748e+06	(J)	S	=	249.06	(J/K)	V	=	36.92	(cc)	Cp	=	129.63	(J/K)
Oxygen	delta	moles	=	-0.000973545	delta	grams	=	-0.0311523
	G	=	300.68	(J)	H	=	-34.31	(J)	S	=	-0.25	(J/K)	V	=	-109.53	(cc)	Cp	=	-0.04	(J/K)
**********----------**********
Title:	Dummy	Title
T	=	1070	(C)	P	=	1	(kbars)	log(10)	f	O2	=	-10.83	delta	HM	=	-6.55	NNO	=	-1.62	QFM	=	-1	COH	=	1.04	IW	=	2.68
Constraint	Flags:	fO2	path	=	QFM-1	Fractionate	Solids
Liquid	mass	=	40.22	(gm)	density	=	2.54	(gm/cc)	viscosity	=	2.87	(log	10	poise)	(analysis	in	wt	%)
	G	=	-622986	(J)	H	=	-476586	(J)	S	=	109	(J/K)	V	=	15.84	(cc)	Cp	=	56.7	(J/K)
	SiO2	TiO2	Al2O3	Fe2O3	Cr2O3	FeO	MnO	MgO	NiO	CoO	CaO	Na2O	K2O	P2O5	H2O	CO2	SO3	Cl2O-1	F2O-1
	52.5	0.8	15.17	1.64	0	12.93	0.34	2.89	0	0	6.59	4.84	0.4	0	1.91	0	0	0	0
olivine	mass	=	0.66	(gm)	density	=	3.58	(gm/cc)	(analysis	in	mole	%)
	(Ca0.01Mg0.58Fe''0.41Mn0.01Co0.00Ni0.00)2SiO4
	G	=	-8702.32	(J)	H	=	-6719.39	(J)	S	=	1.48	(J/K)	V	=	0.18	(cc)	Cp	=	0.75	(J/K)
	tephroite	fayalite	co-olivine	ni-olivine	monticellite	forsterite
	1.1	40.66	0	0	1.26	56.98
feldspar	mass	=	1.56	(gm)	density	=	2.66	(gm/cc)	(analysis	in	mole	%)
	K0.00Na0.31Ca0.69Al1.69Si2.31O8
	G	=	-26697.9	(J)	H	=	-21759.6	(J)	S	=	3.68	(J/K)	V	=	0.59	(cc)	Cp	=	1.91	(J/K)
	albite	anorthite	sanidine
	31.15	68.62	0.23
Total	solids	mass	=	2.22	(gm)	density	=	2.88	(gm/cc)
	G	=	-35400.2	(J)	H	=	-28479	(J)	S	=	5.15	(J/K)	V	=	0.77	(cc)	Cp	=	2.65	(J/K)
Summary	of	all	fractionated	phases:	(total	mass	=	57.47	grams)
olivine	mass	=	15.39	(gm)	density	=	3.4	(gm/cc)	(analysis	in	mole	%)
	(Ca0.01Mg0.75Fe''0.25Mn0.01Co0.00Ni0.00)2SiO4
	G	=	-225457	(J)	H	=	-178151	(J)	S	=	35.22	(J/K)	V	=	4.53	(cc)	Cp	=	18.34	(J/K)
	tephroite	fayalite	co-olivine	ni-olivine	monticellite	forsterite
	0.63	24.87	0	0	1.11	73.39
feldspar	mass	=	42.08	(gm)	density	=	2.68	(gm/cc)	(analysis	in	mole	%)
	K0.00Na0.22Ca0.78Al1.78Si2.22O8
	G	=	-718136	(J)	H	=	-586243	(J)	S	=	98.2	(J/K)	V	=	15.71	(cc)	Cp	=	51.2	(J/K)
	albite	anorthite	sanidine
	22.06	77.82	0.12
Viscosity	of	the	System	cannot	be	computed.
System	mass	=	99.91	(gm)	density	=	2.71	(gm/cc)
	G	=	-1.60198e+06	(J)	H	=	-1.26946e+06	(J)	S	=	247.57	(J/K)	V	=	36.86	(cc)	Cp	=	128.89	(J/K)
Oxygen	delta	moles	=	-0.001033	delta	grams	=	-0.0330549
	G	=	316.42	(J)	H	=	-36.04	(J)	S	=	-0.26	(J/K)	V	=	-115.36	(cc)	Cp	=	-0.04	(J/K)
**********----------**********
Title:	Dummy	Title
T	=	1060	(C)	P	=	1	(kbars)	log(10)	f	O2	=	-10.96	delta	HM	=	-6.55	NNO	=	-1.62	QFM	=	-1	COH	=	1.02	IW	=	2.7
Constraint	Flags:	fO2	path	=	QFM-1	Fractionate	Solids
Liquid	mass	=	38.17	(gm)	density	=	2.53	(gm/cc)	viscosity	=	2.92	(log	10	poise)	(analysis	in	wt	%)
	G	=	-589475	(J)	H	=	-451690	(J)	S	=	103.35	(J/K)	V	=	15.08	(cc)	Cp	=	53.66	(J/K)
	SiO2	TiO2	Al2O3	Fe2O3	Cr2O3	FeO	MnO	MgO	NiO	CoO	CaO	Na2O	K2O	P2O5	H2O	CO2	SO3	Cl2O-1	F2O-1
	52.83	0.84	14.81	1.67	0	13.07	0.34	2.62	0	0	6.42	4.97	0.42	0	2.02	0	0	0	0
olivine	mass	=	0.62	(gm)	density	=	3.62	(gm/cc)	(analysis	in	mole	%)
	(Ca0.01Mg0.55Fe''0.43Mn0.01Co0.00Ni0.00)2SiO4
	G	=	-8027.7	(J)	H	=	-6189.95	(J)	S	=	1.38	(J/K)	V	=	0.17	(cc)	Cp	=	0.7	(J/K)
	tephroite	fayalite	co-olivine	ni-olivine	monticellite	forsterite
	1.17	43.47	0	0	1.3	54.06
feldspar	mass	=	1.43	(gm)	density	=	2.66	(gm/cc)	(analysis	in	mole	%)
	K0.00Na0.32Ca0.67Al1.67Si2.33O8
	G	=	-24431.8	(J)	H	=	-19953.5	(J)	S	=	3.36	(J/K)	V	=	0.54	(cc)	Cp	=	1.75	(J/K)
	albite	anorthite	sanidine
	32.34	67.41	0.25
Total	solids	mass	=	2.05	(gm)	density	=	2.89	(gm/cc)
	G	=	-32459.5	(J)	H	=	-26143.5	(J)	S	=	4.74	(J/K)	V	=	0.71	(cc)	Cp	=	2.44	(J/K)
Summary	of	all	fractionated	phases:	(total	mass	=	59.69	grams)
olivine	mass	=	16.05	(gm)	density	=	3.41	(gm/cc)	(analysis	in	mole	%)
	(Ca0.01Mg0.74Fe''0.25Mn0.01Co0.00Ni0.00)2SiO4
	G	=	-233775	(J)	H	=	-185042	(J)	S	=	36.55	(J/K)	V	=	4.71	(cc)	Cp	=	19.06	(J/K)
	tephroite	fayalite	co-olivine	ni-olivine	monticellite	forsterite
	0.65	25.48	0	0	1.12	72.76
feldspar	mass	=	43.64	(gm)	density	=	2.68	(gm/cc)	(analysis	in	mole	%)
	K0.00Na0.22Ca0.77Al1.77Si2.23O8
	G	=	-743772	(J)	H	=	-608495	(J)	S	=	101.47	(J/K)	V	=	16.3	(cc)	Cp	=	53.05	(J/K)
	albite	anorthite	sanidine
	22.38	77.49	0.12
Viscosity	of	the	System	cannot	be	computed.
System	mass	=	99.91	(gm)	density	=	2.72	(gm/cc)
	G	=	-1.59948e+06	(J)	H	=	-1.27137e+06	(J)	S	=	246.12	(J/K)	V	=	36.8	(cc)	Cp	=	128.2	(J/K)
Oxygen	delta	moles	=	-0.00109173	delta	grams	=	-0.0349342
	G	=	331.64	(J)	H	=	-37.69	(J)	S	=	-0.28	(J/K)	V	=	-121.01	(cc)	Cp	=	-0.04	(J/K)
**********----------**********
Title:	Dummy	Title
T	=	1050	(C)	P	=	1	(kbars)	log(10)	f	O2	=	-11.1	delta	HM	=	-6.56	NNO	=	-1.62	QFM	=	-1	COH	=	1.01	IW	=	2.71
Constraint	Flags:	fO2	path	=	QFM-1	Fractionate	Solids
Liquid	mass	=	36.26	(gm)	density	=	2.52	(gm/cc)	viscosity	=	2.97	(log	10	poise)	(analysis	in	wt	%)
	G	=	-558571	(J)	H	=	-428742	(J)	S	=	98.12	(J/K)	V	=	14.37	(cc)	Cp	=	50.84	(J/K)
	SiO2	TiO2	Al2O3	Fe2O3	Cr2O3	FeO	MnO	MgO	NiO	CoO	CaO	Na2O	K2O	P2O5	H2O	CO2	SO3	Cl2O-1	F2O-1
	53.16	0.88	14.46	1.71	0	13.17	0.34	2.36	0	0	6.25	5.09	0.44	0	2.12	0	0	0	0
olivine	mass	=	0.59	(gm)	density	=	3.66	(gm/cc)	(analysis	in	mole	%)
	(Ca0.01Mg0.52Fe''0.46Mn0.01Co0.00Ni0.00)2SiO4
	G	=	-7456.66	(J)	H	=	-5740.54	(J)	S	=	1.3	(J/K)	V	=	0.16	(cc)	Cp	=	0.65	(J/K)
	tephroite	fayalite	co-olivine	ni-olivine	monticellite	forsterite
	1.24	46.44	0	0	1.34	50.98
feldspar	mass	=	1.32	(gm)	density	=	2.66	(gm/cc)	(analysis	in	mole	%)
	K0.00Na0.34Ca0.66Al1.66Si2.34O8
	G	=	-22452	(J)	H	=	-18374.2	(J)	S	=	3.08	(J/K)	V	=	0.5	(cc)	Cp	=	1.6	(J/K)
	albite	anorthite	sanidine
	33.54	66.19	0.27
Total	solids	mass	=	1.91	(gm)	density	=	2.9	(gm/cc)
	G	=	-29908.7	(J)	H	=	-24114.7	(J)	S	=	4.38	(J/K)	V	=	0.66	(cc)	Cp	=	2.26	(J/K)
Summary	of	all	fractionated	phases:	(total	mass	=	61.74	grams)
olivine	mass	=	16.67	(gm)	density	=	3.41	(gm/cc)	(analysis	in	mole	%)
	(Ca0.01Mg0.73Fe''0.26Mn0.01Co0.00Ni0.00)2SiO4
	G	=	-241406	(J)	H	=	-191411	(J)	S	=	37.79	(J/K)	V	=	4.88	(cc)	Cp	=	19.73	(J/K)
	tephroite	fayalite	co-olivine	ni-olivine	monticellite	forsterite
	0.67	26.1	0	0	1.12	72.11
feldspar	mass	=	45.07	(gm)	density	=	2.68	(gm/cc)	(analysis	in	mole	%)
	K0.00Na0.23Ca0.77Al1.77Si2.23O8
	G	=	-767112	(J)	H	=	-628958	(J)	S	=	104.41	(J/K)	V	=	16.83	(cc)	Cp	=	54.73	(J/K)
	albite	anorthite	sanidine
	22.7	77.17	0.13
Viscosity	of	the	System	cannot	be	computed.
System	mass	=	99.91	(gm)	density	=	2.72	(gm/cc)
	G	=	-1.597e+06	(J)	H	=	-1.27322e+06	(J)	S	=	244.7	(J/K)	V	=	36.74	(cc)	Cp	=	127.56	(J/K)
Oxygen	delta	moles	=	-0.00115032	delta	grams	=	-0.0368089
	G	=	346.52	(J)	H	=	-39.3	(J)	S	=	-0.29	(J/K)	V	=	-126.55	(cc)	Cp	=	-0.04	(J/K)
**********----------**********
Title:	Dummy	Title
T	=	1040	(C)	P	=	1	(kbars)	log(10)	f	O2	=	-11.24	delta	HM	=	-6.56	NNO	=	-1.61	QFM	=	-1	COH	=	1	IW	=	2.72
Constraint	Flags:	fO2	path	=	QFM-1	Fractionate	Solids
Liquid	mass	=	34.47	(gm)	density	=	2.51	(gm/cc)	viscosity	=	3.01	(log	10	poise)	(analysis	in	wt	%)
	G	=	-529740	(J)	H	=	-407323	(J)	S	=	93.22	(J/K)	V	=	13.71	(cc)	Cp	=	48.21	(J/K)
	SiO2	TiO2	Al2O3	Fe2O3	Cr2O3	FeO	MnO	MgO	NiO	CoO	CaO	Na2O	K2O	P2O5	H2O	CO2	SO3	Cl2O-1	F2O-1
	53.5	0.92	14.18	1.74	0	13.25	0.34	2.1	0	0	6.05	5.22	0.46	0	2.23	0	0	0	0
olivine	mass	=	0.5	(gm)	density	=	3.69	(gm/cc)	(analysis	in	mole	%)
	(Ca0.01Mg0.49Fe''0.50Mn0.01Co0.00Ni0.00)2SiO4
	G	=	-6201.56	(J)	H	=	-4764.92	(J)	S	=	1.09	(J/K)	V	=	0.14	(cc)	Cp	=	0.55	(J/K)
	tephroite	fayalite	co-olivine	ni-olivine	monticellite	forsterite
	1.32	49.68	0	0	1.38	47.63
clinopyroxene	mass	=	0.15	(gm)	density	=	3.33	(gm/cc)	(analysis	in	mole	%)
	cpx	Na0.02Ca0.79Fe''0.35Mg0.69Fe'''0.05Ti0.03Al0.22Si1.85O6
	G	=	-2267.35	(J)	H	=	-1836.85	(J)	S	=	0.33	(J/K)	V	=	0.04	(cc)	Cp	=	0.17	(J/K)
	diopside	clinoenstatit	hedenbergite	alumino-buffo	buffonite	essenite	jadeite
	28.93	18.66	35.32	10.24	-4.54	9.46	1.94
feldspar	mass	=	1.14	(gm)	density	=	2.65	(gm/cc)	(analysis	in	mole	%)
	K0.00Na0.35Ca0.65Al1.65Si2.35O8
	G	=	-19422.2	(J)	H	=	-15926.8	(J)	S	=	2.66	(J/K)	V	=	0.43	(cc)	Cp	=	1.39	(J/K)
	albite	anorthite	sanidine
	34.85	64.86	0.29
Total	solids	mass	=	1.79	(gm)	density	=	2.93	(gm/cc)
	G	=	-27891.1	(J)	H	=	-22528.6	(J)	S	=	4.08	(J/K)	V	=	0.61	(cc)	Cp	=	2.11	(J/K)
Summary	of	all	fractionated	phases:	(total	mass	=	63.64	grams)
olivine	mass	=	17.26	(gm)	density	=	3.42	(gm/cc)	(analysis	in	mole	%)
	(Ca0.01Mg0.73Fe''0.27Mn0.01Co0.00Ni0.00)2SiO4
	G	=	-248455	(J)	H	=	-197335	(J)	S	=	38.93	(J/K)	V	=	5.04	(cc)	Cp	=	20.36	(J/K)
	tephroite	fayalite	co-olivine	ni-olivine	monticellite	forsterite
	0.69	26.74	0	0	1.13	71.44
feldspar	mass	=	46.39	(gm)	density	=	2.68	(gm/cc)	(analysis	in	mole	%)
	K0.00Na0.23Ca0.77Al1.77Si2.23O8
	G	=	-788446	(J)	H	=	-647856	(J)	S	=	107.06	(J/K)	V	=	17.32	(cc)	Cp	=	56.27	(J/K)
	albite	anorthite	sanidine
	23.01	76.86	0.13
Viscosity	of	the	System	cannot	be	computed.
System	mass	=	99.91	(gm)	density	=	2.72	(gm/cc)
	G	=	-1.59453e+06	(J)	H	=	-1.27504e+06	(J)	S	=	243.3	(J/K)	V	=	36.68	(cc)	Cp	=	126.95	(J/K)
Oxygen	delta	moles	=	-0.00120292	delta	grams	=	-0.0384919
	G	=	359.32	(J)	H	=	-40.66	(J)	S	=	-0.3	(J/K)	V	=	-131.33	(cc)	Cp	=	-0.04	(J/K)
**********----------**********
Title:	Dummy	Title
T	=	1030	(C)	P	=	1	(kbars)	log(10)	f	O2	=	-11.38	delta	HM	=	-6.56	NNO	=	-1.61	QFM	=	-1	COH	=	0.99	IW	=	2.74
Constraint	Flags:	fO2	path	=	QFM-1	Fractionate	Solids
Liquid	mass	=	32.67	(gm)	density	=	2.5	(gm/cc)	viscosity	=	3.07	(log	10	poise)	(analysis	in	wt	%)
	G	=	-501344	(J)	H	=	-386223	(J)	S	=	88.34	(J/K)	V	=	13.05	(cc)	Cp	=	45.58	(J/K)
	SiO2	TiO2	Al2O3	Fe2O3	Cr2O3	FeO	MnO	MgO	NiO	CoO	CaO	Na2O	K2O	P2O5	H2O	CO2	SO3	Cl2O-1	F2O-1
	53.93	0.92	13.94	1.77	0	13.24	0.35	1.84	0	0	5.79	5.37	0.49	0	2.36	0	0	0	0
olivine	mass	=	0.43	(gm)	density	=	3.74	(gm/cc)	(analysis	in	mole	%)
	(Ca0.01Mg0.45Fe''0.53Mn0.01Co0.00Ni0.00)2SiO4
	G	=	-5173.52	(J)	H	=	-3966	(J)	S	=	0.93	(J/K)	V	=	0.11	(cc)	Cp	=	0.46	(J/K)
	tephroite	fayalite	co-olivine	ni-olivine	monticellite	forsterite
	1.41	53.13	0	0	1.4	44.05
clinopyroxene	mass	=	0.28	(gm)	density	=	3.34	(gm/cc)	(analysis	in	mole	%)
	cpx	Na0.02Ca0.80Fe''0.37Mg0.66Fe'''0.05Ti0.03Al0.22Si1.84O6
	G	=	-4213.55	(J)	H	=	-3418.96	(J)	S	=	0.61	(J/K)	V	=	0.08	(cc)	Cp	=	0.32	(J/K)
	diopside	clinoenstatit	hedenbergite	alumino-buffo	buffonite	essenite	jadeite
	27.26	17.84	36.92	10.66	-4.14	9.41	2.05
feldspar	mass	=	1.04	(gm)	density	=	2.65	(gm/cc)	(analysis	in	mole	%)
	K0.00Na0.36Ca0.63Al1.63Si2.37O8
	G	=	-17638	(J)	H	=	-14492.7	(J)	S	=	2.41	(J/K)	V	=	0.39	(cc)	Cp	=	1.26	(J/K)
	albite	anorthite	sanidine
	36.3	63.39	0.31
spinel	mass	=	0.06	(gm)	density	=	4.66	(gm/cc)	(analysis	in	mole	%)
	Fe''1.43Mg0.19Fe'''0.60Al0.17Cr0.00Ti0.61O4
	G	=	-535.34	(J)	H	=	-368.65	(J)	S	=	0.13	(J/K)	V	=	0.01	(cc)	Cp	=	0.06	(J/K)
	chromite	hercynite	magnetite	spinel	ulvospinel
	0	-10.44	30.01	18.96	61.48
Total	solids	mass	=	1.81	(gm)	density	=	3	(gm/cc)
	G	=	-27560.4	(J)	H	=	-22246.3	(J)	S	=	4.08	(J/K)	V	=	0.6	(cc)	Cp	=	2.1	(J/K)
Summary	of	all	fractionated	phases:	(total	mass	=	65.43	grams)
olivine	mass	=	17.76	(gm)	density	=	3.43	(gm/cc)	(analysis	in	mole	%)
	(Ca0.01Mg0.72Fe''0.27Mn0.01Co0.00Ni0.00)2SiO4
	G	=	-254240	(J)	H	=	-202290	(J)	S	=	39.87	(J/K)	V	=	5.17	(cc)	Cp	=	20.89	(J/K)
	tephroite	fayalite	co-olivine	ni-olivine	monticellite	forsterite
	0.7	27.33	0	0	1.14	70.83
clinopyroxene	mass	=	0.15	(gm)	density	=	3.33	(gm/cc)	(analysis	in	mole	%)
	cpx	Na0.02Ca0.79Fe''0.35Mg0.69Fe'''0.05Ti0.03Al0.22Si1.85O6
	G	=	-2229.63	(J)	H	=	-1810.59	(J)	S	=	0.32	(J/K)	V	=	0.04	(cc)	Cp	=	0.17	(J/K)
	diopside	clinoenstatit	hedenbergite	alumino-buffo	buffonite	essenite	jadeite
	28.93	18.66	35.32	10.24	-4.54	9.46	1.94
feldspar	mass	=	47.53	(gm)	density	=	2.68	(gm/cc)	(analysis	in	mole	%)
	K0.00Na0.23Ca0.77Al1.77Si2.23O8
	G	=	-806728	(J)	H	=	-664321	(J)	S	=	109.28	(J/K)	V	=	17.75	(cc)	Cp	=	57.59	(J/K)
	albite	anorthite	sanidine
	23.3	76.57	0.13
Viscosity	of	the	System	cannot	be	computed.
System	mass	=	99.91	(gm)	density	=	2.73	(gm/cc)
	G	=	-1.5921e+06	(J)	H	=	-1.27689e+06	(J)	S	=	241.88	(J/K)	V	=	36.62	(cc)	Cp	=	126.32	(J/K)
Oxygen	delta	moles	=	-0.00121916	delta	grams	=	-0.0390115
	G	=	361.08	(J)	H	=	-40.77	(J)	S	=	-0.31	(J/K)	V	=	-132.09	(cc)	Cp	=	-0.04	(J/K)
**********----------**********
Title:	Dummy	Title
T	=	1020	(C)	P	=	1	(kbars)	log(10)	f	O2	=	-11.53	delta	HM	=	-6.56	NNO	=	-1.61	QFM	=	-1	COH	=	0.97	IW	=	2.75
Constraint	Flags:	fO2	path	=	QFM-1	Fractionate	Solids
Liquid	mass	=	30.63	(gm)	density	=	2.48	(gm/cc)	viscosity	=	3.15	(log	10	poise)	(analysis	in	wt	%)
	G	=	-470760	(J)	H	=	-363516	(J)	S	=	82.93	(J/K)	V	=	12.34	(cc)	Cp	=	42.66	(J/K)
	SiO2	TiO2	Al2O3	Fe2O3	Cr2O3	FeO	MnO	MgO	NiO	CoO	CaO	Na2O	K2O	P2O5	H2O	CO2	SO3	Cl2O-1	F2O-1
	54.74	0.79	13.69	1.76	0	12.93	0.35	1.59	0	0	5.54	5.57	0.52	0	2.51	0	0	0	0
olivine	mass	=	0.41	(gm)	density	=	3.78	(gm/cc)	(analysis	in	mole	%)
	(Ca0.01Mg0.42Fe''0.56Mn0.02Co0.00Ni0.00)2SiO4
	G	=	-4779.88	(J)	H	=	-3656.67	(J)	S	=	0.87	(J/K)	V	=	0.11	(cc)	Cp	=	0.43	(J/K)
	tephroite	fayalite	co-olivine	ni-olivine	monticellite	forsterite
	1.54	56.43	0	0	1.43	40.6
clinopyroxene	mass	=	0.28	(gm)	density	=	3.34	(gm/cc)	(analysis	in	mole	%)
	cpx	Na0.02Ca0.80Fe''0.39Mg0.64Fe'''0.05Ti0.03Al0.22Si1.85O6
	G	=	-4142.39	(J)	H	=	-3366.28	(J)	S	=	0.6	(J/K)	V	=	0.08	(cc)	Cp	=	0.31	(J/K)
	diopside	clinoenstatit	hedenbergite	alumino-buffo	buffonite	essenite	jadeite
	25.79	17.65	38.97	10.05	-4.01	9.44	2.11
feldspar	mass	=	1.11	(gm)	density	=	2.65	(gm/cc)	(analysis	in	mole	%)
	K0.00Na0.38Ca0.62Al1.62Si2.38O8
	G	=	-18789.8	(J)	H	=	-15470	(J)	S	=	2.57	(J/K)	V	=	0.42	(cc)	Cp	=	1.35	(J/K)
	albite	anorthite	sanidine
	37.79	61.87	0.34
spinel	mass	=	0.25	(gm)	density	=	4.69	(gm/cc)	(analysis	in	mole	%)
	Fe''1.43Mg0.17Fe'''0.64Al0.17Cr0.00Ti0.60O4
	G	=	-2163.95	(J)	H	=	-1489.16	(J)	S	=	0.52	(J/K)	V	=	0.05	(cc)	Cp	=	0.23	(J/K)
	chromite	hercynite	magnetite	spinel	ulvospinel
	0	-8.6	32.01	16.86	59.73
Total	solids	mass	=	2.05	(gm)	density	=	3.09	(gm/cc)
	G	=	-29876	(J)	H	=	-23982.1	(J)	S	=	4.56	(J/K)	V	=	0.66	(cc)	Cp	=	2.33	(J/K)
Summary	of	all	fractionated	phases:	(total	mass	=	67.23	grams)
olivine	mass	=	18.19	(gm)	density	=	3.44	(gm/cc)	(analysis	in	mole	%)
	(Ca0.01Mg0.71Fe''0.28Mn0.01Co0.00Ni0.00)2SiO4
	G	=	-258990	(J)	H	=	-206449	(J)	S	=	40.63	(J/K)	V	=	5.29	(cc)	Cp	=	21.33	(J/K)
	tephroite	fayalite	co-olivine	ni-olivine	monticellite	forsterite
	0.72	27.88	0	0	1.14	70.26
clinopyroxene	mass	=	0.42	(gm)	density	=	3.33	(gm/cc)	(analysis	in	mole	%)
	cpx	Na0.02Ca0.80Fe''0.36Mg0.67Fe'''0.05Ti0.03Al0.22Si1.84O6
	G	=	-6399.55	(J)	H	=	-5206.47	(J)	S	=	0.92	(J/K)	V	=	0.13	(cc)	Cp	=	0.48	(J/K)
	diopside	clinoenstatit	hedenbergite	alumino-buffo	buffonite	essenite	jadeite
	27.84	18.12	36.36	10.51	-4.28	9.43	2.01
feldspar	mass	=	48.56	(gm)	density	=	2.68	(gm/cc)	(analysis	in	mole	%)
	K0.00Na0.24Ca0.76Al1.76Si2.24O8
	G	=	-823206	(J)	H	=	-679363	(J)	S	=	111.23	(J/K)	V	=	18.14	(cc)	Cp	=	58.78	(J/K)
	albite	anorthite	sanidine
	23.58	76.28	0.14
spinel	mass	=	0.06	(gm)	density	=	4.67	(gm/cc)	(analysis	in	mole	%)
	Fe''1.43Mg0.19Fe'''0.60Al0.17Cr0.00Ti0.61O4
	G	=	-515.5	(J)	H	=	-356.39	(J)	S	=	0.12	(J/K)	V	=	0.01	(cc)	Cp	=	0.06	(J/K)
	chromite	hercynite	magnetite	spinel	ulvospinel
	0	-10.44	30.01	18.96	61.48
Viscosity	of	the	System	cannot	be	computed.
System	mass	=	99.91	(gm)	density	=	2.73	(gm/cc)
	G	=	-1.58975e+06	(J)	H	=	-1.27887e+06	(J)	S	=	240.4	(J/K)	V	=	36.56	(cc)	Cp	=	125.63	(J/K)
Oxygen	delta	moles	=	-0.00113172	delta	grams	=	-0.0362138
	G	=	332.33	(J)	H	=	-37.44	(J)	S	=	-0.29	(J/K)	V	=	-121.68	(cc)	Cp	=	-0.04	(J/K)
**********----------**********
Title:	Dummy	Title
T	=	1010	(C)	P	=	1	(kbars)	log(10)	f	O2	=	-11.67	delta	HM	=	-6.57	NNO	=	-1.6	QFM	=	-1	COH	=	0.96	IW	=	2.77
Constraint	Flags:	fO2	path	=	QFM-1	Fractionate	Solids
Liquid	mass	=	28.82	(gm)	density	=	2.46	(gm/cc)	viscosity	=	3.23	(log	10	poise)	(analysis	in	wt	%)
	G	=	-443599	(J)	H	=	-343364	(J)	S	=	78.12	(J/K)	V	=	11.7	(cc)	Cp	=	40.07	(J/K)
	SiO2	TiO2	Al2O3	Fe2O3	Cr2O3	FeO	MnO	MgO	NiO	CoO	CaO	Na2O	K2O	P2O5	H2O	CO2	SO3	Cl2O-1	F2O-1
	55.52	0.68	13.43	1.76	0	12.6	0.36	1.37	0	0	5.31	5.76	0.55	0	2.67	0	0	0	0
olivine	mass	=	0.4	(gm)	density	=	3.82	(gm/cc)	(analysis	in	mole	%)
	(Ca0.01Mg0.39Fe''0.60Mn0.02Co0.00Ni0.00)2SiO4
	G	=	-4574.78	(J)	H	=	-3492.85	(J)	S	=	0.84	(J/K)	V	=	0.1	(cc)	Cp	=	0.42	(J/K)
	tephroite	fayalite	co-olivine	ni-olivine	monticellite	forsterite
	1.65	59.69	0	0	1.47	37.19
clinopyroxene	mass	=	0.19	(gm)	density	=	3.35	(gm/cc)	(analysis	in	mole	%)
	cpx	Na0.02Ca0.81Fe''0.41Mg0.62Fe'''0.06Ti0.03Al0.21Si1.85O6
	G	=	-2884.02	(J)	H	=	-2347.21	(J)	S	=	0.42	(J/K)	V	=	0.06	(cc)	Cp	=	0.22	(J/K)
	diopside	clinoenstatit	hedenbergite	alumino-buffo	buffonite	essenite	jadeite
	24.33	17.31	41.04	9.52	-3.84	9.46	2.18
feldspar	mass	=	1.02	(gm)	density	=	2.65	(gm/cc)	(analysis	in	mole	%)
	K0.00Na0.39Ca0.60Al1.60Si2.40O8
	G	=	-17292.2	(J)	H	=	-14265.6	(J)	S	=	2.36	(J/K)	V	=	0.39	(cc)	Cp	=	1.24	(J/K)
	albite	anorthite	sanidine
	39.27	60.36	0.37
spinel	mass	=	0.21	(gm)	density	=	4.71	(gm/cc)	(analysis	in	mole	%)
	Fe''1.43Mg0.15Fe'''0.68Al0.16Cr0.00Ti0.58O4
	G	=	-1743.69	(J)	H	=	-1199.39	(J)	S	=	0.42	(J/K)	V	=	0.04	(cc)	Cp	=	0.19	(J/K)
	chromite	hercynite	magnetite	spinel	ulvospinel
	0	-6.97	34.07	14.98	57.92
Total	solids	mass	=	1.82	(gm)	density	=	3.08	(gm/cc)
	G	=	-26494.7	(J)	H	=	-21305	(J)	S	=	4.04	(J/K)	V	=	0.59	(cc)	Cp	=	2.08	(J/K)
Summary	of	all	fractionated	phases:	(total	mass	=	69.27	grams)
olivine	mass	=	18.59	(gm)	density	=	3.45	(gm/cc)	(analysis	in	mole	%)
	(Ca0.01Mg0.71Fe''0.28Mn0.01Co0.00Ni0.00)2SiO4
	G	=	-263340	(J)	H	=	-210304	(J)	S	=	41.33	(J/K)	V	=	5.39	(cc)	Cp	=	21.73	(J/K)
	tephroite	fayalite	co-olivine	ni-olivine	monticellite	forsterite
	0.73	28.44	0	0	1.15	69.68
clinopyroxene	mass	=	0.7	(gm)	density	=	3.34	(gm/cc)	(analysis	in	mole	%)
	cpx	Na0.02Ca0.80Fe''0.37Mg0.66Fe'''0.05Ti0.03Al0.22Si1.84O6
	G	=	-10492.5	(J)	H	=	-8552.83	(J)	S	=	1.51	(J/K)	V	=	0.21	(cc)	Cp	=	0.79	(J/K)
	diopside	clinoenstatit	hedenbergite	alumino-buffo	buffonite	essenite	jadeite
	27.04	17.94	37.38	10.33	-4.17	9.43	2.05
feldspar	mass	=	49.67	(gm)	density	=	2.68	(gm/cc)	(analysis	in	mole	%)
	K0.00Na0.24Ca0.76Al1.76Si2.24O8
	G	=	-840816	(J)	H	=	-695397	(J)	S	=	113.33	(J/K)	V	=	18.55	(cc)	Cp	=	60.23	(J/K)
	albite	anorthite	sanidine
	23.9	75.96	0.14
spinel	mass	=	0.31	(gm)	density	=	4.68	(gm/cc)	(analysis	in	mole	%)
	Fe''1.43Mg0.17Fe'''0.63Al0.17Cr0.00Ti0.60O4
	G	=	-2654.66	(J)	H	=	-1835.75	(J)	S	=	0.64	(J/K)	V	=	0.07	(cc)	Cp	=	0.29	(J/K)
	chromite	hercynite	magnetite	spinel	ulvospinel
	0	-8.96	31.63	17.27	60.06
Viscosity	of	the	System	cannot	be	computed.
System	mass	=	99.91	(gm)	density	=	2.74	(gm/cc)
	G	=	-1.5874e+06	(J)	H	=	-1.28076e+06	(J)	S	=	238.97	(J/K)	V	=	36.51	(cc)	Cp	=	125.19	(J/K)
Oxygen	delta	moles	=	-0.00106362	delta	grams	=	-0.0340347
	G	=	309.64	(J)	H	=	-34.81	(J)	S	=	-0.27	(J/K)	V	=	-113.47	(cc)	Cp	=	-0.04	(J/K)
**********----------**********
Title:	Dummy	Title
T	=	1000	(C)	P	=	1	(kbars)	log(10)	f	O2	=	-11.82	delta	HM	=	-6.57	NNO	=	-1.6	QFM	=	-1	COH	=	0.95	IW	=	2.78
Constraint	Flags:	fO2	path	=	QFM-1	Fractionate	Solids
Liquid	mass	=	27.2	(gm)	density	=	2.44	(gm/cc)	viscosity	=	3.31	(log	10	poise)	(analysis	in	wt	%)
	G	=	-419236	(J)	H	=	-325300	(J)	S	=	73.78	(J/K)	V	=	11.13	(cc)	Cp	=	37.75	(J/K)
	SiO2	TiO2	Al2O3	Fe2O3	Cr2O3	FeO	MnO	MgO	NiO	CoO	CaO	Na2O	K2O	P2O5	H2O	CO2	SO3	Cl2O-1	F2O-1
	56.29	0.59	13.16	1.75	0	12.23	0.36	1.16	0	0	5.1	5.95	0.58	0	2.83	0	0	0	0
olivine	mass	=	0.39	(gm)	density	=	3.86	(gm/cc)	(analysis	in	mole	%)
	(Ca0.01Mg0.35Fe''0.63Mn0.02Co0.00Ni0.00)2SiO4
	G	=	-4358.13	(J)	H	=	-3321.42	(J)	S	=	0.81	(J/K)	V	=	0.1	(cc)	Cp	=	0.41	(J/K)
	tephroite	fayalite	co-olivine	ni-olivine	monticellite	forsterite
	1.76	62.88	0	0	1.49	33.87
clinopyroxene	mass	=	0.13	(gm)	density	=	3.36	(gm/cc)	(analysis	in	mole	%)
	cpx	Na0.02Ca0.81Fe''0.43Mg0.59Fe'''0.06Ti0.03Al0.21Si1.85O6
	G	=	-1973.35	(J)	H	=	-1608.45	(J)	S	=	0.29	(J/K)	V	=	0.04	(cc)	Cp	=	0.15	(J/K)
	diopside	clinoenstatit	hedenbergite	alumino-buffo	buffonite	essenite	jadeite
	22.84	16.86	43.16	9.05	-3.65	9.49	2.25
feldspar	mass	=	0.95	(gm)	density	=	2.65	(gm/cc)	(analysis	in	mole	%)
	K0.00Na0.41Ca0.59Al1.59Si2.41O8
	G	=	-15981.2	(J)	H	=	-13210.5	(J)	S	=	2.18	(J/K)	V	=	0.36	(cc)	Cp	=	1.15	(J/K)
	albite	anorthite	sanidine
	40.74	58.86	0.4
spinel	mass	=	0.17	(gm)	density	=	4.73	(gm/cc)	(analysis	in	mole	%)
	Fe''1.43Mg0.13Fe'''0.72Al0.16Cr0.00Ti0.56O4
	G	=	-1420.91	(J)	H	=	-977.11	(J)	S	=	0.35	(J/K)	V	=	0.04	(cc)	Cp	=	0.16	(J/K)
	chromite	hercynite	magnetite	spinel	ulvospinel
	0	-5.52	36.15	13.28	56.09
Total	solids	mass	=	1.64	(gm)	density	=	3.07	(gm/cc)
	G	=	-23733.6	(J)	H	=	-19117.4	(J)	S	=	3.63	(J/K)	V	=	0.53	(cc)	Cp	=	1.86	(J/K)
Summary	of	all	fractionated	phases:	(total	mass	=	71.08	grams)
olivine	mass	=	18.99	(gm)	density	=	3.46	(gm/cc)	(analysis	in	mole	%)
	(Ca0.01Mg0.70Fe''0.29Mn0.01Co0.00Ni0.00)2SiO4
	G	=	-267479	(J)	H	=	-213997	(J)	S	=	42.01	(J/K)	V	=	5.49	(cc)	Cp	=	22.13	(J/K)
	tephroite	fayalite	co-olivine	ni-olivine	monticellite	forsterite
	0.75	29.02	0	0	1.15	69.08
clinopyroxene	mass	=	0.89	(gm)	density	=	3.34	(gm/cc)	(analysis	in	mole	%)
	cpx	Na0.02Ca0.80Fe''0.38Mg0.65Fe'''0.05Ti0.03Al0.22Si1.85O6
	G	=	-13323.2	(J)	H	=	-10882.3	(J)	S	=	1.92	(J/K)	V	=	0.27	(cc)	Cp	=	1.01	(J/K)
	diopside	clinoenstatit	hedenbergite	alumino-buffo	buffonite	essenite	jadeite
	26.46	17.8	38.17	10.16	-4.1	9.44	2.08
feldspar	mass	=	50.69	(gm)	density	=	2.68	(gm/cc)	(analysis	in	mole	%)
	K0.00Na0.24Ca0.76Al1.76Si2.24O8
	G	=	-856909	(J)	H	=	-710238	(J)	S	=	115.2	(J/K)	V	=	18.93	(cc)	Cp	=	61.4	(J/K)
	albite	anorthite	sanidine
	24.21	75.64	0.15
spinel	mass	=	0.52	(gm)	density	=	4.69	(gm/cc)	(analysis	in	mole	%)
	Fe''1.43Mg0.16Fe'''0.65Al0.16Cr0.00Ti0.59O4
	G	=	-4369.59	(J)	H	=	-3027.35	(J)	S	=	1.05	(J/K)	V	=	0.11	(cc)	Cp	=	0.48	(J/K)
	chromite	hercynite	magnetite	spinel	ulvospinel
	0	-8.17	32.59	16.36	59.21
Viscosity	of	the	System	cannot	be	computed.
System	mass	=	99.91	(gm)	density	=	2.74	(gm/cc)
	G	=	-1.58505e+06	(J)	H	=	-1.28256e+06	(J)	S	=	237.59	(J/K)	V	=	36.46	(cc)	Cp	=	124.63	(J/K)
Oxygen	delta	moles	=	-0.00101174	delta	grams	=	-0.0323744
	G	=	291.99	(J)	H	=	-32.74	(J)	S	=	-0.26	(J/K)	V	=	-107.1	(cc)	Cp	=	-0.04	(J/K)
**********----------**********
Title:	Dummy	Title
T	=	990	(C)	P	=	1	(kbars)	log(10)	f	O2	=	-11.97	delta	HM	=	-6.57	NNO	=	-1.6	QFM	=	-1	COH	=	0.93	IW	=	2.8
Constraint	Flags:	fO2	path	=	QFM-1	Fractionate	Solids
Liquid	mass	=	25.72	(gm)	density	=	2.43	(gm/cc)	viscosity	=	3.37	(log	10	poise)	(analysis	in	wt	%)
	G	=	-397223	(J)	H	=	-308986	(J)	S	=	69.85	(J/K)	V	=	10.6	(cc)	Cp	=	35.66	(J/K)
	SiO2	TiO2	Al2O3	Fe2O3	Cr2O3	FeO	MnO	MgO	NiO	CoO	CaO	Na2O	K2O	P2O5	H2O	CO2	SO3	Cl2O-1	F2O-1
	57.06	0.51	12.87	1.74	0	11.83	0.36	0.99	0	0	4.92	6.12	0.61	0	2.99	0	0	0	0
olivine	mass	=	0.38	(gm)	density	=	3.89	(gm/cc)	(analysis	in	mole	%)
	(Ca0.01Mg0.32Fe''0.66Mn0.02Co0.00Ni0.00)2SiO4
	G	=	-4124.84	(J)	H	=	-3138.64	(J)	S	=	0.78	(J/K)	V	=	0.1	(cc)	Cp	=	0.39	(J/K)
	tephroite	fayalite	co-olivine	ni-olivine	monticellite	forsterite
	1.86	65.94	0	0	1.52	30.68
clinopyroxene	mass	=	0.09	(gm)	density	=	3.37	(gm/cc)	(analysis	in	mole	%)
	cpx	Na0.02Ca0.81Fe''0.45Mg0.57Fe'''0.06Ti0.03Al0.20Si1.85O6
	G	=	-1321	(J)	H	=	-1078.31	(J)	S	=	0.19	(J/K)	V	=	0.03	(cc)	Cp	=	0.1	(J/K)
	diopside	clinoenstatit	hedenbergite	alumino-buffo	buffonite	essenite	jadeite
	21.28	16.34	45.35	8.61	-3.43	9.52	2.33
feldspar	mass	=	0.88	(gm)	density	=	2.64	(gm/cc)	(analysis	in	mole	%)
	K0.00Na0.42Ca0.57Al1.57Si2.43O8
	G	=	-14804.1	(J)	H	=	-12262	(J)	S	=	2.01	(J/K)	V	=	0.33	(cc)	Cp	=	1.07	(J/K)
	albite	anorthite	sanidine
	42.19	57.39	0.43
spinel	mass	=	0.14	(gm)	density	=	4.74	(gm/cc)	(analysis	in	mole	%)
	Fe''1.43Mg0.12Fe'''0.76Al0.15Cr0.00Ti0.54O4
	G	=	-1168.39	(J)	H	=	-803.44	(J)	S	=	0.29	(J/K)	V	=	0.03	(cc)	Cp	=	0.13	(J/K)
	chromite	hercynite	magnetite	spinel	ulvospinel
	0	-4.24	38.23	11.75	54.26
Total	solids	mass	=	1.49	(gm)	density	=	3.06	(gm/cc)
	G	=	-21418.3	(J)	H	=	-17282.4	(J)	S	=	3.27	(J/K)	V	=	0.49	(cc)	Cp	=	1.69	(J/K)
Summary	of	all	fractionated	phases:	(total	mass	=	72.71	grams)
olivine	mass	=	19.37	(gm)	density	=	3.47	(gm/cc)	(analysis	in	mole	%)
	(Ca0.01Mg0.70Fe''0.30Mn0.01Co0.00Ni0.00)2SiO4
	G	=	-271396	(J)	H	=	-217523	(J)	S	=	42.65	(J/K)	V	=	5.59	(cc)	Cp	=	22.51	(J/K)
	tephroite	fayalite	co-olivine	ni-olivine	monticellite	forsterite
	0.77	29.62	0	0	1.16	68.46
clinopyroxene	mass	=	1.02	(gm)	density	=	3.35	(gm/cc)	(analysis	in	mole	%)
	cpx	Na0.02Ca0.80Fe''0.39Mg0.64Fe'''0.05Ti0.03Al0.22Si1.85O6
	G	=	-15240.6	(J)	H	=	-12474.6	(J)	S	=	2.19	(J/K)	V	=	0.3	(cc)	Cp	=	1.15	(J/K)
	diopside	clinoenstatit	hedenbergite	alumino-buffo	buffonite	essenite	jadeite
	26	17.68	38.8	10.02	-4.04	9.45	2.1
feldspar	mass	=	51.63	(gm)	density	=	2.68	(gm/cc)	(analysis	in	mole	%)
	K0.00Na0.25Ca0.75Al1.75Si2.25O8
	G	=	-871674	(J)	H	=	-724035	(J)	S	=	116.88	(J/K)	V	=	19.28	(cc)	Cp	=	62.48	(J/K)
	albite	anorthite	sanidine
	24.51	75.34	0.15
spinel	mass	=	0.69	(gm)	density	=	4.7	(gm/cc)	(analysis	in	mole	%)
	Fe''1.43Mg0.16Fe'''0.67Al0.16Cr0.00Ti0.58O4
	G	=	-5758.54	(J)	H	=	-3998.34	(J)	S	=	1.39	(J/K)	V	=	0.15	(cc)	Cp	=	0.63	(J/K)
	chromite	hercynite	magnetite	spinel	ulvospinel
	0	-7.52	33.47	15.6	58.45
Viscosity	of	the	System	cannot	be	computed.
System	mass	=	99.92	(gm)	density	=	2.74	(gm/cc)
	G	=	-1.58271e+06	(J)	H	=	-1.2843e+06	(J)	S	=	236.24	(J/K)	V	=	36.41	(cc)	Cp	=	124.11	(J/K)
Oxygen	delta	moles	=	-0.00097356	delta	grams	=	-0.0311527
	G	=	278.52	(J)	H	=	-31.16	(J)	S	=	-0.25	(J/K)	V	=	-102.25	(cc)	Cp	=	-0.03	(J/K)
**********----------**********
Title:	Dummy	Title
T	=	980	(C)	P	=	1	(kbars)	log(10)	f	O2	=	-12.13	delta	HM	=	-6.58	NNO	=	-1.59	QFM	=	-1	COH	=	0.92	IW	=	2.82
Constraint	Flags:	fO2	path	=	QFM-1	Fractionate	Solids
Liquid	mass	=	24.38	(gm)	density	=	2.41	(gm/cc)	viscosity	=	3.44	(log	10	poise)	(analysis	in	wt	%)
	G	=	-377227	(J)	H	=	-294171	(J)	S	=	66.28	(J/K)	V	=	10.13	(cc)	Cp	=	33.76	(J/K)
	SiO2	TiO2	Al2O3	Fe2O3	Cr2O3	FeO	MnO	MgO	NiO	CoO	CaO	Na2O	K2O	P2O5	H2O	CO2	SO3	Cl2O-1	F2O-1
	57.82	0.45	12.58	1.72	0	11.41	0.36	0.83	0	0	4.75	6.29	0.64	0	3.16	0	0	0	0
olivine	mass	=	0.36	(gm)	density	=	3.93	(gm/cc)	(analysis	in	mole	%)
	(Ca0.01Mg0.29Fe''0.69Mn0.02Co0.00Ni0.00)2SiO4
	G	=	-3875.62	(J)	H	=	-2945.12	(J)	S	=	0.74	(J/K)	V	=	0.09	(cc)	Cp	=	0.37	(J/K)
	tephroite	fayalite	co-olivine	ni-olivine	monticellite	forsterite
	1.94	68.85	0	0	1.55	27.66
clinopyroxene	mass	=	0.06	(gm)	density	=	3.38	(gm/cc)	(analysis	in	mole	%)
	cpx	Na0.02Ca0.82Fe''0.48Mg0.54Fe'''0.06Ti0.02Al0.20Si1.85O6
	G	=	-860.66	(J)	H	=	-703.56	(J)	S	=	0.13	(J/K)	V	=	0.02	(cc)	Cp	=	0.07	(J/K)
	diopside	clinoenstatit	hedenbergite	alumino-buffo	buffonite	essenite	jadeite
	19.59	15.8	47.64	8.19	-3.19	9.55	2.42
feldspar	mass	=	0.81	(gm)	density	=	2.64	(gm/cc)	(analysis	in	mole	%)
	K0.00Na0.44Ca0.56Al1.56Si2.44O8
	G	=	-13729.9	(J)	H	=	-11395.2	(J)	S	=	1.86	(J/K)	V	=	0.31	(cc)	Cp	=	0.99	(J/K)
	albite	anorthite	sanidine
	43.61	55.93	0.46
spinel	mass	=	0.12	(gm)	density	=	4.76	(gm/cc)	(analysis	in	mole	%)
	Fe''1.42Mg0.10Fe'''0.81Al0.15Cr0.00Ti0.52O4
	G	=	-967.92	(J)	H	=	-665.71	(J)	S	=	0.24	(J/K)	V	=	0.03	(cc)	Cp	=	0.11	(J/K)
	chromite	hercynite	magnetite	spinel	ulvospinel
	0	-3.13	40.29	10.38	52.45
Total	solids	mass	=	1.35	(gm)	density	=	3.06	(gm/cc)
	G	=	-19434.1	(J)	H	=	-15709.5	(J)	S	=	2.97	(J/K)	V	=	0.44	(cc)	Cp	=	1.54	(J/K)
Summary	of	all	fractionated	phases:	(total	mass	=	74.19	grams)
olivine	mass	=	19.75	(gm)	density	=	3.47	(gm/cc)	(analysis	in	mole	%)
	(Ca0.01Mg0.69Fe''0.30Mn0.01Co0.00Ni0.00)2SiO4
	G	=	-275074	(J)	H	=	-220870	(J)	S	=	43.25	(J/K)	V	=	5.68	(cc)	Cp	=	22.87	(J/K)
	tephroite	fayalite	co-olivine	ni-olivine	monticellite	forsterite
	0.79	30.22	0	0	1.16	67.83
clinopyroxene	mass	=	1.11	(gm)	density	=	3.35	(gm/cc)	(analysis	in	mole	%)
	cpx	Na0.02Ca0.80Fe''0.39Mg0.64Fe'''0.05Ti0.03Al0.21Si1.85O6
	G	=	-16504	(J)	H	=	-13537.7	(J)	S	=	2.37	(J/K)	V	=	0.33	(cc)	Cp	=	1.25	(J/K)
	diopside	clinoenstatit	hedenbergite	alumino-buffo	buffonite	essenite	jadeite
	25.63	17.58	39.32	9.91	-4	9.45	2.12
feldspar	mass	=	52.5	(gm)	density	=	2.68	(gm/cc)	(analysis	in	mole	%)
	K0.00Na0.25Ca0.75Al1.75Si2.25O8
	G	=	-885248	(J)	H	=	-736893	(J)	S	=	118.39	(J/K)	V	=	19.61	(cc)	Cp	=	63.47	(J/K)
	albite	anorthite	sanidine
	24.81	75.03	0.16
spinel	mass	=	0.83	(gm)	density	=	4.71	(gm/cc)	(analysis	in	mole	%)
	Fe''1.43Mg0.15Fe'''0.69Al0.16Cr0.00Ti0.58O4
	G	=	-6892.38	(J)	H	=	-4797.05	(J)	S	=	1.67	(J/K)	V	=	0.18	(cc)	Cp	=	0.76	(J/K)
	chromite	hercynite	magnetite	spinel	ulvospinel
	0	-6.96	34.27	14.95	57.74
Viscosity	of	the	System	cannot	be	computed.
System	mass	=	99.92	(gm)	density	=	2.75	(gm/cc)
	G	=	-1.58038e+06	(J)	H	=	-1.28598e+06	(J)	S	=	234.93	(J/K)	V	=	36.37	(cc)	Cp	=	123.64	(J/K)
Oxygen	delta	moles	=	-0.000946986	delta	grams	=	-0.0303024
	G	=	268.53	(J)	H	=	-29.97	(J)	S	=	-0.24	(J/K)	V	=	-98.67	(cc)	Cp	=	-0.03	(J/K)
**********----------**********
Title:	Dummy	Title
T	=	970	(C)	P	=	1	(kbars)	log(10)	f	O2	=	-12.28	delta	HM	=	-6.58	NNO	=	-1.59	QFM	=	-1	COH	=	0.9	IW	=	2.83
Constraint	Flags:	fO2	path	=	QFM-1	Fractionate	Solids
Liquid	mass	=	23.15	(gm)	density	=	2.39	(gm/cc)	viscosity	=	3.5	(log	10	poise)	(analysis	in	wt	%)
	G	=	-358989	(J)	H	=	-280663	(J)	S	=	63.01	(J/K)	V	=	9.69	(cc)	Cp	=	32.03	(J/K)
	SiO2	TiO2	Al2O3	Fe2O3	Cr2O3	FeO	MnO	MgO	NiO	CoO	CaO	Na2O	K2O	P2O5	H2O	CO2	SO3	Cl2O-1	F2O-1
	58.57	0.39	12.28	1.7	0	10.96	0.35	0.69	0	0	4.6	6.46	0.67	0	3.33	0	0	0	0
olivine	mass	=	0.34	(gm)	density	=	3.96	(gm/cc)	(analysis	in	mole	%)
	(Ca0.01Mg0.26Fe''0.72Mn0.02Co0.00Ni0.00)2SiO4
	G	=	-3614.65	(J)	H	=	-2743.99	(J)	S	=	0.7	(J/K)	V	=	0.09	(cc)	Cp	=	0.35	(J/K)
	tephroite	fayalite	co-olivine	ni-olivine	monticellite	forsterite
	2.02	71.6	0	0	1.57	24.81
clinopyroxene	mass	=	0.04	(gm)	density	=	3.39	(gm/cc)	(analysis	in	mole	%)
	cpx	Na0.03Ca0.82Fe''0.50Mg0.51Fe'''0.07Ti0.02Al0.20Si1.86O6
	G	=	-542.49	(J)	H	=	-444.08	(J)	S	=	0.08	(J/K)	V	=	0.01	(cc)	Cp	=	0.04	(J/K)
	diopside	clinoenstatit	hedenbergite	alumino-buffo	buffonite	essenite	jadeite
	17.74	15.24	50.05	7.79	-2.93	9.59	2.51
feldspar	mass	=	0.76	(gm)	density	=	2.64	(gm/cc)	(analysis	in	mole	%)
	K0.00Na0.45Ca0.54Al1.54Si2.46O8
	G	=	-12740.2	(J)	H	=	-10595.1	(J)	S	=	1.73	(J/K)	V	=	0.29	(cc)	Cp	=	0.92	(J/K)
	albite	anorthite	sanidine
	45.01	54.5	0.49
spinel	mass	=	0.1	(gm)	density	=	4.78	(gm/cc)	(analysis	in	mole	%)
	Fe''1.42Mg0.09Fe'''0.85Al0.14Cr0.00Ti0.51O4
	G	=	-806.86	(J)	H	=	-555.18	(J)	S	=	0.2	(J/K)	V	=	0.02	(cc)	Cp	=	0.09	(J/K)
	chromite	hercynite	magnetite	spinel	ulvospinel
	0	-2.15	42.31	9.15	50.68
Total	solids	mass	=	1.24	(gm)	density	=	3.05	(gm/cc)
	G	=	-17704.2	(J)	H	=	-14338.4	(J)	S	=	2.71	(J/K)	V	=	0.41	(cc)	Cp	=	1.4	(J/K)
Summary	of	all	fractionated	phases:	(total	mass	=	75.53	grams)
olivine	mass	=	20.11	(gm)	density	=	3.48	(gm/cc)	(analysis	in	mole	%)
	(Ca0.01Mg0.68Fe''0.31Mn0.01Co0.00Ni0.00)2SiO4
	G	=	-278497	(J)	H	=	-224026	(J)	S	=	43.82	(J/K)	V	=	5.77	(cc)	Cp	=	23.21	(J/K)
	tephroite	fayalite	co-olivine	ni-olivine	monticellite	forsterite
	0.8	30.81	0	0	1.17	67.21
clinopyroxene	mass	=	1.16	(gm)	density	=	3.35	(gm/cc)	(analysis	in	mole	%)
	cpx	Na0.02Ca0.80Fe''0.40Mg0.63Fe'''0.05Ti0.03Al0.21Si1.85O6
	G	=	-17306.1	(J)	H	=	-14226.8	(J)	S	=	2.48	(J/K)	V	=	0.35	(cc)	Cp	=	1.31	(J/K)
	diopside	clinoenstatit	hedenbergite	alumino-buffo	buffonite	essenite	jadeite
	25.34	17.49	39.72	9.82	-3.96	9.46	2.13
feldspar	mass	=	53.31	(gm)	density	=	2.68	(gm/cc)	(analysis	in	mole	%)
	K0.00Na0.25Ca0.75Al1.75Si2.25O8
	G	=	-897734	(J)	H	=	-748894	(J)	S	=	119.73	(J/K)	V	=	19.91	(cc)	Cp	=	64.38	(J/K)
	albite	anorthite	sanidine
	25.1	74.74	0.16
spinel	mass	=	0.95	(gm)	density	=	4.72	(gm/cc)	(analysis	in	mole	%)
	Fe''1.43Mg0.14Fe'''0.70Al0.16Cr0.00Ti0.57O4
	G	=	-7823.64	(J)	H	=	-5459.2	(J)	S	=	1.9	(J/K)	V	=	0.2	(cc)	Cp	=	0.86	(J/K)
	chromite	hercynite	magnetite	spinel	ulvospinel
	0	-6.49	35.02	14.39	57.09
Viscosity	of	the	System	cannot	be	computed.
System	mass	=	99.92	(gm)	density	=	2.75	(gm/cc)
	G	=	-1.57805e+06	(J)	H	=	-1.28761e+06	(J)	S	=	233.64	(J/K)	V	=	36.33	(cc)	Cp	=	123.2	(J/K)
Oxygen	delta	moles	=	-0.000930185	delta	grams	=	-0.0297648
	G	=	261.43	(J)	H	=	-29.11	(J)	S	=	-0.23	(J/K)	V	=	-96.14	(cc)	Cp	=	-0.03	(J/K)
**********----------**********
Title:	Dummy	Title
T	=	960	(C)	P	=	1	(kbars)	log(10)	f	O2	=	-12.44	delta	HM	=	-6.58	NNO	=	-1.59	QFM	=	-1	COH	=	0.89	IW	=	2.85
Constraint	Flags:	fO2	path	=	QFM-1	Fractionate	Solids
Liquid	mass	=	22.02	(gm)	density	=	2.37	(gm/cc)	viscosity	=	3.56	(log	10	poise)	(analysis	in	wt	%)
	G	=	-342305	(J)	H	=	-268308	(J)	S	=	60.01	(J/K)	V	=	9.29	(cc)	Cp	=	30.46	(J/K)
	SiO2	TiO2	Al2O3	Fe2O3	Cr2O3	FeO	MnO	MgO	NiO	CoO	CaO	Na2O	K2O	P2O5	H2O	CO2	SO3	Cl2O-1	F2O-1
	59.31	0.34	11.98	1.67	0	10.5	0.35	0.57	0	0	4.46	6.62	0.7	0	3.5	0	0	0	0
olivine	mass	=	0.32	(gm)	density	=	3.99	(gm/cc)	(analysis	in	mole	%)
	(Ca0.01Mg0.24Fe''0.74Mn0.02Co0.00Ni0.00)2SiO4
	G	=	-3347.7	(J)	H	=	-2539.53	(J)	S	=	0.66	(J/K)	V	=	0.08	(cc)	Cp	=	0.33	(J/K)
	tephroite	fayalite	co-olivine	ni-olivine	monticellite	forsterite
	2.09	74.19	0	0	1.58	22.15
clinopyroxene	mass	=	0.02	(gm)	density	=	3.4	(gm/cc)	(analysis	in	mole	%)
	cpx	Na0.03Ca0.83Fe''0.53Mg0.47Fe'''0.07Ti0.02Al0.20Si1.86O6
	G	=	-328.86	(J)	H	=	-269.57	(J)	S	=	0.05	(J/K)	V	=	0.01	(cc)	Cp	=	0.03	(J/K)
	diopside	clinoenstatit	hedenbergite	alumino-buffo	buffonite	essenite	jadeite
	15.7	14.7	52.59	7.4	-2.64	9.63	2.61
feldspar	mass	=	0.7	(gm)	density	=	2.64	(gm/cc)	(analysis	in	mole	%)
	K0.01Na0.46Ca0.53Al1.53Si2.47O8
	G	=	-11824.7	(J)	H	=	-9853.62	(J)	S	=	1.6	(J/K)	V	=	0.27	(cc)	Cp	=	0.85	(J/K)
	albite	anorthite	sanidine
	46.4	53.08	0.52
spinel	mass	=	0.09	(gm)	density	=	4.79	(gm/cc)	(analysis	in	mole	%)
	Fe''1.41Mg0.08Fe'''0.89Al0.13Cr0.00Ti0.49O4
	G	=	-676.24	(J)	H	=	-465.61	(J)	S	=	0.17	(J/K)	V	=	0.02	(cc)	Cp	=	0.08	(J/K)
	chromite	hercynite	magnetite	spinel	ulvospinel
	0	-1.3	44.28	8.05	48.97
Total	solids	mass	=	1.14	(gm)	density	=	3.05	(gm/cc)
	G	=	-16177.5	(J)	H	=	-13128.3	(J)	S	=	2.47	(J/K)	V	=	0.37	(cc)	Cp	=	1.28	(J/K)
Summary	of	all	fractionated	phases:	(total	mass	=	76.76	grams)
olivine	mass	=	20.45	(gm)	density	=	3.49	(gm/cc)	(analysis	in	mole	%)
	(Ca0.01Mg0.68Fe''0.31Mn0.01Co0.00Ni0.00)2SiO4
	G	=	-281655	(J)	H	=	-226984	(J)	S	=	44.34	(J/K)	V	=	5.86	(cc)	Cp	=	23.53	(J/K)
	tephroite	fayalite	co-olivine	ni-olivine	monticellite	forsterite
	0.82	31.4	0	0	1.18	66.6
clinopyroxene	mass	=	1.2	(gm)	density	=	3.36	(gm/cc)	(analysis	in	mole	%)
	cpx	Na0.02Ca0.80Fe''0.40Mg0.63Fe'''0.06Ti0.03Al0.21Si1.85O6
	G	=	-17789.5	(J)	H	=	-14656.9	(J)	S	=	2.54	(J/K)	V	=	0.36	(cc)	Cp	=	1.35	(J/K)
	diopside	clinoenstatit	hedenbergite	alumino-buffo	buffonite	essenite	jadeite
	25.12	17.43	40.01	9.77	-3.93	9.46	2.14
feldspar	mass	=	54.07	(gm)	density	=	2.68	(gm/cc)	(analysis	in	mole	%)
	K0.00Na0.25Ca0.74Al1.74Si2.26O8
	G	=	-909219	(J)	H	=	-760102	(J)	S	=	120.92	(J/K)	V	=	20.19	(cc)	Cp	=	65.22	(J/K)
	albite	anorthite	sanidine
	25.38	74.45	0.17
spinel	mass	=	1.05	(gm)	density	=	4.72	(gm/cc)	(analysis	in	mole	%)
	Fe''1.43Mg0.14Fe'''0.71Al0.16Cr0.00Ti0.56O4
	G	=	-8592.13	(J)	H	=	-6011.81	(J)	S	=	2.09	(J/K)	V	=	0.22	(cc)	Cp	=	0.95	(J/K)
	chromite	hercynite	magnetite	spinel	ulvospinel
	0	-6.08	35.7	13.89	56.49
Viscosity	of	the	System	cannot	be	computed.
System	mass	=	99.92	(gm)	density	=	2.75	(gm/cc)
	G	=	-1.57574e+06	(J)	H	=	-1.28919e+06	(J)	S	=	232.37	(J/K)	V	=	36.29	(cc)	Cp	=	122.79	(J/K)
Oxygen	delta	moles	=	-0.000921546	delta	grams	=	-0.0294884
	G	=	256.69	(J)	H	=	-28.51	(J)	S	=	-0.23	(J/K)	V	=	-94.48	(cc)	Cp	=	-0.03	(J/K)
**********----------**********
Title:	Dummy	Title
T	=	950	(C)	P	=	1	(kbars)	log(10)	f	O2	=	-12.6	delta	HM	=	-6.59	NNO	=	-1.58	QFM	=	-1	COH	=	0.87	IW	=	2.87
Constraint	Flags:	fO2	path	=	QFM-1	Fractionate	Solids
Liquid	mass	=	20.98	(gm)	density	=	2.35	(gm/cc)	viscosity	=	3.61	(log	10	poise)	(analysis	in	wt	%)
	G	=	-327006	(J)	H	=	-256979	(J)	S	=	57.25	(J/K)	V	=	8.92	(cc)	Cp	=	29.01	(J/K)
	SiO2	TiO2	Al2O3	Fe2O3	Cr2O3	FeO	MnO	MgO	NiO	CoO	CaO	Na2O	K2O	P2O5	H2O	CO2	SO3	Cl2O-1	F2O-1
	60.05	0.3	11.67	1.64	0	10.02	0.34	0.46	0	0	4.33	6.78	0.73	0	3.67	0	0	0	0
olivine	mass	=	0.3	(gm)	density	=	4.02	(gm/cc)	(analysis	in	mole	%)
	(Ca0.01Mg0.21Fe''0.77Mn0.02Co0.00Ni0.00)2SiO4
	G	=	-3080.74	(J)	H	=	-2336.06	(J)	S	=	0.61	(J/K)	V	=	0.08	(cc)	Cp	=	0.3	(J/K)
	tephroite	fayalite	co-olivine	ni-olivine	monticellite	forsterite
	2.14	76.6	0	0	1.59	19.66
clinopyroxene	mass	=	0.01	(gm)	density	=	3.42	(gm/cc)	(analysis	in	mole	%)
	cpx	Na0.03Ca0.83Fe''0.55Mg0.44Fe'''0.07Ti0.02Al0.19Si1.86O6
	G	=	-191.51	(J)	H	=	-157.19	(J)	S	=	0.03	(J/K)	V	=	0	(cc)	Cp	=	0.01	(J/K)
	diopside	clinoenstatit	hedenbergite	alumino-buffo	buffonite	essenite	jadeite
	13.46	14.19	55.28	7	-2.32	9.67	2.71
feldspar	mass	=	0.65	(gm)	density	=	2.63	(gm/cc)	(analysis	in	mole	%)
	K0.01Na0.48Ca0.52Al1.52Si2.48O8
	G	=	-10977	(J)	H	=	-9165.68	(J)	S	=	1.48	(J/K)	V	=	0.25	(cc)	Cp	=	0.79	(J/K)
	albite	anorthite	sanidine
	47.76	51.68	0.56
spinel	mass	=	0.07	(gm)	density	=	4.81	(gm/cc)	(analysis	in	mole	%)
	Fe''1.40Mg0.07Fe'''0.92Al0.13Cr0.00Ti0.47O4
	G	=	-569.47	(J)	H	=	-392.45	(J)	S	=	0.14	(J/K)	V	=	0.02	(cc)	Cp	=	0.07	(J/K)
	chromite	hercynite	magnetite	spinel	ulvospinel
	0	-0.57	46.17	7.06	47.33
Total	solids	mass	=	1.04	(gm)	density	=	3.05	(gm/cc)
	G	=	-14818.7	(J)	H	=	-12051.4	(J)	S	=	2.26	(J/K)	V	=	0.34	(cc)	Cp	=	1.18	(J/K)
Summary	of	all	fractionated	phases:	(total	mass	=	77.89	grams)
olivine	mass	=	20.77	(gm)	density	=	3.5	(gm/cc)	(analysis	in	mole	%)
	(Ca0.01Mg0.67Fe''0.32Mn0.01Co0.00Ni0.00)2SiO4
	G	=	-284542	(J)	H	=	-229740	(J)	S	=	44.8	(J/K)	V	=	5.93	(cc)	Cp	=	23.82	(J/K)
	tephroite	fayalite	co-olivine	ni-olivine	monticellite	forsterite
	0.84	31.97	0	0	1.18	66.01
clinopyroxene	mass	=	1.22	(gm)	density	=	3.36	(gm/cc)	(analysis	in	mole	%)
	cpx	Na0.02Ca0.80Fe''0.40Mg0.63Fe'''0.06Ti0.03Al0.21Si1.85O6
	G	=	-18059.1	(J)	H	=	-14912.7	(J)	S	=	2.57	(J/K)	V	=	0.36	(cc)	Cp	=	1.37	(J/K)
	diopside	clinoenstatit	hedenbergite	alumino-buffo	buffonite	essenite	jadeite
	24.96	17.38	40.22	9.73	-3.91	9.46	2.15
feldspar	mass	=	54.77	(gm)	density	=	2.68	(gm/cc)	(analysis	in	mole	%)
	K0.00Na0.26Ca0.74Al1.74Si2.26O8
	G	=	-919777	(J)	H	=	-770577	(J)	S	=	121.98	(J/K)	V	=	20.45	(cc)	Cp	=	65.99	(J/K)
	albite	anorthite	sanidine
	25.65	74.18	0.17
spinel	mass	=	1.13	(gm)	density	=	4.73	(gm/cc)	(analysis	in	mole	%)
	Fe''1.42Mg0.13Fe'''0.73Al0.15Cr0.00Ti0.56O4
	G	=	-9228.58	(J)	H	=	-6475.7	(J)	S	=	2.25	(J/K)	V	=	0.24	(cc)	Cp	=	1.03	(J/K)
	chromite	hercynite	magnetite	spinel	ulvospinel
	0	-5.73	36.33	13.47	55.93
Viscosity	of	the	System	cannot	be	computed.
System	mass	=	99.92	(gm)	density	=	2.76	(gm/cc)
	G	=	-1.57343e+06	(J)	H	=	-1.29074e+06	(J)	S	=	231.12	(J/K)	V	=	36.25	(cc)	Cp	=	122.4	(J/K)
Oxygen	delta	moles	=	-0.000919648	delta	grams	=	-0.0294276
	G	=	253.85	(J)	H	=	-28.12	(J)	S	=	-0.23	(J/K)	V	=	-93.52	(cc)	Cp	=	-0.03	(J/K)
**********----------**********
Title:	Dummy	Title
T	=	940	(C)	P	=	1	(kbars)	log(10)	f	O2	=	-12.77	delta	HM	=	-6.59	NNO	=	-1.58	QFM	=	-1	COH	=	0.86	IW	=	2.88
Constraint	Flags:	fO2	path	=	QFM-1	Fractionate	Solids
Liquid	mass	=	20.03	(gm)	density	=	2.34	(gm/cc)	viscosity	=	3.66	(log	10	poise)	(analysis	in	wt	%)
	G	=	-312946	(J)	H	=	-246567	(J)	S	=	54.72	(J/K)	V	=	8.57	(cc)	Cp	=	27.69	(J/K)
	SiO2	TiO2	Al2O3	Fe2O3	Cr2O3	FeO	MnO	MgO	NiO	CoO	CaO	Na2O	K2O	P2O5	H2O	CO2	SO3	Cl2O-1	F2O-1
	60.77	0.27	11.36	1.61	0	9.53	0.34	0.37	0	0	4.21	6.93	0.76	0	3.84	0	0	0	0
olivine	mass	=	0.28	(gm)	density	=	4.05	(gm/cc)	(analysis	in	mole	%)
	(Ca0.01Mg0.19Fe''0.79Mn0.02Co0.00Ni0.00)2SiO4
	G	=	-2819.03	(J)	H	=	-2137.36	(J)	S	=	0.56	(J/K)	V	=	0.07	(cc)	Cp	=	0.28	(J/K)
	tephroite	fayalite	co-olivine	ni-olivine	monticellite	forsterite
	2.19	78.85	0	0	1.6	17.35
clinopyroxene	mass	=	0.01	(gm)	density	=	3.43	(gm/cc)	(analysis	in	mole	%)
	cpx	Na0.03Ca0.83Fe''0.58Mg0.41Fe'''0.08Ti0.02Al0.19Si1.86O6
	G	=	-109.41	(J)	H	=	-89.91	(J)	S	=	0.02	(J/K)	V	=	0	(cc)	Cp	=	0.01	(J/K)
	diopside	clinoenstatit	hedenbergite	alumino-buffo	buffonite	essenite	jadeite
	11.01	13.73	58.11	6.6	-1.98	9.71	2.82
feldspar	mass	=	0.61	(gm)	density	=	2.63	(gm/cc)	(analysis	in	mole	%)
	K0.01Na0.49Ca0.50Al1.50Si2.50O8
	G	=	-10192.7	(J)	H	=	-8528	(J)	S	=	1.37	(J/K)	V	=	0.23	(cc)	Cp	=	0.74	(J/K)
	albite	anorthite	sanidine
	49.1	50.3	0.59
spinel	mass	=	0.06	(gm)	density	=	4.82	(gm/cc)	(analysis	in	mole	%)
	Fe''1.40Mg0.06Fe'''0.96Al0.12Cr0.00Ti0.46O4
	G	=	-481.6	(J)	H	=	-332.27	(J)	S	=	0.12	(J/K)	V	=	0.01	(cc)	Cp	=	0.06	(J/K)
	chromite	hercynite	magnetite	spinel	ulvospinel
	0	0.07	47.98	6.17	45.77
Total	solids	mass	=	0.96	(gm)	density	=	3.04	(gm/cc)
	G	=	-13602.7	(J)	H	=	-11087.5	(J)	S	=	2.07	(J/K)	V	=	0.32	(cc)	Cp	=	1.08	(J/K)
Summary	of	all	fractionated	phases:	(total	mass	=	78.92	grams)
olivine	mass	=	21.07	(gm)	density	=	3.51	(gm/cc)	(analysis	in	mole	%)
	(Ca0.01Mg0.67Fe''0.33Mn0.01Co0.00Ni0.00)2SiO4
	G	=	-287158	(J)	H	=	-232296	(J)	S	=	45.22	(J/K)	V	=	6.01	(cc)	Cp	=	24.09	(J/K)
	tephroite	fayalite	co-olivine	ni-olivine	monticellite	forsterite
	0.85	32.51	0	0	1.19	65.45
clinopyroxene	mass	=	1.23	(gm)	density	=	3.36	(gm/cc)	(analysis	in	mole	%)
	cpx	Na0.02Ca0.80Fe''0.40Mg0.62Fe'''0.06Ti0.03Al0.21Si1.85O6
	G	=	-18191.4	(J)	H	=	-15056.3	(J)	S	=	2.58	(J/K)	V	=	0.37	(cc)	Cp	=	1.38	(J/K)
	diopside	clinoenstatit	hedenbergite	alumino-buffo	buffonite	essenite	jadeite
	24.86	17.35	40.36	9.7	-3.89	9.46	2.16
feldspar	mass	=	55.42	(gm)	density	=	2.68	(gm/cc)	(analysis	in	mole	%)
	K0.00Na0.26Ca0.74Al1.74Si2.26O8
	G	=	-929479	(J)	H	=	-780372	(J)	S	=	122.91	(J/K)	V	=	20.7	(cc)	Cp	=	66.7	(J/K)
	albite	anorthite	sanidine
	25.92	73.91	0.17
spinel	mass	=	1.2	(gm)	density	=	4.74	(gm/cc)	(analysis	in	mole	%)
	Fe''1.42Mg0.13Fe'''0.74Al0.15Cr0.00Ti0.55O4
	G	=	-9757.11	(J)	H	=	-6867.15	(J)	S	=	2.38	(J/K)	V	=	0.25	(cc)	Cp	=	1.09	(J/K)
	chromite	hercynite	magnetite	spinel	ulvospinel
	0	-5.43	36.91	13.09	55.43
Viscosity	of	the	System	cannot	be	computed.
System	mass	=	99.92	(gm)	density	=	2.76	(gm/cc)
	G	=	-1.57113e+06	(J)	H	=	-1.29225e+06	(J)	S	=	229.89	(J/K)	V	=	36.21	(cc)	Cp	=	122.03	(J/K)
Oxygen	delta	moles	=	-0.000923243	delta	grams	=	-0.0295427
	G	=	252.53	(J)	H	=	-27.9	(J)	S	=	-0.23	(J/K)	V	=	-93.12	(cc)	Cp	=	-0.03	(J/K)
**********----------**********
Title:	Dummy	Title
T	=	930	(C)	P	=	1	(kbars)	log(10)	f	O2	=	-12.93	delta	HM	=	-6.59	NNO	=	-1.57	QFM	=	-1	COH	=	0.85	IW	=	2.9
Constraint	Flags:	fO2	path	=	QFM-1	Fractionate	Solids
Liquid	mass	=	19.16	(gm)	density	=	2.32	(gm/cc)	viscosity	=	3.71	(log	10	poise)	(analysis	in	wt	%)
	G	=	-300000	(J)	H	=	-236981	(J)	S	=	52.38	(J/K)	V	=	8.26	(cc)	Cp	=	26.47	(J/K)
	SiO2	TiO2	Al2O3	Fe2O3	Cr2O3	FeO	MnO	MgO	NiO	CoO	CaO	Na2O	K2O	P2O5	H2O	CO2	SO3	Cl2O-1	F2O-1
	61.49	0.24	11.05	1.57	0	9.04	0.33	0.3	0	0	4.09	7.08	0.79	0	4.02	0	0	0	0
olivine	mass	=	0.26	(gm)	density	=	4.07	(gm/cc)	(analysis	in	mole	%)
	(Ca0.01Mg0.17Fe''0.81Mn0.02Co0.00Ni0.00)2SiO4
	G	=	-2566.75	(J)	H	=	-1946.4	(J)	S	=	0.52	(J/K)	V	=	0.06	(cc)	Cp	=	0.26	(J/K)
	tephroite	fayalite	co-olivine	ni-olivine	monticellite	forsterite
	2.23	80.95	0	0	1.6	15.21
clinopyroxene	mass	=	0	(gm)	density	=	3.44	(gm/cc)	(analysis	in	mole	%)
	cpx	Na0.03Ca0.84Fe''0.61Mg0.37Fe'''0.08Ti0.02Al0.19Si1.86O6
	G	=	-66.97	(J)	H	=	-55.11	(J)	S	=	0.01	(J/K)	V	=	0	(cc)	Cp	=	0.01	(J/K)
	diopside	clinoenstatit	hedenbergite	alumino-buffo	buffonite	essenite	jadeite
	8.36	13.3	61.08	6.19	-1.61	9.75	2.93
feldspar	mass	=	0.57	(gm)	density	=	2.63	(gm/cc)	(analysis	in	mole	%)
	K0.01Na0.50Ca0.49Al1.49Si2.51O8
	G	=	-9468.19	(J)	H	=	-7937.86	(J)	S	=	1.27	(J/K)	V	=	0.21	(cc)	Cp	=	0.69	(J/K)
	albite	anorthite	sanidine
	50.43	48.93	0.63
spinel	mass	=	0.05	(gm)	density	=	4.83	(gm/cc)	(analysis	in	mole	%)
	Fe''1.39Mg0.05Fe'''0.99Al0.12Cr0.00Ti0.44O4
	G	=	-408.84	(J)	H	=	-282.45	(J)	S	=	0.11	(J/K)	V	=	0.01	(cc)	Cp	=	0.05	(J/K)
	chromite	hercynite	magnetite	spinel	ulvospinel
	0	0.63	49.71	5.37	44.29
Total	solids	mass	=	0.89	(gm)	density	=	3.04	(gm/cc)
	G	=	-12510.8	(J)	H	=	-10221.8	(J)	S	=	1.9	(J/K)	V	=	0.29	(cc)	Cp	=	1	(J/K)
Summary	of	all	fractionated	phases:	(total	mass	=	79.88	grams)
olivine	mass	=	21.35	(gm)	density	=	3.52	(gm/cc)	(analysis	in	mole	%)
	(Ca0.01Mg0.66Fe''0.33Mn0.01Co0.00Ni0.00)2SiO4
	G	=	-289508	(J)	H	=	-234656	(J)	S	=	45.59	(J/K)	V	=	6.07	(cc)	Cp	=	24.34	(J/K)
	tephroite	fayalite	co-olivine	ni-olivine	monticellite	forsterite
	0.87	33.02	0	0	1.19	64.92
clinopyroxene	mass	=	1.23	(gm)	density	=	3.36	(gm/cc)	(analysis	in	mole	%)
	cpx	Na0.02Ca0.81Fe''0.40Mg0.62Fe'''0.06Ti0.03Al0.21Si1.85O6
	G	=	-18241.7	(J)	H	=	-15132.8	(J)	S	=	2.58	(J/K)	V	=	0.37	(cc)	Cp	=	1.39	(J/K)
	diopside	clinoenstatit	hedenbergite	alumino-buffo	buffonite	essenite	jadeite
	24.8	17.34	40.43	9.69	-3.88	9.47	2.16
feldspar	mass	=	56.03	(gm)	density	=	2.68	(gm/cc)	(analysis	in	mole	%)
	K0.00Na0.26Ca0.74Al1.74Si2.26O8
	G	=	-938388	(J)	H	=	-789535	(J)	S	=	123.72	(J/K)	V	=	20.92	(cc)	Cp	=	67.35	(J/K)
	albite	anorthite	sanidine
	26.17	73.65	0.18
spinel	mass	=	1.26	(gm)	density	=	4.74	(gm/cc)	(analysis	in	mole	%)
	Fe''1.42Mg0.13Fe'''0.75Al0.15Cr0.00Ti0.55O4
	G	=	-10196.8	(J)	H	=	-7199.05	(J)	S	=	2.49	(J/K)	V	=	0.27	(cc)	Cp	=	1.15	(J/K)
	chromite	hercynite	magnetite	spinel	ulvospinel
	0	-5.17	37.43	12.76	54.98
Viscosity	of	the	System	cannot	be	computed.
System	mass	=	99.92	(gm)	density	=	2.76	(gm/cc)
	G	=	-1.56885e+06	(J)	H	=	-1.29372e+06	(J)	S	=	228.67	(J/K)	V	=	36.18	(cc)	Cp	=	121.69	(J/K)
Oxygen	delta	moles	=	-0.000931241	delta	grams	=	-0.0297986
	G	=	252.39	(J)	H	=	-27.81	(J)	S	=	-0.23	(J/K)	V	=	-93.16	(cc)	Cp	=	-0.03	(J/K)
**********----------**********
Title:	Dummy	Title
T	=	920	(C)	P	=	1	(kbars)	log(10)	f	O2	=	-13.1	delta	HM	=	-6.6	NNO	=	-1.57	QFM	=	-1	COH	=	0.83	IW	=	2.92
Constraint	Flags:	fO2	path	=	QFM-1	Fractionate	Solids
Liquid	mass	=	18.35	(gm)	density	=	2.3	(gm/cc)	viscosity	=	3.75	(log	10	poise)	(analysis	in	wt	%)
	G	=	-288051	(J)	H	=	-228131	(J)	S	=	50.22	(J/K)	V	=	7.96	(cc)	Cp	=	25.35	(J/K)
	SiO2	TiO2	Al2O3	Fe2O3	Cr2O3	FeO	MnO	MgO	NiO	CoO	CaO	Na2O	K2O	P2O5	H2O	CO2	SO3	Cl2O-1	F2O-1
	62.19	0.21	10.73	1.53	0	8.55	0.32	0.23	0	0	3.99	7.22	0.83	0	4.2	0	0	0	0
olivine	mass	=	0.24	(gm)	density	=	4.1	(gm/cc)	(analysis	in	mole	%)
	(Ca0.01Mg0.15Fe''0.83Mn0.02Co0.00Ni0.00)2SiO4
	G	=	-2348.2	(J)	H	=	-1781.47	(J)	S	=	0.47	(J/K)	V	=	0.06	(cc)	Cp	=	0.24	(J/K)
	tephroite	fayalite	co-olivine	ni-olivine	monticellite	forsterite
	2.27	82.89	0	0	1.6	13.23
feldspar	mass	=	0.53	(gm)	density	=	2.63	(gm/cc)	(analysis	in	mole	%)
	K0.01Na0.52Ca0.48Al1.48Si2.52O8
	G	=	-8837.81	(J)	H	=	-7424.37	(J)	S	=	1.18	(J/K)	V	=	0.2	(cc)	Cp	=	0.64	(J/K)
	albite	anorthite	sanidine
	51.74	47.59	0.67
spinel	mass	=	0.05	(gm)	density	=	4.84	(gm/cc)	(analysis	in	mole	%)
	Fe''1.38Mg0.05Fe'''1.03Al0.12Cr0.00Ti0.43O4
	G	=	-348.09	(J)	H	=	-240.87	(J)	S	=	0.09	(J/K)	V	=	0.01	(cc)	Cp	=	0.04	(J/K)
	chromite	hercynite	magnetite	spinel	ulvospinel
	0	1.11	51.32	4.65	42.92
Total	solids	mass	=	0.82	(gm)	density	=	3.03	(gm/cc)
	G	=	-11534.1	(J)	H	=	-9446.7	(J)	S	=	1.75	(J/K)	V	=	0.27	(cc)	Cp	=	0.92	(J/K)
Summary	of	all	fractionated	phases:	(total	mass	=	80.75	grams)
olivine	mass	=	21.61	(gm)	density	=	3.52	(gm/cc)	(analysis	in	mole	%)
	(Ca0.01Mg0.66Fe''0.34Mn0.01Co0.00Ni0.00)2SiO4
	G	=	-291603	(J)	H	=	-236827	(J)	S	=	45.91	(J/K)	V	=	6.13	(cc)	Cp	=	24.57	(J/K)
	tephroite	fayalite	co-olivine	ni-olivine	monticellite	forsterite
	0.88	33.51	0	0	1.2	64.41
clinopyroxene	mass	=	1.24	(gm)	density	=	3.36	(gm/cc)	(analysis	in	mole	%)
	cpx	Na0.02Ca0.81Fe''0.40Mg0.62Fe'''0.06Ti0.03Al0.21Si1.85O6
	G	=	-18249.8	(J)	H	=	-15174.6	(J)	S	=	2.58	(J/K)	V	=	0.37	(cc)	Cp	=	1.39	(J/K)
	diopside	clinoenstatit	hedenbergite	alumino-buffo	buffonite	essenite	jadeite
	24.77	17.33	40.47	9.68	-3.88	9.47	2.16
feldspar	mass	=	56.59	(gm)	density	=	2.68	(gm/cc)	(analysis	in	mole	%)
	K0.00Na0.26Ca0.73Al1.73Si2.27O8
	G	=	-946566	(J)	H	=	-798113	(J)	S	=	124.42	(J/K)	V	=	21.13	(cc)	Cp	=	67.95	(J/K)
	albite	anorthite	sanidine
	26.41	73.4	0.18
spinel	mass	=	1.32	(gm)	density	=	4.75	(gm/cc)	(analysis	in	mole	%)
	Fe''1.42Mg0.12Fe'''0.76Al0.15Cr0.00Ti0.55O4
	G	=	-10563	(J)	H	=	-7481.66	(J)	S	=	2.58	(J/K)	V	=	0.28	(cc)	Cp	=	1.19	(J/K)
	chromite	hercynite	magnetite	spinel	ulvospinel
	0	-4.95	37.9	12.48	54.56
Viscosity	of	the	System	cannot	be	computed.
System	mass	=	99.92	(gm)	density	=	2.76	(gm/cc)
	G	=	-1.56657e+06	(J)	H	=	-1.29517e+06	(J)	S	=	227.46	(J/K)	V	=	36.14	(cc)	Cp	=	121.36	(J/K)
Oxygen	delta	moles	=	-0.000943212	delta	grams	=	-0.0301817
	G	=	253.27	(J)	H	=	-27.83	(J)	S	=	-0.24	(J/K)	V	=	-93.57	(cc)	Cp	=	-0.03	(J/K)
**********----------**********
Title:	Dummy	Title
T	=	910	(C)	P	=	1	(kbars)	log(10)	f	O2	=	-13.28	delta	HM	=	-6.6	NNO	=	-1.56	QFM	=	-1	COH	=	0.81	IW	=	2.93
Constraint	Flags:	fO2	path	=	QFM-1	Fractionate	Solids
Liquid	mass	=	17.46	(gm)	density	=	2.29	(gm/cc)	viscosity	=	3.8	(log	10	poise)	(analysis	in	wt	%)
	G	=	-274845	(J)	H	=	-218283	(J)	S	=	47.81	(J/K)	V	=	7.63	(cc)	Cp	=	24.11	(J/K)
	SiO2	TiO2	Al2O3	Fe2O3	Cr2O3	FeO	MnO	MgO	NiO	CoO	CaO	Na2O	K2O	P2O5	H2O	CO2	SO3	Cl2O-1	F2O-1
	63.01	0.19	10.34	1.49	0	8.05	0.32	0.17	0	0	3.86	7.38	0.86	0	4.34	0	0	0	0
olivine	mass	=	0.25	(gm)	density	=	4.12	(gm/cc)	(analysis	in	mole	%)
	(Ca0.01Mg0.13Fe''0.85Mn0.02Co0.00Ni0.00)2SiO4
	G	=	-2347.17	(J)	H	=	-1781.43	(J)	S	=	0.48	(J/K)	V	=	0.06	(cc)	Cp	=	0.24	(J/K)
	tephroite	fayalite	co-olivine	ni-olivine	monticellite	forsterite
	2.33	84.87	0	0	1.6	11.2
feldspar	mass	=	0.59	(gm)	density	=	2.63	(gm/cc)	(analysis	in	mole	%)
	K0.01Na0.53Ca0.46Al1.46Si2.54O8
	G	=	-9817.5	(J)	H	=	-8263.59	(J)	S	=	1.31	(J/K)	V	=	0.22	(cc)	Cp	=	0.71	(J/K)
	albite	anorthite	sanidine
	53.46	45.81	0.73
spinel	mass	=	0.04	(gm)	density	=	4.86	(gm/cc)	(analysis	in	mole	%)
	Fe''1.38Mg0.04Fe'''1.06Al0.11Cr0.00Ti0.42O4
	G	=	-308.09	(J)	H	=	-213.54	(J)	S	=	0.08	(J/K)	V	=	0.01	(cc)	Cp	=	0.04	(J/K)
	chromite	hercynite	magnetite	spinel	ulvospinel
	0	1.54	52.85	3.93	41.67
water	mass	=	0.01	(gm)	density	=	0.2	(gm/cc)
	H2O
	G	=	-302.29	(J)	H	=	-152.49	(J)	S	=	0.13	(J/K)	V	=	0.07	(cc)	Cp	=	0.04	(J/K)
Total	solids	mass	=	0.89	(gm)	density	=	2.48	(gm/cc)
	G	=	-12775	(J)	H	=	-10411.1	(J)	S	=	2	(J/K)	V	=	0.36	(cc)	Cp	=	1.03	(J/K)
Summary	of	all	fractionated	phases:	(total	mass	=	81.56	grams)
olivine	mass	=	21.85	(gm)	density	=	3.53	(gm/cc)	(analysis	in	mole	%)
	(Ca0.01Mg0.65Fe''0.34Mn0.01Co0.00Ni0.00)2SiO4
	G	=	-293477	(J)	H	=	-238835	(J)	S	=	46.18	(J/K)	V	=	6.19	(cc)	Cp	=	24.77	(J/K)
	tephroite	fayalite	co-olivine	ni-olivine	monticellite	forsterite
	0.9	33.96	0	0	1.2	63.94
clinopyroxene	mass	=	1.24	(gm)	density	=	3.36	(gm/cc)	(analysis	in	mole	%)
	cpx	Na0.02Ca0.81Fe''0.40Mg0.62Fe'''0.06Ti0.03Al0.21Si1.85O6
	G	=	-18224.1	(J)	H	=	-15188.5	(J)	S	=	2.57	(J/K)	V	=	0.37	(cc)	Cp	=	1.39	(J/K)
	diopside	clinoenstatit	hedenbergite	alumino-buffo	buffonite	essenite	jadeite
	24.77	17.33	40.47	9.68	-3.88	9.47	2.16
feldspar	mass	=	57.11	(gm)	density	=	2.68	(gm/cc)	(analysis	in	mole	%)
	K0.00Na0.27Ca0.73Al1.73Si2.27O8
	G	=	-954107	(J)	H	=	-806184	(J)	S	=	125.02	(J/K)	V	=	21.33	(cc)	Cp	=	68.5	(J/K)
	albite	anorthite	sanidine
	26.65	73.16	0.19
spinel	mass	=	1.36	(gm)	density	=	4.75	(gm/cc)	(analysis	in	mole	%)
	Fe''1.42Mg0.12Fe'''0.77Al0.15Cr0.00Ti0.54O4
	G	=	-10867.9	(J)	H	=	-7723.16	(J)	S	=	2.66	(J/K)	V	=	0.29	(cc)	Cp	=	1.23	(J/K)
	chromite	hercynite	magnetite	spinel	ulvospinel
	0	-4.75	38.33	12.23	54.19
Viscosity	of	the	System	cannot	be	computed.
System	mass	=	99.92	(gm)	density	=	2.76	(gm/cc)
	G	=	-1.5643e+06	(J)	H	=	-1.29663e+06	(J)	S	=	226.24	(J/K)	V	=	36.15	(cc)	Cp	=	121.02	(J/K)
Oxygen	delta	moles	=	-0.00096277	delta	grams	=	-0.0308075
	G	=	256.12	(J)	H	=	-28.06	(J)	S	=	-0.24	(J/K)	V	=	-94.71	(cc)	Cp	=	-0.03	(J/K)
**********----------**********
Title:	Dummy	Title
T	=	900	(C)	P	=	1	(kbars)	log(10)	f	O2	=	-13.45	delta	HM	=	-6.6	NNO	=	-1.56	QFM	=	-1	COH	=	0.8	IW	=	2.95
Constraint	Flags:	fO2	path	=	QFM-1	Fractionate	Solids
Liquid	mass	=	16.38	(gm)	density	=	2.28	(gm/cc)	viscosity	=	3.9	(log	10	poise)	(analysis	in	wt	%)
	G	=	-258410	(J)	H	=	-205908	(J)	S	=	44.75	(J/K)	V	=	7.19	(cc)	Cp	=	22.57	(J/K)
	SiO2	TiO2	Al2O3	Fe2O3	Cr2O3	FeO	MnO	MgO	NiO	CoO	CaO	Na2O	K2O	P2O5	H2O	CO2	SO3	Cl2O-1	F2O-1
	64.09	0.17	9.8	1.44	0	7.5	0.31	0.12	0	0	3.71	7.57	0.91	0	4.38	0	0	0	0
olivine	mass	=	0.27	(gm)	density	=	4.15	(gm/cc)	(analysis	in	mole	%)
	(Ca0.01Mg0.11Fe''0.87Mn0.02Co0.00Ni0.00)2SiO4
	G	=	-2550.28	(J)	H	=	-1935.96	(J)	S	=	0.52	(J/K)	V	=	0.07	(cc)	Cp	=	0.26	(J/K)
	tephroite	fayalite	co-olivine	ni-olivine	monticellite	forsterite
	2.44	86.99	0	0	1.6	8.97
feldspar	mass	=	0.74	(gm)	density	=	2.62	(gm/cc)	(analysis	in	mole	%)
	K0.01Na0.56Ca0.43Al1.43Si2.57O8
	G	=	-12286.1	(J)	H	=	-10360.7	(J)	S	=	1.64	(J/K)	V	=	0.28	(cc)	Cp	=	0.89	(J/K)
	albite	anorthite	sanidine
	56	43.18	0.82
spinel	mass	=	0.04	(gm)	density	=	4.87	(gm/cc)	(analysis	in	mole	%)
	Fe''1.37Mg0.03Fe'''1.08Al0.10Cr0.00Ti0.41O4
	G	=	-275.6	(J)	H	=	-191.35	(J)	S	=	0.07	(J/K)	V	=	0.01	(cc)	Cp	=	0.03	(J/K)
	chromite	hercynite	magnetite	spinel	ulvospinel
	0	1.93	54.22	3.18	40.67
water	mass	=	0.05	(gm)	density	=	0.2	(gm/cc)
	H2O
	G	=	-1210.29	(J)	H	=	-614.8	(J)	S	=	0.51	(J/K)	V	=	0.26	(cc)	Cp	=	0.17	(J/K)
Total	solids	mass	=	1.1	(gm)	density	=	1.79	(gm/cc)
	G	=	-16322.3	(J)	H	=	-13102.8	(J)	S	=	2.74	(J/K)	V	=	0.61	(cc)	Cp	=	1.36	(J/K)
Summary	of	all	fractionated	phases:	(total	mass	=	82.43	grams)
olivine	mass	=	22.1	(gm)	density	=	3.54	(gm/cc)	(analysis	in	mole	%)
	(Ca0.01Mg0.65Fe''0.34Mn0.01Co0.00Ni0.00)2SiO4
	G	=	-295348	(J)	H	=	-240846	(J)	S	=	46.46	(J/K)	V	=	6.25	(cc)	Cp	=	24.98	(J/K)
	tephroite	fayalite	co-olivine	ni-olivine	monticellite	forsterite
	0.91	34.43	0	0	1.2	63.46
clinopyroxene	mass	=	1.24	(gm)	density	=	3.37	(gm/cc)	(analysis	in	mole	%)
	cpx	Na0.02Ca0.81Fe''0.40Mg0.62Fe'''0.06Ti0.03Al0.21Si1.85O6
	G	=	-18198.5	(J)	H	=	-15202.3	(J)	S	=	2.55	(J/K)	V	=	0.37	(cc)	Cp	=	1.39	(J/K)
	diopside	clinoenstatit	hedenbergite	alumino-buffo	buffonite	essenite	jadeite
	24.77	17.33	40.47	9.68	-3.88	9.47	2.16
feldspar	mass	=	57.7	(gm)	density	=	2.68	(gm/cc)	(analysis	in	mole	%)
	K0.00Na0.27Ca0.73Al1.73Si2.27O8
	G	=	-962621	(J)	H	=	-815100	(J)	S	=	125.75	(J/K)	V	=	21.54	(cc)	Cp	=	69.12	(J/K)
	albite	anorthite	sanidine
	26.93	72.88	0.19
spinel	mass	=	1.4	(gm)	density	=	4.75	(gm/cc)	(analysis	in	mole	%)
	Fe''1.42Mg0.12Fe'''0.77Al0.15Cr0.00Ti0.54O4
	G	=	-11132.2	(J)	H	=	-7937.75	(J)	S	=	2.72	(J/K)	V	=	0.29	(cc)	Cp	=	1.26	(J/K)
	chromite	hercynite	magnetite	spinel	ulvospinel
	0	-4.58	38.73	12	53.85
Viscosity	of	the	System	cannot	be	computed.
System	mass	=	99.91	(gm)	density	=	2.76	(gm/cc)
	G	=	-1.56203e+06	(J)	H	=	-1.2981e+06	(J)	S	=	224.98	(J/K)	V	=	36.26	(cc)	Cp	=	120.67	(J/K)
Oxygen	delta	moles	=	-0.000995738	delta	grams	=	-0.0318624
	G	=	262.41	(J)	H	=	-28.67	(J)	S	=	-0.25	(J/K)	V	=	-97.12	(cc)	Cp	=	-0.04	(J/K)
**********----------**********
Title:	Dummy	Title
T	=	890	(C)	P	=	1	(kbars)	log(10)	f	O2	=	-13.63	delta	HM	=	-6.61	NNO	=	-1.56	QFM	=	-1	COH	=	0.78	IW	=	2.97
Constraint	Flags:	fO2	path	=	QFM-1	Fractionate	Solids
Liquid	mass	=	15.43	(gm)	density	=	2.27	(gm/cc)	viscosity	=	3.98	(log	10	poise)	(analysis	in	wt	%)
	G	=	-243888	(J)	H	=	-194977	(J)	S	=	42.05	(J/K)	V	=	6.81	(cc)	Cp	=	21.21	(J/K)
	SiO2	TiO2	Al2O3	Fe2O3	Cr2O3	FeO	MnO	MgO	NiO	CoO	CaO	Na2O	K2O	P2O5	H2O	CO2	SO3	Cl2O-1	F2O-1
	65.13	0.15	9.28	1.39	0	6.96	0.3	0.08	0	0	3.57	7.76	0.96	0	4.43	0	0	0	0
olivine	mass	=	0.24	(gm)	density	=	4.17	(gm/cc)	(analysis	in	mole	%)
	(Ca0.01Mg0.09Fe''0.89Mn0.03Co0.00Ni0.00)2SiO4
	G	=	-2192.98	(J)	H	=	-1665.74	(J)	S	=	0.45	(J/K)	V	=	0.06	(cc)	Cp	=	0.23	(J/K)
	tephroite	fayalite	co-olivine	ni-olivine	monticellite	forsterite
	2.55	88.88	0	0	1.59	6.98
feldspar	mass	=	0.66	(gm)	density	=	2.62	(gm/cc)	(analysis	in	mole	%)
	K0.01Na0.58Ca0.41Al1.41Si2.59O8
	G	=	-10911.3	(J)	H	=	-9218.69	(J)	S	=	1.46	(J/K)	V	=	0.25	(cc)	Cp	=	0.79	(J/K)
	albite	anorthite	sanidine
	58.33	40.74	0.92
spinel	mass	=	0.03	(gm)	density	=	4.88	(gm/cc)	(analysis	in	mole	%)
	Fe''1.37Mg0.03Fe'''1.11Al0.10Cr0.00Ti0.40O4
	G	=	-224.63	(J)	H	=	-156.27	(J)	S	=	0.06	(J/K)	V	=	0.01	(cc)	Cp	=	0.03	(J/K)
	chromite	hercynite	magnetite	spinel	ulvospinel
	0	2.24	55.43	2.52	39.82
water	mass	=	0.09	(gm)	density	=	0.2	(gm/cc)
	H2O
	G	=	-2012.93	(J)	H	=	-1029.65	(J)	S	=	0.85	(J/K)	V	=	0.43	(cc)	Cp	=	0.28	(J/K)
Total	solids	mass	=	1.01	(gm)	density	=	1.36	(gm/cc)
	G	=	-15341.9	(J)	H	=	-12070.4	(J)	S	=	2.81	(J/K)	V	=	0.74	(cc)	Cp	=	1.33	(J/K)
Summary	of	all	fractionated	phases:	(total	mass	=	83.47	grams)
olivine	mass	=	22.37	(gm)	density	=	3.54	(gm/cc)	(analysis	in	mole	%)
	(Ca0.01Mg0.64Fe''0.35Mn0.01Co0.00Ni0.00)2SiO4
	G	=	-297420	(J)	H	=	-243012	(J)	S	=	46.78	(J/K)	V	=	6.31	(cc)	Cp	=	25.2	(J/K)
	tephroite	fayalite	co-olivine	ni-olivine	monticellite	forsterite
	0.92	34.96	0	0	1.21	62.91
clinopyroxene	mass	=	1.24	(gm)	density	=	3.37	(gm/cc)	(analysis	in	mole	%)
	cpx	Na0.02Ca0.81Fe''0.40Mg0.62Fe'''0.06Ti0.03Al0.21Si1.85O6
	G	=	-18173	(J)	H	=	-15216.2	(J)	S	=	2.54	(J/K)	V	=	0.37	(cc)	Cp	=	1.38	(J/K)
	diopside	clinoenstatit	hedenbergite	alumino-buffo	buffonite	essenite	jadeite
	24.77	17.33	40.47	9.68	-3.88	9.47	2.16
feldspar	mass	=	58.43	(gm)	density	=	2.68	(gm/cc)	(analysis	in	mole	%)
	K0.00Na0.27Ca0.72Al1.72Si2.28O8
	G	=	-973595	(J)	H	=	-826121	(J)	S	=	126.79	(J/K)	V	=	21.82	(cc)	Cp	=	69.92	(J/K)
	albite	anorthite	sanidine
	27.3	72.5	0.2
spinel	mass	=	1.43	(gm)	density	=	4.76	(gm/cc)	(analysis	in	mole	%)
	Fe''1.42Mg0.12Fe'''0.78Al0.15Cr0.00Ti0.54O4
	G	=	-11363.6	(J)	H	=	-8130.52	(J)	S	=	2.78	(J/K)	V	=	0.3	(cc)	Cp	=	1.29	(J/K)
	chromite	hercynite	magnetite	spinel	ulvospinel
	0	-4.42	39.1	11.79	53.53
Viscosity	of	the	System	cannot	be	computed.
System	mass	=	99.91	(gm)	density	=	2.75	(gm/cc)
	G	=	-1.55978e+06	(J)	H	=	-1.29953e+06	(J)	S	=	223.75	(J/K)	V	=	36.35	(cc)	Cp	=	120.35	(J/K)
Oxygen	delta	moles	=	-0.00102891	delta	grams	=	-0.032924
	G	=	268.59	(J)	H	=	-29.26	(J)	S	=	-0.26	(J/K)	V	=	-99.5	(cc)	Cp	=	-0.04	(J/K)
**********----------**********
Title:	Dummy	Title
T	=	880	(C)	P	=	1	(kbars)	log(10)	f	O2	=	-13.81	delta	HM	=	-6.61	NNO	=	-1.55	QFM	=	-1	COH	=	0.77	IW	=	2.99
Constraint	Flags:	fO2	path	=	QFM-1	Fractionate	Solids
Liquid	mass	=	14.59	(gm)	density	=	2.26	(gm/cc)	viscosity	=	4.06	(log	10	poise)	(analysis	in	wt	%)
	G	=	-231067	(J)	H	=	-185331	(J)	S	=	39.66	(J/K)	V	=	6.46	(cc)	Cp	=	20.02	(J/K)
	SiO2	TiO2	Al2O3	Fe2O3	Cr2O3	FeO	MnO	MgO	NiO	CoO	CaO	Na2O	K2O	P2O5	H2O	CO2	SO3	Cl2O-1	F2O-1
	66.13	0.14	8.76	1.33	0	6.43	0.29	0.05	0	0	3.45	7.93	1.01	0	4.48	0	0	0	0
olivine	mass	=	0.21	(gm)	density	=	4.19	(gm/cc)	(analysis	in	mole	%)
	(Ca0.01Mg0.07Fe''0.91Mn0.03Co0.00Ni0.00)2SiO4
	G	=	-1886.64	(J)	H	=	-1434.47	(J)	S	=	0.39	(J/K)	V	=	0.05	(cc)	Cp	=	0.2	(J/K)
	tephroite	fayalite	co-olivine	ni-olivine	monticellite	forsterite
	2.65	90.56	0	0	1.59	5.21
feldspar	mass	=	0.58	(gm)	density	=	2.61	(gm/cc)	(analysis	in	mole	%)
	K0.01Na0.60Ca0.38Al1.38Si2.62O8
	G	=	-9677.51	(J)	H	=	-8191.92	(J)	S	=	1.29	(J/K)	V	=	0.22	(cc)	Cp	=	0.7	(J/K)
	albite	anorthite	sanidine
	60.48	38.49	1.03
spinel	mass	=	0.03	(gm)	density	=	4.89	(gm/cc)	(analysis	in	mole	%)
	Fe''1.37Mg0.02Fe'''1.13Al0.09Cr0.00Ti0.39O4
	G	=	-184.21	(J)	H	=	-128.45	(J)	S	=	0.05	(J/K)	V	=	0.01	(cc)	Cp	=	0.02	(J/K)
	chromite	hercynite	magnetite	spinel	ulvospinel
	0	2.49	56.47	1.94	39.11
water	mass	=	0.12	(gm)	density	=	0.2	(gm/cc)
	H2O
	G	=	-2719.45	(J)	H	=	-1400.76	(J)	S	=	1.14	(J/K)	V	=	0.57	(cc)	Cp	=	0.39	(J/K)
Total	solids	mass	=	0.93	(gm)	density	=	1.1	(gm/cc)
	G	=	-14467.8	(J)	H	=	-11155.6	(J)	S	=	2.87	(J/K)	V	=	0.85	(cc)	Cp	=	1.31	(J/K)
Summary	of	all	fractionated	phases:	(total	mass	=	84.39	grams)
olivine	mass	=	22.6	(gm)	density	=	3.55	(gm/cc)	(analysis	in	mole	%)
	(Ca0.01Mg0.64Fe''0.35Mn0.01Co0.00Ni0.00)2SiO4
	G	=	-299131	(J)	H	=	-244910	(J)	S	=	47.02	(J/K)	V	=	6.36	(cc)	Cp	=	25.4	(J/K)
	tephroite	fayalite	co-olivine	ni-olivine	monticellite	forsterite
	0.94	35.42	0	0	1.21	62.43
clinopyroxene	mass	=	1.24	(gm)	density	=	3.37	(gm/cc)	(analysis	in	mole	%)
	cpx	Na0.02Ca0.81Fe''0.40Mg0.62Fe'''0.06Ti0.03Al0.21Si1.85O6
	G	=	-18147.7	(J)	H	=	-15230	(J)	S	=	2.53	(J/K)	V	=	0.37	(cc)	Cp	=	1.38	(J/K)
	diopside	clinoenstatit	hedenbergite	alumino-buffo	buffonite	essenite	jadeite
	24.77	17.33	40.47	9.68	-3.88	9.47	2.16
feldspar	mass	=	59.09	(gm)	density	=	2.68	(gm/cc)	(analysis	in	mole	%)
	K0.00Na0.28Ca0.72Al1.72Si2.28O8
	G	=	-983186	(J)	H	=	-836007	(J)	S	=	127.63	(J/K)	V	=	22.06	(cc)	Cp	=	70.62	(J/K)
	albite	anorthite	sanidine
	27.65	72.14	0.21
spinel	mass	=	1.46	(gm)	density	=	4.76	(gm/cc)	(analysis	in	mole	%)
	Fe''1.42Mg0.12Fe'''0.79Al0.15Cr0.00Ti0.53O4
	G	=	-11543.8	(J)	H	=	-8288.54	(J)	S	=	2.82	(J/K)	V	=	0.31	(cc)	Cp	=	1.32	(J/K)
	chromite	hercynite	magnetite	spinel	ulvospinel
	0	-4.3	39.42	11.61	53.27
Viscosity	of	the	System	cannot	be	computed.
System	mass	=	99.91	(gm)	density	=	2.74	(gm/cc)
	G	=	-1.55754e+06	(J)	H	=	-1.30092e+06	(J)	S	=	222.54	(J/K)	V	=	36.42	(cc)	Cp	=	120.05	(J/K)
Oxygen	delta	moles	=	-0.00106162	delta	grams	=	-0.0339704
	G	=	274.49	(J)	H	=	-29.81	(J)	S	=	-0.26	(J/K)	V	=	-101.78	(cc)	Cp	=	-0.04	(J/K)
**********----------**********
Title:	Dummy	Title
T	=	870	(C)	P	=	1	(kbars)	log(10)	f	O2	=	-14	delta	HM	=	-6.61	NNO	=	-1.55	QFM	=	-1	COH	=	0.75	IW	=	3.01
Constraint	Flags:	fO2	path	=	QFM-1	Fractionate	Solids
Liquid	mass	=	13.85	(gm)	density	=	2.25	(gm/cc)	viscosity	=	4.14	(log	10	poise)	(analysis	in	wt	%)
	G	=	-219746	(J)	H	=	-176823	(J)	S	=	37.55	(J/K)	V	=	6.16	(cc)	Cp	=	18.97	(J/K)
	SiO2	TiO2	Al2O3	Fe2O3	Cr2O3	FeO	MnO	MgO	NiO	CoO	CaO	Na2O	K2O	P2O5	H2O	CO2	SO3	Cl2O-1	F2O-1
	67.09	0.13	8.27	1.27	0	5.93	0.28	0.03	0	0	3.35	8.08	1.06	0	4.52	0	0	0	0
olivine	mass	=	0.18	(gm)	density	=	4.21	(gm/cc)	(analysis	in	mole	%)
	(Ca0.01Mg0.05Fe''0.92Mn0.03Co0.00Ni0.00)2SiO4
	G	=	-1626.62	(J)	H	=	-1238.42	(J)	S	=	0.34	(J/K)	V	=	0.04	(cc)	Cp	=	0.17	(J/K)
	tephroite	fayalite	co-olivine	ni-olivine	monticellite	forsterite
	2.74	92.03	0	0	1.58	3.65
feldspar	mass	=	0.52	(gm)	density	=	2.61	(gm/cc)	(analysis	in	mole	%)
	K0.01Na0.62Ca0.36Al1.36Si2.64O8
	G	=	-8577.03	(J)	H	=	-7274.43	(J)	S	=	1.14	(J/K)	V	=	0.2	(cc)	Cp	=	0.63	(J/K)
	albite	anorthite	sanidine
	62.44	36.42	1.14
spinel	mass	=	0.02	(gm)	density	=	4.9	(gm/cc)	(analysis	in	mole	%)
	Fe''1.37Mg0.01Fe'''1.15Al0.08Cr0.00Ti0.39O4
	G	=	-151.96	(J)	H	=	-106.24	(J)	S	=	0.04	(J/K)	V	=	0	(cc)	Cp	=	0.02	(J/K)
	chromite	hercynite	magnetite	spinel	ulvospinel
	0	2.68	57.34	1.43	38.56
water	mass	=	0.14	(gm)	density	=	0.21	(gm/cc)
	H2O
	G	=	-3339.19	(J)	H	=	-1732.02	(J)	S	=	1.41	(J/K)	V	=	0.7	(cc)	Cp	=	0.48	(J/K)
Total	solids	mass	=	0.86	(gm)	density	=	0.92	(gm/cc)
	G	=	-13694.8	(J)	H	=	-10351.1	(J)	S	=	2.93	(J/K)	V	=	0.94	(cc)	Cp	=	1.3	(J/K)
Summary	of	all	fractionated	phases:	(total	mass	=	85.2	grams)
olivine	mass	=	22.81	(gm)	density	=	3.56	(gm/cc)	(analysis	in	mole	%)
	(Ca0.01Mg0.63Fe''0.36Mn0.01Co0.00Ni0.00)2SiO4
	G	=	-300534	(J)	H	=	-246580	(J)	S	=	47.2	(J/K)	V	=	6.41	(cc)	Cp	=	25.56	(J/K)
	tephroite	fayalite	co-olivine	ni-olivine	monticellite	forsterite
	0.95	35.83	0	0	1.21	62.01
clinopyroxene	mass	=	1.24	(gm)	density	=	3.37	(gm/cc)	(analysis	in	mole	%)
	cpx	Na0.02Ca0.81Fe''0.40Mg0.62Fe'''0.06Ti0.03Al0.21Si1.85O6
	G	=	-18122.4	(J)	H	=	-15243.8	(J)	S	=	2.52	(J/K)	V	=	0.37	(cc)	Cp	=	1.38	(J/K)
	diopside	clinoenstatit	hedenbergite	alumino-buffo	buffonite	essenite	jadeite
	24.77	17.33	40.47	9.68	-3.88	9.47	2.16
feldspar	mass	=	59.67	(gm)	density	=	2.68	(gm/cc)	(analysis	in	mole	%)
	K0.00Na0.28Ca0.72Al1.72Si2.28O8
	G	=	-991536	(J)	H	=	-844872	(J)	S	=	128.3	(J/K)	V	=	22.28	(cc)	Cp	=	71.24	(J/K)
	albite	anorthite	sanidine
	27.97	71.81	0.22
spinel	mass	=	1.49	(gm)	density	=	4.76	(gm/cc)	(analysis	in	mole	%)
	Fe''1.42Mg0.11Fe'''0.79Al0.15Cr0.00Ti0.53O4
	G	=	-11683.2	(J)	H	=	-8419	(J)	S	=	2.86	(J/K)	V	=	0.31	(cc)	Cp	=	1.34	(J/K)
	chromite	hercynite	magnetite	spinel	ulvospinel
	0	-4.19	39.68	11.46	53.05
Viscosity	of	the	System	cannot	be	computed.
System	mass	=	99.91	(gm)	density	=	2.74	(gm/cc)
	G	=	-1.55532e+06	(J)	H	=	-1.30229e+06	(J)	S	=	221.34	(J/K)	V	=	36.47	(cc)	Cp	=	119.78	(J/K)
Oxygen	delta	moles	=	-0.00109343	delta	grams	=	-0.0349885
	G	=	280	(J)	H	=	-30.32	(J)	S	=	-0.27	(J/K)	V	=	-103.93	(cc)	Cp	=	-0.04	(J/K)
**********----------**********
Title:	Dummy	Title
T	=	860	(C)	P	=	1	(kbars)	log(10)	f	O2	=	-14.18	delta	HM	=	-6.62	NNO	=	-1.54	QFM	=	-1	COH	=	0.73	IW	=	3.03
Constraint	Flags:	fO2	path	=	QFM-1	Fractionate	Solids
Liquid	mass	=	13.2	(gm)	density	=	2.24	(gm/cc)	viscosity	=	4.21	(log	10	poise)	(analysis	in	wt	%)
	G	=	-209700	(J)	H	=	-169278	(J)	S	=	35.67	(J/K)	V	=	5.89	(cc)	Cp	=	18.04	(J/K)
	SiO2	TiO2	Al2O3	Fe2O3	Cr2O3	FeO	MnO	MgO	NiO	CoO	CaO	Na2O	K2O	P2O5	H2O	CO2	SO3	Cl2O-1	F2O-1
	67.99	0.12	7.81	1.22	0	5.46	0.27	0.01	0	0	3.22	8.23	1.1	0	4.56	0	0	0	0
olivine	mass	=	0.14	(gm)	density	=	4.23	(gm/cc)	(analysis	in	mole	%)
	(Ca0.01Mg0.04Fe''0.93Mn0.03Co0.00Ni0.00)2SiO4
	G	=	-1274.65	(J)	H	=	-971.9	(J)	S	=	0.27	(J/K)	V	=	0.03	(cc)	Cp	=	0.14	(J/K)
	tephroite	fayalite	co-olivine	ni-olivine	monticellite	forsterite
	2.85	93.43	0	0	1.56	2.16
clinopyroxene	mass	=	0.03	(gm)	density	=	3.56	(gm/cc)	(analysis	in	mole	%)
	cpx	Na0.04Ca0.84Fe''0.88Mg0.08Fe'''0.12Ti0.02Al0.15Si1.87O6
	G	=	-394.11	(J)	H	=	-326.42	(J)	S	=	0.06	(J/K)	V	=	0.01	(cc)	Cp	=	0.03	(J/K)
	diopside	clinoenstatit	hedenbergite	alumino-buffo	buffonite	essenite	jadeite
	-17.66	11.74	88.41	1.71	2.56	9.19	4.06
feldspar	mass	=	0.45	(gm)	density	=	2.61	(gm/cc)	(analysis	in	mole	%)
	K0.01Na0.64Ca0.34Al1.34Si2.66O8
	G	=	-7386.64	(J)	H	=	-6276.95	(J)	S	=	0.98	(J/K)	V	=	0.17	(cc)	Cp	=	0.54	(J/K)
	albite	anorthite	sanidine
	64.42	34.33	1.26
spinel	mass	=	0.02	(gm)	density	=	4.91	(gm/cc)	(analysis	in	mole	%)
	Fe''1.37Mg0.01Fe'''1.16Al0.08Cr0.00Ti0.38O4
	G	=	-122.15	(J)	H	=	-85.63	(J)	S	=	0.03	(J/K)	V	=	0	(cc)	Cp	=	0.02	(J/K)
	chromite	hercynite	magnetite	spinel	ulvospinel
	0	2.87	58.2	0.94	37.98
water	mass	=	0.17	(gm)	density	=	0.21	(gm/cc)
	H2O
	G	=	-3882.61	(J)	H	=	-2028.02	(J)	S	=	1.64	(J/K)	V	=	0.8	(cc)	Cp	=	0.57	(J/K)
Total	solids	mass	=	0.81	(gm)	density	=	0.79	(gm/cc)
	G	=	-13060.1	(J)	H	=	-9688.92	(J)	S	=	2.98	(J/K)	V	=	1.02	(cc)	Cp	=	1.29	(J/K)
Summary	of	all	fractionated	phases:	(total	mass	=	85.91	grams)
olivine	mass	=	22.99	(gm)	density	=	3.56	(gm/cc)	(analysis	in	mole	%)
	(Ca0.01Mg0.63Fe''0.36Mn0.01Co0.00Ni0.00)2SiO4
	G	=	-301676	(J)	H	=	-248056	(J)	S	=	47.32	(J/K)	V	=	6.45	(cc)	Cp	=	25.69	(J/K)
	tephroite	fayalite	co-olivine	ni-olivine	monticellite	forsterite
	0.96	36.19	0	0	1.22	61.63
clinopyroxene	mass	=	1.24	(gm)	density	=	3.37	(gm/cc)	(analysis	in	mole	%)
	cpx	Na0.02Ca0.81Fe''0.40Mg0.62Fe'''0.06Ti0.03Al0.21Si1.85O6
	G	=	-18097.3	(J)	H	=	-15257.6	(J)	S	=	2.51	(J/K)	V	=	0.37	(cc)	Cp	=	1.38	(J/K)
	diopside	clinoenstatit	hedenbergite	alumino-buffo	buffonite	essenite	jadeite
	24.77	17.33	40.47	9.68	-3.88	9.47	2.16
feldspar	mass	=	60.18	(gm)	density	=	2.68	(gm/cc)	(analysis	in	mole	%)
	K0.00Na0.28Ca0.72Al1.72Si2.28O8
	G	=	-998781	(J)	H	=	-852826	(J)	S	=	128.8	(J/K)	V	=	22.47	(cc)	Cp	=	71.77	(J/K)
	albite	anorthite	sanidine
	28.27	71.5	0.23
spinel	mass	=	1.51	(gm)	density	=	4.77	(gm/cc)	(analysis	in	mole	%)
	Fe''1.42Mg0.11Fe'''0.80Al0.14Cr0.00Ti0.53O4
	G	=	-11790.3	(J)	H	=	-8527.45	(J)	S	=	2.88	(J/K)	V	=	0.32	(cc)	Cp	=	1.35	(J/K)
	chromite	hercynite	magnetite	spinel	ulvospinel
	0	-4.11	39.9	11.34	52.87
Viscosity	of	the	System	cannot	be	computed.
System
