# Supplementary material for: Derivation of intermediate to silicic magma from the basalt analyzed at the Vega 2 landing site, Venus
Source: PLoS One. 2018 Mar 27;13(3):e0194155. doi: 10.1371/journal.pone.0194155 (PMC5870967; doi:10.1371/journal.pone.0194155)
Supplement: S11 Table — The results presented in this file are the raw output data generated by Rhyolite-MELTS for wet fractional crystallization of Vega 2 basalt (kieserite-adjusted) listed in Table 1. The relative oxidation state is set to the FMQ buffer and FMQ -1, and pressure = 0.1 GPa. The starting composition for this model was taken from S6 Table at 0.5 GPa and 1220°C. The liquid compositions are the basis of the model curves presented in Fig 10 of the text. (XLS) [file pone.0194155.s011.xls]

## Sheet: FMQ 0
**********----------**********
T	=	1220	(C)	P	=	1	(kbars)	log(10)	f	O2	=	-8.01	delta	HM	=	-5.51	NNO	=	-0.67	QFM	=	0	COH	=	2.2	IW	=	3.5
Constraint	Flags:	fO2	path	=	QFM	Fractionate	Solids
Liquid	mass	=	100.01	(gm)	density	=	2.59	(gm/cc)	viscosity	=	2.46	(log	10	poise)	(analysis	in	wt	%)
	G	=	-1.645e+06	(J)	H	=	-1.23358e+06	(J)	S	=	275.54	(J/K)	V	=	38.59	(cc)	Cp	=	150.21	(J/K)
	SiO2	TiO2	Al2O3	Fe2O3	Cr2O3	FeO	MnO	MgO	NiO	CoO	CaO	Na2O	K2O	P2O5	H2O	CO2	SO3	Cl2O-1	F2O-1
	50.91	0.32	19.93	1.42	0	8.06	0.23	6.18	0	0	9.23	2.86	0.15	0	0.71	0	0	0	0
Total	solids	mass	=	0	(gm)	density	=	0	(gm/cc)
	G	=	0	(J)	H	=	0	(J)	S	=	0	(J/K)	V	=	0	(cc)	Cp	=	0	(J/K)
Summary	of	all	fractionated	phases:	(total	mass	=	0	grams)
Viscosity	of	the	System:	2.46	(log	10	poise)
System	mass	=	100.01	(gm)	density	=	2.59	(gm/cc)
	G	=	-1.645e+06	(J)	H	=	-1.23358e+06	(J)	S	=	275.54	(J/K)	V	=	38.59	(cc)	Cp	=	150.21	(J/K)
Oxygen	delta	moles	=	-1.17961e-16	delta	grams	=	-3.77462e-15
	G	=	0	(J)	H	=	0	(J)	S	=	0	(J/K)	V	=	0	(cc)	Cp	=	0	(J/K)
**********----------**********
Title:	Dummy	Title
T	=	1210	(C)	P	=	1	(kbars)	log(10)	f	O2	=	-8.12	delta	HM	=	-5.52	NNO	=	-0.67	QFM	=	0	COH	=	2.19	IW	=	3.51
Constraint	Flags:	fO2	path	=	QFM	Fractionate	Solids
Liquid	mass	=	100.02	(gm)	density	=	2.59	(gm/cc)	viscosity	=	2.51	(log	10	poise)	(analysis	in	wt	%)
	G	=	-1.64226e+06	(J)	H	=	-1.23509e+06	(J)	S	=	274.53	(J/K)	V	=	38.56	(cc)	Cp	=	150.21	(J/K)
	SiO2	TiO2	Al2O3	Fe2O3	Cr2O3	FeO	MnO	MgO	NiO	CoO	CaO	Na2O	K2O	P2O5	H2O	CO2	SO3	Cl2O-1	F2O-1
	50.91	0.32	19.93	1.43	0	8.05	0.23	6.18	0	0	9.23	2.86	0.15	0	0.71	0	0	0	0
Total	solids	mass	=	0	(gm)	density	=	0	(gm/cc)
	G	=	0	(J)	H	=	0	(J)	S	=	0	(J/K)	V	=	0	(cc)	Cp	=	0	(J/K)
Summary	of	all	fractionated	phases:	(total	mass	=	0	grams)
Viscosity	of	the	System:	2.51	(log	10	poise)
System	mass	=	100.02	(gm)	density	=	2.59	(gm/cc)
	G	=	-1.64226e+06	(J)	H	=	-1.23509e+06	(J)	S	=	274.53	(J/K)	V	=	38.56	(cc)	Cp	=	150.21	(J/K)
Oxygen	delta	moles	=	1.89682e-05	delta	grams	=	0.000606958
	G	=	-6.49	(J)	H	=	0.76	(J)	S	=	0	(J/K)	V	=	2.34	(cc)	Cp	=	0	(J/K)
**********----------**********
Title:	Dummy	Title
T	=	1200	(C)	P	=	1	(kbars)	log(10)	f	O2	=	-8.23	delta	HM	=	-5.52	NNO	=	-0.66	QFM	=	0	COH	=	2.18	IW	=	3.52
Constraint	Flags:	fO2	path	=	QFM	Fractionate	Solids
Liquid	mass	=	100.02	(gm)	density	=	2.6	(gm/cc)	viscosity	=	2.55	(log	10	poise)	(analysis	in	wt	%)
	G	=	-1.63953e+06	(J)	H	=	-1.23658e+06	(J)	S	=	273.53	(J/K)	V	=	38.53	(cc)	Cp	=	146.23	(J/K)
	SiO2	TiO2	Al2O3	Fe2O3	Cr2O3	FeO	MnO	MgO	NiO	CoO	CaO	Na2O	K2O	P2O5	H2O	CO2	SO3	Cl2O-1	F2O-1
	50.91	0.32	19.93	1.44	0	8.05	0.23	6.18	0	0	9.23	2.86	0.15	0	0.71	0	0	0	0
Total	solids	mass	=	0	(gm)	density	=	0	(gm/cc)
	G	=	0	(J)	H	=	0	(J)	S	=	0	(J/K)	V	=	0	(cc)	Cp	=	0	(J/K)
Summary	of	all	fractionated	phases:	(total	mass	=	0	grams)
Viscosity	of	the	System:	2.55	(log	10	poise)
System	mass	=	100.02	(gm)	density	=	2.6	(gm/cc)
	G	=	-1.63953e+06	(J)	H	=	-1.23658e+06	(J)	S	=	273.53	(J/K)	V	=	38.53	(cc)	Cp	=	146.23	(J/K)
Oxygen	delta	moles	=	3.88599e-05	delta	grams	=	0.00124347
	G	=	-13.2	(J)	H	=	1.54	(J)	S	=	0.01	(J/K)	V	=	4.76	(cc)	Cp	=	0	(J/K)
**********----------**********
Title:	Dummy	Title
T	=	1190	(C)	P	=	1	(kbars)	log(10)	f	O2	=	-8.34	delta	HM	=	-5.52	NNO	=	-0.66	QFM	=	0	COH	=	2.17	IW	=	3.53
Constraint	Flags:	fO2	path	=	QFM	Fractionate	Solids
Liquid	mass	=	96.51	(gm)	density	=	2.6	(gm/cc)	viscosity	=	2.57	(log	10	poise)	(analysis	in	wt	%)
	G	=	-1.57606e+06	(J)	H	=	-1.19091e+06	(J)	S	=	263.23	(J/K)	V	=	37.14	(cc)	Cp	=	141.06	(J/K)
	SiO2	TiO2	Al2O3	Fe2O3	Cr2O3	FeO	MnO	MgO	NiO	CoO	CaO	Na2O	K2O	P2O5	H2O	CO2	SO3	Cl2O-1	F2O-1
	51.02	0.33	19.44	1.49	0	8.34	0.24	6.4	0	0	8.97	2.88	0.16	0	0.74	0	0	0	0
feldspar	mass	=	3.5	(gm)	density	=	2.68	(gm/cc)	(analysis	in	mole	%)
	K0.00Na0.19Ca0.81Al1.81Si2.19O8
	G	=	-60745.9	(J)	H	=	-48283	(J)	S	=	8.52	(J/K)	V	=	1.31	(cc)	Cp	=	4.31	(J/K)
	albite	anorthite	sanidine
	19.36	80.58	0.06
Total	solids	mass	=	3.5	(gm)	density	=	2.68	(gm/cc)
	G	=	-60745.9	(J)	H	=	-48283	(J)	S	=	8.52	(J/K)	V	=	1.31	(cc)	Cp	=	4.31	(J/K)
Summary	of	all	fractionated	phases:	(total	mass	=	0	grams)
Viscosity	of	the	System:	2.63	(log	10	poise)
System	mass	=	100.02	(gm)	density	=	2.6	(gm/cc)
	G	=	-1.63681e+06	(J)	H	=	-1.2392e+06	(J)	S	=	271.75	(J/K)	V	=	38.44	(cc)	Cp	=	145.37	(J/K)
Oxygen	delta	moles	=	3.41735e-05	delta	grams	=	0.00109351
	G	=	-11.52	(J)	H	=	1.34	(J)	S	=	0.01	(J/K)	V	=	4.16	(cc)	Cp	=	0	(J/K)
**********----------**********
Title:	Dummy	Title
T	=	1180	(C)	P	=	1	(kbars)	log(10)	f	O2	=	-8.45	delta	HM	=	-5.52	NNO	=	-0.66	QFM	=	0	COH	=	2.16	IW	=	3.54
Constraint	Flags:	fO2	path	=	QFM	Fractionate	Solids
Liquid	mass	=	93.15	(gm)	density	=	2.6	(gm/cc)	viscosity	=	2.58	(log	10	poise)	(analysis	in	wt	%)
	G	=	-1.51516e+06	(J)	H	=	-1.14701e+06	(J)	S	=	253.35	(J/K)	V	=	35.8	(cc)	Cp	=	136.1	(J/K)
	SiO2	TiO2	Al2O3	Fe2O3	Cr2O3	FeO	MnO	MgO	NiO	CoO	CaO	Na2O	K2O	P2O5	H2O	CO2	SO3	Cl2O-1	F2O-1
	51.12	0.34	18.94	1.54	0	8.64	0.25	6.63	0	0	8.71	2.91	0.16	0	0.76	0	0	0	0
feldspar	mass	=	3.37	(gm)	density	=	2.67	(gm/cc)	(analysis	in	mole	%)
	K0.00Na0.20Ca0.79Al1.79Si2.21O8
	G	=	-58318.3	(J)	H	=	-46449.8	(J)	S	=	8.17	(J/K)	V	=	1.26	(cc)	Cp	=	4.14	(J/K)
	albite	anorthite	sanidine
	20.45	79.48	0.07
Total	solids	mass	=	3.37	(gm)	density	=	2.67	(gm/cc)
	G	=	-58318.3	(J)	H	=	-46449.8	(J)	S	=	8.17	(J/K)	V	=	1.26	(cc)	Cp	=	4.14	(J/K)
Summary	of	all	fractionated	phases:	(total	mass	=	3.5	grams)
feldspar	mass	=	3.5	(gm)	density	=	2.68	(gm/cc)	(analysis	in	mole	%)
	K0.00Na0.19Ca0.81Al1.81Si2.19O8
	G	=	-60613.2	(J)	H	=	-48288.1	(J)	S	=	8.48	(J/K)	V	=	1.31	(cc)	Cp	=	4.3	(J/K)
	albite	anorthite	sanidine
	19.36	80.58	0.06
Viscosity	of	the	System:	2.71	(log	10	poise)
System	mass	=	100.02	(gm)	density	=	2.61	(gm/cc)
	G	=	-1.63409e+06	(J)	H	=	-1.24175e+06	(J)	S	=	270	(J/K)	V	=	38.36	(cc)	Cp	=	144.54	(J/K)
Oxygen	delta	moles	=	2.94365e-05	delta	grams	=	0.000941932
	G	=	-9.84	(J)	H	=	1.14	(J)	S	=	0.01	(J/K)	V	=	3.56	(cc)	Cp	=	0	(J/K)
**********----------**********
Title:	Dummy	Title
T	=	1170	(C)	P	=	1	(kbars)	log(10)	f	O2	=	-8.57	delta	HM	=	-5.53	NNO	=	-0.66	QFM	=	0	COH	=	2.15	IW	=	3.55
Constraint	Flags:	fO2	path	=	QFM	Fractionate	Solids
Liquid	mass	=	86.65	(gm)	density	=	2.6	(gm/cc)	viscosity	=	2.64	(log	10	poise)	(analysis	in	wt	%)
	G	=	-1.40303e+06	(J)	H	=	-1.06366e+06	(J)	S	=	235.16	(J/K)	V	=	33.34	(cc)	Cp	=	126.14	(J/K)
	SiO2	TiO2	Al2O3	Fe2O3	Cr2O3	FeO	MnO	MgO	NiO	CoO	CaO	Na2O	K2O	P2O5	H2O	CO2	SO3	Cl2O-1	F2O-1
	51.49	0.37	18.46	1.61	0	9.01	0.26	6.4	0	0	8.44	2.98	0.17	0	0.82	0	0	0	0
olivine	mass	=	1.53	(gm)	density	=	3.32	(gm/cc)	(analysis	in	mole	%)
	(Ca0.00Mg0.80Fe''0.20Mn0.01Co0.00Ni0.00)2SiO4
	G	=	-23545.6	(J)	H	=	-18272.3	(J)	S	=	3.65	(J/K)	V	=	0.46	(cc)	Cp	=	1.87	(J/K)
	tephroite	fayalite	co-olivine	ni-olivine	monticellite	forsterite
	0.51	19.62	0	0	0.93	78.95
feldspar	mass	=	4.97	(gm)	density	=	2.67	(gm/cc)	(analysis	in	mole	%)
	K0.00Na0.22Ca0.78Al1.78Si2.22O8
	G	=	-86034.9	(J)	H	=	-68666.5	(J)	S	=	12.04	(J/K)	V	=	1.86	(cc)	Cp	=	6.11	(J/K)
	albite	anorthite	sanidine
	21.66	78.26	0.08
Total	solids	mass	=	6.5	(gm)	density	=	2.8	(gm/cc)
	G	=	-109581	(J)	H	=	-86938.9	(J)	S	=	15.69	(J/K)	V	=	2.32	(cc)	Cp	=	7.98	(J/K)
Summary	of	all	fractionated	phases:	(total	mass	=	6.86	grams)
feldspar	mass	=	6.86	(gm)	density	=	2.68	(gm/cc)	(analysis	in	mole	%)
	K0.00Na0.20Ca0.80Al1.80Si2.20O8
	G	=	-118718	(J)	H	=	-94784.3	(J)	S	=	16.58	(J/K)	V	=	2.56	(cc)	Cp	=	8.43	(J/K)
	albite	anorthite	sanidine
	19.9	80.04	0.07
Viscosity	of	the	System:	2.9	(log	10	poise)
System	mass	=	100.01	(gm)	density	=	2.62	(gm/cc)
	G	=	-1.63133e+06	(J)	H	=	-1.24538e+06	(J)	S	=	267.43	(J/K)	V	=	38.22	(cc)	Cp	=	142.55	(J/K)
Oxygen	delta	moles	=	-0.000101882	delta	grams	=	-0.0032601
	G	=	33.81	(J)	H	=	-3.92	(J)	S	=	-0.03	(J/K)	V	=	-12.22	(cc)	Cp	=	0	(J/K)
**********----------**********
Title:	Dummy	Title
T	=	1160	(C)	P	=	1	(kbars)	log(10)	f	O2	=	-8.69	delta	HM	=	-5.53	NNO	=	-0.65	QFM	=	0	COH	=	2.14	IW	=	3.57
Constraint	Flags:	fO2	path	=	QFM	Fractionate	Solids
Liquid	mass	=	79.92	(gm)	density	=	2.59	(gm/cc)	viscosity	=	2.72	(log	10	poise)	(analysis	in	wt	%)
	G	=	-1.28814e+06	(J)	H	=	-977890	(J)	S	=	216.48	(J/K)	V	=	30.82	(cc)	Cp	=	115.78	(J/K)
	SiO2	TiO2	Al2O3	Fe2O3	Cr2O3	FeO	MnO	MgO	NiO	CoO	CaO	Na2O	K2O	P2O5	H2O	CO2	SO3	Cl2O-1	F2O-1
	51.94	0.4	18	1.68	0	9.38	0.27	6	0	0	8.18	3.08	0.18	0	0.89	0	0	0	0
olivine	mass	=	1.84	(gm)	density	=	3.34	(gm/cc)	(analysis	in	mole	%)
	(Ca0.00Mg0.78Fe''0.21Mn0.01Co0.00Ni0.00)2SiO4
	G	=	-28018.2	(J)	H	=	-21751.8	(J)	S	=	4.37	(J/K)	V	=	0.55	(cc)	Cp	=	2.24	(J/K)
	tephroite	fayalite	co-olivine	ni-olivine	monticellite	forsterite
	0.55	21.04	0	0	0.92	77.48
feldspar	mass	=	4.89	(gm)	density	=	2.67	(gm/cc)	(analysis	in	mole	%)
	K0.00Na0.23Ca0.77Al1.77Si2.23O8
	G	=	-84510.8	(J)	H	=	-67588.5	(J)	S	=	11.81	(J/K)	V	=	1.83	(cc)	Cp	=	6.01	(J/K)
	albite	anorthite	sanidine
	22.9	77.02	0.09
Total	solids	mass	=	6.73	(gm)	density	=	2.82	(gm/cc)
	G	=	-112529	(J)	H	=	-89340.3	(J)	S	=	16.18	(J/K)	V	=	2.38	(cc)	Cp	=	8.25	(J/K)
Summary	of	all	fractionated	phases:	(total	mass	=	13.36	grams)
olivine	mass	=	1.53	(gm)	density	=	3.32	(gm/cc)	(analysis	in	mole	%)
	(Ca0.00Mg0.80Fe''0.20Mn0.01Co0.00Ni0.00)2SiO4
	G	=	-23485.5	(J)	H	=	-18272.7	(J)	S	=	3.64	(J/K)	V	=	0.46	(cc)	Cp	=	1.87	(J/K)
	tephroite	fayalite	co-olivine	ni-olivine	monticellite	forsterite
	0.51	19.62	0	0	0.93	78.95
feldspar	mass	=	11.83	(gm)	density	=	2.68	(gm/cc)	(analysis	in	mole	%)
	K0.00Na0.21Ca0.79Al1.79Si2.21O8
	G	=	-204420	(J)	H	=	-163558	(J)	S	=	28.51	(J/K)	V	=	4.42	(cc)	Cp	=	14.53	(J/K)
	albite	anorthite	sanidine
	20.64	79.29	0.07
Viscosity	of	the	System:	3.13	(log	10	poise)
System	mass	=	100.01	(gm)	density	=	2.63	(gm/cc)
	G	=	-1.62858e+06	(J)	H	=	-1.24906e+06	(J)	S	=	264.81	(J/K)	V	=	38.08	(cc)	Cp	=	140.43	(J/K)
Oxygen	delta	moles	=	-0.000266709	delta	grams	=	-0.00853436
	G	=	87.82	(J)	H	=	-10.17	(J)	S	=	-0.07	(J/K)	V	=	-31.78	(cc)	Cp	=	-0.01	(J/K)
**********----------**********
Title:	Dummy	Title
T	=	1150	(C)	P	=	1	(kbars)	log(10)	f	O2	=	-8.81	delta	HM	=	-5.53	NNO	=	-0.65	QFM	=	0	COH	=	2.13	IW	=	3.58
Constraint	Flags:	fO2	path	=	QFM	Fractionate	Solids
Liquid	mass	=	74.15	(gm)	density	=	2.59	(gm/cc)	viscosity	=	2.79	(log	10	poise)	(analysis	in	wt	%)
	G	=	-1.18981e+06	(J)	H	=	-904542	(J)	S	=	200.45	(J/K)	V	=	28.65	(cc)	Cp	=	106.93	(J/K)
	SiO2	TiO2	Al2O3	Fe2O3	Cr2O3	FeO	MnO	MgO	NiO	CoO	CaO	Na2O	K2O	P2O5	H2O	CO2	SO3	Cl2O-1	F2O-1
	52.39	0.43	17.56	1.74	0	9.72	0.28	5.62	0	0	7.93	3.16	0.2	0	0.96	0	0	0	0
olivine	mass	=	1.58	(gm)	density	=	3.36	(gm/cc)	(analysis	in	mole	%)
	(Ca0.00Mg0.77Fe''0.23Mn0.01Co0.00Ni0.00)2SiO4
	G	=	-23863.7	(J)	H	=	-18532	(J)	S	=	3.75	(J/K)	V	=	0.47	(cc)	Cp	=	1.92	(J/K)
	tephroite	fayalite	co-olivine	ni-olivine	monticellite	forsterite
	0.6	22.54	0	0	0.92	75.94
feldspar	mass	=	4.19	(gm)	density	=	2.67	(gm/cc)	(analysis	in	mole	%)
	K0.00Na0.24Ca0.76Al1.76Si2.24O8
	G	=	-72296.4	(J)	H	=	-57938.7	(J)	S	=	10.09	(J/K)	V	=	1.57	(cc)	Cp	=	5.14	(J/K)
	albite	anorthite	sanidine
	24.12	75.79	0.1
Total	solids	mass	=	5.77	(gm)	density	=	2.83	(gm/cc)
	G	=	-96160	(J)	H	=	-76470.6	(J)	S	=	13.84	(J/K)	V	=	2.04	(cc)	Cp	=	7.06	(J/K)
Summary	of	all	fractionated	phases:	(total	mass	=	20.08	grams)
olivine	mass	=	3.36	(gm)	density	=	3.33	(gm/cc)	(analysis	in	mole	%)
	(Ca0.00Mg0.79Fe''0.20Mn0.01Co0.00Ni0.00)2SiO4
	G	=	-51400.3	(J)	H	=	-40047.2	(J)	S	=	7.98	(J/K)	V	=	1.01	(cc)	Cp	=	4.1	(J/K)
	tephroite	fayalite	co-olivine	ni-olivine	monticellite	forsterite
	0.53	20.39	0	0	0.93	78.15
feldspar	mass	=	16.72	(gm)	density	=	2.67	(gm/cc)	(analysis	in	mole	%)
	K0.00Na0.21Ca0.79Al1.79Si2.21O8
	G	=	-288481	(J)	H	=	-231314	(J)	S	=	40.17	(J/K)	V	=	6.25	(cc)	Cp	=	20.51	(J/K)
	albite	anorthite	sanidine
	21.3	78.62	0.08
Viscosity	of	the	System:	3.38	(log	10	poise)
System	mass	=	100	(gm)	density	=	2.64	(gm/cc)
	G	=	-1.62586e+06	(J)	H	=	-1.25237e+06	(J)	S	=	262.43	(J/K)	V	=	37.95	(cc)	Cp	=	138.6	(J/K)
Oxygen	delta	moles	=	-0.000415803	delta	grams	=	-0.0133052
	G	=	135.85	(J)	H	=	-15.71	(J)	S	=	-0.11	(J/K)	V	=	-49.2	(cc)	Cp	=	-0.02	(J/K)
**********----------**********
Title:	Dummy	Title
T	=	1140	(C)	P	=	1	(kbars)	log(10)	f	O2	=	-8.93	delta	HM	=	-5.53	NNO	=	-0.65	QFM	=	0	COH	=	2.12	IW	=	3.59
Constraint	Flags:	fO2	path	=	QFM	Fractionate	Solids
Liquid	mass	=	69.13	(gm)	density	=	2.58	(gm/cc)	viscosity	=	2.87	(log	10	poise)	(analysis	in	wt	%)
	G	=	-1.10465e+06	(J)	H	=	-841061	(J)	S	=	186.53	(J/K)	V	=	26.77	(cc)	Cp	=	99.26	(J/K)
	SiO2	TiO2	Al2O3	Fe2O3	Cr2O3	FeO	MnO	MgO	NiO	CoO	CaO	Na2O	K2O	P2O5	H2O	CO2	SO3	Cl2O-1	F2O-1
	52.83	0.46	17.13	1.81	0	10.04	0.28	5.26	0	0	7.7	3.24	0.21	0	1.03	0	0	0	0
olivine	mass	=	1.38	(gm)	density	=	3.38	(gm/cc)	(analysis	in	mole	%)
	(Ca0.00Mg0.75Fe''0.24Mn0.01Co0.00Ni0.00)2SiO4
	G	=	-20583.5	(J)	H	=	-15987.8	(J)	S	=	3.25	(J/K)	V	=	0.41	(cc)	Cp	=	1.66	(J/K)
	tephroite	fayalite	co-olivine	ni-olivine	monticellite	forsterite
	0.66	24.12	0	0	0.92	74.3
feldspar	mass	=	3.63	(gm)	density	=	2.67	(gm/cc)	(analysis	in	mole	%)
	K0.00Na0.25Ca0.75Al1.75Si2.25O8
	G	=	-62578.3	(J)	H	=	-50253.7	(J)	S	=	8.72	(J/K)	V	=	1.36	(cc)	Cp	=	4.45	(J/K)
	albite	anorthite	sanidine
	25.32	74.57	0.11
Total	solids	mass	=	5.01	(gm)	density	=	2.83	(gm/cc)
	G	=	-83161.7	(J)	H	=	-66241.5	(J)	S	=	11.97	(J/K)	V	=	1.77	(cc)	Cp	=	6.12	(J/K)
Summary	of	all	fractionated	phases:	(total	mass	=	25.85	grams)
olivine	mass	=	4.95	(gm)	density	=	3.34	(gm/cc)	(analysis	in	mole	%)
	(Ca0.00Mg0.78Fe''0.21Mn0.01Co0.00Ni0.00)2SiO4
	G	=	-75123.7	(J)	H	=	-58621.1	(J)	S	=	11.68	(J/K)	V	=	1.48	(cc)	Cp	=	6.01	(J/K)
	tephroite	fayalite	co-olivine	ni-olivine	monticellite	forsterite
	0.56	21.07	0	0	0.92	77.45
feldspar	mass	=	20.9	(gm)	density	=	2.67	(gm/cc)	(analysis	in	mole	%)
	K0.00Na0.22Ca0.78Al1.78Si2.22O8
	G	=	-360228	(J)	H	=	-289471	(J)	S	=	50.07	(J/K)	V	=	7.82	(cc)	Cp	=	25.62	(J/K)
	albite	anorthite	sanidine
	21.86	78.06	0.08
Viscosity	of	the	System:	3.63	(log	10	poise)
System	mass	=	100	(gm)	density	=	2.64	(gm/cc)
	G	=	-1.62317e+06	(J)	H	=	-1.25539e+06	(J)	S	=	260.25	(J/K)	V	=	37.84	(cc)	Cp	=	137.01	(J/K)
Oxygen	delta	moles	=	-0.000552216	delta	grams	=	-0.0176702
	G	=	179.01	(J)	H	=	-20.66	(J)	S	=	-0.14	(J/K)	V	=	-64.88	(cc)	Cp	=	-0.02	(J/K)
**********----------**********
Title:	Dummy	Title
T	=	1130	(C)	P	=	1	(kbars)	log(10)	f	O2	=	-9.05	delta	HM	=	-5.54	NNO	=	-0.64	QFM	=	0	COH	=	2.11	IW	=	3.6
Constraint	Flags:	fO2	path	=	QFM	Fractionate	Solids
Liquid	mass	=	63.71	(gm)	density	=	2.58	(gm/cc)	viscosity	=	2.9	(log	10	poise)	(analysis	in	wt	%)
	G	=	-1.01256e+06	(J)	H	=	-771667	(J)	S	=	171.68	(J/K)	V	=	24.7	(cc)	Cp	=	91.11	(J/K)
	SiO2	TiO2	Al2O3	Fe2O3	Cr2O3	FeO	MnO	MgO	NiO	CoO	CaO	Na2O	K2O	P2O5	H2O	CO2	SO3	Cl2O-1	F2O-1
	52.98	0.5	16.76	1.89	0	10.48	0.31	4.89	0	0	7.49	3.35	0.23	0	1.11	0	0	0	0
orthopyroxene	mass	=	1.97	(gm)	density	=	3.29	(gm/cc)	(analysis	in	mole	%)
	opx	Na0.00Ca0.07Fe''0.44Mg1.43Fe'''0.02Ti0.00Al0.12Si1.93O6
	G	=	-30789	(J)	H	=	-24269.4	(J)	S	=	4.65	(J/K)	V	=	0.6	(cc)	Cp	=	2.44	(J/K)
	diopside	clinoenstatit	hedenbergite	alumino-buffo	buffonite	essenite	jadeite
	-44.17	93.31	43.62	4.62	-4.37	6.84	0.14
feldspar	mass	=	3.46	(gm)	density	=	2.67	(gm/cc)	(analysis	in	mole	%)
	K0.00Na0.26Ca0.74Al1.74Si2.26O8
	G	=	-59476.7	(J)	H	=	-47863	(J)	S	=	8.28	(J/K)	V	=	1.3	(cc)	Cp	=	4.23	(J/K)
	albite	anorthite	sanidine
	26.32	73.56	0.12
Total	solids	mass	=	5.42	(gm)	density	=	2.86	(gm/cc)
	G	=	-90265.8	(J)	H	=	-72132.5	(J)	S	=	12.92	(J/K)	V	=	1.9	(cc)	Cp	=	6.67	(J/K)
Summary	of	all	fractionated	phases:	(total	mass	=	30.86	grams)
olivine	mass	=	6.33	(gm)	density	=	3.35	(gm/cc)	(analysis	in	mole	%)
	(Ca0.00Mg0.78Fe''0.22Mn0.01Co0.00Ni0.00)2SiO4
	G	=	-95535.2	(J)	H	=	-74667.4	(J)	S	=	14.87	(J/K)	V	=	1.89	(cc)	Cp	=	7.67	(J/K)
	tephroite	fayalite	co-olivine	ni-olivine	monticellite	forsterite
	0.58	21.73	0	0	0.92	76.77
feldspar	mass	=	24.53	(gm)	density	=	2.67	(gm/cc)	(analysis	in	mole	%)
	K0.00Na0.22Ca0.78Al1.78Si2.22O8
	G	=	-422173	(J)	H	=	-339987	(J)	S	=	58.57	(J/K)	V	=	9.18	(cc)	Cp	=	30.04	(J/K)
	albite	anorthite	sanidine
	22.38	77.54	0.08
Viscosity	of	the	System:	3.91	(log	10	poise)
System	mass	=	99.99	(gm)	density	=	2.66	(gm/cc)
	G	=	-1.62053e+06	(J)	H	=	-1.25845e+06	(J)	S	=	258.05	(J/K)	V	=	37.66	(cc)	Cp	=	135.49	(J/K)
Oxygen	delta	moles	=	-0.000630287	delta	grams	=	-0.0201684
	G	=	202.7	(J)	H	=	-23.36	(J)	S	=	-0.16	(J/K)	V	=	-73.53	(cc)	Cp	=	-0.02	(J/K)
**********----------**********
Title:	Dummy	Title
T	=	1120	(C)	P	=	1	(kbars)	log(10)	f	O2	=	-9.18	delta	HM	=	-5.54	NNO	=	-0.64	QFM	=	0	COH	=	2.09	IW	=	3.62
Constraint	Flags:	fO2	path	=	QFM	Fractionate	Solids
Liquid	mass	=	59	(gm)	density	=	2.58	(gm/cc)	viscosity	=	2.94	(log	10	poise)	(analysis	in	wt	%)
	G	=	-932801	(J)	H	=	-711602	(J)	S	=	158.78	(J/K)	V	=	22.91	(cc)	Cp	=	84.04	(J/K)
	SiO2	TiO2	Al2O3	Fe2O3	Cr2O3	FeO	MnO	MgO	NiO	CoO	CaO	Na2O	K2O	P2O5	H2O	CO2	SO3	Cl2O-1	F2O-1
	53.14	0.54	16.4	1.98	0	10.9	0.33	4.53	0	0	7.28	3.47	0.25	0	1.2	0	0	0	0
orthopyroxene	mass	=	1.48	(gm)	density	=	3.3	(gm/cc)	(analysis	in	mole	%)
	opx	Na0.00Ca0.07Fe''0.46Mg1.40Fe'''0.03Ti0.00Al0.11Si1.93O6
	G	=	-23022.8	(J)	H	=	-18169.2	(J)	S	=	3.48	(J/K)	V	=	0.45	(cc)	Cp	=	1.83	(J/K)
	diopside	clinoenstatit	hedenbergite	alumino-buffo	buffonite	essenite	jadeite
	-46.64	93.1	46.38	4.49	-4.23	6.76	0.15
clinopyroxene	mass	=	0.26	(gm)	density	=	3.31	(gm/cc)	(analysis	in	mole	%)
	cpx	Na0.00Ca0.15Fe''0.51Mg1.24Fe'''0.04Ti0.00Al0.15Si1.90O6
	G	=	-4023.89	(J)	H	=	-3163.14	(J)	S	=	0.62	(J/K)	V	=	0.08	(cc)	Cp	=	0.32	(J/K)
	diopside	clinoenstatit	hedenbergite	alumino-buffo	buffonite	essenite	jadeite
	-44.84	84.31	50.61	5.89	-5.44	9.07	0.4
feldspar	mass	=	2.97	(gm)	density	=	2.66	(gm/cc)	(analysis	in	mole	%)
	K0.00Na0.27Ca0.73Al1.73Si2.27O8
	G	=	-51040.9	(J)	H	=	-41160.3	(J)	S	=	7.09	(J/K)	V	=	1.11	(cc)	Cp	=	3.64	(J/K)
	albite	anorthite	sanidine
	27.32	72.55	0.13
Total	solids	mass	=	4.72	(gm)	density	=	2.87	(gm/cc)
	G	=	-78087.6	(J)	H	=	-62492.7	(J)	S	=	11.19	(J/K)	V	=	1.64	(cc)	Cp	=	5.78	(J/K)
Summary	of	all	fractionated	phases:	(total	mass	=	36.28	grams)
olivine	mass	=	6.33	(gm)	density	=	3.35	(gm/cc)	(analysis	in	mole	%)
	(Ca0.00Mg0.78Fe''0.22Mn0.01Co0.00Ni0.00)2SiO4
	G	=	-95386.8	(J)	H	=	-74744.1	(J)	S	=	14.82	(J/K)	V	=	1.89	(cc)	Cp	=	7.66	(J/K)
	tephroite	fayalite	co-olivine	ni-olivine	monticellite	forsterite
	0.58	21.73	0	0	0.92	76.77
orthopyroxene	mass	=	1.97	(gm)	density	=	3.29	(gm/cc)	(analysis	in	mole	%)
	opx	Na0.00Ca0.07Fe''0.44Mg1.43Fe'''0.02Ti0.00Al0.12Si1.93O6
	G	=	-30708.9	(J)	H	=	-24267.1	(J)	S	=	4.62	(J/K)	V	=	0.6	(cc)	Cp	=	2.43	(J/K)
	diopside	clinoenstatit	hedenbergite	alumino-buffo	buffonite	essenite	jadeite
	-44.17	93.31	43.62	4.62	-4.37	6.84	0.14
feldspar	mass	=	27.98	(gm)	density	=	2.67	(gm/cc)	(analysis	in	mole	%)
	K0.00Na0.23Ca0.77Al1.77Si2.23O8
	G	=	-480936	(J)	H	=	-388155	(J)	S	=	66.6	(J/K)	V	=	10.47	(cc)	Cp	=	34.24	(J/K)
	albite	anorthite	sanidine
	22.86	77.05	0.09
Viscosity	of	the	System:	4.25	(log	10	poise)
System	mass	=	99.99	(gm)	density	=	2.67	(gm/cc)
	G	=	-1.61792e+06	(J)	H	=	-1.26126e+06	(J)	S	=	256.01	(J/K)	V	=	37.5	(cc)	Cp	=	134.16	(J/K)
Oxygen	delta	moles	=	-0.000702675	delta	grams	=	-0.0224848
	G	=	224.19	(J)	H	=	-25.78	(J)	S	=	-0.18	(J/K)	V	=	-81.39	(cc)	Cp	=	-0.03	(J/K)
**********----------**********
Title:	Dummy	Title
T	=	1110	(C)	P	=	1	(kbars)	log(10)	f	O2	=	-9.3	delta	HM	=	-5.54	NNO	=	-0.64	QFM	=	0	COH	=	2.08	IW	=	3.63
Constraint	Flags:	fO2	path	=	QFM	Fractionate	Solids
Liquid	mass	=	54.65	(gm)	density	=	2.57	(gm/cc)	viscosity	=	2.98	(log	10	poise)	(analysis	in	wt	%)
	G	=	-860300	(J)	H	=	-657048	(J)	S	=	146.95	(J/K)	V	=	21.27	(cc)	Cp	=	77.57	(J/K)
	SiO2	TiO2	Al2O3	Fe2O3	Cr2O3	FeO	MnO	MgO	NiO	CoO	CaO	Na2O	K2O	P2O5	H2O	CO2	SO3	Cl2O-1	F2O-1
	53.32	0.58	16.1	2.05	0	11.23	0.36	4.16	0	0	7.05	3.59	0.26	0	1.3	0	0	0	0
clinopyroxene	mass	=	1.81	(gm)	density	=	3.32	(gm/cc)	(analysis	in	mole	%)
	cpx	Na0.00Ca0.16Fe''0.53Mg1.21Fe'''0.04Ti0.00Al0.15Si1.90O6
	G	=	-27470.6	(J)	H	=	-21620.9	(J)	S	=	4.23	(J/K)	V	=	0.55	(cc)	Cp	=	2.18	(J/K)
	diopside	clinoenstatit	hedenbergite	alumino-buffo	buffonite	essenite	jadeite
	-47.22	83.93	53.25	5.83	-5.35	9.14	0.42
feldspar	mass	=	2.54	(gm)	density	=	2.66	(gm/cc)	(analysis	in	mole	%)
	K0.00Na0.28Ca0.71Al1.71Si2.29O8
	G	=	-43524.2	(J)	H	=	-35171.9	(J)	S	=	6.04	(J/K)	V	=	0.95	(cc)	Cp	=	3.1	(J/K)
	albite	anorthite	sanidine
	28.38	71.48	0.14
Total	solids	mass	=	4.35	(gm)	density	=	2.9	(gm/cc)
	G	=	-70994.8	(J)	H	=	-56792.7	(J)	S	=	10.27	(J/K)	V	=	1.5	(cc)	Cp	=	5.29	(J/K)
Summary	of	all	fractionated	phases:	(total	mass	=	40.99	grams)
olivine	mass	=	6.33	(gm)	density	=	3.35	(gm/cc)	(analysis	in	mole	%)
	(Ca0.00Mg0.78Fe''0.22Mn0.01Co0.00Ni0.00)2SiO4
	G	=	-95238.9	(J)	H	=	-74820.6	(J)	S	=	14.76	(J/K)	V	=	1.89	(cc)	Cp	=	7.65	(J/K)
	tephroite	fayalite	co-olivine	ni-olivine	monticellite	forsterite
	0.58	21.73	0	0	0.92	76.77
orthopyroxene	mass	=	3.45	(gm)	density	=	3.29	(gm/cc)	(analysis	in	mole	%)
	opx	Na0.00Ca0.07Fe''0.45Mg1.41Fe'''0.02Ti0.00Al0.12Si1.93O6
	G	=	-53617.1	(J)	H	=	-42452.3	(J)	S	=	8.07	(J/K)	V	=	1.05	(cc)	Cp	=	4.26	(J/K)
	diopside	clinoenstatit	hedenbergite	alumino-buffo	buffonite	essenite	jadeite
	-45.23	93.22	44.8	4.57	-4.31	6.81	0.14
clinopyroxene	mass	=	0.26	(gm)	density	=	3.31	(gm/cc)	(analysis	in	mole	%)
	cpx	Na0.00Ca0.15Fe''0.51Mg1.24Fe'''0.04Ti0.00Al0.15Si1.90O6
	G	=	-3984.1	(J)	H	=	-3139.83	(J)	S	=	0.61	(J/K)	V	=	0.08	(cc)	Cp	=	0.32	(J/K)
	diopside	clinoenstatit	hedenbergite	alumino-buffo	buffonite	essenite	jadeite
	-44.84	84.31	50.61	5.89	-5.44	9.07	0.4
feldspar	mass	=	30.95	(gm)	density	=	2.67	(gm/cc)	(analysis	in	mole	%)
	K0.00Na0.23Ca0.77Al1.77Si2.23O8
	G	=	-531194	(J)	H	=	-429655	(J)	S	=	73.41	(J/K)	V	=	11.58	(cc)	Cp	=	37.83	(J/K)
	albite	anorthite	sanidine
	23.29	76.62	0.09
Viscosity	of	the	System:	4.69	(log	10	poise)
System	mass	=	99.99	(gm)	density	=	2.68	(gm/cc)
	G	=	-1.61533e+06	(J)	H	=	-1.26391e+06	(J)	S	=	254.07	(J/K)	V	=	37.36	(cc)	Cp	=	132.91	(J/K)
Oxygen	delta	moles	=	-0.000773466	delta	grams	=	-0.02475
	G	=	244.8	(J)	H	=	-28.1	(J)	S	=	-0.2	(J/K)	V	=	-88.95	(cc)	Cp	=	-0.03	(J/K)
**********----------**********
Title:	Dummy	Title
T	=	1100	(C)	P	=	1	(kbars)	log(10)	f	O2	=	-9.43	delta	HM	=	-5.54	NNO	=	-0.63	QFM	=	0	COH	=	2.07	IW	=	3.64
Constraint	Flags:	fO2	path	=	QFM	Fractionate	Solids
Liquid	mass	=	50.9	(gm)	density	=	2.56	(gm/cc)	viscosity	=	3.02	(log	10	poise)	(analysis	in	wt	%)
	G	=	-797757	(J)	H	=	-610022	(J)	S	=	136.72	(J/K)	V	=	19.85	(cc)	Cp	=	71.99	(J/K)
	SiO2	TiO2	Al2O3	Fe2O3	Cr2O3	FeO	MnO	MgO	NiO	CoO	CaO	Na2O	K2O	P2O5	H2O	CO2	SO3	Cl2O-1	F2O-1
	53.51	0.62	15.81	2.11	0	11.54	0.39	3.81	0	0	6.82	3.71	0.28	0	1.39	0	0	0	0
clinopyroxene	mass	=	1.56	(gm)	density	=	3.33	(gm/cc)	(analysis	in	mole	%)
	cpx	Na0.00Ca0.16Fe''0.56Mg1.18Fe'''0.04Ti0.00Al0.15Si1.90O6
	G	=	-23463	(J)	H	=	-18488.7	(J)	S	=	3.62	(J/K)	V	=	0.47	(cc)	Cp	=	1.87	(J/K)
	diopside	clinoenstatit	hedenbergite	alumino-buffo	buffonite	essenite	jadeite
	-49.74	83.58	55.96	5.78	-5.25	9.23	0.43
feldspar	mass	=	2.2	(gm)	density	=	2.66	(gm/cc)	(analysis	in	mole	%)
	K0.00Na0.29Ca0.70Al1.70Si2.30O8
	G	=	-37662.9	(J)	H	=	-30498.6	(J)	S	=	5.22	(J/K)	V	=	0.83	(cc)	Cp	=	2.69	(J/K)
	albite	anorthite	sanidine
	29.45	70.4	0.16
Total	solids	mass	=	3.76	(gm)	density	=	2.9	(gm/cc)
	G	=	-61125.9	(J)	H	=	-48987.3	(J)	S	=	8.84	(J/K)	V	=	1.29	(cc)	Cp	=	4.56	(J/K)
Summary	of	all	fractionated	phases:	(total	mass	=	45.33	grams)
olivine	mass	=	6.33	(gm)	density	=	3.36	(gm/cc)	(analysis	in	mole	%)
	(Ca0.00Mg0.78Fe''0.22Mn0.01Co0.00Ni0.00)2SiO4
	G	=	-95091.5	(J)	H	=	-74897.1	(J)	S	=	14.71	(J/K)	V	=	1.89	(cc)	Cp	=	7.65	(J/K)
	tephroite	fayalite	co-olivine	ni-olivine	monticellite	forsterite
	0.58	21.73	0	0	0.92	76.77
orthopyroxene	mass	=	3.45	(gm)	density	=	3.3	(gm/cc)	(analysis	in	mole	%)
	opx	Na0.00Ca0.07Fe''0.45Mg1.41Fe'''0.02Ti0.00Al0.12Si1.93O6
	G	=	-53536.6	(J)	H	=	-42494.9	(J)	S	=	8.04	(J/K)	V	=	1.05	(cc)	Cp	=	4.25	(J/K)
	diopside	clinoenstatit	hedenbergite	alumino-buffo	buffonite	essenite	jadeite
	-45.23	93.22	44.8	4.57	-4.31	6.81	0.14
clinopyroxene	mass	=	2.07	(gm)	density	=	3.32	(gm/cc)	(analysis	in	mole	%)
	cpx	Na0.00Ca0.16Fe''0.53Mg1.21Fe'''0.04Ti0.00Al0.15Si1.90O6
	G	=	-31372.9	(J)	H	=	-24759.2	(J)	S	=	4.82	(J/K)	V	=	0.62	(cc)	Cp	=	2.49	(J/K)
	diopside	clinoenstatit	hedenbergite	alumino-buffo	buffonite	essenite	jadeite
	-46.92	83.97	52.91	5.84	-5.36	9.13	0.41
feldspar	mass	=	33.49	(gm)	density	=	2.67	(gm/cc)	(analysis	in	mole	%)
	K0.00Na0.24Ca0.76Al1.76Si2.24O8
	G	=	-573879	(J)	H	=	-465198	(J)	S	=	79.15	(J/K)	V	=	12.53	(cc)	Cp	=	40.89	(J/K)
	albite	anorthite	sanidine
	23.68	76.23	0.1
Viscosity	of	the	System:	5.37	(log	10	poise)
System	mass	=	99.99	(gm)	density	=	2.69	(gm/cc)
	G	=	-1.61276e+06	(J)	H	=	-1.26636e+06	(J)	S	=	252.27	(J/K)	V	=	37.23	(cc)	Cp	=	131.83	(J/K)
Oxygen	delta	moles	=	-0.000835872	delta	grams	=	-0.0267469
	G	=	262.42	(J)	H	=	-30.07	(J)	S	=	-0.21	(J/K)	V	=	-95.43	(cc)	Cp	=	-0.03	(J/K)
**********----------**********
Title:	Dummy	Title
T	=	1090	(C)	P	=	1	(kbars)	log(10)	f	O2	=	-9.56	delta	HM	=	-5.55	NNO	=	-0.63	QFM	=	0	COH	=	2.06	IW	=	3.65
Constraint	Flags:	fO2	path	=	QFM	Fractionate	Solids
Liquid	mass	=	47.62	(gm)	density	=	2.56	(gm/cc)	viscosity	=	3.05	(log	10	poise)	(analysis	in	wt	%)
	G	=	-743258	(J)	H	=	-569074	(J)	S	=	127.78	(J/K)	V	=	18.61	(cc)	Cp	=	67.13	(J/K)
	SiO2	TiO2	Al2O3	Fe2O3	Cr2O3	FeO	MnO	MgO	NiO	CoO	CaO	Na2O	K2O	P2O5	H2O	CO2	SO3	Cl2O-1	F2O-1
	53.69	0.66	15.53	2.18	0	11.83	0.41	3.49	0	0	6.6	3.82	0.3	0	1.49	0	0	0	0
clinopyroxene	mass	=	1.36	(gm)	density	=	3.34	(gm/cc)	(analysis	in	mole	%)
	cpx	Na0.00Ca0.16Fe''0.59Mg1.14Fe'''0.04Ti0.00Al0.16Si1.90O6
	G	=	-20256.4	(J)	H	=	-15980.5	(J)	S	=	3.14	(J/K)	V	=	0.41	(cc)	Cp	=	1.62	(J/K)
	diopside	clinoenstatit	hedenbergite	alumino-buffo	buffonite	essenite	jadeite
	-52.41	83.27	58.78	5.73	-5.16	9.33	0.45
feldspar	mass	=	1.92	(gm)	density	=	2.66	(gm/cc)	(analysis	in	mole	%)
	K0.00Na0.31Ca0.69Al1.69Si2.31O8
	G	=	-32931	(J)	H	=	-26722.1	(J)	S	=	4.55	(J/K)	V	=	0.72	(cc)	Cp	=	2.35	(J/K)
	albite	anorthite	sanidine
	30.53	69.3	0.17
Total	solids	mass	=	3.28	(gm)	density	=	2.91	(gm/cc)
	G	=	-53187.4	(J)	H	=	-42702.6	(J)	S	=	7.69	(J/K)	V	=	1.13	(cc)	Cp	=	3.97	(J/K)
Summary	of	all	fractionated	phases:	(total	mass	=	49.09	grams)
olivine	mass	=	6.33	(gm)	density	=	3.36	(gm/cc)	(analysis	in	mole	%)
	(Ca0.00Mg0.78Fe''0.22Mn0.01Co0.00Ni0.00)2SiO4
	G	=	-94944.7	(J)	H	=	-74973.6	(J)	S	=	14.65	(J/K)	V	=	1.88	(cc)	Cp	=	7.64	(J/K)
	tephroite	fayalite	co-olivine	ni-olivine	monticellite	forsterite
	0.58	21.73	0	0	0.92	76.77
orthopyroxene	mass	=	3.45	(gm)	density	=	3.3	(gm/cc)	(analysis	in	mole	%)
	opx	Na0.00Ca0.07Fe''0.45Mg1.41Fe'''0.02Ti0.00Al0.12Si1.93O6
	G	=	-53456.3	(J)	H	=	-42537.4	(J)	S	=	8.01	(J/K)	V	=	1.05	(cc)	Cp	=	4.25	(J/K)
	diopside	clinoenstatit	hedenbergite	alumino-buffo	buffonite	essenite	jadeite
	-45.23	93.22	44.8	4.57	-4.31	6.81	0.14
clinopyroxene	mass	=	3.63	(gm)	density	=	3.32	(gm/cc)	(analysis	in	mole	%)
	cpx	Na0.00Ca0.16Fe''0.54Mg1.20Fe'''0.04Ti0.00Al0.15Si1.90O6
	G	=	-54718.3	(J)	H	=	-43265.2	(J)	S	=	8.4	(J/K)	V	=	1.09	(cc)	Cp	=	4.36	(J/K)
	diopside	clinoenstatit	hedenbergite	alumino-buffo	buffonite	essenite	jadeite
	-48.12	83.8	54.22	5.81	-5.31	9.18	0.42
feldspar	mass	=	35.68	(gm)	density	=	2.67	(gm/cc)	(analysis	in	mole	%)
	K0.00Na0.24Ca0.76Al1.76Si2.24O8
	G	=	-610654	(J)	H	=	-496094	(J)	S	=	84.04	(J/K)	V	=	13.35	(cc)	Cp	=	43.52	(J/K)
	albite	anorthite	sanidine
	24.03	75.87	0.1
Viscosity	of	the	System:	8.16	(log	10	poise)
System	mass	=	99.99	(gm)	density	=	2.69	(gm/cc)
	G	=	-1.61022e+06	(J)	H	=	-1.26865e+06	(J)	S	=	250.58	(J/K)	V	=	37.11	(cc)	Cp	=	130.87	(J/K)
Oxygen	delta	moles	=	-0.000891184	delta	grams	=	-0.0285168
	G	=	277.51	(J)	H	=	-31.73	(J)	S	=	-0.23	(J/K)	V	=	-101	(cc)	Cp	=	-0.03	(J/K)
**********----------**********
Title:	Dummy	Title
T	=	1080	(C)	P	=	1	(kbars)	log(10)	f	O2	=	-9.69	delta	HM	=	-5.55	NNO	=	-0.63	QFM	=	0	COH	=	2.05	IW	=	3.67
Constraint	Flags:	fO2	path	=	QFM	Fractionate	Solids
Liquid	mass	=	44.73	(gm)	density	=	2.55	(gm/cc)	viscosity	=	3.09	(log	10	poise)	(analysis	in	wt	%)
	G	=	-695345	(J)	H	=	-533101	(J)	S	=	119.9	(J/K)	V	=	17.51	(cc)	Cp	=	62.85	(J/K)
	SiO2	TiO2	Al2O3	Fe2O3	Cr2O3	FeO	MnO	MgO	NiO	CoO	CaO	Na2O	K2O	P2O5	H2O	CO2	SO3	Cl2O-1	F2O-1
	53.87	0.7	15.24	2.24	0	12.1	0.44	3.18	0	0	6.39	3.93	0.32	0	1.59	0	0	0	0
clinopyroxene	mass	=	1.19	(gm)	density	=	3.36	(gm/cc)	(analysis	in	mole	%)
	cpx	Na0.00Ca0.17Fe''0.62Mg1.11Fe'''0.04Ti0.00Al0.16Si1.90O6
	G	=	-17632.5	(J)	H	=	-13926	(J)	S	=	2.74	(J/K)	V	=	0.36	(cc)	Cp	=	1.42	(J/K)
	diopside	clinoenstatit	hedenbergite	alumino-buffo	buffonite	essenite	jadeite
	-55.26	83.02	61.71	5.68	-5.06	9.45	0.47
feldspar	mass	=	1.7	(gm)	density	=	2.66	(gm/cc)	(analysis	in	mole	%)
	K0.00Na0.32Ca0.68Al1.68Si2.32O8
	G	=	-29061.2	(J)	H	=	-23630.8	(J)	S	=	4.01	(J/K)	V	=	0.64	(cc)	Cp	=	2.07	(J/K)
	albite	anorthite	sanidine
	31.64	68.18	0.19
Total	solids	mass	=	2.89	(gm)	density	=	2.91	(gm/cc)
	G	=	-46693.7	(J)	H	=	-37556.8	(J)	S	=	6.75	(J/K)	V	=	1	(cc)	Cp	=	3.49	(J/K)
Summary	of	all	fractionated	phases:	(total	mass	=	52.36	grams)
olivine	mass	=	6.33	(gm)	density	=	3.36	(gm/cc)	(analysis	in	mole	%)
	(Ca0.00Mg0.78Fe''0.22Mn0.01Co0.00Ni0.00)2SiO4
	G	=	-94798.5	(J)	H	=	-75049.9	(J)	S	=	14.59	(J/K)	V	=	1.88	(cc)	Cp	=	7.63	(J/K)
	tephroite	fayalite	co-olivine	ni-olivine	monticellite	forsterite
	0.58	21.73	0	0	0.92	76.77
orthopyroxene	mass	=	3.45	(gm)	density	=	3.3	(gm/cc)	(analysis	in	mole	%)
	opx	Na0.00Ca0.07Fe''0.45Mg1.41Fe'''0.02Ti0.00Al0.12Si1.93O6
	G	=	-53376.4	(J)	H	=	-42579.8	(J)	S	=	7.98	(J/K)	V	=	1.05	(cc)	Cp	=	4.24	(J/K)
	diopside	clinoenstatit	hedenbergite	alumino-buffo	buffonite	essenite	jadeite
	-45.23	93.22	44.8	4.57	-4.31	6.81	0.14
clinopyroxene	mass	=	4.99	(gm)	density	=	3.33	(gm/cc)	(analysis	in	mole	%)
	cpx	Na0.00Ca0.16Fe''0.55Mg1.18Fe'''0.04Ti0.00Al0.15Si1.90O6
	G	=	-74826.5	(J)	H	=	-59279.2	(J)	S	=	11.49	(J/K)	V	=	1.5	(cc)	Cp	=	5.97	(J/K)
	diopside	clinoenstatit	hedenbergite	alumino-buffo	buffonite	essenite	jadeite
	-49.28	83.66	55.45	5.79	-5.27	9.22	0.43
feldspar	mass	=	37.6	(gm)	density	=	2.67	(gm/cc)	(analysis	in	mole	%)
	K0.00Na0.24Ca0.76Al1.76Si2.24O8
	G	=	-642654	(J)	H	=	-523236	(J)	S	=	88.25	(J/K)	V	=	14.07	(cc)	Cp	=	45.82	(J/K)
	albite	anorthite	sanidine
	24.37	75.53	0.1
Viscosity	of	the	System	cannot	be	computed.
System	mass	=	99.98	(gm)	density	=	2.7	(gm/cc)
	G	=	-1.60769e+06	(J)	H	=	-1.2708e+06	(J)	S	=	248.97	(J/K)	V	=	37	(cc)	Cp	=	130.01	(J/K)
Oxygen	delta	moles	=	-0.000940418	delta	grams	=	-0.0300923
	G	=	290.45	(J)	H	=	-33.15	(J)	S	=	-0.24	(J/K)	V	=	-105.8	(cc)	Cp	=	-0.03	(J/K)
**********----------**********
Title:	Dummy	Title
T	=	1070	(C)	P	=	1	(kbars)	log(10)	f	O2	=	-9.83	delta	HM	=	-5.55	NNO	=	-0.62	QFM	=	0	COH	=	2.04	IW	=	3.68
Constraint	Flags:	fO2	path	=	QFM	Fractionate	Solids
Liquid	mass	=	42.16	(gm)	density	=	2.55	(gm/cc)	viscosity	=	3.13	(log	10	poise)	(analysis	in	wt	%)
	G	=	-652884	(J)	H	=	-501245	(J)	S	=	112.9	(J/K)	V	=	16.54	(cc)	Cp	=	59.07	(J/K)
	SiO2	TiO2	Al2O3	Fe2O3	Cr2O3	FeO	MnO	MgO	NiO	CoO	CaO	Na2O	K2O	P2O5	H2O	CO2	SO3	Cl2O-1	F2O-1
	54.05	0.74	14.96	2.31	0	12.35	0.47	2.89	0	0	6.18	4.04	0.34	0	1.68	0	0	0	0
clinopyroxene	mass	=	1.06	(gm)	density	=	3.37	(gm/cc)	(analysis	in	mole	%)
	cpx	Na0.00Ca0.17Fe''0.65Mg1.08Fe'''0.05Ti0.00Al0.16Si1.90O6
	G	=	-15462.9	(J)	H	=	-12225.5	(J)	S	=	2.41	(J/K)	V	=	0.31	(cc)	Cp	=	1.25	(J/K)
	diopside	clinoenstatit	hedenbergite	alumino-buffo	buffonite	essenite	jadeite
	-58.3	82.81	64.76	5.64	-4.96	9.57	0.49
feldspar	mass	=	1.51	(gm)	density	=	2.66	(gm/cc)	(analysis	in	mole	%)
	K0.00Na0.33Ca0.67Al1.67Si2.33O8
	G	=	-25859.4	(J)	H	=	-21070.7	(J)	S	=	3.57	(J/K)	V	=	0.57	(cc)	Cp	=	1.85	(J/K)
	albite	anorthite	sanidine
	32.76	67.04	0.2
Total	solids	mass	=	2.57	(gm)	density	=	2.91	(gm/cc)
	G	=	-41322.4	(J)	H	=	-33296.3	(J)	S	=	5.98	(J/K)	V	=	0.88	(cc)	Cp	=	3.09	(J/K)
Summary	of	all	fractionated	phases:	(total	mass	=	55.25	grams)
olivine	mass	=	6.33	(gm)	density	=	3.36	(gm/cc)	(analysis	in	mole	%)
	(Ca0.00Mg0.78Fe''0.22Mn0.01Co0.00Ni0.00)2SiO4
	G	=	-94652.9	(J)	H	=	-75126.2	(J)	S	=	14.54	(J/K)	V	=	1.88	(cc)	Cp	=	7.62	(J/K)
	tephroite	fayalite	co-olivine	ni-olivine	monticellite	forsterite
	0.58	21.73	0	0	0.92	76.77
orthopyroxene	mass	=	3.45	(gm)	density	=	3.3	(gm/cc)	(analysis	in	mole	%)
	opx	Na0.00Ca0.07Fe''0.45Mg1.41Fe'''0.02Ti0.00Al0.12Si1.93O6
	G	=	-53296.7	(J)	H	=	-42622.3	(J)	S	=	7.95	(J/K)	V	=	1.05	(cc)	Cp	=	4.24	(J/K)
	diopside	clinoenstatit	hedenbergite	alumino-buffo	buffonite	essenite	jadeite
	-45.23	93.22	44.8	4.57	-4.31	6.81	0.14
clinopyroxene	mass	=	6.18	(gm)	density	=	3.34	(gm/cc)	(analysis	in	mole	%)
	cpx	Na0.00Ca0.16Fe''0.57Mg1.17Fe'''0.04Ti0.00Al0.15Si1.90O6
	G	=	-92284.2	(J)	H	=	-73252.9	(J)	S	=	14.17	(J/K)	V	=	1.85	(cc)	Cp	=	7.38	(J/K)
	diopside	clinoenstatit	hedenbergite	alumino-buffo	buffonite	essenite	jadeite
	-50.43	83.54	56.65	5.77	-5.23	9.26	0.44
feldspar	mass	=	39.3	(gm)	density	=	2.67	(gm/cc)	(analysis	in	mole	%)
	K0.00Na0.25Ca0.75Al1.75Si2.25O8
	G	=	-670749	(J)	H	=	-547307	(J)	S	=	91.9	(J/K)	V	=	14.7	(cc)	Cp	=	47.84	(J/K)
	albite	anorthite	sanidine
	24.68	75.21	0.11
Viscosity	of	the	System	cannot	be	computed.
System	mass	=	99.98	(gm)	density	=	2.71	(gm/cc)
	G	=	-1.60519e+06	(J)	H	=	-1.27285e+06	(J)	S	=	247.43	(J/K)	V	=	36.91	(cc)	Cp	=	129.24	(J/K)
Oxygen	delta	moles	=	-0.0009844	delta	grams	=	-0.0314996
	G	=	301.54	(J)	H	=	-34.34	(J)	S	=	-0.25	(J/K)	V	=	-109.93	(cc)	Cp	=	-0.04	(J/K)
**********----------**********
Title:	Dummy	Title
T	=	1060	(C)	P	=	1	(kbars)	log(10)	f	O2	=	-9.96	delta	HM	=	-5.55	NNO	=	-0.62	QFM	=	0	COH	=	2.02	IW	=	3.7
Constraint	Flags:	fO2	path	=	QFM	Fractionate	Solids
Liquid	mass	=	39.86	(gm)	density	=	2.54	(gm/cc)	viscosity	=	3.16	(log	10	poise)	(analysis	in	wt	%)
	G	=	-614982	(J)	H	=	-472828	(J)	S	=	106.63	(J/K)	V	=	15.67	(cc)	Cp	=	55.69	(J/K)
	SiO2	TiO2	Al2O3	Fe2O3	Cr2O3	FeO	MnO	MgO	NiO	CoO	CaO	Na2O	K2O	P2O5	H2O	CO2	SO3	Cl2O-1	F2O-1
	54.22	0.78	14.69	2.37	0	12.58	0.49	2.62	0	0	5.97	4.14	0.36	0	1.78	0	0	0	0
clinopyroxene	mass	=	0.94	(gm)	density	=	3.39	(gm/cc)	(analysis	in	mole	%)
	cpx	Na0.01Ca0.17Fe''0.68Mg1.04Fe'''0.05Ti0.00Al0.16Si1.90O6
	G	=	-13653.1	(J)	H	=	-10805.5	(J)	S	=	2.14	(J/K)	V	=	0.28	(cc)	Cp	=	1.1	(J/K)
	diopside	clinoenstatit	hedenbergite	alumino-buffo	buffonite	essenite	jadeite
	-61.55	82.65	67.96	5.59	-4.86	9.71	0.5
feldspar	mass	=	1.36	(gm)	density	=	2.66	(gm/cc)	(analysis	in	mole	%)
	K0.00Na0.34Ca0.66Al1.66Si2.34O8
	G	=	-23182.8	(J)	H	=	-18928.7	(J)	S	=	3.19	(J/K)	V	=	0.51	(cc)	Cp	=	1.66	(J/K)
	albite	anorthite	sanidine
	33.91	65.87	0.22
Total	solids	mass	=	2.3	(gm)	density	=	2.91	(gm/cc)
	G	=	-36836	(J)	H	=	-29734.3	(J)	S	=	5.33	(J/K)	V	=	0.79	(cc)	Cp	=	2.76	(J/K)
Summary	of	all	fractionated	phases:	(total	mass	=	57.82	grams)
olivine	mass	=	6.33	(gm)	density	=	3.36	(gm/cc)	(analysis	in	mole	%)
	(Ca0.00Mg0.78Fe''0.22Mn0.01Co0.00Ni0.00)2SiO4
	G	=	-94507.8	(J)	H	=	-75202.3	(J)	S	=	14.48	(J/K)	V	=	1.88	(cc)	Cp	=	7.61	(J/K)
	tephroite	fayalite	co-olivine	ni-olivine	monticellite	forsterite
	0.58	21.73	0	0	0.92	76.77
orthopyroxene	mass	=	3.45	(gm)	density	=	3.3	(gm/cc)	(analysis	in	mole	%)
	opx	Na0.00Ca0.07Fe''0.45Mg1.41Fe'''0.02Ti0.00Al0.12Si1.93O6
	G	=	-53217.4	(J)	H	=	-42664.7	(J)	S	=	7.92	(J/K)	V	=	1.04	(cc)	Cp	=	4.24	(J/K)
	diopside	clinoenstatit	hedenbergite	alumino-buffo	buffonite	essenite	jadeite
	-45.23	93.22	44.8	4.57	-4.31	6.81	0.14
clinopyroxene	mass	=	7.23	(gm)	density	=	3.34	(gm/cc)	(analysis	in	mole	%)
	cpx	Na0.00Ca0.16Fe''0.58Mg1.16Fe'''0.04Ti0.00Al0.16Si1.90O6
	G	=	-107549	(J)	H	=	-85538.4	(J)	S	=	16.51	(J/K)	V	=	2.16	(cc)	Cp	=	8.61	(J/K)
	diopside	clinoenstatit	hedenbergite	alumino-buffo	buffonite	essenite	jadeite
	-51.56	83.43	57.82	5.75	-5.19	9.31	0.45
feldspar	mass	=	40.81	(gm)	density	=	2.67	(gm/cc)	(analysis	in	mole	%)
	K0.00Na0.25Ca0.75Al1.75Si2.25O8
	G	=	-695609	(J)	H	=	-568836	(J)	S	=	95.09	(J/K)	V	=	15.27	(cc)	Cp	=	49.63	(J/K)
	albite	anorthite	sanidine
	24.98	74.91	0.11
Viscosity	of	the	System	cannot	be	computed.
System	mass	=	99.98	(gm)	density	=	2.72	(gm/cc)
	G	=	-1.6027e+06	(J)	H	=	-1.2748e+06	(J)	S	=	245.96	(J/K)	V	=	36.82	(cc)	Cp	=	128.54	(J/K)
Oxygen	delta	moles	=	-0.00102381	delta	grams	=	-0.0327607
	G	=	311.01	(J)	H	=	-35.35	(J)	S	=	-0.26	(J/K)	V	=	-113.48	(cc)	Cp	=	-0.04	(J/K)
**********----------**********
Title:	Dummy	Title
T	=	1050	(C)	P	=	1	(kbars)	log(10)	f	O2	=	-10.1	delta	HM	=	-5.56	NNO	=	-0.62	QFM	=	0	COH	=	2.01	IW	=	3.71
Constraint	Flags:	fO2	path	=	QFM	Fractionate	Solids
Liquid	mass	=	37.79	(gm)	density	=	2.54	(gm/cc)	viscosity	=	3.19	(log	10	poise)	(analysis	in	wt	%)
	G	=	-580923	(J)	H	=	-447311	(J)	S	=	100.98	(J/K)	V	=	14.89	(cc)	Cp	=	52.66	(J/K)
	SiO2	TiO2	Al2O3	Fe2O3	Cr2O3	FeO	MnO	MgO	NiO	CoO	CaO	Na2O	K2O	P2O5	H2O	CO2	SO3	Cl2O-1	F2O-1
	54.39	0.82	14.41	2.43	0	12.8	0.52	2.37	0	0	5.78	4.23	0.37	0	1.88	0	0	0	0
clinopyroxene	mass	=	0.85	(gm)	density	=	3.4	(gm/cc)	(analysis	in	mole	%)
	cpx	Na0.01Ca0.17Fe''0.71Mg1.00Fe'''0.05Ti0.00Al0.16Si1.89O6
	G	=	-12132.5	(J)	H	=	-9611.12	(J)	S	=	1.91	(J/K)	V	=	0.25	(cc)	Cp	=	0.99	(J/K)
	diopside	clinoenstatit	hedenbergite	alumino-buffo	buffonite	essenite	jadeite
	-65.03	82.54	71.31	5.54	-4.75	9.87	0.52
feldspar	mass	=	1.23	(gm)	density	=	2.65	(gm/cc)	(analysis	in	mole	%)
	K0.00Na0.35Ca0.65Al1.65Si2.35O8
	G	=	-20924.1	(J)	H	=	-17119.6	(J)	S	=	2.88	(J/K)	V	=	0.46	(cc)	Cp	=	1.5	(J/K)
	albite	anorthite	sanidine
	35.07	64.69	0.24
Total	solids	mass	=	2.07	(gm)	density	=	2.91	(gm/cc)
	G	=	-33056.6	(J)	H	=	-26730.8	(J)	S	=	4.78	(J/K)	V	=	0.71	(cc)	Cp	=	2.48	(J/K)
Summary	of	all	fractionated	phases:	(total	mass	=	60.12	grams)
olivine	mass	=	6.33	(gm)	density	=	3.36	(gm/cc)	(analysis	in	mole	%)
	(Ca0.00Mg0.78Fe''0.22Mn0.01Co0.00Ni0.00)2SiO4
	G	=	-94363.2	(J)	H	=	-75278.4	(J)	S	=	14.42	(J/K)	V	=	1.88	(cc)	Cp	=	7.61	(J/K)
	tephroite	fayalite	co-olivine	ni-olivine	monticellite	forsterite
	0.58	21.73	0	0	0.92	76.77
orthopyroxene	mass	=	3.45	(gm)	density	=	3.3	(gm/cc)	(analysis	in	mole	%)
	opx	Na0.00Ca0.07Fe''0.45Mg1.41Fe'''0.02Ti0.00Al0.12Si1.93O6
	G	=	-53138.4	(J)	H	=	-42707	(J)	S	=	7.88	(J/K)	V	=	1.04	(cc)	Cp	=	4.23	(J/K)
	diopside	clinoenstatit	hedenbergite	alumino-buffo	buffonite	essenite	jadeite
	-45.23	93.22	44.8	4.57	-4.31	6.81	0.14
clinopyroxene	mass	=	8.17	(gm)	density	=	3.35	(gm/cc)	(analysis	in	mole	%)
	cpx	Na0.00Ca0.16Fe''0.59Mg1.14Fe'''0.04Ti0.00Al0.16Si1.90O6
	G	=	-120984	(J)	H	=	-96415	(J)	S	=	18.57	(J/K)	V	=	2.44	(cc)	Cp	=	9.7	(J/K)
	diopside	clinoenstatit	hedenbergite	alumino-buffo	buffonite	essenite	jadeite
	-52.69	83.34	58.97	5.73	-5.15	9.35	0.45
feldspar	mass	=	42.17	(gm)	density	=	2.67	(gm/cc)	(analysis	in	mole	%)
	K0.00Na0.25Ca0.75Al1.75Si2.25O8
	G	=	-717766	(J)	H	=	-588239	(J)	S	=	97.89	(J/K)	V	=	15.78	(cc)	Cp	=	51.23	(J/K)
	albite	anorthite	sanidine
	25.27	74.61	0.11
Viscosity	of	the	System	cannot	be	computed.
System	mass	=	99.98	(gm)	density	=	2.72	(gm/cc)
	G	=	-1.60023e+06	(J)	H	=	-1.27668e+06	(J)	S	=	244.53	(J/K)	V	=	36.74	(cc)	Cp	=	127.91	(J/K)
Oxygen	delta	moles	=	-0.00105922	delta	grams	=	-0.0338938
	G	=	319.08	(J)	H	=	-36.19	(J)	S	=	-0.27	(J/K)	V	=	-116.53	(cc)	Cp	=	-0.04	(J/K)
**********----------**********
Title:	Dummy	Title
T	=	1040	(C)	P	=	1	(kbars)	log(10)	f	O2	=	-10.24	delta	HM	=	-5.56	NNO	=	-0.61	QFM	=	0	COH	=	2	IW	=	3.72
Constraint	Flags:	fO2	path	=	QFM	Fractionate	Solids
Liquid	mass	=	34.4	(gm)	density	=	2.5	(gm/cc)	viscosity	=	3.38	(log	10	poise)	(analysis	in	wt	%)
	G	=	-533633	(J)	H	=	-412586	(J)	S	=	92.18	(J/K)	V	=	13.77	(cc)	Cp	=	47.87	(J/K)
	SiO2	TiO2	Al2O3	Fe2O3	Cr2O3	FeO	MnO	MgO	NiO	CoO	CaO	Na2O	K2O	P2O5	H2O	CO2	SO3	Cl2O-1	F2O-1
	56.13	0.6	14.19	2.29	0	11.56	0.57	2.09	0	0	5.64	4.46	0.41	0	2.06	0	0	0	0
clinopyroxene	mass	=	0.84	(gm)	density	=	3.41	(gm/cc)	(analysis	in	mole	%)
	cpx	Na0.01Ca0.18Fe''0.72Mg0.99Fe'''0.05Ti0.00Al0.15Si1.90O6
	G	=	-12073.4	(J)	H	=	-9586.36	(J)	S	=	1.89	(J/K)	V	=	0.25	(cc)	Cp	=	0.98	(J/K)
	diopside	clinoenstatit	hedenbergite	alumino-buffo	buffonite	essenite	jadeite
	-64.16	81.25	72.31	5.1	-4.5	9.47	0.54
feldspar	mass	=	1.58	(gm)	density	=	2.65	(gm/cc)	(analysis	in	mole	%)
	K0.00Na0.36Ca0.63Al1.63Si2.37O8
	G	=	-26842.1	(J)	H	=	-22006.1	(J)	S	=	3.68	(J/K)	V	=	0.6	(cc)	Cp	=	1.92	(J/K)
	albite	anorthite	sanidine
	36.44	63.31	0.25
spinel	mass	=	1	(gm)	density	=	4.74	(gm/cc)	(analysis	in	mole	%)
	Fe''1.11Mg0.16Fe'''1.22Al0.23Cr0.00Ti0.27O4
	G	=	-8032.43	(J)	H	=	-5347.96	(J)	S	=	2.04	(J/K)	V	=	0.21	(cc)	Cp	=	0.92	(J/K)
	chromite	hercynite	magnetite	spinel	ulvospinel
	0	-4.43	61	16.16	27.28
Total	solids	mass	=	3.43	(gm)	density	=	3.25	(gm/cc)
	G	=	-46947.9	(J)	H	=	-36940.4	(J)	S	=	7.62	(J/K)	V	=	1.05	(cc)	Cp	=	3.83	(J/K)
Summary	of	all	fractionated	phases:	(total	mass	=	62.19	grams)
olivine	mass	=	6.33	(gm)	density	=	3.36	(gm/cc)	(analysis	in	mole	%)
	(Ca0.00Mg0.78Fe''0.22Mn0.01Co0.00Ni0.00)2SiO4
	G	=	-94219.3	(J)	H	=	-75354.4	(J)	S	=	14.37	(J/K)	V	=	1.88	(cc)	Cp	=	7.6	(J/K)
	tephroite	fayalite	co-olivine	ni-olivine	monticellite	forsterite
	0.58	21.73	0	0	0.92	76.77
orthopyroxene	mass	=	3.45	(gm)	density	=	3.3	(gm/cc)	(analysis	in	mole	%)
	opx	Na0.00Ca0.07Fe''0.45Mg1.41Fe'''0.02Ti0.00Al0.12Si1.93O6
	G	=	-53059.8	(J)	H	=	-42749.3	(J)	S	=	7.85	(J/K)	V	=	1.04	(cc)	Cp	=	4.23	(J/K)
	diopside	clinoenstatit	hedenbergite	alumino-buffo	buffonite	essenite	jadeite
	-45.23	93.22	44.8	4.57	-4.31	6.81	0.14
clinopyroxene	mass	=	9.02	(gm)	density	=	3.36	(gm/cc)	(analysis	in	mole	%)
	cpx	Na0.00Ca0.16Fe''0.60Mg1.13Fe'''0.04Ti0.00Al0.16Si1.90O6
	G	=	-132880	(J)	H	=	-106107	(J)	S	=	20.39	(J/K)	V	=	2.69	(cc)	Cp	=	10.68	(J/K)
	diopside	clinoenstatit	hedenbergite	alumino-buffo	buffonite	essenite	jadeite
	-53.83	83.27	60.1	5.71	-5.12	9.4	0.46
feldspar	mass	=	43.39	(gm)	density	=	2.67	(gm/cc)	(analysis	in	mole	%)
	K0.00Na0.26Ca0.74Al1.74Si2.26O8
	G	=	-737638	(J)	H	=	-605848	(J)	S	=	100.36	(J/K)	V	=	16.24	(cc)	Cp	=	52.66	(J/K)
	albite	anorthite	sanidine
	25.55	74.33	0.12
Viscosity	of	the	System	cannot	be	computed.
System	mass	=	100.01	(gm)	density	=	2.73	(gm/cc)
	G	=	-1.59838e+06	(J)	H	=	-1.27958e+06	(J)	S	=	242.77	(J/K)	V	=	36.67	(cc)	Cp	=	126.86	(J/K)
Oxygen	delta	moles	=	-1.45948e-05	delta	grams	=	-0.000467016
	G	=	4.36	(J)	H	=	-0.49	(J)	S	=	0	(J/K)	V	=	-1.59	(cc)	Cp	=	0	(J/K)
**********----------**********
Title:	Dummy	Title
T	=	1030	(C)	P	=	1	(kbars)	log(10)	f	O2	=	-10.38	delta	HM	=	-5.56	NNO	=	-0.61	QFM	=	0	COH	=	1.99	IW	=	3.74
Constraint	Flags:	fO2	path	=	QFM	Fractionate	Solids
Liquid	mass	=	32.15	(gm)	density	=	2.48	(gm/cc)	viscosity	=	3.49	(log	10	poise)	(analysis	in	wt	%)
	G	=	-500370	(J)	H	=	-388009	(J)	S	=	86.22	(J/K)	V	=	12.99	(cc)	Cp	=	44.67	(J/K)
	SiO2	TiO2	Al2O3	Fe2O3	Cr2O3	FeO	MnO	MgO	NiO	CoO	CaO	Na2O	K2O	P2O5	H2O	CO2	SO3	Cl2O-1	F2O-1
	57.15	0.51	13.93	2.23	0	10.97	0.61	1.86	0	0	5.47	4.61	0.44	0	2.21	0	0	0	0
clinopyroxene	mass	=	0.64	(gm)	density	=	3.42	(gm/cc)	(analysis	in	mole	%)
	cpx	Na0.01Ca0.19Fe''0.74Mg0.96Fe'''0.05Ti0.00Al0.15Si1.90O6
	G	=	-9086.08	(J)	H	=	-7226.83	(J)	S	=	1.43	(J/K)	V	=	0.19	(cc)	Cp	=	0.74	(J/K)
	diopside	clinoenstatit	hedenbergite	alumino-buffo	buffonite	essenite	jadeite
	-65.31	80.55	74.35	4.85	-4.32	9.32	0.56
feldspar	mass	=	1.18	(gm)	density	=	2.65	(gm/cc)	(analysis	in	mole	%)
	K0.00Na0.38Ca0.62Al1.62Si2.38O8
	G	=	-20041.7	(J)	H	=	-16464.2	(J)	S	=	2.75	(J/K)	V	=	0.45	(cc)	Cp	=	1.43	(J/K)
	albite	anorthite	sanidine
	37.78	61.95	0.27
spinel	mass	=	0.45	(gm)	density	=	4.76	(gm/cc)	(analysis	in	mole	%)
	Fe''1.11Mg0.15Fe'''1.26Al0.23Cr0.00Ti0.26O4
	G	=	-3575.39	(J)	H	=	-2379.86	(J)	S	=	0.92	(J/K)	V	=	0.09	(cc)	Cp	=	0.42	(J/K)
	chromite	hercynite	magnetite	spinel	ulvospinel
	0	-3.53	63.15	14.84	25.54
Total	solids	mass	=	2.27	(gm)	density	=	3.12	(gm/cc)
	G	=	-32703.2	(J)	H	=	-26070.9	(J)	S	=	5.09	(J/K)	V	=	0.73	(cc)	Cp	=	2.59	(J/K)
Summary	of	all	fractionated	phases:	(total	mass	=	65.61	grams)
olivine	mass	=	6.33	(gm)	density	=	3.37	(gm/cc)	(analysis	in	mole	%)
	(Ca0.00Mg0.78Fe''0.22Mn0.01Co0.00Ni0.00)2SiO4
	G	=	-94075.9	(J)	H	=	-75430.4	(J)	S	=	14.31	(J/K)	V	=	1.88	(cc)	Cp	=	7.59	(J/K)
	tephroite	fayalite	co-olivine	ni-olivine	monticellite	forsterite
	0.58	21.73	0	0	0.92	76.77
orthopyroxene	mass	=	3.45	(gm)	density	=	3.31	(gm/cc)	(analysis	in	mole	%)
	opx	Na0.00Ca0.07Fe''0.45Mg1.41Fe'''0.02Ti0.00Al0.12Si1.93O6
	G	=	-52981.4	(J)	H	=	-42791.6	(J)	S	=	7.82	(J/K)	V	=	1.04	(cc)	Cp	=	4.22	(J/K)
	diopside	clinoenstatit	hedenbergite	alumino-buffo	buffonite	essenite	jadeite
	-45.23	93.22	44.8	4.57	-4.31	6.81	0.14
clinopyroxene	mass	=	9.86	(gm)	density	=	3.36	(gm/cc)	(analysis	in	mole	%)
	cpx	Na0.00Ca0.16Fe''0.61Mg1.12Fe'''0.04Ti0.00Al0.16Si1.90O6
	G	=	-144699	(J)	H	=	-115784	(J)	S	=	22.19	(J/K)	V	=	2.93	(cc)	Cp	=	11.64	(J/K)
	diopside	clinoenstatit	hedenbergite	alumino-buffo	buffonite	essenite	jadeite
	-54.7	83.1	61.13	5.66	-5.07	9.41	0.47
feldspar	mass	=	44.97	(gm)	density	=	2.67	(gm/cc)	(analysis	in	mole	%)
	K0.00Na0.26Ca0.74Al1.74Si2.26O8
	G	=	-763397	(J)	H	=	-628361	(J)	S	=	103.62	(J/K)	V	=	16.83	(cc)	Cp	=	54.52	(J/K)
	albite	anorthite	sanidine
	25.93	73.94	0.12
spinel	mass	=	1	(gm)	density	=	4.75	(gm/cc)	(analysis	in	mole	%)
	Fe''1.11Mg0.16Fe'''1.22Al0.23Cr0.00Ti0.27O4
	G	=	-7994.62	(J)	H	=	-5345.56	(J)	S	=	2.03	(J/K)	V	=	0.21	(cc)	Cp	=	0.92	(J/K)
	chromite	hercynite	magnetite	spinel	ulvospinel
	0	-4.43	61	16.16	27.28
Viscosity	of	the	System	cannot	be	computed.
System	mass	=	100.03	(gm)	density	=	2.73	(gm/cc)
	G	=	-1.59622e+06	(J)	H	=	-1.28179e+06	(J)	S	=	241.28	(J/K)	V	=	36.61	(cc)	Cp	=	126.15	(J/K)
Oxygen	delta	moles	=	0.000454137	delta	grams	=	0.0145318
	G	=	-134.5	(J)	H	=	15.19	(J)	S	=	0.11	(J/K)	V	=	49.2	(cc)	Cp	=	0.02	(J/K)
**********----------**********
Title:	Dummy	Title
T	=	1020	(C)	P	=	1	(kbars)	log(10)	f	O2	=	-10.53	delta	HM	=	-5.56	NNO	=	-0.61	QFM	=	0	COH	=	1.97	IW	=	3.75
Constraint	Flags:	fO2	path	=	QFM	Fractionate	Solids
Liquid	mass	=	30.2	(gm)	density	=	2.45	(gm/cc)	viscosity	=	3.6	(log	10	poise)	(analysis	in	wt	%)
	G	=	-471543	(J)	H	=	-366725	(J)	S	=	81.06	(J/K)	V	=	12.31	(cc)	Cp	=	41.89	(J/K)
	SiO2	TiO2	Al2O3	Fe2O3	Cr2O3	FeO	MnO	MgO	NiO	CoO	CaO	Na2O	K2O	P2O5	H2O	CO2	SO3	Cl2O-1	F2O-1
	58.12	0.43	13.67	2.18	0	10.41	0.65	1.66	0	0	5.31	4.75	0.46	0	2.35	0	0	0	0
clinopyroxene	mass	=	0.54	(gm)	density	=	3.42	(gm/cc)	(analysis	in	mole	%)
	cpx	Na0.01Ca0.20Fe''0.76Mg0.94Fe'''0.05Ti0.00Al0.14Si1.90O6
	G	=	-7550.25	(J)	H	=	-6015.62	(J)	S	=	1.19	(J/K)	V	=	0.16	(cc)	Cp	=	0.62	(J/K)
	diopside	clinoenstatit	hedenbergite	alumino-buffo	buffonite	essenite	jadeite
	-66.54	79.9	76.41	4.62	-4.16	9.18	0.58
feldspar	mass	=	1.05	(gm)	density	=	2.65	(gm/cc)	(analysis	in	mole	%)
	K0.00Na0.39Ca0.61Al1.61Si2.39O8
	G	=	-17741	(J)	H	=	-14603.7	(J)	S	=	2.43	(J/K)	V	=	0.4	(cc)	Cp	=	1.27	(J/K)
	albite	anorthite	sanidine
	39.15	60.56	0.29
spinel	mass	=	0.38	(gm)	density	=	4.78	(gm/cc)	(analysis	in	mole	%)
	Fe''1.10Mg0.14Fe'''1.31Al0.22Cr0.00Ti0.24O4
	G	=	-2999.41	(J)	H	=	-1996.59	(J)	S	=	0.78	(J/K)	V	=	0.08	(cc)	Cp	=	0.35	(J/K)
	chromite	hercynite	magnetite	spinel	ulvospinel
	0	-2.71	65.27	13.65	23.79
Total	solids	mass	=	1.97	(gm)	density	=	3.11	(gm/cc)
	G	=	-28290.7	(J)	H	=	-22615.9	(J)	S	=	4.39	(J/K)	V	=	0.63	(cc)	Cp	=	2.24	(J/K)
Summary	of	all	fractionated	phases:	(total	mass	=	67.87	grams)
olivine	mass	=	6.33	(gm)	density	=	3.37	(gm/cc)	(analysis	in	mole	%)
	(Ca0.00Mg0.78Fe''0.22Mn0.01Co0.00Ni0.00)2SiO4
	G	=	-93933.1	(J)	H	=	-75506.2	(J)	S	=	14.25	(J/K)	V	=	1.88	(cc)	Cp	=	7.58	(J/K)
	tephroite	fayalite	co-olivine	ni-olivine	monticellite	forsterite
	0.58	21.73	0	0	0.92	76.77
orthopyroxene	mass	=	3.45	(gm)	density	=	3.31	(gm/cc)	(analysis	in	mole	%)
	opx	Na0.00Ca0.07Fe''0.45Mg1.41Fe'''0.02Ti0.00Al0.12Si1.93O6
	G	=	-52903.4	(J)	H	=	-42833.8	(J)	S	=	7.79	(J/K)	V	=	1.04	(cc)	Cp	=	4.22	(J/K)
	diopside	clinoenstatit	hedenbergite	alumino-buffo	buffonite	essenite	jadeite
	-45.23	93.22	44.8	4.57	-4.31	6.81	0.14
clinopyroxene	mass	=	10.5	(gm)	density	=	3.37	(gm/cc)	(analysis	in	mole	%)
	cpx	Na0.00Ca0.17Fe''0.62Mg1.11Fe'''0.04Ti0.00Al0.15Si1.90O6
	G	=	-153518	(J)	H	=	-123109	(J)	S	=	23.52	(J/K)	V	=	3.12	(cc)	Cp	=	12.37	(J/K)
	diopside	clinoenstatit	hedenbergite	alumino-buffo	buffonite	essenite	jadeite
	-55.33	82.95	61.91	5.61	-5.02	9.4	0.47
feldspar	mass	=	46.15	(gm)	density	=	2.67	(gm/cc)	(analysis	in	mole	%)
	K0.00Na0.26Ca0.74Al1.74Si2.26O8
	G	=	-782332	(J)	H	=	-645345	(J)	S	=	105.93	(J/K)	V	=	17.27	(cc)	Cp	=	55.88	(J/K)
	albite	anorthite	sanidine
	26.24	73.63	0.13
spinel	mass	=	1.45	(gm)	density	=	4.75	(gm/cc)	(analysis	in	mole	%)
	Fe''1.11Mg0.16Fe'''1.23Al0.23Cr0.00Ti0.27O4
	G	=	-11523.4	(J)	H	=	-7727.26	(J)	S	=	2.94	(J/K)	V	=	0.31	(cc)	Cp	=	1.33	(J/K)
	chromite	hercynite	magnetite	spinel	ulvospinel
	0	-4.15	61.66	15.75	26.74
Viscosity	of	the	System	cannot	be	computed.
System	mass	=	100.04	(gm)	density	=	2.74	(gm/cc)
	G	=	-1.59404e+06	(J)	H	=	-1.28386e+06	(J)	S	=	239.86	(J/K)	V	=	36.55	(cc)	Cp	=	125.52	(J/K)
Oxygen	delta	moles	=	0.000863091	delta	grams	=	0.0276179
	G	=	-253.44	(J)	H	=	28.55	(J)	S	=	0.22	(J/K)	V	=	92.8	(cc)	Cp	=	0.03	(J/K)
**********----------**********
Title:	Dummy	Title
T	=	1010	(C)	P	=	1	(kbars)	log(10)	f	O2	=	-10.67	delta	HM	=	-5.57	NNO	=	-0.6	QFM	=	0	COH	=	1.96	IW	=	3.77
Constraint	Flags:	fO2	path	=	QFM	Fractionate	Solids
Liquid	mass	=	28.5	(gm)	density	=	2.43	(gm/cc)	viscosity	=	3.7	(log	10	poise)	(analysis	in	wt	%)
	G	=	-446292	(J)	H	=	-348093	(J)	S	=	76.53	(J/K)	V	=	11.71	(cc)	Cp	=	39.48	(J/K)
	SiO2	TiO2	Al2O3	Fe2O3	Cr2O3	FeO	MnO	MgO	NiO	CoO	CaO	Na2O	K2O	P2O5	H2O	CO2	SO3	Cl2O-1	F2O-1
	59.06	0.37	13.4	2.12	0	9.87	0.69	1.48	0	0	5.15	4.88	0.49	0	2.49	0	0	0	0
clinopyroxene	mass	=	0.45	(gm)	density	=	3.43	(gm/cc)	(analysis	in	mole	%)
	cpx	Na0.01Ca0.20Fe''0.78Mg0.91Fe'''0.05Ti0.00Al0.14Si1.91O6
	G	=	-6328.94	(J)	H	=	-5051.26	(J)	S	=	1	(J/K)	V	=	0.13	(cc)	Cp	=	0.52	(J/K)
	diopside	clinoenstatit	hedenbergite	alumino-buffo	buffonite	essenite	jadeite
	-67.84	79.31	78.47	4.39	-3.99	9.04	0.6
feldspar	mass	=	0.94	(gm)	density	=	2.65	(gm/cc)	(analysis	in	mole	%)
	K0.00Na0.41Ca0.59Al1.59Si2.41O8
	G	=	-15863.2	(J)	H	=	-13084.4	(J)	S	=	2.17	(J/K)	V	=	0.35	(cc)	Cp	=	1.14	(J/K)
	albite	anorthite	sanidine
	40.54	59.15	0.31
spinel	mass	=	0.33	(gm)	density	=	4.79	(gm/cc)	(analysis	in	mole	%)
	Fe''1.09Mg0.13Fe'''1.35Al0.21Cr0.00Ti0.22O4
	G	=	-2547.27	(J)	H	=	-1696.2	(J)	S	=	0.66	(J/K)	V	=	0.07	(cc)	Cp	=	0.3	(J/K)
	chromite	hercynite	magnetite	spinel	ulvospinel
	0	-1.97	67.35	12.58	22.05
Total	solids	mass	=	1.72	(gm)	density	=	3.1	(gm/cc)
	G	=	-24739.5	(J)	H	=	-19831.8	(J)	S	=	3.82	(J/K)	V	=	0.55	(cc)	Cp	=	1.96	(J/K)
Summary	of	all	fractionated	phases:	(total	mass	=	69.83	grams)
olivine	mass	=	6.33	(gm)	density	=	3.37	(gm/cc)	(analysis	in	mole	%)
	(Ca0.00Mg0.78Fe''0.22Mn0.01Co0.00Ni0.00)2SiO4
	G	=	-93790.9	(J)	H	=	-75582	(J)	S	=	14.19	(J/K)	V	=	1.88	(cc)	Cp	=	7.57	(J/K)
	tephroite	fayalite	co-olivine	ni-olivine	monticellite	forsterite
	0.58	21.73	0	0	0.92	76.77
orthopyroxene	mass	=	3.45	(gm)	density	=	3.31	(gm/cc)	(analysis	in	mole	%)
	opx	Na0.00Ca0.07Fe''0.45Mg1.41Fe'''0.02Ti0.00Al0.12Si1.93O6
	G	=	-52825.7	(J)	H	=	-42875.9	(J)	S	=	7.75	(J/K)	V	=	1.04	(cc)	Cp	=	4.21	(J/K)
	diopside	clinoenstatit	hedenbergite	alumino-buffo	buffonite	essenite	jadeite
	-45.23	93.22	44.8	4.57	-4.31	6.81	0.14
clinopyroxene	mass	=	11.03	(gm)	density	=	3.37	(gm/cc)	(analysis	in	mole	%)
	cpx	Na0.00Ca0.17Fe''0.63Mg1.10Fe'''0.04Ti0.00Al0.15Si1.90O6
	G	=	-160790	(J)	H	=	-129228	(J)	S	=	24.6	(J/K)	V	=	3.27	(cc)	Cp	=	12.97	(J/K)
	diopside	clinoenstatit	hedenbergite	alumino-buffo	buffonite	essenite	jadeite
	-55.86	82.8	62.6	5.57	-4.98	9.39	0.48
feldspar	mass	=	47.19	(gm)	density	=	2.67	(gm/cc)	(analysis	in	mole	%)
	K0.00Na0.27Ca0.73Al1.73Si2.27O8
	G	=	-798947	(J)	H	=	-660484	(J)	S	=	107.91	(J/K)	V	=	17.66	(cc)	Cp	=	57.28	(J/K)
	albite	anorthite	sanidine
	26.53	73.34	0.13
spinel	mass	=	1.83	(gm)	density	=	4.76	(gm/cc)	(analysis	in	mole	%)
	Fe''1.11Mg0.15Fe'''1.25Al0.23Cr0.00Ti0.26O4
	G	=	-14468.8	(J)	H	=	-9729.3	(J)	S	=	3.69	(J/K)	V	=	0.38	(cc)	Cp	=	1.68	(J/K)
	chromite	hercynite	magnetite	spinel	ulvospinel
	0	-3.85	62.41	15.31	26.13
Viscosity	of	the	System	cannot	be	computed.
System	mass	=	100.05	(gm)	density	=	2.74	(gm/cc)
	G	=	-1.59185e+06	(J)	H	=	-1.28582e+06	(J)	S	=	238.5	(J/K)	V	=	36.5	(cc)	Cp	=	125.16	(J/K)
Oxygen	delta	moles	=	0.00122358	delta	grams	=	0.0391532
	G	=	-356.21	(J)	H	=	40.04	(J)	S	=	0.31	(J/K)	V	=	130.54	(cc)	Cp	=	0.04	(J/K)
**********----------**********
Title:	Dummy	Title
T	=	1000	(C)	P	=	1	(kbars)	log(10)	f	O2	=	-10.82	delta	HM	=	-5.57	NNO	=	-0.6	QFM	=	0	COH	=	1.95	IW	=	3.78
Constraint	Flags:	fO2	path	=	QFM	Fractionate	Solids
Liquid	mass	=	27	(gm)	density	=	2.42	(gm/cc)	viscosity	=	3.79	(log	10	poise)	(analysis	in	wt	%)
	G	=	-423959	(J)	H	=	-331624	(J)	S	=	72.52	(J/K)	V	=	11.18	(cc)	Cp	=	37.35	(J/K)
	SiO2	TiO2	Al2O3	Fe2O3	Cr2O3	FeO	MnO	MgO	NiO	CoO	CaO	Na2O	K2O	P2O5	H2O	CO2	SO3	Cl2O-1	F2O-1
	59.97	0.31	13.13	2.06	0	9.35	0.73	1.32	0	0	4.99	5.01	0.51	0	2.63	0	0	0	0
clinopyroxene	mass	=	0.38	(gm)	density	=	3.44	(gm/cc)	(analysis	in	mole	%)
	cpx	Na0.01Ca0.21Fe''0.81Mg0.89Fe'''0.05Ti0.00Al0.14Si1.91O6
	G	=	-5346.52	(J)	H	=	-4274.57	(J)	S	=	0.84	(J/K)	V	=	0.11	(cc)	Cp	=	0.44	(J/K)
	diopside	clinoenstatit	hedenbergite	alumino-buffo	buffonite	essenite	jadeite
	-69.2	78.78	80.55	4.18	-3.83	8.91	0.62
feldspar	mass	=	0.85	(gm)	density	=	2.64	(gm/cc)	(analysis	in	mole	%)
	K0.00Na0.42Ca0.58Al1.58Si2.42O8
	G	=	-14310.1	(J)	H	=	-11827.2	(J)	S	=	1.95	(J/K)	V	=	0.32	(cc)	Cp	=	1.03	(J/K)
	albite	anorthite	sanidine
	41.95	57.72	0.33
spinel	mass	=	0.29	(gm)	density	=	4.81	(gm/cc)	(analysis	in	mole	%)
	Fe''1.09Mg0.12Fe'''1.39Al0.21Cr0.00Ti0.20O4
	G	=	-2186.9	(J)	H	=	-1457.12	(J)	S	=	0.57	(J/K)	V	=	0.06	(cc)	Cp	=	0.26	(J/K)
	chromite	hercynite	magnetite	spinel	ulvospinel
	0	-1.31	69.38	11.61	20.32
Total	solids	mass	=	1.52	(gm)	density	=	3.09	(gm/cc)
	G	=	-21843.5	(J)	H	=	-17558.8	(J)	S	=	3.37	(J/K)	V	=	0.49	(cc)	Cp	=	1.73	(J/K)
Summary	of	all	fractionated	phases:	(total	mass	=	71.54	grams)
olivine	mass	=	6.33	(gm)	density	=	3.37	(gm/cc)	(analysis	in	mole	%)
	(Ca0.00Mg0.78Fe''0.22Mn0.01Co0.00Ni0.00)2SiO4
	G	=	-93649.3	(J)	H	=	-75657.6	(J)	S	=	14.13	(J/K)	V	=	1.88	(cc)	Cp	=	7.56	(J/K)
	tephroite	fayalite	co-olivine	ni-olivine	monticellite	forsterite
	0.58	21.73	0	0	0.92	76.77
orthopyroxene	mass	=	3.45	(gm)	density	=	3.31	(gm/cc)	(analysis	in	mole	%)
	opx	Na0.00Ca0.07Fe''0.45Mg1.41Fe'''0.02Ti0.00Al0.12Si1.93O6
	G	=	-52748.3	(J)	H	=	-42918.1	(J)	S	=	7.72	(J/K)	V	=	1.04	(cc)	Cp	=	4.21	(J/K)
	diopside	clinoenstatit	hedenbergite	alumino-buffo	buffonite	essenite	jadeite
	-45.23	93.22	44.8	4.57	-4.31	6.81	0.14
clinopyroxene	mass	=	11.48	(gm)	density	=	3.37	(gm/cc)	(analysis	in	mole	%)
	cpx	Na0.00Ca0.17Fe''0.63Mg1.09Fe'''0.04Ti0.00Al0.15Si1.90O6
	G	=	-166832	(J)	H	=	-134388	(J)	S	=	25.48	(J/K)	V	=	3.4	(cc)	Cp	=	13.47	(J/K)
	diopside	clinoenstatit	hedenbergite	alumino-buffo	buffonite	essenite	jadeite
	-56.32	82.67	63.21	5.52	-4.94	9.38	0.48
feldspar	mass	=	48.13	(gm)	density	=	2.67	(gm/cc)	(analysis	in	mole	%)
	K0.00Na0.27Ca0.73Al1.73Si2.27O8
	G	=	-813667	(J)	H	=	-674113	(J)	S	=	109.61	(J/K)	V	=	18.01	(cc)	Cp	=	58.35	(J/K)
	albite	anorthite	sanidine
	26.8	73.07	0.13
spinel	mass	=	2.16	(gm)	density	=	4.77	(gm/cc)	(analysis	in	mole	%)
	Fe''1.11Mg0.15Fe'''1.26Al0.23Cr0.00Ti0.26O4
	G	=	-16955.8	(J)	H	=	-11434	(J)	S	=	4.34	(J/K)	V	=	0.45	(cc)	Cp	=	1.98	(J/K)
	chromite	hercynite	magnetite	spinel	ulvospinel
	0	-3.57	63.16	14.9	25.51
Viscosity	of	the	System	cannot	be	computed.
System	mass	=	100.06	(gm)	density	=	2.75	(gm/cc)
	G	=	-1.58965e+06	(J)	H	=	-1.28769e+06	(J)	S	=	237.18	(J/K)	V	=	36.45	(cc)	Cp	=	124.66	(J/K)
Oxygen	delta	moles	=	0.0015442	delta	grams	=	0.0494126
	G	=	-445.66	(J)	H	=	49.98	(J)	S	=	0.39	(J/K)	V	=	163.46	(cc)	Cp	=	0.06	(J/K)
**********----------**********
Title:	Dummy	Title
T	=	990	(C)	P	=	1	(kbars)	log(10)	f	O2	=	-10.97	delta	HM	=	-5.57	NNO	=	-0.6	QFM	=	0	COH	=	1.93	IW	=	3.8
Constraint	Flags:	fO2	path	=	QFM	Fractionate	Solids
Liquid	mass	=	25.67	(gm)	density	=	2.4	(gm/cc)	viscosity	=	3.88	(log	10	poise)	(analysis	in	wt	%)
	G	=	-404038	(J)	H	=	-316943	(J)	S	=	68.95	(J/K)	V	=	10.71	(cc)	Cp	=	35.45	(J/K)
	SiO2	TiO2	Al2O3	Fe2O3	Cr2O3	FeO	MnO	MgO	NiO	CoO	CaO	Na2O	K2O	P2O5	H2O	CO2	SO3	Cl2O-1	F2O-1
	60.84	0.26	12.85	2	0	8.85	0.77	1.18	0	0	4.84	5.12	0.54	0	2.77	0	0	0	0
clinopyroxene	mass	=	0.33	(gm)	density	=	3.45	(gm/cc)	(analysis	in	mole	%)
	cpx	Na0.01Ca0.21Fe''0.83Mg0.86Fe'''0.05Ti0.00Al0.13Si1.91O6
	G	=	-4547.8	(J)	H	=	-3642.32	(J)	S	=	0.72	(J/K)	V	=	0.1	(cc)	Cp	=	0.37	(J/K)
	diopside	clinoenstatit	hedenbergite	alumino-buffo	buffonite	essenite	jadeite
	-70.63	78.28	82.64	3.97	-3.67	8.77	0.64
feldspar	mass	=	0.77	(gm)	density	=	2.64	(gm/cc)	(analysis	in	mole	%)
	K0.00Na0.43Ca0.56Al1.56Si2.44O8
	G	=	-13008.1	(J)	H	=	-10772.8	(J)	S	=	1.77	(J/K)	V	=	0.29	(cc)	Cp	=	0.94	(J/K)
	albite	anorthite	sanidine
	43.37	56.28	0.35
spinel	mass	=	0.25	(gm)	density	=	4.82	(gm/cc)	(analysis	in	mole	%)
	Fe''1.08Mg0.11Fe'''1.43Al0.20Cr0.00Ti0.19O4
	G	=	-1895.5	(J)	H	=	-1264.02	(J)	S	=	0.5	(J/K)	V	=	0.05	(cc)	Cp	=	0.23	(J/K)
	chromite	hercynite	magnetite	spinel	ulvospinel
	0	-0.71	71.36	10.74	18.61
Total	solids	mass	=	1.35	(gm)	density	=	3.08	(gm/cc)
	G	=	-19451.4	(J)	H	=	-15679.1	(J)	S	=	2.99	(J/K)	V	=	0.44	(cc)	Cp	=	1.54	(J/K)
Summary	of	all	fractionated	phases:	(total	mass	=	73.05	grams)
olivine	mass	=	6.33	(gm)	density	=	3.37	(gm/cc)	(analysis	in	mole	%)
	(Ca0.00Mg0.78Fe''0.22Mn0.01Co0.00Ni0.00)2SiO4
	G	=	-93508.3	(J)	H	=	-75733.2	(J)	S	=	14.07	(J/K)	V	=	1.88	(cc)	Cp	=	7.55	(J/K)
	tephroite	fayalite	co-olivine	ni-olivine	monticellite	forsterite
	0.58	21.73	0	0	0.92	76.77
orthopyroxene	mass	=	3.45	(gm)	density	=	3.31	(gm/cc)	(analysis	in	mole	%)
	opx	Na0.00Ca0.07Fe''0.45Mg1.41Fe'''0.02Ti0.00Al0.12Si1.93O6
	G	=	-52671.2	(J)	H	=	-42960.1	(J)	S	=	7.69	(J/K)	V	=	1.04	(cc)	Cp	=	4.21	(J/K)
	diopside	clinoenstatit	hedenbergite	alumino-buffo	buffonite	essenite	jadeite
	-45.23	93.22	44.8	4.57	-4.31	6.81	0.14
clinopyroxene	mass	=	11.86	(gm)	density	=	3.38	(gm/cc)	(analysis	in	mole	%)
	cpx	Na0.00Ca0.17Fe''0.64Mg1.09Fe'''0.04Ti0.00Al0.15Si1.90O6
	G	=	-171884	(J)	H	=	-138776	(J)	S	=	26.21	(J/K)	V	=	3.51	(cc)	Cp	=	13.89	(J/K)
	diopside	clinoenstatit	hedenbergite	alumino-buffo	buffonite	essenite	jadeite
	-56.72	82.55	63.75	5.48	-4.91	9.36	0.49
feldspar	mass	=	48.97	(gm)	density	=	2.67	(gm/cc)	(analysis	in	mole	%)
	K0.00Na0.27Ca0.73Al1.73Si2.27O8
	G	=	-826819	(J)	H	=	-686496	(J)	S	=	111.09	(J/K)	V	=	18.32	(cc)	Cp	=	59.31	(J/K)
	albite	anorthite	sanidine
	27.06	72.8	0.14
spinel	mass	=	2.45	(gm)	density	=	4.77	(gm/cc)	(analysis	in	mole	%)
	Fe''1.10Mg0.15Fe'''1.28Al0.22Cr0.00Ti0.25O4
	G	=	-19077.2	(J)	H	=	-12902.4	(J)	S	=	4.89	(J/K)	V	=	0.51	(cc)	Cp	=	2.24	(J/K)
	chromite	hercynite	magnetite	spinel	ulvospinel
	0	-3.31	63.88	14.52	24.91
Viscosity	of	the	System	cannot	be	computed.
System	mass	=	100.07	(gm)	density	=	2.75	(gm/cc)
	G	=	-1.58745e+06	(J)	H	=	-1.28949e+06	(J)	S	=	235.89	(J/K)	V	=	36.41	(cc)	Cp	=	124.2	(J/K)
Oxygen	delta	moles	=	0.00183153	delta	grams	=	0.0586067
	G	=	-523.96	(J)	H	=	58.62	(J)	S	=	0.46	(J/K)	V	=	192.35	(cc)	Cp	=	0.07	(J/K)
**********----------**********
Title:	Dummy	Title
T	=	980	(C)	P	=	1	(kbars)	log(10)	f	O2	=	-11.13	delta	HM	=	-5.58	NNO	=	-0.59	QFM	=	0	COH	=	1.92	IW	=	3.82
Constraint	Flags:	fO2	path	=	QFM	Fractionate	Solids
Liquid	mass	=	24.48	(gm)	density	=	2.38	(gm/cc)	viscosity	=	3.97	(log	10	poise)	(analysis	in	wt	%)
	G	=	-386357	(J)	H	=	-303939	(J)	S	=	65.77	(J/K)	V	=	10.28	(cc)	Cp	=	33.77	(J/K)
	SiO2	TiO2	Al2O3	Fe2O3	Cr2O3	FeO	MnO	MgO	NiO	CoO	CaO	Na2O	K2O	P2O5	H2O	CO2	SO3	Cl2O-1	F2O-1
	61.7	0.21	12.59	1.93	0	8.36	0.8	1.06	0	0	4.66	5.22	0.56	0	2.9	0	0	0	0
clinopyroxene	mass	=	0.23	(gm)	density	=	3.46	(gm/cc)	(analysis	in	mole	%)
	cpx	Na0.01Ca0.21Fe''0.85Mg0.84Fe'''0.05Ti0.00Al0.13Si1.91O6
	G	=	-3143.98	(J)	H	=	-2521.99	(J)	S	=	0.5	(J/K)	V	=	0.07	(cc)	Cp	=	0.26	(J/K)
	diopside	clinoenstatit	hedenbergite	alumino-buffo	buffonite	essenite	jadeite
	-72.94	78.33	85.09	3.78	-3.53	8.63	0.64
clinopyroxene	mass	=	0.07	(gm)	density	=	3.36	(gm/cc)	(analysis	in	mole	%)
	cpx	Na0.02Ca0.75Fe''0.46Mg0.64Fe'''0.08Ti0.01Al0.17Si1.88O6
	G	=	-1022.97	(J)	H	=	-835.9	(J)	S	=	0.15	(J/K)	V	=	0.02	(cc)	Cp	=	0.08	(J/K)
	diopside	clinoenstatit	hedenbergite	alumino-buffo	buffonite	essenite	jadeite
	17.62	22.62	45.68	4.32	-2.95	10.5	2.21
feldspar	mass	=	0.68	(gm)	density	=	2.64	(gm/cc)	(analysis	in	mole	%)
	K0.00Na0.45Ca0.55Al1.55Si2.45O8
	G	=	-11381.3	(J)	H	=	-9444.36	(J)	S	=	1.55	(J/K)	V	=	0.26	(cc)	Cp	=	0.82	(J/K)
	albite	anorthite	sanidine
	44.92	54.71	0.37
spinel	mass	=	0.23	(gm)	density	=	4.84	(gm/cc)	(analysis	in	mole	%)
	Fe''1.07Mg0.10Fe'''1.47Al0.20Cr0.00Ti0.17O4
	G	=	-1687.63	(J)	H	=	-1126.64	(J)	S	=	0.45	(J/K)	V	=	0.05	(cc)	Cp	=	0.21	(J/K)
	chromite	hercynite	magnetite	spinel	ulvospinel
	0	-0.14	73.33	9.95	16.86
Total	solids	mass	=	1.2	(gm)	density	=	3.08	(gm/cc)
	G	=	-17235.8	(J)	H	=	-13928.9	(J)	S	=	2.64	(J/K)	V	=	0.39	(cc)	Cp	=	1.37	(J/K)
Summary	of	all	fractionated	phases:	(total	mass	=	74.4	grams)
olivine	mass	=	6.33	(gm)	density	=	3.37	(gm/cc)	(analysis	in	mole	%)
	(Ca0.00Mg0.78Fe''0.22Mn0.01Co0.00Ni0.00)2SiO4
	G	=	-93367.9	(J)	H	=	-75808.7	(J)	S	=	14.01	(J/K)	V	=	1.88	(cc)	Cp	=	7.54	(J/K)
	tephroite	fayalite	co-olivine	ni-olivine	monticellite	forsterite
	0.58	21.73	0	0	0.92	76.77
orthopyroxene	mass	=	3.45	(gm)	density	=	3.31	(gm/cc)	(analysis	in	mole	%)
	opx	Na0.00Ca0.07Fe''0.45Mg1.41Fe'''0.02Ti0.00Al0.12Si1.93O6
	G	=	-52594.5	(J)	H	=	-43002.2	(J)	S	=	7.65	(J/K)	V	=	1.04	(cc)	Cp	=	4.2	(J/K)
	diopside	clinoenstatit	hedenbergite	alumino-buffo	buffonite	essenite	jadeite
	-45.23	93.22	44.8	4.57	-4.31	6.81	0.14
clinopyroxene	mass	=	12.19	(gm)	density	=	3.38	(gm/cc)	(analysis	in	mole	%)
	cpx	Na0.00Ca0.17Fe''0.64Mg1.08Fe'''0.04Ti0.00Al0.15Si1.90O6
	G	=	-176132	(J)	H	=	-142535	(J)	S	=	26.81	(J/K)	V	=	3.6	(cc)	Cp	=	14.25	(J/K)
	diopside	clinoenstatit	hedenbergite	alumino-buffo	buffonite	essenite	jadeite
	-57.08	82.44	64.24	5.44	-4.88	9.35	0.49
feldspar	mass	=	49.74	(gm)	density	=	2.67	(gm/cc)	(analysis	in	mole	%)
	K0.00Na0.27Ca0.73Al1.73Si2.27O8
	G	=	-838656	(J)	H	=	-697832	(J)	S	=	112.38	(J/K)	V	=	18.61	(cc)	Cp	=	60.17	(J/K)
	albite	anorthite	sanidine
	27.32	72.54	0.14
spinel	mass	=	2.7	(gm)	density	=	4.78	(gm/cc)	(analysis	in	mole	%)
	Fe''1.10Mg0.14Fe'''1.29Al0.22Cr0.00Ti0.24O4
	G	=	-20902.5	(J)	H	=	-14180	(J)	S	=	5.36	(J/K)	V	=	0.56	(cc)	Cp	=	2.47	(J/K)
	chromite	hercynite	magnetite	spinel	ulvospinel
	0	-3.07	64.57	14.17	24.33
Viscosity	of	the	System	cannot	be	computed.
System	mass	=	100.08	(gm)	density	=	2.75	(gm/cc)
	G	=	-1.58525e+06	(J)	H	=	-1.29123e+06	(J)	S	=	234.63	(J/K)	V	=	36.37	(cc)	Cp	=	123.77	(J/K)
Oxygen	delta	moles	=	0.00209916	delta	grams	=	0.0671707
	G	=	-595.24	(J)	H	=	66.43	(J)	S	=	0.53	(J/K)	V	=	218.71	(cc)	Cp	=	0.08	(J/K)
**********----------**********
Title:	Dummy	Title
T	=	970	(C)	P	=	1	(kbars)	log(10)	f	O2	=	-11.28	delta	HM	=	-5.58	NNO	=	-0.59	QFM	=	0	COH	=	1.9	IW	=	3.83
Constraint	Flags:	fO2	path	=	QFM	Fractionate	Solids
Liquid	mass	=	23.42	(gm)	density	=	2.36	(gm/cc)	viscosity	=	4.05	(log	10	poise)	(analysis	in	wt	%)
	G	=	-370489	(J)	H	=	-292286	(J)	S	=	62.91	(J/K)	V	=	9.9	(cc)	Cp	=	32.26	(J/K)
	SiO2	TiO2	Al2O3	Fe2O3	Cr2O3	FeO	MnO	MgO	NiO	CoO	CaO	Na2O	K2O	P2O5	H2O	CO2	SO3	Cl2O-1	F2O-1
	62.53	0.17	12.35	1.86	0	7.88	0.84	0.94	0	0	4.48	5.32	0.59	0	3.03	0	0	0	0
clinopyroxene	mass	=	0.16	(gm)	density	=	3.47	(gm/cc)	(analysis	in	mole	%)
	cpx	Na0.01Ca0.21Fe''0.88Mg0.82Fe'''0.05Ti0.00Al0.13Si1.91O6
	G	=	-2236.94	(J)	H	=	-1797.07	(J)	S	=	0.35	(J/K)	V	=	0.05	(cc)	Cp	=	0.19	(J/K)
	diopside	clinoenstatit	hedenbergite	alumino-buffo	buffonite	essenite	jadeite
	-75.87	78.76	87.78	3.61	-3.39	8.48	0.64
clinopyroxene	mass	=	0.1	(gm)	density	=	3.37	(gm/cc)	(analysis	in	mole	%)
	cpx	Na0.02Ca0.75Fe''0.47Mg0.62Fe'''0.08Ti0.01Al0.17Si1.88O6
	G	=	-1528.59	(J)	H	=	-1251.47	(J)	S	=	0.22	(J/K)	V	=	0.03	(cc)	Cp	=	0.12	(J/K)
	diopside	clinoenstatit	hedenbergite	alumino-buffo	buffonite	essenite	jadeite
	16.91	22.33	46.94	3.99	-2.79	10.36	2.27
feldspar	mass	=	0.61	(gm)	density	=	2.64	(gm/cc)	(analysis	in	mole	%)
	K0.00Na0.47Ca0.53Al1.53Si2.47O8
	G	=	-10207.6	(J)	H	=	-8487.3	(J)	S	=	1.38	(J/K)	V	=	0.23	(cc)	Cp	=	0.74	(J/K)
	albite	anorthite	sanidine
	46.53	53.08	0.39
spinel	mass	=	0.21	(gm)	density	=	4.85	(gm/cc)	(analysis	in	mole	%)
	Fe''1.06Mg0.09Fe'''1.51Al0.19Cr0.00Ti0.15O4
	G	=	-1504.51	(J)	H	=	-1005.72	(J)	S	=	0.4	(J/K)	V	=	0.04	(cc)	Cp	=	0.19	(J/K)
	chromite	hercynite	magnetite	spinel	ulvospinel
	0	0.39	75.25	9.24	15.12
Total	solids	mass	=	1.08	(gm)	density	=	3.08	(gm/cc)
	G	=	-15477.6	(J)	H	=	-12541.6	(J)	S	=	2.36	(J/K)	V	=	0.35	(cc)	Cp	=	1.23	(J/K)
Summary	of	all	fractionated	phases:	(total	mass	=	75.59	grams)
olivine	mass	=	6.33	(gm)	density	=	3.37	(gm/cc)	(analysis	in	mole	%)
	(Ca0.00Mg0.78Fe''0.22Mn0.01Co0.00Ni0.00)2SiO4
	G	=	-93228.1	(J)	H	=	-75884.1	(J)	S	=	13.95	(J/K)	V	=	1.87	(cc)	Cp	=	7.53	(J/K)
	tephroite	fayalite	co-olivine	ni-olivine	monticellite	forsterite
	0.58	21.73	0	0	0.92	76.77
orthopyroxene	mass	=	3.45	(gm)	density	=	3.31	(gm/cc)	(analysis	in	mole	%)
	opx	Na0.00Ca0.07Fe''0.45Mg1.41Fe'''0.02Ti0.00Al0.12Si1.93O6
	G	=	-52518.1	(J)	H	=	-43044.2	(J)	S	=	7.62	(J/K)	V	=	1.04	(cc)	Cp	=	4.2	(J/K)
	diopside	clinoenstatit	hedenbergite	alumino-buffo	buffonite	essenite	jadeite
	-45.23	93.22	44.8	4.57	-4.31	6.81	0.14
clinopyroxene	mass	=	12.41	(gm)	density	=	3.38	(gm/cc)	(analysis	in	mole	%)
	cpx	Na0.00Ca0.17Fe''0.65Mg1.08Fe'''0.04Ti0.00Al0.15Si1.90O6
	G	=	-178972	(J)	H	=	-145177	(J)	S	=	27.19	(J/K)	V	=	3.67	(cc)	Cp	=	14.49	(J/K)
	diopside	clinoenstatit	hedenbergite	alumino-buffo	buffonite	essenite	jadeite
	-57.36	82.36	64.61	5.41	-4.85	9.33	0.49
clinopyroxene	mass	=	0.07	(gm)	density	=	3.37	(gm/cc)	(analysis	in	mole	%)
	cpx	Na0.02Ca0.75Fe''0.46Mg0.64Fe'''0.08Ti0.01Al0.17Si1.88O6
	G	=	-987.83	(J)	H	=	-809.12	(J)	S	=	0.14	(J/K)	V	=	0.02	(cc)	Cp	=	0.08	(J/K)
	diopside	clinoenstatit	hedenbergite	alumino-buffo	buffonite	essenite	jadeite
	17.62	22.62	45.68	4.32	-2.95	10.5	2.21
feldspar	mass	=	50.41	(gm)	density	=	2.67	(gm/cc)	(analysis	in	mole	%)
	K0.00Na0.28Ca0.72Al1.72Si2.28O8
	G	=	-848856	(J)	H	=	-707847	(J)	S	=	113.43	(J/K)	V	=	18.86	(cc)	Cp	=	60.92	(J/K)
	albite	anorthite	sanidine
	27.56	72.3	0.14
spinel	mass	=	2.92	(gm)	density	=	4.79	(gm/cc)	(analysis	in	mole	%)
	Fe''1.10Mg0.14Fe'''1.30Al0.22Cr0.00Ti0.24O4
	G	=	-22516.1	(J)	H	=	-15322.4	(J)	S	=	5.79	(J/K)	V	=	0.61	(cc)	Cp	=	2.67	(J/K)
	chromite	hercynite	magnetite	spinel	ulvospinel
	0	-2.84	65.24	13.85	23.76
Viscosity	of	the	System	cannot	be	computed.
System	mass	=	100.09	(gm)	density	=	2.76	(gm/cc)
	G	=	-1.58305e+06	(J)	H	=	-1.29291e+06	(J)	S	=	233.39	(J/K)	V	=	36.33	(cc)	Cp	=	123.38	(J/K)
Oxygen	delta	moles	=	0.00234739	delta	grams	=	0.0751137
	G	=	-659.73	(J)	H	=	73.45	(J)	S	=	0.59	(J/K)	V	=	242.62	(cc)	Cp	=	0.08	(J/K)
**********----------**********
Title:	Dummy	Title
T	=	960	(C)	P	=	1	(kbars)	log(10)	f	O2	=	-11.44	delta	HM	=	-5.58	NNO	=	-0.59	QFM	=	0	COH	=	1.89	IW	=	3.85
Constraint	Flags:	fO2	path	=	QFM	Fractionate	Solids
Liquid	mass	=	22.45	(gm)	density	=	2.35	(gm/cc)	viscosity	=	4.13	(log	10	poise)	(analysis	in	wt	%)
	G	=	-356009	(J)	H	=	-281655	(J)	S	=	60.3	(J/K)	V	=	9.56	(cc)	Cp	=	30.89	(J/K)
	SiO2	TiO2	Al2O3	Fe2O3	Cr2O3	FeO	MnO	MgO	NiO	CoO	CaO	Na2O	K2O	P2O5	H2O	CO2	SO3	Cl2O-1	F2O-1
	63.34	0.14	12.1	1.8	0	7.43	0.88	0.85	0	0	4.3	5.41	0.61	0	3.16	0	0	0	0
clinopyroxene	mass	=	0.14	(gm)	density	=	3.48	(gm/cc)	(analysis	in	mole	%)
	cpx	Na0.01Ca0.20Fe''0.90Mg0.80Fe'''0.05Ti0.00Al0.12Si1.91O6
	G	=	-1937.95	(J)	H	=	-1559.22	(J)	S	=	0.31	(J/K)	V	=	0.04	(cc)	Cp	=	0.16	(J/K)
	diopside	clinoenstatit	hedenbergite	alumino-buffo	buffonite	essenite	jadeite
	-78.79	79.19	90.46	3.43	-3.26	8.33	0.64
clinopyroxene	mass	=	0.09	(gm)	density	=	3.37	(gm/cc)	(analysis	in	mole	%)
	cpx	Na0.02Ca0.76Fe''0.48Mg0.61Fe'''0.08Ti0.01Al0.16Si1.89O6
	G	=	-1290.56	(J)	H	=	-1058.66	(J)	S	=	0.19	(J/K)	V	=	0.03	(cc)	Cp	=	0.1	(J/K)
	diopside	clinoenstatit	hedenbergite	alumino-buffo	buffonite	essenite	jadeite
	16.2	22.04	48.18	3.67	-2.63	10.21	2.34
feldspar	mass	=	0.57	(gm)	density	=	2.63	(gm/cc)	(analysis	in	mole	%)
	K0.00Na0.48Ca0.51Al1.51Si2.49O8
	G	=	-9543.02	(J)	H	=	-7950.56	(J)	S	=	1.29	(J/K)	V	=	0.22	(cc)	Cp	=	0.69	(J/K)
	albite	anorthite	sanidine
	48.13	51.45	0.42
spinel	mass	=	0.18	(gm)	density	=	4.86	(gm/cc)	(analysis	in	mole	%)
	Fe''1.05Mg0.09Fe'''1.54Al0.19Cr0.00Ti0.13O4
	G	=	-1332.22	(J)	H	=	-891.92	(J)	S	=	0.36	(J/K)	V	=	0.04	(cc)	Cp	=	0.17	(J/K)
	chromite	hercynite	magnetite	spinel	ulvospinel
	0	0.85	77.1	8.59	13.47
Total	solids	mass	=	0.98	(gm)	density	=	3.07	(gm/cc)
	G	=	-14103.8	(J)	H	=	-11460.4	(J)	S	=	2.14	(J/K)	V	=	0.32	(cc)	Cp	=	1.12	(J/K)
Summary	of	all	fractionated	phases:	(total	mass	=	76.66	grams)
olivine	mass	=	6.33	(gm)	density	=	3.38	(gm/cc)	(analysis	in	mole	%)
	(Ca0.00Mg0.78Fe''0.22Mn0.01Co0.00Ni0.00)2SiO4
	G	=	-93088.8	(J)	H	=	-75959.4	(J)	S	=	13.89	(J/K)	V	=	1.87	(cc)	Cp	=	7.53	(J/K)
	tephroite	fayalite	co-olivine	ni-olivine	monticellite	forsterite
	0.58	21.73	0	0	0.92	76.77
orthopyroxene	mass	=	3.45	(gm)	density	=	3.32	(gm/cc)	(analysis	in	mole	%)
	opx	Na0.00Ca0.07Fe''0.45Mg1.41Fe'''0.02Ti0.00Al0.12Si1.93O6
	G	=	-52442.1	(J)	H	=	-43086.1	(J)	S	=	7.59	(J/K)	V	=	1.04	(cc)	Cp	=	4.19	(J/K)
	diopside	clinoenstatit	hedenbergite	alumino-buffo	buffonite	essenite	jadeite
	-45.23	93.22	44.8	4.57	-4.31	6.81	0.14
clinopyroxene	mass	=	12.58	(gm)	density	=	3.39	(gm/cc)	(analysis	in	mole	%)
	cpx	Na0.00Ca0.17Fe''0.65Mg1.07Fe'''0.04Ti0.00Al0.15Si1.90O6
	G	=	-180903	(J)	H	=	-147095	(J)	S	=	27.42	(J/K)	V	=	3.71	(cc)	Cp	=	14.66	(J/K)
	diopside	clinoenstatit	hedenbergite	alumino-buffo	buffonite	essenite	jadeite
	-57.59	82.32	64.9	5.39	-4.83	9.32	0.49
clinopyroxene	mass	=	0.17	(gm)	density	=	3.37	(gm/cc)	(analysis	in	mole	%)
	cpx	Na0.02Ca0.75Fe''0.46Mg0.63Fe'''0.08Ti0.01Al0.17Si1.88O6
	G	=	-2479.21	(J)	H	=	-2034.99	(J)	S	=	0.36	(J/K)	V	=	0.05	(cc)	Cp	=	0.19	(J/K)
	diopside	clinoenstatit	hedenbergite	alumino-buffo	buffonite	essenite	jadeite
	17.19	22.45	46.44	4.12	-2.86	10.41	2.25
feldspar	mass	=	51.01	(gm)	density	=	2.67	(gm/cc)	(analysis	in	mole	%)
	K0.00Na0.28Ca0.72Al1.72Si2.28O8
	G	=	-857874	(J)	H	=	-716912	(J)	S	=	114.31	(J/K)	V	=	19.08	(cc)	Cp	=	61.58	(J/K)
	albite	anorthite	sanidine
	27.78	72.07	0.15
spinel	mass	=	3.13	(gm)	density	=	4.79	(gm/cc)	(analysis	in	mole	%)
	Fe''1.10Mg0.14Fe'''1.32Al0.22Cr0.00Ti0.23O4
	G	=	-23942.9	(J)	H	=	-16345.7	(J)	S	=	6.16	(J/K)	V	=	0.65	(cc)	Cp	=	2.86	(J/K)
	chromite	hercynite	magnetite	spinel	ulvospinel
	0	-2.64	65.88	13.55	23.21
Viscosity	of	the	System	cannot	be	computed.
System	mass	=	100.1	(gm)	density	=	2.76	(gm/cc)
	G	=	-1.58084e+06	(J)	H	=	-1.29455e+06	(J)	S	=	232.17	(J/K)	V	=	36.29	(cc)	Cp	=	123.01	(J/K)
Oxygen	delta	moles	=	0.00257342	delta	grams	=	0.0823463
	G	=	-716.79	(J)	H	=	79.6	(J)	S	=	0.65	(J/K)	V	=	263.85	(cc)	Cp	=	0.09	(J/K)
**********----------**********
Title:	Dummy	Title
T	=	950	(C)	P	=	1	(kbars)	log(10)	f	O2	=	-11.6	delta	HM	=	-5.59	NNO	=	-0.58	QFM	=	0	COH	=	1.87	IW	=	3.87
Constraint	Flags:	fO2	path	=	QFM	Fractionate	Solids
Liquid	mass	=	21.56	(gm)	density	=	2.33	(gm/cc)	viscosity	=	4.21	(log	10	poise)	(analysis	in	wt	%)
	G	=	-342734	(J)	H	=	-271921	(J)	S	=	57.89	(J/K)	V	=	9.24	(cc)	Cp	=	29.64	(J/K)
	SiO2	TiO2	Al2O3	Fe2O3	Cr2O3	FeO	MnO	MgO	NiO	CoO	CaO	Na2O	K2O	P2O5	H2O	CO2	SO3	Cl2O-1	F2O-1
	64.14	0.12	11.84	1.73	0	6.97	0.9	0.76	0	0	4.13	5.49	0.63	0	3.29	0	0	0	0
olivine	mass	=	0.06	(gm)	density	=	3.91	(gm/cc)	(analysis	in	mole	%)
	(Ca0.01Mg0.31Fe''0.64Mn0.06Co0.00Ni0.00)2SiO4
	G	=	-640.98	(J)	H	=	-493.12	(J)	S	=	0.12	(J/K)	V	=	0.02	(cc)	Cp	=	0.06	(J/K)
	tephroite	fayalite	co-olivine	ni-olivine	monticellite	forsterite
	5.65	63.63	0	0	1.16	29.57
clinopyroxene	mass	=	0.06	(gm)	density	=	3.49	(gm/cc)	(analysis	in	mole	%)
	cpx	Na0.01Ca0.20Fe''0.93Mg0.78Fe'''0.05Ti0.00Al0.12Si1.92O6
	G	=	-786.27	(J)	H	=	-633.59	(J)	S	=	0.12	(J/K)	V	=	0.02	(cc)	Cp	=	0.07	(J/K)
	diopside	clinoenstatit	hedenbergite	alumino-buffo	buffonite	essenite	jadeite
	-81.66	79.62	93.1	3.27	-3.12	8.16	0.64
clinopyroxene	mass	=	0.09	(gm)	density	=	3.38	(gm/cc)	(analysis	in	mole	%)
	cpx	Na0.02Ca0.76Fe''0.49Mg0.59Fe'''0.08Ti0.00Al0.16Si1.89O6
	G	=	-1280	(J)	H	=	-1052.07	(J)	S	=	0.19	(J/K)	V	=	0.03	(cc)	Cp	=	0.1	(J/K)
	diopside	clinoenstatit	hedenbergite	alumino-buffo	buffonite	essenite	jadeite
	15.54	21.74	49.37	3.37	-2.46	10.04	2.41
feldspar	mass	=	0.54	(gm)	density	=	2.63	(gm/cc)	(analysis	in	mole	%)
	K0.00Na0.50Ca0.50Al1.50Si2.50O8
	G	=	-9071.67	(J)	H	=	-7572.97	(J)	S	=	1.23	(J/K)	V	=	0.21	(cc)	Cp	=	0.66	(J/K)
	albite	anorthite	sanidine
	49.7	49.86	0.44
spinel	mass	=	0.16	(gm)	density	=	4.87	(gm/cc)	(analysis	in	mole	%)
	Fe''1.04Mg0.08Fe'''1.57Al0.18Cr0.00Ti0.12O4
	G	=	-1124.09	(J)	H	=	-753.92	(J)	S	=	0.3	(J/K)	V	=	0.03	(cc)	Cp	=	0.14	(J/K)
	chromite	hercynite	magnetite	spinel	ulvospinel
	0	1.21	78.74	8.01	12.03
Total	solids	mass	=	0.9	(gm)	density	=	3.06	(gm/cc)
	G	=	-12903	(J)	H	=	-10505.7	(J)	S	=	1.96	(J/K)	V	=	0.3	(cc)	Cp	=	1.02	(J/K)
Summary	of	all	fractionated	phases:	(total	mass	=	77.64	grams)
olivine	mass	=	6.33	(gm)	density	=	3.38	(gm/cc)	(analysis	in	mole	%)
	(Ca0.00Mg0.78Fe''0.22Mn0.01Co0.00Ni0.00)2SiO4
	G	=	-92950.2	(J)	H	=	-76034.6	(J)	S	=	13.83	(J/K)	V	=	1.87	(cc)	Cp	=	7.52	(J/K)
	tephroite	fayalite	co-olivine	ni-olivine	monticellite	forsterite
	0.58	21.73	0	0	0.92	76.77
orthopyroxene	mass	=	3.45	(gm)	density	=	3.32	(gm/cc)	(analysis	in	mole	%)
	opx	Na0.00Ca0.07Fe''0.45Mg1.41Fe'''0.02Ti0.00Al0.12Si1.93O6
	G	=	-52366.4	(J)	H	=	-43128	(J)	S	=	7.55	(J/K)	V	=	1.04	(cc)	Cp	=	4.19	(J/K)
	diopside	clinoenstatit	hedenbergite	alumino-buffo	buffonite	essenite	jadeite
	-45.23	93.22	44.8	4.57	-4.31	6.81	0.14
clinopyroxene	mass	=	12.72	(gm)	density	=	3.39	(gm/cc)	(analysis	in	mole	%)
	cpx	Na0.00Ca0.17Fe''0.65Mg1.07Fe'''0.04Ti0.00Al0.15Si1.90O6
	G	=	-182533	(J)	H	=	-148777	(J)	S	=	27.6	(J/K)	V	=	3.75	(cc)	Cp	=	14.8	(J/K)
	diopside	clinoenstatit	hedenbergite	alumino-buffo	buffonite	essenite	jadeite
	-57.82	82.29	65.17	5.37	-4.82	9.31	0.5
clinopyroxene	mass	=	0.26	(gm)	density	=	3.37	(gm/cc)	(analysis	in	mole	%)
	cpx	Na0.02Ca0.75Fe''0.47Mg0.62Fe'''0.08Ti0.01Al0.17Si1.88O6
	G	=	-3730.82	(J)	H	=	-3069.02	(J)	S	=	0.54	(J/K)	V	=	0.08	(cc)	Cp	=	0.29	(J/K)
	diopside	clinoenstatit	hedenbergite	alumino-buffo	buffonite	essenite	jadeite
	16.86	22.31	47.02	3.97	-2.78	10.34	2.28
feldspar	mass	=	51.58	(gm)	density	=	2.67	(gm/cc)	(analysis	in	mole	%)
	K0.00Na0.28Ca0.72Al1.72Si2.28O8
	G	=	-866219	(J)	H	=	-725446	(J)	S	=	115.09	(J/K)	V	=	19.29	(cc)	Cp	=	62.19	(J/K)
	albite	anorthite	sanidine
	28.01	71.84	0.15
spinel	mass	=	3.31	(gm)	density	=	4.8	(gm/cc)	(analysis	in	mole	%)
	Fe''1.09Mg0.13Fe'''1.33Al0.22Cr0.00Ti0.23O4
	G	=	-25194.4	(J)	H	=	-17257	(J)	S	=	6.49	(J/K)	V	=	0.69	(cc)	Cp	=	3.02	(J/K)
	chromite	hercynite	magnetite	spinel	ulvospinel
	0	-2.45	66.49	13.28	22.68
Viscosity	of	the	System	cannot	be	computed.
System	mass	=	100.1	(gm)	density	=	2.76	(gm/cc)
	G	=	-1.57863e+06	(J)	H	=	-1.29614e+06	(J)	S	=	230.96	(J/K)	V	=	36.26	(cc)	Cp	=	122.66	(J/K)
Oxygen	delta	moles	=	0.0027592	delta	grams	=	0.0882912
	G	=	-761.62	(J)	H	=	84.36	(J)	S	=	0.69	(J/K)	V	=	280.6	(cc)	Cp	=	0.1	(J/K)
**********----------**********
Title:	Dummy	Title
T	=	940	(C)	P	=	1	(kbars)	log(10)	f	O2	=	-11.77	delta	HM	=	-5.59	NNO	=	-0.58	QFM	=	0	COH	=	1.86	IW	=	3.88
Constraint	Flags:	fO2	path	=	QFM	Fractionate	Solids
Liquid	mass	=	20.71	(gm)	density	=	2.32	(gm/cc)	viscosity	=	4.28	(log	10	poise)	(analysis	in	wt	%)
	G	=	-329995	(J)	H	=	-262558	(J)	S	=	55.59	(J/K)	V	=	8.93	(cc)	Cp	=	28.44	(J/K)
	SiO2	TiO2	Al2O3	Fe2O3	Cr2O3	FeO	MnO	MgO	NiO	CoO	CaO	Na2O	K2O	P2O5	H2O	CO2	SO3	Cl2O-1	F2O-1
	64.97	0.1	11.55	1.65	0	6.51	0.9	0.67	0	0	4	5.56	0.66	0	3.43	0	0	0	0
olivine	mass	=	0.16	(gm)	density	=	3.93	(gm/cc)	(analysis	in	mole	%)
	(Ca0.01Mg0.29Fe''0.65Mn0.06Co0.00Ni0.00)2SiO4
	G	=	-1710.17	(J)	H	=	-1316.42	(J)	S	=	0.32	(J/K)	V	=	0.04	(cc)	Cp	=	0.16	(J/K)
	tephroite	fayalite	co-olivine	ni-olivine	monticellite	forsterite
	5.92	65.18	0	0	1.14	27.76
clinopyroxene	mass	=	0.04	(gm)	density	=	3.38	(gm/cc)	(analysis	in	mole	%)
	cpx	Na0.02Ca0.77Fe''0.50Mg0.58Fe'''0.08Ti0.00Al0.15Si1.89O6
	G	=	-601.68	(J)	H	=	-495.59	(J)	S	=	0.09	(J/K)	V	=	0.01	(cc)	Cp	=	0.05	(J/K)
	diopside	clinoenstatit	hedenbergite	alumino-buffo	buffonite	essenite	jadeite
	15.72	20.8	50.24	3.1	-2.26	9.91	2.49
feldspar	mass	=	0.55	(gm)	density	=	2.63	(gm/cc)	(analysis	in	mole	%)
	K0.00Na0.51Ca0.48Al1.48Si2.52O8
	G	=	-9235.33	(J)	H	=	-7725.19	(J)	S	=	1.24	(J/K)	V	=	0.21	(cc)	Cp	=	0.67	(J/K)
	albite	anorthite	sanidine
	51.09	48.45	0.46
spinel	mass	=	0.12	(gm)	density	=	4.88	(gm/cc)	(analysis	in	mole	%)
	Fe''1.04Mg0.07Fe'''1.60Al0.18Cr0.00Ti0.11O4
	G	=	-823.29	(J)	H	=	-553.33	(J)	S	=	0.22	(J/K)	V	=	0.02	(cc)	Cp	=	0.1	(J/K)
	chromite	hercynite	magnetite	spinel	ulvospinel
	0	1.46	79.97	7.46	11.12
Total	solids	mass	=	0.87	(gm)	density	=	3.03	(gm/cc)
	G	=	-12370.5	(J)	H	=	-10090.5	(J)	S	=	1.88	(J/K)	V	=	0.29	(cc)	Cp	=	0.98	(J/K)
Summary	of	all	fractionated	phases:	(total	mass	=	78.53	grams)
olivine	mass	=	6.38	(gm)	density	=	3.38	(gm/cc)	(analysis	in	mole	%)
	(Ca0.00Mg0.77Fe''0.22Mn0.01Co0.00Ni0.00)2SiO4
	G	=	-93433.9	(J)	H	=	-76586.7	(J)	S	=	13.89	(J/K)	V	=	1.89	(cc)	Cp	=	7.57	(J/K)
	tephroite	fayalite	co-olivine	ni-olivine	monticellite	forsterite
	0.62	22.05	0	0	0.93	76.41
orthopyroxene	mass	=	3.45	(gm)	density	=	3.32	(gm/cc)	(analysis	in	mole	%)
	opx	Na0.00Ca0.07Fe''0.45Mg1.41Fe'''0.02Ti0.00Al0.12Si1.93O6
	G	=	-52291	(J)	H	=	-43169.8	(J)	S	=	7.52	(J/K)	V	=	1.04	(cc)	Cp	=	4.18	(J/K)
	diopside	clinoenstatit	hedenbergite	alumino-buffo	buffonite	essenite	jadeite
	-45.23	93.22	44.8	4.57	-4.31	6.81	0.14
clinopyroxene	mass	=	12.77	(gm)	density	=	3.39	(gm/cc)	(analysis	in	mole	%)
	cpx	Na0.00Ca0.17Fe''0.65Mg1.07Fe'''0.04Ti0.00Al0.15Si1.90O6
	G	=	-183012	(J)	H	=	-149533	(J)	S	=	27.6	(J/K)	V	=	3.77	(cc)	Cp	=	14.84	(J/K)
	diopside	clinoenstatit	hedenbergite	alumino-buffo	buffonite	essenite	jadeite
	-57.92	82.27	65.29	5.36	-4.81	9.31	0.5
clinopyroxene	mass	=	0.34	(gm)	density	=	3.38	(gm/cc)	(analysis	in	mole	%)
	cpx	Na0.02Ca0.76Fe''0.48Mg0.61Fe'''0.08Ti0.01Al0.16Si1.89O6
	G	=	-4970.18	(J)	H	=	-4097.45	(J)	S	=	0.72	(J/K)	V	=	0.1	(cc)	Cp	=	0.38	(J/K)
	diopside	clinoenstatit	hedenbergite	alumino-buffo	buffonite	essenite	jadeite
	16.53	22.17	47.61	3.81	-2.7	10.27	2.31
feldspar	mass	=	52.12	(gm)	density	=	2.67	(gm/cc)	(analysis	in	mole	%)
	K0.00Na0.28Ca0.72Al1.72Si2.28O8
	G	=	-874087	(J)	H	=	-733609	(J)	S	=	115.8	(J/K)	V	=	19.49	(cc)	Cp	=	62.77	(J/K)
	albite	anorthite	sanidine
	28.23	71.61	0.15
spinel	mass	=	3.46	(gm)	density	=	4.8	(gm/cc)	(analysis	in	mole	%)
	Fe''1.09Mg0.13Fe'''1.34Al0.22Cr0.00Ti0.22O4
	G	=	-26235.1	(J)	H	=	-18031.7	(J)	S	=	6.76	(J/K)	V	=	0.72	(cc)	Cp	=	3.16	(J/K)
	chromite	hercynite	magnetite	spinel	ulvospinel
	0	-2.29	67.02	13.05	22.21
Viscosity	of	the	System	cannot	be	computed.
System	mass	=	100.11	(gm)	density	=	2.76	(gm/cc)
	G	=	-1.57639e+06	(J)	H	=	-1.29768e+06	(J)	S	=	229.75	(J/K)	V	=	36.23	(cc)	Cp	=	122.32	(J/K)
Oxygen	delta	moles	=	0.00287167	delta	grams	=	0.0918901
	G	=	-785.47	(J)	H	=	86.78	(J)	S	=	0.72	(J/K)	V	=	289.65	(cc)	Cp	=	0.1	(J/K)
**********----------**********
Title:	Dummy	Title
T	=	930	(C)	P	=	1	(kbars)	log(10)	f	O2	=	-11.93	delta	HM	=	-5.59	NNO	=	-0.57	QFM	=	0	COH	=	1.85	IW	=	3.9
Constraint	Flags:	fO2	path	=	QFM	Fractionate	Solids
Liquid	mass	=	19.93	(gm)	density	=	2.31	(gm/cc)	viscosity	=	4.35	(log	10	poise)	(analysis	in	wt	%)
	G	=	-318212	(J)	H	=	-253891	(J)	S	=	53.46	(J/K)	V	=	8.64	(cc)	Cp	=	27.33	(J/K)
	SiO2	TiO2	Al2O3	Fe2O3	Cr2O3	FeO	MnO	MgO	NiO	CoO	CaO	Na2O	K2O	P2O5	H2O	CO2	SO3	Cl2O-1	F2O-1
	65.76	0.09	11.27	1.58	0	6.07	0.9	0.59	0	0	3.87	5.62	0.68	0	3.56	0	0	0	0
olivine	mass	=	0.15	(gm)	density	=	3.95	(gm/cc)	(analysis	in	mole	%)
	(Ca0.01Mg0.27Fe''0.67Mn0.06Co0.00Ni0.00)2SiO4
	G	=	-1551.24	(J)	H	=	-1194.95	(J)	S	=	0.3	(J/K)	V	=	0.04	(cc)	Cp	=	0.15	(J/K)
	tephroite	fayalite	co-olivine	ni-olivine	monticellite	forsterite
	6.18	66.65	0	0	1.13	26.04
clinopyroxene	mass	=	0.03	(gm)	density	=	3.39	(gm/cc)	(analysis	in	mole	%)
	cpx	Na0.03Ca0.77Fe''0.51Mg0.56Fe'''0.08Ti0.00Al0.15Si1.89O6
	G	=	-471.52	(J)	H	=	-389.2	(J)	S	=	0.07	(J/K)	V	=	0.01	(cc)	Cp	=	0.04	(J/K)
	diopside	clinoenstatit	hedenbergite	alumino-buffo	buffonite	essenite	jadeite
	15.78	19.93	51.16	2.85	-2.06	9.77	2.57
feldspar	mass	=	0.52	(gm)	density	=	2.63	(gm/cc)	(analysis	in	mole	%)
	K0.00Na0.52Ca0.47Al1.47Si2.53O8
	G	=	-8666.65	(J)	H	=	-7264.2	(J)	S	=	1.17	(J/K)	V	=	0.2	(cc)	Cp	=	0.63	(J/K)
	albite	anorthite	sanidine
	52.44	47.07	0.49
spinel	mass	=	0.1	(gm)	density	=	4.89	(gm/cc)	(analysis	in	mole	%)
	Fe''1.03Mg0.07Fe'''1.62Al0.17Cr0.00Ti0.10O4
	G	=	-704.56	(J)	H	=	-474.6	(J)	S	=	0.19	(J/K)	V	=	0.02	(cc)	Cp	=	0.09	(J/K)
	chromite	hercynite	magnetite	spinel	ulvospinel
	0	1.66	81.11	6.94	10.3
Total	solids	mass	=	0.8	(gm)	density	=	3.02	(gm/cc)
	G	=	-11394	(J)	H	=	-9322.96	(J)	S	=	1.72	(J/K)	V	=	0.26	(cc)	Cp	=	0.9	(J/K)
Summary	of	all	fractionated	phases:	(total	mass	=	79.39	grams)
olivine	mass	=	6.54	(gm)	density	=	3.4	(gm/cc)	(analysis	in	mole	%)
	(Ca0.00Mg0.76Fe''0.23Mn0.01Co0.00Ni0.00)2SiO4
	G	=	-94987.8	(J)	H	=	-77961.1	(J)	S	=	14.15	(J/K)	V	=	1.93	(cc)	Cp	=	7.72	(J/K)
	tephroite	fayalite	co-olivine	ni-olivine	monticellite	forsterite
	0.72	22.92	0	0	0.93	75.43
orthopyroxene	mass	=	3.45	(gm)	density	=	3.32	(gm/cc)	(analysis	in	mole	%)
	opx	Na0.00Ca0.07Fe''0.45Mg1.41Fe'''0.02Ti0.00Al0.12Si1.93O6
	G	=	-52216	(J)	H	=	-43211.6	(J)	S	=	7.48	(J/K)	V	=	1.04	(cc)	Cp	=	4.18	(J/K)
	diopside	clinoenstatit	hedenbergite	alumino-buffo	buffonite	essenite	jadeite
	-45.23	93.22	44.8	4.57	-4.31	6.81	0.14
clinopyroxene	mass	=	12.81	(gm)	density	=	3.39	(gm/cc)	(analysis	in	mole	%)
	cpx	Na0.01Ca0.17Fe''0.65Mg1.07Fe'''0.05Ti0.00Al0.15Si1.90O6
	G	=	-183304	(J)	H	=	-150149	(J)	S	=	27.56	(J/K)	V	=	3.78	(cc)	Cp	=	14.87	(J/K)
	diopside	clinoenstatit	hedenbergite	alumino-buffo	buffonite	essenite	jadeite
	-57.7	82.09	65.25	5.35	-4.8	9.31	0.5
clinopyroxene	mass	=	0.34	(gm)	density	=	3.38	(gm/cc)	(analysis	in	mole	%)
	cpx	Na0.02Ca0.76Fe''0.48Mg0.61Fe'''0.08Ti0.01Al0.16Si1.89O6
	G	=	-4963.01	(J)	H	=	-4101.28	(J)	S	=	0.72	(J/K)	V	=	0.1	(cc)	Cp	=	0.38	(J/K)
	diopside	clinoenstatit	hedenbergite	alumino-buffo	buffonite	essenite	jadeite
	16.53	22.17	47.61	3.81	-2.7	10.27	2.31
feldspar	mass	=	52.67	(gm)	density	=	2.67	(gm/cc)	(analysis	in	mole	%)
	K0.00Na0.28Ca0.71Al1.71Si2.29O8
	G	=	-882111	(J)	H	=	-741929	(J)	S	=	116.51	(J/K)	V	=	19.7	(cc)	Cp	=	63.36	(J/K)
	albite	anorthite	sanidine
	28.48	71.37	0.16
spinel	mass	=	3.58	(gm)	density	=	4.81	(gm/cc)	(analysis	in	mole	%)
	Fe''1.09Mg0.13Fe'''1.35Al0.21Cr0.00Ti0.22O4
	G	=	-26973.2	(J)	H	=	-18606.9	(J)	S	=	6.95	(J/K)	V	=	0.74	(cc)	Cp	=	3.26	(J/K)
	chromite	hercynite	magnetite	spinel	ulvospinel
	0	-2.17	67.43	12.88	21.86
Viscosity	of	the	System	cannot	be	computed.
System	mass	=	100.11	(gm)	density	=	2.77	(gm/cc)
	G	=	-1.57416e+06	(J)	H	=	-1.29917e+06	(J)	S	=	228.56	(J/K)	V	=	36.19	(cc)	Cp	=	121.99	(J/K)
Oxygen	delta	moles	=	0.0029655	delta	grams	=	0.0948923
	G	=	-803.72	(J)	H	=	88.55	(J)	S	=	0.74	(J/K)	V	=	296.65	(cc)	Cp	=	0.11	(J/K)
**********----------**********
Title:	Dummy	Title
T	=	920	(C)	P	=	1	(kbars)	log(10)	f	O2	=	-12.1	delta	HM	=	-5.6	NNO	=	-0.57	QFM	=	0	COH	=	1.83	IW	=	3.92
Constraint	Flags:	fO2	path	=	QFM	Fractionate	Solids
Liquid	mass	=	19.2	(gm)	density	=	2.29	(gm/cc)	viscosity	=	4.42	(log	10	poise)	(analysis	in	wt	%)
	G	=	-307287	(J)	H	=	-245849	(J)	S	=	51.49	(J/K)	V	=	8.38	(cc)	Cp	=	26.31	(J/K)
	SiO2	TiO2	Al2O3	Fe2O3	Cr2O3	FeO	MnO	MgO	NiO	CoO	CaO	Na2O	K2O	P2O5	H2O	CO2	SO3	Cl2O-1	F2O-1
	66.53	0.07	10.98	1.51	0	5.66	0.9	0.52	0	0	3.75	5.68	0.7	0	3.7	0	0	0	0
olivine	mass	=	0.14	(gm)	density	=	3.97	(gm/cc)	(analysis	in	mole	%)
	(Ca0.01Mg0.26Fe''0.68Mn0.06Co0.00Ni0.00)2SiO4
	G	=	-1420.12	(J)	H	=	-1094.91	(J)	S	=	0.27	(J/K)	V	=	0.03	(cc)	Cp	=	0.14	(J/K)
	tephroite	fayalite	co-olivine	ni-olivine	monticellite	forsterite
	6.44	68.04	0	0	1.11	24.4
clinopyroxene	mass	=	0.03	(gm)	density	=	3.4	(gm/cc)	(analysis	in	mole	%)
	cpx	Na0.03Ca0.78Fe''0.52Mg0.54Fe'''0.08Ti0.00Al0.15Si1.90O6
	G	=	-386.2	(J)	H	=	-319.43	(J)	S	=	0.06	(J/K)	V	=	0.01	(cc)	Cp	=	0.03	(J/K)
	diopside	clinoenstatit	hedenbergite	alumino-buffo	buffonite	essenite	jadeite
	15.71	19.12	52.13	2.59	-1.85	9.64	2.66
feldspar	mass	=	0.49	(gm)	density	=	2.63	(gm/cc)	(analysis	in	mole	%)
	K0.01Na0.54Ca0.46Al1.46Si2.54O8
	G	=	-8140.38	(J)	H	=	-6836.96	(J)	S	=	1.09	(J/K)	V	=	0.19	(cc)	Cp	=	0.59	(J/K)
	albite	anorthite	sanidine
	53.75	45.73	0.51
spinel	mass	=	0.09	(gm)	density	=	4.9	(gm/cc)	(analysis	in	mole	%)
	Fe''1.03Mg0.06Fe'''1.64Al0.17Cr0.00Ti0.10O4
	G	=	-602.21	(J)	H	=	-406.64	(J)	S	=	0.16	(J/K)	V	=	0.02	(cc)	Cp	=	0.08	(J/K)
	chromite	hercynite	magnetite	spinel	ulvospinel
	0	1.82	82.15	6.46	9.57
Total	solids	mass	=	0.74	(gm)	density	=	3	(gm/cc)
	G	=	-10548.9	(J)	H	=	-8657.94	(J)	S	=	1.58	(J/K)	V	=	0.25	(cc)	Cp	=	0.83	(J/K)
Summary	of	all	fractionated	phases:	(total	mass	=	80.17	grams)
olivine	mass	=	6.69	(gm)	density	=	3.41	(gm/cc)	(analysis	in	mole	%)
	(Ca0.00Mg0.75Fe''0.24Mn0.01Co0.00Ni0.00)2SiO4
	G	=	-96380	(J)	H	=	-79215.8	(J)	S	=	14.39	(J/K)	V	=	1.96	(cc)	Cp	=	7.85	(J/K)
	tephroite	fayalite	co-olivine	ni-olivine	monticellite	forsterite
	0.82	23.71	0	0	0.93	74.53
orthopyroxene	mass	=	3.45	(gm)	density	=	3.32	(gm/cc)	(analysis	in	mole	%)
	opx	Na0.00Ca0.07Fe''0.45Mg1.41Fe'''0.02Ti0.00Al0.12Si1.93O6
	G	=	-52141.4	(J)	H	=	-43253.4	(J)	S	=	7.45	(J/K)	V	=	1.04	(cc)	Cp	=	4.17	(J/K)
	diopside	clinoenstatit	hedenbergite	alumino-buffo	buffonite	essenite	jadeite
	-45.23	93.22	44.8	4.57	-4.31	6.81	0.14
clinopyroxene	mass	=	12.84	(gm)	density	=	3.39	(gm/cc)	(analysis	in	mole	%)
	cpx	Na0.01Ca0.18Fe''0.65Mg1.07Fe'''0.05Ti0.00Al0.15Si1.90O6
	G	=	-183467	(J)	H	=	-150659	(J)	S	=	27.5	(J/K)	V	=	3.78	(cc)	Cp	=	14.89	(J/K)
	diopside	clinoenstatit	hedenbergite	alumino-buffo	buffonite	essenite	jadeite
	-57.53	81.95	65.21	5.35	-4.8	9.31	0.51
clinopyroxene	mass	=	0.34	(gm)	density	=	3.38	(gm/cc)	(analysis	in	mole	%)
	cpx	Na0.02Ca0.76Fe''0.48Mg0.61Fe'''0.08Ti0.01Al0.16Si1.89O6
	G	=	-4955.86	(J)	H	=	-4105.1	(J)	S	=	0.71	(J/K)	V	=	0.1	(cc)	Cp	=	0.38	(J/K)
	diopside	clinoenstatit	hedenbergite	alumino-buffo	buffonite	essenite	jadeite
	16.53	22.17	47.61	3.81	-2.7	10.27	2.31
feldspar	mass	=	53.18	(gm)	density	=	2.67	(gm/cc)	(analysis	in	mole	%)
	K0.00Na0.29Ca0.71Al1.71Si2.29O8
	G	=	-889560	(J)	H	=	-749794	(J)	S	=	117.14	(J/K)	V	=	19.89	(cc)	Cp	=	63.91	(J/K)
	albite	anorthite	sanidine
	28.71	71.13	0.16
spinel	mass	=	3.67	(gm)	density	=	4.81	(gm/cc)	(analysis	in	mole	%)
	Fe''1.09Mg0.13Fe'''1.36Al0.21Cr0.00Ti0.22O4
	G	=	-27591.1	(J)	H	=	-19104.3	(J)	S	=	7.11	(J/K)	V	=	0.76	(cc)	Cp	=	3.34	(J/K)
	chromite	hercynite	magnetite	spinel	ulvospinel
	0	-2.07	67.79	12.72	21.56
Viscosity	of	the	System	cannot	be	computed.
System	mass	=	100.11	(gm)	density	=	2.77	(gm/cc)
	G	=	-1.57193e+06	(J)	H	=	-1.30064e+06	(J)	S	=	227.37	(J/K)	V	=	36.16	(cc)	Cp	=	121.68	(J/K)
Oxygen	delta	moles	=	0.0030428	delta	grams	=	0.0973659
	G	=	-817.06	(J)	H	=	89.78	(J)	S	=	0.76	(J/K)	V	=	301.85	(cc)	Cp	=	0.11	(J/K)
**********----------**********
Title:	Dummy	Title
T	=	910	(C)	P	=	1	(kbars)	log(10)	f	O2	=	-12.28	delta	HM	=	-5.6	NNO	=	-0.56	QFM	=	0	COH	=	1.81	IW	=	3.93
Constraint	Flags:	fO2	path	=	QFM	Fractionate	Solids
Liquid	mass	=	18.53	(gm)	density	=	2.28	(gm/cc)	viscosity	=	4.48	(log	10	poise)	(analysis	in	wt	%)
	G	=	-297128	(J)	H	=	-238367	(J)	S	=	49.66	(J/K)	V	=	8.13	(cc)	Cp	=	25.36	(J/K)
	SiO2	TiO2	Al2O3	Fe2O3	Cr2O3	FeO	MnO	MgO	NiO	CoO	CaO	Na2O	K2O	P2O5	H2O	CO2	SO3	Cl2O-1	F2O-1
	67.27	0.06	10.68	1.44	0	5.26	0.9	0.46	0	0	3.64	5.73	0.73	0	3.83	0	0	0	0
olivine	mass	=	0.13	(gm)	density	=	3.99	(gm/cc)	(analysis	in	mole	%)
	(Ca0.01Mg0.24Fe''0.69Mn0.07Co0.00Ni0.00)2SiO4
	G	=	-1299.86	(J)	H	=	-1003.21	(J)	S	=	0.25	(J/K)	V	=	0.03	(cc)	Cp	=	0.13	(J/K)
	tephroite	fayalite	co-olivine	ni-olivine	monticellite	forsterite
	6.7	69.36	0	0	1.1	22.85
clinopyroxene	mass	=	0.02	(gm)	density	=	3.4	(gm/cc)	(analysis	in	mole	%)
	cpx	Na0.03Ca0.79Fe''0.53Mg0.53Fe'''0.08Ti0.00Al0.15Si1.90O6
	G	=	-323.81	(J)	H	=	-268.38	(J)	S	=	0.05	(J/K)	V	=	0.01	(cc)	Cp	=	0.03	(J/K)
	diopside	clinoenstatit	hedenbergite	alumino-buffo	buffonite	essenite	jadeite
	15.53	18.37	53.16	2.34	-1.64	9.5	2.74
feldspar	mass	=	0.46	(gm)	density	=	2.62	(gm/cc)	(analysis	in	mole	%)
	K0.01Na0.55Ca0.44Al1.44Si2.56O8
	G	=	-7655.02	(J)	H	=	-6442.39	(J)	S	=	1.02	(J/K)	V	=	0.17	(cc)	Cp	=	0.56	(J/K)
	albite	anorthite	sanidine
	55.04	44.43	0.54
spinel	mass	=	0.07	(gm)	density	=	4.91	(gm/cc)	(analysis	in	mole	%)
	Fe''1.03Mg0.06Fe'''1.66Al0.16Cr0.00Ti0.09O4
	G	=	-514.61	(J)	H	=	-348.38	(J)	S	=	0.14	(J/K)	V	=	0.02	(cc)	Cp	=	0.07	(J/K)
	chromite	hercynite	magnetite	spinel	ulvospinel
	0	1.94	83.1	6.02	8.93
Total	solids	mass	=	0.68	(gm)	density	=	2.99	(gm/cc)
	G	=	-9793.3	(J)	H	=	-8062.37	(J)	S	=	1.46	(J/K)	V	=	0.23	(cc)	Cp	=	0.77	(J/K)
Summary	of	all	fractionated	phases:	(total	mass	=	80.9	grams)
olivine	mass	=	6.82	(gm)	density	=	3.42	(gm/cc)	(analysis	in	mole	%)
	(Ca0.00Mg0.75Fe''0.24Mn0.01Co0.00Ni0.00)2SiO4
	G	=	-97638.7	(J)	H	=	-80372	(J)	S	=	14.59	(J/K)	V	=	2	(cc)	Cp	=	7.98	(J/K)
	tephroite	fayalite	co-olivine	ni-olivine	monticellite	forsterite
	0.91	24.44	0	0	0.94	73.71
orthopyroxene	mass	=	3.45	(gm)	density	=	3.32	(gm/cc)	(analysis	in	mole	%)
	opx	Na0.00Ca0.07Fe''0.45Mg1.41Fe'''0.02Ti0.00Al0.12Si1.93O6
	G	=	-52067.1	(J)	H	=	-43295.1	(J)	S	=	7.41	(J/K)	V	=	1.04	(cc)	Cp	=	4.17	(J/K)
	diopside	clinoenstatit	hedenbergite	alumino-buffo	buffonite	essenite	jadeite
	-45.23	93.22	44.8	4.57	-4.31	6.81	0.14
clinopyroxene	mass	=	12.87	(gm)	density	=	3.39	(gm/cc)	(analysis	in	mole	%)
	cpx	Na0.01Ca0.18Fe''0.65Mg1.07Fe'''0.05Ti0.00Al0.15Si1.90O6
	G	=	-183545	(J)	H	=	-151099	(J)	S	=	27.42	(J/K)	V	=	3.79	(cc)	Cp	=	14.9	(J/K)
	diopside	clinoenstatit	hedenbergite	alumino-buffo	buffonite	essenite	jadeite
	-57.39	81.83	65.19	5.34	-4.79	9.31	0.51
clinopyroxene	mass	=	0.34	(gm)	density	=	3.38	(gm/cc)	(analysis	in	mole	%)
	cpx	Na0.02Ca0.76Fe''0.48Mg0.61Fe'''0.08Ti0.01Al0.16Si1.89O6
	G	=	-4948.75	(J)	H	=	-4108.93	(J)	S	=	0.71	(J/K)	V	=	0.1	(cc)	Cp	=	0.38	(J/K)
	diopside	clinoenstatit	hedenbergite	alumino-buffo	buffonite	essenite	jadeite
	16.53	22.17	47.61	3.81	-2.7	10.27	2.31
feldspar	mass	=	53.66	(gm)	density	=	2.67	(gm/cc)	(analysis	in	mole	%)
	K0.00Na0.29Ca0.71Al1.71Si2.29O8
	G	=	-896477	(J)	H	=	-757237	(J)	S	=	117.69	(J/K)	V	=	20.07	(cc)	Cp	=	64.41	(J/K)
	albite	anorthite	sanidine
	28.94	70.9	0.16
spinel	mass	=	3.76	(gm)	density	=	4.82	(gm/cc)	(analysis	in	mole	%)
	Fe''1.09Mg0.13Fe'''1.36Al0.21Cr0.00Ti0.21O4
	G	=	-28105.4	(J)	H	=	-19534.6	(J)	S	=	7.24	(J/K)	V	=	0.78	(cc)	Cp	=	3.42	(J/K)
	chromite	hercynite	magnetite	spinel	ulvospinel
	0	-1.98	68.1	12.58	21.3
Viscosity	of	the	System	cannot	be	computed.
System	mass	=	100.11	(gm)	density	=	2.77	(gm/cc)
	G	=	-1.5697e+06	(J)	H	=	-1.30208e+06	(J)	S	=	226.2	(J/K)	V	=	36.13	(cc)	Cp	=	121.39	(J/K)
Oxygen	delta	moles	=	0.0031058	delta	grams	=	0.0993818
	G	=	-826.22	(J)	H	=	90.53	(J)	S	=	0.77	(J/K)	V	=	305.52	(cc)	Cp	=	0.11	(J/K)
**********----------**********
Title:	Dummy	Title
T	=	900	(C)	P	=	1	(kbars)	log(10)	f	O2	=	-12.45	delta	HM	=	-5.6	NNO	=	-0.56	QFM	=	0	COH	=	1.8	IW	=	3.95
Constraint	Flags:	fO2	path	=	QFM	Fractionate	Solids
Liquid	mass	=	17.91	(gm)	density	=	2.27	(gm/cc)	viscosity	=	4.54	(log	10	poise)	(analysis	in	wt	%)
	G	=	-287659	(J)	H	=	-231388	(J)	S	=	47.97	(J/K)	V	=	7.9	(cc)	Cp	=	24.49	(J/K)
	SiO2	TiO2	Al2O3	Fe2O3	Cr2O3	FeO	MnO	MgO	NiO	CoO	CaO	Na2O	K2O	P2O5	H2O	CO2	SO3	Cl2O-1	F2O-1
	67.98	0.06	10.39	1.37	0	4.89	0.9	0.41	0	0	3.53	5.77	0.75	0	3.96	0	0	0	0
olivine	mass	=	0.12	(gm)	density	=	4.01	(gm/cc)	(analysis	in	mole	%)
	(Ca0.01Mg0.22Fe''0.71Mn0.07Co0.00Ni0.00)2SiO4
	G	=	-1190.09	(J)	H	=	-919.55	(J)	S	=	0.23	(J/K)	V	=	0.03	(cc)	Cp	=	0.12	(J/K)
	tephroite	fayalite	co-olivine	ni-olivine	monticellite	forsterite
	6.95	70.61	0	0	1.08	21.36
clinopyroxene	mass	=	0.02	(gm)	density	=	3.41	(gm/cc)	(analysis	in	mole	%)
	cpx	Na0.03Ca0.80Fe''0.54Mg0.51Fe'''0.08Ti0.00Al0.14Si1.90O6
	G	=	-278.25	(J)	H	=	-231.09	(J)	S	=	0.04	(J/K)	V	=	0.01	(cc)	Cp	=	0.02	(J/K)
	diopside	clinoenstatit	hedenbergite	alumino-buffo	buffonite	essenite	jadeite
	15.22	17.67	54.26	2.1	-1.43	9.36	2.83
feldspar	mass	=	0.43	(gm)	density	=	2.62	(gm/cc)	(analysis	in	mole	%)
	K0.01Na0.56Ca0.43Al1.43Si2.57O8
	G	=	-7206.95	(J)	H	=	-6077.67	(J)	S	=	0.96	(J/K)	V	=	0.16	(cc)	Cp	=	0.52	(J/K)
	albite	anorthite	sanidine
	56.28	43.15	0.56
spinel	mass	=	0.06	(gm)	density	=	4.91	(gm/cc)	(analysis	in	mole	%)
	Fe''1.03Mg0.06Fe'''1.68Al0.15Cr0.00Ti0.08O4
	G	=	-439.42	(J)	H	=	-298.29	(J)	S	=	0.12	(J/K)	V	=	0.01	(cc)	Cp	=	0.06	(J/K)
	chromite	hercynite	magnetite	spinel	ulvospinel
	0	2.04	83.97	5.61	8.38
Total	solids	mass	=	0.63	(gm)	density	=	2.97	(gm/cc)
	G	=	-9114.71	(J)	H	=	-7526.58	(J)	S	=	1.35	(J/K)	V	=	0.21	(cc)	Cp	=	0.72	(J/K)
Summary	of	all	fractionated	phases:	(total	mass	=	81.57	grams)
olivine	mass	=	6.94	(gm)	density	=	3.43	(gm/cc)	(analysis	in	mole	%)
	(Ca0.00Mg0.74Fe''0.25Mn0.01Co0.00Ni0.00)2SiO4
	G	=	-98775.1	(J)	H	=	-81437.8	(J)	S	=	14.78	(J/K)	V	=	2.03	(cc)	Cp	=	8.09	(J/K)
	tephroite	fayalite	co-olivine	ni-olivine	monticellite	forsterite
	1	25.11	0	0	0.94	72.95
orthopyroxene	mass	=	3.45	(gm)	density	=	3.32	(gm/cc)	(analysis	in	mole	%)
	opx	Na0.00Ca0.07Fe''0.45Mg1.41Fe'''0.02Ti0.00Al0.12Si1.93O6
	G	=	-51993.1	(J)	H	=	-43336.7	(J)	S	=	7.38	(J/K)	V	=	1.04	(cc)	Cp	=	4.16	(J/K)
	diopside	clinoenstatit	hedenbergite	alumino-buffo	buffonite	essenite	jadeite
	-45.23	93.22	44.8	4.57	-4.31	6.81	0.14
clinopyroxene	mass	=	12.89	(gm)	density	=	3.4	(gm/cc)	(analysis	in	mole	%)
	cpx	Na0.01Ca0.18Fe''0.65Mg1.06Fe'''0.05Ti0.00Al0.15Si1.90O6
	G	=	-183562	(J)	H	=	-151489	(J)	S	=	27.34	(J/K)	V	=	3.8	(cc)	Cp	=	14.9	(J/K)
	diopside	clinoenstatit	hedenbergite	alumino-buffo	buffonite	essenite	jadeite
	-57.28	81.73	65.17	5.34	-4.79	9.31	0.51
clinopyroxene	mass	=	0.34	(gm)	density	=	3.38	(gm/cc)	(analysis	in	mole	%)
	cpx	Na0.02Ca0.76Fe''0.48Mg0.61Fe'''0.08Ti0.01Al0.16Si1.89O6
	G	=	-4941.66	(J)	H	=	-4112.74	(J)	S	=	0.71	(J/K)	V	=	0.1	(cc)	Cp	=	0.38	(J/K)
	diopside	clinoenstatit	hedenbergite	alumino-buffo	buffonite	essenite	jadeite
	16.53	22.17	47.61	3.81	-2.7	10.27	2.31
feldspar	mass	=	54.12	(gm)	density	=	2.67	(gm/cc)	(analysis	in	mole	%)
	K0.00Na0.29Ca0.71Al1.71Si2.29O8
	G	=	-902904	(J)	H	=	-764290	(J)	S	=	118.16	(J/K)	V	=	20.24	(cc)	Cp	=	64.89	(J/K)
	albite	anorthite	sanidine
	29.16	70.67	0.17
spinel	mass	=	3.83	(gm)	density	=	4.82	(gm/cc)	(analysis	in	mole	%)
	Fe''1.09Mg0.12Fe'''1.37Al0.21Cr0.00Ti0.21O4
	G	=	-28531.1	(J)	H	=	-19907.2	(J)	S	=	7.35	(J/K)	V	=	0.79	(cc)	Cp	=	3.48	(J/K)
	chromite	hercynite	magnetite	spinel	ulvospinel
	0	-1.91	68.38	12.46	21.07
Viscosity	of	the	System	cannot	be	computed.
System	mass	=	100.12	(gm)	density	=	2.77	(gm/cc)
	G	=	-1.56748e+06	(J)	H	=	-1.30349e+06	(J)	S	=	225.03	(J/K)	V	=	36.1	(cc)	Cp	=	121.1	(J/K)
Oxygen	delta	moles	=	0.0031564	delta	grams	=	0.101001
	G	=	-831.82	(J)	H	=	90.88	(J)	S	=	0.79	(J/K)	V	=	307.87	(cc)	Cp	=	0.11	(J/K)
**********----------**********
Title:	Dummy	Title
T	=	890	(C)	P	=	1	(kbars)	log(10)	f	O2	=	-12.63	delta	HM	=	-5.61	NNO	=	-0.56	QFM	=	0	COH	=	1.78	IW	=	3.97
Constraint	Flags:	fO2	path	=	QFM	Fractionate	Solids
Liquid	mass	=	17.33	(gm)	density	=	2.26	(gm/cc)	viscosity	=	4.59	(log	10	poise)	(analysis	in	wt	%)
	G	=	-278812	(J)	H	=	-224865	(J)	S	=	46.38	(J/K)	V	=	7.68	(cc)	Cp	=	23.67	(J/K)
	SiO2	TiO2	Al2O3	Fe2O3	Cr2O3	FeO	MnO	MgO	NiO	CoO	CaO	Na2O	K2O	P2O5	H2O	CO2	SO3	Cl2O-1	F2O-1
	68.66	0.05	10.09	1.3	0	4.54	0.9	0.36	0	0	3.42	5.81	0.77	0	4.1	0	0	0	0
olivine	mass	=	0.11	(gm)	density	=	4.02	(gm/cc)	(analysis	in	mole	%)
	(Ca0.01Mg0.21Fe''0.72Mn0.07Co0.00Ni0.00)2SiO4
	G	=	-1090.22	(J)	H	=	-843.45	(J)	S	=	0.21	(J/K)	V	=	0.03	(cc)	Cp	=	0.11	(J/K)
	tephroite	fayalite	co-olivine	ni-olivine	monticellite	forsterite
	7.2	71.79	0	0	1.06	19.95
clinopyroxene	mass	=	0.02	(gm)	density	=	3.41	(gm/cc)	(analysis	in	mole	%)
	cpx	Na0.03Ca0.80Fe''0.55Mg0.49Fe'''0.08Ti0.00Al0.14Si1.90O6
	G	=	-245.1	(J)	H	=	-203.96	(J)	S	=	0.04	(J/K)	V	=	0.01	(cc)	Cp	=	0.02	(J/K)
	diopside	clinoenstatit	hedenbergite	alumino-buffo	buffonite	essenite	jadeite
	14.79	17.02	55.43	1.86	-1.22	9.22	2.92
feldspar	mass	=	0.41	(gm)	density	=	2.62	(gm/cc)	(analysis	in	mole	%)
	K0.01Na0.58Ca0.42Al1.42Si2.58O8
	G	=	-6792.83	(J)	H	=	-5740.11	(J)	S	=	0.91	(J/K)	V	=	0.16	(cc)	Cp	=	0.49	(J/K)
	albite	anorthite	sanidine
	57.5	41.91	0.59
spinel	mass	=	0.06	(gm)	density	=	4.92	(gm/cc)	(analysis	in	mole	%)
	Fe''1.03Mg0.05Fe'''1.70Al0.15Cr0.00Ti0.08O4
	G	=	-374.71	(J)	H	=	-255.09	(J)	S	=	0.1	(J/K)	V	=	0.01	(cc)	Cp	=	0.05	(J/K)
	chromite	hercynite	magnetite	spinel	ulvospinel
	0	2.12	84.76	5.22	7.9
Total	solids	mass	=	0.59	(gm)	density	=	2.96	(gm/cc)
	G	=	-8502.85	(J)	H	=	-7042.62	(J)	S	=	1.26	(J/K)	V	=	0.2	(cc)	Cp	=	0.67	(J/K)
Summary	of	all	fractionated	phases:	(total	mass	=	82.2	grams)
olivine	mass	=	7.06	(gm)	density	=	3.44	(gm/cc)	(analysis	in	mole	%)
	(Ca0.00Mg0.73Fe''0.26Mn0.01Co0.00Ni0.00)2SiO4
	G	=	-99799.8	(J)	H	=	-82421.3	(J)	S	=	14.94	(J/K)	V	=	2.05	(cc)	Cp	=	8.19	(J/K)
	tephroite	fayalite	co-olivine	ni-olivine	monticellite	forsterite
	1.08	25.72	0	0	0.94	72.26
orthopyroxene	mass	=	3.45	(gm)	density	=	3.32	(gm/cc)	(analysis	in	mole	%)
	opx	Na0.00Ca0.07Fe''0.45Mg1.41Fe'''0.02Ti0.00Al0.12Si1.93O6
	G	=	-51919.5	(J)	H	=	-43378.3	(J)	S	=	7.34	(J/K)	V	=	1.04	(cc)	Cp	=	4.16	(J/K)
	diopside	clinoenstatit	hedenbergite	alumino-buffo	buffonite	essenite	jadeite
	-45.23	93.22	44.8	4.57	-4.31	6.81	0.14
clinopyroxene	mass	=	12.91	(gm)	density	=	3.4	(gm/cc)	(analysis	in	mole	%)
	cpx	Na0.01Ca0.18Fe''0.65Mg1.06Fe'''0.05Ti0.00Al0.15Si1.90O6
	G	=	-183534	(J)	H	=	-151841	(J)	S	=	27.25	(J/K)	V	=	3.8	(cc)	Cp	=	14.9	(J/K)
	diopside	clinoenstatit	hedenbergite	alumino-buffo	buffonite	essenite	jadeite
	-57.19	81.65	65.16	5.33	-4.78	9.31	0.52
clinopyroxene	mass	=	0.34	(gm)	density	=	3.38	(gm/cc)	(analysis	in	mole	%)
	cpx	Na0.02Ca0.76Fe''0.48Mg0.61Fe'''0.08Ti0.01Al0.16Si1.89O6
	G	=	-4934.61	(J)	H	=	-4116.55	(J)	S	=	0.7	(J/K)	V	=	0.1	(cc)	Cp	=	0.38	(J/K)
	diopside	clinoenstatit	hedenbergite	alumino-buffo	buffonite	essenite	jadeite
	16.53	22.17	47.61	3.81	-2.7	10.27	2.31
feldspar	mass	=	54.55	(gm)	density	=	2.67	(gm/cc)	(analysis	in	mole	%)
	K0.00Na0.29Ca0.70Al1.70Si2.30O8
	G	=	-908880	(J)	H	=	-770983	(J)	S	=	118.55	(J/K)	V	=	20.4	(cc)	Cp	=	65.32	(J/K)
	albite	anorthite	sanidine
	29.38	70.45	0.17
spinel	mass	=	3.89	(gm)	density	=	4.82	(gm/cc)	(analysis	in	mole	%)
	Fe''1.09Mg0.12Fe'''1.37Al0.21Cr0.00Ti0.21O4
	G	=	-28880.8	(J)	H	=	-20230.4	(J)	S	=	7.44	(J/K)	V	=	0.81	(cc)	Cp	=	3.53	(J/K)
	chromite	hercynite	magnetite	spinel	ulvospinel
	0	-1.85	68.62	12.36	20.87
Viscosity	of	the	System	cannot	be	computed.
System	mass	=	100.12	(gm)	density	=	2.78	(gm/cc)
	G	=	-1.56526e+06	(J)	H	=	-1.30488e+06	(J)	S	=	223.86	(J/K)	V	=	36.08	(cc)	Cp	=	120.83	(J/K)
Oxygen	delta	moles	=	0.00319626	delta	grams	=	0.102277
	G	=	-834.36	(J)	H	=	90.9	(J)	S	=	0.8	(J/K)	V	=	309.1	(cc)	Cp	=	0.11	(J/K)
**********----------**********
Title:	Dummy	Title
T	=	880	(C)	P	=	1	(kbars)	log(10)	f	O2	=	-12.81	delta	HM	=	-5.61	NNO	=	-0.55	QFM	=	0	COH	=	1.77	IW	=	3.99
Constraint	Flags:	fO2	path	=	QFM	Fractionate	Solids
Liquid	mass	=	16.77	(gm)	density	=	2.25	(gm/cc)	viscosity	=	4.64	(log	10	poise)	(analysis	in	wt	%)
	G	=	-270121	(J)	H	=	-218436	(J)	S	=	44.82	(J/K)	V	=	7.47	(cc)	Cp	=	22.87	(J/K)
	SiO2	TiO2	Al2O3	Fe2O3	Cr2O3	FeO	MnO	MgO	NiO	CoO	CaO	Na2O	K2O	P2O5	H2O	CO2	SO3	Cl2O-1	F2O-1
	69.35	0.04	9.78	1.24	0	4.21	0.89	0.31	0	0	3.32	5.84	0.79	0	4.22	0	0	0	0
olivine	mass	=	0.11	(gm)	density	=	4.04	(gm/cc)	(analysis	in	mole	%)
	(Ca0.01Mg0.20Fe''0.73Mn0.07Co0.00Ni0.00)2SiO4
	G	=	-1066.37	(J)	H	=	-826.1	(J)	S	=	0.21	(J/K)	V	=	0.03	(cc)	Cp	=	0.11	(J/K)
	tephroite	fayalite	co-olivine	ni-olivine	monticellite	forsterite
	7.46	72.95	0	0	1.04	18.56
clinopyroxene	mass	=	0.01	(gm)	density	=	3.42	(gm/cc)	(analysis	in	mole	%)
	cpx	Na0.03Ca0.81Fe''0.57Mg0.47Fe'''0.08Ti0.00Al0.14Si1.90O6
	G	=	-175.61	(J)	H	=	-146.42	(J)	S	=	0.03	(J/K)	V	=	0	(cc)	Cp	=	0.01	(J/K)
	diopside	clinoenstatit	hedenbergite	alumino-buffo	buffonite	essenite	jadeite
	14.16	16.41	56.73	1.6	-0.99	9.08	3.01
feldspar	mass	=	0.41	(gm)	density	=	2.62	(gm/cc)	(analysis	in	mole	%)
	K0.01Na0.59Ca0.41Al1.41Si2.59O8
	G	=	-6742.89	(J)	H	=	-5709.5	(J)	S	=	0.9	(J/K)	V	=	0.15	(cc)	Cp	=	0.49	(J/K)
	albite	anorthite	sanidine
	58.75	40.63	0.62
spinel	mass	=	0.05	(gm)	density	=	4.93	(gm/cc)	(analysis	in	mole	%)
	Fe''1.03Mg0.05Fe'''1.71Al0.14Cr0.00Ti0.08O4
	G	=	-311.12	(J)	H	=	-212.43	(J)	S	=	0.09	(J/K)	V	=	0.01	(cc)	Cp	=	0.04	(J/K)
	chromite	hercynite	magnetite	spinel	ulvospinel
	0	2.17	85.46	4.84	7.53
water	mass	=	0	(gm)	density	=	0.2	(gm/cc)
	H2O
	G	=	-59.14	(J)	H	=	-30.46	(J)	S	=	0.02	(J/K)	V	=	0.01	(cc)	Cp	=	0.01	(J/K)
Total	solids	mass	=	0.57	(gm)	density	=	2.77	(gm/cc)
	G	=	-8355.13	(J)	H	=	-6924.92	(J)	S	=	1.24	(J/K)	V	=	0.21	(cc)	Cp	=	0.66	(J/K)
Summary	of	all	fractionated	phases:	(total	mass	=	82.78	grams)
olivine	mass	=	7.17	(gm)	density	=	3.45	(gm/cc)	(analysis	in	mole	%)
	(Ca0.00Mg0.73Fe''0.26Mn0.01Co0.00Ni0.00)2SiO4
	G	=	-100723	(J)	H	=	-83329.9	(J)	S	=	15.08	(J/K)	V	=	2.08	(cc)	Cp	=	8.29	(J/K)
	tephroite	fayalite	co-olivine	ni-olivine	monticellite	forsterite
	1.16	26.29	0	0	0.94	71.61
orthopyroxene	mass	=	3.45	(gm)	density	=	3.33	(gm/cc)	(analysis	in	mole	%)
	opx	Na0.00Ca0.07Fe''0.45Mg1.41Fe'''0.02Ti0.00Al0.12Si1.93O6
	G	=	-51846.2	(J)	H	=	-43419.9	(J)	S	=	7.31	(J/K)	V	=	1.04	(cc)	Cp	=	4.15	(J/K)
	diopside	clinoenstatit	hedenbergite	alumino-buffo	buffonite	essenite	jadeite
	-45.23	93.22	44.8	4.57	-4.31	6.81	0.14
clinopyroxene	mass	=	12.92	(gm)	density	=	3.4	(gm/cc)	(analysis	in	mole	%)
	cpx	Na0.01Ca0.18Fe''0.65Mg1.06Fe'''0.05Ti0.00Al0.15Si1.90O6
	G	=	-183474	(J)	H	=	-152166	(J)	S	=	27.15	(J/K)	V	=	3.8	(cc)	Cp	=	14.9	(J/K)
	diopside	clinoenstatit	hedenbergite	alumino-buffo	buffonite	essenite	jadeite
	-57.11	81.58	65.14	5.33	-4.78	9.31	0.52
clinopyroxene	mass	=	0.34	(gm)	density	=	3.38	(gm/cc)	(analysis	in	mole	%)
	cpx	Na0.02Ca0.76Fe''0.48Mg0.61Fe'''0.08Ti0.01Al0.16Si1.89O6
	G	=	-4927.6	(J)	H	=	-4120.36	(J)	S	=	0.7	(J/K)	V	=	0.1	(cc)	Cp	=	0.38	(J/K)
	diopside	clinoenstatit	hedenbergite	alumino-buffo	buffonite	essenite	jadeite
	16.53	22.17	47.61	3.81	-2.7	10.27	2.31
feldspar	mass	=	54.95	(gm)	density	=	2.67	(gm/cc)	(analysis	in	mole	%)
	K0.00Na0.30Ca0.70Al1.70Si2.30O8
	G	=	-914438	(J)	H	=	-777342	(J)	S	=	118.89	(J/K)	V	=	20.55	(cc)	Cp	=	65.73	(J/K)
	albite	anorthite	sanidine
	29.59	70.24	0.17
spinel	mass	=	3.94	(gm)	density	=	4.83	(gm/cc)	(analysis	in	mole	%)
	Fe''1.08Mg0.12Fe'''1.38Al0.21Cr0.00Ti0.21O4
	G	=	-29165.3	(J)	H	=	-20510.8	(J)	S	=	7.51	(J/K)	V	=	0.82	(cc)	Cp	=	3.58	(J/K)
	chromite	hercynite	magnetite	spinel	ulvospinel
	0	-1.8	68.83	12.26	20.7
Viscosity	of	the	System	cannot	be	computed.
System	mass	=	100.12	(gm)	density	=	2.78	(gm/cc)
	G	=	-1.56305e+06	(J)	H	=	-1.30625e+06	(J)	S	=	222.69	(J/K)	V	=	36.06	(cc)	Cp	=	120.57	(J/K)
Oxygen	delta	moles	=	0.00322303	delta	grams	=	0.103133
	G	=	-833.33	(J)	H	=	90.52	(J)	S	=	0.8	(J/K)	V	=	309.01	(cc)	Cp	=	0.11	(J/K)
**********----------**********
Title:	Dummy	Title
T	=	870	(C)	P	=	1	(kbars)	log(10)	f	O2	=	-13	delta	HM	=	-5.61	NNO	=	-0.55	QFM	=	0	COH	=	1.75	IW	=	4.01
Constraint	Flags:	fO2	path	=	QFM	Fractionate	Solids
Liquid	mass	=	15.98	(gm)	density	=	2.24	(gm/cc)	viscosity	=	4.74	(log	10	poise)	(analysis	in	wt	%)
	G	=	-257605	(J)	H	=	-208996	(J)	S	=	42.52	(J/K)	V	=	7.14	(cc)	Cp	=	21.72	(J/K)
	SiO2	TiO2	Al2O3	Fe2O3	Cr2O3	FeO	MnO	MgO	NiO	CoO	CaO	Na2O	K2O	P2O5	H2O	CO2	SO3	Cl2O-1	F2O-1
	70.36	0.04	9.3	1.16	0	3.86	0.88	0.26	0	0	3.19	5.87	0.83	0	4.23	0	0	0	0
olivine	mass	=	0.15	(gm)	density	=	4.06	(gm/cc)	(analysis	in	mole	%)
	(Ca0.01Mg0.18Fe''0.74Mn0.08Co0.00Ni0.00)2SiO4
	G	=	-1525.53	(J)	H	=	-1182.67	(J)	S	=	0.3	(J/K)	V	=	0.04	(cc)	Cp	=	0.15	(J/K)
	tephroite	fayalite	co-olivine	ni-olivine	monticellite	forsterite
	7.88	74.43	0	0	1.02	16.67
feldspar	mass	=	0.59	(gm)	density	=	2.62	(gm/cc)	(analysis	in	mole	%)
	K0.01Na0.61Ca0.39Al1.39Si2.61O8
	G	=	-9730.59	(J)	H	=	-8255.29	(J)	S	=	1.29	(J/K)	V	=	0.22	(cc)	Cp	=	0.71	(J/K)
	albite	anorthite	sanidine
	60.75	38.57	0.68
spinel	mass	=	0.03	(gm)	density	=	4.94	(gm/cc)	(analysis	in	mole	%)
	Fe''1.03Mg0.04Fe'''1.72Al0.13Cr0.00Ti0.08O4
	G	=	-197.2	(J)	H	=	-135.03	(J)	S	=	0.05	(J/K)	V	=	0.01	(cc)	Cp	=	0.03	(J/K)
	chromite	hercynite	magnetite	spinel	ulvospinel
	0	2.16	85.89	4.37	7.58
water	mass	=	0.03	(gm)	density	=	0.21	(gm/cc)
	H2O
	G	=	-778.97	(J)	H	=	-404.05	(J)	S	=	0.33	(J/K)	V	=	0.16	(cc)	Cp	=	0.11	(J/K)
Total	solids	mass	=	0.8	(gm)	density	=	1.87	(gm/cc)
	G	=	-12232.3	(J)	H	=	-9977.04	(J)	S	=	1.97	(J/K)	V	=	0.43	(cc)	Cp	=	1	(J/K)
Summary	of	all	fractionated	phases:	(total	mass	=	83.34	grams)
olivine	mass	=	7.27	(gm)	density	=	3.46	(gm/cc)	(analysis	in	mole	%)
	(Ca0.00Mg0.72Fe''0.27Mn0.01Co0.00Ni0.00)2SiO4
	G	=	-101621	(J)	H	=	-84222	(J)	S	=	15.22	(J/K)	V	=	2.1	(cc)	Cp	=	8.38	(J/K)
	tephroite	fayalite	co-olivine	ni-olivine	monticellite	forsterite
	1.23	26.84	0	0	0.94	70.98
orthopyroxene	mass	=	3.45	(gm)	density	=	3.33	(gm/cc)	(analysis	in	mole	%)
	opx	Na0.00Ca0.07Fe''0.45Mg1.41Fe'''0.02Ti0.00Al0.12Si1.93O6
	G	=	-51773.3	(J)	H	=	-43461.4	(J)	S	=	7.27	(J/K)	V	=	1.04	(cc)	Cp	=	4.15	(J/K)
	diopside	clinoenstatit	hedenbergite	alumino-buffo	buffonite	essenite	jadeite
	-45.23	93.22	44.8	4.57	-4.31	6.81	0.14
clinopyroxene	mass	=	12.93	(gm)	density	=	3.4	(gm/cc)	(analysis	in	mole	%)
	cpx	Na0.01Ca0.18Fe''0.65Mg1.06Fe'''0.05Ti0.00Al0.15Si1.90O6
	G	=	-183346	(J)	H	=	-152434	(J)	S	=	27.04	(J/K)	V	=	3.8	(cc)	Cp	=	14.89	(J/K)
	diopside	clinoenstatit	hedenbergite	alumino-buffo	buffonite	essenite	jadeite
	-57.05	81.53	65.14	5.33	-4.77	9.31	0.52
clinopyroxene	mass	=	0.34	(gm)	density	=	3.39	(gm/cc)	(analysis	in	mole	%)
	cpx	Na0.02Ca0.76Fe''0.48Mg0.61Fe'''0.08Ti0.01Al0.16Si1.89O6
	G	=	-4920.61	(J)	H	=	-4124.17	(J)	S	=	0.7	(J/K)	V	=	0.1	(cc)	Cp	=	0.38	(J/K)
	diopside	clinoenstatit	hedenbergite	alumino-buffo	buffonite	essenite	jadeite
	16.53	22.17	47.61	3.81	-2.7	10.27	2.31
feldspar	mass	=	55.36	(gm)	density	=	2.67	(gm/cc)	(analysis	in	mole	%)
	K0.00Na0.30Ca0.70Al1.70Si2.30O8
	G	=	-919943	(J)	H	=	-783675	(J)	S	=	119.2	(J/K)	V	=	20.7	(cc)	Cp	=	66.14	(J/K)
	albite	anorthite	sanidine
	29.81	70.02	0.18
spinel	mass	=	3.99	(gm)	density	=	4.83	(gm/cc)	(analysis	in	mole	%)
	Fe''1.08Mg0.12Fe'''1.38Al0.21Cr0.00Ti0.21O4
	G	=	-29385.7	(J)	H	=	-20749	(J)	S	=	7.56	(J/K)	V	=	0.83	(cc)	Cp	=	3.62	(J/K)
	chromite	hercynite	magnetite	spinel	ulvospinel
	0	-1.76	69.01	12.18	20.56
Viscosity	of	the	System	cannot	be	computed.
System	mass	=	100.12	(gm)	density	=	2.77	(gm/cc)
	G	=	-1.56083e+06	(J)	H	=	-1.30764e+06	(J)	S	=	221.48	(J/K)	V	=	36.13	(cc)	Cp	=	120.28	(J/K)
Oxygen	delta	moles	=	0.00320834	delta	grams	=	0.102663
	G	=	-821.56	(J)	H	=	88.97	(J)	S	=	0.8	(J/K)	V	=	304.94	(cc)	Cp	=	0.11	(J/K)
**********----------**********
Title:	Dummy	Title
T	=	860	(C)	P	=	1	(kbars)	log(10)	f	O2	=	-13.18	delta	HM	=	-5.62	NNO	=	-0.54	QFM	=	0	COH	=	1.73	IW	=	4.03
Constraint	Flags:	fO2	path	=	QFM	Fractionate	Solids
Liquid	mass	=	15.26	(gm)	density	=	2.23	(gm/cc)	viscosity	=	4.84	(log	10	poise)	(analysis	in	wt	%)
	G	=	-246315	(J)	H	=	-200481	(J)	S	=	40.45	(J/K)	V	=	6.84	(cc)	Cp	=	20.69	(J/K)
	SiO2	TiO2	Al2O3	Fe2O3	Cr2O3	FeO	MnO	MgO	NiO	CoO	CaO	Na2O	K2O	P2O5	H2O	CO2	SO3	Cl2O-1	F2O-1
	71.33	0.04	8.84	1.1	0	3.54	0.87	0.21	0	0	3.07	5.89	0.86	0	4.25	0	0	0	0
olivine	mass	=	0.14	(gm)	density	=	4.08	(gm/cc)	(analysis	in	mole	%)
	(Ca0.01Mg0.16Fe''0.76Mn0.08Co0.00Ni0.00)2SiO4
	G	=	-1341.38	(J)	H	=	-1040.89	(J)	S	=	0.27	(J/K)	V	=	0.03	(cc)	Cp	=	0.13	(J/K)
	tephroite	fayalite	co-olivine	ni-olivine	monticellite	forsterite
	8.29	75.79	0	0	1	14.91
feldspar	mass	=	0.53	(gm)	density	=	2.61	(gm/cc)	(analysis	in	mole	%)
	K0.01Na0.63Ca0.37Al1.37Si2.63O8
	G	=	-8792.02	(J)	H	=	-7473.6	(J)	S	=	1.16	(J/K)	V	=	0.2	(cc)	Cp	=	0.64	(J/K)
	albite	anorthite	sanidine
	62.62	36.65	0.74
spinel	mass	=	0.02	(gm)	density	=	4.95	(gm/cc)	(analysis	in	mole	%)
	Fe''1.04Mg0.04Fe'''1.72Al0.12Cr0.00Ti0.08O4
	G	=	-148.53	(J)	H	=	-102.02	(J)	S	=	0.04	(J/K)	V	=	0	(cc)	Cp	=	0.02	(J/K)
	chromite	hercynite	magnetite	spinel	ulvospinel
	0	2.15	86.2	3.93	7.72
water	mass	=	0.06	(gm)	density	=	0.21	(gm/cc)
	H2O
	G	=	-1427.65	(J)	H	=	-745.71	(J)	S	=	0.6	(J/K)	V	=	0.29	(cc)	Cp	=	0.21	(J/K)
Total	solids	mass	=	0.75	(gm)	density	=	1.4	(gm/cc)
	G	=	-11709.6	(J)	H	=	-9362.22	(J)	S	=	2.07	(J/K)	V	=	0.54	(cc)	Cp	=	1	(J/K)
Summary	of	all	fractionated	phases:	(total	mass	=	84.1	grams)
olivine	mass	=	7.42	(gm)	density	=	3.47	(gm/cc)	(analysis	in	mole	%)
	(Ca0.00Mg0.71Fe''0.28Mn0.01Co0.00Ni0.00)2SiO4
	G	=	-102978	(J)	H	=	-85470.7	(J)	S	=	15.45	(J/K)	V	=	2.14	(cc)	Cp	=	8.52	(J/K)
	tephroite	fayalite	co-olivine	ni-olivine	monticellite	forsterite
	1.34	27.65	0	0	0.95	70.06
orthopyroxene	mass	=	3.45	(gm)	density	=	3.33	(gm/cc)	(analysis	in	mole	%)
	opx	Na0.00Ca0.07Fe''0.45Mg1.41Fe'''0.02Ti0.00Al0.12Si1.93O6
	G	=	-51700.8	(J)	H	=	-43502.8	(J)	S	=	7.23	(J/K)	V	=	1.04	(cc)	Cp	=	4.14	(J/K)
	diopside	clinoenstatit	hedenbergite	alumino-buffo	buffonite	essenite	jadeite
	-45.23	93.22	44.8	4.57	-4.31	6.81	0.14
clinopyroxene	mass	=	12.93	(gm)	density	=	3.4	(gm/cc)	(analysis	in	mole	%)
	cpx	Na0.01Ca0.18Fe''0.65Mg1.06Fe'''0.05Ti0.00Al0.15Si1.90O6
	G	=	-183076	(J)	H	=	-152583	(J)	S	=	26.91	(J/K)	V	=	3.8	(cc)	Cp	=	14.87	(J/K)
	diopside	clinoenstatit	hedenbergite	alumino-buffo	buffonite	essenite	jadeite
	-57.05	81.53	65.14	5.33	-4.77	9.31	0.52
clinopyroxene	mass	=	0.34	(gm)	density	=	3.39	(gm/cc)	(analysis	in	mole	%)
	cpx	Na0.02Ca0.76Fe''0.48Mg0.61Fe'''0.08Ti0.01Al0.16Si1.89O6
	G	=	-4913.66	(J)	H	=	-4127.97	(J)	S	=	0.69	(J/K)	V	=	0.1	(cc)	Cp	=	0.38	(J/K)
	diopside	clinoenstatit	hedenbergite	alumino-buffo	buffonite	essenite	jadeite
	16.53	22.17	47.61	3.81	-2.7	10.27	2.31
feldspar	mass	=	55.94	(gm)	density	=	2.67	(gm/cc)	(analysis	in	mole	%)
	K0.00Na0.30Ca0.70Al1.70Si2.30O8
	G	=	-928430	(J)	H	=	-792559	(J)	S	=	119.91	(J/K)	V	=	20.92	(cc)	Cp	=	66.76	(J/K)
	albite	anorthite	sanidine
	30.14	69.68	0.18
spinel	mass	=	4.02	(gm)	density	=	4.83	(gm/cc)	(analysis	in	mole	%)
	Fe''1.08Mg0.12Fe'''1.38Al0.21Cr0.00Ti0.20O4
	G	=	-29492	(J)	H	=	-20910.1	(J)	S	=	7.57	(J/K)	V	=	0.83	(cc)	Cp	=	3.64	(J/K)
	chromite	hercynite	magnetite	spinel	ulvospinel
	0	-1.73	69.12	12.13	20.48
Viscosity	of	the	System	cannot	be	computed.
System	mass	=	100.12	(gm)	density	=	2.77	(gm/cc)
	G	=	-1.55862e+06	(J)	H	=	-1.309e+06	(J)	S	=	220.29	(J/K)	V	=	36.2	(cc)	Cp	=	120.01	(J/K)
Oxygen	delta	moles	=	0.0031878	delta	grams	=	0.102006
	G	=	-808.39	(J)	H	=	87.27	(J)	S	=	0.79	(J/K)	V	=	300.33	(cc)	Cp	=	0.11	(J/K)
**********----------**********
Title:	Dummy	Title
T	=	850	(C)	P	=	1	(kbars)	log(10)	f	O2	=	-13.37	delta	HM	=	-5.62	NNO	=	-0.54	QFM	=	0	COH	=	1.72	IW	=	4.05
Constraint	Flags:	fO2	path	=	QFM	Fractionate	Solids
Liquid	mass	=	14.62	(gm)	density	=	2.23	(gm/cc)	viscosity	=	4.94	(log	10	poise)	(analysis	in	wt	%)
	G	=	-236114	(J)	H	=	-192790	(J)	S	=	38.57	(J/K)	V	=	6.57	(cc)	Cp	=	19.76	(J/K)
	SiO2	TiO2	Al2O3	Fe2O3	Cr2O3	FeO	MnO	MgO	NiO	CoO	CaO	Na2O	K2O	P2O5	H2O	CO2	SO3	Cl2O-1	F2O-1
	72.26	0.04	8.38	1.03	0	3.24	0.85	0.17	0	0	2.97	5.91	0.9	0	4.26	0	0	0	0
olivine	mass	=	0.12	(gm)	density	=	4.1	(gm/cc)	(analysis	in	mole	%)
	(Ca0.00Mg0.14Fe''0.77Mn0.09Co0.00Ni0.00)2SiO4
	G	=	-1195	(J)	H	=	-928.38	(J)	S	=	0.24	(J/K)	V	=	0.03	(cc)	Cp	=	0.12	(J/K)
	tephroite	fayalite	co-olivine	ni-olivine	monticellite	forsterite
	8.69	77.03	0	0	0.99	13.3
feldspar	mass	=	0.48	(gm)	density	=	2.61	(gm/cc)	(analysis	in	mole	%)
	K0.01Na0.64Ca0.35Al1.35Si2.65O8
	G	=	-7968.93	(J)	H	=	-6787.3	(J)	S	=	1.05	(J/K)	V	=	0.18	(cc)	Cp	=	0.58	(J/K)
	albite	anorthite	sanidine
	64.34	34.86	0.8
spinel	mass	=	0.02	(gm)	density	=	4.96	(gm/cc)	(analysis	in	mole	%)
	Fe''1.04Mg0.04Fe'''1.73Al0.11Cr0.00Ti0.08O4
	G	=	-108.12	(J)	H	=	-74.51	(J)	S	=	0.03	(J/K)	V	=	0	(cc)	Cp	=	0.01	(J/K)
	chromite	hercynite	magnetite	spinel	ulvospinel
	0	2.11	86.4	3.53	7.96
water	mass	=	0.09	(gm)	density	=	0.21	(gm/cc)
	H2O
	G	=	-2012.79	(J)	H	=	-1058.75	(J)	S	=	0.85	(J/K)	V	=	0.41	(cc)	Cp	=	0.3	(J/K)
Total	solids	mass	=	0.71	(gm)	density	=	1.13	(gm/cc)
	G	=	-11284.8	(J)	H	=	-8848.94	(J)	S	=	2.17	(J/K)	V	=	0.63	(cc)	Cp	=	1.01	(J/K)
Summary	of	all	fractionated	phases:	(total	mass	=	84.78	grams)
olivine	mass	=	7.56	(gm)	density	=	3.48	(gm/cc)	(analysis	in	mole	%)
	(Ca0.00Mg0.70Fe''0.28Mn0.01Co0.00Ni0.00)2SiO4
	G	=	-104149	(J)	H	=	-86579.4	(J)	S	=	15.64	(J/K)	V	=	2.17	(cc)	Cp	=	8.64	(J/K)
	tephroite	fayalite	co-olivine	ni-olivine	monticellite	forsterite
	1.45	28.37	0	0	0.95	69.24
orthopyroxene	mass	=	3.45	(gm)	density	=	3.33	(gm/cc)	(analysis	in	mole	%)
	opx	Na0.00Ca0.07Fe''0.45Mg1.41Fe'''0.02Ti0.00Al0.12Si1.93O6
	G	=	-51628.6	(J)	H	=	-43544.2	(J)	S	=	7.2	(J/K)	V	=	1.04	(cc)	Cp	=	4.14	(J/K)
	diopside	clinoenstatit	hedenbergite	alumino-buffo	buffonite	essenite	jadeite
	-45.23	93.22	44.8	4.57	-4.31	6.81	0.14
clinopyroxene	mass	=	12.93	(gm)	density	=	3.4	(gm/cc)	(analysis	in	mole	%)
	cpx	Na0.01Ca0.18Fe''0.65Mg1.06Fe'''0.05Ti0.00Al0.15Si1.90O6
	G	=	-182807	(J)	H	=	-152732	(J)	S	=	26.78	(J/K)	V	=	3.8	(cc)	Cp	=	14.85	(J/K)
	diopside	clinoenstatit	hedenbergite	alumino-buffo	buffonite	essenite	jadeite
	-57.05	81.53	65.14	5.33	-4.77	9.31	0.52
clinopyroxene	mass	=	0.34	(gm)	density	=	3.39	(gm/cc)	(analysis	in	mole	%)
	cpx	Na0.02Ca0.76Fe''0.48Mg0.61Fe'''0.08Ti0.01Al0.16Si1.89O6
	G	=	-4906.75	(J)	H	=	-4131.76	(J)	S	=	0.69	(J/K)	V	=	0.1	(cc)	Cp	=	0.38	(J/K)
	diopside	clinoenstatit	hedenbergite	alumino-buffo	buffonite	essenite	jadeite
	16.53	22.17	47.61	3.81	-2.7	10.27	2.31
feldspar	mass	=	56.47	(gm)	density	=	2.67	(gm/cc)	(analysis	in	mole	%)
	K0.00Na0.30Ca0.69Al1.69Si2.31O8
	G	=	-935973	(J)	H	=	-800667	(J)	S	=	120.47	(J/K)	V	=	21.11	(cc)	Cp	=	67.32	(J/K)
	albite	anorthite	sanidine
	30.44	69.37	0.19
spinel	mass	=	4.04	(gm)	density	=	4.83	(gm/cc)	(analysis	in	mole	%)
	Fe''1.08Mg0.12Fe'''1.38Al0.21Cr0.00Ti0.20O4
	G	=	-29549.7	(J)	H	=	-21038.3	(J)	S	=	7.58	(J/K)	V	=	0.83	(cc)	Cp	=	3.65	(J/K)
	chromite	hercynite	magnetite	spinel	ulvospinel
	0	-1.71	69.21	12.09	20.41
Viscosity	of	the	System	cannot	be	computed.
System	mass	=	100.12	(gm)	density	=	2.76	(gm/cc)
	G	=	-1.55641e+06	(J)	H	=	-1.31033e+06	(J)	S	=	219.1	(J/K)	V	=	36.25	(cc)	Cp	=	119.76	(J/K)
Oxygen	delta	moles	=	0.00316236	delta	grams	=	0.101192
	G	=	-794.11	(J)	H	=	85.45	(J)	S	=	0.78	(J/K)	V	=	295.31	(cc)	Cp	=	0.11	(J/K)
**********----------**********
Title:	Dummy	Title
T	=	840	(C)	P	=	1	(kbars)	log(10)	f	O2	=	-13.57	delta	HM	=	-5.63	NNO	=	-0.53	QFM	=	0	COH	=	1.7	IW	=	4.07
Constraint	Flags:	fO2	path	=	QFM	Fractionate	Solids
Liquid	mass	=	14.04	(gm)	density	=	2.22	(gm/cc)	viscosity	=	5.02	(log	10	poise)	(analysis	in	wt	%)
	G	=	-226894	(J)	H	=	-185845	(J)	S	=	36.88	(J/K)	V	=	6.32	(cc)	Cp	=	18.92	(J/K)
	SiO2	TiO2	Al2O3	Fe2O3	Cr2O3	FeO	MnO	MgO	NiO	CoO	CaO	Na2O	K2O	P2O5	H2O	CO2	SO3	Cl2O-1	F2O-1
	73.14	0.04	7.94	0.97	0	2.96	0.84	0.14	0	0	2.87	5.92	0.93	0	4.27	0	0	0	0
olivine	mass	=	0.11	(gm)	density	=	4.12	(gm/cc)	(analysis	in	mole	%)
	(Ca0.00Mg0.13Fe''0.78Mn0.09Co0.00Ni0.00)2SiO4
	G	=	-1064.45	(J)	H	=	-828.11	(J)	S	=	0.21	(J/K)	V	=	0.03	(cc)	Cp	=	0.11	(J/K)
	tephroite	fayalite	co-olivine	ni-olivine	monticellite	forsterite
	9.08	78.14	0	0	0.97	11.81
feldspar	mass	=	0.44	(gm)	density	=	2.61	(gm/cc)	(analysis	in	mole	%)
	K0.01Na0.66Ca0.33Al1.33Si2.67O8
	G	=	-7220.61	(J)	H	=	-6162.16	(J)	S	=	0.95	(J/K)	V	=	0.17	(cc)	Cp	=	0.53	(J/K)
	albite	anorthite	sanidine
	65.94	33.21	0.86
spinel	mass	=	0.01	(gm)	density	=	4.96	(gm/cc)	(analysis	in	mole	%)
	Fe''1.05Mg0.03Fe'''1.73Al0.10Cr0.00Ti0.08O4
	G	=	-77.31	(J)	H	=	-53.46	(J)	S	=	0.02	(J/K)	V	=	0	(cc)	Cp	=	0.01	(J/K)
	chromite	hercynite	magnetite	spinel	ulvospinel
	0	2.07	86.47	3.16	8.3
water	mass	=	0.11	(gm)	density	=	0.22	(gm/cc)
	H2O
	G	=	-2539.83	(J)	H	=	-1345.42	(J)	S	=	1.07	(J/K)	V	=	0.51	(cc)	Cp	=	0.38	(J/K)
Total	solids	mass	=	0.67	(gm)	density	=	0.95	(gm/cc)
	G	=	-10902.2	(J)	H	=	-8389.15	(J)	S	=	2.26	(J/K)	V	=	0.71	(cc)	Cp	=	1.03	(J/K)
Summary	of	all	fractionated	phases:	(total	mass	=	85.4	grams)
olivine	mass	=	7.68	(gm)	density	=	3.49	(gm/cc)	(analysis	in	mole	%)
	(Ca0.00Mg0.69Fe''0.29Mn0.02Co0.00Ni0.00)2SiO4
	G	=	-105171	(J)	H	=	-87576.9	(J)	S	=	15.81	(J/K)	V	=	2.2	(cc)	Cp	=	8.75	(J/K)
	tephroite	fayalite	co-olivine	ni-olivine	monticellite	forsterite
	1.54	29	0	0	0.95	68.51
orthopyroxene	mass	=	3.45	(gm)	density	=	3.33	(gm/cc)	(analysis	in	mole	%)
	opx	Na0.00Ca0.07Fe''0.45Mg1.41Fe'''0.02Ti0.00Al0.12Si1.93O6
	G	=	-51556.8	(J)	H	=	-43585.6	(J)	S	=	7.16	(J/K)	V	=	1.04	(cc)	Cp	=	4.13	(J/K)
	diopside	clinoenstatit	hedenbergite	alumino-buffo	buffonite	essenite	jadeite
	-45.23	93.22	44.8	4.57	-4.31	6.81	0.14
clinopyroxene	mass	=	12.93	(gm)	density	=	3.4	(gm/cc)	(analysis	in	mole	%)
	cpx	Na0.01Ca0.18Fe''0.65Mg1.06Fe'''0.05Ti0.00Al0.15Si1.90O6
	G	=	-182540	(J)	H	=	-152880	(J)	S	=	26.65	(J/K)	V	=	3.8	(cc)	Cp	=	14.83	(J/K)
	diopside	clinoenstatit	hedenbergite	alumino-buffo	buffonite	essenite	jadeite
	-57.05	81.53	65.14	5.33	-4.77	9.31	0.52
clinopyroxene	mass	=	0.34	(gm)	density	=	3.39	(gm/cc)	(analysis	in	mole	%)
	cpx	Na0.02Ca0.76Fe''0.48Mg0.61Fe'''0.08Ti0.01Al0.16Si1.89O6
	G	=	-4899.86	(J)	H	=	-4135.55	(J)	S	=	0.69	(J/K)	V	=	0.1	(cc)	Cp	=	0.38	(J/K)
	diopside	clinoenstatit	hedenbergite	alumino-buffo	buffonite	essenite	jadeite
	16.53	22.17	47.61	3.81	-2.7	10.27	2.31
feldspar	mass	=	56.95	(gm)	density	=	2.67	(gm/cc)	(analysis	in	mole	%)
	K0.00Na0.31Ca0.69Al1.69Si2.31O8
	G	=	-942688	(J)	H	=	-808094	(J)	S	=	120.91	(J/K)	V	=	21.29	(cc)	Cp	=	67.82	(J/K)
	albite	anorthite	sanidine
	30.74	69.07	0.19
spinel	mass	=	4.05	(gm)	density	=	4.84	(gm/cc)	(analysis	in	mole	%)
	Fe''1.08Mg0.12Fe'''1.39Al0.21Cr0.00Ti0.20O4
	G	=	-29567	(J)	H	=	-21139.1	(J)	S	=	7.57	(J/K)	V	=	0.84	(cc)	Cp	=	3.66	(J/K)
	chromite	hercynite	magnetite	spinel	ulvospinel
	0	-1.7	69.26	12.06	20.37
Viscosity	of	the	System	cannot	be	computed.
System	mass	=	100.11	(gm)	density	=	2.76	(gm/cc)
	G	=	-1.55422e+06	(J)	H	=	-1.31165e+06	(J)	S	=	217.92	(J/K)	V	=	36.3	(cc)	Cp	=	119.52	(J/K)
Oxygen	delta	moles	=	0.00313387	delta	grams	=	0.10028
	G	=	-779.2	(J)	H	=	83.58	(J)	S	=	0.78	(J/K)	V	=	290.04	(cc)	Cp	=	0.11	(J/K)
**********----------**********
Title:	Dummy	Title
T	=	830	(C)	P	=	1	(kbars)	log(10)	f	O2	=	-13.77	delta	HM	=	-5.63	NNO	=	-0.53	QFM	=	0	COH	=	1.68	IW	=	4.09
Constraint	Flags:	fO2	path	=	QFM	Fractionate	Solids
Liquid	mass	=	13.52	(gm)	density	=	2.22	(gm/cc)	viscosity	=	5.11	(log	10	poise)	(analysis	in	wt	%)
	G	=	-218559	(J)	H	=	-179574	(J)	S	=	35.34	(J/K)	V	=	6.1	(cc)	Cp	=	18.17	(J/K)
	SiO2	TiO2	Al2O3	Fe2O3	Cr2O3	FeO	MnO	MgO	NiO	CoO	CaO	Na2O	K2O	P2O5	H2O	CO2	SO3	Cl2O-1	F2O-1
	73.98	0.04	7.52	0.91	0	2.69	0.82	0.11	0	0	2.79	5.92	0.96	0	4.27	0	0	0	0
olivine	mass	=	0.1	(gm)	density	=	4.14	(gm/cc)	(analysis	in	mole	%)
	(Ca0.00Mg0.11Fe''0.79Mn0.09Co0.00Ni0.00)2SiO4
	G	=	-948.06	(J)	H	=	-738.73	(J)	S	=	0.19	(J/K)	V	=	0.02	(cc)	Cp	=	0.1	(J/K)
	tephroite	fayalite	co-olivine	ni-olivine	monticellite	forsterite
	9.46	79.14	0	0	0.95	10.46
feldspar	mass	=	0.4	(gm)	density	=	2.61	(gm/cc)	(analysis	in	mole	%)
	K0.01Na0.67Ca0.32Al1.32Si2.68O8
	G	=	-6542.03	(J)	H	=	-5594.22	(J)	S	=	0.86	(J/K)	V	=	0.15	(cc)	Cp	=	0.48	(J/K)
	albite	anorthite	sanidine
	67.41	31.67	0.92
spinel	mass	=	0.01	(gm)	density	=	4.97	(gm/cc)	(analysis	in	mole	%)
	Fe''1.06Mg0.03Fe'''1.73Al0.10Cr0.00Ti0.09O4
	G	=	-54.17	(J)	H	=	-37.6	(J)	S	=	0.02	(J/K)	V	=	0	(cc)	Cp	=	0.01	(J/K)
	chromite	hercynite	magnetite	spinel	ulvospinel
	0	2.02	86.41	2.82	8.75
water	mass	=	0.13	(gm)	density	=	0.22	(gm/cc)
	H2O
	G	=	-3013.98	(J)	H	=	-1607.89	(J)	S	=	1.27	(J/K)	V	=	0.6	(cc)	Cp	=	0.46	(J/K)
Total	solids	mass	=	0.64	(gm)	density	=	0.82	(gm/cc)
	G	=	-10558.2	(J)	H	=	-7978.44	(J)	S	=	2.34	(J/K)	V	=	0.78	(cc)	Cp	=	1.04	(J/K)
Summary	of	all	fractionated	phases:	(total	mass	=	85.95	grams)
olivine	mass	=	7.79	(gm)	density	=	3.5	(gm/cc)	(analysis	in	mole	%)
	(Ca0.00Mg0.69Fe''0.30Mn0.02Co0.00Ni0.00)2SiO4
	G	=	-106061	(J)	H	=	-88475.6	(J)	S	=	15.94	(J/K)	V	=	2.23	(cc)	Cp	=	8.84	(J/K)
	tephroite	fayalite	co-olivine	ni-olivine	monticellite	forsterite
	1.63	29.57	0	0	0.95	67.85
orthopyroxene	mass	=	3.45	(gm)	density	=	3.33	(gm/cc)	(analysis	in	mole	%)
	opx	Na0.00Ca0.07Fe''0.45Mg1.41Fe'''0.02Ti0.00Al0.12Si1.93O6
	G	=	-51485.4	(J)	H	=	-43626.8	(J)	S	=	7.12	(J/K)	V	=	1.03	(cc)	Cp	=	4.13	(J/K)
	diopside	clinoenstatit	hedenbergite	alumino-buffo	buffonite	essenite	jadeite
	-45.23	93.22	44.8	4.57	-4.31	6.81	0.14
clinopyroxene	mass	=	12.93	(gm)	density	=	3.41	(gm/cc)	(analysis	in	mole	%)
	cpx	Na0.01Ca0.18Fe''0.65Mg1.06Fe'''0.05Ti0.00Al0.15Si1.90O6
	G	=	-182275	(J)	H	=	-153028	(J)	S	=	26.51	(J/K)	V	=	3.8	(cc)	Cp	=	14.81	(J/K)
	diopside	clinoenstatit	hedenbergite	alumino-buffo	buffonite	essenite	jadeite
	-57.05	81.53	65.14	5.33	-4.77	9.31	0.52
clinopyroxene	mass	=	0.34	(gm)	density	=	3.39	(gm/cc)	(analysis	in	mole	%)
	cpx	Na0.02Ca0.76Fe''0.48Mg0.61Fe'''0.08Ti0.01Al0.16Si1.89O6
	G	=	-4893.01	(J)	H	=	-4139.34	(J)	S	=	0.68	(J/K)	V	=	0.1	(cc)	Cp	=	0.38	(J/K)
[truncated: 193 more rows]

## Sheet: FMQ -1
**********----------**********
T	=	1220	(C)	P	=	1	(kbars)	log(10)	f	O2	=	-9.01	delta	HM	=	-6.51	NNO	=	-1.67	QFM	=	-1	COH	=	1.2	IW	=	2.5
Constraint	Flags:	fO2	path	=	QFM-1	Fractionate	Solids
Liquid	mass	=	99.97	(gm)	density	=	2.59	(gm/cc)	viscosity	=	2.46	(log	10	poise)	(analysis	in	wt	%)
	G	=	-1.64416e+06	(J)	H	=	-1.23289e+06	(J)	S	=	275.44	(J/K)	V	=	38.55	(cc)	Cp	=	149.97	(J/K)
	SiO2	TiO2	Al2O3	Fe2O3	Cr2O3	FeO	MnO	MgO	NiO	CoO	CaO	Na2O	K2O	P2O5	H2O	CO2	SO3	Cl2O-1	F2O-1
	50.94	0.32	19.94	0.96	0	8.49	0.23	6.18	0	0	9.23	2.86	0.15	0	0.71	0	0	0	0
Total	solids	mass	=	0	(gm)	density	=	0	(gm/cc)
	G	=	0	(J)	H	=	0	(J)	S	=	0	(J/K)	V	=	0	(cc)	Cp	=	0	(J/K)
Summary	of	all	fractionated	phases:	(total	mass	=	0	grams)
Viscosity	of	the	System:	2.46	(log	10	poise)
System	mass	=	99.97	(gm)	density	=	2.59	(gm/cc)
	G	=	-1.64416e+06	(J)	H	=	-1.23289e+06	(J)	S	=	275.44	(J/K)	V	=	38.55	(cc)	Cp	=	149.97	(J/K)
Oxygen	delta	moles	=	-6.245e-17	delta	grams	=	-1.99833e-15
	G	=	0	(J)	H	=	0	(J)	S	=	0	(J/K)	V	=	0	(cc)	Cp	=	0	(J/K)
**********----------**********
Title:	Dummy	Title
T	=	1210	(C)	P	=	1	(kbars)	log(10)	f	O2	=	-9.12	delta	HM	=	-6.52	NNO	=	-1.67	QFM	=	-1	COH	=	1.19	IW	=	2.51
Constraint	Flags:	fO2	path	=	QFM-1	Fractionate	Solids
Liquid	mass	=	99.97	(gm)	density	=	2.6	(gm/cc)	viscosity	=	2.51	(log	10	poise)	(analysis	in	wt	%)
	G	=	-1.64142e+06	(J)	H	=	-1.2344e+06	(J)	S	=	274.43	(J/K)	V	=	38.52	(cc)	Cp	=	149.97	(J/K)
	SiO2	TiO2	Al2O3	Fe2O3	Cr2O3	FeO	MnO	MgO	NiO	CoO	CaO	Na2O	K2O	P2O5	H2O	CO2	SO3	Cl2O-1	F2O-1
	50.94	0.32	19.94	0.96	0	8.48	0.23	6.18	0	0	9.23	2.86	0.15	0	0.71	0	0	0	0
Total	solids	mass	=	0	(gm)	density	=	0	(gm/cc)
	G	=	0	(J)	H	=	0	(J)	S	=	0	(J/K)	V	=	0	(cc)	Cp	=	0	(J/K)
Summary	of	all	fractionated	phases:	(total	mass	=	0	grams)
Viscosity	of	the	System:	2.51	(log	10	poise)
System	mass	=	99.97	(gm)	density	=	2.6	(gm/cc)
	G	=	-1.64142e+06	(J)	H	=	-1.2344e+06	(J)	S	=	274.43	(J/K)	V	=	38.52	(cc)	Cp	=	149.97	(J/K)
Oxygen	delta	moles	=	1.33827e-05	delta	grams	=	0.000428232
	G	=	-4.58	(J)	H	=	0.53	(J)	S	=	0	(J/K)	V	=	1.65	(cc)	Cp	=	0	(J/K)
**********----------**********
Title:	Dummy	Title
T	=	1200	(C)	P	=	1	(kbars)	log(10)	f	O2	=	-9.23	delta	HM	=	-6.52	NNO	=	-1.66	QFM	=	-1	COH	=	1.18	IW	=	2.52
Constraint	Flags:	fO2	path	=	QFM-1	Fractionate	Solids
Liquid	mass	=	99.97	(gm)	density	=	2.6	(gm/cc)	viscosity	=	2.55	(log	10	poise)	(analysis	in	wt	%)
	G	=	-1.63869e+06	(J)	H	=	-1.23588e+06	(J)	S	=	273.44	(J/K)	V	=	38.49	(cc)	Cp	=	146.01	(J/K)
	SiO2	TiO2	Al2O3	Fe2O3	Cr2O3	FeO	MnO	MgO	NiO	CoO	CaO	Na2O	K2O	P2O5	H2O	CO2	SO3	Cl2O-1	F2O-1
	50.94	0.32	19.94	0.96	0	8.48	0.23	6.18	0	0	9.23	2.86	0.15	0	0.71	0	0	0	0
Total	solids	mass	=	0	(gm)	density	=	0	(gm/cc)
	G	=	0	(J)	H	=	0	(J)	S	=	0	(J/K)	V	=	0	(cc)	Cp	=	0	(J/K)
Summary	of	all	fractionated	phases:	(total	mass	=	0	grams)
Viscosity	of	the	System:	2.55	(log	10	poise)
System	mass	=	99.97	(gm)	density	=	2.6	(gm/cc)
	G	=	-1.63869e+06	(J)	H	=	-1.23588e+06	(J)	S	=	273.44	(J/K)	V	=	38.49	(cc)	Cp	=	146.01	(J/K)
Oxygen	delta	moles	=	2.74235e-05	delta	grams	=	0.00087752
	G	=	-9.31	(J)	H	=	1.09	(J)	S	=	0.01	(J/K)	V	=	3.36	(cc)	Cp	=	0	(J/K)
**********----------**********
Title:	Dummy	Title
T	=	1190	(C)	P	=	1	(kbars)	log(10)	f	O2	=	-9.34	delta	HM	=	-6.52	NNO	=	-1.66	QFM	=	-1	COH	=	1.17	IW	=	2.53
Constraint	Flags:	fO2	path	=	QFM-1	Fractionate	Solids
Liquid	mass	=	97.04	(gm)	density	=	2.6	(gm/cc)	viscosity	=	2.57	(log	10	poise)	(analysis	in	wt	%)
	G	=	-1.5851e+06	(J)	H	=	-1.19788e+06	(J)	S	=	264.65	(J/K)	V	=	37.32	(cc)	Cp	=	141.68	(J/K)
	SiO2	TiO2	Al2O3	Fe2O3	Cr2O3	FeO	MnO	MgO	NiO	CoO	CaO	Na2O	K2O	P2O5	H2O	CO2	SO3	Cl2O-1	F2O-1
	51.03	0.33	19.53	0.99	0	8.73	0.24	6.37	0	0	9.02	2.88	0.15	0	0.73	0	0	0	0
feldspar	mass	=	2.93	(gm)	density	=	2.68	(gm/cc)	(analysis	in	mole	%)
	K0.00Na0.19Ca0.80Al1.80Si2.20O8
	G	=	-50862.1	(J)	H	=	-40426.4	(J)	S	=	7.13	(J/K)	V	=	1.1	(cc)	Cp	=	3.61	(J/K)
	albite	anorthite	sanidine
	19.44	80.5	0.06
Total	solids	mass	=	2.93	(gm)	density	=	2.68	(gm/cc)
	G	=	-50862.1	(J)	H	=	-40426.4	(J)	S	=	7.13	(J/K)	V	=	1.1	(cc)	Cp	=	3.61	(J/K)
Summary	of	all	fractionated	phases:	(total	mass	=	0	grams)
Viscosity	of	the	System:	2.62	(log	10	poise)
System	mass	=	99.97	(gm)	density	=	2.6	(gm/cc)
	G	=	-1.63596e+06	(J)	H	=	-1.2383e+06	(J)	S	=	271.78	(J/K)	V	=	38.41	(cc)	Cp	=	145.29	(J/K)
Oxygen	delta	moles	=	2.71101e-05	delta	grams	=	0.000867489
	G	=	-9.14	(J)	H	=	1.06	(J)	S	=	0.01	(J/K)	V	=	3.3	(cc)	Cp	=	0	(J/K)
**********----------**********
Title:	Dummy	Title
T	=	1180	(C)	P	=	1	(kbars)	log(10)	f	O2	=	-9.45	delta	HM	=	-6.52	NNO	=	-1.66	QFM	=	-1	COH	=	1.16	IW	=	2.54
Constraint	Flags:	fO2	path	=	QFM-1	Fractionate	Solids
Liquid	mass	=	93.65	(gm)	density	=	2.6	(gm/cc)	viscosity	=	2.59	(log	10	poise)	(analysis	in	wt	%)
	G	=	-1.52384e+06	(J)	H	=	-1.15371e+06	(J)	S	=	254.71	(J/K)	V	=	35.97	(cc)	Cp	=	136.69	(J/K)
	SiO2	TiO2	Al2O3	Fe2O3	Cr2O3	FeO	MnO	MgO	NiO	CoO	CaO	Na2O	K2O	P2O5	H2O	CO2	SO3	Cl2O-1	F2O-1
	51.13	0.34	19.03	1.03	0	9.05	0.25	6.6	0	0	8.76	2.9	0.16	0	0.76	0	0	0	0
feldspar	mass	=	3.39	(gm)	density	=	2.67	(gm/cc)	(analysis	in	mole	%)
	K0.00Na0.21Ca0.79Al1.79Si2.21O8
	G	=	-58664.7	(J)	H	=	-46725	(J)	S	=	8.22	(J/K)	V	=	1.27	(cc)	Cp	=	4.16	(J/K)
	albite	anorthite	sanidine
	20.53	79.4	0.07
Total	solids	mass	=	3.39	(gm)	density	=	2.67	(gm/cc)
	G	=	-58664.7	(J)	H	=	-46725	(J)	S	=	8.22	(J/K)	V	=	1.27	(cc)	Cp	=	4.16	(J/K)
Summary	of	all	fractionated	phases:	(total	mass	=	2.93	grams)
feldspar	mass	=	2.93	(gm)	density	=	2.68	(gm/cc)	(analysis	in	mole	%)
	K0.00Na0.19Ca0.80Al1.80Si2.20O8
	G	=	-50743.2	(J)	H	=	-40424.5	(J)	S	=	7.1	(J/K)	V	=	1.09	(cc)	Cp	=	3.6	(J/K)
	albite	anorthite	sanidine
	19.44	80.5	0.06
Viscosity	of	the	System:	2.7	(log	10	poise)
System	mass	=	99.97	(gm)	density	=	2.61	(gm/cc)
	G	=	-1633252	(J)	H	=	-1.24086e+06	(J)	S	=	270.03	(J/K)	V	=	38.33	(cc)	Cp	=	144.46	(J/K)
Oxygen	delta	moles	=	2.38351e-05	delta	grams	=	0.000762696
	G	=	-7.97	(J)	H	=	0.93	(J)	S	=	0.01	(J/K)	V	=	2.88	(cc)	Cp	=	0	(J/K)
**********----------**********
Title:	Dummy	Title
T	=	1170	(C)	P	=	1	(kbars)	log(10)	f	O2	=	-9.57	delta	HM	=	-6.53	NNO	=	-1.66	QFM	=	-1	COH	=	1.15	IW	=	2.55
Constraint	Flags:	fO2	path	=	QFM-1	Fractionate	Solids
Liquid	mass	=	85.47	(gm)	density	=	2.6	(gm/cc)	viscosity	=	2.67	(log	10	poise)	(analysis	in	wt	%)
	G	=	-1.38441e+06	(J)	H	=	-1.04953e+06	(J)	S	=	232.05	(J/K)	V	=	32.91	(cc)	Cp	=	124.1	(J/K)
	SiO2	TiO2	Al2O3	Fe2O3	Cr2O3	FeO	MnO	MgO	NiO	CoO	CaO	Na2O	K2O	P2O5	H2O	CO2	SO3	Cl2O-1	F2O-1
	51.64	0.37	18.57	1.07	0	9.43	0.26	6.15	0	0	8.49	3.01	0.17	0	0.83	0	0	0	0
olivine	mass	=	2.29	(gm)	density	=	3.34	(gm/cc)	(analysis	in	mole	%)
	(Ca0.00Mg0.78Fe''0.22Mn0.01Co0.00Ni0.00)2SiO4
	G	=	-34791.9	(J)	H	=	-26921.4	(J)	S	=	5.45	(J/K)	V	=	0.68	(cc)	Cp	=	2.78	(J/K)
	tephroite	fayalite	co-olivine	ni-olivine	monticellite	forsterite
	0.51	21.54	0	0	0.97	76.97
feldspar	mass	=	5.9	(gm)	density	=	2.67	(gm/cc)	(analysis	in	mole	%)
	K0.00Na0.22Ca0.78Al1.78Si2.22O8
	G	=	-102071	(J)	H	=	-81463.6	(J)	S	=	14.28	(J/K)	V	=	2.21	(cc)	Cp	=	7.25	(J/K)
	albite	anorthite	sanidine
	21.79	78.13	0.08
Total	solids	mass	=	8.18	(gm)	density	=	2.83	(gm/cc)
	G	=	-136863	(J)	H	=	-108385	(J)	S	=	19.73	(J/K)	V	=	2.89	(cc)	Cp	=	10.04	(J/K)
Summary	of	all	fractionated	phases:	(total	mass	=	6.31	grams)
feldspar	mass	=	6.31	(gm)	density	=	2.68	(gm/cc)	(analysis	in	mole	%)
	K0.00Na0.20Ca0.80Al1.80Si2.20O8
	G	=	-109207	(J)	H	=	-87189.1	(J)	S	=	15.26	(J/K)	V	=	2.36	(cc)	Cp	=	7.76	(J/K)
	albite	anorthite	sanidine
	20.03	79.91	0.07
Viscosity	of	the	System:	2.95	(log	10	poise)
System	mass	=	99.96	(gm)	density	=	2.62	(gm/cc)
	G	=	-1.63048e+06	(J)	H	=	-1.24511e+06	(J)	S	=	267.04	(J/K)	V	=	38.16	(cc)	Cp	=	141.89	(J/K)
Oxygen	delta	moles	=	-0.000116619	delta	grams	=	-0.00373168
	G	=	38.7	(J)	H	=	-4.49	(J)	S	=	-0.03	(J/K)	V	=	-13.99	(cc)	Cp	=	0	(J/K)
**********----------**********
Title:	Dummy	Title
T	=	1160	(C)	P	=	1	(kbars)	log(10)	f	O2	=	-9.69	delta	HM	=	-6.53	NNO	=	-1.65	QFM	=	-1	COH	=	1.14	IW	=	2.57
Constraint	Flags:	fO2	path	=	QFM-1	Fractionate	Solids
Liquid	mass	=	78.69	(gm)	density	=	2.59	(gm/cc)	viscosity	=	2.75	(log	10	poise)	(analysis	in	wt	%)
	G	=	-1.2692e+06	(J)	H	=	-963562	(J)	S	=	213.27	(J/K)	V	=	30.38	(cc)	Cp	=	113.71	(J/K)
	SiO2	TiO2	Al2O3	Fe2O3	Cr2O3	FeO	MnO	MgO	NiO	CoO	CaO	Na2O	K2O	P2O5	H2O	CO2	SO3	Cl2O-1	F2O-1
	52.13	0.41	18.13	1.12	0	9.78	0.27	5.75	0	0	8.23	3.11	0.19	0	0.9	0	0	0	0
olivine	mass	=	1.88	(gm)	density	=	3.36	(gm/cc)	(analysis	in	mole	%)
	(Ca0.00Mg0.76Fe''0.23Mn0.01Co0.00Ni0.00)2SiO4
	G	=	-28247.6	(J)	H	=	-21860.1	(J)	S	=	4.46	(J/K)	V	=	0.56	(cc)	Cp	=	2.27	(J/K)
	tephroite	fayalite	co-olivine	ni-olivine	monticellite	forsterite
	0.56	23.16	0	0	0.97	75.31
feldspar	mass	=	4.9	(gm)	density	=	2.67	(gm/cc)	(analysis	in	mole	%)
	K0.00Na0.23Ca0.77Al1.77Si2.23O8
	G	=	-84651.3	(J)	H	=	-67699.1	(J)	S	=	11.83	(J/K)	V	=	1.83	(cc)	Cp	=	6.02	(J/K)
	albite	anorthite	sanidine
	23.03	76.88	0.09
Total	solids	mass	=	6.78	(gm)	density	=	2.83	(gm/cc)
	G	=	-112899	(J)	H	=	-89559.3	(J)	S	=	16.29	(J/K)	V	=	2.39	(cc)	Cp	=	8.29	(J/K)
Summary	of	all	fractionated	phases:	(total	mass	=	14.49	grams)
olivine	mass	=	2.28	(gm)	density	=	3.34	(gm/cc)	(analysis	in	mole	%)
	(Ca0.00Mg0.78Fe''0.22Mn0.01Co0.00Ni0.00)2SiO4
	G	=	-34713.9	(J)	H	=	-26931	(J)	S	=	5.43	(J/K)	V	=	0.68	(cc)	Cp	=	2.78	(J/K)
	tephroite	fayalite	co-olivine	ni-olivine	monticellite	forsterite
	0.51	21.54	0	0	0.97	76.97
feldspar	mass	=	12.21	(gm)	density	=	2.67	(gm/cc)	(analysis	in	mole	%)
	K0.00Na0.21Ca0.79Al1.79Si2.21O8
	G	=	-210936	(J)	H	=	-168765	(J)	S	=	29.43	(J/K)	V	=	4.56	(cc)	Cp	=	14.99	(J/K)
	albite	anorthite	sanidine
	20.88	79.05	0.07
Viscosity	of	the	System:	3.2	(log	10	poise)
System	mass	=	99.96	(gm)	density	=	2.63	(gm/cc)
	G	=	-1.62775e+06	(J)	H	=	-1.24882e+06	(J)	S	=	264.41	(J/K)	V	=	38.02	(cc)	Cp	=	139.77	(J/K)
Oxygen	delta	moles	=	-0.000238224	delta	grams	=	-0.00762289
	G	=	78.44	(J)	H	=	-9.09	(J)	S	=	-0.06	(J/K)	V	=	-28.39	(cc)	Cp	=	-0.01	(J/K)
**********----------**********
Title:	Dummy	Title
T	=	1150	(C)	P	=	1	(kbars)	log(10)	f	O2	=	-9.81	delta	HM	=	-6.53	NNO	=	-1.65	QFM	=	-1	COH	=	1.13	IW	=	2.58
Constraint	Flags:	fO2	path	=	QFM-1	Fractionate	Solids
Liquid	mass	=	72.87	(gm)	density	=	2.58	(gm/cc)	viscosity	=	2.83	(log	10	poise)	(analysis	in	wt	%)
	G	=	-1.17058e+06	(J)	H	=	-890020	(J)	S	=	197.14	(J/K)	V	=	28.2	(cc)	Cp	=	104.81	(J/K)
	SiO2	TiO2	Al2O3	Fe2O3	Cr2O3	FeO	MnO	MgO	NiO	CoO	CaO	Na2O	K2O	P2O5	H2O	CO2	SO3	Cl2O-1	F2O-1
	52.61	0.44	17.7	1.16	0	10.09	0.28	5.36	0	0	7.99	3.2	0.2	0	0.97	0	0	0	0
olivine	mass	=	1.62	(gm)	density	=	3.38	(gm/cc)	(analysis	in	mole	%)
	(Ca0.00Mg0.75Fe''0.25Mn0.01Co0.00Ni0.00)2SiO4
	G	=	-24089	(J)	H	=	-18642	(J)	S	=	3.83	(J/K)	V	=	0.48	(cc)	Cp	=	1.95	(J/K)
	tephroite	fayalite	co-olivine	ni-olivine	monticellite	forsterite
	0.61	24.86	0	0	0.98	73.54
feldspar	mass	=	4.2	(gm)	density	=	2.67	(gm/cc)	(analysis	in	mole	%)
	K0.00Na0.24Ca0.76Al1.76Si2.24O8
	G	=	-72420.6	(J)	H	=	-58036.7	(J)	S	=	10.11	(J/K)	V	=	1.57	(cc)	Cp	=	5.15	(J/K)
	albite	anorthite	sanidine
	24.25	75.65	0.1
Total	solids	mass	=	5.82	(gm)	density	=	2.84	(gm/cc)
	G	=	-96509.6	(J)	H	=	-76678.6	(J)	S	=	13.93	(J/K)	V	=	2.05	(cc)	Cp	=	7.1	(J/K)
Summary	of	all	fractionated	phases:	(total	mass	=	21.26	grams)
olivine	mass	=	4.16	(gm)	density	=	3.35	(gm/cc)	(analysis	in	mole	%)
	(Ca0.00Mg0.77Fe''0.22Mn0.01Co0.00Ni0.00)2SiO4
	G	=	-62839.6	(J)	H	=	-48823.4	(J)	S	=	9.85	(J/K)	V	=	1.24	(cc)	Cp	=	5.05	(J/K)
	tephroite	fayalite	co-olivine	ni-olivine	monticellite	forsterite
	0.54	22.27	0	0	0.97	76.22
feldspar	mass	=	17.1	(gm)	density	=	2.67	(gm/cc)	(analysis	in	mole	%)
	K0.00Na0.21Ca0.78Al1.78Si2.22O8
	G	=	-295129	(J)	H	=	-236636	(J)	S	=	41.1	(J/K)	V	=	6.4	(cc)	Cp	=	20.98	(J/K)
	albite	anorthite	sanidine
	21.49	78.43	0.08
Viscosity	of	the	System:	3.45	(log	10	poise)
System	mass	=	99.96	(gm)	density	=	2.64	(gm/cc)
	G	=	-1.62506e+06	(J)	H	=	-1.25216e+06	(J)	S	=	262.02	(J/K)	V	=	37.89	(cc)	Cp	=	137.94	(J/K)
Oxygen	delta	moles	=	-0.000348682	delta	grams	=	-0.0111574
	G	=	113.92	(J)	H	=	-13.17	(J)	S	=	-0.09	(J/K)	V	=	-41.26	(cc)	Cp	=	-0.01	(J/K)
**********----------**********
Title:	Dummy	Title
T	=	1140	(C)	P	=	1	(kbars)	log(10)	f	O2	=	-9.93	delta	HM	=	-6.53	NNO	=	-1.65	QFM	=	-1	COH	=	1.12	IW	=	2.59
Constraint	Flags:	fO2	path	=	QFM-1	Fractionate	Solids
Liquid	mass	=	67.81	(gm)	density	=	2.58	(gm/cc)	viscosity	=	2.91	(log	10	poise)	(analysis	in	wt	%)
	G	=	-1.08513e+06	(J)	H	=	-826349	(J)	S	=	183.12	(J/K)	V	=	26.31	(cc)	Cp	=	97.1	(J/K)
	SiO2	TiO2	Al2O3	Fe2O3	Cr2O3	FeO	MnO	MgO	NiO	CoO	CaO	Na2O	K2O	P2O5	H2O	CO2	SO3	Cl2O-1	F2O-1
	53.09	0.47	17.28	1.2	0	10.38	0.28	4.99	0	0	7.76	3.28	0.22	0	1.05	0	0	0	0
olivine	mass	=	1.42	(gm)	density	=	3.41	(gm/cc)	(analysis	in	mole	%)
	(Ca0.00Mg0.73Fe''0.27Mn0.01Co0.00Ni0.00)2SiO4
	G	=	-20807.6	(J)	H	=	-16100.5	(J)	S	=	3.33	(J/K)	V	=	0.42	(cc)	Cp	=	1.7	(J/K)
	tephroite	fayalite	co-olivine	ni-olivine	monticellite	forsterite
	0.67	26.68	0	0	0.98	71.67
feldspar	mass	=	3.64	(gm)	density	=	2.67	(gm/cc)	(analysis	in	mole	%)
	K0.00Na0.25Ca0.74Al1.74Si2.26O8
	G	=	-62691.7	(J)	H	=	-50343.5	(J)	S	=	8.74	(J/K)	V	=	1.36	(cc)	Cp	=	4.46	(J/K)
	albite	anorthite	sanidine
	25.47	74.43	0.11
Total	solids	mass	=	5.06	(gm)	density	=	2.84	(gm/cc)
	G	=	-83499.3	(J)	H	=	-66444	(J)	S	=	12.07	(J/K)	V	=	1.78	(cc)	Cp	=	6.16	(J/K)
Summary	of	all	fractionated	phases:	(total	mass	=	27.08	grams)
olivine	mass	=	5.78	(gm)	density	=	3.36	(gm/cc)	(analysis	in	mole	%)
	(Ca0.00Mg0.76Fe''0.23Mn0.01Co0.00Ni0.00)2SiO4
	G	=	-86769	(J)	H	=	-67517.2	(J)	S	=	13.62	(J/K)	V	=	1.72	(cc)	Cp	=	6.99	(J/K)
	tephroite	fayalite	co-olivine	ni-olivine	monticellite	forsterite
	0.56	22.99	0	0	0.98	75.48
feldspar	mass	=	21.3	(gm)	density	=	2.67	(gm/cc)	(analysis	in	mole	%)
	K0.00Na0.22Ca0.78Al1.78Si2.22O8
	G	=	-366991	(J)	H	=	-294896	(J)	S	=	51.02	(J/K)	V	=	7.97	(cc)	Cp	=	26.1	(J/K)
	albite	anorthite	sanidine
	22.04	77.88	0.08
Viscosity	of	the	System:	3.72	(log	10	poise)
System	mass	=	99.95	(gm)	density	=	2.65	(gm/cc)
	G	=	-1.62239e+06	(J)	H	=	-1.25521e+06	(J)	S	=	259.83	(J/K)	V	=	37.77	(cc)	Cp	=	136.35	(J/K)
Oxygen	delta	moles	=	-0.000450239	delta	grams	=	-0.0144071
	G	=	145.95	(J)	H	=	-16.85	(J)	S	=	-0.12	(J/K)	V	=	-52.9	(cc)	Cp	=	-0.02	(J/K)
**********----------**********
Title:	Dummy	Title
T	=	1130	(C)	P	=	1	(kbars)	log(10)	f	O2	=	-10.05	delta	HM	=	-6.54	NNO	=	-1.64	QFM	=	-1	COH	=	1.11	IW	=	2.6
Constraint	Flags:	fO2	path	=	QFM-1	Fractionate	Solids
Liquid	mass	=	63.37	(gm)	density	=	2.57	(gm/cc)	viscosity	=	2.99	(log	10	poise)	(analysis	in	wt	%)
	G	=	-1.01031e+06	(J)	H	=	-770642	(J)	S	=	170.81	(J/K)	V	=	24.65	(cc)	Cp	=	90.35	(J/K)
	SiO2	TiO2	Al2O3	Fe2O3	Cr2O3	FeO	MnO	MgO	NiO	CoO	CaO	Na2O	K2O	P2O5	H2O	CO2	SO3	Cl2O-1	F2O-1
	53.57	0.5	16.87	1.23	0	10.64	0.29	4.63	0	0	7.55	3.36	0.23	0	1.12	0	0	0	0
olivine	mass	=	1.26	(gm)	density	=	3.43	(gm/cc)	(analysis	in	mole	%)
	(Ca0.00Mg0.71Fe''0.29Mn0.01Co0.00Ni0.00)2SiO4
	G	=	-18181	(J)	H	=	-14064.1	(J)	S	=	2.93	(J/K)	V	=	0.37	(cc)	Cp	=	1.49	(J/K)
	tephroite	fayalite	co-olivine	ni-olivine	monticellite	forsterite
	0.72	28.61	0	0	0.99	69.68
feldspar	mass	=	3.19	(gm)	density	=	2.67	(gm/cc)	(analysis	in	mole	%)
	K0.00Na0.27Ca0.73Al1.73Si2.27O8
	G	=	-54827.8	(J)	H	=	-44119.2	(J)	S	=	7.63	(J/K)	V	=	1.2	(cc)	Cp	=	3.9	(J/K)
	albite	anorthite	sanidine
	26.66	73.22	0.12
Total	solids	mass	=	4.45	(gm)	density	=	2.85	(gm/cc)
	G	=	-73008.8	(J)	H	=	-58183.3	(J)	S	=	10.57	(J/K)	V	=	1.56	(cc)	Cp	=	5.4	(J/K)
Summary	of	all	fractionated	phases:	(total	mass	=	32.14	grams)
olivine	mass	=	7.2	(gm)	density	=	3.37	(gm/cc)	(analysis	in	mole	%)
	(Ca0.00Mg0.76Fe''0.24Mn0.01Co0.00Ni0.00)2SiO4
	G	=	-107385	(J)	H	=	-83686.3	(J)	S	=	16.89	(J/K)	V	=	2.14	(cc)	Cp	=	8.67	(J/K)
	tephroite	fayalite	co-olivine	ni-olivine	monticellite	forsterite
	0.58	23.71	0	0	0.98	74.74
feldspar	mass	=	24.93	(gm)	density	=	2.67	(gm/cc)	(analysis	in	mole	%)
	K0.00Na0.23Ca0.77Al1.77Si2.23O8
	G	=	-429039	(J)	H	=	-345506	(J)	S	=	59.53	(J/K)	V	=	9.33	(cc)	Cp	=	30.53	(J/K)
	albite	anorthite	sanidine
	22.54	77.38	0.08
Viscosity	of	the	System:	4.01	(log	10	poise)
System	mass	=	99.95	(gm)	density	=	2.65	(gm/cc)
	G	=	-1.61974e+06	(J)	H	=	-1.25802e+06	(J)	S	=	257.79	(J/K)	V	=	37.67	(cc)	Cp	=	134.95	(J/K)
Oxygen	delta	moles	=	-0.000544681	delta	grams	=	-0.0174291
	G	=	175.17	(J)	H	=	-20.18	(J)	S	=	-0.14	(J/K)	V	=	-63.54	(cc)	Cp	=	-0.02	(J/K)
**********----------**********
Title:	Dummy	Title
T	=	1120	(C)	P	=	1	(kbars)	log(10)	f	O2	=	-10.18	delta	HM	=	-6.54	NNO	=	-1.64	QFM	=	-1	COH	=	1.09	IW	=	2.62
Constraint	Flags:	fO2	path	=	QFM-1	Fractionate	Solids
Liquid	mass	=	58.86	(gm)	density	=	2.57	(gm/cc)	viscosity	=	3.03	(log	10	poise)	(analysis	in	wt	%)
	G	=	-934003	(J)	H	=	-713277	(J)	S	=	158.44	(J/K)	V	=	22.93	(cc)	Cp	=	83.61	(J/K)
	SiO2	TiO2	Al2O3	Fe2O3	Cr2O3	FeO	MnO	MgO	NiO	CoO	CaO	Na2O	K2O	P2O5	H2O	CO2	SO3	Cl2O-1	F2O-1
	53.78	0.54	16.51	1.28	0	11.02	0.31	4.29	0	0	7.35	3.46	0.25	0	1.21	0	0	0	0
olivine	mass	=	0.1	(gm)	density	=	3.46	(gm/cc)	(analysis	in	mole	%)
	(Ca0.01Mg0.68Fe''0.31Mn0.01Co0.00Ni0.00)2SiO4
	G	=	-1432.48	(J)	H	=	-1107.41	(J)	S	=	0.23	(J/K)	V	=	0.03	(cc)	Cp	=	0.12	(J/K)
	tephroite	fayalite	co-olivine	ni-olivine	monticellite	forsterite
	0.82	30.76	0	0	1.01	67.41
orthopyroxene	mass	=	1.49	(gm)	density	=	3.31	(gm/cc)	(analysis	in	mole	%)
	opx	Na0.00Ca0.07Fe''0.50Mg1.37Fe'''0.01Ti0.00Al0.11Si1.94O6
	G	=	-22917.1	(J)	H	=	-18067.3	(J)	S	=	3.48	(J/K)	V	=	0.45	(cc)	Cp	=	1.83	(J/K)
	diopside	clinoenstatit	hedenbergite	alumino-buffo	buffonite	essenite	jadeite
	-48.9	92.7	50.07	4.59	-4.37	5.78	0.13
feldspar	mass	=	2.93	(gm)	density	=	2.66	(gm/cc)	(analysis	in	mole	%)
	K0.00Na0.28Ca0.72Al1.72Si2.28O8
	G	=	-50293.2	(J)	H	=	-40554.8	(J)	S	=	6.99	(J/K)	V	=	1.1	(cc)	Cp	=	3.58	(J/K)
	albite	anorthite	sanidine
	27.69	72.19	0.13
Total	solids	mass	=	4.51	(gm)	density	=	2.86	(gm/cc)
	G	=	-74642.8	(J)	H	=	-59729.6	(J)	S	=	10.7	(J/K)	V	=	1.58	(cc)	Cp	=	5.53	(J/K)
Summary	of	all	fractionated	phases:	(total	mass	=	36.58	grams)
olivine	mass	=	8.46	(gm)	density	=	3.38	(gm/cc)	(analysis	in	mole	%)
	(Ca0.00Mg0.75Fe''0.24Mn0.01Co0.00Ni0.00)2SiO4
	G	=	-125346	(J)	H	=	-97833.9	(J)	S	=	19.75	(J/K)	V	=	2.5	(cc)	Cp	=	10.15	(J/K)
	tephroite	fayalite	co-olivine	ni-olivine	monticellite	forsterite
	0.6	24.42	0	0	0.98	74
feldspar	mass	=	28.11	(gm)	density	=	2.67	(gm/cc)	(analysis	in	mole	%)
	K0.00Na0.23Ca0.77Al1.77Si2.23O8
	G	=	-483150	(J)	H	=	-389932	(J)	S	=	66.91	(J/K)	V	=	10.52	(cc)	Cp	=	34.4	(J/K)
	albite	anorthite	sanidine
	23.01	76.91	0.09
Viscosity	of	the	System:	4.34	(log	10	poise)
System	mass	=	99.95	(gm)	density	=	2.66	(gm/cc)
	G	=	-1.61714e+06	(J)	H	=	-1.26077e+06	(J)	S	=	255.8	(J/K)	V	=	37.53	(cc)	Cp	=	133.68	(J/K)
Oxygen	delta	moles	=	-0.000602523	delta	grams	=	-0.01928
	G	=	192.23	(J)	H	=	-22.11	(J)	S	=	-0.15	(J/K)	V	=	-69.79	(cc)	Cp	=	-0.02	(J/K)
**********----------**********
Title:	Dummy	Title
T	=	1110	(C)	P	=	1	(kbars)	log(10)	f	O2	=	-10.3	delta	HM	=	-6.54	NNO	=	-1.64	QFM	=	-1	COH	=	1.08	IW	=	2.63
Constraint	Flags:	fO2	path	=	QFM-1	Fractionate	Solids
Liquid	mass	=	54.43	(gm)	density	=	2.56	(gm/cc)	viscosity	=	3.08	(log	10	poise)	(analysis	in	wt	%)
	G	=	-860204	(J)	H	=	-657726	(J)	S	=	146.39	(J/K)	V	=	21.26	(cc)	Cp	=	77.02	(J/K)
	SiO2	TiO2	Al2O3	Fe2O3	Cr2O3	FeO	MnO	MgO	NiO	CoO	CaO	Na2O	K2O	P2O5	H2O	CO2	SO3	Cl2O-1	F2O-1
	54.01	0.58	16.23	1.33	0	11.33	0.34	3.91	0	0	7.12	3.59	0.27	0	1.3	0	0	0	0
clinopyroxene	mass	=	1.84	(gm)	density	=	3.32	(gm/cc)	(analysis	in	mole	%)
	cpx	Na0.00Ca0.15Fe''0.57Mg1.19Fe'''0.02Ti0.00Al0.14Si1.92O6
	G	=	-27806.5	(J)	H	=	-21870.4	(J)	S	=	4.29	(J/K)	V	=	0.55	(cc)	Cp	=	2.22	(J/K)
	diopside	clinoenstatit	hedenbergite	alumino-buffo	buffonite	essenite	jadeite
	-49.89	84.28	56.95	6.15	-5.73	7.88	0.37
feldspar	mass	=	2.59	(gm)	density	=	2.66	(gm/cc)	(analysis	in	mole	%)
	K0.00Na0.29Ca0.71Al1.71Si2.29O8
	G	=	-44484	(J)	H	=	-35945.2	(J)	S	=	6.17	(J/K)	V	=	0.97	(cc)	Cp	=	3.17	(J/K)
	albite	anorthite	sanidine
	28.74	71.12	0.14
Total	solids	mass	=	4.44	(gm)	density	=	2.9	(gm/cc)
	G	=	-72290.5	(J)	H	=	-57815.6	(J)	S	=	10.47	(J/K)	V	=	1.53	(cc)	Cp	=	5.39	(J/K)
Summary	of	all	fractionated	phases:	(total	mass	=	41.08	grams)
olivine	mass	=	8.56	(gm)	density	=	3.39	(gm/cc)	(analysis	in	mole	%)
	(Ca0.00Mg0.75Fe''0.24Mn0.01Co0.00Ni0.00)2SiO4
	G	=	-126556	(J)	H	=	-99026.3	(J)	S	=	19.9	(J/K)	V	=	2.53	(cc)	Cp	=	10.26	(J/K)
	tephroite	fayalite	co-olivine	ni-olivine	monticellite	forsterite
	0.6	24.5	0	0	0.98	73.92
orthopyroxene	mass	=	1.48	(gm)	density	=	3.31	(gm/cc)	(analysis	in	mole	%)
	opx	Na0.00Ca0.07Fe''0.50Mg1.37Fe'''0.01Ti0.00Al0.11Si1.94O6
	G	=	-22848.8	(J)	H	=	-18059	(J)	S	=	3.46	(J/K)	V	=	0.45	(cc)	Cp	=	1.82	(J/K)
	diopside	clinoenstatit	hedenbergite	alumino-buffo	buffonite	essenite	jadeite
	-48.9	92.7	50.07	4.59	-4.37	5.78	0.13
feldspar	mass	=	31.04	(gm)	density	=	2.67	(gm/cc)	(analysis	in	mole	%)
	K0.00Na0.23Ca0.76Al1.76Si2.24O8
	G	=	-532659	(J)	H	=	-430828	(J)	S	=	73.62	(J/K)	V	=	11.61	(cc)	Cp	=	37.94	(J/K)
	albite	anorthite	sanidine
	23.45	76.46	0.09
Viscosity	of	the	System:	4.8	(log	10	poise)
System	mass	=	99.95	(gm)	density	=	2.67	(gm/cc)
	G	=	-1.61456e+06	(J)	H	=	-1.26346e+06	(J)	S	=	253.84	(J/K)	V	=	37.38	(cc)	Cp	=	132.43	(J/K)
Oxygen	delta	moles	=	-0.000662033	delta	grams	=	-0.0211843
	G	=	209.53	(J)	H	=	-24.05	(J)	S	=	-0.17	(J/K)	V	=	-76.13	(cc)	Cp	=	-0.02	(J/K)
**********----------**********
Title:	Dummy	Title
T	=	1100	(C)	P	=	1	(kbars)	log(10)	f	O2	=	-10.43	delta	HM	=	-6.54	NNO	=	-1.63	QFM	=	-1	COH	=	1.07	IW	=	2.64
Constraint	Flags:	fO2	path	=	QFM-1	Fractionate	Solids
Liquid	mass	=	50.66	(gm)	density	=	2.55	(gm/cc)	viscosity	=	3.12	(log	10	poise)	(analysis	in	wt	%)
	G	=	-797514	(J)	H	=	-610591	(J)	S	=	136.13	(J/K)	V	=	19.83	(cc)	Cp	=	71.44	(J/K)
	SiO2	TiO2	Al2O3	Fe2O3	Cr2O3	FeO	MnO	MgO	NiO	CoO	CaO	Na2O	K2O	P2O5	H2O	CO2	SO3	Cl2O-1	F2O-1
	54.24	0.63	15.95	1.37	0	11.61	0.36	3.57	0	0	6.9	3.7	0.28	0	1.4	0	0	0	0
clinopyroxene	mass	=	1.55	(gm)	density	=	3.34	(gm/cc)	(analysis	in	mole	%)
	cpx	Na0.00Ca0.16Fe''0.60Mg1.16Fe'''0.02Ti0.00Al0.14Si1.92O6
	G	=	-23140.7	(J)	H	=	-18221	(J)	S	=	3.58	(J/K)	V	=	0.46	(cc)	Cp	=	1.85	(J/K)
	diopside	clinoenstatit	hedenbergite	alumino-buffo	buffonite	essenite	jadeite
	-52.7	84	59.94	6.12	-5.67	7.92	0.38
feldspar	mass	=	2.23	(gm)	density	=	2.66	(gm/cc)	(analysis	in	mole	%)
	K0.00Na0.30Ca0.70Al1.70Si2.30O8
	G	=	-38142.2	(J)	H	=	-30884.8	(J)	S	=	5.29	(J/K)	V	=	0.84	(cc)	Cp	=	2.72	(J/K)
	albite	anorthite	sanidine
	29.81	70.04	0.15
Total	solids	mass	=	3.77	(gm)	density	=	2.9	(gm/cc)
	G	=	-61282.9	(J)	H	=	-49105.8	(J)	S	=	8.87	(J/K)	V	=	1.3	(cc)	Cp	=	4.57	(J/K)
Summary	of	all	fractionated	phases:	(total	mass	=	45.52	grams)
olivine	mass	=	8.56	(gm)	density	=	3.39	(gm/cc)	(analysis	in	mole	%)
	(Ca0.00Mg0.75Fe''0.24Mn0.01Co0.00Ni0.00)2SiO4
	G	=	-126357	(J)	H	=	-99128.9	(J)	S	=	19.83	(J/K)	V	=	2.53	(cc)	Cp	=	10.25	(J/K)
	tephroite	fayalite	co-olivine	ni-olivine	monticellite	forsterite
	0.6	24.5	0	0	0.98	73.92
orthopyroxene	mass	=	1.48	(gm)	density	=	3.31	(gm/cc)	(analysis	in	mole	%)
	opx	Na0.00Ca0.07Fe''0.50Mg1.37Fe'''0.01Ti0.00Al0.11Si1.94O6
	G	=	-22814.2	(J)	H	=	-18077.2	(J)	S	=	3.45	(J/K)	V	=	0.45	(cc)	Cp	=	1.82	(J/K)
	diopside	clinoenstatit	hedenbergite	alumino-buffo	buffonite	essenite	jadeite
	-48.9	92.7	50.07	4.59	-4.37	5.78	0.13
clinopyroxene	mass	=	1.84	(gm)	density	=	3.33	(gm/cc)	(analysis	in	mole	%)
	cpx	Na0.00Ca0.15Fe''0.57Mg1.19Fe'''0.02Ti0.00Al0.14Si1.92O6
	G	=	-27730.3	(J)	H	=	-21866.2	(J)	S	=	4.27	(J/K)	V	=	0.55	(cc)	Cp	=	2.21	(J/K)
	diopside	clinoenstatit	hedenbergite	alumino-buffo	buffonite	essenite	jadeite
	-49.89	84.28	56.95	6.15	-5.73	7.88	0.37
feldspar	mass	=	33.63	(gm)	density	=	2.67	(gm/cc)	(analysis	in	mole	%)
	K0.00Na0.24Ca0.76Al1.76Si2.24O8
	G	=	-576300	(J)	H	=	-467146	(J)	S	=	79.49	(J/K)	V	=	12.58	(cc)	Cp	=	41.06	(J/K)
	albite	anorthite	sanidine
	23.86	76.05	0.09
Viscosity	of	the	System:	5.5	(log	10	poise)
System	mass	=	99.94	(gm)	density	=	2.68	(gm/cc)
	G	=	-1.612e+06	(J)	H	=	-1.26591e+06	(J)	S	=	252.04	(J/K)	V	=	37.25	(cc)	Cp	=	131.35	(J/K)
Oxygen	delta	moles	=	-0.000713438	delta	grams	=	-0.0228292
	G	=	223.98	(J)	H	=	-25.66	(J)	S	=	-0.18	(J/K)	V	=	-81.45	(cc)	Cp	=	-0.03	(J/K)
**********----------**********
Title:	Dummy	Title
T	=	1090	(C)	P	=	1	(kbars)	log(10)	f	O2	=	-10.56	delta	HM	=	-6.55	NNO	=	-1.63	QFM	=	-1	COH	=	1.06	IW	=	2.65
Constraint	Flags:	fO2	path	=	QFM-1	Fractionate	Solids
Liquid	mass	=	47.36	(gm)	density	=	2.55	(gm/cc)	viscosity	=	3.17	(log	10	poise)	(analysis	in	wt	%)
	G	=	-742898	(J)	H	=	-569556	(J)	S	=	127.16	(J/K)	V	=	18.59	(cc)	Cp	=	66.57	(J/K)
	SiO2	TiO2	Al2O3	Fe2O3	Cr2O3	FeO	MnO	MgO	NiO	CoO	CaO	Na2O	K2O	P2O5	H2O	CO2	SO3	Cl2O-1	F2O-1
	54.46	0.67	15.67	1.41	0	11.87	0.39	3.24	0	0	6.68	3.82	0.3	0	1.5	0	0	0	0
clinopyroxene	mass	=	1.35	(gm)	density	=	3.35	(gm/cc)	(analysis	in	mole	%)
	cpx	Na0.00Ca0.16Fe''0.63Mg1.12Fe'''0.02Ti0.00Al0.14Si1.92O6
	G	=	-19948.6	(J)	H	=	-15724.5	(J)	S	=	3.1	(J/K)	V	=	0.4	(cc)	Cp	=	1.6	(J/K)
	diopside	clinoenstatit	hedenbergite	alumino-buffo	buffonite	essenite	jadeite
	-55.69	83.77	63.06	6.1	-5.61	7.98	0.39
feldspar	mass	=	1.95	(gm)	density	=	2.66	(gm/cc)	(analysis	in	mole	%)
	K0.00Na0.31Ca0.69Al1.69Si2.31O8
	G	=	-33365.7	(J)	H	=	-27073.2	(J)	S	=	4.62	(J/K)	V	=	0.73	(cc)	Cp	=	2.38	(J/K)
	albite	anorthite	sanidine
	30.89	68.94	0.17
Total	solids	mass	=	3.3	(gm)	density	=	2.9	(gm/cc)
	G	=	-53314.3	(J)	H	=	-42797.8	(J)	S	=	7.71	(J/K)	V	=	1.13	(cc)	Cp	=	3.98	(J/K)
Summary	of	all	fractionated	phases:	(total	mass	=	49.28	grams)
olivine	mass	=	8.56	(gm)	density	=	3.39	(gm/cc)	(analysis	in	mole	%)
	(Ca0.00Mg0.75Fe''0.24Mn0.01Co0.00Ni0.00)2SiO4
	G	=	-126159	(J)	H	=	-99231.3	(J)	S	=	19.75	(J/K)	V	=	2.53	(cc)	Cp	=	10.24	(J/K)
	tephroite	fayalite	co-olivine	ni-olivine	monticellite	forsterite
	0.6	24.5	0	0	0.98	73.92
orthopyroxene	mass	=	1.48	(gm)	density	=	3.31	(gm/cc)	(analysis	in	mole	%)
	opx	Na0.00Ca0.07Fe''0.50Mg1.37Fe'''0.01Ti0.00Al0.11Si1.94O6
	G	=	-22779.8	(J)	H	=	-18095.4	(J)	S	=	3.44	(J/K)	V	=	0.45	(cc)	Cp	=	1.82	(J/K)
	diopside	clinoenstatit	hedenbergite	alumino-buffo	buffonite	essenite	jadeite
	-48.9	92.7	50.07	4.59	-4.37	5.78	0.13
clinopyroxene	mass	=	3.39	(gm)	density	=	3.33	(gm/cc)	(analysis	in	mole	%)
	cpx	Na0.00Ca0.15Fe''0.58Mg1.17Fe'''0.02Ti0.00Al0.14Si1.92O6
	G	=	-50759.4	(J)	H	=	-40101.5	(J)	S	=	7.82	(J/K)	V	=	1.02	(cc)	Cp	=	4.06	(J/K)
	diopside	clinoenstatit	hedenbergite	alumino-buffo	buffonite	essenite	jadeite
	-51.17	84.15	58.31	6.14	-5.7	7.9	0.37
feldspar	mass	=	35.85	(gm)	density	=	2.67	(gm/cc)	(analysis	in	mole	%)
	K0.00Na0.24Ca0.76Al1.76Si2.24O8
	G	=	-613550	(J)	H	=	-498430	(J)	S	=	84.45	(J/K)	V	=	13.41	(cc)	Cp	=	43.73	(J/K)
	albite	anorthite	sanidine
	24.23	75.67	0.1
Viscosity	of	the	System:	8.9	(log	10	poise)
System	mass	=	99.94	(gm)	density	=	2.69	(gm/cc)
	G	=	-1.60946e+06	(J)	H	=	-1.26821e+06	(J)	S	=	250.34	(J/K)	V	=	37.13	(cc)	Cp	=	130.4	(J/K)
Oxygen	delta	moles	=	-0.000759248	delta	grams	=	-0.024295
	G	=	236.43	(J)	H	=	-27.03	(J)	S	=	-0.19	(J/K)	V	=	-86.05	(cc)	Cp	=	-0.03	(J/K)
**********----------**********
Title:	Dummy	Title
T	=	1080	(C)	P	=	1	(kbars)	log(10)	f	O2	=	-10.69	delta	HM	=	-6.55	NNO	=	-1.63	QFM	=	-1	COH	=	1.05	IW	=	2.67
Constraint	Flags:	fO2	path	=	QFM-1	Fractionate	Solids
Liquid	mass	=	44.46	(gm)	density	=	2.54	(gm/cc)	viscosity	=	3.21	(log	10	poise)	(analysis	in	wt	%)
	G	=	-694887	(J)	H	=	-533509	(J)	S	=	119.26	(J/K)	V	=	17.49	(cc)	Cp	=	62.3	(J/K)
	SiO2	TiO2	Al2O3	Fe2O3	Cr2O3	FeO	MnO	MgO	NiO	CoO	CaO	Na2O	K2O	P2O5	H2O	CO2	SO3	Cl2O-1	F2O-1
	54.68	0.71	15.39	1.45	0	12.11	0.41	2.94	0	0	6.48	3.92	0.32	0	1.6	0	0	0	0
clinopyroxene	mass	=	1.18	(gm)	density	=	3.37	(gm/cc)	(analysis	in	mole	%)
	cpx	Na0.00Ca0.16Fe''0.66Mg1.09Fe'''0.02Ti0.00Al0.15Si1.91O6
	G	=	-17341.3	(J)	H	=	-13683.4	(J)	S	=	2.7	(J/K)	V	=	0.35	(cc)	Cp	=	1.4	(J/K)
	diopside	clinoenstatit	hedenbergite	alumino-buffo	buffonite	essenite	jadeite
	-58.88	83.59	66.31	6.08	-5.55	8.04	0.41
feldspar	mass	=	1.72	(gm)	density	=	2.66	(gm/cc)	(analysis	in	mole	%)
	K0.00Na0.32Ca0.68Al1.68Si2.32O8
	G	=	-29459.9	(J)	H	=	-23953.6	(J)	S	=	4.07	(J/K)	V	=	0.65	(cc)	Cp	=	2.1	(J/K)
	albite	anorthite	sanidine
	31.99	67.83	0.18
Total	solids	mass	=	2.91	(gm)	density	=	2.91	(gm/cc)
	G	=	-46801.2	(J)	H	=	-37637	(J)	S	=	6.77	(J/K)	V	=	1	(cc)	Cp	=	3.5	(J/K)
Summary	of	all	fractionated	phases:	(total	mass	=	52.57	grams)
olivine	mass	=	8.56	(gm)	density	=	3.39	(gm/cc)	(analysis	in	mole	%)
	(Ca0.00Mg0.75Fe''0.24Mn0.01Co0.00Ni0.00)2SiO4
	G	=	-125962	(J)	H	=	-99333.7	(J)	S	=	19.68	(J/K)	V	=	2.53	(cc)	Cp	=	10.23	(J/K)
	tephroite	fayalite	co-olivine	ni-olivine	monticellite	forsterite
	0.6	24.5	0	0	0.98	73.92
orthopyroxene	mass	=	1.48	(gm)	density	=	3.31	(gm/cc)	(analysis	in	mole	%)
	opx	Na0.00Ca0.07Fe''0.50Mg1.37Fe'''0.01Ti0.00Al0.11Si1.94O6
	G	=	-22745.5	(J)	H	=	-18113.6	(J)	S	=	3.42	(J/K)	V	=	0.45	(cc)	Cp	=	1.82	(J/K)
	diopside	clinoenstatit	hedenbergite	alumino-buffo	buffonite	essenite	jadeite
	-48.9	92.7	50.07	4.59	-4.37	5.78	0.13
clinopyroxene	mass	=	4.73	(gm)	density	=	3.34	(gm/cc)	(analysis	in	mole	%)
	cpx	Na0.00Ca0.16Fe''0.60Mg1.16Fe'''0.02Ti0.00Al0.14Si1.92O6
	G	=	-70566	(J)	H	=	-55856.3	(J)	S	=	10.87	(J/K)	V	=	1.42	(cc)	Cp	=	5.65	(J/K)
	diopside	clinoenstatit	hedenbergite	alumino-buffo	buffonite	essenite	jadeite
	-52.45	84.04	59.65	6.13	-5.67	7.92	0.38
feldspar	mass	=	37.8	(gm)	density	=	2.67	(gm/cc)	(analysis	in	mole	%)
	K0.00Na0.25Ca0.75Al1.75Si2.25O8
	G	=	-645981	(J)	H	=	-525926	(J)	S	=	88.72	(J/K)	V	=	14.14	(cc)	Cp	=	46.06	(J/K)
	albite	anorthite	sanidine
	24.57	75.33	0.1
Viscosity	of	the	System	cannot	be	computed.
System	mass	=	99.94	(gm)	density	=	2.7	(gm/cc)
	G	=	-1.60694e+06	(J)	H	=	-1.27038e+06	(J)	S	=	248.73	(J/K)	V	=	37.03	(cc)	Cp	=	129.56	(J/K)
Oxygen	delta	moles	=	-0.000800309	delta	grams	=	-0.0256089
	G	=	247.18	(J)	H	=	-28.21	(J)	S	=	-0.2	(J/K)	V	=	-90.04	(cc)	Cp	=	-0.03	(J/K)
**********----------**********
Title:	Dummy	Title
T	=	1070	(C)	P	=	1	(kbars)	log(10)	f	O2	=	-10.83	delta	HM	=	-6.55	NNO	=	-1.62	QFM	=	-1	COH	=	1.04	IW	=	2.68
Constraint	Flags:	fO2	path	=	QFM-1	Fractionate	Solids
Liquid	mass	=	41.88	(gm)	density	=	2.54	(gm/cc)	viscosity	=	3.25	(log	10	poise)	(analysis	in	wt	%)
	G	=	-652339	(J)	H	=	-501586	(J)	S	=	112.24	(J/K)	V	=	16.52	(cc)	Cp	=	58.52	(J/K)
	SiO2	TiO2	Al2O3	Fe2O3	Cr2O3	FeO	MnO	MgO	NiO	CoO	CaO	Na2O	K2O	P2O5	H2O	CO2	SO3	Cl2O-1	F2O-1
	54.9	0.75	15.11	1.49	0	12.33	0.44	2.65	0	0	6.27	4.03	0.34	0	1.7	0	0	0	0
clinopyroxene	mass	=	1.05	(gm)	density	=	3.38	(gm/cc)	(analysis	in	mole	%)
	cpx	Na0.00Ca0.16Fe''0.70Mg1.05Fe'''0.03Ti0.00Al0.15Si1.91O6
	G	=	-15189.8	(J)	H	=	-11997.4	(J)	S	=	2.38	(J/K)	V	=	0.31	(cc)	Cp	=	1.23	(J/K)
	diopside	clinoenstatit	hedenbergite	alumino-buffo	buffonite	essenite	jadeite
	-62.28	83.46	69.71	6.07	-5.49	8.11	0.42
feldspar	mass	=	1.54	(gm)	density	=	2.66	(gm/cc)	(analysis	in	mole	%)
	K0.00Na0.33Ca0.67Al1.67Si2.33O8
	G	=	-26228.2	(J)	H	=	-21370.1	(J)	S	=	3.62	(J/K)	V	=	0.58	(cc)	Cp	=	1.87	(J/K)
	albite	anorthite	sanidine
	33.1	66.7	0.2
Total	solids	mass	=	2.58	(gm)	density	=	2.91	(gm/cc)
	G	=	-41418.1	(J)	H	=	-33367.5	(J)	S	=	5.99	(J/K)	V	=	0.89	(cc)	Cp	=	3.1	(J/K)
Summary	of	all	fractionated	phases:	(total	mass	=	55.47	grams)
olivine	mass	=	8.56	(gm)	density	=	3.39	(gm/cc)	(analysis	in	mole	%)
	(Ca0.00Mg0.75Fe''0.24Mn0.01Co0.00Ni0.00)2SiO4
	G	=	-125766	(J)	H	=	-99435.9	(J)	S	=	19.6	(J/K)	V	=	2.52	(cc)	Cp	=	10.22	(J/K)
	tephroite	fayalite	co-olivine	ni-olivine	monticellite	forsterite
	0.6	24.5	0	0	0.98	73.92
orthopyroxene	mass	=	1.48	(gm)	density	=	3.32	(gm/cc)	(analysis	in	mole	%)
	opx	Na0.00Ca0.07Fe''0.50Mg1.37Fe'''0.01Ti0.00Al0.11Si1.94O6
	G	=	-22711.3	(J)	H	=	-18131.8	(J)	S	=	3.41	(J/K)	V	=	0.45	(cc)	Cp	=	1.82	(J/K)
	diopside	clinoenstatit	hedenbergite	alumino-buffo	buffonite	essenite	jadeite
	-48.9	92.7	50.07	4.59	-4.37	5.78	0.13
clinopyroxene	mass	=	5.91	(gm)	density	=	3.35	(gm/cc)	(analysis	in	mole	%)
	cpx	Na0.00Ca0.16Fe''0.61Mg1.14Fe'''0.02Ti0.00Al0.14Si1.92O6
	G	=	-87739.1	(J)	H	=	-69584.1	(J)	S	=	13.52	(J/K)	V	=	1.77	(cc)	Cp	=	7.04	(J/K)
	diopside	clinoenstatit	hedenbergite	alumino-buffo	buffonite	essenite	jadeite
	-53.72	83.95	60.97	6.12	-5.65	7.94	0.38
feldspar	mass	=	39.52	(gm)	density	=	2.67	(gm/cc)	(analysis	in	mole	%)
	K0.00Na0.25Ca0.75Al1.75Si2.25O8
	G	=	-674468	(J)	H	=	-550322	(J)	S	=	92.43	(J/K)	V	=	14.79	(cc)	Cp	=	48.11	(J/K)
	albite	anorthite	sanidine
	24.9	75	0.11
Viscosity	of	the	System	cannot	be	computed.
System	mass	=	99.94	(gm)	density	=	2.71	(gm/cc)
	G	=	-1.60444e+06	(J)	H	=	-1.27243e+06	(J)	S	=	247.19	(J/K)	V	=	36.93	(cc)	Cp	=	128.8	(J/K)
Oxygen	delta	moles	=	-0.000837308	delta	grams	=	-0.0267929
	G	=	256.48	(J)	H	=	-29.21	(J)	S	=	-0.21	(J/K)	V	=	-93.51	(cc)	Cp	=	-0.03	(J/K)
**********----------**********
Title:	Dummy	Title
T	=	1060	(C)	P	=	1	(kbars)	log(10)	f	O2	=	-10.96	delta	HM	=	-6.55	NNO	=	-1.62	QFM	=	-1	COH	=	1.02	IW	=	2.7
Constraint	Flags:	fO2	path	=	QFM-1	Fractionate	Solids
Liquid	mass	=	39.58	(gm)	density	=	2.53	(gm/cc)	viscosity	=	3.29	(log	10	poise)	(analysis	in	wt	%)
	G	=	-614356	(J)	H	=	-473107	(J)	S	=	105.95	(J/K)	V	=	15.65	(cc)	Cp	=	55.14	(J/K)
	SiO2	TiO2	Al2O3	Fe2O3	Cr2O3	FeO	MnO	MgO	NiO	CoO	CaO	Na2O	K2O	P2O5	H2O	CO2	SO3	Cl2O-1	F2O-1
	55.12	0.79	14.84	1.52	0	12.53	0.46	2.39	0	0	6.08	4.12	0.36	0	1.79	0	0	0	0
clinopyroxene	mass	=	0.93	(gm)	density	=	3.4	(gm/cc)	(analysis	in	mole	%)
	cpx	Na0.00Ca0.16Fe''0.73Mg1.01Fe'''0.03Ti0.00Al0.15Si1.91O6
	G	=	-13399.1	(J)	H	=	-10592.7	(J)	S	=	2.11	(J/K)	V	=	0.27	(cc)	Cp	=	1.09	(J/K)
	diopside	clinoenstatit	hedenbergite	alumino-buffo	buffonite	essenite	jadeite
	-65.9	83.38	73.28	6.05	-5.44	8.2	0.43
feldspar	mass	=	1.38	(gm)	density	=	2.65	(gm/cc)	(analysis	in	mole	%)
	K0.00Na0.34Ca0.66Al1.66Si2.34O8
	G	=	-23526.2	(J)	H	=	-19208.1	(J)	S	=	3.24	(J/K)	V	=	0.52	(cc)	Cp	=	1.68	(J/K)
	albite	anorthite	sanidine
	34.24	65.55	0.21
Total	solids	mass	=	2.31	(gm)	density	=	2.91	(gm/cc)
	G	=	-36925.2	(J)	H	=	-29800.7	(J)	S	=	5.34	(J/K)	V	=	0.79	(cc)	Cp	=	2.77	(J/K)
Summary	of	all	fractionated	phases:	(total	mass	=	58.05	grams)
olivine	mass	=	8.56	(gm)	density	=	3.39	(gm/cc)	(analysis	in	mole	%)
	(Ca0.00Mg0.75Fe''0.24Mn0.01Co0.00Ni0.00)2SiO4
	G	=	-125570	(J)	H	=	-99538	(J)	S	=	19.53	(J/K)	V	=	2.52	(cc)	Cp	=	10.21	(J/K)
	tephroite	fayalite	co-olivine	ni-olivine	monticellite	forsterite
	0.6	24.5	0	0	0.98	73.92
orthopyroxene	mass	=	1.48	(gm)	density	=	3.32	(gm/cc)	(analysis	in	mole	%)
	opx	Na0.00Ca0.07Fe''0.50Mg1.37Fe'''0.01Ti0.00Al0.11Si1.94O6
	G	=	-22677.3	(J)	H	=	-18150	(J)	S	=	3.4	(J/K)	V	=	0.45	(cc)	Cp	=	1.81	(J/K)
	diopside	clinoenstatit	hedenbergite	alumino-buffo	buffonite	essenite	jadeite
	-48.9	92.7	50.07	4.59	-4.37	5.78	0.13
clinopyroxene	mass	=	6.95	(gm)	density	=	3.35	(gm/cc)	(analysis	in	mole	%)
	cpx	Na0.00Ca0.16Fe''0.62Mg1.13Fe'''0.02Ti0.00Al0.14Si1.92O6
	G	=	-102738	(J)	H	=	-81638.1	(J)	S	=	15.83	(J/K)	V	=	2.07	(cc)	Cp	=	8.25	(J/K)
	diopside	clinoenstatit	hedenbergite	alumino-buffo	buffonite	essenite	jadeite
	-54.99	83.88	62.27	6.11	-5.63	7.97	0.39
feldspar	mass	=	41.05	(gm)	density	=	2.67	(gm/cc)	(analysis	in	mole	%)
	K0.00Na0.25Ca0.75Al1.75Si2.25O8
	G	=	-699692	(J)	H	=	-572154	(J)	S	=	95.67	(J/K)	V	=	15.36	(cc)	Cp	=	49.92	(J/K)
	albite	anorthite	sanidine
	25.2	74.69	0.11
Viscosity	of	the	System	cannot	be	computed.
System	mass	=	99.94	(gm)	density	=	2.71	(gm/cc)
	G	=	-1.60196e+06	(J)	H	=	-1.27439e+06	(J)	S	=	245.71	(J/K)	V	=	36.85	(cc)	Cp	=	128.11	(J/K)
Oxygen	delta	moles	=	-0.000870814	delta	grams	=	-0.027865
	G	=	264.53	(J)	H	=	-30.06	(J)	S	=	-0.22	(J/K)	V	=	-96.52	(cc)	Cp	=	-0.03	(J/K)
**********----------**********
Title:	Dummy	Title
T	=	1050	(C)	P	=	1	(kbars)	log(10)	f	O2	=	-11.1	delta	HM	=	-6.56	NNO	=	-1.62	QFM	=	-1	COH	=	1.01	IW	=	2.71
Constraint	Flags:	fO2	path	=	QFM-1	Fractionate	Solids
Liquid	mass	=	37.5	(gm)	density	=	2.52	(gm/cc)	viscosity	=	3.33	(log	10	poise)	(analysis	in	wt	%)
	G	=	-580219	(J)	H	=	-447529	(J)	S	=	100.28	(J/K)	V	=	14.86	(cc)	Cp	=	52.1	(J/K)
	SiO2	TiO2	Al2O3	Fe2O3	Cr2O3	FeO	MnO	MgO	NiO	CoO	CaO	Na2O	K2O	P2O5	H2O	CO2	SO3	Cl2O-1	F2O-1
	55.34	0.83	14.57	1.56	0	12.71	0.49	2.14	0	0	5.88	4.22	0.38	0	1.89	0	0	0	0
clinopyroxene	mass	=	0.84	(gm)	density	=	3.41	(gm/cc)	(analysis	in	mole	%)
	cpx	Na0.00Ca0.16Fe''0.77Mg0.97Fe'''0.03Ti0.00Al0.15Si1.91O6
	G	=	-11897.9	(J)	H	=	-9413.88	(J)	S	=	1.88	(J/K)	V	=	0.24	(cc)	Cp	=	0.97	(J/K)
	diopside	clinoenstatit	hedenbergite	alumino-buffo	buffonite	essenite	jadeite
	-69.77	83.34	77.04	6.03	-5.38	8.29	0.44
feldspar	mass	=	1.25	(gm)	density	=	2.65	(gm/cc)	(analysis	in	mole	%)
	K0.00Na0.35Ca0.64Al1.64Si2.36O8
	G	=	-21245.2	(J)	H	=	-17381.5	(J)	S	=	2.92	(J/K)	V	=	0.47	(cc)	Cp	=	1.52	(J/K)
	albite	anorthite	sanidine
	35.39	64.38	0.23
Total	solids	mass	=	2.08	(gm)	density	=	2.91	(gm/cc)
	G	=	-33143.1	(J)	H	=	-26795.4	(J)	S	=	4.8	(J/K)	V	=	0.72	(cc)	Cp	=	2.49	(J/K)
Summary	of	all	fractionated	phases:	(total	mass	=	60.36	grams)
olivine	mass	=	8.56	(gm)	density	=	3.4	(gm/cc)	(analysis	in	mole	%)
	(Ca0.00Mg0.75Fe''0.24Mn0.01Co0.00Ni0.00)2SiO4
	G	=	-125375	(J)	H	=	-99640	(J)	S	=	19.45	(J/K)	V	=	2.52	(cc)	Cp	=	10.2	(J/K)
	tephroite	fayalite	co-olivine	ni-olivine	monticellite	forsterite
	0.6	24.5	0	0	0.98	73.92
orthopyroxene	mass	=	1.48	(gm)	density	=	3.32	(gm/cc)	(analysis	in	mole	%)
	opx	Na0.00Ca0.07Fe''0.50Mg1.37Fe'''0.01Ti0.00Al0.11Si1.94O6
	G	=	-22643.4	(J)	H	=	-18168.1	(J)	S	=	3.38	(J/K)	V	=	0.45	(cc)	Cp	=	1.81	(J/K)
	diopside	clinoenstatit	hedenbergite	alumino-buffo	buffonite	essenite	jadeite
	-48.9	92.7	50.07	4.59	-4.37	5.78	0.13
clinopyroxene	mass	=	7.88	(gm)	density	=	3.36	(gm/cc)	(analysis	in	mole	%)
	cpx	Na0.00Ca0.16Fe''0.64Mg1.12Fe'''0.02Ti0.00Al0.14Si1.92O6
	G	=	-115926	(J)	H	=	-92298.2	(J)	S	=	17.86	(J/K)	V	=	2.35	(cc)	Cp	=	9.33	(J/K)
	diopside	clinoenstatit	hedenbergite	alumino-buffo	buffonite	essenite	jadeite
	-56.26	83.82	63.55	6.1	-5.61	8	0.39
feldspar	mass	=	42.43	(gm)	density	=	2.67	(gm/cc)	(analysis	in	mole	%)
	K0.00Na0.25Ca0.74Al1.74Si2.26O8
	G	=	-722185	(J)	H	=	-591839	(J)	S	=	98.51	(J/K)	V	=	15.88	(cc)	Cp	=	51.55	(J/K)
	albite	anorthite	sanidine
	25.5	74.39	0.11
Viscosity	of	the	System	cannot	be	computed.
System	mass	=	99.94	(gm)	density	=	2.72	(gm/cc)
	G	=	-1.59949e+06	(J)	H	=	-1.27627e+06	(J)	S	=	244.28	(J/K)	V	=	36.77	(cc)	Cp	=	127.48	(J/K)
Oxygen	delta	moles	=	-0.000901305	delta	grams	=	-0.0288407
	G	=	271.51	(J)	H	=	-30.79	(J)	S	=	-0.23	(J/K)	V	=	-99.15	(cc)	Cp	=	-0.03	(J/K)
**********----------**********
Title:	Dummy	Title
T	=	1040	(C)	P	=	1	(kbars)	log(10)	f	O2	=	-11.24	delta	HM	=	-6.56	NNO	=	-1.61	QFM	=	-1	COH	=	1	IW	=	2.72
Constraint	Flags:	fO2	path	=	QFM-1	Fractionate	Solids
Liquid	mass	=	35.6	(gm)	density	=	2.52	(gm/cc)	viscosity	=	3.38	(log	10	poise)	(analysis	in	wt	%)
	G	=	-549678	(J)	H	=	-424780	(J)	S	=	95.11	(J/K)	V	=	14.15	(cc)	Cp	=	49.34	(J/K)
	SiO2	TiO2	Al2O3	Fe2O3	Cr2O3	FeO	MnO	MgO	NiO	CoO	CaO	Na2O	K2O	P2O5	H2O	CO2	SO3	Cl2O-1	F2O-1
	55.69	0.87	14.28	1.58	0	12.76	0.5	1.9	0	0	5.71	4.3	0.4	0	1.99	0	0	0	0
olivine	mass	=	0.33	(gm)	density	=	3.75	(gm/cc)	(analysis	in	mole	%)
	(Ca0.01Mg0.44Fe''0.54Mn0.02Co0.00Ni0.00)2SiO4
	G	=	-3888.75	(J)	H	=	-2965.05	(J)	S	=	0.7	(J/K)	V	=	0.09	(cc)	Cp	=	0.35	(J/K)
	tephroite	fayalite	co-olivine	ni-olivine	monticellite	forsterite
	2.01	54.22	0	0	1.23	42.53
clinopyroxene	mass	=	0.38	(gm)	density	=	3.43	(gm/cc)	(analysis	in	mole	%)
	cpx	Na0.00Ca0.16Fe''0.81Mg0.93Fe'''0.03Ti0.00Al0.15Si1.91O6
	G	=	-5295.64	(J)	H	=	-4193.49	(J)	S	=	0.84	(J/K)	V	=	0.11	(cc)	Cp	=	0.43	(J/K)
	diopside	clinoenstatit	hedenbergite	alumino-buffo	buffonite	essenite	jadeite
	-73.66	83.27	80.89	5.99	-5.28	8.35	0.45
feldspar	mass	=	1.2	(gm)	density	=	2.65	(gm/cc)	(analysis	in	mole	%)
	K0.00Na0.37Ca0.63Al1.63Si2.37O8
	G	=	-20406.6	(J)	H	=	-16729.7	(J)	S	=	2.8	(J/K)	V	=	0.45	(cc)	Cp	=	1.46	(J/K)
	albite	anorthite	sanidine
	36.56	63.2	0.24
Total	solids	mass	=	1.9	(gm)	density	=	2.93	(gm/cc)
	G	=	-29591	(J)	H	=	-23888.2	(J)	S	=	4.34	(J/K)	V	=	0.65	(cc)	Cp	=	2.24	(J/K)
Summary	of	all	fractionated	phases:	(total	mass	=	62.44	grams)
olivine	mass	=	8.56	(gm)	density	=	3.4	(gm/cc)	(analysis	in	mole	%)
	(Ca0.00Mg0.75Fe''0.24Mn0.01Co0.00Ni0.00)2SiO4
	G	=	-125181	(J)	H	=	-99741.9	(J)	S	=	19.37	(J/K)	V	=	2.52	(cc)	Cp	=	10.18	(J/K)
	tephroite	fayalite	co-olivine	ni-olivine	monticellite	forsterite
	0.6	24.5	0	0	0.98	73.92
orthopyroxene	mass	=	1.48	(gm)	density	=	3.32	(gm/cc)	(analysis	in	mole	%)
	opx	Na0.00Ca0.07Fe''0.50Mg1.37Fe'''0.01Ti0.00Al0.11Si1.94O6
	G	=	-22609.6	(J)	H	=	-18186.2	(J)	S	=	3.37	(J/K)	V	=	0.45	(cc)	Cp	=	1.81	(J/K)
	diopside	clinoenstatit	hedenbergite	alumino-buffo	buffonite	essenite	jadeite
	-48.9	92.7	50.07	4.59	-4.37	5.78	0.13
clinopyroxene	mass	=	8.72	(gm)	density	=	3.37	(gm/cc)	(analysis	in	mole	%)
	cpx	Na0.00Ca0.16Fe''0.65Mg1.10Fe'''0.02Ti0.00Al0.15Si1.91O6
	G	=	-127595	(J)	H	=	-101789	(J)	S	=	19.65	(J/K)	V	=	2.59	(cc)	Cp	=	10.29	(J/K)
	diopside	clinoenstatit	hedenbergite	alumino-buffo	buffonite	essenite	jadeite
	-57.53	83.78	64.81	6.1	-5.58	8.02	0.4
feldspar	mass	=	43.67	(gm)	density	=	2.67	(gm/cc)	(analysis	in	mole	%)
	K0.00Na0.26Ca0.74Al1.74Si2.26O8
	G	=	-742373	(J)	H	=	-609713	(J)	S	=	101.02	(J/K)	V	=	16.34	(cc)	Cp	=	53	(J/K)
	albite	anorthite	sanidine
	25.78	74.1	0.12
Viscosity	of	the	System	cannot	be	computed.
System	mass	=	99.94	(gm)	density	=	2.72	(gm/cc)
	G	=	-1.59703e+06	(J)	H	=	-1.2781e+06	(J)	S	=	242.87	(J/K)	V	=	36.7	(cc)	Cp	=	126.87	(J/K)
Oxygen	delta	moles	=	-0.000953617	delta	grams	=	-0.0305146
	G	=	284.85	(J)	H	=	-32.23	(J)	S	=	-0.24	(J/K)	V	=	-104.12	(cc)	Cp	=	-0.03	(J/K)
**********----------**********
Title:	Dummy	Title
T	=	1030	(C)	P	=	1	(kbars)	log(10)	f	O2	=	-11.38	delta	HM	=	-6.56	NNO	=	-1.61	QFM	=	-1	COH	=	0.99	IW	=	2.74
Constraint	Flags:	fO2	path	=	QFM-1	Fractionate	Solids
Liquid	mass	=	33.78	(gm)	density	=	2.5	(gm/cc)	viscosity	=	3.46	(log	10	poise)	(analysis	in	wt	%)
	G	=	-521289	(J)	H	=	-403754	(J)	S	=	90.19	(J/K)	V	=	13.49	(cc)	Cp	=	46.72	(J/K)
	SiO2	TiO2	Al2O3	Fe2O3	Cr2O3	FeO	MnO	MgO	NiO	CoO	CaO	Na2O	K2O	P2O5	H2O	CO2	SO3	Cl2O-1	F2O-1
	56.22	0.92	13.99	1.59	0	12.64	0.5	1.67	0	0	5.57	4.38	0.42	0	2.1	0	0	0	0
olivine	mass	=	0.64	(gm)	density	=	3.79	(gm/cc)	(analysis	in	mole	%)
	(Ca0.01Mg0.40Fe''0.58Mn0.02Co0.00Ni0.00)2SiO4
	G	=	-7464.26	(J)	H	=	-5679.29	(J)	S	=	1.37	(J/K)	V	=	0.17	(cc)	Cp	=	0.68	(J/K)
	tephroite	fayalite	co-olivine	ni-olivine	monticellite	forsterite
	2.09	57.55	0	0	1.27	39.09
feldspar	mass	=	1.18	(gm)	density	=	2.65	(gm/cc)	(analysis	in	mole	%)
	K0.00Na0.38Ca0.62Al1.62Si2.38O8
	G	=	-20031.1	(J)	H	=	-16455.6	(J)	S	=	2.74	(J/K)	V	=	0.45	(cc)	Cp	=	1.43	(J/K)
	albite	anorthite	sanidine
	37.73	62.01	0.26
Total	solids	mass	=	1.82	(gm)	density	=	2.96	(gm/cc)
	G	=	-27495.3	(J)	H	=	-22134.9	(J)	S	=	4.11	(J/K)	V	=	0.61	(cc)	Cp	=	2.12	(J/K)
Summary	of	all	fractionated	phases:	(total	mass	=	64.33	grams)
olivine	mass	=	8.89	(gm)	density	=	3.41	(gm/cc)	(analysis	in	mole	%)
	(Ca0.00Mg0.74Fe''0.25Mn0.01Co0.00Ni0.00)2SiO4
	G	=	-128853	(J)	H	=	-102793	(J)	S	=	20	(J/K)	V	=	2.61	(cc)	Cp	=	10.52	(J/K)
	tephroite	fayalite	co-olivine	ni-olivine	monticellite	forsterite
	0.65	25.46	0	0	0.99	72.9
orthopyroxene	mass	=	1.48	(gm)	density	=	3.32	(gm/cc)	(analysis	in	mole	%)
	opx	Na0.00Ca0.07Fe''0.50Mg1.37Fe'''0.01Ti0.00Al0.11Si1.94O6
	G	=	-22576	(J)	H	=	-18204.3	(J)	S	=	3.35	(J/K)	V	=	0.45	(cc)	Cp	=	1.81	(J/K)
	diopside	clinoenstatit	hedenbergite	alumino-buffo	buffonite	essenite	jadeite
	-48.9	92.7	50.07	4.59	-4.37	5.78	0.13
clinopyroxene	mass	=	9.09	(gm)	density	=	3.37	(gm/cc)	(analysis	in	mole	%)
	cpx	Na0.00Ca0.16Fe''0.65Mg1.10Fe'''0.02Ti0.00Al0.15Si1.91O6
	G	=	-132654	(J)	H	=	-106064	(J)	S	=	20.4	(J/K)	V	=	2.7	(cc)	Cp	=	10.71	(J/K)
	diopside	clinoenstatit	hedenbergite	alumino-buffo	buffonite	essenite	jadeite
	-58.18	83.76	65.46	6.09	-5.57	8.04	0.4
feldspar	mass	=	44.87	(gm)	density	=	2.67	(gm/cc)	(analysis	in	mole	%)
	K0.00Na0.26Ca0.74Al1.74Si2.26O8
	G	=	-761698	(J)	H	=	-626948	(J)	S	=	103.4	(J/K)	V	=	16.79	(cc)	Cp	=	54.4	(J/K)
	albite	anorthite	sanidine
	26.07	73.81	0.12
Viscosity	of	the	System	cannot	be	computed.
System	mass	=	99.93	(gm)	density	=	2.73	(gm/cc)
	G	=	-1.59457e+06	(J)	H	=	-1.2799e+06	(J)	S	=	241.47	(J/K)	V	=	36.65	(cc)	Cp	=	126.27	(J/K)
Oxygen	delta	moles	=	-0.00103285	delta	grams	=	-0.0330498
	G	=	305.9	(J)	H	=	-34.54	(J)	S	=	-0.26	(J/K)	V	=	-111.91	(cc)	Cp	=	-0.04	(J/K)
**********----------**********
Title:	Dummy	Title
T	=	1020	(C)	P	=	1	(kbars)	log(10)	f	O2	=	-11.53	delta	HM	=	-6.56	NNO	=	-1.61	QFM	=	-1	COH	=	0.97	IW	=	2.75
Constraint	Flags:	fO2	path	=	QFM-1	Fractionate	Solids
Liquid	mass	=	31.95	(gm)	density	=	2.49	(gm/cc)	viscosity	=	3.55	(log	10	poise)	(analysis	in	wt	%)
	G	=	-493308	(J)	H	=	-383045	(J)	S	=	85.27	(J/K)	V	=	12.84	(cc)	Cp	=	44.09	(J/K)
	SiO2	TiO2	Al2O3	Fe2O3	Cr2O3	FeO	MnO	MgO	NiO	CoO	CaO	Na2O	K2O	P2O5	H2O	CO2	SO3	Cl2O-1	F2O-1
	56.92	0.92	13.7	1.59	0	12.37	0.49	1.45	0	0	5.43	4.48	0.44	0	2.22	0	0	0	0
olivine	mass	=	0.61	(gm)	density	=	3.83	(gm/cc)	(analysis	in	mole	%)
	(Ca0.01Mg0.37Fe''0.61Mn0.02Co0.00Ni0.00)2SiO4
	G	=	-6943.36	(J)	H	=	-5273.17	(J)	S	=	1.29	(J/K)	V	=	0.16	(cc)	Cp	=	0.64	(J/K)
	tephroite	fayalite	co-olivine	ni-olivine	monticellite	forsterite
	2.19	60.72	0	0	1.3	35.79
feldspar	mass	=	1.15	(gm)	density	=	2.65	(gm/cc)	(analysis	in	mole	%)
	K0.00Na0.39Ca0.61Al1.61Si2.39O8
	G	=	-19526	(J)	H	=	-16073.7	(J)	S	=	2.67	(J/K)	V	=	0.44	(cc)	Cp	=	1.4	(J/K)
	albite	anorthite	sanidine
	38.88	60.85	0.27
spinel	mass	=	0.08	(gm)	density	=	4.7	(gm/cc)	(analysis	in	mole	%)
	Fe''1.46Mg0.15Fe'''0.61Al0.16Cr0.00Ti0.62O4
	G	=	-657.23	(J)	H	=	-451.87	(J)	S	=	0.16	(J/K)	V	=	0.02	(cc)	Cp	=	0.07	(J/K)
	chromite	hercynite	magnetite	spinel	ulvospinel
	0	-7.3	30.53	15.13	61.63
Total	solids	mass	=	1.84	(gm)	density	=	3.01	(gm/cc)
	G	=	-27126.6	(J)	H	=	-21798.7	(J)	S	=	4.12	(J/K)	V	=	0.61	(cc)	Cp	=	2.11	(J/K)
Summary	of	all	fractionated	phases:	(total	mass	=	66.15	grams)
olivine	mass	=	9.52	(gm)	density	=	3.44	(gm/cc)	(analysis	in	mole	%)
	(Ca0.01Mg0.72Fe''0.27Mn0.01Co0.00Ni0.00)2SiO4
	G	=	-136094	(J)	H	=	-108560	(J)	S	=	21.29	(J/K)	V	=	2.77	(cc)	Cp	=	11.19	(J/K)
	tephroite	fayalite	co-olivine	ni-olivine	monticellite	forsterite
	0.73	27.37	0	0	1	70.89
orthopyroxene	mass	=	1.48	(gm)	density	=	3.32	(gm/cc)	(analysis	in	mole	%)
	opx	Na0.00Ca0.07Fe''0.50Mg1.37Fe'''0.01Ti0.00Al0.11Si1.94O6
	G	=	-22542.5	(J)	H	=	-18222.4	(J)	S	=	3.34	(J/K)	V	=	0.45	(cc)	Cp	=	1.81	(J/K)
	diopside	clinoenstatit	hedenbergite	alumino-buffo	buffonite	essenite	jadeite
	-48.9	92.7	50.07	4.59	-4.37	5.78	0.13
clinopyroxene	mass	=	9.09	(gm)	density	=	3.37	(gm/cc)	(analysis	in	mole	%)
	cpx	Na0.00Ca0.16Fe''0.65Mg1.10Fe'''0.02Ti0.00Al0.15Si1.91O6
	G	=	-132451	(J)	H	=	-106171	(J)	S	=	20.32	(J/K)	V	=	2.7	(cc)	Cp	=	10.7	(J/K)
	diopside	clinoenstatit	hedenbergite	alumino-buffo	buffonite	essenite	jadeite
	-58.18	83.76	65.46	6.09	-5.57	8.04	0.4
feldspar	mass	=	46.05	(gm)	density	=	2.67	(gm/cc)	(analysis	in	mole	%)
	K0.00Na0.26Ca0.74Al1.74Si2.26O8
	G	=	-780624	(J)	H	=	-643923	(J)	S	=	105.71	(J/K)	V	=	17.23	(cc)	Cp	=	55.76	(J/K)
	albite	anorthite	sanidine
	26.37	73.51	0.12
Viscosity	of	the	System	cannot	be	computed.
System	mass	=	99.93	(gm)	density	=	2.73	(gm/cc)
	G	=	-1.59215e+06	(J)	H	=	-1.28172e+06	(J)	S	=	240.05	(J/K)	V	=	36.59	(cc)	Cp	=	125.66	(J/K)
Oxygen	delta	moles	=	-0.00107326	delta	grams	=	-0.0343431
	G	=	315.16	(J)	H	=	-35.51	(J)	S	=	-0.27	(J/K)	V	=	-115.39	(cc)	Cp	=	-0.04	(J/K)
**********----------**********
Title:	Dummy	Title
T	=	1010	(C)	P	=	1	(kbars)	log(10)	f	O2	=	-11.67	delta	HM	=	-6.57	NNO	=	-1.6	QFM	=	-1	COH	=	0.96	IW	=	2.77
Constraint	Flags:	fO2	path	=	QFM-1	Fractionate	Solids
Liquid	mass	=	30.02	(gm)	density	=	2.47	(gm/cc)	viscosity	=	3.66	(log	10	poise)	(analysis	in	wt	%)
	G	=	-464886	(J)	H	=	-362029	(J)	S	=	80.16	(J/K)	V	=	12.17	(cc)	Cp	=	41.36	(J/K)
	SiO2	TiO2	Al2O3	Fe2O3	Cr2O3	FeO	MnO	MgO	NiO	CoO	CaO	Na2O	K2O	P2O5	H2O	CO2	SO3	Cl2O-1	F2O-1
	57.91	0.82	13.4	1.56	0	11.85	0.49	1.25	0	0	5.3	4.59	0.46	0	2.36	0	0	0	0
olivine	mass	=	0.56	(gm)	density	=	3.87	(gm/cc)	(analysis	in	mole	%)
	(Ca0.01Mg0.34Fe''0.64Mn0.02Co0.00Ni0.00)2SiO4
	G	=	-6242.35	(J)	H	=	-4734.7	(J)	S	=	1.17	(J/K)	V	=	0.14	(cc)	Cp	=	0.58	(J/K)
	tephroite	fayalite	co-olivine	ni-olivine	monticellite	forsterite
	2.3	63.52	0	0	1.32	32.85
feldspar	mass	=	1.16	(gm)	density	=	2.65	(gm/cc)	(analysis	in	mole	%)
	K0.00Na0.40Ca0.60Al1.60Si2.40O8
	G	=	-19636.8	(J)	H	=	-16198.4	(J)	S	=	2.68	(J/K)	V	=	0.44	(cc)	Cp	=	1.41	(J/K)
	albite	anorthite	sanidine
	39.99	59.72	0.29
spinel	mass	=	0.22	(gm)	density	=	4.71	(gm/cc)	(analysis	in	mole	%)
	Fe''1.47Mg0.14Fe'''0.64Al0.15Cr0.00Ti0.61O4
	G	=	-1798.47	(J)	H	=	-1237.19	(J)	S	=	0.44	(J/K)	V	=	0.05	(cc)	Cp	=	0.2	(J/K)
	chromite	hercynite	magnetite	spinel	ulvospinel
	0	-6.14	31.87	13.63	60.64
Total	solids	mass	=	1.93	(gm)	density	=	3.08	(gm/cc)
	G	=	-27677.7	(J)	H	=	-22170.3	(J)	S	=	4.29	(J/K)	V	=	0.63	(cc)	Cp	=	2.19	(J/K)
Summary	of	all	fractionated	phases:	(total	mass	=	67.98	grams)
olivine	mass	=	10.13	(gm)	density	=	3.46	(gm/cc)	(analysis	in	mole	%)
	(Ca0.01Mg0.70Fe''0.29Mn0.01Co0.00Ni0.00)2SiO4
	G	=	-142801	(J)	H	=	-113928	(J)	S	=	22.5	(J/K)	V	=	2.93	(cc)	Cp	=	11.82	(J/K)
	tephroite	fayalite	co-olivine	ni-olivine	monticellite	forsterite
	0.81	29.14	0	0	1.02	69.03
orthopyroxene	mass	=	1.48	(gm)	density	=	3.32	(gm/cc)	(analysis	in	mole	%)
	opx	Na0.00Ca0.07Fe''0.50Mg1.37Fe'''0.01Ti0.00Al0.11Si1.94O6
	G	=	-22509.2	(J)	H	=	-18240.4	(J)	S	=	3.33	(J/K)	V	=	0.45	(cc)	Cp	=	1.81	(J/K)
	diopside	clinoenstatit	hedenbergite	alumino-buffo	buffonite	essenite	jadeite
	-48.9	92.7	50.07	4.59	-4.37	5.78	0.13
clinopyroxene	mass	=	9.09	(gm)	density	=	3.37	(gm/cc)	(analysis	in	mole	%)
	cpx	Na0.00Ca0.16Fe''0.65Mg1.10Fe'''0.02Ti0.00Al0.15Si1.91O6
	G	=	-132248	(J)	H	=	-106278	(J)	S	=	20.24	(J/K)	V	=	2.69	(cc)	Cp	=	10.69	(J/K)
	diopside	clinoenstatit	hedenbergite	alumino-buffo	buffonite	essenite	jadeite
	-58.18	83.76	65.46	6.09	-5.57	8.04	0.4
feldspar	mass	=	47.2	(gm)	density	=	2.67	(gm/cc)	(analysis	in	mole	%)
	K0.00Na0.27Ca0.73Al1.73Si2.27O8
	G	=	-799024	(J)	H	=	-660532	(J)	S	=	107.93	(J/K)	V	=	17.66	(cc)	Cp	=	57.29	(J/K)
	albite	anorthite	sanidine
	26.68	73.2	0.13
spinel	mass	=	0.08	(gm)	density	=	4.7	(gm/cc)	(analysis	in	mole	%)
	Fe''1.46Mg0.15Fe'''0.61Al0.16Cr0.00Ti0.62O4
	G	=	-637.29	(J)	H	=	-439.92	(J)	S	=	0.15	(J/K)	V	=	0.02	(cc)	Cp	=	0.07	(J/K)
	chromite	hercynite	magnetite	spinel	ulvospinel
	0	-7.3	30.53	15.13	61.63
Viscosity	of	the	System	cannot	be	computed.
System	mass	=	99.93	(gm)	density	=	2.73	(gm/cc)
	G	=	-1.58978e+06	(J)	H	=	-1.28362e+06	(J)	S	=	238.6	(J/K)	V	=	36.54	(cc)	Cp	=	125.22	(J/K)
Oxygen	delta	moles	=	-0.00103832	delta	grams	=	-0.033225
	G	=	302.28	(J)	H	=	-33.98	(J)	S	=	-0.26	(J/K)	V	=	-110.77	(cc)	Cp	=	-0.04	(J/K)
**********----------**********
Title:	Dummy	Title
T	=	1000	(C)	P	=	1	(kbars)	log(10)	f	O2	=	-11.82	delta	HM	=	-6.57	NNO	=	-1.6	QFM	=	-1	COH	=	0.95	IW	=	2.78
Constraint	Flags:	fO2	path	=	QFM-1	Fractionate	Solids
Liquid	mass	=	28.3	(gm)	density	=	2.45	(gm/cc)	viscosity	=	3.76	(log	10	poise)	(analysis	in	wt	%)
	G	=	-439557	(J)	H	=	-343307	(J)	S	=	75.6	(J/K)	V	=	11.57	(cc)	Cp	=	38.93	(J/K)
	SiO2	TiO2	Al2O3	Fe2O3	Cr2O3	FeO	MnO	MgO	NiO	CoO	CaO	Na2O	K2O	P2O5	H2O	CO2	SO3	Cl2O-1	F2O-1
	58.89	0.73	13.1	1.53	0	11.33	0.49	1.07	0	0	5.17	4.69	0.49	0	2.51	0	0	0	0
olivine	mass	=	0.51	(gm)	density	=	3.9	(gm/cc)	(analysis	in	mole	%)
	(Ca0.01Mg0.31Fe''0.66Mn0.02Co0.00Ni0.00)2SiO4
	G	=	-5551.17	(J)	H	=	-4205.99	(J)	S	=	1.06	(J/K)	V	=	0.13	(cc)	Cp	=	0.52	(J/K)
	tephroite	fayalite	co-olivine	ni-olivine	monticellite	forsterite
	2.41	66.19	0	0	1.35	30.05
feldspar	mass	=	1.04	(gm)	density	=	2.64	(gm/cc)	(analysis	in	mole	%)
	K0.00Na0.41Ca0.59Al1.59Si2.41O8
	G	=	-17603.2	(J)	H	=	-14550.8	(J)	S	=	2.4	(J/K)	V	=	0.39	(cc)	Cp	=	1.27	(J/K)
	albite	anorthite	sanidine
	41.11	58.59	0.31
spinel	mass	=	0.18	(gm)	density	=	4.73	(gm/cc)	(analysis	in	mole	%)
	Fe''1.47Mg0.12Fe'''0.66Al0.14Cr0.00Ti0.60O4
	G	=	-1475	(J)	H	=	-1015.46	(J)	S	=	0.36	(J/K)	V	=	0.04	(cc)	Cp	=	0.16	(J/K)
	chromite	hercynite	magnetite	spinel	ulvospinel
	0	-5.1	33.18	12.27	59.65
Total	solids	mass	=	1.73	(gm)	density	=	3.08	(gm/cc)
	G	=	-24629.3	(J)	H	=	-19772.2	(J)	S	=	3.82	(J/K)	V	=	0.56	(cc)	Cp	=	1.96	(J/K)
Summary	of	all	fractionated	phases:	(total	mass	=	69.9	grams)
olivine	mass	=	10.69	(gm)	density	=	3.48	(gm/cc)	(analysis	in	mole	%)
	(Ca0.01Mg0.68Fe''0.31Mn0.01Co0.00Ni0.00)2SiO4
	G	=	-148796	(J)	H	=	-118764	(J)	S	=	23.59	(J/K)	V	=	3.07	(cc)	Cp	=	12.38	(J/K)
	tephroite	fayalite	co-olivine	ni-olivine	monticellite	forsterite
	0.88	30.72	0	0	1.03	67.37
orthopyroxene	mass	=	1.48	(gm)	density	=	3.33	(gm/cc)	(analysis	in	mole	%)
	opx	Na0.00Ca0.07Fe''0.50Mg1.37Fe'''0.01Ti0.00Al0.11Si1.94O6
	G	=	-22476	(J)	H	=	-18258.5	(J)	S	=	3.31	(J/K)	V	=	0.45	(cc)	Cp	=	1.8	(J/K)
	diopside	clinoenstatit	hedenbergite	alumino-buffo	buffonite	essenite	jadeite
	-48.9	92.7	50.07	4.59	-4.37	5.78	0.13
clinopyroxene	mass	=	9.09	(gm)	density	=	3.37	(gm/cc)	(analysis	in	mole	%)
	cpx	Na0.00Ca0.16Fe''0.65Mg1.10Fe'''0.02Ti0.00Al0.15Si1.91O6
	G	=	-132046	(J)	H	=	-106385	(J)	S	=	20.16	(J/K)	V	=	2.69	(cc)	Cp	=	10.68	(J/K)
	diopside	clinoenstatit	hedenbergite	alumino-buffo	buffonite	essenite	jadeite
	-58.18	83.76	65.46	6.09	-5.57	8.04	0.4
feldspar	mass	=	48.35	(gm)	density	=	2.67	(gm/cc)	(analysis	in	mole	%)
	K0.00Na0.27Ca0.73Al1.73Si2.27O8
	G	=	-817512	(J)	H	=	-677278	(J)	S	=	110.15	(J/K)	V	=	18.09	(cc)	Cp	=	58.63	(J/K)
	albite	anorthite	sanidine
	27	72.87	0.13
spinel	mass	=	0.29	(gm)	density	=	4.71	(gm/cc)	(analysis	in	mole	%)
	Fe''1.47Mg0.14Fe'''0.63Al0.15Cr0.00Ti0.61O4
	G	=	-2411.67	(J)	H	=	-1667.19	(J)	S	=	0.58	(J/K)	V	=	0.06	(cc)	Cp	=	0.26	(J/K)
	chromite	hercynite	magnetite	spinel	ulvospinel
	0	-6.44	31.52	14.03	60.9
Viscosity	of	the	System	cannot	be	computed.
System	mass	=	99.93	(gm)	density	=	2.74	(gm/cc)
	G	=	-1.58743e+06	(J)	H	=	-1.28543e+06	(J)	S	=	237.2	(J/K)	V	=	36.5	(cc)	Cp	=	124.64	(J/K)
Oxygen	delta	moles	=	-0.00101551	delta	grams	=	-0.0324951
	G	=	293.07	(J)	H	=	-32.87	(J)	S	=	-0.26	(J/K)	V	=	-107.5	(cc)	Cp	=	-0.04	(J/K)
**********----------**********
Title:	Dummy	Title
T	=	990	(C)	P	=	1	(kbars)	log(10)	f	O2	=	-11.97	delta	HM	=	-6.57	NNO	=	-1.6	QFM	=	-1	COH	=	0.93	IW	=	2.8
Constraint	Flags:	fO2	path	=	QFM-1	Fractionate	Solids
Liquid	mass	=	26.76	(gm)	density	=	2.43	(gm/cc)	viscosity	=	3.86	(log	10	poise)	(analysis	in	wt	%)
	G	=	-416872	(J)	H	=	-326546	(J)	S	=	71.51	(J/K)	V	=	11.03	(cc)	Cp	=	36.77	(J/K)
	SiO2	TiO2	Al2O3	Fe2O3	Cr2O3	FeO	MnO	MgO	NiO	CoO	CaO	Na2O	K2O	P2O5	H2O	CO2	SO3	Cl2O-1	F2O-1
	59.85	0.66	12.81	1.5	0	10.79	0.48	0.91	0	0	5.04	4.8	0.52	0	2.65	0	0	0	0
olivine	mass	=	0.46	(gm)	density	=	3.93	(gm/cc)	(analysis	in	mole	%)
	(Ca0.01Mg0.29Fe''0.69Mn0.03Co0.00Ni0.00)2SiO4
	G	=	-4942.92	(J)	H	=	-3742.11	(J)	S	=	0.95	(J/K)	V	=	0.12	(cc)	Cp	=	0.47	(J/K)
	tephroite	fayalite	co-olivine	ni-olivine	monticellite	forsterite
	2.51	68.73	0	0	1.37	27.39
feldspar	mass	=	0.94	(gm)	density	=	2.64	(gm/cc)	(analysis	in	mole	%)
	K0.00Na0.42Ca0.57Al1.57Si2.43O8
	G	=	-15864.5	(J)	H	=	-13140.6	(J)	S	=	2.16	(J/K)	V	=	0.36	(cc)	Cp	=	1.14	(J/K)
	albite	anorthite	sanidine
	42.24	57.44	0.33
spinel	mass	=	0.15	(gm)	density	=	4.74	(gm/cc)	(analysis	in	mole	%)
	Fe''1.48Mg0.11Fe'''0.69Al0.14Cr0.00Ti0.59O4
	G	=	-1216.58	(J)	H	=	-838.39	(J)	S	=	0.3	(J/K)	V	=	0.03	(cc)	Cp	=	0.14	(J/K)
	chromite	hercynite	magnetite	spinel	ulvospinel
	0	-4.18	34.46	11.04	58.68
Total	solids	mass	=	1.55	(gm)	density	=	3.07	(gm/cc)
	G	=	-22024	(J)	H	=	-17721.1	(J)	S	=	3.41	(J/K)	V	=	0.5	(cc)	Cp	=	1.75	(J/K)
Summary	of	all	fractionated	phases:	(total	mass	=	71.62	grams)
olivine	mass	=	11.19	(gm)	density	=	3.5	(gm/cc)	(analysis	in	mole	%)
	(Ca0.01Mg0.67Fe''0.32Mn0.01Co0.00Ni0.00)2SiO4
	G	=	-154090	(J)	H	=	-123076	(J)	S	=	24.55	(J/K)	V	=	3.2	(cc)	Cp	=	12.89	(J/K)
	tephroite	fayalite	co-olivine	ni-olivine	monticellite	forsterite
	0.94	32.12	0	0	1.05	65.89
orthopyroxene	mass	=	1.48	(gm)	density	=	3.33	(gm/cc)	(analysis	in	mole	%)
	opx	Na0.00Ca0.07Fe''0.50Mg1.37Fe'''0.01Ti0.00Al0.11Si1.94O6
	G	=	-22443	(J)	H	=	-18276.5	(J)	S	=	3.3	(J/K)	V	=	0.45	(cc)	Cp	=	1.8	(J/K)
	diopside	clinoenstatit	hedenbergite	alumino-buffo	buffonite	essenite	jadeite
	-48.9	92.7	50.07	4.59	-4.37	5.78	0.13
clinopyroxene	mass	=	9.09	(gm)	density	=	3.38	(gm/cc)	(analysis	in	mole	%)
	cpx	Na0.00Ca0.16Fe''0.65Mg1.10Fe'''0.02Ti0.00Al0.15Si1.91O6
	G	=	-131845	(J)	H	=	-106492	(J)	S	=	20.07	(J/K)	V	=	2.69	(cc)	Cp	=	10.66	(J/K)
	diopside	clinoenstatit	hedenbergite	alumino-buffo	buffonite	essenite	jadeite
	-58.18	83.76	65.46	6.09	-5.57	8.04	0.4
feldspar	mass	=	49.39	(gm)	density	=	2.67	(gm/cc)	(analysis	in	mole	%)
	K0.00Na0.27Ca0.73Al1.73Si2.27O8
	G	=	-833948	(J)	H	=	-692389	(J)	S	=	112.07	(J/K)	V	=	18.48	(cc)	Cp	=	59.82	(J/K)
	albite	anorthite	sanidine
	27.3	72.57	0.13
spinel	mass	=	0.46	(gm)	density	=	4.72	(gm/cc)	(analysis	in	mole	%)
	Fe''1.47Mg0.13Fe'''0.64Al0.15Cr0.00Ti0.60O4
	G	=	-3859.19	(J)	H	=	-2674.42	(J)	S	=	0.94	(J/K)	V	=	0.1	(cc)	Cp	=	0.42	(J/K)
	chromite	hercynite	magnetite	spinel	ulvospinel
	0	-5.94	32.15	13.36	60.43
Viscosity	of	the	System	cannot	be	computed.
System	mass	=	99.94	(gm)	density	=	2.74	(gm/cc)
	G	=	-1.58508e+06	(J)	H	=	-1.28717e+06	(J)	S	=	235.84	(J/K)	V	=	36.45	(cc)	Cp	=	124.12	(J/K)
Oxygen	delta	moles	=	-0.00100263	delta	grams	=	-0.032083
	G	=	286.83	(J)	H	=	-32.09	(J)	S	=	-0.25	(J/K)	V	=	-105.3	(cc)	Cp	=	-0.04	(J/K)
**********----------**********
Title:	Dummy	Title
T	=	980	(C)	P	=	1	(kbars)	log(10)	f	O2	=	-12.13	delta	HM	=	-6.58	NNO	=	-1.59	QFM	=	-1	COH	=	0.92	IW	=	2.82
Constraint	Flags:	fO2	path	=	QFM-1	Fractionate	Solids
Liquid	mass	=	25.38	(gm)	density	=	2.41	(gm/cc)	viscosity	=	3.96	(log	10	poise)	(analysis	in	wt	%)
	G	=	-396467	(J)	H	=	-311473	(J)	S	=	67.82	(J/K)	V	=	10.54	(cc)	Cp	=	34.82	(J/K)
	SiO2	TiO2	Al2O3	Fe2O3	Cr2O3	FeO	MnO	MgO	NiO	CoO	CaO	Na2O	K2O	P2O5	H2O	CO2	SO3	Cl2O-1	F2O-1
	60.79	0.59	12.51	1.46	0	10.25	0.48	0.77	0	0	4.92	4.89	0.54	0	2.8	0	0	0	0
olivine	mass	=	0.42	(gm)	density	=	3.96	(gm/cc)	(analysis	in	mole	%)
	(Ca0.01Mg0.26Fe''0.71Mn0.03Co0.00Ni0.00)2SiO4
	G	=	-4404.58	(J)	H	=	-3332.76	(J)	S	=	0.86	(J/K)	V	=	0.11	(cc)	Cp	=	0.43	(J/K)
	tephroite	fayalite	co-olivine	ni-olivine	monticellite	forsterite
	2.6	71.13	0	0	1.38	24.9
feldspar	mass	=	0.85	(gm)	density	=	2.64	(gm/cc)	(analysis	in	mole	%)
	K0.00Na0.43Ca0.56Al1.56Si2.44O8
	G	=	-14366.1	(J)	H	=	-11924	(J)	S	=	1.95	(J/K)	V	=	0.32	(cc)	Cp	=	1.04	(J/K)
	albite	anorthite	sanidine
	43.37	56.28	0.34
spinel	mass	=	0.12	(gm)	density	=	4.75	(gm/cc)	(analysis	in	mole	%)
	Fe''1.48Mg0.10Fe'''0.71Al0.13Cr0.00Ti0.58O4
	G	=	-1008.89	(J)	H	=	-696.12	(J)	S	=	0.25	(J/K)	V	=	0.03	(cc)	Cp	=	0.11	(J/K)
	chromite	hercynite	magnetite	spinel	ulvospinel
	0	-3.36	35.69	9.92	57.75
Total	solids	mass	=	1.39	(gm)	density	=	3.07	(gm/cc)
	G	=	-19779.6	(J)	H	=	-15952.9	(J)	S	=	3.05	(J/K)	V	=	0.45	(cc)	Cp	=	1.57	(J/K)
Summary	of	all	fractionated	phases:	(total	mass	=	73.17	grams)
olivine	mass	=	11.65	(gm)	density	=	3.51	(gm/cc)	(analysis	in	mole	%)
	(Ca0.01Mg0.66Fe''0.33Mn0.01Co0.00Ni0.00)2SiO4
	G	=	-158767	(J)	H	=	-126930	(J)	S	=	25.41	(J/K)	V	=	3.32	(cc)	Cp	=	13.35	(J/K)
	tephroite	fayalite	co-olivine	ni-olivine	monticellite	forsterite
	0.99	33.38	0	0	1.06	64.57
orthopyroxene	mass	=	1.48	(gm)	density	=	3.33	(gm/cc)	(analysis	in	mole	%)
	opx	Na0.00Ca0.07Fe''0.50Mg1.37Fe'''0.01Ti0.00Al0.11Si1.94O6
	G	=	-22410	(J)	H	=	-18294.5	(J)	S	=	3.28	(J/K)	V	=	0.45	(cc)	Cp	=	1.8	(J/K)
	diopside	clinoenstatit	hedenbergite	alumino-buffo	buffonite	essenite	jadeite
	-48.9	92.7	50.07	4.59	-4.37	5.78	0.13
clinopyroxene	mass	=	9.09	(gm)	density	=	3.38	(gm/cc)	(analysis	in	mole	%)
	cpx	Na0.00Ca0.16Fe''0.65Mg1.10Fe'''0.02Ti0.00Al0.15Si1.91O6
	G	=	-131644	(J)	H	=	-106598	(J)	S	=	19.99	(J/K)	V	=	2.69	(cc)	Cp	=	10.65	(J/K)
	diopside	clinoenstatit	hedenbergite	alumino-buffo	buffonite	essenite	jadeite
	-58.18	83.76	65.46	6.09	-5.57	8.04	0.4
feldspar	mass	=	50.33	(gm)	density	=	2.67	(gm/cc)	(analysis	in	mole	%)
	K0.00Na0.28Ca0.72Al1.72Si2.28O8
	G	=	-848628	(J)	H	=	-706100	(J)	S	=	113.74	(J/K)	V	=	18.83	(cc)	Cp	=	60.89	(J/K)
	albite	anorthite	sanidine
	27.58	72.28	0.14
spinel	mass	=	0.61	(gm)	density	=	4.72	(gm/cc)	(analysis	in	mole	%)
	Fe''1.47Mg0.13Fe'''0.65Al0.15Cr0.00Ti0.60O4
	G	=	-5045.53	(J)	H	=	-3505.99	(J)	S	=	1.23	(J/K)	V	=	0.13	(cc)	Cp	=	0.56	(J/K)
	chromite	hercynite	magnetite	spinel	ulvospinel
	0	-5.52	32.7	12.81	60.01
Viscosity	of	the	System	cannot	be	computed.
System	mass	=	99.94	(gm)	density	=	2.74	(gm/cc)
	G	=	-1.58274e+06	(J)	H	=	-1.28885e+06	(J)	S	=	234.52	(J/K)	V	=	36.41	(cc)	Cp	=	123.64	(J/K)
Oxygen	delta	moles	=	-0.000997824	delta	grams	=	-0.0319292
	G	=	282.95	(J)	H	=	-31.58	(J)	S	=	-0.25	(J/K)	V	=	-103.96	(cc)	Cp	=	-0.04	(J/K)
**********----------**********
Title:	Dummy	Title
T	=	970	(C)	P	=	1	(kbars)	log(10)	f	O2	=	-12.28	delta	HM	=	-6.58	NNO	=	-1.59	QFM	=	-1	COH	=	0.9	IW	=	2.83
Constraint	Flags:	fO2	path	=	QFM-1	Fractionate	Solids
Liquid	mass	=	24.12	(gm)	density	=	2.39	(gm/cc)	viscosity	=	4.05	(log	10	poise)	(analysis	in	wt	%)
	G	=	-378040	(J)	H	=	-297866	(J)	S	=	64.49	(J/K)	V	=	10.1	(cc)	Cp	=	33.07	(J/K)
	SiO2	TiO2	Al2O3	Fe2O3	Cr2O3	FeO	MnO	MgO	NiO	CoO	CaO	Na2O	K2O	P2O5	H2O	CO2	SO3	Cl2O-1	F2O-1
	61.71	0.54	12.21	1.42	0	9.71	0.47	0.65	0	0	4.8	4.98	0.57	0	2.94	0	0	0	0
olivine	mass	=	0.38	(gm)	density	=	3.99	(gm/cc)	(analysis	in	mole	%)
	(Ca0.01Mg0.24Fe''0.73Mn0.03Co0.00Ni0.00)2SiO4
	G	=	-3926.55	(J)	H	=	-2970.27	(J)	S	=	0.77	(J/K)	V	=	0.09	(cc)	Cp	=	0.38	(J/K)
	tephroite	fayalite	co-olivine	ni-olivine	monticellite	forsterite
	2.68	73.37	0	0	1.39	22.56
feldspar	mass	=	0.78	(gm)	density	=	2.64	(gm/cc)	(analysis	in	mole	%)
	K0.00Na0.45Ca0.55Al1.55Si2.45O8
	G	=	-13066	(J)	H	=	-10867.2	(J)	S	=	1.77	(J/K)	V	=	0.29	(cc)	Cp	=	0.94	(J/K)
	albite	anorthite	sanidine
	44.51	55.12	0.36
spinel	mass	=	0.1	(gm)	density	=	4.77	(gm/cc)	(analysis	in	mole	%)
	Fe''1.48Mg0.09Fe'''0.74Al0.13Cr0.00Ti0.57O4
	G	=	-841.07	(J)	H	=	-581.16	(J)	S	=	0.21	(J/K)	V	=	0.02	(cc)	Cp	=	0.09	(J/K)
	chromite	hercynite	magnetite	spinel	ulvospinel
	0	-2.63	36.87	8.9	56.86
Total	solids	mass	=	1.26	(gm)	density	=	3.07	(gm/cc)
	G	=	-17833.6	(J)	H	=	-14418.6	(J)	S	=	2.75	(J/K)	V	=	0.41	(cc)	Cp	=	1.42	(J/K)
Summary	of	all	fractionated	phases:	(total	mass	=	74.55	grams)
olivine	mass	=	12.07	(gm)	density	=	3.53	(gm/cc)	(analysis	in	mole	%)
	(Ca0.01Mg0.64Fe''0.35Mn0.01Co0.00Ni0.00)2SiO4
	G	=	-162897	(J)	H	=	-130378	(J)	S	=	26.16	(J/K)	V	=	3.42	(cc)	Cp	=	13.75	(J/K)
	tephroite	fayalite	co-olivine	ni-olivine	monticellite	forsterite
	1.04	34.51	0	0	1.07	63.38
orthopyroxene	mass	=	1.48	(gm)	density	=	3.33	(gm/cc)	(analysis	in	mole	%)
	opx	Na0.00Ca0.07Fe''0.50Mg1.37Fe'''0.01Ti0.00Al0.11Si1.94O6
	G	=	-22377.3	(J)	H	=	-18312.5	(J)	S	=	3.27	(J/K)	V	=	0.45	(cc)	Cp	=	1.8	(J/K)
	diopside	clinoenstatit	hedenbergite	alumino-buffo	buffonite	essenite	jadeite
	-48.9	92.7	50.07	4.59	-4.37	5.78	0.13
clinopyroxene	mass	=	9.09	(gm)	density	=	3.38	(gm/cc)	(analysis	in	mole	%)
	cpx	Na0.00Ca0.16Fe''0.65Mg1.10Fe'''0.02Ti0.00Al0.15Si1.91O6
	G	=	-131445	(J)	H	=	-106705	(J)	S	=	19.9	(J/K)	V	=	2.69	(cc)	Cp	=	10.64	(J/K)
	diopside	clinoenstatit	hedenbergite	alumino-buffo	buffonite	essenite	jadeite
	-58.18	83.76	65.46	6.09	-5.57	8.04	0.4
feldspar	mass	=	51.18	(gm)	density	=	2.67	(gm/cc)	(analysis	in	mole	%)
	K0.00Na0.28Ca0.72Al1.72Si2.28O8
	G	=	-861795	(J)	H	=	-718605	(J)	S	=	115.18	(J/K)	V	=	19.15	(cc)	Cp	=	61.85	(J/K)
	albite	anorthite	sanidine
	27.84	72.02	0.14
spinel	mass	=	0.73	(gm)	density	=	4.73	(gm/cc)	(analysis	in	mole	%)
	Fe''1.47Mg0.12Fe'''0.66Al0.14Cr0.00Ti0.60O4
	G	=	-6021.92	(J)	H	=	-4196.47	(J)	S	=	1.47	(J/K)	V	=	0.16	(cc)	Cp	=	0.67	(J/K)
	chromite	hercynite	magnetite	spinel	ulvospinel
	0	-5.16	33.2	12.33	59.63
Viscosity	of	the	System	cannot	be	computed.
System	mass	=	99.94	(gm)	density	=	2.75	(gm/cc)
	G	=	-1.58041e+06	(J)	H	=	-1.29048e+06	(J)	S	=	233.22	(J/K)	V	=	36.37	(cc)	Cp	=	123.2	(J/K)
Oxygen	delta	moles	=	-0.000999499	delta	grams	=	-0.0319828
	G	=	280.91	(J)	H	=	-31.27	(J)	S	=	-0.25	(J/K)	V	=	-103.31	(cc)	Cp	=	-0.04	(J/K)
**********----------**********
Title:	Dummy	Title
T	=	960	(C)	P	=	1	(kbars)	log(10)	f	O2	=	-12.44	delta	HM	=	-6.58	NNO	=	-1.59	QFM	=	-1	COH	=	0.89	IW	=	2.85
Constraint	Flags:	fO2	path	=	QFM-1	Fractionate	Solids
Liquid	mass	=	22.99	(gm)	density	=	2.37	(gm/cc)	viscosity	=	4.14	(log	10	poise)	(analysis	in	wt	%)
	G	=	-361339	(J)	H	=	-285537	(J)	S	=	61.47	(J/K)	V	=	9.69	(cc)	Cp	=	31.48	(J/K)
	SiO2	TiO2	Al2O3	Fe2O3	Cr2O3	FeO	MnO	MgO	NiO	CoO	CaO	Na2O	K2O	P2O5	H2O	CO2	SO3	Cl2O-1	F2O-1
	62.6	0.49	11.91	1.38	0	9.17	0.46	0.54	0	0	4.69	5.07	0.59	0	3.09	0	0	0	0
olivine	mass	=	0.34	(gm)	density	=	4.01	(gm/cc)	(analysis	in	mole	%)
	(Ca0.01Mg0.22Fe''0.75Mn0.03Co0.00Ni0.00)2SiO4
	G	=	-3501.38	(J)	H	=	-2648.68	(J)	S	=	0.69	(J/K)	V	=	0.09	(cc)	Cp	=	0.34	(J/K)
	tephroite	fayalite	co-olivine	ni-olivine	monticellite	forsterite
	2.75	75.47	0	0	1.39	20.39
feldspar	mass	=	0.71	(gm)	density	=	2.64	(gm/cc)	(analysis	in	mole	%)
	K0.00Na0.46Ca0.54Al1.54Si2.46O8
	G	=	-11931.2	(J)	H	=	-9943.78	(J)	S	=	1.61	(J/K)	V	=	0.27	(cc)	Cp	=	0.86	(J/K)
	albite	anorthite	sanidine
	45.66	53.96	0.38
spinel	mass	=	0.09	(gm)	density	=	4.78	(gm/cc)	(analysis	in	mole	%)
	Fe''1.48Mg0.08Fe'''0.76Al0.12Cr0.00Ti0.56O4
	G	=	-704.77	(J)	H	=	-487.79	(J)	S	=	0.18	(J/K)	V	=	0.02	(cc)	Cp	=	0.08	(J/K)
	chromite	hercynite	magnetite	spinel	ulvospinel
	0	-1.98	37.98	7.98	56.02
Total	solids	mass	=	1.14	(gm)	density	=	3.06	(gm/cc)
	G	=	-16137.4	(J)	H	=	-13080.2	(J)	S	=	2.48	(J/K)	V	=	0.37	(cc)	Cp	=	1.29	(J/K)
Summary	of	all	fractionated	phases:	(total	mass	=	75.8	grams)
olivine	mass	=	12.44	(gm)	density	=	3.54	(gm/cc)	(analysis	in	mole	%)
	(Ca0.01Mg0.63Fe''0.36Mn0.01Co0.00Ni0.00)2SiO4
	G	=	-166543	(J)	H	=	-133469	(J)	S	=	26.82	(J/K)	V	=	3.51	(cc)	Cp	=	14.12	(J/K)
	tephroite	fayalite	co-olivine	ni-olivine	monticellite	forsterite
	1.09	35.53	0	0	1.08	62.31
orthopyroxene	mass	=	1.48	(gm)	density	=	3.33	(gm/cc)	(analysis	in	mole	%)
	opx	Na0.00Ca0.07Fe''0.50Mg1.37Fe'''0.01Ti0.00Al0.11Si1.94O6
	G	=	-22344.7	(J)	H	=	-18330.4	(J)	S	=	3.26	(J/K)	V	=	0.45	(cc)	Cp	=	1.8	(J/K)
	diopside	clinoenstatit	hedenbergite	alumino-buffo	buffonite	essenite	jadeite
	-48.9	92.7	50.07	4.59	-4.37	5.78	0.13
clinopyroxene	mass	=	9.09	(gm)	density	=	3.38	(gm/cc)	(analysis	in	mole	%)
	cpx	Na0.00Ca0.16Fe''0.65Mg1.10Fe'''0.02Ti0.00Al0.15Si1.91O6
	G	=	-131246	(J)	H	=	-106811	(J)	S	=	19.82	(J/K)	V	=	2.69	(cc)	Cp	=	10.63	(J/K)
	diopside	clinoenstatit	hedenbergite	alumino-buffo	buffonite	essenite	jadeite
	-58.18	83.76	65.46	6.09	-5.57	8.04	0.4
feldspar	mass	=	51.95	(gm)	density	=	2.67	(gm/cc)	(analysis	in	mole	%)
	K0.00Na0.28Ca0.72Al1.72Si2.28O8
	G	=	-873650	(J)	H	=	-730061	(J)	S	=	116.44	(J/K)	V	=	19.44	(cc)	Cp	=	62.72	(J/K)
	albite	anorthite	sanidine
	28.09	71.76	0.14
spinel	mass	=	0.84	(gm)	density	=	4.74	(gm/cc)	(analysis	in	mole	%)
	Fe''1.47Mg0.12Fe'''0.67Al0.14Cr0.00Ti0.59O4
	G	=	-6828.64	(J)	H	=	-4772.98	(J)	S	=	1.67	(J/K)	V	=	0.18	(cc)	Cp	=	0.76	(J/K)
	chromite	hercynite	magnetite	spinel	ulvospinel
	0	-4.85	33.64	11.91	59.3
Viscosity	of	the	System	cannot	be	computed.
System	mass	=	99.94	(gm)	density	=	2.75	(gm/cc)
	G	=	-1.57809e+06	(J)	H	=	-1.29206e+06	(J)	S	=	231.95	(J/K)	V	=	36.33	(cc)	Cp	=	122.79	(J/K)
Oxygen	delta	moles	=	-0.00100631	delta	grams	=	-0.0322007
	G	=	280.3	(J)	H	=	-31.13	(J)	S	=	-0.25	(J/K)	V	=	-103.17	(cc)	Cp	=	-0.04	(J/K)
**********----------**********
Title:	Dummy	Title
T	=	950	(C)	P	=	1	(kbars)	log(10)	f	O2	=	-12.6	delta	HM	=	-6.59	NNO	=	-1.58	QFM	=	-1	COH	=	0.87	IW	=	2.87
Constraint	Flags:	fO2	path	=	QFM-1	Fractionate	Solids
Liquid	mass	=	21.96	(gm)	density	=	2.35	(gm/cc)	viscosity	=	4.22	(log	10	poise)	(analysis	in	wt	%)
	G	=	-346151	(J)	H	=	-274327	(J)	S	=	58.72	(J/K)	V	=	9.33	(cc)	Cp	=	30.04	(J/K)
	SiO2	TiO2	Al2O3	Fe2O3	Cr2O3	FeO	MnO	MgO	NiO	CoO	CaO	Na2O	K2O	P2O5	H2O	CO2	SO3	Cl2O-1	F2O-1
	63.48	0.44	11.61	1.33	0	8.64	0.45	0.45	0	0	4.58	5.15	0.62	0	3.23	0	0	0	0
olivine	mass	=	0.31	(gm)	density	=	4.04	(gm/cc)	(analysis	in	mole	%)
	(Ca0.01Mg0.20Fe''0.77Mn0.03Co0.00Ni0.00)2SiO4
	G	=	-3123.02	(J)	H	=	-2363.11	(J)	S	=	0.62	(J/K)	V	=	0.08	(cc)	Cp	=	0.31	(J/K)
	tephroite	fayalite	co-olivine	ni-olivine	monticellite	forsterite
	2.82	77.42	0	0	1.39	18.37
feldspar	mass	=	0.65	(gm)	density	=	2.64	(gm/cc)	(analysis	in	mole	%)
	K0.00Na0.47Ca0.53Al1.53Si2.47O8
	G	=	-10935.5	(J)	H	=	-9132.59	(J)	S	=	1.47	(J/K)	V	=	0.25	(cc)	Cp	=	0.79	(J/K)
	albite	anorthite	sanidine
	46.8	52.8	0.4
spinel	mass	=	0.08	(gm)	density	=	4.79	(gm/cc)	(analysis	in	mole	%)
	Fe''1.48Mg0.07Fe'''0.78Al0.11Cr0.00Ti0.55O4
	G	=	-593.55	(J)	H	=	-411.58	(J)	S	=	0.15	(J/K)	V	=	0.02	(cc)	Cp	=	0.07	(J/K)
	chromite	hercynite	magnetite	spinel	ulvospinel
	0	-1.41	39.02	7.15	55.24
Total	solids	mass	=	1.04	(gm)	density	=	3.05	(gm/cc)
	G	=	-14652	(J)	H	=	-11907.3	(J)	S	=	2.24	(J/K)	V	=	0.34	(cc)	Cp	=	1.17	(J/K)
Summary	of	all	fractionated	phases:	(total	mass	=	76.94	grams)
olivine	mass	=	12.78	(gm)	density	=	3.56	(gm/cc)	(analysis	in	mole	%)
	(Ca0.01Mg0.62Fe''0.36Mn0.01Co0.00Ni0.00)2SiO4
	G	=	-169757	(J)	H	=	-136241	(J)	S	=	27.4	(J/K)	V	=	3.6	(cc)	Cp	=	14.44	(J/K)
	tephroite	fayalite	co-olivine	ni-olivine	monticellite	forsterite
	1.12	36.45	0	0	1.08	61.34
orthopyroxene	mass	=	1.48	(gm)	density	=	3.33	(gm/cc)	(analysis	in	mole	%)
	opx	Na0.00Ca0.07Fe''0.50Mg1.37Fe'''0.01Ti0.00Al0.11Si1.94O6
	G	=	-22312.2	(J)	H	=	-18348.4	(J)	S	=	3.24	(J/K)	V	=	0.45	(cc)	Cp	=	1.79	(J/K)
	diopside	clinoenstatit	hedenbergite	alumino-buffo	buffonite	essenite	jadeite
	-48.9	92.7	50.07	4.59	-4.37	5.78	0.13
clinopyroxene	mass	=	9.09	(gm)	density	=	3.38	(gm/cc)	(analysis	in	mole	%)
	cpx	Na0.00Ca0.16Fe''0.65Mg1.10Fe'''0.02Ti0.00Al0.15Si1.91O6
	G	=	-131049	(J)	H	=	-106917	(J)	S	=	19.73	(J/K)	V	=	2.69	(cc)	Cp	=	10.62	(J/K)
	diopside	clinoenstatit	hedenbergite	alumino-buffo	buffonite	essenite	jadeite
	-58.18	83.76	65.46	6.09	-5.57	8.04	0.4
feldspar	mass	=	52.66	(gm)	density	=	2.67	(gm/cc)	(analysis	in	mole	%)
	K0.00Na0.28Ca0.72Al1.72Si2.28O8
	G	=	-884359	(J)	H	=	-740601	(J)	S	=	117.53	(J/K)	V	=	19.7	(cc)	Cp	=	63.5	(J/K)
	albite	anorthite	sanidine
	28.33	71.52	0.15
spinel	mass	=	0.92	(gm)	density	=	4.74	(gm/cc)	(analysis	in	mole	%)
	Fe''1.47Mg0.12Fe'''0.68Al0.14Cr0.00Ti0.59O4
	G	=	-7497.55	(J)	H	=	-5256.97	(J)	S	=	1.83	(J/K)	V	=	0.19	(cc)	Cp	=	0.84	(J/K)
	chromite	hercynite	magnetite	spinel	ulvospinel
	0	-4.58	34.05	11.54	58.99
Viscosity	of	the	System	cannot	be	computed.
System	mass	=	99.93	(gm)	density	=	2.75	(gm/cc)
	G	=	-1.57578e+06	(J)	H	=	-1.2936e+06	(J)	S	=	230.7	(J/K)	V	=	36.29	(cc)	Cp	=	122.4	(J/K)
Oxygen	delta	moles	=	-0.00101713	delta	grams	=	-0.0325468
	G	=	280.76	(J)	H	=	-31.1	(J)	S	=	-0.25	(J/K)	V	=	-103.44	(cc)	Cp	=	-0.04	(J/K)
**********----------**********
Title:	Dummy	Title
T	=	940	(C)	P	=	1	(kbars)	log(10)	f	O2	=	-12.77	delta	HM	=	-6.59	NNO	=	-1.58	QFM	=	-1	COH	=	0.86	IW	=	2.88
Constraint	Flags:	fO2	path	=	QFM-1	Fractionate	Solids
Liquid	mass	=	21.02	(gm)	density	=	2.34	(gm/cc)	viscosity	=	4.3	(log	10	poise)	(analysis	in	wt	%)
	G	=	-332294	(J)	H	=	-264102	(J)	S	=	56.21	(J/K)	V	=	8.99	(cc)	Cp	=	28.74	(J/K)
	SiO2	TiO2	Al2O3	Fe2O3	Cr2O3	FeO	MnO	MgO	NiO	CoO	CaO	Na2O	K2O	P2O5	H2O	CO2	SO3	Cl2O-1	F2O-1
	64.34	0.41	11.31	1.29	0	8.12	0.45	0.37	0	0	4.48	5.22	0.65	0	3.38	0	0	0	0
olivine	mass	=	0.28	(gm)	density	=	4.06	(gm/cc)	(analysis	in	mole	%)
	(Ca0.01Mg0.18Fe''0.79Mn0.03Co0.00Ni0.00)2SiO4
	G	=	-2786.29	(J)	H	=	-2109.44	(J)	S	=	0.56	(J/K)	V	=	0.07	(cc)	Cp	=	0.28	(J/K)
	tephroite	fayalite	co-olivine	ni-olivine	monticellite	forsterite
	2.88	79.23	0	0	1.39	16.5
feldspar	mass	=	0.6	(gm)	density	=	2.64	(gm/cc)	(analysis	in	mole	%)
	K0.00Na0.48Ca0.52Al1.52Si2.48O8
	G	=	-10057.4	(J)	H	=	-8416.55	(J)	S	=	1.35	(J/K)	V	=	0.23	(cc)	Cp	=	0.73	(J/K)
	albite	anorthite	sanidine
	47.94	51.64	0.42
spinel	mass	=	0.06	(gm)	density	=	4.8	(gm/cc)	(analysis	in	mole	%)
	Fe''1.48Mg0.06Fe'''0.80Al0.11Cr0.00Ti0.55O4
	G	=	-502.36	(J)	H	=	-349.06	(J)	S	=	0.13	(J/K)	V	=	0.01	(cc)	Cp	=	0.06	(J/K)
	chromite	hercynite	magnetite	spinel	ulvospinel
	0	-0.91	39.99	6.39	54.53
Total	solids	mass	=	0.95	(gm)	density	=	3.05	(gm/cc)
	G	=	-13346.1	(J)	H	=	-10875	(J)	S	=	2.04	(J/K)	V	=	0.31	(cc)	Cp	=	1.06	(J/K)
Summary	of	all	fractionated	phases:	(total	mass	=	77.97	grams)
olivine	mass	=	13.09	(gm)	density	=	3.57	(gm/cc)	(analysis	in	mole	%)
	(Ca0.01Mg0.62Fe''0.37Mn0.01Co0.00Ni0.00)2SiO4
	G	=	-172588	(J)	H	=	-138731	(J)	S	=	27.91	(J/K)	V	=	3.67	(cc)	Cp	=	14.73	(J/K)
	tephroite	fayalite	co-olivine	ni-olivine	monticellite	forsterite
	1.16	37.28	0	0	1.09	60.47
orthopyroxene	mass	=	1.48	(gm)	density	=	3.33	(gm/cc)	(analysis	in	mole	%)
	opx	Na0.00Ca0.07Fe''0.50Mg1.37Fe'''0.01Ti0.00Al0.11Si1.94O6
	G	=	-22279.8	(J)	H	=	-18366.3	(J)	S	=	3.23	(J/K)	V	=	0.45	(cc)	Cp	=	1.79	(J/K)
	diopside	clinoenstatit	hedenbergite	alumino-buffo	buffonite	essenite	jadeite
	-48.9	92.7	50.07	4.59	-4.37	5.78	0.13
clinopyroxene	mass	=	9.09	(gm)	density	=	3.38	(gm/cc)	(analysis	in	mole	%)
	cpx	Na0.00Ca0.16Fe''0.65Mg1.10Fe'''0.02Ti0.00Al0.15Si1.91O6
	G	=	-130852	(J)	H	=	-107023	(J)	S	=	19.64	(J/K)	V	=	2.69	(cc)	Cp	=	10.6	(J/K)
	diopside	clinoenstatit	hedenbergite	alumino-buffo	buffonite	essenite	jadeite
	-58.18	83.76	65.46	6.09	-5.57	8.04	0.4
feldspar	mass	=	53.31	(gm)	density	=	2.67	(gm/cc)	(analysis	in	mole	%)
	K0.00Na0.29Ca0.71Al1.71Si2.29O8
	G	=	-894063	(J)	H	=	-750338	(J)	S	=	118.47	(J/K)	V	=	19.94	(cc)	Cp	=	64.21	(J/K)
	albite	anorthite	sanidine
	28.56	71.29	0.15
spinel	mass	=	1	(gm)	density	=	4.74	(gm/cc)	(analysis	in	mole	%)
	Fe''1.47Mg0.11Fe'''0.69Al0.14Cr0.00Ti0.59O4
	G	=	-8053.99	(J)	H	=	-5665.44	(J)	S	=	1.97	(J/K)	V	=	0.21	(cc)	Cp	=	0.9	(J/K)
	chromite	hercynite	magnetite	spinel	ulvospinel
	0	-4.35	34.41	11.22	58.72
Viscosity	of	the	System	cannot	be	computed.
System	mass	=	99.93	(gm)	density	=	2.76	(gm/cc)
	G	=	-1.57348e+06	(J)	H	=	-1.2951e+06	(J)	S	=	229.47	(J/K)	V	=	36.26	(cc)	Cp	=	122.04	(J/K)
Oxygen	delta	moles	=	-0.001031	delta	grams	=	-0.0329907
	G	=	282	(J)	H	=	-31.15	(J)	S	=	-0.26	(J/K)	V	=	-103.99	(cc)	Cp	=	-0.04	(J/K)
**********----------**********
Title:	Dummy	Title
T	=	930	(C)	P	=	1	(kbars)	log(10)	f	O2	=	-12.93	delta	HM	=	-6.59	NNO	=	-1.57	QFM	=	-1	COH	=	0.85	IW	=	2.9
Constraint	Flags:	fO2	path	=	QFM-1	Fractionate	Solids
Liquid	mass	=	20.16	(gm)	density	=	2.32	(gm/cc)	viscosity	=	4.38	(log	10	poise)	(analysis	in	wt	%)
	G	=	-319613	(J)	H	=	-254746	(J)	S	=	53.91	(J/K)	V	=	8.68	(cc)	Cp	=	27.54	(J/K)
	SiO2	TiO2	Al2O3	Fe2O3	Cr2O3	FeO	MnO	MgO	NiO	CoO	CaO	Na2O	K2O	P2O5	H2O	CO2	SO3	Cl2O-1	F2O-1
	65.17	0.37	11.01	1.24	0	7.61	0.44	0.31	0	0	4.38	5.29	0.67	0	3.52	0	0	0	0
olivine	mass	=	0.25	(gm)	density	=	4.08	(gm/cc)	(analysis	in	mole	%)
	(Ca0.01Mg0.16Fe''0.81Mn0.03Co0.00Ni0.00)2SiO4
	G	=	-2486.68	(J)	H	=	-1884.07	(J)	S	=	0.5	(J/K)	V	=	0.06	(cc)	Cp	=	0.25	(J/K)
	tephroite	fayalite	co-olivine	ni-olivine	monticellite	forsterite
	2.95	80.9	0	0	1.38	14.77
feldspar	mass	=	0.55	(gm)	density	=	2.63	(gm/cc)	(analysis	in	mole	%)
	K0.00Na0.49Ca0.50Al1.50Si2.50O8
	G	=	-9279.68	(J)	H	=	-7781.61	(J)	S	=	1.25	(J/K)	V	=	0.21	(cc)	Cp	=	0.67	(J/K)
	albite	anorthite	sanidine
	49.07	50.49	0.44
spinel	mass	=	0.06	(gm)	density	=	4.81	(gm/cc)	(analysis	in	mole	%)
	Fe''1.48Mg0.06Fe'''0.82Al0.10Cr0.00Ti0.54O4
	G	=	-427.26	(J)	H	=	-297.55	(J)	S	=	0.11	(J/K)	V	=	0.01	(cc)	Cp	=	0.05	(J/K)
	chromite	hercynite	magnetite	spinel	ulvospinel
	0	-0.48	40.89	5.7	53.89
Total	solids	mass	=	0.86	(gm)	density	=	3.04	(gm/cc)
	G	=	-12193.6	(J)	H	=	-9963.22	(J)	S	=	1.85	(J/K)	V	=	0.28	(cc)	Cp	=	0.97	(J/K)
Summary	of	all	fractionated	phases:	(total	mass	=	78.91	grams)
olivine	mass	=	13.37	(gm)	density	=	3.58	(gm/cc)	(analysis	in	mole	%)
	(Ca0.01Mg0.61Fe''0.38Mn0.01Co0.00Ni0.00)2SiO4
	G	=	-175077	(J)	H	=	-140970	(J)	S	=	28.35	(J/K)	V	=	3.74	(cc)	Cp	=	14.99	(J/K)
	tephroite	fayalite	co-olivine	ni-olivine	monticellite	forsterite
	1.19	38.04	0	0	1.09	59.68
orthopyroxene	mass	=	1.48	(gm)	density	=	3.33	(gm/cc)	(analysis	in	mole	%)
	opx	Na0.00Ca0.07Fe''0.50Mg1.37Fe'''0.01Ti0.00Al0.11Si1.94O6
	G	=	-22247.7	(J)	H	=	-18384.2	(J)	S	=	3.21	(J/K)	V	=	0.45	(cc)	Cp	=	1.79	(J/K)
	diopside	clinoenstatit	hedenbergite	alumino-buffo	buffonite	essenite	jadeite
	-48.9	92.7	50.07	4.59	-4.37	5.78	0.13
clinopyroxene	mass	=	9.09	(gm)	density	=	3.38	(gm/cc)	(analysis	in	mole	%)
	cpx	Na0.00Ca0.16Fe''0.65Mg1.10Fe'''0.02Ti0.00Al0.15Si1.91O6
	G	=	-130656	(J)	H	=	-107129	(J)	S	=	19.55	(J/K)	V	=	2.69	(cc)	Cp	=	10.59	(J/K)
	diopside	clinoenstatit	hedenbergite	alumino-buffo	buffonite	essenite	jadeite
	-58.18	83.76	65.46	6.09	-5.57	8.04	0.4
feldspar	mass	=	53.91	(gm)	density	=	2.67	(gm/cc)	(analysis	in	mole	%)
	K0.00Na0.29Ca0.71Al1.71Si2.29O8
	G	=	-902880	(J)	H	=	-759365	(J)	S	=	119.28	(J/K)	V	=	20.17	(cc)	Cp	=	64.86	(J/K)
	albite	anorthite	sanidine
	28.78	71.07	0.15
spinel	mass	=	1.06	(gm)	density	=	4.75	(gm/cc)	(analysis	in	mole	%)
	Fe''1.48Mg0.11Fe'''0.69Al0.14Cr0.00Ti0.58O4
	G	=	-8518.22	(J)	H	=	-6012.01	(J)	S	=	2.08	(J/K)	V	=	0.22	(cc)	Cp	=	0.96	(J/K)
	chromite	hercynite	magnetite	spinel	ulvospinel
	0	-4.15	34.73	10.94	58.47
Viscosity	of	the	System	cannot	be	computed.
System	mass	=	99.93	(gm)	density	=	2.76	(gm/cc)
	G	=	-1.57119e+06	(J)	H	=	-1.29657e+06	(J)	S	=	228.25	(J/K)	V	=	36.22	(cc)	Cp	=	121.7	(J/K)
Oxygen	delta	moles	=	-0.00104714	delta	grams	=	-0.0335071
	G	=	283.8	(J)	H	=	-31.27	(J)	S	=	-0.26	(J/K)	V	=	-104.75	(cc)	Cp	=	-0.04	(J/K)
**********----------**********
Title:	Dummy	Title
T	=	920	(C)	P	=	1	(kbars)	log(10)	f	O2	=	-13.1	delta	HM	=	-6.6	NNO	=	-1.57	QFM	=	-1	COH	=	0.83	IW	=	2.92
Constraint	Flags:	fO2	path	=	QFM-1	Fractionate	Solids
Liquid	mass	=	19.38	(gm)	density	=	2.31	(gm/cc)	viscosity	=	4.44	(log	10	poise)	(analysis	in	wt	%)
	G	=	-307974	(J)	H	=	-246161	(J)	S	=	51.81	(J/K)	V	=	8.4	(cc)	Cp	=	26.45	(J/K)
	SiO2	TiO2	Al2O3	Fe2O3	Cr2O3	FeO	MnO	MgO	NiO	CoO	CaO	Na2O	K2O	P2O5	H2O	CO2	SO3	Cl2O-1	F2O-1
	65.97	0.34	10.71	1.19	0	7.12	0.43	0.25	0	0	4.28	5.35	0.7	0	3.66	0	0	0	0
olivine	mass	=	0.23	(gm)	density	=	4.1	(gm/cc)	(analysis	in	mole	%)
	(Ca0.01Mg0.15Fe''0.82Mn0.03Co0.00Ni0.00)2SiO4
	G	=	-2220.16	(J)	H	=	-1683.81	(J)	S	=	0.45	(J/K)	V	=	0.06	(cc)	Cp	=	0.23	(J/K)
	tephroite	fayalite	co-olivine	ni-olivine	monticellite	forsterite
	3	82.46	0	0	1.37	13.17
feldspar	mass	=	0.51	(gm)	density	=	2.63	(gm/cc)	(analysis	in	mole	%)
	K0.00Na0.50Ca0.49Al1.49Si2.51O8
	G	=	-8587.73	(J)	H	=	-7216.13	(J)	S	=	1.15	(J/K)	V	=	0.2	(cc)	Cp	=	0.62	(J/K)
	albite	anorthite	sanidine
	50.19	49.35	0.46
spinel	mass	=	0.05	(gm)	density	=	4.82	(gm/cc)	(analysis	in	mole	%)
	Fe''1.48Mg0.05Fe'''0.83Al0.10Cr0.00Ti0.53O4
	G	=	-365.13	(J)	H	=	-254.9	(J)	S	=	0.09	(J/K)	V	=	0.01	(cc)	Cp	=	0.04	(J/K)
	chromite	hercynite	magnetite	spinel	ulvospinel
	0	-0.09	41.7	5.07	53.32
Total	solids	mass	=	0.79	(gm)	density	=	3.03	(gm/cc)
	G	=	-11173	(J)	H	=	-9154.84	(J)	S	=	1.69	(J/K)	V	=	0.26	(cc)	Cp	=	0.89	(J/K)
Summary	of	all	fractionated	phases:	(total	mass	=	79.76	grams)
olivine	mass	=	13.62	(gm)	density	=	3.59	(gm/cc)	(analysis	in	mole	%)
	(Ca0.01Mg0.60Fe''0.39Mn0.01Co0.00Ni0.00)2SiO4
	G	=	-177263	(J)	H	=	-142987	(J)	S	=	28.73	(J/K)	V	=	3.8	(cc)	Cp	=	15.22	(J/K)
	tephroite	fayalite	co-olivine	ni-olivine	monticellite	forsterite
	1.22	38.72	0	0	1.1	58.97
orthopyroxene	mass	=	1.48	(gm)	density	=	3.34	(gm/cc)	(analysis	in	mole	%)
	opx	Na0.00Ca0.07Fe''0.50Mg1.37Fe'''0.01Ti0.00Al0.11Si1.94O6
	G	=	-22215.6	(J)	H	=	-18402.1	(J)	S	=	3.2	(J/K)	V	=	0.45	(cc)	Cp	=	1.79	(J/K)
	diopside	clinoenstatit	hedenbergite	alumino-buffo	buffonite	essenite	jadeite
	-48.9	92.7	50.07	4.59	-4.37	5.78	0.13
clinopyroxene	mass	=	9.09	(gm)	density	=	3.38	(gm/cc)	(analysis	in	mole	%)
	cpx	Na0.00Ca0.16Fe''0.65Mg1.10Fe'''0.02Ti0.00Al0.15Si1.91O6
	G	=	-130461	(J)	H	=	-107235	(J)	S	=	19.47	(J/K)	V	=	2.69	(cc)	Cp	=	10.58	(J/K)
	diopside	clinoenstatit	hedenbergite	alumino-buffo	buffonite	essenite	jadeite
	-58.18	83.76	65.46	6.09	-5.57	8.04	0.4
feldspar	mass	=	54.46	(gm)	density	=	2.67	(gm/cc)	(analysis	in	mole	%)
	K0.00Na0.29Ca0.71Al1.71Si2.29O8
	G	=	-910914	(J)	H	=	-767763	(J)	S	=	119.98	(J/K)	V	=	20.37	(cc)	Cp	=	65.45	(J/K)
	albite	anorthite	sanidine
	28.98	70.86	0.16
spinel	mass	=	1.11	(gm)	density	=	4.75	(gm/cc)	(analysis	in	mole	%)
	Fe''1.48Mg0.11Fe'''0.70Al0.13Cr0.00Ti0.58O4
	G	=	-8906.5	(J)	H	=	-6307.58	(J)	S	=	2.18	(J/K)	V	=	0.23	(cc)	Cp	=	1	(J/K)
	chromite	hercynite	magnetite	spinel	ulvospinel
	0	-3.98	35.02	10.7	58.26
Viscosity	of	the	System	cannot	be	computed.
System	mass	=	99.93	(gm)	density	=	2.76	(gm/cc)
	G	=	-1.56891e+06	(J)	H	=	-1.29801e+06	(J)	S	=	227.04	(J/K)	V	=	36.19	(cc)	Cp	=	121.37	(J/K)
Oxygen	delta	moles	=	-0.00106488	delta	grams	=	-0.034075
	G	=	285.95	(J)	H	=	-31.42	(J)	S	=	-0.27	(J/K)	V	=	-105.64	(cc)	Cp	=	-0.04	(J/K)
**********----------**********
Title:	Dummy	Title
T	=	910	(C)	P	=	1	(kbars)	log(10)	f	O2	=	-13.28	delta	HM	=	-6.6	NNO	=	-1.56	QFM	=	-1	COH	=	0.81	IW	=	2.93
Constraint	Flags:	fO2	path	=	QFM-1	Fractionate	Solids
Liquid	mass	=	18.66	(gm)	density	=	2.29	(gm/cc)	viscosity	=	4.51	(log	10	poise)	(analysis	in	wt	%)
	G	=	-297262	(J)	H	=	-238262	(J)	S	=	49.87	(J/K)	V	=	8.14	(cc)	Cp	=	25.45	(J/K)
	SiO2	TiO2	Al2O3	Fe2O3	Cr2O3	FeO	MnO	MgO	NiO	CoO	CaO	Na2O	K2O	P2O5	H2O	CO2	SO3	Cl2O-1	F2O-1
	66.75	0.32	10.4	1.14	0	6.64	0.42	0.2	0	0	4.19	5.41	0.72	0	3.81	0	0	0	0
olivine	mass	=	0.21	(gm)	density	=	4.12	(gm/cc)	(analysis	in	mole	%)
	(Ca0.01Mg0.13Fe''0.84Mn0.03Co0.00Ni0.00)2SiO4
	G	=	-1983.1	(J)	H	=	-1505.85	(J)	S	=	0.4	(J/K)	V	=	0.05	(cc)	Cp	=	0.2	(J/K)
	tephroite	fayalite	co-olivine	ni-olivine	monticellite	forsterite
	3.06	83.89	0	0	1.35	11.7
feldspar	mass	=	0.48	(gm)	density	=	2.63	(gm/cc)	(analysis	in	mole	%)
	K0.00Na0.51Ca0.48Al1.48Si2.52O8
	G	=	-7969.53	(J)	H	=	-6710.39	(J)	S	=	1.06	(J/K)	V	=	0.18	(cc)	Cp	=	0.58	(J/K)
	albite	anorthite	sanidine
	51.3	48.22	0.48
spinel	mass	=	0.04	(gm)	density	=	4.83	(gm/cc)	(analysis	in	mole	%)
	Fe''1.48Mg0.05Fe'''0.85Al0.09Cr0.00Ti0.53O4
	G	=	-313.52	(J)	H	=	-219.43	(J)	S	=	0.08	(J/K)	V	=	0.01	(cc)	Cp	=	0.04	(J/K)
	chromite	hercynite	magnetite	spinel	ulvospinel
	0	0.24	42.43	4.5	52.83
Total	solids	mass	=	0.73	(gm)	density	=	3.02	(gm/cc)
	G	=	-10266.1	(J)	H	=	-8435.67	(J)	S	=	1.55	(J/K)	V	=	0.24	(cc)	Cp	=	0.82	(J/K)
Summary	of	all	fractionated	phases:	(total	mass	=	80.55	grams)
olivine	mass	=	13.85	(gm)	density	=	3.6	(gm/cc)	(analysis	in	mole	%)
	(Ca0.01Mg0.59Fe''0.39Mn0.01Co0.00Ni0.00)2SiO4
	G	=	-179178	(J)	H	=	-144806	(J)	S	=	29.05	(J/K)	V	=	3.85	(cc)	Cp	=	15.42	(J/K)
	tephroite	fayalite	co-olivine	ni-olivine	monticellite	forsterite
	1.24	39.33	0	0	1.1	58.32
orthopyroxene	mass	=	1.48	(gm)	density	=	3.34	(gm/cc)	(analysis	in	mole	%)
	opx	Na0.00Ca0.07Fe''0.50Mg1.37Fe'''0.01Ti0.00Al0.11Si1.94O6
	G	=	-22183.7	(J)	H	=	-18420	(J)	S	=	3.18	(J/K)	V	=	0.44	(cc)	Cp	=	1.79	(J/K)
	diopside	clinoenstatit	hedenbergite	alumino-buffo	buffonite	essenite	jadeite
	-48.9	92.7	50.07	4.59	-4.37	5.78	0.13
clinopyroxene	mass	=	9.09	(gm)	density	=	3.39	(gm/cc)	(analysis	in	mole	%)
	cpx	Na0.00Ca0.16Fe''0.65Mg1.10Fe'''0.02Ti0.00Al0.15Si1.91O6
	G	=	-130267	(J)	H	=	-107341	(J)	S	=	19.38	(J/K)	V	=	2.68	(cc)	Cp	=	10.57	(J/K)
	diopside	clinoenstatit	hedenbergite	alumino-buffo	buffonite	essenite	jadeite
	-58.18	83.76	65.46	6.09	-5.57	8.04	0.4
feldspar	mass	=	54.97	(gm)	density	=	2.67	(gm/cc)	(analysis	in	mole	%)
	K0.00Na0.29Ca0.71Al1.71Si2.29O8
	G	=	-918249	(J)	H	=	-775600	(J)	S	=	120.57	(J/K)	V	=	20.56	(cc)	Cp	=	65.98	(J/K)
	albite	anorthite	sanidine
	29.18	70.66	0.16
spinel	mass	=	1.16	(gm)	density	=	4.76	(gm/cc)	(analysis	in	mole	%)
	Fe''1.48Mg0.10Fe'''0.71Al0.13Cr0.00Ti0.58O4
	G	=	-9231.97	(J)	H	=	-6560.93	(J)	S	=	2.26	(J/K)	V	=	0.24	(cc)	Cp	=	1.04	(J/K)
	chromite	hercynite	magnetite	spinel	ulvospinel
	0	-3.83	35.28	10.48	58.07
Viscosity	of	the	System	cannot	be	computed.
System	mass	=	99.93	(gm)	density	=	2.76	(gm/cc)
	G	=	-1.56664e+06	(J)	H	=	-1.29943e+06	(J)	S	=	225.85	(J/K)	V	=	36.16	(cc)	Cp	=	121.07	(J/K)
Oxygen	delta	moles	=	-0.00108371	delta	grams	=	-0.0346773
	G	=	288.29	(J)	H	=	-31.59	(J)	S	=	-0.27	(J/K)	V	=	-106.6	(cc)	Cp	=	-0.04	(J/K)
**********----------**********
Title:	Dummy	Title
T	=	900	(C)	P	=	1	(kbars)	log(10)	f	O2	=	-13.45	delta	HM	=	-6.6	NNO	=	-1.56	QFM	=	-1	COH	=	0.8	IW	=	2.95
Constraint	Flags:	fO2	path	=	QFM-1	Fractionate	Solids
Liquid	mass	=	18	(gm)	density	=	2.28	(gm/cc)	viscosity	=	4.57	(log	10	poise)	(analysis	in	wt	%)
	G	=	-287377	(J)	H	=	-230975	(J)	S	=	48.08	(J/K)	V	=	7.89	(cc)	Cp	=	24.53	(J/K)
	SiO2	TiO2	Al2O3	Fe2O3	Cr2O3	FeO	MnO	MgO	NiO	CoO	CaO	Na2O	K2O	P2O5	H2O	CO2	SO3	Cl2O-1	F2O-1
	67.51	0.29	10.1	1.09	0	6.19	0.41	0.16	0	0	4.1	5.46	0.75	0	3.95	0	0	0	0
olivine	mass	=	0.19	(gm)	density	=	4.14	(gm/cc)	(analysis	in	mole	%)
	(Ca0.01Mg0.12Fe''0.85Mn0.03Co0.00Ni0.00)2SiO4
	G	=	-1772.25	(J)	H	=	-1347.64	(J)	S	=	0.36	(J/K)	V	=	0.05	(cc)	Cp	=	0.18	(J/K)
	tephroite	fayalite	co-olivine	ni-olivine	monticellite	forsterite
	3.11	85.22	0	0	1.34	10.33
feldspar	mass	=	0.44	(gm)	density	=	2.63	(gm/cc)	(analysis	in	mole	%)
	K0.01Na0.52Ca0.47Al1.47Si2.53O8
	G	=	-7414.91	(J)	H	=	-6256.19	(J)	S	=	0.99	(J/K)	V	=	0.17	(cc)	Cp	=	0.54	(J/K)
	albite	anorthite	sanidine
	52.4	47.09	0.5
spinel	mass	=	0.04	(gm)	density	=	4.83	(gm/cc)	(analysis	in	mole	%)
	Fe''1.48Mg0.04Fe'''0.86Al0.09Cr0.00Ti0.52O4
	G	=	-270.46	(J)	H	=	-189.82	(J)	S	=	0.07	(J/K)	V	=	0.01	(cc)	Cp	=	0.03	(J/K)
	chromite	hercynite	magnetite	spinel	ulvospinel
	0	0.53	43.08	3.98	52.41
Total	solids	mass	=	0.67	(gm)	density	=	3.01	(gm/cc)
	G	=	-9457.62	(J)	H	=	-7793.65	(J)	S	=	1.42	(J/K)	V	=	0.22	(cc)	Cp	=	0.75	(J/K)
Summary	of	all	fractionated	phases:	(total	mass	=	81.27	grams)
olivine	mass	=	14.06	(gm)	density	=	3.6	(gm/cc)	(analysis	in	mole	%)
	(Ca0.01Mg0.59Fe''0.40Mn0.01Co0.00Ni0.00)2SiO4
	G	=	-180854	(J)	H	=	-146449	(J)	S	=	29.33	(J/K)	V	=	3.9	(cc)	Cp	=	15.6	(J/K)
	tephroite	fayalite	co-olivine	ni-olivine	monticellite	forsterite
	1.27	39.89	0	0	1.11	57.74
orthopyroxene	mass	=	1.48	(gm)	density	=	3.34	(gm/cc)	(analysis	in	mole	%)
	opx	Na0.00Ca0.07Fe''0.50Mg1.37Fe'''0.01Ti0.00Al0.11Si1.94O6
	G	=	-22152	(J)	H	=	-18437.8	(J)	S	=	3.17	(J/K)	V	=	0.44	(cc)	Cp	=	1.78	(J/K)
	diopside	clinoenstatit	hedenbergite	alumino-buffo	buffonite	essenite	jadeite
	-48.9	92.7	50.07	4.59	-4.37	5.78	0.13
clinopyroxene	mass	=	9.09	(gm)	density	=	3.39	(gm/cc)	(analysis	in	mole	%)
	cpx	Na0.00Ca0.16Fe''0.65Mg1.10Fe'''0.02Ti0.00Al0.15Si1.91O6
	G	=	-130073	(J)	H	=	-107446	(J)	S	=	19.29	(J/K)	V	=	2.68	(cc)	Cp	=	10.55	(J/K)
	diopside	clinoenstatit	hedenbergite	alumino-buffo	buffonite	essenite	jadeite
	-58.18	83.76	65.46	6.09	-5.57	8.04	0.4
feldspar	mass	=	55.44	(gm)	density	=	2.67	(gm/cc)	(analysis	in	mole	%)
	K0.00Na0.29Ca0.70Al1.70Si2.30O8
	G	=	-924961	(J)	H	=	-782937	(J)	S	=	121.06	(J/K)	V	=	20.74	(cc)	Cp	=	66.48	(J/K)
	albite	anorthite	sanidine
	29.38	70.46	0.16
spinel	mass	=	1.2	(gm)	density	=	4.76	(gm/cc)	(analysis	in	mole	%)
	Fe''1.48Mg0.10Fe'''0.71Al0.13Cr0.00Ti0.58O4
	G	=	-9505.25	(J)	H	=	-6779.2	(J)	S	=	2.32	(J/K)	V	=	0.25	(cc)	Cp	=	1.08	(J/K)
	chromite	hercynite	magnetite	spinel	ulvospinel
	0	-3.7	35.51	10.29	57.9
Viscosity	of	the	System	cannot	be	computed.
System	mass	=	99.93	(gm)	density	=	2.77	(gm/cc)
	G	=	-1.56438e+06	(J)	H	=	-1.30082e+06	(J)	S	=	224.66	(J/K)	V	=	36.13	(cc)	Cp	=	120.77	(J/K)
Oxygen	delta	moles	=	-0.00110317	delta	grams	=	-0.0353
	G	=	290.72	(J)	H	=	-31.76	(J)	S	=	-0.27	(J/K)	V	=	-107.6	(cc)	Cp	=	-0.04	(J/K)
**********----------**********
Title:	Dummy	Title
T	=	890	(C)	P	=	1	(kbars)	log(10)	f	O2	=	-13.63	delta	HM	=	-6.61	NNO	=	-1.56	QFM	=	-1	COH	=	0.78	IW	=	2.97
Constraint	Flags:	fO2	path	=	QFM-1	Fractionate	Solids
Liquid	mass	=	17.39	(gm)	density	=	2.27	(gm/cc)	viscosity	=	4.62	(log	10	poise)	(analysis	in	wt	%)
	G	=	-278233	(J)	H	=	-224236	(J)	S	=	46.42	(J/K)	V	=	7.67	(cc)	Cp	=	23.69	(J/K)
	SiO2	TiO2	Al2O3	Fe2O3	Cr2O3	FeO	MnO	MgO	NiO	CoO	CaO	Na2O	K2O	P2O5	H2O	CO2	SO3	Cl2O-1	F2O-1
	68.24	0.27	9.8	1.04	0	5.75	0.41	0.13	0	0	4.01	5.51	0.77	0	4.08	0	0	0	0
olivine	mass	=	0.17	(gm)	density	=	4.15	(gm/cc)	(analysis	in	mole	%)
	(Ca0.01Mg0.10Fe''0.86Mn0.03Co0.00Ni0.00)2SiO4
	G	=	-1584.69	(J)	H	=	-1206.94	(J)	S	=	0.32	(J/K)	V	=	0.04	(cc)	Cp	=	0.16	(J/K)
	tephroite	fayalite	co-olivine	ni-olivine	monticellite	forsterite
	3.17	86.44	0	0	1.32	9.08
feldspar	mass	=	0.42	(gm)	density	=	2.63	(gm/cc)	(analysis	in	mole	%)
	K0.01Na0.53Ca0.46Al1.46Si2.54O8
	G	=	-6915.34	(J)	H	=	-5846.64	(J)	S	=	0.92	(J/K)	V	=	0.16	(cc)	Cp	=	0.5	(J/K)
	albite	anorthite	sanidine
	53.49	45.98	0.53
spinel	mass	=	0.03	(gm)	density	=	4.84	(gm/cc)	(analysis	in	mole	%)
	Fe''1.49Mg0.04Fe'''0.87Al0.09Cr0.00Ti0.52O4
	G	=	-234.39	(J)	H	=	-164.98	(J)	S	=	0.06	(J/K)	V	=	0.01	(cc)	Cp	=	0.03	(J/K)
	chromite	hercynite	magnetite	spinel	ulvospinel
	0	0.78	43.66	3.5	52.06
Total	solids	mass	=	0.62	(gm)	density	=	3	(gm/cc)
	G	=	-8734.42	(J)	H	=	-7218.56	(J)	S	=	1.3	(J/K)	V	=	0.21	(cc)	Cp	=	0.69	(J/K)
Summary	of	all	fractionated	phases:	(total	mass	=	81.93	grams)
olivine	mass	=	14.24	(gm)	density	=	3.61	(gm/cc)	(analysis	in	mole	%)
	(Ca0.01Mg0.58Fe''0.40Mn0.01Co0.00Ni0.00)2SiO4
	G	=	-182316	(J)	H	=	-147936	(J)	S	=	29.56	(J/K)	V	=	3.94	(cc)	Cp	=	15.76	(J/K)
	tephroite	fayalite	co-olivine	ni-olivine	monticellite	forsterite
	1.29	40.39	0	0	1.11	57.22
orthopyroxene	mass	=	1.48	(gm)	density	=	3.34	(gm/cc)	(analysis	in	mole	%)
	opx	Na0.00Ca0.07Fe''0.50Mg1.37Fe'''0.01Ti0.00Al0.11Si1.94O6
	G	=	-22120.4	(J)	H	=	-18455.6	(J)	S	=	3.15	(J/K)	V	=	0.44	(cc)	Cp	=	1.78	(J/K)
	diopside	clinoenstatit	hedenbergite	alumino-buffo	buffonite	essenite	jadeite
	-48.9	92.7	50.07	4.59	-4.37	5.78	0.13
clinopyroxene	mass	=	9.09	(gm)	density	=	3.39	(gm/cc)	(analysis	in	mole	%)
	cpx	Na0.00Ca0.16Fe''0.65Mg1.10Fe'''0.02Ti0.00Al0.15Si1.91O6
	G	=	-129881	(J)	H	=	-107552	(J)	S	=	19.2	(J/K)	V	=	2.68	(cc)	Cp	=	10.54	(J/K)
	diopside	clinoenstatit	hedenbergite	alumino-buffo	buffonite	essenite	jadeite
	-58.18	83.76	65.46	6.09	-5.57	8.04	0.4
feldspar	mass	=	55.88	(gm)	density	=	2.67	(gm/cc)	(analysis	in	mole	%)
	K0.00Na0.30Ca0.70Al1.70Si2.30O8
	G	=	-931115	(J)	H	=	-789825	(J)	S	=	121.47	(J/K)	V	=	20.9	(cc)	Cp	=	66.93	(J/K)
	albite	anorthite	sanidine
	29.56	70.27	0.16
spinel	mass	=	1.23	(gm)	density	=	4.76	(gm/cc)	(analysis	in	mole	%)
	Fe''1.48Mg0.10Fe'''0.71Al0.13Cr0.00Ti0.58O4
	G	=	-9735.02	(J)	H	=	-6968.18	(J)	S	=	2.38	(J/K)	V	=	0.26	(cc)	Cp	=	1.11	(J/K)
	chromite	hercynite	magnetite	spinel	ulvospinel
	0	-3.58	35.72	10.12	57.75
Viscosity	of	the	System	cannot	be	computed.
System	mass	=	99.93	(gm)	density	=	2.77	(gm/cc)
	G	=	-1.56213e+06	(J)	H	=	-1.30219e+06	(J)	S	=	223.48	(J/K)	V	=	36.1	(cc)	Cp	=	120.49	(J/K)
Oxygen	delta	moles	=	-0.00112291	delta	grams	=	-0.0359318
	G	=	293.13	(J)	H	=	-31.93	(J)	S	=	-0.28	(J/K)	V	=	-108.59	(cc)	Cp	=	-0.04	(J/K)
**********----------**********
Title:	Dummy	Title
T	=	880	(C)	P	=	1	(kbars)	log(10)	f	O2	=	-13.81	delta	HM	=	-6.61	NNO	=	-1.55	QFM	=	-1	COH	=	0.77	IW	=	2.99
Constraint	Flags:	fO2	path	=	QFM-1	Fractionate	Solids
Liquid	mass	=	16.55	(gm)	density	=	2.26	(gm/cc)	viscosity	=	4.73	(log	10	poise)	(analysis	in	wt	%)
	G	=	-265305	(J)	H	=	-214542	(J)	S	=	44.02	(J/K)	V	=	7.33	(cc)	Cp	=	22.48	(J/K)
	SiO2	TiO2	Al2O3	Fe2O3	Cr2O3	FeO	MnO	MgO	NiO	CoO	CaO	Na2O	K2O	P2O5	H2O	CO2	SO3	Cl2O-1	F2O-1
	69.32	0.26	9.33	0.98	0	5.26	0.4	0.09	0	0	3.88	5.56	0.8	0	4.11	0	0	0	0
olivine	mass	=	0.2	(gm)	density	=	4.17	(gm/cc)	(analysis	in	mole	%)
	(Ca0.01Mg0.09Fe''0.88Mn0.03Co0.00Ni0.00)2SiO4
	G	=	-1848.2	(J)	H	=	-1409.49	(J)	S	=	0.38	(J/K)	V	=	0.05	(cc)	Cp	=	0.19	(J/K)
	tephroite	fayalite	co-olivine	ni-olivine	monticellite	forsterite
	3.31	87.8	0	0	1.3	7.59
feldspar	mass	=	0.59	(gm)	density	=	2.62	(gm/cc)	(analysis	in	mole	%)
	K0.01Na0.55Ca0.44Al1.44Si2.56O8
	G	=	-9783.28	(J)	H	=	-8287.31	(J)	S	=	1.3	(J/K)	V	=	0.22	(cc)	Cp	=	0.71	(J/K)
	albite	anorthite	sanidine
	55.5	43.93	0.57
spinel	mass	=	0.03	(gm)	density	=	4.85	(gm/cc)	(analysis	in	mole	%)
	Fe''1.49Mg0.03Fe'''0.88Al0.08Cr0.00Ti0.52O4
	G	=	-206.68	(J)	H	=	-145.94	(J)	S	=	0.05	(J/K)	V	=	0.01	(cc)	Cp	=	0.02	(J/K)
	chromite	hercynite	magnetite	spinel	ulvospinel
	0	1.01	43.86	2.97	52.16
water	mass	=	0.03	(gm)	density	=	0.2	(gm/cc)
	H2O
	G	=	-688.64	(J)	H	=	-354.71	(J)	S	=	0.29	(J/K)	V	=	0.14	(cc)	Cp	=	0.1	(J/K)
Total	solids	mass	=	0.85	(gm)	density	=	2	(gm/cc)
	G	=	-12526.8	(J)	H	=	-10197.5	(J)	S	=	2.02	(J/K)	V	=	0.42	(cc)	Cp	=	1.03	(J/K)
Summary	of	all	fractionated	phases:	(total	mass	=	82.54	grams)
olivine	mass	=	14.41	(gm)	density	=	3.62	(gm/cc)	(analysis	in	mole	%)
	(Ca0.01Mg0.58Fe''0.41Mn0.01Co0.00Ni0.00)2SiO4
	G	=	-183588	(J)	H	=	-149285	(J)	S	=	29.75	(J/K)	V	=	3.98	(cc)	Cp	=	15.9	(J/K)
	tephroite	fayalite	co-olivine	ni-olivine	monticellite	forsterite
	1.3	40.84	0	0	1.11	56.74
orthopyroxene	mass	=	1.48	(gm)	density	=	3.34	(gm/cc)	(analysis	in	mole	%)
	opx	Na0.00Ca0.07Fe''0.50Mg1.37Fe'''0.01Ti0.00Al0.11Si1.94O6
	G	=	-22089	(J)	H	=	-18473.4	(J)	S	=	3.14	(J/K)	V	=	0.44	(cc)	Cp	=	1.78	(J/K)
	diopside	clinoenstatit	hedenbergite	alumino-buffo	buffonite	essenite	jadeite
	-48.9	92.7	50.07	4.59	-4.37	5.78	0.13
clinopyroxene	mass	=	9.09	(gm)	density	=	3.39	(gm/cc)	(analysis	in	mole	%)
	cpx	Na0.00Ca0.16Fe''0.65Mg1.10Fe'''0.02Ti0.00Al0.15Si1.91O6
	G	=	-129689	(J)	H	=	-107657	(J)	S	=	19.11	(J/K)	V	=	2.68	(cc)	Cp	=	10.53	(J/K)
	diopside	clinoenstatit	hedenbergite	alumino-buffo	buffonite	essenite	jadeite
	-58.18	83.76	65.46	6.09	-5.57	8.04	0.4
feldspar	mass	=	56.3	(gm)	density	=	2.67	(gm/cc)	(analysis	in	mole	%)
	K0.00Na0.30Ca0.70Al1.70Si2.30O8
	G	=	-936766	(J)	H	=	-796307	(J)	S	=	121.8	(J/K)	V	=	21.05	(cc)	Cp	=	67.34	(J/K)
	albite	anorthite	sanidine
	29.74	70.09	0.17
spinel	mass	=	1.26	(gm)	density	=	4.77	(gm/cc)	(analysis	in	mole	%)
	Fe''1.48Mg0.10Fe'''0.72Al0.13Cr0.00Ti0.58O4
	G	=	-9928.36	(J)	H	=	-7132.6	(J)	S	=	2.42	(J/K)	V	=	0.26	(cc)	Cp	=	1.13	(J/K)
	chromite	hercynite	magnetite	spinel	ulvospinel
	0	-3.49	35.9	9.97	57.62
Viscosity	of	the	System	cannot	be	computed.
System	mass	=	99.93	(gm)	density	=	2.76	(gm/cc)
	G	=	-1.55989e+06	(J)	H	=	-1.30359e+06	(J)	S	=	222.26	(J/K)	V	=	36.17	(cc)	Cp	=	120.19	(J/K)
Oxygen	delta	moles	=	-0.00115604	delta	grams	=	-0.0369918
	G	=	298.9	(J)	H	=	-32.47	(J)	S	=	-0.29	(J/K)	V	=	-110.84	(cc)	Cp	=	-0.04	(J/K)
**********----------**********
Title:	Dummy	Title
T	=	870	(C)	P	=	1	(kbars)	log(10)	f	O2	=	-14	delta	HM	=	-6.61	NNO	=	-1.55	QFM	=	-1	COH	=	0.75	IW	=	3.01
Constraint	Flags:	fO2	path	=	QFM-1	Fractionate	Solids
Liquid	mass	=	15.78	(gm)	density	=	2.25	(gm/cc)	viscosity	=	4.84	(log	10	poise)	(analysis	in	wt	%)
	G	=	-253443	(J)	H	=	-205646	(J)	S	=	41.81	(J/K)	V	=	7.01	(cc)	Cp	=	21.38	(J/K)
	SiO2	TiO2	Al2O3	Fe2O3	Cr2O3	FeO	MnO	MgO	NiO	CoO	CaO	Na2O	K2O	P2O5	H2O	CO2	SO3	Cl2O-1	F2O-1
	70.38	0.25	8.86	0.92	0	4.8	0.39	0.06	0	0	3.77	5.6	0.84	0	4.13	0	0	0	0
olivine	mass	=	0.18	(gm)	density	=	4.19	(gm/cc)	(analysis	in	mole	%)
	(Ca0.01Mg0.08Fe''0.89Mn0.03Co0.00Ni0.00)2SiO4
	G	=	-1613.32	(J)	H	=	-1232.29	(J)	S	=	0.33	(J/K)	V	=	0.04	(cc)	Cp	=	0.17	(J/K)
	tephroite	fayalite	co-olivine	ni-olivine	monticellite	forsterite
	3.46	89.01	0	0	1.27	6.25
feldspar	mass	=	0.54	(gm)	density	=	2.62	(gm/cc)	(analysis	in	mole	%)
	K0.01Na0.57Ca0.42Al1.42Si2.58O8
	G	=	-9029.83	(J)	H	=	-7663.89	(J)	S	=	1.19	(J/K)	V	=	0.21	(cc)	Cp	=	0.66	(J/K)
	albite	anorthite	sanidine
	57.43	41.95	0.62
spinel	mass	=	0.02	(gm)	density	=	4.85	(gm/cc)	(analysis	in	mole	%)
	Fe''1.50Mg0.02Fe'''0.88Al0.07Cr0.00Ti0.52O4
	G	=	-173.61	(J)	H	=	-122.99	(J)	S	=	0.04	(J/K)	V	=	0	(cc)	Cp	=	0.02	(J/K)
	chromite	hercynite	magnetite	spinel	ulvospinel
	0	1.2	43.93	2.49	52.38
water	mass	=	0.06	(gm)	density	=	0.21	(gm/cc)
	H2O
	G	=	-1354.41	(J)	H	=	-702.53	(J)	S	=	0.57	(J/K)	V	=	0.28	(cc)	Cp	=	0.19	(J/K)
Total	solids	mass	=	0.8	(gm)	density	=	1.49	(gm/cc)
	G	=	-12171.2	(J)	H	=	-9721.71	(J)	S	=	2.14	(J/K)	V	=	0.54	(cc)	Cp	=	1.04	(J/K)
Summary	of	all	fractionated	phases:	(total	mass	=	83.35	grams)
olivine	mass	=	14.61	(gm)	density	=	3.63	(gm/cc)	(analysis	in	mole	%)
	(Ca0.01Mg0.57Fe''0.41Mn0.01Co0.00Ni0.00)2SiO4
	G	=	-185123	(J)	H	=	-150836	(J)	S	=	29.99	(J/K)	V	=	4.03	(cc)	Cp	=	16.07	(J/K)
	tephroite	fayalite	co-olivine	ni-olivine	monticellite	forsterite
	1.33	41.38	0	0	1.11	56.18
orthopyroxene	mass	=	1.48	(gm)	density	=	3.34	(gm/cc)	(analysis	in	mole	%)
	opx	Na0.00Ca0.07Fe''0.50Mg1.37Fe'''0.01Ti0.00Al0.11Si1.94O6
	G	=	-22057.7	(J)	H	=	-18491.2	(J)	S	=	3.12	(J/K)	V	=	0.44	(cc)	Cp	=	1.78	(J/K)
	diopside	clinoenstatit	hedenbergite	alumino-buffo	buffonite	essenite	jadeite
	-48.9	92.7	50.07	4.59	-4.37	5.78	0.13
clinopyroxene	mass	=	9.09	(gm)	density	=	3.39	(gm/cc)	(analysis	in	mole	%)
	cpx	Na0.00Ca0.16Fe''0.65Mg1.10Fe'''0.02Ti0.00Al0.15Si1.91O6
	G	=	-129499	(J)	H	=	-107762	(J)	S	=	19.01	(J/K)	V	=	2.68	(cc)	Cp	=	10.51	(J/K)
	diopside	clinoenstatit	hedenbergite	alumino-buffo	buffonite	essenite	jadeite
	-58.18	83.76	65.46	6.09	-5.57	8.04	0.4
feldspar	mass	=	56.88	(gm)	density	=	2.67	(gm/cc)	(analysis	in	mole	%)
	K0.00Na0.30Ca0.70Al1.70Si2.30O8
	G	=	-945278	(J)	H	=	-805235	(J)	S	=	122.51	(J/K)	V	=	21.27	(cc)	Cp	=	67.97	(J/K)
	albite	anorthite	sanidine
	30.01	69.82	0.17
spinel	mass	=	1.28	(gm)	density	=	4.77	(gm/cc)	(analysis	in	mole	%)
	Fe''1.48Mg0.10Fe'''0.72Al0.13Cr0.00Ti0.58O4
	G	=	-10093.7	(J)	H	=	-7278.22	(J)	S	=	2.46	(J/K)	V	=	0.27	(cc)	Cp	=	1.15	(J/K)
	chromite	hercynite	magnetite	spinel	ulvospinel
	0	-3.4	36.05	9.83	57.52
Viscosity	of	the	System	cannot	be	computed.
System	mass	=	99.93	(gm)	density	=	2.76	(gm/cc)
	G	=	-1.55767e+06	(J)	H	=	-1.30497e+06	(J)	S	=	221.05	(J/K)	V	=	36.24	(cc)	Cp	=	119.9	(J/K)
Oxygen	delta	moles	=	-0.00118803	delta	grams	=	-0.0380156
	G	=	304.22	(J)	H	=	-32.94	(J)	S	=	-0.29	(J/K)	V	=	-112.92	(cc)	Cp	=	-0.04	(J/K)
**********----------**********
Title:	Dummy	Title
T	=	860	(C)	P	=	1	(kbars)	log(10)	f	O2	=	-14.18	delta	HM	=	-6.62	NNO	=	-1.54	QFM	=	-1	COH	=	0.73	IW	=	3.03
Constraint	Flags:	fO2	path	=	QFM-1	Fractionate	Solids
Liquid	mass	=	15.1	(gm)	density	=	2.24	(gm/cc)	viscosity	=	4.95	(log	10	poise)	(analysis	in	wt	%)
	G	=	-242869	(J)	H	=	-197724	(J)	S	=	39.84	(J/K)	V	=	6.73	(cc)	Cp	=	20.41	(J/K)
	SiO2	TiO2	Al2O3	Fe2O3	Cr2O3	FeO	MnO	MgO	NiO	CoO	CaO	Na2O	K2O	P2O5	H2O	CO2	SO3	Cl2O-1	F2O-1
	71.38	0.23	8.4	0.86	0	4.37	0.38	0.04	0	0	3.67	5.63	0.87	0	4.14	0	0	0	0
olivine	mass	=	0.15	(gm)	density	=	4.2	(gm/cc)	(analysis	in	mole	%)
	(Ca0.01Mg0.06Fe''0.90Mn0.04Co0.00Ni0.00)2SiO4
	G	=	-1380.47	(J)	H	=	-1056.35	(J)	S	=	0.29	(J/K)	V	=	0.04	(cc)	Cp	=	0.15	(J/K)
	tephroite	fayalite	co-olivine	ni-olivine	monticellite	forsterite
	3.61	90.08	0	0	1.25	5.05
feldspar	mass	=	0.49	(gm)	density	=	2.62	(gm/cc)	(analysis	in	mole	%)
	K0.01Na0.59Ca0.40Al1.40Si2.60O8
	G	=	-8095.53	(J)	H	=	-6884.36	(J)	S	=	1.07	(J/K)	V	=	0.19	(cc)	Cp	=	0.59	(J/K)
	albite	anorthite	sanidine
	59.22	40.11	0.67
spinel	mass	=	0.02	(gm)	density	=	4.86	(gm/cc)	(analysis	in	mole	%)
	Fe''1.51Mg0.02Fe'''0.88Al0.07Cr0.00Ti0.53O4
	G	=	-146.82	(J)	H	=	-104.38	(J)	S	=	0.04	(J/K)	V	=	0	(cc)	Cp	=	0.02	(J/K)
	chromite	hercynite	magnetite	spinel	ulvospinel
	0	1.36	43.9	2.06	52.69
water	mass	=	0.08	(gm)	density	=	0.21	(gm/cc)
	H2O
	G	=	-1945.94	(J)	H	=	-1016.43	(J)	S	=	0.82	(J/K)	V	=	0.4	(cc)	Cp	=	0.28	(J/K)
Total	solids	mass	=	0.74	(gm)	density	=	1.19	(gm/cc)
	G	=	-11568.8	(J)	H	=	-9061.53	(J)	S	=	2.21	(J/K)	V	=	0.63	(cc)	Cp	=	1.04	(J/K)
Summary	of	all	fractionated	phases:	(total	mass	=	84.08	grams)
olivine	mass	=	14.78	(gm)	density	=	3.63	(gm/cc)	(analysis	in	mole	%)
	(Ca0.01Mg0.57Fe''0.42Mn0.01Co0.00Ni0.00)2SiO4
	G	=	-186421	(J)	H	=	-152212	(J)	S	=	30.19	(J/K)	V	=	4.07	(cc)	Cp	=	16.21	(J/K)
	tephroite	fayalite	co-olivine	ni-olivine	monticellite	forsterite
	1.35	41.86	0	0	1.11	55.68
orthopyroxene	mass	=	1.48	(gm)	density	=	3.34	(gm/cc)	(analysis	in	mole	%)
	opx	Na0.00Ca0.07Fe''0.50Mg1.37Fe'''0.01Ti0.00Al0.11Si1.94O6
	G	=	-22026.6	(J)	H	=	-18509	(J)	S	=	3.1	(J/K)	V	=	0.44	(cc)	Cp	=	1.77	(J/K)
	diopside	clinoenstatit	hedenbergite	alumino-buffo	buffonite	essenite	jadeite
	-48.9	92.7	50.07	4.59	-4.37	5.78	0.13
clinopyroxene	mass	=	9.09	(gm)	density	=	3.39	(gm/cc)	(analysis	in	mole	%)
	cpx	Na0.00Ca0.16Fe''0.65Mg1.10Fe'''0.02Ti0.00Al0.15Si1.91O6
	G	=	-129309	(J)	H	=	-107868	(J)	S	=	18.92	(J/K)	V	=	2.68	(cc)	Cp	=	10.5	(J/K)
	diopside	clinoenstatit	hedenbergite	alumino-buffo	buffonite	essenite	jadeite
	-58.18	83.76	65.46	6.09	-5.57	8.04	0.4
feldspar	mass	=	57.42	(gm)	density	=	2.67	(gm/cc)	(analysis	in	mole	%)
	K0.00Na0.30Ca0.70Al1.70Si2.30O8
	G	=	-953031	(J)	H	=	-813546	(J)	S	=	123.1	(J/K)	V	=	21.47	(cc)	Cp	=	68.54	(J/K)
	albite	anorthite	sanidine
	30.27	69.55	0.18
spinel	mass	=	1.3	(gm)	density	=	4.77	(gm/cc)	(analysis	in	mole	%)
	Fe''1.48Mg0.10Fe'''0.72Al0.13Cr0.00Ti0.57O4
	G	=	-10225.7	(J)	H	=	-7401.08	(J)	S	=	2.49	(J/K)	V	=	0.27	(cc)	Cp	=	1.17	(J/K)
	chromite	hercynite	magnetite	spinel	ulvospinel
	0	-3.32	36.18	9.71	57.43
Viscosity	of	the	System	cannot	be	computed.
System	mass	=	99.93	(gm)	density	=	2.75	(gm/cc)
	G	=	-1.55545e+06	(J)	H	=	-1.30632e+06	(J)	S	=	219.86	(J/K)	V	=	36.3	(cc)	Cp	=	119.64	(J/K)
Oxygen	delta	moles	=	-0.00121763	delta	grams	=	-0.0389626
	G	=	308.78	(J)	H	=	-33.33	(J)	S	=	-0.3	(J/K)	V	=	-114.72	(cc)	Cp	=	-0.04	(J/K)
**********----------**********
Title:	Dummy	Title
T	=	850	(C)	P	=	1	(kbars)	log(10)	f	O2	=	-14.37	delta	HM	=	-6.62	NNO	=	-1.54	QFM	=	-1	COH	=	0.72	IW	=	3.05
Constraint	Flags:	fO2	path	=	QFM-1	Fractionate	Solids
Liquid	mass	=	14.5	(gm)	density	=	2.24	(gm/cc)	viscosity	=	5.04	(log	10	poise)	(analysis	in	wt	%)
	G	=	-233423	(J)	H	=	-190658	(J)	S	=	38.08	(J/K)	V	=	6.48	(cc)	Cp	=	19.54	(J/K)
	SiO2	TiO2	Al2O3	Fe2O3	Cr2O3	FeO	MnO	MgO	NiO	CoO	CaO	Na2O	K2O	P2O5	H2O	CO2	SO3	Cl2O-1	F2O-1
	72.33	0.22	7.96	0.81	0	3.98	0.38	0.03	0	0	3.58	5.66	0.91	0	4.16	0	0	0	0
olivine	mass	=	0.13	(gm)	density	=	4.21	(gm/cc)	(analysis	in	mole	%)
	(Ca0.01Mg0.05Fe''0.91Mn0.04Co0.00Ni0.00)2SiO4
	G	=	-1184.48	(J)	H	=	-908.22	(J)	S	=	0.25	(J/K)	V	=	0.03	(cc)	Cp	=	0.13	(J/K)
	tephroite	fayalite	co-olivine	ni-olivine	monticellite	forsterite
	3.77	91.01	0	0	1.23	3.99
feldspar	mass	=	0.44	(gm)	density	=	2.62	(gm/cc)	(analysis	in	mole	%)
	K0.01Na0.61Ca0.38Al1.38Si2.62O8
	G	=	-7269.34	(J)	H	=	-6193.97	(J)	S	=	0.96	(J/K)	V	=	0.17	(cc)	Cp	=	0.53	(J/K)
	albite	anorthite	sanidine
	60.89	38.39	0.72
spinel	mass	=	0.02	(gm)	density	=	4.86	(gm/cc)	(analysis	in	mole	%)
	Fe''1.51Mg0.02Fe'''0.88Al0.06Cr0.00Ti0.53O4
	G	=	-125.38	(J)	H	=	-89.47	(J)	S	=	0.03	(J/K)	V	=	0	(cc)	Cp	=	0.02	(J/K)
	chromite	hercynite	magnetite	spinel	ulvospinel
	0	1.48	43.78	1.67	53.07
water	mass	=	0.11	(gm)	density	=	0.21	(gm/cc)
	H2O
	G	=	-2471.62	(J)	H	=	-1300.1	(J)	S	=	1.04	(J/K)	V	=	0.5	(cc)	Cp	=	0.36	(J/K)
Total	solids	mass	=	0.7	(gm)	density	=	0.98	(gm/cc)
	G	=	-11050.8	(J)	H	=	-8491.76	(J)	S	=	2.28	(J/K)	V	=	0.71	(cc)	Cp	=	1.04	(J/K)
Summary	of	all	fractionated	phases:	(total	mass	=	84.74	grams)
olivine	mass	=	14.93	(gm)	density	=	3.64	(gm/cc)	(analysis	in	mole	%)
	(Ca0.01Mg0.56Fe''0.42Mn0.01Co0.00Ni0.00)2SiO4
	G	=	-187484	(J)	H	=	-153415	(J)	S	=	30.33	(J/K)	V	=	4.1	(cc)	Cp	=	16.33	(J/K)
	tephroite	fayalite	co-olivine	ni-olivine	monticellite	forsterite
	1.37	42.27	0	0	1.12	55.25
orthopyroxene	mass	=	1.48	(gm)	density	=	3.35	(gm/cc)	(analysis	in	mole	%)
	opx	Na0.00Ca0.07Fe''0.50Mg1.37Fe'''0.01Ti0.00Al0.11Si1.94O6
	G	=	-21995.6	(J)	H	=	-18526.7	(J)	S	=	3.09	(J/K)	V	=	0.44	(cc)	Cp	=	1.77	(J/K)
	diopside	clinoenstatit	hedenbergite	alumino-buffo	buffonite	essenite	jadeite
	-48.9	92.7	50.07	4.59	-4.37	5.78	0.13
clinopyroxene	mass	=	9.09	(gm)	density	=	3.39	(gm/cc)	(analysis	in	mole	%)
	cpx	Na0.00Ca0.16Fe''0.65Mg1.10Fe'''0.02Ti0.00Al0.15Si1.91O6
	G	=	-129120	(J)	H	=	-107972	(J)	S	=	18.83	(J/K)	V	=	2.68	(cc)	Cp	=	10.49	(J/K)
	diopside	clinoenstatit	hedenbergite	alumino-buffo	buffonite	essenite	jadeite
	-58.18	83.76	65.46	6.09	-5.57	8.04	0.4
feldspar	mass	=	57.91	(gm)	density	=	2.67	(gm/cc)	(analysis	in	mole	%)
	K0.00Na0.31Ca0.69Al1.69Si2.31O8
	G	=	-959846	(J)	H	=	-821082	(J)	S	=	123.55	(J/K)	V	=	21.65	(cc)	Cp	=	69.04	(J/K)
	albite	anorthite	sanidine
	30.52	69.3	0.18
spinel	mass	=	1.32	(gm)	density	=	4.77	(gm/cc)	(analysis	in	mole	%)
	Fe''1.48Mg0.10Fe'''0.73Al0.13Cr0.00Ti0.57O4
	G	=	-10330.8	(J)	H	=	-7505.49	(J)	S	=	2.52	(J/K)	V	=	0.28	(cc)	Cp	=	1.18	(J/K)
	chromite	hercynite	magnetite	spinel	ulvospinel
	0	-3.26	36.28	9.61	57.37
Viscosity	of	the	System	cannot	be	computed.
System	mass	=	99.93	(gm)	density	=	2.75	(gm/cc)
	G	=	-1.55325e+06	(J)	H	=	-1.30765e+06	(J)	S	=	218.67	(J/K)	V	=	36.34	(cc)	Cp	=	119.39	(J/K)
Oxygen	delta	moles	=	-0.00124484	delta	grams	=	-0.0398335
	G	=	312.6	(J)	H	=	-33.64	(J)	S	=	-0.31	(J/K)	V	=	-116.25	(cc)	Cp	=	-0.04	(J/K)
**********----------**********
Title:	Dummy	Title
T	=	840	(C)	P	=	1	(kbars)	log(10)	f	O2	=	-14.57	delta	HM	=	-6.63	NNO	=	-1.53	QFM	=	-1	COH	=	0.7	IW	=	3.07
Constraint	Flags:	fO2	path	=	QFM-1	Fractionate	Solids
Liquid	mass	=	13.96	(gm)	density	=	2.23	(gm/cc)	viscosity	=	5.14	(log	10	poise)	(analysis	in	wt	%)
	G	=	-224964	(J)	H	=	-184341	(J)	S	=	36.49	(J/K)	V	=	6.26	(cc)	Cp	=	18.76	(J/K)
	SiO2	TiO2	Al2O3	Fe2O3	Cr2O3	FeO	MnO	MgO	NiO	CoO	CaO	Na2O	K2O	P2O5	H2O	CO2	SO3	Cl2O-1	F2O-1
	73.23	0.22	7.53	0.76	0	3.61	0
